# Supplementary material for: The singularity response reveals entrainment properties of the plant circadian clock
Source: Nat Commun. 2021 Feb 8;12:864. doi: 10.1038/s41467-021-21167-7 (PMC7870946; doi:10.1038/s41467-021-21167-7)
Supplement: Supplementary file 4 — Source Data [file 41467_2021_21167_MOESM4_ESM.zip]

Archive with 42 entries (42 files):
- Figure_data.xlsx
- raw_bioluminescence/Entrainment_experiment (Supplementary Figure 6)/4hdark_T=24.xlsx
- raw_bioluminescence/Entrainment_experiment (Supplementary Figure 6)/8hdark_T=24.xlsx
- raw_bioluminescence/PRC_measurement/2hdark_mutants (Figure 2)/prr5_prr7/prr5_prr7_t=72h.xlsx
- raw_bioluminescence/PRC_measurement/2hdark_mutants (Figure 2)/prr5_prr7/prr5_prr7_t=78h.xlsx
- raw_bioluminescence/PRC_measurement/2hdark_mutants (Figure 2)/prr5_prr7/prr5_prr7_t=84h.xlsx
- raw_bioluminescence/PRC_measurement/2hdark_mutants (Figure 2)/prr5_prr7/prr5_prr7_t=90h.xlsx
- raw_bioluminescence/PRC_measurement/2hdark_mutants (Figure 2)/prr9/prr9_t=72h.xlsx
- raw_bioluminescence/PRC_measurement/2hdark_mutants (Figure 2)/prr9/prr9_t=78h.xlsx
- raw_bioluminescence/PRC_measurement/2hdark_mutants (Figure 2)/prr9/prr9_t=84h.xlsx
- raw_bioluminescence/PRC_measurement/2hdark_mutants (Figure 2)/prr9/prr9_t=90h.xlsx
- raw_bioluminescence/PRC_measurement/4h+10C (Figure 2, Supplementary Figure 4)/+10C_24h_T=30h.xlsx
- raw_bioluminescence/PRC_measurement/4h+10C (Figure 2, Supplementary Figure 4)/+10C_27h_T=30h.xlsx
- raw_bioluminescence/PRC_measurement/4h+10C (Figure 2, Supplementary Figure 4)/+10C_30h_T=30h.xlsx
- raw_bioluminescence/PRC_measurement/4h+10C (Figure 2, Supplementary Figure 4)/+10C_33h_T=30h.xlsx
- raw_bioluminescence/PRC_measurement/4h+10C (Figure 2, Supplementary Figure 4)/+10C_36h_T=28h.xlsx
- raw_bioluminescence/PRC_measurement/4h+10C (Figure 2, Supplementary Figure 4)/+10C_39h_T=30h.xlsx
- raw_bioluminescence/PRC_measurement/4h+10C (Figure 2, Supplementary Figure 4)/+10C_42h_T=30h.xlsx
- raw_bioluminescence/PRC_measurement/4h+10C (Figure 2, Supplementary Figure 4)/+10C_45h_T=30h.xlsx
- raw_bioluminescence/PRC_measurement/4h-10C (Figure 2, Supplementary Figure 4)/-10C_24h_T=30h.xlsx
- raw_bioluminescence/PRC_measurement/4h-10C (Figure 2, Supplementary Figure 4)/-10C_30h_T=30h.xlsx
- raw_bioluminescence/PRC_measurement/4h-10C (Figure 2, Supplementary Figure 4)/-10C_36h_T=30h.xlsx
- raw_bioluminescence/PRC_measurement/4h-10C (Figure 2, Supplementary Figure 4)/-10C_42h_T=40h.xlsx
- raw_bioluminescence/SR_experiment/2h+3C (Figure 3, Supplementary Figure 1).xlsx
- raw_bioluminescence/SR_experiment/2h-3C (Figure 3, Supplementary Figure 1).xlsx
- raw_bioluminescence/SR_experiment/2haddedblue (Figure 2, 3, Supplementary Figure 1, 2, 3).xlsx
- raw_bioluminescence/SR_experiment/2halteredblue (Figure 3, Supplementary Figure 1).xlsx
- raw_bioluminescence/SR_experiment/2hdark_CCA1_262h (Figure 1, 2, 3, Supplementary Figure 1, 2, 3, 5).xlsx
- raw_bioluminescence/SR_experiment/2hdark_CCA1_274h (Figure 1, 2, 3, Supplementary Figure 1, 2, 3, 5).xlsx
- raw_bioluminescence/SR_experiment/2hdark_prr5 (Figure 2, Supplementary Figure 1, 2, 3).xlsx
- raw_bioluminescence/SR_experiment/2hdark_prr7 (Figure 2, Supplementary Figure 1, 2, 3).xlsx
- raw_bioluminescence/SR_experiment/2hdark_prr7_prr9 (Figure 2, Supplementary Figure 1, 2, 3).xlsx
- raw_bioluminescence/SR_experiment/2hdark_prr9 (Figure 2, Supplementary Figure 1, 2, 3).xlsx
- raw_bioluminescence/SR_experiment/2hdark_TOC1 (Figure 3, Supplementary Figure 1).xlsx
- raw_bioluminescence/SR_experiment/4h+10C (Figure 2, 3, 4, Supplementary Figure 1, 2, 3, 4).xlsx
- raw_bioluminescence/SR_experiment/4h+10C_shoot_root (Figure 4, Supplementary Figure 1).xlsx
- raw_bioluminescence/SR_experiment/4h+3C (Figure 3, Supplementary Figure 1).xlsx
- raw_bioluminescence/SR_experiment/4h-10C (Figure 2, 3, 4, Supplementary Figure 1, 2, 3, 4).xlsx
- raw_bioluminescence/SR_experiment/4h-10C_shoot_root (Figure 4, Supplementary Figure 1).xlsx
- raw_bioluminescence/SR_experiment/4h-3C (Figure 3, Supplementary Figure 1).xlsx
- raw_bioluminescence/SR_experiment/4hdark (Figure 2, 3, Supplementary Figure 1, 2, 3).xlsx
- raw_bioluminescence/SR_experiment/8hdark (Figure 3, Supplementary Figure 1).xlsx
