# Supplementary material for: The singularity response reveals entrainment properties of the plant circadian clock
Source: Nat Commun. 2021 Feb 8;12:864. doi: 10.1038/s41467-021-21167-7 (PMC7870946; doi:10.1038/s41467-021-21167-7)
Supplement: Supplementary file 4 — Source Data [file 41467_2021_21167_MOESM4_ESM.zip › Figure_data.xlsx]

## Sheet: Fig. 1
	Fig. 1c
	Before			After
	A	Q' (rad/2p)		A	Q' (rad/2p)
	0.150924	0.495152		0.170003	0.655667
	0.0651093	0.121353		0.0874108	0.670029
	0.0587505	0.0638621		0.0642532	0.698796
	0.074406	0.207611		0.0797982	0.828183
	0.0501974	0.308231		0.0904659	0.641305
	0.140145	0.25074		0.100249	0.828183
	0.208594	0.193249		0.0759274	0.864984
	0.253873	0.0782241		0.0517861	0.634934
	0.0939121	0.121353		0.0598831	0.641305
	0.0329671	0.423256		0.0734329	0.670029
	0.105909	0.178844		0.0879379	0.900079
	0.0495101	0.0638621		0.17629	0.813821
	0.119924	0.221973		0.0765341	0.756287
	0.111132	0.0207332		0.0713218	0.850579
	0.0895491	0.35136		0.0363652	0.80745
	0.157322	0.164482		0.0751404	0.692468
	0.171951	0.0063281		0.160027	0.914441
	0.154963	0.15012		0.0813076	0.893707
	0.0609299	0.236378		0.0952802	0.612538
	0.123507	0.178844		0.0723178	0.670029
	0.0614591	0.092586		0.138652	0.785054
	0.087162	0.71883		0.150568	0.741925
	0.239219	0.761959		0.253548	0.828183
	0.152743	0.221973		0.0742461	0.324997
	0.0420071	0.991966		0.0676134	0.713158
	0.0819699	0.0063281		0.122061	0.85695
	0.0473906	0.221973		0.102351	0.785054
	0.0259031	0.552643		0.141366	0.756287
	0.261592	0.35136		0.208749	0.698796
	0.218015	0.963199		0.21851	0.914441
	0.161129	0.106991		0.0779434	0.770692
	0.0699817	0.948837		0.0628911	0.813821
	0.0380809	0.646934		0.0631943	0.684434
	0.0785292	0.0638621		0.0972984	0.842545
	0.0282652	0.193249		0.115502	0.799416
	0.0156638	0.0558283		0.107201	0.741925
	0.0114715	0.0558283		0.123249	0.770692
	0.00962536	0.75222		0.0918249	0.770692
	0.0491638	0.215645		0.0681719	0.670029
	0.0323349	0.207611		0.0767013	0.655667
	0.032135	0.488781		0.0939556	0.684434
	0.0385796	0.186878		0.058921	0.6269
	0.0348556	0.862579		0.0851115	0.813821
	0.0420416	0.761959		0.0895083	0.713158
	0.0533323	0.474419		0.0998419	0.684434
	0.0233869	0.273136		0.0833685	0.684434
	0.0442294	0.244412		0.0326481	0.483151
	0.0216619	0.437618		0.087469	0.727563
	0.0253735	0.998294		0.0510697	0.612538
	0.0206912	0.761959		0.129932	0.799416
	0.0202529	0.704425		0.0539926	0.6269
	0.012087	0.538281		0.0942344	0.785054
	0.0315433	0.790683		0.115336	0.698796
	0.0781455	0.503186		0.123672	0.770692
	0.0115898	0.273136		0.0839141	0.670029
	0.0244899	0.675701		0.10822	0.770692
	0.014632	0.17081		0.109295	0.813821
	0.0303162	0.690063		0.0940794	0.756287
	0.0456366	0.747554		0.0909688	0.785054
	0.0266224	0.876941		0.0804421	0.698796
	0.0220028	0.402523		0.0531414	0.655667
	0.0254745	0.761959		0.0856735	0.770692
	0.019129	0.646934		0.0769088	0.727563
	0.0679445	0.92007		0.0520552	0.698796
	0.0350435	0.81945		0.126407	0.785054
	0.110526	0.848217		0.1225	0.828183
	0.0345834	0.618167		0.0944848	0.713158
	0.0231255	0.862579		0.0850779	0.741925
	0.00912307	0.517548		0.103831	0.684434
	0.037993	0.33067		0.0670524	0.641305
	0.0443252	0.472726		0.0808607	0.670029
	0.0235594	0.271473		0.123889	0.713158

## Sheet: Fig. 2
	Fig. 2a			Fig. 2b			Fig. 2c			Fig. 2d			Fig. 2e			Fig. 2f			Fig. 2g			Fig. 2h
	Phase (CT)	Phase shift (CT)		Phase (CT)	Phase shift (CT)		Phase (CT)	Phase shift (CT)		Phase (CT)	Phase shift (CT)		Phase (CT)	Phase shift (CT)		Phase (CT)	Phase shift (CT)		Phase (CT)	Phase shift (CT)		Phase (CT)	Phase shift (CT)
	0.260869	-1.73913		18	-1.04348		0.956522	1.3913		9.40682	-0.484265		17.36	-1.95555		5.65835	-1.21637		12.9334	5.29184		23.8506	-1.46712
	23.913	-1.04348		17.3044	-0.695653		6.17391	-2.43478		4.77608	1.11575		18.4267	-1.6		4.69931	1.42935		15.4193	3.08745		21.3333	-0.131369
	23.913	-1.04348		21.4783	-1.73913		6.52174	-1.04348		6.36831	-1.01147		17.7155	-1.6		7.33337	1.86222		0.941279	-1.54255		19.1893	1.22165
	23.913	-1.3913		21.1304	-0.695653		19.0434	2.08696		6.70876	-0.647604		17.36	-1.95555		3.18652	-2.78209		1.36848	-5.4135		21.5429	-1.22476
	19.3913	-0.347826		1.30434	-2.08696		12.087	-6.26087		8.01412	-0.112825		17.7155	-1.24445		3.57379	-0.077091		20	-3.11686		2.72731	-0.593451
	20.0869	-0.695653		21.4783	-1.04348		12.7826	-4.52174		7.58219	0.47822		18.4267	-0.888889		6.34121	-1.41149		7.5489	-11.6385		22.6197	-1.81162
	0.608696	-1.04348		20.0869	-1.04348		0.956522	1.73913		6.45712	0.147514		18.4267	-0.888889		5.11618	2.11087		6.72724	10.4114		21.8261	-0.448722
	17.6522	-0.347826		18	0		7.21739	-2.08696		6.34089	0.879919		18.4267	-1.24445		4.58457	-0.935025		0.441529	-2.67326		22.4179	-1.92907
	19.7391	-0.347826		19.3913	-0.695653		7.91305	-1.3913		5.71833	0.0493607		18.4267	-1.24445		4.91421	-1.58957		10.8235	7.31464		20.411	-2.20114
	22.8696	-0.695653		17.6522	-0.695653		18	2.43478		6.11427	1.51909		17.7155	-0.888889		3.98058	-2.54896		10.6251	8.70833		0.28578	-1.83513
	19.7391	-0.695653		17.3044	-0.695653		12.087	-5.56521		5.04227	0.275146		18	-1.95555		5.28626	0.686396		17.6522	3.29532		20.3333	-0.750281
	12.7826	3.70718e-15		19.7391	-0.347826		13.1305	-3.47826		5.88385	0.177311		17.0045	-1.24445		4.4222	-1.76836		19.2918	2.86823		20.0821	-0.415489
	17.6522	0		18	-0.695653		0.956522	2.08696		3.77641	1.49489		18	-1.6		2.71645	1.24307		8.44763	-9.2383		21.1352	0.673503
	18	0.347826		17.3044	-0.347826		6.86957	-2.78261		5.54095	-0.112063		16.6489	-1.24445		5.52988	0.868832		14.8277	6.13137		23.2572	-2.44679
	23.913	-0.695653		18.3479	-1.04348		6.17391	-0.695653		3.50647	0.363185		18	-1.6		4.82869	-2.60668		7.48579	-8.46513		22.6197	-1.44759
	5.47826	0.347826		21.8261	-1.3913		19.0434	3.47826		6.61259	-0.217606		18.0711	-1.24445		14.6072	1.71555		22	-0.499984		1.31435	-3.21256
	6.86957	-0.695653		13.1305	1.04348		12.087	-6.26087		5.80096	0.439707		18.7111	-1.6		13.1812	2.97528		16.4705	-2.02605		20.9297	-1.75807
	20.0869	-0.695653		17.6522	-1.04348		13.4783	-3.13043		5.46051	-0.18921		17.36	-1.24445		12.2264	1.65151		10.6789	9.88118		0.60873	-0.874238
	19.3913	-0.347826		16.9565	-1.04348		0.956522	2.08696		4.43925	0.230719		17.7155	-1.95555		12.25	3.53739		16.0338	3.33451		21.6056	-0.872104
	19.3913	-0.347826		10.3478	1.04348		6.86957	-2.78261		2.84761	1.74674		18	-0.888889		10.9741	3.75084		12.5206	8.83432		20.9297	-0.13451
	17.3044	0.347826		18.3479	-1.04348		7.56521	-1.3913		4.20878	0.574179		17.0045	-0.888889		13.6795	0.737396		6.77735	-9.65223		3.94596	-3.39443
	18	0.347826		17.6522	-0.695653		19.0434	3.47826		4.40512	0.36514		17.2889	-0.888889		12.4748	2.04438		22.0654	0.318134		0.399968	-4.91969
	17.3044	-0.347826		0.956522	-1.3913		12.7826	-6.95653		4.43925	0.191868		18	-1.24445		12.25	3.55225		14.6458	3.54654		5.76274	-0.22636
	18	0		10	1.04348		13.4783	-4.17391		4.29325	-0.423598		16.6489	-0.177778		13.8095	0.577324		18.864	3.93603		0.70264	-8.30262
	22.1739	-0.347826		17.6522	-1.04348		0.608696	2.78261		4.02819	0.504527		17.6445	-1.24445		12.9373	0.786825		0.344626	-2.59783		3.04787	-5.33308
	18.3479	-3.70718e-15		16.9565	-0.695653		6.86957	-2.43478		5.54095	-0.175747		18	-1.24445		11.4824	1.01409		10.3333	10.9194		4.76893	-4.51529
	18.6957	0.347826		22.1739	-1.04348		7.91305	-1.73913		4.88959	-0.465593		17.0045	-0.533333		9.87904	1.67225		21.2728	1.0538		3.5281	-5.70647
	17.6522	-0.695653		17.6522	-0.695653		18.6957	2.08696		4.39998	0.231137		18	-1.95555		12.5	2.04481		14	7.54291		4.46344	-2.0696
	18	0		17.3044	-1.04348		12.4348	-5.56521		3.59989	0.487065		17.36	-1.24445		11.8544	1.95515		9.01003	-11.81		5.22376	-9.04199
	18.6957	-1.04348		12.087	0.695653		12.4348	-2.43478		5.15314	1.13216		18	-0.888889		12.728	1.92954					5.42142	-4.24506
	18.6957	-0.347826		0.608696	-2.08696		0.956522	2.08696		2.20707	5.27457		16.6489	-0.888889		10.605	2.36265					3.19917	-1.19208
	18	-0.695653		19.7391	0		6.86957	-2.43478		1.61718	3.17553		21.6267	-3.02222		15.1315	0.915077					4.85534	-3.1723
	18.3479	-0.347826		17.6522	-1.04348		7.91305	-1.73913		3.44254	-0.233371		18.4267	-1.95555		16.4213	-0.0826241					3.23774	-0.243426
	0.608696	-0.695653		17.3044	-1.3913		19.3913	1.73913		4.40512	0.423289		21.6267	-3.37778		15.0039	1.23286					1.6667	-7.80898
	19.3913	-1.04348		13.1305	0.347826		12.087	-6.26087		4.7797	0.529907		16.2222	-0.177778		17.2492	-0.1968					3.5327	10.3363
	19.3913	-0.695653		20.7826	-1.73913		13.8261	-4.17391		5.15314	0.617655		16.6489	-0.177778		16.0577	-0.727313					9.88341	1.19772
	13.4783	0.347826		16.9565	-1.04348		1.30434	1.73913		4.44273	0.874687		17.2889	-1.24445		16.4665	-1.24769					11.7512	1.0659
	13.1305	-0.347826		17.6522	0		7.21739	-3.13043		4.7797	-0.148587		17.6445	-1.24445		14.8955	-1.73159					11.4426	5.39942
	5.13043	0		17.3044	-1.04348		7.91305	-1.73913		3.95762	0.190446		17.6445	-1.6		16.2061	-2.16283					8.19117	3.54811
	6.17391	-0.695653		17.3044	-1.04348		18.3479	2.08696		4.40512	0.418074		21.9822	-3.02222		16.0143	-0.514423					14.8058	1.39118
	18	-1.04348		16.9565	-1.04348		11.7391	-5.91305		13.6571	-0.387452		17.6445	-1.24445		13.7543	1.28127					11.3566	1.77367
	18	0		18	-1.3913		12.7826	-3.82609		15.2549	4.86675		16.6489	-0.888889		17.1385	0.0259029					14.029	2.30446
	18	-0.695653		16.9565	-0.695653		0.260869	2.78261		13.1767	0.631246		17.7155	-1.6		16.833	-0.287042					9.30573	2.92976
	18	0		12.087	1.3913		7.21739	-2.78261		12.4959	-2.33757		18.0711	-0.888889		16.9611	-0.548764					11.6646	0.770215
	0.260869	-1.3913		12.4348	0.695653		7.56521	-1.04348		12.8363	-0.550334		18	-1.24445		16.9611	-0.201669					9.03997	7.59414
	0.956522	-1.73913		17.6522	-1.04348		18.6957	2.43478		12.6468	-0.342944		18.7822	-1.95555		14.9385	1.79637					9.09167	0.0970982
	4.78261	-0.347826		17.3044	-1.04348		11.0435	-5.56521		11.8028	-1.8536		17.7155	-2.31111		17.7507	-0.339208					11.8456	2.47665
	6.17391	-1.04348		17.3044	-0.695653		11.7391	-3.47826		12.1253	-0.745761		17.6445	-1.24445		22.9662	0.136338					11.0196	2.52579
	19.0434	-1.04348		16.9565	-0.347826		0.956522	2.08696		12.5119	-0.93524		17.6445	-1.6		22.7273	-0.725254					9.20296	1.08127
	19.0434	-1.04348		18.3479	-0.347826		6.52174	-2.08696		12.5119	0.0530811		16.6489	-1.24445		1.37888	-2.91857					10.0573	4.32073
	5.13043	-0.347826		13.4783	1.04348		7.21739	-1.04348		11.9563	-0.0139828		17.6445	-1.95555		19.3059	0.272166					13.6988	0.986426
	6.52174	-1.04348		12.4348	1.04348		20.0869	4.86957		12.4519	-0.852147		22.3378	-2.66667		22.2066	-1.11336					19.3999	0.673165
	19.3913	-0.347826		19.3913	-1.04348		12.7826	-5.56521		8.66699	-0.0270118		18	-0.888889		0.0271483	-4.02618					12.4781	2.32443
	19.3913	-0.347826		17.6522	-1.73913		13.8261	-4.17391		9.21189	-0.298443		17.36	-1.24445		0.396281	-1.21859					12.6646	5.85443
	17.3044	-3.70718e-15		9.65217	0		0.260869	3.13043		9.77284	-0.881205		17.7155	-1.6		22.2699	-1.01738					16.9672	1.74906
	18	0		11.3913	1.73913		6.52174	-2.78261		8.75158	-0.396161		21.9822	-3.02222		1.87104	-2.67064					14.2464	0.803707
	20.4348	-1.73913		20.4348	-1.3913		7.56521	-1.3913		8.76088	-0.612914		17.6445	-1.24445		1.75097	-0.991065					13.2604	-0.7792
	20.4348	-1.04348		20.4348	0		18	3.82609		9.76963	-0.402086		17.7155	-1.24445		1.75097	-1.32555					14.3333	2.58566
	21.8261	0.347826		19.7391	-0.347826		11.7391	-5.91305		12.4519	5.34358		21.2711	-2.66667		1.00683	-2.7296					13.2604	3.38909
	0.608696	0		19.3913	-0.347826		13.1305	-4.52174		9.43178	-0.0987844		17.7155	-1.6		0.159836	-1.85202					18.9861	1.30372
	15.913	3.70718e-15		19.7391	-0.695653		1.30434	2.08696		12.1253	-0.322757		17.7155	-1.95555		2.37508	-1.14848					13.1329	3.40232
	21.1304	-0.347826		19.0434	0.347826		7.21739	-3.13043		13.4262	-0.991376		17.36	-1.24445		6.79699	2.52408					15.9001	0.263592
	14.8695	-0.347826		17.6522	-1.04348		7.91305	-1.3913		12.8548	-1.27818		18	-1.24445		22.3835	-3.11541					19.576	0.851935
	5.47826	0.347826		23.913	-1.3913		18.3479	2.43478		11.8151	-0.60508		16.6489	-0.888889								15.4221	1.56598
	6.86957	-0.347826		19.7391	0.347826		13.1305	-6.60869		12.2689	-1.22511		18.7111	-1.6								17.8238	3.03755
	5.13043	0.347826		17.3044	-1.73913		14.1739	-4.52174		12.1691	-1.47335		17.0045	-1.6								15.7816	1.4275
	6.86957	-1.04348		10	0.347826		0.956522	2.08696		13.0586	-0.241934		17.7155	-1.6
	18	-0.695653		0.956522	-2.43478		6.52174	-2.43478		11.3421	-0.342079		18.3555	-1.24445
	18	-7.41436e-15		23.913	-2.78261		7.56521	-1.3913		14.3301	-2.46477		17.0045	-0.888889
	14.1739	1.04348		1.65218	-1.73913		18.6957	2.43478		14.3206	-0.291734		18.0711	-2.66667
	4.78261	-0.347826		23.5653	-1.73913		12.7826	-6.60869		13.6828	-1.51588		21.6267	-2.66667
	6.17391	-0.695653		12.7826	0.347826		13.4783	-4.17391		10.7938	-0.0605024		15.8667	-1.24445
	5.13043	-1.3913		1.65218	-3.13043		0.608696	2.43478		10.4533	-1.02195		17.6445	-0.888889
	14.5217	0		23.2174	-1.73913		6.52174	-3.13043		12.087	-1.29923		18	-1.6
	21.8261	-0.695653		9.65217	0		7.21739	-1.3913		9.98731	-1.19576		16.6489	-1.6
	19.0434	-0.347826		10	1.04348		18.3479	2.43478		11.9282	-0.493168		17.0045	-0.888889
	19.3913	-0.347826		9.30435	1.3913		12.4348	-6.26087		14.1739	-0.8594		18.3555	-1.24445
	0.260869	-0.695653		17.6522	-1.04348		13.4783	-3.47826		12.0479	-3.42156		17.0045	-1.6
	0.956522	-1.04348		23.913	-1.3913		1.65218	1.73913		14.115	-0.914659		18	-1.6
	5.13043	-1.3913		8.95653	0.695653		6.52174	-2.08696		9.77497	-0.481934		16.6489	-1.95555
	5.13043	0		21.1304	-0.695653		6.52174	0		20.1054	1.75349		17.6445	-1.24445
	6.17391	-0.695653		19.0434	0		18.3479	3.47826		20.5102	1.85773		17.6445	-1.24445
	4.78261	-0.347826		12.7826	0.695653		13.1305	10.087		20.8605	0.898614		17.2889	-1.24445
	6.52174	-1.04348		12.4348	1.04348		1.30434	1.04348		18.4571	2.92754		17.6445	-1.6
	18.6957	0		20.4348	-0.695653		6.17391	-2.78261		19.7391	1.03253		17.7155	-1.95555
	5.13043	-1.04348		9.30435	1.04348		6.86957	-1.3913		19.208	1.24959		17.6445	-1.6
	6.52174	-0.695653		12.7826	1.3913		18	2.78261		18.3401	-1.29202		17.6445	-1.6
	12.7826	3.70718e-15		12.087	0.347826		12.4348	-5.21739		18.6829	1.14942		18.3555	-1.24445
	13.4783	0.347826		20.4348	-1.04348		13.1305	-4.17391		17.3839	0.745482		17.0045	-1.95555
	17.6522	-0.695653		2.69566	-1.04348		0.608696	2.43478		20.8605	1.26129		17.6445	-1.6
	18.3479	-0.347826		19.0434	-0.347826		7.21739	-3.13043		17.4834	3.88862		17.7155	-1.95555
	5.13043	-2.08696		2	-1.3913		7.91305	-1.73913		20.1598	1.49598		17.2889	-1.24445
	5.13043	-2.08696		2.69566	-2.78261		19.0434	2.43478		17.6522	-0.203622		18	-1.6
	0.608696	-1.04348		9.30435	0.347826		11.7391	-5.56521		19.0434	1.70685		16.6489	-1.6
	23.913	-1.3913		18.6957	-1.3913		11.7391	-2.78261		18.2259	0.921975		21.6267	-2.66667
	16.2609	-3.70718e-15		13.4783	1.3913		0.956522	2.08696		17.7156	0.925385		18.0711	-1.95555
	4.43478	-0.347826		20.4348	-0.347826		7.21739	-2.78261		16.2997	0.1658		17.0045	-1.6
	22.5218	-0.695653		3.3913	-0.347826		8.26087	-1.73913		16.758	-0.149842		17.6445	-1.24445
	17.6522	0		13.1305	0.695653		19.0434	3.47826		18.9246	0.98535		17.6445	-1.24445
	18	0.695653		20.4348	-0.347826		11.3913	-5.91305		19.0434	1.66841		21.2711	-3.02222
	5.47826	-0.695653		10.3478	1.3913		12.4348	-4.52174		18.2352	0.727246		17.2889	-1.95555
	5.47826	3.70718e-15		0.608696	-1.04348		1.30434	2.08696		15.2933	0.577302		17.36	-1.24445
	6.86957	-0.695653		19.0434	0		7.56521	-3.47826		16.9565	-0.816616		21.2711	-3.02222
	13.8261	3.70718e-15		2.34782	-1.04348		7.91305	-1.3913		16.6259	-1.9816		15.8667	-1.24445
	13.8261	0.347826		19.3913	0		19.3913	1.73913		16.6259	-7.47839		17.6445	-1.95555
	15.5652	-0.347826		18.6957	-2.08696		12.4348	-5.21739		15.029	-0.0875048		17.6445	-1.6
	4.78261	-1.04348		18	-0.347826		13.1305	-3.47826		15.068	-0.610783		18	-1.6
	4.43478	0.347826		12.7826	0.695653		0.956522	2.43478		17.0697	0.729645		17.0045	-1.95555
	5.82609	-0.347826		18	-0.347826		6.17391	-3.13043		17.9352	1.61314		17.2889	-1.95555
	21.4783	-1.04348		11.0435	0.695653		6.86957	-1.04348		17.3752	0.249903		16.2222	-1.24445
	12.7826	-0.695653		20.4348	-1.73913		19.0434	3.47826		19.5972	1.1085		21.6267	-3.02222
	23.2174	-1.04348		18.6957	-0.347826		12.087	-6.26087		17.9426	0.771936		21.2711	-2.31111
	12.087	-3.70718e-15		18	-0.695653		12.7826	-4.17391		19.8095	3.20582		17.6445	-0.888889
	14.1739	0.695653		21.1304	-1.04348		1.30434	1.3913		17.2617	0.738464		17.0045	-1.24445
	4.78261	-1.73913		13.4783	0.695653		7.21739	-2.08696		20.7844	1.1031		17.0045	-1.6
	13.1305	0.695653		4.43478	-1.73913		7.21739	-0.695653		19.6684	3.71604		18.3555	-1.24445
	5.13043	-1.3913		9.65217	1.3913		19.3913	3.13043		18.5173	2.05695		17.0045	-1.24445
	13.1305	1.04348		8.60869	-0.347826		12.7826	-5.91305		18.1143	3.68663		18.3555	-1.6
	4.08696	-1.04348		11.0435	1.3913		13.1305	-3.47826		17.9426	1.14866		16.6489	-1.24445
	0.260869	-1.04348		8.95653	1.73913		2.69566	-1.3913		19.4324	2.34407		18	-0.888889
	19.7391	-0.347826		17.3044	-2.43478		1.65218	1.3913		3.33182	3.2331		17.36	-0.888889
	20.4348	-0.695653		22.1739	-2.08696		7.91305	-4.17391		0.628538	2.30671		17.36	-1.6
	12.7826	0.695653		21.4783	-1.73913		8.60869	-2.08696		0.628538	-1.39632		18.7111	-1.6
	0.260869	-1.04348		13.4783	0.347826		13.8261	-7.65217		0.853899	2.53706		17.0045	-1.24445
	0.956522	-1.04348		18	0.347826		15.2174	-5.56521		0.157422	-0.353803		17.6445	-1.24445
	13.4783	0.695653		6.17391	1.04348		20.4348	1.73913		2.11592	1.38083		16.6489	-0.888889
	5.13043	0.347826		7.91305	1.73913		3.04348	-1.04348		23.5028	0.300825		18	-1.24445
	6.52174	-0.695653		1.65218	-2.08696		2.69566	1.3913		2.45965	0.893116		17.0045	-1.24445
	0.260869	-0.695653		21.1304	-1.3913		9.65217	-5.21739		0.0422931	-0.508387		18.7111	-1.6
	21.8261	-0.695653		16.9565	-0.347826		10.6956	-3.82609		0.864439	3.22252		17.0045	-1.6
	0.260869	-1.04348		23.913	-2.08696		13.4783	-8		1.88408	2.20288		17.2889	-1.24445
	5.13043	-1.73913		11.7391	0.695653		14.8695	-4.86957		1.77224	0.70259		21.6267	-3.02222
	17.6522	0		19.7391	-1.3913		20.7826	1.73913		1.30431	1.73917		18.0711	-1.24445
	18	0.695653		1.65218	-1.3913		2.69566	-0.347826		23.7297	2.03779		17.7155	-1.95555
	18	3.70718e-15		5.82609	0.347826		2.34782	1.3913		0.410558	2.05802		21.2711	-3.37778
	18.3479	0		18	-0.347826		8.26087	-4.17391		23.6971	0.236147		18.3555	-1.24445
	0.260869	-0.695653		0.956522	-2.08696		9.30435	-2.78261		2.53748	2.37243		16.6489	-1.24445
	19.0434	-0.695653		12.7826	0.347826		14.1739	-9.04348		1.4237	1.75569		18.7111	-1.6
	0.608696	-1.3913		11.0435	1.73913		15.5652	-4.86957		3.09309	1.97786		16.6489	-1.24445
	17.3044	0.347826		19.0434	0		20.7826	2.08696		2.33785	1.99818		17.2889	-1.6
	18	0.347826		2.34782	-0.695653		3.04348	-0.695653		1.88072	1.68691		21.2711	-3.02222
	15.5652	0		2.34782	-3.47826		3.3913	0.695653		0.733029	1.85222		21.2711	-3.73333
	15.913	-0.695653		11.3913	0.695653		7.56521	-4.17391		23.7018	3.91091		17.36	-1.95555
	1.30434	-1.04348		18	-0.695653		8.26087	-2.08696		3.6341	0.262919		17.36	-2.31111
	16.9565	3.70718e-15		0.608696	-1.04348		14.8695	-9.3913		2.22848	1.1597		20.9155	-3.02222
	21.8261	-0.695653		17.6522	-0.347826		14.5217	-1.3913		2.93429	1.90323		17.6445	-0.888889
	21.4783	-0.347826		12.087	1.3913		20.4348	0.347826		0.410558	2.75202		17.2889	-1.95555
	21.1304	0		8.26087	0.347826		3.3913	-0.695653		0.864439	1.49413		17.7155	-1.95555
	19.0434	0.347826		11.0435	1.73913		3.3913	0.695653		22.5786	4.35661		17.36	-1.24445
	19.7391	-0.695653		8.95653	0.695653		7.91305	-4.52174		0.0137713	-0.260118		17.36	-2.31111
	19.7391	-0.347826		17.6522	-0.347826		8.60869	-2.43478		2.0759	1.72398		17.6445	-1.95555
	5.47826	0		0.608696	-1.3913		16.2609	6.26087		2.92412	1.05022		22.3378	-2.31111
	13.1305	1.04348		23.5653	-2.08696		20.4348	2.08696		0.611503	3.37482		19.1378	-1.6
	21.8261	-1.04348		9.65217	0.695653		3.04348	-0.347826		1.53291	2.65483		17.36	-1.24445
	23.913	-0.695653		3.73913	-1.3913		3.04348	1.3913		1.4237	1.40312		17.0045	-1.95555
	0.608696	-1.73913		4.43478	-1.04348		8.60869	-4.17391		2.50665	2.78133		21.9822	-3.37778
	5.13043	-0.695653		11.7391	1.04348		9.65217	-2.78261		0.971395	2.07208		17.36	-1.95555
	16.2609	0.347826		19.3913	-2.08696		14.1739	-8		21.8062	1.12531		17.36	-1.6
	19.0434	-7.41436e-15		18	-1.73913		15.2174	-2.78261		0.837313	2.09794		20.9155	-3.37778
	19.3913	-0.347826		19.7391	-2.43478		19.7391	2.78261		2.46036	1.25326		17.6445	-0.888889
	4.08696	-1.73913		17.6522	-1.04348		3.04348	-0.695653					19.1378	-1.6
	20.7826	-0.347826		18.6957	-0.695653		3.04348	1.04348					18.7111	-1.6
	4.43478	-0.695653		1.30434	-1.73913		7.91305	-3.47826					17.0045	-1.6
	3.3913	-1.3913		10.6956	1.73913		8.95653	-2.43478					15.8667	-0.533333
	17.6522	0		2.34782	-2.78261		15.2174	-10.4348					18	-0.888889
	18	0.347826		3.73913	-0.347826		16.6087	-9.04348					17.0045	-0.888889
	10.6956	3.70718e-15		20.0869	-0.695653		21.1304	0.347826					17.7155	-1.6
	18.6957	1.04348		2.69566	-1.04348		3.3913	-0.695653					18	-1.6
	10	-0.347826		17.6522	0		3.3913	0.695653					17.6445	-1.6
	14.5217	0		0.956522	-2.08696		8.95653	-4.86957					17.6445	-0.888889
	16.6087	-0.347826		11.7391	1.73913		10	-3.13043					18.7111	-1.6
	13.4783	0.347826		4.08696	-1.3913		14.5217	-8.34783					17.0045	-1.95555
	19.0434	-0.695653		6.17391	0		15.5652	-4.86957					17.6445	-0.888889
	19.3913	-0.695653		18	0.347826		21.1304	2.08696					17.6445	-1.24445
	19.0434	-0.347826		2.34782	-2.78261		3.73913	-0.695653					16.6489	-0.533333
	19.0434	-7.41436e-15		5.13043	0.347826		4.43478	0.347826					18	-1.6
	5.13043	0.347826		5.47826	0		7.91305	-3.82609					17.6445	-0.533333
	4.78261	-1.04348		10.6956	1.73913		8.60869	-2.08696					16.6489	-1.24445
	4.08696	-0.347826		17.3044	-0.347826		14.5217	-7.65217					21.2711	-3.02222
	13.8261	0.347826		0.260869	-2.08696		14.5217	-3.82609					21.6267	-2.31111
	15.913	0.347826		10	1.3913		3.3913	-0.695653					17.0045	-1.95555
	21.8261	-0.347826		3.04348	-1.73913		2.69566	1.73913					17.2889	-1.24445
	15.913	0.695653		10.6956	1.3913		8.26087	-3.47826					22.3378	-1.6
	22.1739	-0.695653		13.1305	1.73913		9.30435	-2.43478					17.7155	-1.95555
	22.1739	-1.04348		12.087	1.73913		14.8695	-8.34783					21.6267	-3.02222
	21.4783	0		19.3913	-2.43478		15.2174	-5.21739					18.3555	-1.6
	4.78261	-0.347826		17.3044	-1.3913		20.4348	1.73913					17.0045	-1.95555
	6.17391	-1.04348		20.0869	-0.347826		2.69566	-0.695653					17.6445	-0.533333
	20.0869	-0.695653		5.13043	-0.695653		2	1.73913					17.2889	-1.6
	0.260869	-1.04348		5.47826	-0.695653		8.26087	-4.52174					17.7155	-1.6
	4.43478	0		18	0.347826		9.30435	-2.43478					15.1555	-0.888889
	16.6087	0.695653		1.65218	-2.43478		14.1739	-7.30435					17.2889	-0.888889
	17.6522	1.04348		17.6522	0		14.8695	-2.43478					18.0711	-2.31111
	5.13043	-0.347826		0.956522	-3.13043		20.4348	1.3913					18.7111	-1.6
	6.86957	-1.3913		11.7391	1.73913		3.3913	-0.695653					17.0045	-1.95555
	13.1305	0.695653		13.1305	2.08696		3.3913	0.695653					17.2889	-1.6
	19.0434	-0.347826		4.08696	-0.695653		7.56521	-3.47826					17.0045	-1.24445
	19.0434	-7.41436e-15		17.3044	-0.347826		8.60869	-2.43478					18.4267	-2.31111
	22.8696	-0.347826		4.43478	-5.56521		14.8695	-9.04348					18.0711	-0.533333
	17.3044	-3.70718e-15		5.47826	-1.3913		15.913	-2.78261					18.3555	-1.6
	18	0.347826		5.13043	0		20.0869	2.08696					16.6489	-1.6
	4.78261	-0.695653		12.7826	1.73913		3.04348	-0.695653					17.2889	-1.6
	22.8696	0		8.60869	-0.347826		3.04348	0.695653					0.115555	-3.73333
	15.913	3.70718e-15		2	-4.86957		8.95653	-4.17391					18	-1.24445
	16.6087	0.347826		16.9565	0		10	-2.78261					20.9155	-2.31111
	18.3479	0.347826		0.260869	-2.43478		14.5217	-9.04348					18	-1.6
	18.6957	0.347826		18.3479	-1.73913		15.5652	-4.52174					16.6489	-1.6
	5.13043	-0.347826		13.8261	1.04348		21.1304	1.73913					17.0045	-1.95555
	16.2609	7.41436e-15		19.0434	0		3.3913	-1.04348					17.36	-1.24445
	19.0434	0.347826		4.78261	-0.695653		2.69566	1.73913					18.3555	-1.24445
	0.956522	-1.3913		5.13043	-0.347826		7.56521	-4.17391					16.6489	-1.6
	23.2174	-1.04348		22.5218	-3.13043		8.60869	-2.43478					18	-1.6
	16.9565	3.70718e-15		6.17391	-0.347826		14.1739	-8					16.6489	-1.6
	17.6522	0.347826		10.3478	2.08696		15.2174	-4.17391					19.1378	-1.6
	22.1739	-1.3913		19.0434	-0.695653		21.1304	4.17391					17.36	-1.95555
	4.43478	-1.3913		1.65218	-2.43478		2.69566	-0.347826					17.2889	-1.6
	5.82609	-1.73913		4.43478	-2.08696		3.04348	0.695653					18	-1.24445
	17.6522	0.347826		16.9565	0.347826		8.26087	-3.82609					16.6489	-1.24445
	18.3479	0.347826		0.608696	-2.43478		8.95653	-2.43478					18.7111	-1.95555
	5.13043	-1.3913		2.69566	-2.08696		14.8695	-8.34783					16.6489	-1.24445
	0.608696	-1.04348		12.4348	2.08696		16.6087	-3.82609					20.9155	-3.02222
	19.0434	0.347826		18.6957	-0.695653		20.4348	1.3913					17.36	-1.6
	19.0434	-7.41436e-15		1.30434	-1.04348		2.69566	-0.347826					18.7111	-1.95555
	4.78261	0.347826		12.7826	2.43478		2	1.73913					17.0045	-1.6
	6.17391	-0.347826		10	1.04348		7.91305	-4.17391					16.6489	-1.6
	5.13043	-0.347826		12.4348	2.78261		8.60869	-2.08696					17.36	-1.95555
	6.17391	-0.695653		17.6522	0		14.1739	-8.69565					18	-0.888889
	5.82609	-1.73913		0.956522	-3.47826		15.5652	-5.21739					17.0045	-0.888889
	0.260869	-0.347826		3.3913	-2.08696		19.7391	1.73913					18.7111	-1.6
	0.608696	-1.04348		10.6956	1.3913		2.69566	-0.347826					17.0045	-1.6
	16.2609	7.41436e-15		21.8261	-4.17391		1.65218	2.08696					21.2711	-1.95555
	14.8695	3.70718e-15		23.913	-5.21739		8.26087	-3.82609					17.6445	-0.888889
	4.08696	-1.73913		8.95653	2.08696		9.30435	-2.43478					16.6489	-1.6
	22.5218	-0.695653		3.04348	-3.13043		14.1739	-6.95653					18.0711	-2.66667
	19.3913	-0.347826		9.65217	3.13043		15.2174	-4.52174					18.7111	-2.31111
	20.0869	-1.04348		0.956522	-4.17391		20.4348	2.08696					21.6267	-3.02222
	21.8261	-0.347826		2.34782	-2.08696		3.3913	-0.695653					18.3555	-1.24445
	9.30435	0.347826		8.26087	1.04348		3.04348	0.695653					17.0045	-1.24445
	14.5217	-0.695653		16.6087	0.695653		7.21739	-3.47826					0.115555	-4.8
	17.3044	0.347826		17.6522	-0.695653		7.91305	-1.73913					18.7111	-1.95555
	18	0.347826		4.08696	-2.43478		14.1739	-7.65217					18.4267	-2.31111
	21.4783	-0.347826		5.47826	-0.695653		14.8695	-4.52174					17.2889	-1.24445
	0.608696	-1.04348		6.17391	-0.695653		20.0869	3.13043					17.6445	-1.6
	15.913	0.347826		3.73913	-1.3913		3.04348	-0.695653					16.6489	-1.24445
	9.30435	0.695653		10.6956	3.13043		2.34782	1.73913					18.3555	-1.24445
	12.7826	1.04348		23.2174	-3.82609		7.56521	-3.47826					17.0045	-1.6
	22.5218	-0.347826		4.78261	-0.347826		8.60869	-2.43478					16.6489	-1.6
	22.8696	-0.695653		4.78261	0.347826		14.8695	-8.34783					2.24889	-2.31111
	23.5653	-1.3913		18.6957	-0.695653		15.5652	-3.82609					18.3555	-1.24445
	17.6522	0.695653		1.30434	-1.04348		21.1304	2.43478					16.6489	-1.6
	18.3479	0.695653		3.73913	-2.43478		2.69566	-0.695653					18	-1.6
	16.9565	3.70718e-15		10	1.3913		2.34782	1.3913					21.6267	-2.66667
	18	3.70718e-15		5.13043	-0.695653		8.60869	-3.82609					18.3555	-1.95555
	18.3479	0.347826		5.47826	0		9.65217	-2.78261					18.3555	-1.24445
	23.913	-0.695653		8.60869	1.73913		14.8695	-8.69565					18	-1.24445
	20.4348	0.347826		13.4783	1.73913		15.5652	-4.52174					16.6489	-1.6
	20.7826	-0.347826					20.0869	2.43478					18.3555	-1.24445
	13.4783	0.347826											17.0045	-1.6
	3.73913	-1.73913											18.4267	-1.6
	5.13043	-0.695653											17.36	-1.6
	6.17391	-0.347826											18.7111	-1.6
	5.82609	-2.08696											16.6489	-1.6
	17.6522	-0.347826											17.2889	-1.6
	18	0											17.0045	-1.6
	22.1739	-1.04348											17.6445	-1.6
	23.913	-1.04348											17.2889	-1.24445
	16.2609	0.347826											18.7111	-1.95555
	21.8261	0											17.0045	-1.95555
	18.3479	7.41436e-15											15.5111	-0.888889
	18.6957	0											18.0711	-1.24445
	14.8695	0.347826											17.6445	-1.24445
	9.30435	0.347826											16.6489	-1.6
	4.08696	0											17.7155	-1.6
	12.7826	0.695653											0.115555	-3.37778
	4.43478	-1.04348											18.7111	-1.6
	5.82609	-1.3913											16.6489	-0.888889
	15.913	-0.347826											16.6489	-0.888889
	16.6087	0.695653											17.7155	-1.95555
	17.6522	0.695653											18.7111	-1.95555
	19.7391	-0.695653											17.0045	-1.95555
	18	3.70718e-15											0.471111	-3.37778
	18.3479	0.347826											1.53778	-4.08889
	4.08696	-0.347826											18.3555	-1.6
	20.7826	-1.04348											17.7155	-1.95555
	13.4783	0											18.7111	-2.31111
	18	-0.347826											18.4267	-1.95555
	18	0.347826											18.3555	-1.24445
	4.78261	-3.70718e-15											16.6489	-1.6
	5.82609	0											17.0045	-0.533333
	21.1304	-0.347826											18.3555	-1.24445
	23.2174	-7.41436e-15											17.36	-1.95555
	12.7826	0.695653											18.3555	-1.6
	17.6522	-0.695653											16.6489	-1.24445
	18	0											21.6267	-3.37778
	22.5218	-0.347826											17.6445	-1.6
	15.913	0.347826											18.3555	-1.6
	17.6522	0.695653											17.7155	-1.95555
	18.3479	1.04348											17.36	-1.6
	19.3913	-0.695653											18.3555	-1.6
	19.3913	0											16.6489	-1.6
	16.2609	-3.70718e-15											19.1378	-1.95555
	22.1739	-1.04348											17.0045	-1.24445
	15.913	0.695653											18.3555	-1.6
	14.1739	0.695653											17.6445	-0.888889
	5.82609	0											16.6489	-0.888889
	19.7391	-0.695653											17.0045	-1.6
	4.08696	-1.04348											21.2711	-3.02222
	0.956522	-1.04348											0.826667	-4.44445
	17.3044	-1.04348											16.6489	-1.24445
	9.30435	0.347826											17.2889	-1.95555
	4.43478	0.695653											16.9333	-0.888889
	5.82609	-0.347826											17.6445	-1.24445
	20.7826	0											21.9822	-3.37778
	5.13043	-1.73913											18.0711	-1.6
	17.3044	0.347826											18.7822	-2.31111
	18	0.347826											17.2889	-0.888889
	4.43478	0											16.6489	-0.888889
	15.5652	0											18	-1.6
	2	-1.04348											17.6445	-0.888889
	22.1739	-1.3913											17.36	-1.6
	19.7391	-0.347826											0.471111	-3.73333
	4.43478	-0.695653											17.36	-0.888889
	3.73913	-0.347826											18.0711	-1.95555
	3.3913	-0.695653											18.0711	-2.31111
	13.1305	1.3913											17.36	-1.95555
	4.78261	-3.70718e-15											17.36	-1.95555
	5.82609	-0.347826											18.3555	-1.24445
	4.08696	-1.73913											16.6489	-1.24445
	20.0869	-0.347826											20.9155	-2.66667
	22.1739	-0.347826											17.36	-1.6
	16.6087	0.347826											18.3555	-1.6
	14.1739	0.347826											16.6489	-1.6
	21.4783	-0.695653											17.36	-1.95555
	3.73913	0											17.0045	-1.24445
	17.3044	-0.347826											15.5111	-0.177778
	18	0											17.2889	-1.24445
	3.04348	-1.3913											17.36	-1.24445
	5.13043	-0.347826											23.76	-4.8
	6.52174	-1.04348											18.3555	-1.95555
	13.8261	1.04348											2.24889	-2.66667
	13.1305	1.3913											15.1555	0.177778
	4.43478	3.70718e-15											17.36	-0.888889
	5.47826	0											18.7111	-1.6
	14.8695	1.04348											17.0045	-1.24445
	0.608696	0.347826											18.7111	-1.95555
	4.78261	-1.04348											18	-1.95555
	15.913	-7.41436e-15											17.0045	-1.95555
	21.4783	-0.347826											17.6445	-1.6
	19.7391	0											15.5111	-0.533333
	22.1739	-0.695653											17.36	-1.95555
	22.1739	-1.04348											17.7155	-1.6
	4.78261	0.695653											18	-1.6
	5.82609	0.347826											18	-0.888889
	13.4783	0											16.6489	-1.6
	21.1304	-7.41436e-15											0.826667	-3.73333
	4.08696	-1.73913											18.7111	-1.95555
	22.5218	-1.04348											0.826667	-4.08889
	18.6957	0											17.6445	-1.95555
	19.0434	-0.347826											19.1378	-1.95555
	17.3044	0.347826											17.0045	-1.95555
	15.2174	0.695653											17.7155	-1.95555
	16.9565	0.347826											16.6489	-0.888889
	4.78261	-1.3913											17.36	-1.6
	6.17391	-1.04348											1.89333	-3.02222
	21.8261	-0.695653											16.9333	-0.533333
	3.3913	-0.347826											18.7111	-1.95555
	0.260869	-0.695653											18.3555	-1.6
	12.4348	0.695653											18.3555	-1.24445
	4.78261	-1.3913											17.36	-1.6
	15.2174	0.695653											18.7111	-1.6
	23.5653	7.41436e-15											17.36	-1.24445
	10.6956	3.70718e-15											16.6489	-0.888889
	4.78261	-3.70718e-15											18	-1.6
	6.17391	-0.695653											21.6267	-3.37778
	21.8261	-1.04348											18.7111	-1.95555
	23.2174	-0.695653											19.8489	-2.31111
	3.3913	-1.04348											17.2889	-0.888889
	4.78261	0.347826											17.6445	-0.533333
	5.82609	0.347826											16.6489	-0.533333
	23.2174	-1.3913											0.115555	-4.08889
	15.5652	-0.347826											17.0045	-1.95555
	20.7826	-0.347826											18.7111	-1.6
	2.69566	-1.04348											17.36	-2.31111
	12.7826	0.695653											16.6489	-1.24445
	21.4783	-1.04348											18.7111	-1.95555
	13.8261	0.347826											23.4045	-5.15555
	0.608696	-1.3913											17.36	-1.6
	15.2174	0.347826											18	-1.24445
	0.260869	-1.04348											16.6489	-0.888889
	4.08696	-0.347826											18.3555	-1.6
	3.3913	-1.73913											19.1378	-2.66667
	14.1739	0.347826											17.0045	-1.24445
	15.913	-0.347826											18	-0.888889
	18.3479	0.695653											17.0045	-1.6
	19.0434	0.695653											17.0045	-1.95555
	4.43478	0.695653											18.7111	-1.6
	5.47826	0.347826											17.0045	-1.95555
	22.8696	-1.3913											20.56	-1.95555
	4.08696	-0.347826											17.7155	-1.6
	20.0869	0											17.0045	-1.95555
	21.1304	-0.347826											18.3555	-1.6
	13.1305	0.695653											18.3555	-2.31111
	3.73913	-1.04348											17.0045	-1.6
	23.2174	-1.3913											23.4045	-3.02222
	12.4348	0.695653											0.826667	-3.02222
	22.1739	-0.347826											21.2711	-2.66667
	15.2174	1.04348											21.9822	-3.02222
	22.1739	-0.695653											17.7155	-2.31111
	20.0869	-0.347826											0.115555	-4.8
	13.4783	-0.347826											16.6489	-1.6
	4.08696	-0.695653											17.36	-1.24445
	21.1304	-1.3913											17.36	-1.95555
	23.2174	-1.04348											2.24889	-2.31111
	20.7826	0											18.3555	-2.31111
	13.1305	0.695653											17.2889	-1.6
	23.2174	-7.41436e-15											17.36	-2.31111
	4.08696	-0.347826											18.3555	-1.95555
	12.4348	0											14.0889	0.177778
	18.6957	0											16.9333	-0.533333
	19.7391	-0.347826											20.2045	-3.02222
	16.6087	0.347826											17.0045	-1.95555
	17.3044	0.695653											18.7111	-1.6
	13.4783	0.695653											17.6445	-1.24445
	18	-0.695653											2.96	-2.31111
	18.3479	0											14.8	-0.177778
	0.956522	-1.73913											17.0045	-0.888889
	9.65217	0.695653											21.6267	-8.35555
	21.4783	0											18.3555	-1.95555
	12.7826	-0.347826											17.36	-1.24445
	17.6522	-0.347826											18	-1.24445
	18	0											17.36	-1.95555
	15.913	0.347826											18	-1.95555
	23.913	-1.04348											17.36	-1.6
	20.7826	-0.695653											18.7111	-1.6
	15.913	0.695653											20.2045	-2.31111
	4.08696	0											17.2889	-0.888889
	3.73913	-1.04348											18.7111	-1.95555
	16.2609	0.695653											17.36	-1.95555
	17.6522	0.695653											18.7111	-1.95555
	22.5218	-0.347826											19.8489	-2.66667
	0.956522	-1.73913											16.5778	-1.24445
	17.6522	0											21.6267	-3.02222
	18	-7.41436e-15											17.0045	-1.6
	15.5652	0.695653											18.7111	-1.95555
	21.8261	-1.04348											1.18222	-6.22222
	10.3478	1.04348											17.2889	-1.6
	4.43478	-1.04348											18.7111	-1.6
	5.82609	-1.04348											16.6489	-1.6
	4.08696	-1.73913											0.471111	-4.08889
	22.5218	-1.04348											18.7111	-1.6
	18.6957	-0.695653											16.6489	-1.24445
	19.3913	-0.347826											19.1378	-1.95555
	10	1.73913											18	-1.24445
	15.913	1.04348											19.4933	-1.6
	16.9565	1.04348											0.471111	-3.73333
	10.6956	0.347826											17.36	-1.6
	13.1305	1.04348											0.115555	-5.86667
	11.0435	0.347826											18.3555	-1.24445
	4.43478	-0.695653											17.0045	-1.6
	2.69566	-0.347826											16.9333	-0.888889
	4.78261	-1.04348											16.6489	-1.6
	5.82609	-0.695653											16.9333	-1.24445
	19.7391	-0.347826											17.2889	-1.24445
	21.1304	-0.695653											23.76	-3.73333
	16.9565	0.695653											20.56	-2.31111
	17.6522	0.695653											17.2889	-1.6
	11.0435	0.695653											0.471111	-5.15555
	4.43478	-1.04348											17.7155	-0.533333
	15.2174	0.347826											17.0045	-1.24445
	19.7391	0.347826											0.115555	-4.08889
	14.8695	-0.347826											2.24889	-2.31111
	19.3913	-1.04348											18.3555	-1.95555
	19.0434	-0.695653											18.3555	-1.95555
	15.2174	0.347826											17.0045	-1.24445
	4.78261	-0.695653											18.3555	-2.31111
	4.78261	0.695653											1.89333	-3.37778
	5.13043	0.347826											17.2889	-1.6
	14.5217	0.695653											18.3555	-1.6
	1.65218	-1.04348											23.76	-5.51111
	4.78261	-1.3913											18.7111	-1.95555
	22.8696	-1.04348											18.3555	-2.31111
	19.7391	-0.347826											21.2711	-2.31111
	1.30434	-1.04348											2.24889	-3.02222
	19.0434	-0.347826											19.8489	-2.66667
	19.3913	7.41436e-15											18.7111	-1.95555
	13.1305	1.3913											17.0045	-1.6
	1.65218	-1.04348											1.89333	-3.37778
	10.6956	1.04348											1.18222	-5.86667
	14.5217	0.347826											19.8489	-0.533333
	19.3913	-0.347826											18	-1.95555
	19.0434	-7.41436e-15											1.18222	-5.86667
	8.95653	0.695653											18	-0.888889
	21.4783	-0.695653											1.18222	-3.37778
	19.7391	-0.347826											17.2889	-0.533333
	15.913	0.347826											1.89333	-2.31111
	23.2174	-0.695653											18	-0.888889
	15.913	1.3913											17.0045	-1.24445
	17.3044	0.695653											16.5778	-0.533333
	17.3044	-0.347826											17.0045	-1.6
	17.6522	0.695653											23.4045	-4.44445
	20.4348	0.347826											18.7111	-1.6
	14.5217	1.04348											16.6489	-1.24445
	14.5217	1.04348											0.471111	-4.08889
	0.260869	-1.3913											16.6489	-0.888889
	18.3479	0											16.5778	0.533333
	18.6957	-0.347826											16.6489	-0.533333
	14.8695	-0.347826											1.53778	-2.66667
	3.3913	-2.08696											22.3378	-4.08889
	1.65218	-1.04348											23.76	-5.86667
	20.7826	-0.347826											18	-1.95555
	4.08696	0											23.0489	-3.02222
	22.1739	-1.04348											7.33333	-1.95555
	1.30434	-2.08696											0.826667	-5.15555
	18.3479	1.04348											23.0489	-4.08889
	19.3913	1.3913											1.53778	-1.6
	20.0869	-0.695653											19.4933	-2.66667
	15.2174	1.04348											1.18222	-4.08889
	12.087	0.695653											18	-0.888889
	2.69566	-1.3913											17.0045	-1.6
	9.65217	-7.41436e-15											16.9333	-1.24445
	23.2174	-1.3913											18.7111	-1.95555
	20.7826	-1.04348											17.0045	-1.6
	20.4348	-1.04348											17.6445	-1.6
	19.0434	-0.347826											2.60445	-5.86667
	19.0434	-0.347826											14.8	-0.533333
	20.4348	-0.347826											18.7111	-1.6
	4.08696	-0.695653											17.0045	-1.6
	14.5217	0.347826											18.3555	-1.95555
	15.2174	0.695653											1.89333	-2.31111
	0.956522	-1.73913											17.36	-2.31111
	15.5652	0											23.0489	-4.08889
	11.0435	1.04348											18.7111	-1.95555
	8.95653	0.695653											18.7111	-2.31111
	1.30434	-1.04348											19.8489	-1.95555
	1.30434	-1.04348											17.7155	-1.6
	1.65218	-1.73913											18.7111	-2.66667
	3.73913	-1.3913											18.7111	-1.6
	15.2174	0.695653											17.0045	-1.6
	4.78261	0.347826											17.2889	-0.177778
	6.52174	-1.04348											17.0045	-0.888889
	13.1305	1.04348											13.7333	-0.177778
	1.30434	-1.04348											18.7111	-1.6
	19.0434	-0.347826											16.6489	-1.6
	19.0434	-0.347826											18.7111	-1.95555
	3.73913	-1.73913											17.0045	-1.6
	13.4783	0.347826											17.0045	-1.6
	13.8261	1.3913											13.0222	1.6
	20.4348	0.695653											12.6667	1.95555
	11.0435	1.73913											17.36	-1.6
	21.1304	-1.3913											23.4045	-3.73333
	9.65217	-7.41436e-15											18.3555	-1.6
	23.2174	-2.08696											17.0045	-1.6
	15.5652	0.695653											21.2711	-2.66667
	4.08696	-1.3913											3.67111	-1.95555
	2.69566	-1.04348											0.826667	-2.66667
	3.73913	-1.73913											23.76	-8
	10.6956	1.73913											16.6489	-1.6
	14.8695	1.04348											18.3555	-1.6
	19.7391	-1.04348											17.0045	-1.6
	12.4348	0.695653											18.3555	-1.95555
	20.4348	-0.347826											17.0045	-1.6
	21.1304	-1.04348											23.76	-4.08889
	17.3044	0.695653											0.471111	-3.37778
	18	0.695653											1.89333	-5.51111
	11.3913	0.695653											3.31555	-2.66667
	17.3044	0.347826											0.826667	-3.37778
	17.6522	0.695653											17.36	-0.888889
	4.08696	-1.04348											17.6445	-1.95555
	4.08696	-1.73913											3.67111	-1.95555
	9.30435	1.3913											14.4445	-0.533333
	22.1739	-1.04348											2.24889	-4.8
	2	-1.04348											18.7111	-1.6
	13.4783	1.04348											17.0045	-1.6
	19.0434	-0.347826											1.18222	-4.08889
	19.3913	-0.347826											23.4045	-3.37778
	2.69566	-1.04348											20.9155	-3.37778
	17.3044	-0.347826											17.6445	-1.6
	1.65218	-0.695653											23.0489	-4.44445
	20.4348	0											0.115555	-6.57778
	14.1739	0.695653											17.7155	-0.888889
	23.5653	7.41436e-15											18.3555	-1.95555
	13.1305	1.04348											18.3555	-1.24445
	14.5217	1.04348											17.0045	-1.6
	1.65218	-1.3913											16.5778	-1.6
	1.30434	-1.3913											17.0045	-1.6
	14.1739	0.695653											16.9333	-0.177778
	19.0434	0											0.115555	-4.44445
	19.0434	-0.347826											18	-1.24445
	20.0869	-1.04348											16.6489	-1.24445
	20.4348	-1.04348											20.56	-2.31111
	4.08696	-1.3913											1.18222	-7.28889
	2.69566	-0.695653											18.3555	-1.24445
	20.4348	-0.347826											17.0045	-1.95555
	15.913	0.695653											19.1378	-1.6
	20.0869	-0.695653											1.18222	-6.57778
	20.4348	-0.695653											18.3555	-1.95555
	4.08696	-1.73913											1.53778	-5.86667
	16.2609	0.695653											2.96	-4.8
	17.3044	1.04348											18	-0.888889
	23.2174	-1.04348											17.0045	-1.6
	9.65217	-7.41436e-15											13.0222	1.24445
	13.4783	1.3913											1.53778	-6.22222
	22.5218	-1.3913											8.04445	-1.24445
	16.2609	0.347826											18	-1.6
	22.8696	-0.695653											4.38222	-5.15555
	10.3478	1.73913											18	-1.6
	11.3913	1.04348											2.24889	-3.37778
	21.8261	-1.73913											14.4445	-0.177778
	13.8261	1.04348											3.31555	-5.86667
	8.60869	1.3913											0.826667	-5.51111
	2.34782	-0.695653											0.115555	-4.08889
	15.2174	1.04348											18	-1.6
	13.8261	1.04348											0.826667	-3.02222
	0.608696	-1.3913											0.471111	-3.73333
	18.6957	0											2.96	-5.15555
	19.0434	-0.347826											15.1555	-0.177778
	11.3913	1.04348											19.8489	-2.31111
	11.7391	0.347826											1.89333	-5.86667
	13.1305	0.347826											16.2222	-0.533333
	20.0869	-0.347826											1.18222	-3.37778
	20.0869	-0.695653											17.36	-0.888889
	20.0869	-1.3913											0.115555	-6.22222
	0.956522	-3.82609											18.3555	-1.95555
	14.5217	0.347826											22.6933	-3.02222
	3.73913	-0.695653											23.4045	-3.37778
	10.3478	1.3913											20.2045	-2.31111
	0.956522	-1.73913											12.3111	0.888889
	22.8696	0											1.53778	-5.15555
	11.3913	1.04348											23.76	-8
	12.4348	0.347826											22.6933	-2.66667
	1.30434	-1.73913											18.7111	-1.6
	18	0.347826											17.0045	-1.24445
	19.0434	0											21.2711	-2.31111
	3.3913	-1.73913											18.7111	-1.6
	1.30434	-1.3913											0.826667	-2.66667
	22.1739	-1.04348											23.0489	-4.08889
	21.8261	-1.04348											19.1378	-1.6
	14.5217	0.347826											18	-1.95555
	14.5217	-0.347826											13.0222	0.533333
	14.8695	0.347826											0.471111	-6.22222
	18.6957	0											2.96	-7.28889
	19.0434	-0.347826											0.826667	-6.57778
	12.7826	1.3913											18.4267	-2.66667
	12.7826	0.347826											18.7111	-1.95555
	13.8261	1.04348											14.0889	0.177778
	20.7826	0.695653											0.115555	-3.73333
	3.3913	-2.08696											2.60445	-6.57778
	12.4348	2.08696											11.6	1.24445
	22.5218	-1.3913											23.0489	-4.44445
	19.0434	0											1.18222	-6.22222
	20.0869	0											23.4045	-4.44445
	0.956522	-2.08696											0.115555	-4.8
	15.2174	0.347826											21.9822	-3.73333
	20.4348	-1.3913											2.24889	-5.86667
	20.0869	-1.04348											16.2222	-1.95555
	0.956522	-1.73913											17.6445	-1.6
	1.65218	-1.73913											1.89333	-5.51111
	15.2174	0.695653											3.67111	-8.35555
	10	0.695653											23.76	-3.37778
	16.6087	0.347826											14.0889	0.177778
	13.4783	0.695653											2.24889	-5.15555
	3.73913	-0.695653											1.18222	-6.57778
	18.3479	0.347826											1.89333	-2.31111
	18.6957	0.347826											0.471111	-3.02222
	16.2609	7.41436e-15											18.7111	-2.31111
	16.9565	1.04348											17.36	-1.95555
	13.8261	1.04348											1.18222	-6.93333
	0.956522	-2.43478											2.96	-3.02222
	20.7826	-1.3913											2.24889	-1.6
	10.6956	1.04348											18.0711	-1.6
	11.3913	0.695653											1.89333	-5.86667
	2	-2.08696											14.0889	0.177778
	21.8261	-0.347826											20.56	-1.6
	2	-0.695653											23.4045	-5.15555
	4.78261	0											2.24889	-8
	16.9565	0.695653											0.826667	-3.02222
	17.6522	0.695653											1.53778	-6.57778
	23.2174	-0.347826											19.8489	-2.31111
	15.5652	0.695653											20.56	-2.66667
	18	0.695653											1.18222	-5.51111
	18.6957	0.347826											23.0489	-4.08889
	13.4783	1.73913											20.9155	-3.37778
	0.608696	-1.3913											2.24889	-8
	14.8695	1.04348											0.471111	-5.86667
	18.6957	0											17.7155	-2.31111
	19.3913	0											23.4045	-2.66667
	12.7826	0.695653											1.89333	-6.93333
	19.0434	0.347826											23.0489	-4.8
	19.7391	-0.347826											17.36	-2.31111
	15.2174	1.04348											20.56	-3.73333
	17.6522	0.695653											18.7111	-1.95555
	19.0434	0.347826											17.0045	-1.6
	10	0.695653											0.115555	-7.64445
	12.7826	1.04348											14.8	0.177778
	12.4348	0.347826											1.53778	-6.22222
	22.1739	-0.695653											0.115555	-4.8
	16.2609	1.04348											0.826667	-2.66667
	17.3044	0.695653											1.18222	-6.57778
	13.4783	1.04348											14.8	-0.533333
	20.7826	-0.347826											0.826667	-6.57778
	14.5217	0.347826											2.96	-8.71111
	4.43478	-1.73913											22.3378	-3.02222
	2	-0.695653											1.18222	-1.95555
	0.608696	-1.04348											0.826667	-6.22222
	20.7826	0.695653											2.24889	-6.57778
	22.8696	-1.3913											12.6667	1.24445
	20.4348	-1.3913											23.4045	-3.02222
	19.7391	-1.3913											1.89333	-6.93333
	15.913	0.695653											4.02667	-8
	20.4348	-1.04348											18.0711	-2.31111
	20.4348	-1.04348											14.8	-0.888889
	10.6956	0.695653											21.9822	-1.95555
	14.5217	1.3913											18	-1.95555
	14.8695	1.04348											1.53778	-1.6
	2	-1.3913											23.4045	-3.37778
	16.2609	0.347826											12.6667	1.6
	20.7826	-1.04348											0.826667	-6.93333
	10.6956	0.347826											0.471111	-6.57778
	3.04348	-0.347826											23.4045	-7.28889
	21.8261	-0.695653											14.4445	0.533333
	15.913	0.695653											0.471111	-5.15555
	14.5217	0.347826											2.96	-7.28889
	14.5217	1.04348											23.0489	-1.95555
	14.8695	0.695653											2.96	-8
	18	0.695653											0.826667	-6.22222
	18.6957	1.04348											1.18222	-2.31111
	21.8261	-1.3913											2.96	-6.93333
	18.6957	0.347826											2.24889	-4.8
	18.6957	0											2.60445	-4.44445
	19.0434	0.347826											0.826667	-2.66667
	19.7391	-0.347826											2.60445	-8.71111
	1.30434	-1.3913											1.53778	-5.86667
	19.3913	7.41436e-15											2.96	-6.93333
	19.7391	0											0.471111	-5.86667
	1.65218	-1.3913											1.18222	-3.02222
	13.1305	-3.70718e-15											0.115555	-6.93333
	3.73913	-1.73913											1.53778	-6.22222
	22.8696	-0.695653											8.04445	-1.24445
	0.260869	-1.73913											1.53778	-6.93333
	1.65218	-1.04348											0.826667	-1.95555
	18.3479	-0.347826											1.18222	-3.73333
	19.3913	-1.04348											15.1555	-0.177778
	14.8695	3.70718e-15											1.53778	-8.35555
	9.30435	0.347826											0.471111	-8
	11.0435	0.695653											23.76	-7.28889
	16.9565	0.347826											23.76	-3.02222
	17.6522	0.695653											15.1555	0.177778
	14.8695	1.3913											20.56	-3.73333
	16.2609	0.347826											23.76	-6.93333
	12.087	0.347826											11.9555	1.6
	0.260869	-1.04348											20.56	-2.66667
	13.1305	0.695653											1.53778	-7.28889
	11.0435	0.695653											1.53778	-5.86667
	15.2174	0.695653											23.4045	-6.22222
	1.65218	-1.3913											20.56	-2.31111
	14.8695	1.3913											1.89333	-6.93333
	12.4348	1.3913											4.38222	-5.86667
	13.1305	1.04348											5.09333	-6.22222
	12.7826	0.347826											21.2711	-2.31111
	12.7826	1.04348											2.24889	-8.35555
	3.3913	-0.695653											21.2711	-1.24445
	19.7391	0											5.09333	-5.15555
	19.0434	-7.41436e-15											23.76	-7.64445
	19.0434	-7.41436e-15											1.18222	-2.66667
	3.73913	1.04348											18.0711	-2.66667
	14.5217	0.347826											21.6267	-6.22222
	0.608696	-0.347826											22.6933	-4.44445
	22.8696	-0.695653											0.115555	-3.37778
	21.8261	-0.695653											15.1555	-0.177778
	1.30434	-2.43478											11.2445	1.24445
	15.5652	0.695653											1.53778	-6.57778
	18	0.347826											4.38222	-7.28889
	18.3479	0.695653											21.6267	-7.64445
	14.8695	1.04348											4.02667	-7.64445
	9.30435	0.695653											23.4045	-3.73333
	15.5652	1.04348											0.826667	-6.57778
	4.43478	-1.73913											0.115555	-7.28889
	13.8261	1.04348											23.76	-7.28889
	4.08696	-1.73913											1.89333	-4.8
	23.5653	-1.3913											1.89333	-8.35555
	11.0435	0.695653											23.4045	-5.86667
	2.34782	-1.04348											23.4045	-6.57778
	3.3913	-0.695653											0.826667	-6.22222
	15.913	0.695653											2.60445	-7.64445
	9.30435	0.347826											5.44889	-7.28889
	17.6522	1.04348											0.826667	-3.02222
	18.6957	0.695653											15.1555	-0.177778
	1.65218	-2.08696											2.60445	-7.64445
	16.2609	0.695653											1.18222	-2.31111
	17.3044	0.695653											0.826667	-3.73333
	19.0434	0.347826											2.96	-4.44445
	10.3478	1.04348											0.471111	-4.08889
	13.1305	1.3913											0.826667	-7.28889
	22.5218	7.41436e-15											1.89333	-4.8
	16.6087	0.695653											0.826667	-6.57778
	11.7391	0.695653											11.9555	1.6
	21.4783	-0.347826											2.60445	-6.57778
	18.6957	-0.347826											23.0489	-6.57778
	18.6957	0											14.0889	0.177778
	10.3478	0.695653											20.9155	-5.15555
	14.1739	0.695653											1.18222	-7.28889
	20.7826	0											12.6667	0.888889
	23.5653	-0.347826											1.89333	-6.22222
	10.6956	1.04348											19.8489	-2.31111
	15.5652	0.347826											1.53778	-5.15555
	20.7826	0.347826											2.60445	-7.28889
	0.956522	-0.695653											0.115555	-6.57778
	8.60869	1.04348											11.9555	1.24445
	10.6956	0.695653											23.4045	-4.8
	11.3913	0.347826											0.826667	-6.57778
	11.0435	0.695653											20.56	-2.31111
	10.6956	0.695653											1.53778	-7.28889
	15.2174	1.04348											0.826667	-5.51111
	10.6956	0.347826											0.471111	-2.31111
	1.65218	-1.3913											0.826667	-2.66667
	16.6087	0.695653											3.31555	-5.51111
	17.3044	0.695653											2.60445	-4.44445
	20.0869	0.347826											3.31555	-6.57778
	20.7826	-0.347826											23.4045	-5.86667
	22.8696	-1.3913											1.89333	-7.64445
	1.30434	-2.78261											17.6445	-2.31111
	15.2174	1.04348											0.826667	-4.08889
	18.6957	-0.695653											1.89333	-8
	19.3913	-0.347826											0.826667	-7.28889
	13.8261	0.695653											0.471111	-2.66667
	12.7826	1.3913											1.53778	-6.57778
	13.1305	1.04348											0.471111	-5.51111
	21.4783	-0.347826											12.3111	1.24445
	15.5652	0.695653											2.60445	-5.86667
	23.2174	-2.43478											14.4445	0.533333
	1.65218	7.41436e-15											7.33333	-0.177778
	2.34782	-1.04348											21.9822	-7.28889
	12.7826	1.04348											11.9555	1.6
	21.4783	-0.347826											2.24889	-6.57778
	1.30434	-1.73913											0.471111	-3.37778
	15.5652	0.695653											1.53778	-7.28889
	13.4783	1.3913											3.67111	-5.86667
	23.913	-0.347826											1.18222	-7.64445
	2	-1.73913											11.9555	1.95555
	22.5218	-1.3913											23.4045	-1.95555
	22.8696	-1.3913											3.67111	-9.06667
	2	-0.695653											12.6667	1.24445
	22.5218	7.41436e-15											10.8889	1.6
	18.3479	-1.48288e-14											1.18222	-6.93333
	18.6957	-0.347826											3.31555	-4.08889
	18	0											1.89333	-5.86667
	19.0434	-0.347826											2.24889	-5.86667
	15.2174	1.04348											14.8	0.888889
	12.087	1.3913											5.91111	-2.31111
	19.0434	-0.347826											6.87111	-2.31111
	19.7391	-0.695653											4.38222	-5.86667
	3.3913	-1.04348											1.18222	-5.86667
	3.73913	-1.3913											1.89333	-6.57778
	2	-1.3913											19.8489	-2.31111
	22.1739	-0.347826											23.0489	-4.8
	21.8261	-0.347826											9.11111	0.177778
	23.5653	-1.04348											2.24889	-6.57778
	10	7.41436e-15											17.6445	-1.95555
	20.4348	-1.04348											0.115555	-3.73333
	20.7826	-1.04348											12.6667	1.6
	0.608696	-1.3913											0.115555	-5.51111
	19.0434	-0.347826											23.76	-1.95555
	19.3913	-0.347826											14.0889	0.888889
	22.5218	-1.3913											1.18222	-10.1333
	8.95653	0.347826											20.2045	-2.31111
	21.1304	-0.347826											0.826667	-5.86667
	16.2609	1.04348											0.471111	-4.08889
	20.0869	-0.347826											3.67111	-8.71111
	23.2174	-7.41436e-15											22.6933	-1.95555
	11.7391	1.73913											3.31555	-6.93333
	1.65218	-1.73913											11.9555	1.6
	15.2174	1.04348											2.24889	-6.57778
	18.3479	0											9.36	8.17781
	18.6957	0											0.115555	-4.44445
	1.30434	-1.3913											22.3378	-6.57778
	1.30434	-1.3913											1.89333	-1.95555
	9.30435	1.04348											23.4045	-7.28889
	1.65218	-2.43478											14.4445	0.533333
	10.3478	0.347826											0.115555	-5.51111
	16.6087	0.695653											11.9555	1.6
	19.0434	0.347826											0.826667	-6.22222
	19.0434	0											0.471111	-4.08889
	20.7826	-0.347826											14.0889	-0.533333
	10.3478	0.347826											23.0489	-4.8
	21.4783	-1.3913											22.6933	-2.66667
	2.34782	-1.73913											4.02667	-6.22222
	15.913	0.695653											14.4445	0.177778
	0.956522	-1.3913											12.6667	1.24445
	16.9565	-1.04348											1.18222	-3.02222
	20.0869	-1.3913											5.80445	-6.57778
	19.3913	-1.04348											4.84445	-6.57778
	3.73913	-0.695653											13.3778	1.24445
	0.608696	-0.695653											2.96	-5.86667
	16.9565	0.347826											0.115555	-2.31111
	18.3479	-0.347826											0.471111	-6.22222
	15.913	1.04348											14.4445	0.533333
	18	0											21.9822	-6.22222
	18.6957	-0.347826											0.471111	-5.86667
	18.3479	-1.04348											23.4045	-4.08889
	18.3479	-0.347826											20.56	-2.31111
	22.5218	-0.695653											23.4045	-6.93333
	2	-1.73913											4.02667	-5.86667
	3.3913	-0.695653											1.18222	-3.37778
	12.7826	1.3913											2.24889	-4.8
	4.43478	-2.08696											23.0489	-3.02222
	21.8261	-1.3913											0.826667	-7.28889
	14.8695	0.347826											2.60445	-6.93333
	21.1304	-1.73913											2.24889	-1.95555
	1.65218	-1.73913											0.826667	-5.51111
	10	1.3913											14.4445	1.24445
	19.3913	7.41436e-15											2.60445	-7.64445
	19.7391	0.347826											2.96	-6.57778
	0.260869	-1.73913											7.33333	-0.177778
	10.6956	0.695653											11.9555	1.6
	12.087	0.695653											7.68889	0.533333
	11.7391	0.695653											6.62222	-2.66667
	11.7391	0.695653											11.6	1.95555
	16.6087	0.347826											2.60445	-8
	18.6957	0.695653											22.6933	-1.6
	19.0434	0.347826											21.2711	-6.93333
	12.7826	0.695653											4.38222	-7.64445
	20.0869	1.3913											17.2889	-1.6
	3.73913	-0.695653											13.7333	0.177778
	2	-0.695653											11.6	1.6
	15.2174	0.695653											12.6667	1.24445
	18.6957	-0.695653											14.0889	0.177778
	19.0434	-1.04348											23.76	-8
	22.1739	-2.43478											8.4	-0.177778
	17.6522	1.3913											8.75555	1.95555
	18.6957	0.695653											23.76	-1.95555
	18.6957	-0.695653											0.471111	-3.02222
	18.6957	-0.695653											2.24889	-7.28889
	21.1304	-0.695653											23.0489	-1.95555
	20.0869	0.347826											0.826667	-6.57778
	10	1.3913											23.76	-3.73333
	11.3913	1.04348											23.0489	-5.86667
	22.8696	0.347826											1.18222	-6.93333
	18.6957	0.347826											5.80445	-7.28889
	19.3913	-1.48288e-14											3.67111	-9.77778
	22.5218	-1.04348											14.4445	0.533333
	15.2174	1.04348											8.04445	0.888889
	15.2174	1.04348											22.6933	-3.37778
	12.4348	1.04348											1.18222	-7.64445
	4.08696	-0.695653											11.6	1.24445
	20.7826	0.347826											11.9555	1.6
	3.3913	0											5.80445	9.24448
	15.2174	1.3913											1.89333	-5.51111
	22.1739	-1.04348											23.4045	-2.66667
	15.2174	0.695653											3.67111	-6.93333
	10.3478	1.3913											11.2445	1.95555
	3.3913	-0.695653											1.18222	-6.22222
	23.2174	-1.73913											8.29333	-11.2
	10.6956	0.347826											0.115555	-5.86667
	9.65217	1.3913											2.60445	-5.15555
	4.43478	-1.04348											3.31555	-7.28889
	19.7391	-0.347826											3.31555	-4.8
	4.08696	-1.3913											14.4445	0.177778
	18	0.347826											21.9822	-6.57778
	18.3479	0											4.02667	-5.51111
	2.34782	-0.695653											2.96	-7.28889
	4.78261	-0.695653											19.4933	-2.31111
	6.17391	-1.73913											2.24889	-5.86667
	14.8695	1.3913											2.96	-7.64445
	4.08696	-0.347826											4.38222	-7.64445
	18	0.347826											2.24889	-6.93333
	18.3479	7.41436e-15											2.96	-6.93333
	23.913	0.347826											23.4045	-4.8
	18.3479	0.695653											2.96	-8
	19.3913	0.695653											2.24889	-5.51111
	14.8695	1.04348											11.6	1.6
	14.5217	0.695653											19.1378	-1.24445
	14.1739	-0.347826											11.9555	1.6
	10.6956	0											8.04445	0.533333
	15.5652	1.3913											14.4445	0.888889
	22.1739	-7.41436e-15											1.18222	-3.02222
	19.0434	0.695653											14.0889	0.533333
	14.5217	0.695653											0.115555	-3.02222
	21.1304	0											6.62222	-1.95555
	2	-0.347826											1.18222	-5.86667
	18	-0.695653											2.60445	-8.71111
	18.3479	-1.04348											19.1378	-0.888889
	2	-1.04348											1.18222	-6.22222
	10.6956	0.695653											6.87111	-9.42222
	23.913	-0.347826											1.89333	-3.02222
	18.3479	0.347826											15.5111	-0.888889
	19.0434	0											4.02667	-8.71111
	2.69566	-1.3913											0.471111	-9.06667
	11.3913	1.04348											14.4445	1.24445
	3.04348	-0.695653											12.6667	1.24445
	8.95653	0.347826											20.9155	-3.37778
	1.30434	-0.347826											12.6667	2.31111
	7.21739	1.04348											2.60445	-8.71111
	1.30434	-1.04348											23.76	-6.22222
	0.956522	-0.695653											13.7333	0.533333
	23.5653	-1.04348											7.68889	-1.24445
	2.34782	-1.73913											2.24889	-6.22222
	21.4783	-1.04348
	2.34782	-1.04348
	16.6087	0
	18.3479	0
	18.3479	0.347826
	9.65217	2.43478
	13.4783	0.695653
	12.4348	1.04348
	9.65217	0.695653
	10.3478	1.73913
	13.8261	0.695653
	11.0435	2.43478
	18.3479	0.347826
	19.3913	-0.347826
	2.69566	-1.73913
	20.4348	0.347826
	22.8696	-0.695653
	17.3044	0.695653
	18.6957	0.695653
	14.8695	-1.04348
	15.5652	0.695653
	13.1305	1.04348
	22.8696	-1.3913
	19.0434	1.48288e-14
	18.6957	-0.347826
	8.95653	1.04348
	18.6957	0.347826
	19.7391	0.347826
	16.2609	0.695653
	1.30434	-2.08696
	20.0869	0.347826
	2.34782	-1.73913
	2	-2.08696
	15.2174	0.695653
	10.6956	1.04348
	16.6087	1.04348
	17.3044	0.695653
	18.3479	0.347826
	18.3479	0.347826
	15.5652	1.04348
	10.3478	-0.347826
	14.5217	0.695653
	15.2174	1.04348
	3.3913	-2.08696
	12.4348	1.3913
	10.3478	0.695653
	2.34782	-2.78261
	19.7391	0
	12.087	1.04348
	13.4783	1.04348
	1.30434	-3.13043
	15.5652	1.04348
	10.3478	0.695653
	10.3478	1.04348
	1.30434	-1.73913
	14.8695	1.3913
	2.69566	-1.73913
	18	0.695653
	18.3479	0.695653
	14.1739	1.3913
	21.8261	-1.04348
	12.7826	1.73913
	19.0434	-0.347826
	19.3913	7.41436e-15
	2.69566	-1.73913
	22.8696	-0.695653
	21.4783	0.347826
	20.4348	-1.3913
	20.4348	-1.73913
	0.608696	-2.08696
	4.78261	-0.347826
	18.6957	-0.347826
	18.6957	0
	13.8261	1.04348
	23.913	0
	22.5218	-1.3913
	19.3913	-0.347826
	20.0869	-7.41436e-15
	17.6522	0
	17.6522	0
	18.6957	-0.695653
	19.0434	-0.695653
	9.30435	1.3913
	12.4348	0.695653
	14.8695	1.04348
	11.3913	1.3913
	15.2174	0.695653
	12.7826	1.3913
	16.2609	0.695653
	16.2609	0.347826
	19.0434	0.347826
	19.3913	0.347826
	21.4783	-0.695653
	17.3044	-0.347826
	17.3044	-1.48288e-14
	14.8695	1.04348
	19.3913	-0.347826
	19.7391	-0.347826
	15.913	2.08696
	16.9565	1.3913
	3.3913	-2.08696
	12.087	1.04348
	3.73913	-1.04348
	12.087	0
	19.3913	-0.347826
	19.0434	1.48288e-14
	1.65218	-1.73913
	14.1739	0.347826
	23.913	-1.04348
	11.3913	1.04348
	21.1304	-1.73913
	22.8696	-0.695653
	19.0434	0
	18.6957	0
	19.3913	0.347826
	2	0
	18	0.695653
	19.3913	-0.695653
	5.13043	0
	6.52174	-0.695653
	2	-3.13043
	18.6957	-0.347826
	19.0434	-0.695653
	22.1739	-1.04348
	11.7391	0.347826
	2.34782	-2.08696
	1.30434	-1.04348
	5.47826	0
	6.52174	-0.695653
	10	-0.347826
	19.7391	0.347826
	15.2174	1.3913
	1.65218	-0.695653
	21.4783	7.41436e-15
	4.08696	-0.695653
	20.4348	-1.3913
	20.7826	-2.78261
	18.3479	0
	18.3479	-0.347826
	10	0.347826
	19.3913	0
	19.3913	-0.347826
	21.4783	-0.347826
	10	-3.70718e-15
	16.9565	0.695653
	17.3044	0.347826
	2	-0.695653
	19.0434	0
	17.6522	0.695653
	19.0434	-1.04348
	13.4783	1.3913
	22.5218	-1.73913
	2	-1.04348
	22.1739	-2.43478
	2.69566	-0.347826
	22.1739	-1.3913
	18.6957	0.347826
	19.3913	-0.347826
	8.26087	0.347826
	23.913	0
	15.5652	0.695653
	1.30434	-1.73913
	14.1739	0.347826
	22.1739	-0.695653
	18	-0.347826
	19.0434	-1.04348
	18	-0.695653
	18	-0.695653
	2.34782	-2.08696
	18.3479	0.347826
	18.6957	-0.347826
	10.6956	0.347826
	19.7391	-1.04348
	19.3913	-1.3913
	12.4348	1.04348
	0.260869	-1.04348
	10.6956	0.347826
	15.2174	1.73913
	3.73913	-1.73913
	14.8695	1.04348
	13.8261	0.347826
	15.5652	1.3913
	14.1739	1.3913
	15.913	0.347826
	23.913	-0.695653
	9.30435	0
	21.4783	-1.3913
	19.3913	-0.347826
	17.6522	0.695653
	18	0.347826
	10.3478	0.695653
	2.69566	-2.08696
	12.087	1.3913
	9.30435	0.695653
	19.3913	-1.48288e-14
	19.3913	0.347826
	15.2174	1.73913
	11.3913	2.08696
	4.78261	0.695653
	5.82609	-0.695653
	15.5652	1.3913
	10.3478	1.04348
	10	0.695653
	3.3913	-0.695653
	19.7391	0.347826
	21.4783	-2.08696
	4.78261	-0.695653
	6.52174	-2.08696
	12.7826	0.695653
	19.7391	0
	20.4348	-1.3913
	11.7391	1.73913
	12.4348	1.73913
	2	-1.73913
	11.3913	1.3913
	20.0869	0.347826
	19.0434	0.347826
	19.3913	0
	1.30434	-2.08696
	19.7391	-0.347826
	18	1.04348
	18.6957	0.347826
	19.0434	0
	19.3913	0.347826
	10.3478	1.04348
	19.3913	-0.347826
	19.0434	-0.347826
	18	-0.347826
	18.3479	-0.347826
	19.0434	0.347826
	19.0434	0.347826
	21.4783	0.347826
	19.3913	0.695653
	15.2174	1.04348
	2	-1.04348
	12.4348	2.08696
	22.1739	-1.73913
	17.6522	0
	17.6522	-0.347826
	14.1739	1.3913
	2.69566	-0.347826
	14.8695	1.04348
	11.3913	1.04348
	16.6087	1.04348
	16.9565	1.04348
	21.1304	-1.3913
	20.0869	-0.347826
	19.7391	-0.695653
	23.2174	-3.47826
	0.956522	-1.3913
	8.60869	2.08696
	18.6957	0.347826
	19.3913	-0.347826
	19.3913	0
	19.3913	0.347826
	12.087	0.695653
	15.913	1.04348
	12.087	1.73913
	1.30434	-2.43478
	20.4348	-0.695653
	21.1304	-1.73913
	3.73913	-2.08696
	0.956522	-1.3913
	22.1739	-1.04348
	14.8695	1.04348
	17.3044	-0.347826
	17.3044	-0.347826
	10.3478	0.695653
	15.2174	1.04348
	17.6522	0
	18	-0.347826
	22.1739	-2.08696
	14.1739	0.695653
	1.65218	-0.347826
	4.08696	-1.3913
	15.5652	0.695653
	3.73913	-1.73913
	1.65218	-1.73913
	11.0435	1.04348
	15.913	1.04348
	12.087	1.3913
	2	-2.08696
	2.69566	-1.73913
	16.2609	1.04348
	0.260869	-2.78261
	9.65217	1.04348
	1.30434	-2.78261
	18.6957	0
	19.3913	-0.347826
	19.7391	-0.347826
	5.13043	-0.695653
	6.52174	-1.04348
	8.60869	0.695653
	4.08696	-2.08696
	2.69566	-1.3913
	23.5653	7.41436e-15
	20.4348	-1.3913
	20.4348	-2.78261
	2.34782	-2.78261
	6.86957	0.695653
	6.17391	1.73913
	15.913	1.3913
	18.3479	-0.347826
	18.6957	-0.347826
	19.7391	0.347826
	0.956522	-1.3913
	16.2609	1.04348
	16.9565	1.3913
	15.2174	0.347826
	20.7826	0.695653
	22.8696	-1.3913
	5.47826	-2.08696
	2	-2.43478
	21.8261	-0.695653
	12.7826	0
	18.6957	-0.347826
	18.3479	-1.04348
	9.30435	0.695653
	14.1739	0.695653
	4.78261	0.347826
	6.17391	-0.347826
	13.8261	0.695653
	15.2174	1.3913
	4.43478	-1.04348
	23.2174	-1.04348
	3.04348	-2.78261
	19.0434	0.347826
	19.0434	0
	18	-0.695653
	18	-0.695653
	0.260869	-7.41436e-15
	0.956522	0
	15.2174	1.04348
	12.087	1.04348
	22.1739	-1.04348
	18	1.04348
	19.0434	0
	10	1.3913
	12.7826	1.3913
	6.52174	0.347826
	6.86957	0.347826
	21.1304	-1.73913
	11.7391	1.3913
	10	1.04348
	4.78261	-2.78261
	0.956522	-1.3913
	18.6957	0
	18.6957	0
	19.0434	-0.347826
	4.43478	-1.73913
	12.7826	1.04348
	6.17391	-2.08696
	11.7391	0.695653
	9.30435	1.3913
	6.52174	0
	6.52174	-1.04348
	16.9565	1.04348
	17.3044	1.3913
	20.4348	0.695653
	23.913	-1.04348
	4.43478	-1.04348
	22.5218	0.347826
	11.7391	2.08696
	4.43478	-1.73913
	5.47826	-1.3913
	15.913	0.347826
	22.5218	-1.73913
	10	1.04348
	17.6522	0
	17.6522	0
	10	1.3913
	13.8261	2.08696
	10	0.347826
	18	-0.695653
	19.0434	-0.347826
	18.3479	-0.695653
	18.3479	-0.695653
	0.956522	-0.695653
	2.34782	-1.73913
	1.65218	-1.73913
	12.087	1.04348
	2.34782	-0.695653
	15.2174	1.04348
	11.0435	1.3913
	0.956522	-0.347826
	10	1.3913
	2	-1.73913
	13.1305	1.3913
	22.1739	-0.695653
	11.7391	0.695653
	9.65217	1.04348
	14.8695	1.04348
	0.956522	-1.3913
	2.34782	-1.73913
	0.608696	-3.13043
	3.73913	-0.695653
	19.3913	-0.347826
	19.7391	-1.04348
	4.43478	0
	6.52174	-1.3913
	22.5218	-1.04348
	8.95653	-0.695653
	16.2609	0.695653
	7.56521	0.347826
	15.5652	1.04348
	4.43478	-2.08696
	11.7391	1.3913
	7.21739	0.347826
	7.91305	7.41436e-15
	9.30435	-1.3913
	1.65218	-2.08696
	23.2174	-2.08696
	18.6957	0
	19.3913	-0.347826
	17.3044	-0.695653
	18.6957	-1.3913
	12.4348	2.43478
	21.4783	-1.48288e-14
	3.73913	1.04348
	9.30435	-0.347826
	0.608696	-0.347826
	14.5217	0.347826
	6.17391	-2.43478
	0.956522	-2.08696
	0.260869	-0.695653
	4.78261	-1.3913
	2.69566	-3.47826
	1.65218	-0.347826
	11.0435	7.41436e-15
	22.5218	-1.3913
	21.1304	-1.73913
	1.65218	-2.08696
	19.0434	0.347826
	19.7391	-0.347826
	11.3913	2.78261
	9.30435	0.347826
	1.30434	-0.695653
	19.3913	0.695653
	19.0434	-0.347826
	18.6957	-0.347826
	18.6957	0.347826
	18.6957	-0.695653
	8.95653	2.43478
	21.4783	-1.3913
	10.3478	1.73913
	14.1739	1.73913
	2	-5.21739
	11.0435	-0.347826
	20.0869	-1.3913
	19.7391	-1.04348
	14.1739	1.3913
	15.913	0.695653
	19.3913	-1.48288e-14
	19.7391	-1.04348
	17.6522	0
	19.0434	-0.695653
	19.0434	-0.695653
	18.3479	-0.347826
	19.7391	0.347826
	21.8261	-1.73913
	0.260869	-7.41436e-15
	15.2174	1.04348
	15.5652	1.3913
	15.913	0.695653
	1.65218	-2.08696
	3.3913	-1.3913
	20.0869	1.48288e-14
	15.913	1.73913
	18.6957	-0.347826
	19.3913	-0.695653
	17.3044	0.347826
	19.0434	-1.04348
	0.260869	-0.695653
	20.7826	-2.08696
	18.3479	0.347826
	18.6957	0
	17.6522	-0.347826
	17.6522	-0.347826
	2.34782	-2.43478
	9.30435	0.347826
	15.5652	0.695653
	9.65217	0.695653
	10.6956	1.3913
	2	-4.17391
	13.8261	2.08696
	10.6956	0.695653
	15.5652	0
	1.65218	-3.13043
	21.1304	1.04348
	22.1739	-1.04348
	6.52174	0.695653
	5.82609	1.04348
	18.6957	0.347826
	19.3913	0.347826
	4.43478	-0.347826
	5.47826	-1.04348
	0.608696	-1.04348
	3.3913	-2.43478
	19.3913	-0.347826
	14.8695	1.04348
	10.6956	1.04348
	17.6522	0.347826
	17.6522	0.347826
	11.3913	0.695653
	19.3913	0
	1.30434	1.04348
	0.956522	-3.47826
	4.43478	-0.695653
	18.3479	7.41436e-15
	18.6957	-0.347826
	0.608696	-2.08696
	20.0869	-0.695653
	3.04348	-2.08696
	17.3044	0
	18	0.695653
	16.6087	1.04348
	18	0
	19.7391	-1.04348
	20.4348	0.347826
	18.6957	0.347826
	18.6957	0
	8.95653	0.695653
	21.8261	0.347826
	21.8261	0.347826

## Sheet: Fig. 3
	Fig. 3a																										Fig. 3b
		R'													Q' (rad/2p)													R'													Q' (rad/2p)
		2 h dark	4 h dark	8 h dark	2 h altered blue	2 h added blue	2 h +3 °C	2 h −3 °C	4 h +3 °C	4 h −3 °C	4 h +10 °C	4 h −10 °C			2 h dark	4 h dark	8 h dark	2 h altered blue	2 h added blue	2 h +3 °C	2 h −3 °C	4 h +3 °C	4 h −3 °C	4 h +10 °C	4 h −10 °C			2 h dark	4 h dark	8 h dark	2 h altered blue	2 h added blue	2 h +3 °C	2 h −3 °C	4 h +3 °C	4 h −3 °C	4 h +10 °C	4 h −10 °C			2 h dark	4 h dark	8 h dark	2 h altered blue	2 h added blue	2 h +3 °C	2 h −3 °C	4 h +3 °C	4 h −3 °C
	No. 1	0.170003	0.189182	0.257392	0.0670675	0.0639371	0.106514	0.0495917	0.114796	0.106234	0.450746	0.0774741		No. 1	0.655667	0.66295	0.750905	0.415561	0.256658	0.199537	0.547416	0.0886556	0.428844	0.147721	0.734915		No. 1	Low-intensity	0.259301	0.464868	Little bioluminescence	0.103796	0.0932033	0.0552566	0.102104	0.0599628	0.423897	0.101968		No. 1	Low-intensity	0.297201	0.373118	Low-intensity	0.683143	0.650514	0.241182	0.660608	0.370422
	No. 2	0.0874108	0.224469	0.26188	0.0237338	0.114762	0.0461076	0.0598699	0.127161	0.095716	0.41744	0.0933202		No. 2	0.670029	0.735957	0.794581	0.517717	0.242106	0.18496	0.693227	0.942016	0.735637	0.118306	0.764197		No. 2	Low-intensity	0.192202	0.396193	0.0327638	0.0747544	0.0614609	Low-intensity	0.116374	0.106878	0.390733	0.0966148		No. 2	Low-intensity	0.370275	0.387652	0.692868	0.683143	0.650514	Low-intensity	0.689953	0.954775
	No. 3	0.0642532	0.191358	0.193677	0.0761386	0.0891147	0.0993296	0.05824	0.11145	0.0556489	0.470684	0.130841		No. 3	0.698796	0.692161	0.750905	0.298779	0.22751	0.0976713	0.591164	0.0446593	0.837887	0.147721	0.676397		No. 3	0.09697	0.16004	0.428941	0.0299264	0.0858402	0.19522	0.0397428	Low-intensity	0.190285	0.397789	0.0895754		No. 3	0.390781	0.224127	0.344007	0.970175	0.728011	0.650514	0.970281	Low-intensity	0.107456
	No. 4	Arrythmic	0.181874	0.312369	0.0365258	0.059329	0.0426858	0.0456652	0.0971242	0.0405113	0.49675	0.138761		No. 4	Arrythmic	0.692161	0.736361	0.225785	0.154706	0.199537	0.6203	0.161998	0.76487	0.155069	0.720297		No. 4	0.11727	0.298894	0.375877	0.0354963	0.0883989	0.12586	0.0404279	0.0612418	Low-intensity	0.421124	0.136641		No. 4	0.30191	0.311798	0.358541	0.685752	0.71307	0.694158	0.955713	0.660608	Low-intensity
	No. 5	0.0797982	0.184486	0.343677	0.0543371	0.0956255	0.0748304	0.0492683	0.0814952	0.0540534	0.525175	0.118979		No. 5	0.828183	0.706745	0.750905	0.254992	0.256658	0.199537	0.474488	0.161998	0.691809	0.133025	0.705634		No. 5	0.110503	0.193725	0.360997	0.0314826	0.172755	0.0752541	0.0661374	Low-intensity	0.0643141	0.410595	0.0915158		No. 5	0.316751	0.311798	0.358541	0.109047	0.728011	0.679624	0.197434	Low-intensity	0.122051
	No. 6	0.0904659	0.206119	0.175328	0.0915576	0.101442	0.0926167	0.123087	0.112931	0.0322684	0.389226	0.13484		No. 6	0.641305	0.721373	0.692685	0.269573	0.300358	0.199537	0.605732	0.118001	0.984008	0.133025	0.691016		No. 6	0.0893525	0.178447	0.478586	0.0315268	0.121874	0.0960739	0.0786406	0.148027	Low-intensity	0.412806	0.12461		No. 6	0.198241	0.297201	0.344007	0.707449	0.71307	0.63598	0.182822	0.675303	Low-intensity
	No. 7	0.100249	0.263157	0.162908	0.0411871	0.126099	0.0732986	0.133999	0.149179	0.0754915	0.301261	0.0932463		No. 7	0.828183	0.765169	0.649009	0.342567	0.22751	0.199537	0.576552	0.176648	0.721042	0.147743	0.705634		No. 7	0.0994584	0.163351	0.455518	0.0462515	0.0847972	0.0739846	0.0459427	0.140106	0.0630353	0.356973	0.111655		No. 7	0.198241	0.341036	0.387652	0.736656	0.71307	0.621403	0.984893	0.704604	0.253533
	No. 8	0.0759274	0.303399	0.49077	0.0715404	0.125896	0.0525515	0.0452192	0.131148	0.0508732	0.382422	0.116635		No. 8	0.864984	0.838132	0.852845	0.9848	0.27121	0.214071	0.664047	0.191343	0.925542	0.155069	0.881233		No. 8	0.136175	0.220554	0.357532	0.142532	0.133987	0.0737071	0.033546	0.122663	0.045293	0.389212	0.100625		No. 8	0.405623	0.297201	0.373118	0.911806	0.742952	0.563225	0.847452	0.660608	0.282766
	No. 9	0.0517861	0.4009	0.199169	0.101725	0.096694	0.0683097	0.0620855	0.0969442	0.0415555	0.469983	0.0915296		No. 9	0.634934	0.823548	0.721817	0.298779	0.169258	0.199537	0.664047	0.176648	0.735637	0.125676	0.720297		No. 9	0.0903481	0.19366	Low-intensity	0.0790283	0.0603689	0.068802	0.0355064	0.117433	0.0464804	0.332361	0.0979865		No. 9	0.168602	0.311798	Low-intensity	0.459348	0.623333	0.665047	0.182822	0.689953	0.253533
	No. 10	0.0598831	0.144486	0.28196	0.0669151	0.0932079	Arrythmic	0.0483164	0.087599	0.086027	0.382193	0.0898086		No. 10	0.641305	0.692161	0.736361	0.488511	0.27121	Arrythmic	0.649479	0.118001	0.984008	0.169788	0.925133		No. 10	0.128078	0.192551	0.315485	0.0307772	0.0667612	0.0575946	0.0311362	0.189006	0.062457	0.421328	0.0996395		No. 10	0.346345	0.326439	0.387652	0.970175	0.668202	0.650514	0.095327	0.704604	0.04899
	No. 11	0.0734329	0.1688	0.320143	0.0347851	0.0808112	0.0866356	0.0633542	0.118509	0.0440944	0.205593	0.133563		No. 11	0.670029	0.721373	0.780037	0.488511	0.18381	0.912379	0.386993	0.191343	0.808698	0.258056	0.676397		No. 11	0.0481254	0.198553	0.37663	0.0256789	0.0962553	0.235464	0.120189	0.117868	0.0589652	0.487657	0.110014		No. 11	0.153805	0.370275	0.344007	0.911806	0.683143	0.621403	0.416173	0.689953	0.151284
	No. 12	0.0879379	0.253074	0.295206	0.0564258	0.0908013	0.0693051	0.056258	0.0916238	0.0483309	0.462493	0.0934737		No. 12	0.900079	0.735957	0.765493	0.284198	0.22751	0.112248	0.26412	0.176648	0.414249	0.133025	0.705634		No. 12	0.0718858	0.208595	0.320803	0.042575	0.0771274	0.0357812	Low-intensity	0.117292	0.0675139	0.337003	0.112417		No. 12	0.361187	0.297201	0.314897	0.926387	0.71307	0.665047	Low-intensity	0.689953	0.2243
	No. 13	0.17629	0.351537	0.382199	0.0260213	0.125456	0.0479735	0.0440813	0.0857365	0.0946037	0.385089	0.141524		No. 13	0.813821	0.867344	0.823713	0.0360535	0.169258	0.228604	0.576552	0.118001	0.779465	0.177158	0.691016		No. 13	0.100287	0.193119	0.32511	0.0369577	0.0813419	0.0768746	0.0904264	0.100624	0.0792509	0.299781	0.117677		No. 13	0.361187	0.355634	0.373118	0.941012	0.78782	0.650514	0.993264	0.645957	0.078223
	No. 14	0.0765341	0.257625	0.93107	0.0934371	0.100602	0.0521217	0.0320234	0.0974549	0.0668491	0.354248	0.149576		No. 14	0.756287	0.765169	0.896521	0.327986	0.256658	0.243181	0.941145	0.176648	0.735637	0.147721	0.705634		No. 14	0.354978	0.237917	0.365333	0.0244362	0.0995743	0.0454416	0.0692855	0.0952241	0.0726041	0.471397	0.0497458		No. 14	0.450059	0.253365	0.402185	0.269573	0.698084	0.63598	0.518236	0.631306	0.209706
	No. 15	0.0713218	0.387514	0.296534	0.0710687	0.176803	0.0612995	0.128454	0.133858	0.0582704	0.40832	0.150911		No. 15	0.850579	0.881928	0.780037	0.13821	0.27121	0.33047	0.445309	0.118001	0.794059	0.16244	0.676397		No. 15	0.0997662	0.15965	0.336107	0.029437	0.0925683	0.0638371	0.0305293	0.090016	0.0853225	0.297437	0.148474		No. 15	0.405623	0.282604	0.373118	0.9848	0.71307	0.63598	0.926534	0.719299	0.0636284
	No. 16	0.0363652	Arrythmic	0.273529	0.0719907	0.117454	0.0795022	0.0441227	0.0908474	0.0355107	0.309019	0.124102		No. 16	0.80745	Arrythmic	0.736361	0.400936	0.27121	0.112248	0.605732	0.147347	0.677215	0.0962389	0.676397		No. 16	0.0534656	0.155392	0.313855	Low-intensity	0.084844	0.100875	0.0327737	0.21192	0.131224	0.384418	0.0587549		No. 16	0.287113	0.326439	0.373118	Low-intensity	0.683143	0.723269	0.984893	0.73395	0.078223
	No. 17	0.0751404	0.193249	0.247522	0.0887505	0.141383	0.0860773	0.0399353	0.0904628	0.0380794	0.297808	0.0752883		No. 17	0.692468	0.721373	0.750905	0.269573	0.212958	0.301359	0.736975	0.132652	0.837887	0.16244	0.691016		No. 17	0.090408	0.282683	0.377196	0.0800274	0.0852164	0.0601462	0.0861559	0.137603	0.0462553	0.323974	0.101322		No. 17	0.375984	0.341036	0.329474	0.970175	0.683143	0.606869	0.0515793	0.719299	0.209706
	No. 18	0.160027	0.295486	0.521359	0.0870459	0.144887	0.0943642	0.0916033	0.122239	0.0399272	0.453933	0.140472		No. 18	0.914441	0.823548	0.852845	0.342567	0.300358	0.155893	0.839038	0.118001	0.721042	0.140373	0.691016		No. 18	0.0717456	0.200416	0.324965	0.020365	0.0602238	Low-intensity	0.160757	0.112395	0.0900083	0.427169	0.0849605		No. 18	0.109369	0.253365	0.387652	0.678287	0.742952	Low-intensity	0.270318	0.675303	0.107456
	No. 19	0.0813076	0.276971	0.662858	0.0743922	0.129548	0.0696291	0.0605231	0.13457	0.082783	0.268399	0.217196		No. 19	0.893707	0.750541	0.867389	0.0798411	0.169258	0.126782	0.591164	0.132652	0.574921	0.206574	0.720297		No. 19	0.0681157	0.197457	0.396308	0.022695	0.0865164	0.106238	Low-intensity	Low-intensity	0.0573108	0.382571	0.161265		No. 19	0.316751	0.326439	0.387652	0.802534	0.668202	0.777628	Low-intensity	Low-intensity	0.122051
	No. 20	0.0952802	0.312442	0.559295	0.0337763	0.124474	0.076385	0.0833369	0.102157	0.0507605	0.417541	0.135116		No. 20	0.612538	0.735957	0.867389	0.0944224	0.242106	0.141316	0.576552	0.205994	0.96937	0.147721	0.691016		No. 20	0.0695632	0.259407	0.324207	0.0734374	0.105254	0.0765069	0.0279435	0.12635	Low-intensity	0.438079	0.159371		No. 20	0.924011	0.326439	0.402185	0.751237	0.728011	0.617584	0.095327	0.704604	Low-intensity
	No. 21	Arrythmic	-	-	-	-	-	-	-	-	-	-		No. 21	Arrythmic	-	-	-	-	-	-	-	-	-	-		mean	0.105361	0.207296	0.373395	0.0452997	0.0931127	0.0906488	0.0614351	0.123897	0.0780683	0.390315	0.107742		circular mean	0.298342	0.311251	0.368562	0.858957	0.704822	0.651889	0.0817935	0.685664	0.153727
	No. 22	0.0723178	-	-	-	-	-	-	-	-	-	-		No. 22	0.670029	-	-	-	-	-	-	-	-	-	-		SD	0.0667296	0.0409147	0.0521533	0.0306336	0.0262097	0.0493551	0.0367464	0.0355762	0.0366167	0.0524823	0.0287782		circular variance	0.264775	0.0268215	0.010966	0.476468	0.0228352	0.0377865	0.444883	0.014288	0.182175
	No. 23	0.138652	-	-	-	-	-	-	-	-	-	-		No. 23	0.785054	-	-	-	-	-	-	-	-	-	-		n	18	20	19	18	20	19	17	17	17	20	20		n	18	20	19	18	20	19	17	17	17
	No. 24	0.150568	-	-	-	-	-	-	-	-	-	-		No. 24	0.741925	-	-	-	-	-	-	-	-	-	-
	No. 25	0.253548	-	-	-	-	-	-	-	-	-	-		No. 25	0.828183	-	-	-	-	-	-	-	-	-	-
	No. 26	0.0742461	-	-	-	-	-	-	-	-	-	-		No. 26	0.324997	-	-	-	-	-	-	-	-	-	-
	No. 27	0.0676134	-	-	-	-	-	-	-	-	-	-		No. 27	0.713158	-	-	-	-	-	-	-	-	-	-
	No. 28	0.122061	-	-	-	-	-	-	-	-	-	-		No. 28	0.85695	-	-	-	-	-	-	-	-	-	-
	No. 29	0.102351	-	-	-	-	-	-	-	-	-	-		No. 29	0.785054	-	-	-	-	-	-	-	-	-	-
	No. 30	0.141366	-	-	-	-	-	-	-	-	-	-		No. 30	0.756287	-	-	-	-	-	-	-	-	-	-
	No. 31	0.208749	-	-	-	-	-	-	-	-	-	-		No. 31	0.698796	-	-	-	-	-	-	-	-	-	-
	No. 32	0.21851	-	-	-	-	-	-	-	-	-	-		No. 32	0.914441	-	-	-	-	-	-	-	-	-	-
	No. 33	0.0779434	-	-	-	-	-	-	-	-	-	-		No. 33	0.770692	-	-	-	-	-	-	-	-	-	-
	No. 34	0.0628911	-	-	-	-	-	-	-	-	-	-		No. 34	0.813821	-	-	-	-	-	-	-	-	-	-
	No. 35	0.0631943	-	-	-	-	-	-	-	-	-	-		No. 35	0.684434	-	-	-	-	-	-	-	-	-	-
	No. 36	0.0972984	-	-	-	-	-	-	-	-	-	-		No. 36	0.842545	-	-	-	-	-	-	-	-	-	-
	No. 37	Contaminated	-	-	-	-	-	-	-	-	-	-		No. 37	Contaminated	-	-	-	-	-	-	-	-	-	-
	No. 38	Contaminated	-	-	-	-	-	-	-	-	-	-		No. 38	Contaminated	-	-	-	-	-	-	-	-	-	-
	No. 39	Contaminated	-	-	-	-	-	-	-	-	-	-		No. 39	Contaminated	-	-	-	-	-	-	-	-	-	-
	No. 40	Contaminated	-	-	-	-	-	-	-	-	-	-		No. 40	Contaminated	-	-	-	-	-	-	-	-	-	-
	No. 41	0.115502	-	-	-	-	-	-	-	-	-	-		No. 41	0.64864	-	-	-	-	-	-	-	-	-	-
	No. 42	0.107201	-	-	-	-	-	-	-	-	-	-		No. 42	0.691769	-	-	-	-	-	-	-	-	-	-
	No. 43	0.123249	-	-	-	-	-	-	-	-	-	-		No. 43	0.691769	-	-	-	-	-	-	-	-	-	-
	No. 44	0.0918249	-	-	-	-	-	-	-	-	-	-		No. 44	0.677364	-	-	-	-	-	-	-	-	-	-
	No. 45	0.0681719	-	-	-	-	-	-	-	-	-	-		No. 45	0.64864	-	-	-	-	-	-	-	-	-	-
	No. 46	0.0767013	-	-	-	-	-	-	-	-	-	-		No. 46	0.691769	-	-	-	-	-	-	-	-	-	-
	No. 47	0.0939556	-	-	-	-	-	-	-	-	-	-		No. 47	0.691769	-	-	-	-	-	-	-	-	-	-
	No. 48	Arrythmic	-	-	-	-	-	-	-	-	-	-		No. 48	Arrythmic	-	-	-	-	-	-	-	-	-	-
	No. 49	0.058921	-	-	-	-	-	-	-	-	-	-		No. 49	0.663002	-	-	-	-	-	-	-	-	-	-
	No. 50	0.0851115	-	-	-	-	-	-	-	-	-	-		No. 50	0.706131	-	-	-	-	-	-	-	-	-	-
	No. 51	0.0895083	-	-	-	-	-	-	-	-	-	-		No. 51	0.691769	-	-	-	-	-	-	-	-	-	-
	No. 52	0.0998419	-	-	-	-	-	-	-	-	-	-		No. 52	0.691769	-	-	-	-	-	-	-	-	-	-
	No. 53	0.0833685	-	-	-	-	-	-	-	-	-	-		No. 53	0.720493	-	-	-	-	-	-	-	-	-	-
	No. 54	0.0326481	-	-	-	-	-	-	-	-	-	-		No. 54	0.547977	-	-	-	-	-	-	-	-	-	-
	No. 55	Arrythmic	-	-	-	-	-	-	-	-	-	-		No. 55	Arrythmic	-	-	-	-	-	-	-	-	-	-
	No. 56	0.087469	-	-	-	-	-	-	-	-	-	-		No. 56	0.720493	-	-	-	-	-	-	-	-	-	-
	No. 57	0.0510697	-	-	-	-	-	-	-	-	-	-		No. 57	0.691769	-	-	-	-	-	-	-	-	-	-
	No. 58	0.129932	-	-	-	-	-	-	-	-	-	-		No. 58	0.734898	-	-	-	-	-	-	-	-	-	-
	No. 59	0.0539926	-	-	-	-	-	-	-	-	-	-		No. 59	0.691769	-	-	-	-	-	-	-	-	-	-
	No. 60	0.0942344	-	-	-	-	-	-	-	-	-	-		No. 60	0.706131	-	-	-	-	-	-	-	-	-	-
	No. 61	0.115336	-	-	-	-	-	-	-	-	-	-		No. 61	0.691769	-	-	-	-	-	-	-	-	-	-
	No. 62	0.123672	-	-	-	-	-	-	-	-	-	-		No. 62	0.64864	-	-	-	-	-	-	-	-	-	-
	No. 63	0.0839141	-	-	-	-	-	-	-	-	-	-		No. 63	0.677364	-	-	-	-	-	-	-	-	-	-
	No. 64	0.10822	-	-	-	-	-	-	-	-	-	-		No. 64	0.706131	-	-	-	-	-	-	-	-	-	-
	No. 65	0.109295	-	-	-	-	-	-	-	-	-	-		No. 65	0.706131	-	-	-	-	-	-	-	-	-	-
	No. 66	0.0940794	-	-	-	-	-	-	-	-	-	-		No. 66	0.734898	-	-	-	-	-	-	-	-	-	-
	No. 67	0.0909688	-	-	-	-	-	-	-	-	-	-		No. 67	0.663002	-	-	-	-	-	-	-	-	-	-
	No. 68	0.0804421	-	-	-	-	-	-	-	-	-	-		No. 68	0.691769	-	-	-	-	-	-	-	-	-	-
	No. 69	0.0531414	-	-	-	-	-	-	-	-	-	-		No. 69	0.706131	-	-	-	-	-	-	-	-	-	-
	No. 70	0.0856735	-	-	-	-	-	-	-	-	-	-		No. 70	0.720493	-	-	-	-	-	-	-	-	-	-
	No. 71	0.0769088	-	-	-	-	-	-	-	-	-	-		No. 71	0.706131	-	-	-	-	-	-	-	-	-	-
	No. 72	0.0520552	-	-	-	-	-	-	-	-	-	-		No. 72	0.806751	-	-	-	-	-	-	-	-	-	-
	No. 73	0.126407	-	-	-	-	-	-	-	-	-	-		No. 73	0.734898	-	-	-	-	-	-	-	-	-	-
	No. 74	0.1225	-	-	-	-	-	-	-	-	-	-		No. 74	0.720493	-	-	-	-	-	-	-	-	-	-
	No. 75	0.0944848	-	-	-	-	-	-	-	-	-	-		No. 75	0.691769	-	-	-	-	-	-	-	-	-	-
	No. 76	0.0850779	-	-	-	-	-	-	-	-	-	-		No. 76	0.706131	-	-	-	-	-	-	-	-	-	-
	No. 77	0.103831	-	-	-	-	-	-	-	-	-	-		No. 77	0.663002	-	-	-	-	-	-	-	-	-	-
	No. 78	0.0670524	-	-	-	-	-	-	-	-	-	-		No. 78	0.720493	-	-	-	-	-	-	-	-	-	-
	No. 79	0.0808607	-	-	-	-	-	-	-	-	-	-		No. 79	0.663002	-	-	-	-	-	-	-	-	-	-
	No. 80	0.123889	-	-	-	-	-	-	-	-	-	-		No. 80	0.677364	-	-	-	-	-	-	-	-	-	-
	mean	0.0970171	0.251901	0.358442	0.0634211	0.109916	0.0726072	0.0659517	0.108864	0.0598794	0.392416	0.122333		circular mean (rad/2p)	0.737919	0.753297	0.77756	0.28581	0.234289	0.181275	0.602271	0.137132	0.77167	0.152901	0.718573
	SD	0.040098	0.0750204	0.190062	0.0239372	0.0283386	0.0188198	0.0303354	0.0194991	0.0225727	0.0828709	0.0331211		circular variance	0.150759	0.0730083	0.0755653	0.360644	0.0369989	0.126291	0.315408	0.0632541	0.35842	0.020885	0.0741325
	n	72	19	20	20	20	19	20	20	20	20	20		n	72	19	20	20	20	19	20	20	20	20	20
[truncated: 2 more columns]

## Sheet: Fig. 4
	Fig. 4c											Fig. 4d								Fig.4e
			CCA1 whole	CCA1 shoot	CCA1 root	TOC1 whole	TOC1 shoot	TOC1 root				CCA1 whole	CCA1 shoot	CCA1 root	TOC1 whole	TOC1 shoot	TOC1 root			4 h +10 °C						4 h −10 °C
	4 h +10 °C	No. 1	22.6667	22.75	26.8333	22.3333	22.3333	26.3333		4 h +10 °C	No. 1	1.00265	0.866658	1.02234	0.761523	0.810999	0.491728			R'						R'
		No. 2	22.6667	22.8333	27.5	22.3333	21.75	26.6667			No. 2	0.927422	0.861948	1.03926	0.704049	0.771016	0.536541			CCA1 shoot	CCA1 root	TOC1 shoot	TOC1 root			CCA1 shoot	CCA1 root	TOC1 shoot	TOC1 root
		No. 3	22.25	22.9167	26.75	22.25	22.5833	26.4167			No. 3	1.01913	1.03152	1.09317	0.714251	0.747105	0.50357		No. 1	0.439356	0.862092	0.394055	0.447228		No. 1	0.169829	0.233601	0.148289	0.143739
		No. 4	22.6667	22.4167	26.75	22.6667	23	26.4167			No. 4	0.987129	1.04056	1.14684	0.627779	0.780393	0.49726		No. 2	0.687723	0.828718	0.606639	0.48719		No. 2	0.223422	0.279597	0.0819132	0.133358
		No. 5	22.3333	22	27.4167	22.25	21.5833	26.1667			No. 5	1.118	1.31186	1.10331	0.735349	0.715963	0.512986		No. 3	0.402186	0.963343	0.659239	0.447573		No. 3	0.0681857	0.231715	0.0669477	0.152148
		No. 6	22.6667	22.5833	26.5833	22.3333	21.75	26.75			No. 6	0.973857	0.895246	1.08285	0.751463	0.788844	0.507226		No. 4	0.430723	1.00347	0.468114	0.464008		No. 4	0.214829	0.260572	0.186816	0.121365
		No. 7	22.75	21.5	27.1667	22.4167	22.5	26			No. 7	0.977728	1.26577	1.15657	0.740103	0.856659	0.494901		No. 5	0.379664	1.02231	0.591528	0.466825		No. 5	0.118941	0.223712	0.161631	0.141485
		No. 8	22.5	22.8333	27.25	22.3333	22.4167	26.4167			No. 8	0.929186	0.910105	1.07439	0.690741	0.802206	0.518363		No. 6	0.401108	0.917518	0.735671	0.454168		No. 6	0.125902	0.299428	0.18426	0.160689
		No. 9	22.6667	22.6667	27.5	22.5833	22.8333	26.3333			No. 9	0.953395	1.14841	1.10023	0.514423	0.755025	0.485931		No. 7	0.538354	0.927549	0.427015	0.441294		No. 7	0.234696	0.198946	0.266884	0.101044
		No. 10	22.4167	22.9167	26.9167	22.0833	22.4167	27.0833			No. 10	0.932047	0.91503	1.08696	0.657612	0.806976	0.534162		No. 8	0.51237	0.897607	0.539368	0.45812		No. 8	0.149378	0.306741	0.141545	0.120118
		No. 11	22.9167	-	-	22.5	-	-			No. 11	1.16799	-	-	0.763388	-	-		No. 9	0.494433	0.985915	0.451846	0.40445		No. 9	0.058059	0.347886	0.159057	0.141124
		No. 12	23	-	-	22.4167	-	-			No. 12	0.868753	-	-	0.649283	-	-		No. 10	0.47973	0.970547	0.534509	0.452534		No. 10	0.164372	0.218466	0.142909	0.121135
		No. 13	22.5833	-	-	21.75	-	-			No. 13	0.970076	-	-	0.625117	-	-		mean	0.476565	0.937907	0.540798	0.452339		mean	0.152761	0.260066	0.154025	0.13362
		No. 14	22.9167	-	-	22.3333	-	-			No. 14	1.10058	-	-	0.607111	-	-		SD	0.0907492	0.0625887	0.108847	0.0212436		SD	0.0614482	0.0472746	0.055682	0.0177832
		No. 15	22.4167	-	-	21.8333	-	-			No. 15	0.965985	-	-	0.579038	-	-		n	10	10	10	10		n	10	10	10	10
		No. 16	23	-	-	22.3333	-	-			No. 16	1.21617	-	-	0.768302	-	-
		No. 17	23	-	-	22.3333	-	-			No. 17	0.949417	-	-	0.759972	-	-			Q' (rad/2p)						Q' (rad/2p)
		No. 18	22.1667	-	-	22.5	-	-			No. 18	0.960152	-	-	0.632672	-	-			CCA1 shoot	CCA1 root	TOC1 shoot	TOC1 root			CCA1 shoot	CCA1 root	TOC1 shoot	TOC1 root
		No. 19	22.8333	-	-	22	-	-			No. 19	1.09272	-	-	0.651696	-	-		No. 1	0.142344	0.334975	0.686333	0.735433		No. 1	0.762008	0.838822	0.105812	0.342894
		No. 20	22.75	-	-	22.4167	-	-			No. 20	0.981967	-	-	0.631274	-	-		No. 2	0.216251	0.322672	0.671412	0.722847		No. 2	0.762008	0.851209	0.269762	0.355518
	4 h −10 °C	No. 1	22.9167	23.4167	26.6667	22.3333	22.5833	26.0833		4 h −10 °C	No. 1	0.890367	0.976593	1.04252	0.717764	0.786335	0.507489		No. 3	0.157116	0.334975	0.671412	0.722847		No. 3	0.762008	0.863596	0.28465	0.355518
		No. 2	22.5833	22.8333	27.4167	22.3333	22.5	26.3333			No. 2	1.01821	0.968548	1.07947	0.622848	0.780053	0.478785		No. 4	0.201479	0.334975	0.671412	0.735433		No. 4	0.806634	0.851209	0.210119	0.330232
		No. 3	22.75	21.6667	26.5833	21.8333	21.75	26.3333			No. 3	1.04475	0.982423	1.17185	0.588949	0.781963	0.519977		No. 5	0.157116	0.334975	0.641524	0.735433		No. 5	0.776869	0.863596	0.105812	0.330232
		No. 4	21.9167	22.1667	26.5	22	22.1667	26.4444			No. 4	1.07768	1.09797	1.07868	0.56994	0.754771	0.475856		No. 6	0.142344	0.347278	0.656445	0.735433		No. 6	0.732242	0.838822	0.135633	0.962089
		No. 5	22.5	22.3333	26.6667	22.25	22.0833	26.75			No. 5	1.04287	1.17877	1.201	0.650635	0.826514	0.514654		No. 7	0.231068	0.322672	0.686333	0.735433		No. 7	0.747103	0.851209	0.0611029	0.317607
		No. 6	22.75	22.1667	27.0833	21.9167	23.1667	26.75			No. 6	1.13556	1.13547	1.08186	0.726437	0.778932	0.503761		No. 8	0.171889	0.334975	0.671412	0.735433		No. 8	0.747103	0.863596	0.985112	0.342894
		No. 7	22.9167	23.0833	26.9167	22.4167	22.8333	26.4167			No. 7	1.00309	0.8857	1.0101	0.70668	0.832556	0.500753		No. 9	0.216251	0.334975	0.686333	0.748019		No. 9	0.762008	0.863596	0.850984	0.330232
		No. 8	22.4167	21.8333	27.1667	22.3333	22.4167	26.25			No. 8	1.02727	1.32023	1.07907	0.692103	0.775549	0.490217		No. 10	0.186706	0.310333	0.671412	0.735433		No. 10	0.806634	0.863596	0.1207	0.355518
		No. 9	23.1667	21.9167	27.1667	22.9167	21.75	26.25			No. 9	0.970303	1.15307	1.08542	0.553877	0.762114	0.527019		circular mean	0.182229	0.331285	0.671416	0.734175		circular mean	0.766412	0.854928	0.120525	0.326722
		No. 10	22.5	22.6667	26.6667	22.5	22.4167	26.1667			No. 10	0.994282	1.03574	1.16741	0.67423	0.878324	0.498554		circular variance	0.018937	0.00182384	0.00351746	0.000906305		circular variance	0.0104879	0.00184643	0.259393	0.172123
		No. 11	22.5833	-	-	22.1667	-	-			No. 11	1.01477	-	-	0.763469	-	-		n	10	10	10	10		n	10	10	10	10
		No. 12	24	-	-	22.25	-	-			No. 12	1.10846	-	-	0.740873	-	-
		No. 13	22.6667	-	-	22.5833	-	-			No. 13	0.933545	-	-	0.614519	-	-
		No. 14	22.75	-	-	21.9167	-	-			No. 14	1.04991	-	-	0.673663	-	-
		No. 15	22.5	-	-	22.75	-	-			No. 15	0.9185	-	-	0.570634	-	-
		No. 16	22.9167	-	-	22.5833	-	-			No. 16	1.06559	-	-	0.722827	-	-
		No. 17	22.75	-	-	22.1667	-	-			No. 17	0.968996	-	-	0.753862	-	-
		No. 18	22.8333	-	-	22.0833	-	-			No. 18	1.11042	-	-	0.626107	-	-
		No. 19	23.25	-	-	22.75	-	-			No. 19	0.85993	-	-	0.629834	-	-
		No. 20	22.9167	-	-	22.1667	-	-			No. 20	1.09506	-	-	0.691561	-	-
		mean	22.7187	22.475	26.975	22.3063	22.3417	26.4181			mean	1.0106	1.04908	1.09516	0.671399	0.789615	0.504987
		SD	0.338995	0.510917	0.331242	0.263784	0.450713	0.264985			SD	0.0815783	0.146819	0.0507703	0.0676952	0.0382441	0.0168914
		SEM	0.0535998	0.114245	0.0740681	0.0417079	0.100783	0.0592525			SEM	0.0128987	0.0328298	0.0113526	0.0107035	0.00855164	0.00377702
		n	40	20	20	40	20	20			n	40	20	20	40	20	20
		Tukey-Kramer test									Tukey-Kramer test
		variable 1	variable 2	p-value							variable 1	variable 2	p-value
		CCA1 shoot	CCA1 root	2.10942e-14							CCA1 shoot	CCA1 root	0.45348
		CCA1 whole	CCA1 root	2.10942e-14							CCA1 whole	CCA1 root	0.00469021
		TOC1 root	CCA1 root	5.50048e-05							TOC1 root	CCA1 root	2.10942e-14
		TOC1 shoot	CCA1 root	2.10942e-14							TOC1 shoot	CCA1 root	2.70894e-14
		TOC1 whole	CCA1 root	2.10942e-14							TOC1 whole	CCA1 root	2.10942e-14
		CCA1 whole	CCA1 shoot	0.0549354							CCA1 whole	CCA1 shoot	0.565264
		TOC1 root	CCA1 shoot	2.10942e-14							TOC1 root	CCA1 shoot	2.10942e-14
		TOC1 shoot	CCA1 shoot	0.857468							TOC1 shoot	CCA1 shoot	7.23865e-14
		TOC1 whole	CCA1 shoot	0.647027							TOC1 whole	CCA1 shoot	2.10942e-14
		TOC1 root	CCA1 whole	2.10942e-14							TOC1 root	CCA1 whole	2.10942e-14
		TOC1 shoot	CCA1 whole	0.000886292							TOC1 shoot	CCA1 whole	7.72715e-14
		TOC1 whole	CCA1 whole	3.60917e-05							TOC1 whole	CCA1 whole	2.10942e-14
		TOC1 shoot	TOC1 root	2.10942e-14							TOC1 shoot	TOC1 root	4.52971e-14
		TOC1 whole	TOC1 root	2.10942e-14							TOC1 whole	TOC1 root	7.04433e-11
		TOC1 whole	TOC1 shoot	0.999825							TOC1 whole	TOC1 shoot	7.26169e-05

## Sheet: Supplementary Fig. 2
	Supplementary Fig. 2a					Supplementary Fig. 2b
	a	2h	4h	8h		a	a = 0.386, 2h	a = 0.385, 4h	a = 0.505, 2h		stimulus	genotype	gene	a	a (rad/2p)
	0	2.64255e-16	1.23989e-16	1.86556e-16		0	0.541463	0.573589	0.540162		2 h dark	Col	CCA1	0.159493	0.194801
	0.002	0.00197521	0.00380392	0.00650026		0.001	0.542463	0.574589	0.541162			prr5	CCA1	0.386455	0.160829
	0.004	0.00395041	0.00760774	0.0130001		0.002	0.543463	0.575589	0.542162			prr7	CCA1	1.57188	0.325831
	0.006	0.00592558	0.0114114	0.0194993		0.003	0.544463	0.576589	0.543162			prr9	CCA1	0.505237	0.167753
	0.008	0.0079007	0.0152147	0.0259973		0.004	0.545463	0.577589	0.544162		4 h dark	Col	CCA1	0.225485	0.171521
	0.01	0.00987577	0.0190176	0.0324939		0.005	0.546463	0.578589	0.545162		2 h added blue	Col	CCA1	0.181121	0.691273
	0.012	0.0118508	0.0228199	0.0389886		0.006	0.547463	0.579589	0.546162		4 h −10 °C	Col	CCA1	0.10487	0.132799
	0.014	0.0138256	0.0266217	0.0454811		0.007	0.548463	0.580589	0.547162			Col	TOC1	0.387846	0.542919
	0.016	0.0158004	0.0304227	0.0519709		0.008	0.549463	0.581589	0.548162		4 h +10 °C	Col	CCA1	0.0921034	0.579477
	0.018	0.0177751	0.034223	0.0584579		0.009	0.550463	0.582589	0.549162			Col	TOC1	0.384967	0.0898994
	0.02	0.0197496	0.0380222	0.0649414		0.01	0.551463	0.583589	0.550162
	0.022	0.021724	0.0418205	0.0714213		0.011	0.552463	0.584589	0.551162
	0.024	0.0236982	0.0456176	0.0778971		0.012	0.553463	0.585589	0.552162
	0.026	0.0256723	0.0494135	0.0843684		0.013	0.554463	0.586589	0.553162
	0.028	0.0276461	0.0532081	0.0908349		0.014	0.555463	0.587589	0.554162
	0.03	0.0296197	0.0570012	0.0972962		0.015	0.556463	0.588589	0.555162
	0.032	0.0315931	0.0607928	0.103752		0.016	0.557463	0.589589	0.556162
	0.034	0.0335663	0.0645827	0.110202		0.017	0.558463	0.590589	0.557162
	0.036	0.0355392	0.0683709	0.116645		0.018	0.559463	0.591589	0.558162
	0.038	0.0375118	0.0721573	0.123082		0.019	0.560463	0.592589	0.559162
	0.04	0.0394841	0.0759417	0.129512		0.02	0.561463	0.593589	0.560162
	0.042	0.0414561	0.0797241	0.135934		0.021	0.562463	0.594589	0.561162
	0.044	0.0434278	0.0835043	0.142349		0.022	0.563463	0.595589	0.562162
	0.046	0.0453992	0.0872823	0.148755		0.023	0.564463	0.596589	0.563162
	0.048	0.0473703	0.0910579	0.155153		0.024	0.565463	0.597589	0.564162
	0.05	0.0493409	0.094831	0.161541		0.025	0.566463	0.598589	0.565162
	0.052	0.0513112	0.0986016	0.167921		0.026	0.567463	0.599589	0.566162
	0.054	0.0532811	0.10237	0.174291		0.027	0.568463	0.600589	0.567162
	0.056	0.0552506	0.106135	0.18065		0.028	0.569463	0.601589	0.568162
	0.058	0.0572197	0.109897	0.187		0.029	0.570463	0.602589	0.569162
	0.06	0.0591883	0.113657	0.193338		0.03	0.571463	0.603589	0.570162
	0.062	0.0611565	0.117413	0.199665		0.031	0.572463	0.604589	0.571162
	0.064	0.0631242	0.121166	0.205981		0.032	0.573463	0.605589	0.572162
	0.066	0.0650914	0.124916	0.212285		0.033	0.574463	0.606589	0.573162
	0.068	0.0670581	0.128663	0.218576		0.034	0.575463	0.607589	0.574162
	0.07	0.0690243	0.132406	0.224855		0.035	0.576463	0.608589	0.575162
	0.072	0.07099	0.136146	0.231121		0.036	0.577463	0.609589	0.576162
	0.074	0.0729551	0.139882	0.237373		0.037	0.578463	0.610589	0.577162
	0.076	0.0749197	0.143614	0.243611		0.038	0.579463	0.611589	0.578162
	0.078	0.0768837	0.147343	0.249836		0.039	0.580463	0.612589	0.579162
	0.08	0.0788471	0.151067	0.256045		0.04	0.581463	0.613589	0.580162
	0.082	0.08081	0.154788	0.26224		0.041	0.582463	0.614589	0.581162
	0.084	0.0827722	0.158504	0.268419		0.042	0.583463	0.615589	0.582162
	0.086	0.0847337	0.162216	0.274583		0.043	0.584463	0.616589	0.583162
	0.088	0.0866947	0.165924	0.280731		0.044	0.585463	0.617589	0.584162
	0.09	0.0886549	0.169628	0.286862		0.045	0.586463	0.618589	0.585162
	0.092	0.0906145	0.173327	0.292976		0.046	0.587463	0.619589	0.586162
	0.094	0.0925734	0.177021	0.299073		0.047	0.588463	0.620589	0.587162
	0.096	0.0945316	0.180711	0.305153		0.048	0.589463	0.621589	0.588162
	0.098	0.0964891	0.184396	0.311215		0.049	0.590463	0.622589	0.589162
	0.1	0.0984458	0.188076	0.317258		0.05	0.591463	0.623589	0.590162
	0.102	0.100402	0.191751	0.323283		0.051	0.592463	0.624589	0.591162
	0.104	0.102357	0.195422	0.329289		0.052	0.593463	0.625589	0.592162
	0.106	0.104311	0.199087	0.335275		0.053	0.594463	0.626589	0.593162
	0.108	0.106265	0.202747	0.341242		0.054	0.595463	0.627589	0.594162
	0.11	0.108218	0.206401	0.347188		0.055	0.596463	0.628589	0.595162
	0.112	0.11017	0.21005	0.353114		0.056	0.597463	0.629589	0.596162
	0.114	0.112121	0.213694	0.359019		0.057	0.598463	0.630589	0.597162
	0.116	0.114071	0.217332	0.364903		0.058	0.599463	0.631589	0.598162
	0.118	0.116021	0.220964	0.370766		0.059	0.600463	0.632589	0.599162
	0.12	0.11797	0.224591	0.376606		0.06	0.601463	0.633589	0.600162
	0.122	0.119917	0.228212	0.382424		0.061	0.602463	0.634589	0.601162
	0.124	0.121864	0.231827	0.38822		0.062	0.603463	0.635589	0.602162
	0.126	0.12381	0.235435	0.393993		0.063	0.604463	0.636589	0.603162
	0.128	0.125755	0.239038	0.399742		0.064	0.605463	0.637589	0.604162
	0.13	0.127699	0.242635	0.405468		0.065	0.606463	0.638589	0.605162
	0.132	0.129642	0.246225	0.41117		0.066	0.607463	0.639589	0.606162
	0.134	0.131584	0.249809	0.416848		0.067	0.608463	0.640589	0.607162
	0.136	0.133525	0.253387	0.422501		0.068	0.609463	0.641589	0.608162
	0.138	0.135465	0.256958	0.428129		0.069	0.610463	0.642589	0.609162
	0.14	0.137404	0.260522	0.433732		0.07	0.611463	0.643589	0.610162
	0.142	0.139342	0.26408	0.439309		0.071	0.612463	0.644589	0.611162
	0.144	0.141279	0.267631	0.44486		0.072	0.613463	0.645589	0.612162
	0.146	0.143215	0.271175	0.450386		0.073	0.614463	0.646589	0.613162
	0.148	0.145149	0.274713	0.455884		0.074	0.615463	0.647589	0.614162
	0.15	0.147083	0.278243	0.461356		0.075	0.616463	0.648589	0.615162
	0.152	0.149016	0.281766	0.466801		0.076	0.617463	0.649589	0.616162
	0.154	0.150947	0.285283	0.472218		0.077	0.618463	0.650589	0.617162
	0.156	0.152877	0.288791	0.477607		0.078	0.619463	0.651589	0.618162
	0.158	0.154806	0.292293	0.482969		0.079	0.620463	0.652589	0.619162
	0.16	0.156734	0.295787	0.488302		0.08	0.621463	0.653589	0.620162
	0.162	0.158661	0.299274	0.493606		0.081	0.622463	0.654589	0.621162
	0.164	0.160587	0.302753	0.498882		0.082	0.623463	0.655589	0.622162
	0.166	0.162511	0.306225	0.504129		0.083	0.624463	0.656589	0.623162
	0.168	0.164435	0.309689	0.509346		0.084	0.625463	0.657589	0.624162
	0.17	0.166356	0.313146	0.514534		0.085	0.626463	0.658589	0.625162
	0.172	0.168277	0.316594	0.519692		0.086	0.627463	0.659589	0.626162
	0.174	0.170197	0.320035	0.524819		0.087	0.628463	0.660589	0.627162
	0.176	0.172115	0.323467	0.529916		0.088	0.629463	0.661589	0.628162
	0.178	0.174032	0.326892	0.534983		0.089	0.630463	0.662589	0.629162
	0.18	0.175947	0.330309	0.540019		0.09	0.631463	0.663589	0.630162
	0.182	0.177862	0.333717	0.545023		0.091	0.632463	0.664589	0.631162
	0.184	0.179775	0.337117	0.549997		0.092	0.633463	0.665589	0.632162
	0.186	0.181686	0.340509	0.554939		0.093	0.634463	0.666589	0.633162
	0.188	0.183597	0.343893	0.559849		0.094	0.635463	0.667589	0.634162
	0.19	0.185506	0.347268	0.564727		0.095	0.636463	0.668589	0.635162
	0.192	0.187413	0.350635	0.569573		0.096	0.637463	0.669589	0.636162
	0.194	0.189319	0.353993	0.574387		0.097	0.638463	0.670589	0.637162
	0.196	0.191224	0.357343	0.579169		0.098	0.639463	0.671589	0.638162
	0.198	0.193127	0.360684	0.583917		0.099	0.640463	0.672589	0.639162
	0.2	0.195029	0.364016	0.588633		0.1	0.641463	0.673589	0.640162
	0.202	0.19693	0.367339	0.593316		0.101	0.642463	0.674589	0.641162
	0.204	0.198829	0.370654	0.597966		0.102	0.643463	0.675589	0.642162
	0.206	0.200726	0.373959	0.602582		0.103	0.644463	0.676589	0.643162
	0.208	0.202622	0.377256	0.607165		0.104	0.645463	0.677589	0.644162
	0.21	0.204517	0.380544	0.611715		0.105	0.646463	0.678589	0.645162
	0.212	0.20641	0.383822	0.616231		0.106	0.647463	0.679589	0.646162
	0.214	0.208301	0.387092	0.620713		0.107	0.648463	0.680589	0.647162
	0.216	0.210191	0.390352	0.625161		0.108	0.649463	0.681589	0.648162
	0.218	0.21208	0.393603	0.629575		0.109	0.650463	0.682589	0.649162
	0.22	0.213967	0.396845	0.633954		0.11	0.651463	0.683589	0.650162
	0.222	0.215852	0.400077	0.6383		0.111	0.652463	0.684589	0.651162
	0.224	0.217736	0.4033	0.642611		0.112	0.653463	0.685589	0.652162
	0.226	0.219618	0.406514	0.646888		0.113	0.654463	0.686589	0.653162
	0.228	0.221498	0.409718	0.65113		0.114	0.655463	0.687589	0.654162
	0.23	0.223377	0.412912	0.655338		0.115	0.656463	0.688589	0.655162
	0.232	0.225255	0.416097	0.659511		0.116	0.657463	0.689589	0.656162
	0.234	0.22713	0.419272	0.66365		0.117	0.658463	0.690589	0.657162
	0.236	0.229004	0.422438	0.667754		0.118	0.659463	0.691589	0.658162
	0.238	0.230876	0.425593	0.671823		0.119	0.660463	0.692589	0.659162
	0.24	0.232747	0.428739	0.675857		0.12	0.661463	0.693589	0.660162
	0.242	0.234616	0.431876	0.679857		0.121	0.662463	0.694589	0.661162
	0.244	0.236483	0.435002	0.683821		0.122	0.663463	0.695589	0.662162
	0.246	0.238349	0.438118	0.687751		0.123	0.664463	0.696589	0.663162
	0.248	0.240212	0.441224	0.691646		0.124	0.665463	0.697589	0.664162
	0.25	0.242074	0.444321	0.695506		0.125	0.666463	0.698589	0.665162
	0.252	0.243935	0.447407	0.699331		0.126	0.667463	0.699589	0.666162
	0.254	0.245793	0.450483	0.703122		0.127	0.668463	0.700589	0.667162
	0.256	0.24765	0.453549	0.706877		0.128	0.669463	0.701589	0.668162
	0.258	0.249505	0.456605	0.710598		0.129	0.670463	0.702589	0.669162
	0.26	0.251358	0.459651	0.714285		0.13	0.671463	0.703589	0.670162
	0.262	0.253209	0.462686	0.717936		0.131	0.672463	0.704589	0.671162
	0.264	0.255059	0.465712	0.721553		0.132	0.673463	0.705589	0.672162
	0.266	0.256906	0.468726	0.725135		0.133	0.674463	0.706589	0.673162
	0.268	0.258752	0.471731	0.728683		0.134	0.675463	0.707589	0.674162
	0.27	0.260596	0.474725	0.732196		0.135	0.676463	0.708589	0.675162
	0.272	0.262438	0.477709	0.735675		0.136	0.677463	0.709589	0.676162
	0.274	0.264278	0.480682	0.739119		0.137	0.678463	0.710589	0.677162
	0.276	0.266116	0.483645	0.74253		0.138	0.679463	0.711589	0.678162
	0.278	0.267953	0.486597	0.745906		0.139	0.680463	0.712589	0.679162
	0.28	0.269787	0.489538	0.749248		0.14	0.681463	0.713589	0.680162
	0.282	0.27162	0.49247	0.752556		0.141	0.682463	0.714589	0.681162
	0.284	0.27345	0.49539	0.75583		0.142	0.683463	0.715589	0.682162
	0.286	0.275279	0.4983	0.75907		0.143	0.684463	0.716589	0.683162
	0.288	0.277105	0.501199	0.762277		0.144	0.685463	0.717589	0.684162
	0.29	0.27893	0.504088	0.765451		0.145	0.686463	0.718589	0.685162
	0.292	0.280753	0.506965	0.768591		0.146	0.687463	0.719589	0.686162
	0.294	0.282574	0.509832	0.771697		0.147	0.688463	0.720589	0.687162
	0.296	0.284392	0.512689	0.774771		0.148	0.689463	0.721589	0.688162
	0.298	0.286209	0.515534	0.777812		0.149	0.690463	0.722589	0.689162
	0.3	0.288024	0.518369	0.780819		0.15	0.691463	0.723589	0.690162
	0.302	0.289836	0.521192	0.783795		0.151	0.692463	0.724589	0.691162
	0.304	0.291647	0.524005	0.786737		0.152	0.693463	0.725589	0.692162
	0.306	0.293455	0.526807	0.789647		0.153	0.694463	0.726589	0.693162
	0.308	0.295262	0.529599	0.792525		0.154	0.695463	0.727589	0.694162
	0.31	0.297066	0.532379	0.795371		0.155	0.696463	0.728589	0.695162
	0.312	0.298868	0.535148	0.798185		0.156	0.697463	0.729589	0.696162
	0.314	0.300669	0.537907	0.800968		0.157	0.698463	0.730589	0.697162
	0.316	0.302467	0.540654	0.803719		0.158	0.699463	0.731589	0.698162
	0.318	0.304263	0.54339	0.806438		0.159	0.700463	0.732589	0.699162
	0.32	0.306056	0.546116	0.809127		0.16	0.701463	0.733589	0.700162
	0.322	0.307848	0.54883	0.811784		0.161	0.702463	0.734589	0.701162
	0.324	0.309638	0.551533	0.814411		0.162	0.703463	0.735589	0.702162
	0.326	0.311425	0.554226	0.817007		0.163	0.704463	0.736589	0.703162
	0.328	0.31321	0.556907	0.819572		0.164	0.705463	0.737589	0.704162
	0.33	0.314993	0.559577	0.822108		0.165	0.706463	0.738589	0.705162
	0.332	0.316774	0.562236	0.824613		0.166	0.707463	0.739589	0.706162
	0.334	0.318552	0.564884	0.827089		0.167	0.708463	0.740589	0.707162
	0.336	0.320329	0.567521	0.829535		0.168	0.709463	0.741589	0.708162
	0.338	0.322103	0.570147	0.831952		0.169	0.710463	0.742589	0.709162
	0.34	0.323875	0.572762	0.834339		0.17	0.711463	0.743589	0.710162
	0.342	0.325645	0.575365	0.836698		0.171	0.712463	0.744589	0.711162
	0.344	0.327412	0.577957	0.839028		0.172	0.713463	0.745589	0.712162
	0.346	0.329177	0.580539	0.841329		0.173	0.714463	0.746589	0.713162
	0.348	0.33094	0.583109	0.843602		0.174	0.715463	0.747589	0.714162
	0.35	0.332701	0.585668	0.845847		0.175	0.716463	0.748589	0.715162
	0.352	0.334459	0.588216	0.848065		0.176	0.717463	0.749589	0.716162
	0.354	0.336216	0.590752	0.850254		0.177	0.718463	0.750589	0.717162
	0.356	0.337969	0.593278	0.852416		0.178	0.719463	0.751589	0.718162
	0.358	0.339721	0.595792	0.854551		0.179	0.720463	0.752589	0.719162
	0.36	0.34147	0.598295	0.856659		0.18	0.721463	0.753589	0.720162
	0.362	0.343217	0.600787	0.858741		0.181	0.722463	0.754589	0.721162
	0.364	0.344961	0.603268	0.860796		0.182	0.723463	0.755589	0.722162
	0.366	0.346703	0.605737	0.862824		0.183	0.724463	0.756589	0.723162
	0.368	0.348443	0.608196	0.864827		0.184	0.725463	0.757589	0.724162
	0.37	0.350181	0.610643	0.866804		0.185	0.726463	0.758589	0.725162
	0.372	0.351916	0.613079	0.868755		0.186	0.727463	0.759589	0.726162
	0.374	0.353648	0.615504	0.870681		0.187	0.728463	0.760589	0.727162
	0.376	0.355379	0.617918	0.872582		0.188	0.729463	0.761589	0.728162
	0.378	0.357106	0.62032	0.874458		0.189	0.730463	0.762589	0.729162
	0.38	0.358832	0.622712	0.87631		0.19	0.731463	0.763589	0.730162
	0.382	0.360555	0.625092	0.878137		0.191	0.732463	0.764589	0.731162
	0.384	0.362275	0.627461	0.87994		0.192	0.733463	0.765589	0.732162
	0.386	0.363994	0.629819	0.881719		0.193	0.734463	0.766589	0.733162
	0.388	0.365709	0.632166	0.883474		0.194	0.735463	0.767589	0.734162
	0.39	0.367423	0.634502	0.885206		0.195	0.736463	0.768589	0.735162
	0.392	0.369134	0.636827	0.886915		0.196	0.737463	0.769589	0.736162
	0.394	0.370842	0.63914	0.888601		0.197	0.738463	0.770589	0.737162
	0.396	0.372548	0.641442	0.890264		0.198	0.739463	0.771589	0.738162
	0.398	0.374251	0.643734	0.891905		0.199	0.740463	0.772589	0.739162
	0.4	0.375952	0.646014	0.893523		0.2	0.741463	0.773589	0.740162
	0.402	0.377651	0.648283	0.89512		0.201	0.742463	0.774589	0.741162
	0.404	0.379346	0.650541	0.896694		0.202	0.743463	0.775589	0.742162
	0.406	0.38104	0.652788	0.898247		0.203	0.744463	0.776589	0.743162
	0.408	0.382731	0.655024	0.899779		0.204	0.745463	0.777589	0.744162
	0.41	0.384419	0.657249	0.90129		0.205	0.746463	0.778589	0.745162
	0.412	0.386105	0.659463	0.90278		0.206	0.747463	0.779589	0.746162
	0.414	0.387788	0.661666	0.904249		0.207	0.748463	0.780589	0.747162
	0.416	0.389469	0.663858	0.905698		0.208	0.749463	0.781589	0.748162
	0.418	0.391147	0.666039	0.907127		0.209	0.750463	0.782589	0.749162
	0.42	0.392823	0.668209	0.908535		0.21	0.751463	0.783589	0.750162
	0.422	0.394496	0.670369	0.909925		0.211	0.752463	0.784589	0.751162
	0.424	0.396166	0.672517	0.911294		0.212	0.753463	0.785589	0.752162
	0.426	0.397834	0.674654	0.912645		0.213	0.754463	0.786589	0.753162
	0.428	0.399499	0.676781	0.913976		0.214	0.755463	0.787589	0.754162
	0.43	0.401162	0.678896	0.915288		0.215	0.756463	0.788589	0.755162
	0.432	0.402822	0.681001	0.916582		0.216	0.757463	0.789589	0.756162
	0.434	0.40448	0.683095	0.917858		0.217	0.758463	0.790589	0.757162
	0.436	0.406134	0.685178	0.919115		0.218	0.759463	0.791589	0.758162
	0.438	0.407787	0.68725	0.920355		0.219	0.760463	0.792589	0.759162
	0.44	0.409436	0.689311	0.921576		0.22	0.761463	0.793589	0.760162
	0.442	0.411083	0.691362	0.922781		0.221	0.762463	0.794589	0.761162
	0.444	0.412728	0.693402	0.923968		0.222	0.763463	0.795589	0.762162
	0.446	0.414369	0.695431	0.925137		0.223	0.764463	0.796589	0.763162
	0.448	0.416008	0.69745	0.92629		0.224	0.765463	0.797589	0.764162
	0.45	0.417645	0.699458	0.927427		0.225	0.766463	0.798589	0.765162
	0.452	0.419278	0.701455	0.928547		0.226	0.767463	0.799589	0.766162
	0.454	0.420909	0.703442	0.92965		0.227	0.768463	0.800589	0.767162
	0.456	0.422537	0.705418	0.930738		0.228	0.769463	0.801589	0.768162
	0.458	0.424163	0.707383	0.93181		0.229	0.770463	0.802589	0.769162
	0.46	0.425786	0.709338	0.932866		0.23	0.771463	0.803589	0.770162
	0.462	0.427406	0.711282	0.933906		0.231	0.772463	0.804589	0.771162
	0.464	0.429024	0.713216	0.934932		0.232	0.773463	0.805589	0.772162
	0.466	0.430638	0.715139	0.935942		0.233	0.774463	0.806589	0.773162
	0.468	0.432251	0.717052	0.936938		0.234	0.775463	0.807589	0.774162
	0.47	0.43386	0.718955	0.937918		0.235	0.776463	0.808589	0.775162
	0.472	0.435467	0.720847	0.938885		0.236	0.777463	0.809589	0.776162
	0.474	0.43707	0.722728	0.939837		0.237	0.778463	0.810589	0.777162
	0.476	0.438672	0.7246	0.940775		0.238	0.779463	0.811589	0.778162
	0.478	0.44027	0.726461	0.941699		0.239	0.780463	0.812589	0.779162
	0.48	0.441866	0.728311	0.942609		0.24	0.781463	0.813589	0.780162
	0.482	0.443458	0.730152	0.943506		0.241	0.782463	0.814589	0.781162
	0.484	0.445049	0.731982	0.944389		0.242	0.783463	0.815589	0.782162
	0.486	0.446636	0.733802	0.94526		0.243	0.784463	0.816589	0.783162
	0.488	0.448221	0.735612	0.946117		0.244	0.785463	0.817589	0.784162
	0.49	0.449802	0.737411	0.946961		0.245	0.786463	0.818589	0.785162
	0.492	0.451381	0.739201	0.947793		0.246	0.787463	0.819589	0.786162
	0.494	0.452958	0.74098	0.948612		0.247	0.788463	0.820589	0.787162
	0.496	0.454531	0.742749	0.949419		0.248	0.789463	0.821589	0.788162
	0.498	0.456102	0.744509	0.950214		0.249	0.790463	0.822589	0.789162
	0.5	0.45767	0.746258	0.950997		0.25	0.791463	0.823589	0.790162
	0.502	0.459235	0.747997	0.951768		0.251	0.792463	0.824589	0.791162
	0.504	0.460797	0.749726	0.952527		0.252	0.793463	0.825589	0.792162
	0.506	0.462356	0.751446	0.953275		0.253	0.794463	0.826589	0.793162
	0.508	0.463913	0.753155	0.954011		0.254	0.795463	0.827589	0.794162
	0.51	0.465467	0.754855	0.954736		0.255	0.796463	0.828589	0.795162
	0.512	0.467017	0.756544	0.955451		0.256	0.797463	0.829589	0.796162
	0.514	0.468566	0.758224	0.956154		0.257	0.798463	0.830589	0.797162
	0.516	0.470111	0.759895	0.956847		0.258	0.799463	0.831589	0.798162
	0.518	0.471653	0.761555	0.957529		0.259	0.800463	0.832589	0.799162
	0.52	0.473193	0.763206	0.9582		0.26	0.801463	0.833589	0.800162
	0.522	0.474729	0.764847	0.958862		0.261	0.802463	0.834589	0.801162
	0.524	0.476263	0.766479	0.959513		0.262	0.803463	0.835589	0.802162
	0.526	0.477794	0.768101	0.960154		0.263	0.804463	0.836589	0.803162
	0.528	0.479322	0.769713	0.960786		0.264	0.805463	0.837589	0.804162
	0.53	0.480848	0.771316	0.961407		0.265	0.806463	0.838589	0.805162
	0.532	0.48237	0.772909	0.96202		0.266	0.807463	0.839589	0.806162
	0.534	0.48389	0.774493	0.962622		0.267	0.808463	0.840589	0.807162
	0.536	0.485406	0.776067	0.963216		0.268	0.809463	0.841589	0.808162
	0.538	0.48692	0.777632	0.9638		0.269	0.810463	0.842589	0.809162
	0.54	0.488431	0.779188	0.964375		0.27	0.811463	0.843589	0.810162
	0.542	0.489939	0.780734	0.964942		0.271	0.812463	0.844589	0.811162
	0.544	0.491444	0.782272	0.965499		0.272	0.813463	0.845589	0.812162
	0.546	0.492946	0.783799	0.966048		0.273	0.814463	0.846589	0.813162
	0.548	0.494445	0.785318	0.966589		0.274	0.815463	0.847589	0.814162
	0.55	0.495942	0.786827	0.967121		0.275	0.816463	0.848589	0.815162
	0.552	0.497435	0.788328	0.967645		0.276	0.817463	0.849589	0.816162
	0.554	0.498926	0.789819	0.96816		0.277	0.818463	0.850589	0.817162
	0.556	0.500414	0.791301	0.968668		0.278	0.819463	0.851589	0.818162
	0.558	0.501898	0.792774	0.969168		0.279	0.820463	0.852589	0.819162
	0.56	0.50338	0.794238	0.96966		0.28	0.821463	0.853589	0.820162
	0.562	0.504859	0.795693	0.970144		0.281	0.822463	0.854589	0.821162
	0.564	0.506335	0.797139	0.970621		0.282	0.823463	0.855589	0.822162
	0.566	0.507808	0.798576	0.97109		0.283	0.824463	0.856589	0.823162
	0.568	0.509278	0.800004	0.971552		0.284	0.825463	0.857589	0.824162
	0.57	0.510745	0.801424	0.972007		0.285	0.826463	0.858589	0.825162
	0.572	0.51221	0.802835	0.972454		0.286	0.827463	0.859589	0.826162
	0.574	0.513671	0.804237	0.972895		0.287	0.828463	0.860589	0.827162
	0.576	0.515129	0.80563	0.973329		0.288	0.829463	0.861589	0.828162
	0.578	0.516585	0.807014	0.973756		0.289	0.830463	0.862589	0.829162
	0.58	0.518037	0.80839	0.974176		0.29	0.831463	0.863589	0.830162
	0.582	0.519487	0.809758	0.974589		0.291	0.832463	0.864589	0.831162
	0.584	0.520933	0.811117	0.974997		0.292	0.833463	0.865589	0.832162
	0.586	0.522377	0.812467	0.975397		0.293	0.834463	0.866589	0.833162
	0.588	0.523818	0.813808	0.975792		0.294	0.835463	0.867589	0.834162
	0.59	0.525255	0.815142	0.97618		0.295	0.836463	0.868589	0.835162
	0.592	0.52669	0.816467	0.976562		0.296	0.837463	0.869589	0.836162
	0.594	0.528122	0.817783	0.976938		0.297	0.838463	0.870589	0.837162
	0.596	0.529551	0.819091	0.977308		0.298	0.839463	0.871589	0.838162
	0.598	0.530977	0.820391	0.977672		0.299	0.840463	0.872589	0.839162
	0.6	0.532399	0.821683	0.978031		0.3	0.841463	0.873589	0.840162
	0.602	0.533819	0.822966	0.978383		0.301	0.842463	0.874589	0.841162
	0.604	0.535236	0.824241	0.978731		0.302	0.843463	0.875589	0.842162
	0.606	0.53665	0.825508	0.979072		0.303	0.844463	0.876589	0.843162
	0.608	0.538061	0.826767	0.979409		0.304	0.845463	0.877589	0.844162
	0.61	0.539469	0.828018	0.97974		0.305	0.846463	0.878589	0.845162
	0.612	0.540874	0.829261	0.980065		0.306	0.847463	0.879589	0.846162
	0.614	0.542276	0.830495	0.980386		0.307	0.848463	0.880589	0.847162
	0.616	0.543676	0.831722	0.980702		0.308	0.849463	0.881589	0.848162
	0.618	0.545072	0.832941	0.981012		0.309	0.850463	0.882589	0.849162
	0.62	0.546465	0.834152	0.981318		0.31	0.851463	0.883589	0.850162
	0.622	0.547855	0.835355	0.981618		0.311	0.852463	0.884589	0.851162
	0.624	0.549242	0.83655	0.981914		0.312	0.853463	0.885589	0.852162
	0.626	0.550626	0.837738	0.982205		0.313	0.854463	0.886589	0.853162
	0.628	0.552007	0.838918	0.982492		0.314	0.855463	0.887589	0.854162
	0.63	0.553386	0.84009	0.982774		0.315	0.856463	0.888589	0.855162
	0.632	0.554761	0.841254	0.983051		0.316	0.857463	0.889589	0.856162
	0.634	0.556133	0.842411	0.983325		0.317	0.858463	0.890589	0.857162
	0.636	0.557502	0.84356	0.983593		0.318	0.859463	0.891589	0.858162
	0.638	0.558868	0.844702	0.983858		0.319	0.860463	0.892589	0.859162
	0.64	0.560231	0.845836	0.984118		0.32	0.861463	0.893589	0.860162
	0.642	0.561592	0.846962	0.984374		0.321	0.862463	0.894589	0.861162
	0.644	0.562949	0.848082	0.984626		0.322	0.863463	0.895589	0.862162
	0.646	0.564303	0.849193	0.984874		0.323	0.864463	0.896589	0.863162
	0.648	0.565654	0.850298	0.985118		0.324	0.865463	0.897589	0.864162
	0.65	0.567003	0.851395	0.985358		0.325	0.866463	0.898589	0.865162
	0.652	0.568348	0.852485	0.985594		0.326	0.867463	0.899589	0.866162
	0.654	0.56969	0.853567	0.985827		0.327	0.868463	0.900589	0.867162
	0.656	0.571029	0.854643	0.986056		0.328	0.869463	0.901589	0.868162
	0.658	0.572365	0.855711	0.986281		0.329	0.870463	0.902589	0.869162
	0.66	0.573699	0.856772	0.986502		0.33	0.871463	0.903589	0.870162
	0.662	0.575029	0.857826	0.98672		0.331	0.872463	0.904589	0.871162
	0.664	0.576356	0.858873	0.986935		0.332	0.873463	0.905589	0.872162
	0.666	0.57768	0.859913	0.987146		0.333	0.874463	0.906589	0.873162
	0.668	0.579001	0.860946	0.987353		0.334	0.875463	0.907589	0.874162
	0.67	0.58032	0.861972	0.987558		0.335	0.876463	0.908589	0.875162
	0.672	0.581635	0.862991	0.987759		0.336	0.877463	0.909589	0.876162
	0.674	0.582947	0.864003	0.987957		0.337	0.878463	0.910589	0.877162
	0.676	0.584256	0.865008	0.988151		0.338	0.879463	0.911589	0.878162
	0.678	0.585562	0.866007	0.988343		0.339	0.880463	0.912589	0.879162
	0.68	0.586865	0.866998	0.988531		0.34	0.881463	0.913589	0.880162
	0.682	0.588166	0.867984	0.988716		0.341	0.882463	0.914589	0.881162
	0.684	0.589463	0.868962	0.988899		0.342	0.883463	0.915589	0.882162
	0.686	0.590757	0.869934	0.989079		0.343	0.884463	0.916589	0.883162
	0.688	0.592048	0.870899	0.989255		0.344	0.885463	0.917589	0.884162
	0.69	0.593336	0.871857	0.989428		0.345	0.886463	0.918589	0.885162
	0.692	0.594621	0.872809	0.989599		0.346	0.887463	0.919589	0.886162
	0.694	0.595903	0.873754	0.989768		0.347	0.888463	0.920589	0.887162
	0.696	0.597183	0.874693	0.989934		0.348	0.889463	0.921589	0.888162
	0.698	0.598459	0.875626	0.990097		0.349	0.890463	0.922589	0.889162
	0.7	0.599732	0.876552	0.990256		0.35	0.891463	0.923589	0.890162
	0.702	0.601002	0.877472	0.990413		0.351	0.892463	0.924589	0.891162
	0.704	0.602269	0.878385	0.990569		0.352	0.893463	0.925589	0.892162
	0.706	0.603533	0.879292	0.990723		0.353	0.894463	0.926589	0.893162
	0.708	0.604794	0.880193	0.990874		0.354	0.895463	0.927589	0.894162
	0.71	0.606053	0.881088	0.99102		0.355	0.896463	0.928589	0.895162
	0.712	0.607308	0.881976	0.991163		0.356	0.897463	0.929589	0.896162
	0.714	0.60856	0.882859	0.991306		0.357	0.898463	0.930589	0.897162
	0.716	0.609809	0.883735	0.991449		0.358	0.899463	0.931589	0.898162
	0.718	0.611055	0.884605	0.991591		0.359	0.900463	0.932589	0.899162
	0.72	0.612298	0.885469	0.991727		0.36	0.901463	0.933589	0.900162
	0.722	0.613539	0.886327	0.991857		0.361	0.902463	0.934589	0.901162
	0.724	0.614776	0.887179	0.991985		0.362	0.903463	0.935589	0.902162
	0.726	0.61601	0.888025	0.992115		0.363	0.904463	0.936589	0.903162
	0.728	0.617241	0.888866	0.992248		0.364	0.905463	0.937589	0.904162
	0.73	0.618469	0.8897	0.992379		0.365	0.906463	0.938589	0.905162
	0.732	0.619695	0.890528	0.992502		0.366	0.907463	0.939589	0.906162
	0.734	0.620917	0.891351	0.992616		0.367	0.908463	0.940589	0.907162
	0.736	0.622136	0.892168	0.992728		0.368	0.909463	0.941589	0.908162
	0.738	0.623352	0.892979	0.992846		0.369	0.910463	0.942589	0.909162
	0.74	0.624566	0.893785	0.992972		0.37	0.911463	0.943589	0.910162
	0.742	0.625776	0.894585	0.993096		0.371	0.912463	0.944589	0.911162
	0.744	0.626983	0.895379	0.993209		0.372	0.913463	0.945589	0.912162
	0.746	0.628188	0.896168	0.993307		0.373	0.914463	0.946589	0.913162
	0.748	0.629389	0.896951	0.9934		0.374	0.915463	0.947589	0.914162
	0.75	0.630587	0.897728	0.993504		0.375	0.916463	0.948589	0.915162
	0.752	0.631783	0.898501	0.993623		0.376	0.917463	0.949589	0.916162
	0.754	0.632975	0.899267	0.993747		0.377	0.918463	0.950589	0.917162
	0.756	0.634165	0.900028	0.993856		0.378	0.919463	0.951589	0.918162
	0.758	0.635351	0.900784	0.993941		0.379	0.920463	0.952589	0.919162
	0.76	0.636535	0.901534	0.994012		0.38	0.921463	0.953589	0.920162
	0.762	0.637716	0.90228	0.994094		0.381	0.922463	0.954589	0.921162
	0.764	0.638893	0.903019	0.994202		0.382	0.923463	0.955589	0.922162
	0.766	0.640068	0.903754	0.994329		0.383	0.924463	0.956589	0.923162
	0.768	0.64124	0.904483	0.994447		0.384	0.925463	0.957589	0.924162
	0.77	0.642408	0.905207	0.994532		0.385	0.926463	0.958589	0.925162
	0.772	0.643574	0.905926	0.994584		0.386	0.927463	0.959589	0.926162
	0.774	0.644737	0.90664	0.994632		0.387	0.928463	0.960589	0.927162
	0.776	0.645897	0.907349	0.994709		0.388	0.929463	0.961589	0.928162
	0.778	0.647054	0.908052	0.99483		0.389	0.930463	0.962589	0.929162
	0.78	0.648208	0.908751	0.994968		0.39	0.931463	0.963589	0.930162
	0.782	0.649359	0.909444	0.995079		0.391	0.932463	0.964589	0.931162
	0.784	0.650507	0.910133	0.995137		0.392	0.933463	0.965589	0.932162
	0.786	0.651652	0.910817	0.995154		0.393	0.934463	0.966589	0.933162
	0.788	0.652794	0.911495	0.995175		0.394	0.935463	0.967589	0.934162
	0.79	0.653934	0.912169	0.99525		0.395	0.936463	0.968589	0.935162
	0.792	0.65507	0.912838	0.995387		0.396	0.937463	0.969589	0.936162
	0.794	0.656204	0.913502	0.995541		0.397	0.938463	0.970589	0.937162
	0.796	0.657334	0.914162	0.995653		0.398	0.939463	0.971589	0.938162
	0.798	0.658462	0.914816	0.99569		0.399	0.940463	0.972589	0.939162
	0.8	0.659586	0.915466	0.99567		0.4	0.941463	0.973589	0.940162
	0.802	0.660708	0.916111	0.995654		0.401	0.942463	0.974589	0.941162
	0.804	0.661827	0.916752	0.995713		0.402	0.943463	0.975589	0.942162
	0.806	0.662943	0.917388	0.995861		0.403	0.944463	0.976589	0.943162
	0.808	0.664056	0.918019	0.996043		0.404	0.945463	0.977589	0.944162
	0.81	0.665166	0.918646	0.996177		0.405	0.946463	0.978589	0.945162
	0.812	0.666273	0.919268	0.996215		0.406	0.947463	0.979589	0.946162
	0.814	0.667377	0.919885	0.996165		0.407	0.948463	0.980589	0.947162
	0.816	0.668479	0.920498	0.996094		0.408	0.949463	0.981589	0.948162
	0.818	0.669577	0.921107	0.9961		0.409	0.950463	0.982589	0.949162
	0.82	0.670673	0.921711	0.996234		0.41	0.951463	0.983589	0.950162
	0.822	0.671765	0.922311	0.996447		0.411	0.952463	0.984589	0.951162
	0.824	0.672855	0.922906	0.996634		0.412	0.953463	0.985589	0.952162
	0.826	0.673942	0.923498	0.996717		0.413	0.954463	0.986589	0.953162
	0.828	0.675026	0.924084	0.996676		0.414	0.955463	0.987589	0.954162
	0.83	0.676107	0.924667	0.996553		0.415	0.956463	0.988589	0.955162
	0.832	0.677186	0.925245	0.996456		0.416	0.957463	0.989589	0.956162
	0.834	0.678261	0.925819	0.996505		0.417	0.958463	0.990589	0.957162
	0.836	0.679333	0.926389	0.996714		0.418	0.959463	0.991589	0.958162
	0.838	0.680403	0.926954	0.99697		0.419	0.960463	0.992589	0.959162
	0.84	0.68147	0.927516	0.997149		0.42	0.961463	0.993589	0.960162
	0.842	0.682534	0.928073	0.99719		0.421	0.962463	0.994589	0.961162
	0.844	0.683595	0.928626	0.99709		0.422	0.963463	0.995589	0.962162
	0.846	0.684653	0.929175	0.996905		0.423	0.964463	0.996589	0.963162
	0.848	0.685708	0.92972	0.996772		0.424	0.965463	0.997589	0.964162
	0.85	0.686761	0.930261	0.996841		0.425	0.966463	0.998589	0.965162
	0.852	0.68781	0.930799	0.997105		0.426	0.967463	0.999589	0.966162
	0.854	0.688857	0.931332	0.997401		0.427	0.968463	0.000588726	0.967162
	0.856	0.689901	0.931861	0.997595		0.428	0.969463	0.00158873	0.968162
	0.858	0.690942	0.932386	0.997634		0.429	0.970463	0.00258873	0.969162
	0.86	0.69198	0.932908	0.997513		0.43	0.971463	0.00358873	0.970162
	0.862	0.693016	0.933425	0.997275		0.431	0.972463	0.00458873	0.971162
	0.864	0.694048	0.933939	0.997062		0.432	0.973463	0.00558873	0.972162
	0.866	0.695078	0.934449	0.997079		0.433	0.974463	0.00658873	0.973162
	0.868	0.696105	0.934955	0.997361		0.434	0.975463	0.00758873	0.974162
	0.87	0.697129	0.935457	0.997713		0.435	0.976463	0.00858873	0.975162
	0.872	0.69815	0.935956	0.997962		0.436	0.977463	0.00958873	0.976162
	0.874	0.699169	0.936451	0.99805		0.437	0.978463	0.0105887	0.977162
	0.876	0.700184	0.936942	0.997971		0.438	0.979463	0.0115887	0.978162
	0.878	0.701197	0.93743	0.997733		0.439	0.980463	0.0125887	0.979162
	0.88	0.702207	0.937914	0.997416		0.44	0.981463	0.0135887	0.980162
	0.882	0.703215	0.938394	0.997251		0.441	0.982463	0.0145887	0.981162
	0.884	0.704219	0.938871	0.997444		0.442	0.983463	0.0155887	0.982162
	0.886	0.705221	0.939344	0.997846		0.443	0.984463	0.0165887	0.983162
	0.888	0.70622	0.939814	0.998194		0.444	0.985463	0.0175887	0.984162
	0.89	0.707216	0.94028	0.998386		0.445	0.986463	0.0185887	0.985162
	0.892	0.708209	0.940743	0.998413		0.446	0.987463	0.0195887	0.986162
	0.894	0.7092	0.941202	0.998274		0.447	0.988463	0.0205887	0.987162
	0.896	0.710188	0.941658	0.997971		0.448	0.989463	0.0215887	0.988162
	0.898	0.711173	0.94211	0.997589		0.449	0.990463	0.0225887	0.989162
	0.9	0.712155	0.942559	0.997435		0.45	0.991463	0.0235887	0.990162
	0.902	0.713134	0.943005	0.997728		0.451	0.992463	0.0245887	0.991162
	0.904	0.714111	0.943447	0.998192		0.452	0.993463	0.0255887	0.992162
	0.906	0.715085	0.943886	0.99854		0.453	0.994463	0.0265887	0.993162
	0.908	0.716056	0.944322	0.998717		0.454	0.995463	0.0275887	0.994162
	0.91	0.717025	0.944754	0.998741		0.455	0.996463	0.0285887	0.995162
	0.912	0.717991	0.945184	0.998614		0.456	0.997463	0.0295887	0.996162
	0.914	0.718954	0.94561	0.998312		0.457	0.998463	0.0305887	0.997162
	0.916	0.719914	0.946032	0.997865		0.458	0.999463	0.0315887	0.998162
	0.918	0.720871	0.946452	0.997572		0.459	0.000462596	0.0325887	0.999162
	0.92	0.721826	0.946868	0.997827		0.46	0.0014626	0.0335887	0.000161853
	0.922	0.722778	0.947282	0.99835		0.461	0.0024626	0.0345887	0.00116185
	0.924	0.723728	0.947692	0.998748		0.462	0.0034626	0.0355887	0.00216185
	0.926	0.724674	0.948099	0.998962		0.463	0.0044626	0.0365887	0.00316185
	0.928	0.725618	0.948503	0.99903		0.464	0.0054626	0.0375887	0.00416185
	0.93	0.72656	0.948904	0.998972		0.465	0.0064626	0.0385887	0.00516185
	0.932	0.727498	0.949302	0.998765		0.466	0.0074626	0.0395887	0.00616185
	0.934	0.728434	0.949697	0.998362		0.467	0.0084626	0.0405887	0.00716185
	0.936	0.729367	0.950089	0.997841		0.468	0.0094626	0.0415887	0.00816185
	0.938	0.730298	0.950478	0.997731		0.469	0.0104626	0.0425887	0.00916185
	0.94	0.731226	0.950864	0.998243		0.47	0.0114626	0.0435887	0.0101619
	0.942	0.732151	0.951247	0.998771		0.471	0.0124626	0.0445887	0.0111619
	0.944	0.733073	0.951627	0.999084		0.472	0.0134626	0.0455887	0.0121619
	0.946	0.733993	0.952005	0.999231		0.473	0.0144626	0.0465887	0.0131619
	0.948	0.73491	0.952379	0.999264		0.474	0.0154626	0.0475887	0.0141619
	0.95	0.735825	0.952751	0.999194		0.475	0.0164626	0.0485887	0.0151619
	0.952	0.736736	0.95312	0.998988		0.476	0.0174626	0.0495887	0.0161619
	0.954	0.737646	0.953486	0.99857		0.477	0.0184626	0.0505887	0.0171619
	0.956	0.738552	0.953849	0.997969		0.478	0.0194626	0.0515887	0.0181619
	0.958	0.739456	0.95421	0.99783		0.479	0.0204626	0.0525887	0.0191619
	0.96	0.740357	0.954567	0.998434		0.48	0.0214626	0.0535887	0.0201619
	0.962	0.741256	0.954922	0.998981		0.481	0.0224626	0.0545887	0.0211619
	0.964	0.742152	0.955275	0.999277		0.482	0.0234626	0.0555887	0.0221619
	0.966	0.743045	0.955625	0.999414		0.483	0.0244626	0.0565887	0.0231619
	0.968	0.743936	0.955972	0.999455		0.484	0.0254626	0.0575887	0.0241619
	0.97	0.744824	0.956316	0.99942		0.485	0.0264626	0.0585887	0.0251619
	0.972	0.745709	0.956658	0.999287		0.486	0.0274626	0.0595887	0.0261619
	0.974	0.746592	0.956997	0.998984		0.487	0.0284626	0.0605887	0.0271619
	0.976	0.747472	0.957333	0.998398		0.488	0.0294626	0.0615887	0.0281619
	0.978	0.74835	0.957667	0.997841		0.489	0.0304626	0.0625887	0.0291619
	0.98	0.749225	0.957999	0.998284		0.49	0.0314626	0.0635887	0.0301619
	0.982	0.750097	0.958328	0.998971		0.491	0.0324626	0.0645887	0.0311619
	0.984	0.750967	0.958654	0.999344		0.492	0.0334626	0.0655887	0.0321619
	0.986	0.751835	0.958978	0.999518		0.493	0.0344626	0.0665887	0.0331619
	0.988	0.752699	0.959299	0.999592		0.494	0.0354626	0.0675887	0.0341619
	0.99	0.753561	0.959618	0.999603		0.495	0.0364626	0.0685887	0.0351619
	0.992	0.754421	0.959935	0.999557		0.496	0.0374626	0.0695887	0.0361619
	0.994	0.755278	0.960249	0.999427		0.497	0.0384626	0.0705887	0.0371619
	0.996	0.756132	0.960561	0.999126		0.498	0.0394626	0.0715887	0.0381619
	0.998	0.756984	0.96087	0.998485		0.499	0.0404626	0.0725887	0.0391619
	1	0.757834	0.961177	0.997884		0.5	0.0414626	0.0735887	0.0401619
	1.002	0.75868	0.961482	0.998517		0.501	0.0424626	0.0745887	0.0411619
	1.004	0.759525	0.961784	0.999194		0.502	0.0434626	0.0755887	0.0421619
	1.006	0.760366	0.962084	0.999508		0.503	0.0444626	0.0765887	0.0431619
	1.008	0.761206	0.962381	0.999646		0.504	0.0454626	0.0775887	0.0441619
	1.01	0.762042	0.962677	0.999706		0.505	0.0464626	0.0785887	0.0451619
	1.012	0.762876	0.96297	0.99972		0.506	0.0474626	0.0795887	0.0461619
	1.014	0.763708	0.963261	0.999695		0.507	0.0484626	0.0805887	0.0471619
	1.016	0.764537	0.963549	0.999617		0.508	0.0494626	0.0815887	0.0481619
	1.018	0.765364	0.963836	0.99943		0.509	0.0504626	0.0825887	0.0491619
	1.02	0.766188	0.96412	0.998974		0.51	0.0514626	0.0835887	0.0501619
	1.022	0.76701	0.964402	0.998096		0.511	0.0524626	0.0845887	0.0511619
	1.024	0.767829	0.964682	0.998271		0.512	0.0534626	0.0855887	0.0521619
	1.026	0.768645	0.964959	0.999145		0.513	0.0544626	0.0865887	0.0531619
	1.028	0.769459	0.965235	0.999541		0.514	0.0554626	0.0875887	0.0541619
	1.03	0.770271	0.965508	0.999703		0.515	0.0564626	0.0885887	0.0551619
	1.032	0.77108	0.96578	0.999774		0.516	0.0574626	0.0895887	0.0561619
	1.034	0.771887	0.966049	0.999802		0.517	0.0584626	0.0905887	0.0571619
	1.036	0.772691	0.966316	0.999804		0.518	0.0594626	0.0915887	0.0581619
	1.038	0.773493	0.966581	0.999778		0.519	0.0604626	0.0925887	0.0591619
	1.04	0.774292	0.966844	0.99971		0.52	0.0614626	0.0935887	0.0601619
	1.042	0.775089	0.967105	0.999547		0.521	0.0624626	0.0945887	0.0611619
	1.044	0.775884	0.967364	0.999111		0.522	0.0634626	0.0955887	0.0621619
	1.046	0.776676	0.967621	0.998125		0.523	0.0644626	0.0965887	0.0631619
	1.048	0.777465	0.967876	0.998453		0.524	0.0654626	0.0975887	0.0641619
	1.05	0.778253	0.968129	0.999334		0.525	0.0664626	0.0985887	0.0651619
	1.052	0.779037	0.96838	0.99966		0.526	0.0674626	0.0995887	0.0661619
	1.054	0.77982	0.968629	0.999785		0.527	0.0684626	0.100589	0.0671619
	1.056	0.7806	0.968876	0.99984		0.528	0.0694626	0.101589	0.0681619
	1.058	0.781377	0.969122	0.999863		0.529	0.0704626	0.102589	0.0691619
	1.06	0.782152	0.969365	0.999868		0.53	0.0714626	0.103589	0.0701619
	1.062	0.782925	0.969607	0.999857		0.531	0.0724626	0.104589	0.0711619
	1.064	0.783695	0.969846	0.999823		0.532	0.0734626	0.105589	0.0721619
	1.066	0.784463	0.970084	0.999741		0.533	0.0744626	0.106589	0.0731619
	1.068	0.785228	0.97032	0.99953		0.534	0.0754626	0.107589	0.0741619
	1.07	0.785992	0.970554	0.998867		0.535	0.0764626	0.108589	0.0751619
	1.072	0.786752	0.970786	0.997994		0.536	0.0774626	0.109589	0.0761619
	1.074	0.787511	0.971017	0.999134		0.537	0.0784626	0.110589	0.0771619
	1.076	0.788267	0.971245	0.999642		0.538	0.0794626	0.111589	0.0781619
	1.078	0.78902	0.971472	0.999804		0.539	0.0804626	0.112589	0.0791619
	1.08	0.789772	0.971698	0.999869		0.54	0.0814626	0.113589	0.0801619
	1.082	0.790521	0.971921	0.999898		0.541	0.0824626	0.114589	0.0811619
	1.084	0.791267	0.972143	0.999911		0.542	0.0834626	0.115589	0.0821619
	1.086	0.792012	0.972363	0.999912		0.543	0.0844626	0.116589	0.0831619
	1.088	0.792754	0.972581	0.999904		0.544	0.0854626	0.117589	0.0841619
	1.09	0.793493	0.972797	0.99988		0.545	0.0864626	0.118589	0.0851619
	1.092	0.79423	0.973012	0.999826		0.546	0.0874626	0.119589	0.0861619
	1.094	0.794965	0.973226	0.999684		0.547	0.0884626	0.120589	0.0871619
	1.096	0.795698	0.973437	0.999199		0.548	0.0894626	0.121589	0.0881619
	1.098	0.796428	0.973647	0.99798		0.549	0.0904626	0.122589	0.0891619
	1.1	0.797157	0.973855	0.999162		0.55	0.0914626	0.123589	0.0901619
	1.102	0.797882	0.974062	0.999699		0.551	0.0924626	0.124589	0.0911619
	1.104	0.798606	0.974267	0.999847		0.552	0.0934626	0.125589	0.0921619
	1.106	0.799327	0.97447	0.999903		0.553	0.0944626	0.126589	0.0931619
	1.108	0.800046	0.974672	0.999928		0.554	0.0954626	0.127589	0.0941619
	1.11	0.800762	0.974873	0.999939		0.555	0.0964626	0.128589	0.0951619
	1.112	0.801477	0.975071	0.999943		0.556	0.0974626	0.129589	0.0961619
	1.114	0.802189	0.975268	0.999942		0.557	0.0984626	0.130589	0.0971619
	1.116	0.802899	0.975464	0.999933		0.558	0.0994626	0.131589	0.0981619
	1.118	0.803606	0.975658	0.999913		0.559	0.100463	0.132589	0.0991619
	1.12	0.804311	0.975851	0.999866		0.56	0.101463	0.133589	0.100162
	1.122	0.805014	0.976042	0.999735		0.561	0.102463	0.134589	0.101162
	1.124	0.805715	0.976231	0.999202		0.562	0.103463	0.135589	0.102162
	1.126	0.806414	0.97642	0.998065		0.563	0.104463	0.136589	0.103162
	1.128	0.80711	0.976606	0.99947		0.564	0.105463	0.137589	0.104162
	1.13	0.807804	0.976791	0.999811		0.565	0.106463	0.138589	0.105162
	1.132	0.808496	0.976975	0.999902		0.566	0.107463	0.139589	0.106162
	1.134	0.809186	0.977158	0.999937		0.567	0.108463	0.140589	0.107162
	1.136	0.809873	0.977338	0.999953		0.568	0.109463	0.141589	0.108162
	1.138	0.810559	0.977518	0.999961		0.569	0.110463	0.142589	0.109162
	1.14	0.811242	0.977696	0.999964		0.57	0.111463	0.143589	0.110162
	1.142	0.811922	0.977873	0.999964		0.571	0.112463	0.144589	0.111162
	1.144	0.812601	0.978048	0.99996		0.572	0.113463	0.145589	0.112162
	1.146	0.813278	0.978222	0.99995		0.573	0.114463	0.146589	0.113162
	1.148	0.813952	0.978394	0.999929		0.574	0.115463	0.147589	0.114162
	1.15	0.814624	0.978566	0.999878		0.575	0.116463	0.148589	0.115162
	1.152	0.815294	0.978735	0.999704		0.576	0.117463	0.149589	0.116162
	1.154	0.815962	0.978904	0.998686		0.577	0.118463	0.150589	0.117162
	1.156	0.816627	0.979071	0.999028		0.578	0.119463	0.151589	0.118162
	1.158	0.817291	0.979237	0.999773		0.579	0.120463	0.152589	0.119162
	1.16	0.817952	0.979402	0.999905		0.58	0.121463	0.153589	0.120162
	1.162	0.818611	0.979565	0.999946		0.581	0.122463	0.154589	0.121162
	1.164	0.819268	0.979727	0.999964		0.582	0.123463	0.155589	0.122162
	1.166	0.819923	0.979888	0.999972		0.583	0.124463	0.156589	0.123162
	1.168	0.820576	0.980047	0.999976		0.584	0.125463	0.157589	0.124162
	1.17	0.821227	0.980206	0.999978		0.585	0.126463	0.158589	0.125162
	1.172	0.821875	0.980363	0.999978		0.586	0.127463	0.159589	0.126162
	1.174	0.822522	0.980518	0.999975		0.587	0.128463	0.160589	0.127162
	1.176	0.823166	0.980673	0.99997		0.588	0.129463	0.161589	0.128162
	1.178	0.823808	0.980826	0.999959		0.589	0.130463	0.162589	0.129162
	1.18	0.824448	0.980979	0.999933		0.59	0.131463	0.163589	0.130162
	1.182	0.825086	0.98113	0.999856		0.591	0.132463	0.164589	0.131162
	1.184	0.825722	0.981279	0.999439		0.592	0.133463	0.165589	0.132162
	1.186	0.826356	0.981428	0.998416		0.593	0.134463	0.166589	0.133162
	1.188	0.826988	0.981575	0.999755		0.594	0.135463	0.167589	0.134162
	1.19	0.827617	0.981722	0.999917		0.595	0.136463	0.168589	0.135162
	1.192	0.828245	0.981867	0.999957		0.596	0.137463	0.169589	0.136162
	1.194	0.828871	0.982011	0.999973		0.597	0.138463	0.170589	0.137162
	1.196	0.829494	0.982154	0.99998		0.598	0.139463	0.171589	0.138162
	1.198	0.830116	0.982295	0.999984		0.599	0.140463	0.172589	0.139162
	1.2	0.830735	0.982436	0.999986		0.6	0.141463	0.173589	0.140162
	1.202	0.831352	0.982575	0.999987		0.601	0.142463	0.174589	0.141162
	1.204	0.831968	0.982714	0.999986		0.602	0.143463	0.175589	0.142162
	1.206	0.832581	0.982851	0.999985		0.603	0.144463	0.176589	0.143162
	1.208	0.833192	0.982987	0.999982		0.604	0.145463	0.177589	0.144162
	1.21	0.833802	0.983122	0.999975		0.605	0.146463	0.178589	0.145162
	1.212	0.834409	0.983257	0.999961		0.606	0.147463	0.179589	0.146162
	1.214	0.835014	0.98339	0.99992		0.607	0.148463	0.180589	0.147162
	1.216	0.835617	0.983522	0.99972		0.608	0.149463	0.181589	0.148162
	1.218	0.836218	0.983653	0.998021		0.609	0.150463	0.182589	0.149162
	1.22	0.836818	0.983783	0.99977		0.61	0.151463	0.183589	0.150162
	1.222	0.837415	0.983911	0.999934		0.611	0.152463	0.184589	0.151162
	1.224	0.83801	0.984039	0.999969		0.612	0.153463	0.185589	0.152162
	1.226	0.838603	0.984166	0.999981		0.613	0.154463	0.186589	0.153162
	1.228	0.839195	0.984292	0.999987		0.614	0.155463	0.187589	0.154162
	1.23	0.839784	0.984417	0.99999		0.615	0.156463	0.188589	0.155162
	1.232	0.840371	0.984541	0.999991		0.616	0.157463	0.189589	0.156162
	1.234	0.840957	0.984664	0.999992		0.617	0.158463	0.190589	0.157162
	1.236	0.84154	0.984786	0.999992		0.618	0.159463	0.191589	0.158162
	1.238	0.842122	0.984907	0.999992		0.619	0.160463	0.192589	0.159162
	1.24	0.842701	0.985027	0.999991		0.62	0.161463	0.193589	0.160162
	1.242	0.843279	0.985146	0.999989		0.621	0.162463	0.194589	0.161162
	1.244	0.843855	0.985264	0.999985		0.622	0.163463	0.195589	0.162162
	1.246	0.844428	0.985381	0.999977		0.623	0.164463	0.196589	0.163162
	1.248	0.845	0.985498	0.999954		0.624	0.165463	0.197589	0.164162
	1.25	0.84557	0.985613	0.999849		0.625	0.166463	0.198589	0.165162
	1.252	0.846138	0.985727	0.998143		0.626	0.167463	0.199589	0.166162
	1.254	0.846704	0.985841	0.999805		0.627	0.168463	0.200589	0.167162
	1.256	0.847268	0.985954	0.999952		0.628	0.169463	0.201589	0.168162
	1.258	0.847831	0.986065	0.999978		0.629	0.170463	0.202589	0.169162
	1.26	0.848391	0.986176	0.999987		0.63	0.171463	0.203589	0.170162
	1.262	0.84895	0.986286	0.999991		0.631	0.172463	0.204589	0.171162
	1.264	0.849506	0.986395	0.999994		0.632	0.173463	0.205589	0.172162
	1.266	0.850061	0.986504	0.999995		0.633	0.174463	0.206589	0.173162
	1.268	0.850614	0.986611	0.999995		0.634	0.175463	0.207589	0.174162
	1.27	0.851165	0.986718	0.999996		0.635	0.176463	0.208589	0.175162
	1.272	0.851714	0.986823	0.999996		0.636	0.177463	0.209589	0.176162
	1.274	0.852261	0.986928	0.999995		0.637	0.178463	0.210589	0.177162
	1.276	0.852807	0.987032	0.999995		0.638	0.179463	0.211589	0.178162
	1.278	0.853351	0.987136	0.999994		0.639	0.180463	0.212589	0.179162
	1.28	0.853892	0.987238	0.999991		0.64	0.181463	0.213589	0.180162
	1.282	0.854432	0.98734	0.999987		0.641	0.182463	0.214589	0.181162
	1.284	0.85497	0.987441	0.999974		0.642	0.183463	0.215589	0.182162
	1.286	0.855507	0.987541	0.999923		0.643	0.184463	0.216589	0.183162
	1.288	0.856041	0.98764	0.998927		0.644	0.185463	0.217589	0.184162
	1.29	0.856574	0.987738	0.999829		0.645	0.186463	0.218589	0.185162
	1.292	0.857104	0.987836	0.999965		0.646	0.187463	0.219589	0.186162
	1.294	0.857633	0.987933	0.999985		0.647	0.188463	0.220589	0.187162
	1.296	0.858161	0.988029	0.999992		0.648	0.189463	0.221589	0.188162
	1.298	0.858686	0.988125	0.999995		0.649	0.190463	0.222589	0.189162
	1.3	0.85921	0.988219	0.999996		0.65	0.191463	0.223589	0.190162
	1.302	0.859731	0.988313	0.999997		0.651	0.192463	0.224589	0.191162
	1.304	0.860251	0.988406	0.999997		0.652	0.193463	0.225589	0.192162
	1.306	0.86077	0.988498	0.999998		0.653	0.194463	0.226589	0.193162
	1.308	0.861286	0.98859	0.999998		0.654	0.195463	0.227589	0.194162
	1.31	0.861801	0.988681	0.999998		0.655	0.196463	0.228589	0.195162
	1.312	0.862314	0.988771	0.999997		0.656	0.197463	0.229589	0.196162
	1.314	0.862825	0.98886	0.999997		0.657	0.198463	0.230589	0.197162
	1.316	0.863335	0.988949	0.999996		0.658	0.199463	0.231589	0.198162
	1.318	0.863842	0.989037	0.999995		0.659	0.200463	0.232589	0.199162
	1.32	0.864348	0.989125	0.999993		0.66	0.201463	0.233589	0.200162
	1.322	0.864852	0.989212	0.999987		0.661	0.202463	0.234589	0.201162
	1.324	0.865355	0.989298	0.999966		0.662	0.203463	0.235589	0.202162
	1.326	0.865856	0.989383	0.999722		0.663	0.204463	0.236589	0.203162
	1.328	0.866355	0.989468	0.999786		0.664	0.205463	0.237589	0.204162
	1.33	0.866852	0.989552	0.999972		0.665	0.206463	0.238589	0.205162
	1.332	0.867348	0.989635	0.999989		0.666	0.207463	0.239589	0.206162
	1.334	0.867842	0.989718	0.999994		0.667	0.208463	0.240589	0.207162
	1.336	0.868334	0.9898	0.999997		0.668	0.209463	0.241589	0.208162
	1.338	0.868824	0.989881	0.999998		0.669	0.210463	0.242589	0.209162
	1.34	0.869313	0.989962	0.999998		0.67	0.211463	0.243589	0.210162
	1.342	0.8698	0.990042	0.999998		0.671	0.212463	0.244589	0.211162
	1.344	0.870286	0.990121	0.999999		0.672	0.213463	0.245589	0.212162
	1.346	0.870769	0.9902	0.999999		0.673	0.214463	0.246589	0.213162
	1.348	0.871252	0.990277	0.999999		0.674	0.215463	0.247589	0.214162
	1.35	0.871732	0.990355	0.999999		0.675	0.216463	0.248589	0.215162
	1.352	0.872211	0.990431	0.999999		0.676	0.217463	0.249589	0.216162
	1.354	0.872688	0.990507	0.999998		0.677	0.218463	0.250589	0.217162
	1.356	0.873163	0.990583	0.999998		0.678	0.219463	0.251589	0.218162
	1.358	0.873637	0.990658	0.999998		0.679	0.220463	0.252589	0.219162
	1.36	0.874109	0.990733	0.999997		0.68	0.221463	0.253589	0.220162
	1.362	0.87458	0.990807	0.999995		0.681	0.222463	0.254589	0.221162
	1.364	0.875048	0.990881	0.999988		0.682	0.223463	0.255589	0.222162
	1.366	0.875516	0.990954	0.999952		0.683	0.224463	0.256589	0.223162
	1.368	0.875981	0.991027	0.998503		0.684	0.225463	0.257589	0.224162
	1.37	0.876445	0.991099	0.999967		0.685	0.226463	0.258589	0.225162
	1.372	0.876908	0.991171	0.999991		0.686	0.227463	0.259589	0.226162
	1.374	0.877368	0.991242	0.999996		0.687	0.228463	0.260589	0.227162
	1.376	0.877828	0.991312	0.999998		0.688	0.229463	0.261589	0.228162
	1.378	0.878285	0.991382	0.999998		0.689	0.230463	0.262589	0.229162
	1.38	0.878741	0.99145	0.999999		0.69	0.231463	0.263589	0.230162
	1.382	0.879195	0.991518	0.999999		0.691	0.232463	0.264589	0.231162
	1.384	0.879648	0.991586	0.999999		0.692	0.233463	0.265589	0.232162
	1.386	0.880099	0.991652	0.999999		0.693	0.234463	0.266589	0.233162
	1.388	0.880549	0.991718	0.999999		0.694	0.235463	0.267589	0.234162
	1.39	0.880997	0.991783	0.999999		0.695	0.236463	0.268589	0.235162
	1.392	0.881443	0.991847	0.999999		0.696	0.237463	0.269589	0.236162
	1.394	0.881888	0.991911	0.999999		0.697	0.238463	0.270589	0.237162
	1.396	0.882332	0.991974	0.999999		0.698	0.239463	0.271589	0.238162
	1.398	0.882773	0.992037	0.999999		0.699	0.240463	0.272589	0.239162
	1.4	0.883214	0.9921	0.999999		0.7	0.241463	0.273589	0.240162
	1.402	0.883652	0.992163	0.999999		0.701	0.242463	0.274589	0.241162
	1.404	0.884089	0.992226	0.999998		0.702	0.243463	0.275589	0.242162
	1.406	0.884525	0.992289	0.999996		0.703	0.244463	0.276589	0.243162
	1.408	0.884959	0.992352	0.999992		0.704	0.245463	0.277589	0.244162
	1.41	0.885392	0.992414	0.999953		0.705	0.246463	0.278589	0.245162
	1.412	0.885823	0.992477	0.999784		0.706	0.247463	0.279589	0.246162
	1.414	0.886252	0.992539	0.999987		0.707	0.248463	0.280589	0.247162
	1.416	0.88668	0.992601	0.999996		0.708	0.249463	0.281589	0.248162
	1.418	0.887107	0.992662	0.999998		0.709	0.250463	0.282589	0.249162
	1.42	0.887532	0.992723	0.999999		0.71	0.251463	0.283589	0.250162
	1.422	0.887955	0.992782	0.999999		0.711	0.252463	0.284589	0.251162
	1.424	0.888377	0.992841	0.999999		0.712	0.253463	0.285589	0.252162
	1.426	0.888798	0.992898	1		0.713	0.254463	0.286589	0.253162
	1.428	0.889217	0.992955	1		0.714	0.255463	0.287589	0.254162
	1.43	0.889634	0.993009	1		0.715	0.256463	0.288589	0.255162
	1.432	0.89005	0.993063	1		0.716	0.257463	0.289589	0.256162
	1.434	0.890465	0.993116	1		0.717	0.258463	0.290589	0.257162
	1.436	0.890878	0.993167	1		0.718	0.259463	0.291589	0.258162
	1.438	0.891289	0.993218	1		0.719	0.260463	0.292589	0.259162
	1.44	0.8917	0.993268	1		0.72	0.261463	0.293589	0.260162
	1.442	0.892108	0.993318	1		0.721	0.262463	0.294589	0.261162
	1.444	0.892516	0.993368	1		0.722	0.263463	0.295589	0.262162
	1.446	0.892921	0.993418	0.999999		0.723	0.264463	0.296589	0.263162
	1.448	0.893326	0.993469	0.999999		0.724	0.265463	0.297589	0.264162
	1.45	0.893729	0.993521	0.999999		0.725	0.266463	0.298589	0.265162
	1.452	0.89413	0.993573	0.999998		0.726	0.267463	0.299589	0.266162
	1.454	0.89453	0.993626	0.999996		0.727	0.268463	0.300589	0.267162
	1.456	0.894929	0.993681	0.999986		0.728	0.269463	0.301589	0.268162
	1.458	0.895326	0.993736	0.998868		0.729	0.270463	0.302589	0.269162
	1.46	0.895722	0.993791	0.99999		0.73	0.271463	0.303589	0.270162
	1.462	0.896116	0.993847	0.999997		0.731	0.272463	0.304589	0.271162
	1.464	0.896509	0.993903	0.999999		0.732	0.273463	0.305589	0.272162
	1.466	0.896901	0.993958	0.999999		0.733	0.274463	0.306589	0.273162
	1.468	0.897291	0.994012	1		0.734	0.275463	0.307589	0.274162
	1.47	0.89768	0.994065	1		0.735	0.276463	0.308589	0.275162
	1.472	0.898067	0.994116	1		0.736	0.277463	0.309589	0.276162
	1.474	0.898453	0.994165	1		0.737	0.278463	0.310589	0.277162
	1.476	0.898838	0.994212	1		0.738	0.279463	0.311589	0.278162
	1.478	0.899221	0.994257	1		0.739	0.280463	0.312589	0.279162
	1.48	0.899603	0.994298	1		0.74	0.281463	0.313589	0.280162
	1.482	0.899984	0.994338	1		0.741	0.282463	0.314589	0.281162
	1.484	0.900363	0.994376	1		0.742	0.283463	0.315589	0.282162
	1.486	0.900741	0.994411	1		0.743	0.284463	0.316589	0.283162
	1.488	0.901117	0.994446	1		0.744	0.285463	0.317589	0.284162
	1.49	0.901492	0.99448	1		0.745	0.286463	0.318589	0.285162
	1.492	0.901866	0.994513	1		0.746	0.287463	0.319589	0.286162
	1.494	0.902239	0.994548	1		0.747	0.288463	0.320589	0.287162
	1.496	0.90261	0.994584	1		0.748	0.289463	0.321589	0.288162
	1.498	0.902979	0.994621	1		0.749	0.290463	0.322589	0.289162
	1.5	0.903348	0.994661	0.999999		0.75	0.291463	0.323589	0.290162
	1.502	0.903715	0.994704	0.999999		0.751	0.292463	0.324589	0.291162
	1.504	0.904081	0.994749	0.999998		0.752	0.293463	0.325589	0.292162
	1.506	0.904445	0.994797	0.99999		0.753	0.294463	0.326589	0.293162
	1.508	0.904808	0.994848	0.99988		0.754	0.295463	0.327589	0.294162
	1.51	0.90517	0.994901	0.999996		0.755	0.296463	0.328589	0.295162
	1.512	0.905531	0.994956	0.999999		0.756	0.297463	0.329589	0.296162
	1.514	0.90589	0.995012	0.999999		0.757	0.298463	0.330589	0.297162
	1.516	0.906248	0.995068	1		0.758	0.299463	0.331589	0.298162
	1.518	0.906605	0.995122	1		0.759	0.300463	0.332589	0.299162
	1.52	0.90696	0.995176	1		0.76	0.301463	0.333589	0.300162
	1.522	0.907314	0.995227	1		0.761	0.302463	0.334589	0.301162
	1.524	0.907667	0.995274	1		0.762	0.303463	0.335589	0.302162
	1.526	0.908018	0.995318	1		0.763	0.304463	0.336589	0.303162
	1.528	0.908369	0.995357	1		0.764	0.305463	0.337589	0.304162
	1.53	0.908718	0.995392	1		0.765	0.306463	0.338589	0.305162
	1.532	0.909065	0.995422	1		0.766	0.307463	0.339589	0.306162
	1.534	0.909412	0.995447	1		0.767	0.308463	0.340589	0.307162
	1.536	0.909757	0.995469	1		0.768	0.309463	0.341589	0.308162
	1.538	0.910101	0.995486	1		0.769	0.310463	0.342589	0.309162
	1.54	0.910444	0.995501	1		0.77	0.311463	0.343589	0.310162
	1.542	0.910785	0.995515	1		0.771	0.312463	0.344589	0.311162
	1.544	0.911125	0.995527	1		0.772	0.313463	0.345589	0.312162
	1.546	0.911464	0.99554	1		0.773	0.314463	0.346589	0.313162
	1.548	0.911802	0.995555	1		0.774	0.315463	0.347589	0.314162
	1.55	0.912139	0.995573	1		0.775	0.316463	0.348589	0.315162
	1.552	0.912474	0.995595	1		0.776	0.317463	0.349589	0.316162
	1.554	0.912808	0.995623	1		0.777	0.318463	0.350589	0.317162
	1.556	0.913141	0.995656	0.999999		0.778	0.319463	0.351589	0.318162
	1.558	0.913473	0.995695	0.999998		0.779	0.320463	0.352589	0.319162
	1.56	0.913803	0.995741	0.999982		0.78	0.321463	0.353589	0.320162
	1.562	0.914132	0.995793	0.999991		0.781	0.322463	0.354589	0.321162
	1.564	0.91446	0.995849	0.999999		0.782	0.323463	0.355589	0.322162
	1.566	0.914787	0.99591	1		0.783	0.324463	0.356589	0.323162
	1.568	0.915113	0.995973	1		0.784	0.325463	0.357589	0.324162
	1.57	0.915437	0.996036	1		0.785	0.326463	0.358589	0.325162
	1.572	0.915761	0.9961	1		0.786	0.327463	0.359589	0.326162
	1.574	0.916083	0.996161	1		0.787	0.328463	0.360589	0.327162
	1.576	0.916404	0.996219	1		0.788	0.329463	0.361589	0.328162
	1.578	0.916724	0.996272	1		0.789	0.330463	0.362589	0.329162
	1.58	0.917042	0.99632	1		0.79	0.331463	0.363589	0.330162
	1.582	0.91736	0.996361	1		0.791	0.332463	0.364589	0.331162
	1.584	0.917676	0.996395	1		0.792	0.333463	0.365589	0.332162
	1.586	0.917991	0.996421	1		0.793	0.334463	0.366589	0.333162
	1.588	0.918305	0.996439	1		0.794	0.335463	0.367589	0.334162
	1.59	0.918618	0.99645	1		0.795	0.336463	0.368589	0.335162
	1.592	0.91893	0.996454	1		0.796	0.337463	0.369589	0.336162
	1.594	0.91924	0.996451	1		0.797	0.338463	0.370589	0.337162
	1.596	0.91955	0.996443	1		0.798	0.339463	0.371589	0.338162
	1.598	0.919858	0.996431	1		0.799	0.340463	0.372589	0.339162
	1.6	0.920165	0.996416	1		0.8	0.341463	0.373589	0.340162
	1.602	0.920471	0.996401	1		0.801	0.342463	0.374589	0.341162
	1.604	0.920776	0.996387	1		0.802	0.343463	0.375589	0.342162
	1.606	0.92108	0.996377	1		0.803	0.344463	0.376589	0.343162
	1.608	0.921382	0.996373	1		0.804	0.345463	0.377589	0.344162
	1.61	0.921684	0.996377	1		0.805	0.346463	0.378589	0.345162
	1.612	0.921984	0.99639	1		0.806	0.347463	0.379589	0.346162
	1.614	0.922284	0.996414	1		0.807	0.348463	0.380589	0.347162
	1.616	0.922582	0.99645	0.999999		0.808	0.349463	0.381589	0.348162
	1.618	0.922879	0.996498	0.998883		0.809	0.350463	0.382589	0.349162
	1.62	0.923175	0.996555	0.999999		0.81	0.351463	0.383589	0.350162
	1.622	0.92347	0.996622	1		0.811	0.352463	0.384589	0.351162
	1.624	0.923764	0.996695	1		0.812	0.353463	0.385589	0.352162
	1.626	0.924057	0.996773	1		0.813	0.354463	0.386589	0.353162
	1.628	0.924348	0.996853	1		0.814	0.355463	0.387589	0.354162
	1.63	0.924639	0.996932	1		0.815	0.356463	0.388589	0.355162
	1.632	0.924929	0.997009	1		0.816	0.357463	0.389589	0.356162
	1.634	0.925217	0.997081	1		0.817	0.358463	0.390589	0.357162
	1.636	0.925505	0.997147	1		0.818	0.359463	0.391589	0.358162
	1.638	0.925791	0.997205	1		0.819	0.360463	0.392589	0.359162
	1.64	0.926076	0.997254	1		0.82	0.361463	0.393589	0.360162
	1.642	0.926361	0.997294	1		0.821	0.362463	0.394589	0.361162
	1.644	0.926644	0.997324	1		0.822	0.363463	0.395589	0.362162
	1.646	0.926926	0.997344	1		0.823	0.364463	0.396589	0.363162
	1.648	0.927207	0.997354	1		0.824	0.365463	0.397589	0.364162
	1.65	0.927487	0.997353	1		0.825	0.366463	0.398589	0.365162
	1.652	0.927766	0.997342	1		0.826	0.367463	0.399589	0.366162
	1.654	0.928044	0.997322	1		0.827	0.368463	0.400589	0.367162
	1.656	0.928321	0.997293	1		0.828	0.369463	0.401589	0.368162
	1.658	0.928597	0.997257	1		0.829	0.370463	0.402589	0.369162
	1.66	0.928872	0.997214	1		0.83	0.371463	0.403589	0.370162
	1.662	0.929146	0.997167	1		0.831	0.372463	0.404589	0.371162
	1.664	0.929419	0.997118	1		0.832	0.373463	0.405589	0.372162
	1.666	0.929691	0.997071	1		0.833	0.374463	0.406589	0.373162
	1.668	0.929962	0.997029	1		0.834	0.375463	0.407589	0.374162
	1.67	0.930232	0.996995	1		0.835	0.376463	0.408589	0.375162
	1.672	0.930501	0.996973	1		0.836	0.377463	0.409589	0.376162
	1.674	0.930769	0.996968	1		0.837	0.378463	0.410589	0.377162
	1.676	0.931036	0.99698	1		0.838	0.379463	0.411589	0.378162
	1.678	0.931301	0.997011	0.999999		0.839	0.380463	0.412589	0.379162
	1.68	0.931566	0.997061	0.999974		0.84	0.381463	0.413589	0.380162
	1.682	0.93183	0.997128	1		0.841	0.382463	0.414589	0.381162
	1.684	0.932093	0.99721	1		0.842	0.383463	0.415589	0.382162
	1.686	0.932355	0.997302	1		0.843	0.384463	0.416589	0.383162
	1.688	0.932616	0.997401	1		0.844	0.385463	0.417589	0.384162
	1.69	0.932876	0.997502	1		0.845	0.386463	0.418589	0.385162
	1.692	0.933135	0.997602	1		0.846	0.387463	0.419589	0.386162
	1.694	0.933393	0.997699	1		0.847	0.388463	0.420589	0.387162
	1.696	0.933651	0.997788	1		0.848	0.389463	0.421589	0.388162
	1.698	0.933907	0.99787	1		0.849	0.390463	0.422589	0.389162
	1.7	0.934162	0.997942	1		0.85	0.391463	0.423589	0.390162
	1.702	0.934416	0.998004	1		0.851	0.392463	0.424589	0.391162
	1.704	0.93467	0.998056	1		0.852	0.393463	0.425589	0.392162
	1.706	0.934922	0.998097	1		0.853	0.394463	0.426589	0.393162
	1.708	0.935174	0.998127	1		0.854	0.395463	0.427589	0.394162
	1.71	0.935424	0.998146	1		0.855	0.396463	0.428589	0.395162
	1.712	0.935674	0.998154	1		0.856	0.397463	0.429589	0.396162
	1.714	0.935922	0.99815	1		0.857	0.398463	0.430589	0.397162
	1.716	0.93617	0.998136	1		0.858	0.399463	0.431589	0.398162
	1.718	0.936417	0.998111	1		0.859	0.400463	0.432589	0.399162
	1.72	0.936663	0.998074	1		0.86	0.401463	0.433589	0.400162
	1.722	0.936908	0.998027	1		0.861	0.402463	0.434589	0.401162
	1.724	0.937152	0.997969	1		0.862	0.403463	0.435589	0.402162
	1.726	0.937395	0.997902	1		0.863	0.404463	0.436589	0.403162
	1.728	0.937637	0.997826	1		0.864	0.405463	0.437589	0.404162
	1.73	0.937878	0.997744	1		0.865	0.406463	0.438589	0.405162
	1.732	0.938119	0.99766	1		0.866	0.407463	0.439589	0.406162
	1.734	0.938358	0.997576	1		0.867	0.408463	0.440589	0.407162
	1.736	0.938597	0.9975	1		0.868	0.409463	0.441589	0.408162
	1.738	0.938835	0.997437	1		0.869	0.410463	0.442589	0.409162
	1.74	0.939071	0.997394	1		0.87	0.411463	0.443589	0.410162
	1.742	0.939307	0.997377	1		0.871	0.412463	0.444589	0.411162
	1.744	0.939542	0.997389	1		0.872	0.413463	0.445589	0.412162
	1.746	0.939777	0.997432	0.999989		0.873	0.414463	0.446589	0.413162
	1.748	0.94001	0.997503	1		0.874	0.415463	0.447589	0.414162
	1.75	0.940242	0.997599	1		0.875	0.416463	0.448589	0.415162
	1.752	0.940474	0.997711	1		0.876	0.417463	0.449589	0.416162
	1.754	0.940705	0.997834	1		0.877	0.418463	0.450589	0.417162
	1.756	0.940934	0.99796	1		0.878	0.419463	0.451589	0.418162
	1.758	0.941163	0.998084	1		0.879	0.420463	0.452589	0.419162
	1.76	0.941392	0.998202	1		0.88	0.421463	0.453589	0.420162
	1.762	0.941619	0.998311	1		0.881	0.422463	0.454589	0.421162
	1.764	0.941845	0.99841	1		0.882	0.423463	0.455589	0.422162
	1.766	0.942071	0.998497	1		0.883	0.424463	0.456589	0.423162
	1.768	0.942295	0.998573	1		0.884	0.425463	0.457589	0.424162
	1.77	0.942519	0.998637	1		0.885	0.426463	0.458589	0.425162
	1.772	0.942742	0.99869	1		0.886	0.427463	0.459589	0.426162
	1.774	0.942964	0.998733	1		0.887	0.428463	0.460589	0.427162
	1.776	0.943186	0.998766	1		0.888	0.429463	0.461589	0.428162
	1.778	0.943406	0.998789	1		0.889	0.430463	0.462589	0.429162
	1.78	0.943626	0.998803	1		0.89	0.431463	0.463589	0.430162
	1.782	0.943845	0.998808	1		0.891	0.432463	0.464589	0.431162
	1.784	0.944063	0.998803	1		0.892	0.433463	0.465589	0.432162
	1.786	0.94428	0.998789	1		0.893	0.434463	0.466589	0.433162
	1.788	0.944496	0.998765	1		0.894	0.435463	0.467589	0.434162
	1.79	0.944712	0.998731	1		0.895	0.436463	0.468589	0.435162
	1.792	0.944927	0.998685	1		0.896	0.437463	0.469589	0.436162
	1.794	0.945141	0.998629	1		0.897	0.438463	0.470589	0.437162
	1.796	0.945354	0.99856	1		0.898	0.439463	0.471589	0.438162
	1.798	0.945566	0.998478	1		0.899	0.440463	0.472589	0.439162
	1.8	0.945778	0.998384	1		0.9	0.441463	0.473589	0.440162
	1.802	0.945988	0.998277	1		0.901	0.442463	0.474589	0.441162
	1.804	0.946198	0.998161	1		0.902	0.443463	0.475589	0.442162
	1.806	0.946407	0.998039	1		0.903	0.444463	0.476589	0.443162
	1.808	0.946616	0.997917	1		0.904	0.445463	0.477589	0.444162
	1.81	0.946823	0.997805	1		0.905	0.446463	0.478589	0.445162
	1.812	0.94703	0.997715	1		0.906	0.447463	0.479589	0.446162
	1.814	0.947236	0.997659	1		0.907	0.448463	0.480589	0.447162
	1.816	0.947441	0.997646	1		0.908	0.449463	0.481589	0.448162
	1.818	0.947646	0.997681	0.999998		0.909	0.450463	0.482589	0.449162
	1.82	0.94785	0.997762	1		0.91	0.451463	0.483589	0.450162
	1.822	0.948052	0.99788	1		0.911	0.452463	0.484589	0.451162
	1.824	0.948255	0.998023	1		0.912	0.453463	0.485589	0.452162
	1.826	0.948456	0.998177	1		0.913	0.454463	0.486589	0.453162
	1.828	0.948657	0.998332	1		0.914	0.455463	0.487589	0.454162
	1.83	0.948856	0.99848	1		0.915	0.456463	0.488589	0.455162
	1.832	0.949056	0.998615	1		0.916	0.457463	0.489589	0.456162
	1.834	0.949254	0.998736	1		0.917	0.458463	0.490589	0.457162
	1.836	0.949451	0.998842	1		0.918	0.459463	0.491589	0.458162
	1.838	0.949648	0.998934	1		0.919	0.460463	0.492589	0.459162
	1.84	0.949844	0.999012	1		0.92	0.461463	0.493589	0.460162
	1.842	0.95004	0.999078	1		0.921	0.462463	0.494589	0.461162
	1.844	0.950234	0.999133	1		0.922	0.463463	0.495589	0.462162
	1.846	0.950428	0.999179	1		0.923	0.464463	0.496589	0.463162
	1.848	0.950621	0.999216	1		0.924	0.465463	0.497589	0.464162
	1.85	0.950814	0.999244	1		0.925	0.466463	0.498589	0.465162
	1.852	0.951005	0.999266	1		0.926	0.467463	0.499589	0.466162
	1.854	0.951196	0.999281	1		0.927	0.468463	0.500589	0.467162
	1.856	0.951387	0.99929	1		0.928	0.469463	0.501589	0.468162
	1.858	0.951576	0.999292	1		0.929	0.470463	0.502589	0.469162
	1.86	0.951765	0.999289	1		0.93	0.471463	0.503589	0.470162
	1.862	0.951953	0.999279	1		0.931	0.472463	0.504589	0.471162
	1.864	0.95214	0.999262	1		0.932	0.473463	0.505589	0.472162
	1.866	0.952327	0.999237	1		0.933	0.474463	0.506589	0.473162
	1.868	0.952513	0.999205	1		0.934	0.475463	0.507589	0.474162
	1.87	0.952698	0.999164	1		0.935	0.476463	0.508589	0.475162
	1.872	0.952883	0.999112	1		0.936	0.477463	0.509589	0.476162
	1.874	0.953066	0.999048	1		0.937	0.478463	0.510589	0.477162
	1.876	0.95325	0.998971	1		0.938	0.479463	0.511589	0.478162
	1.878	0.953432	0.998877	1		0.939	0.480463	0.512589	0.479162
	1.88	0.953614	0.998767	1		0.94	0.481463	0.513589	0.480162
	1.882	0.953795	0.998638	1		0.941	0.482463	0.514589	0.481162
	1.884	0.953975	0.998491	1		0.942	0.483463	0.515589	0.482162
	1.886	0.954155	0.998329	1		0.943	0.484463	0.516589	0.483162
	1.888	0.954334	0.998163	1		0.944	0.485463	0.517589	0.484162
	1.89	0.954512	0.998006	1		0.945	0.486463	0.518589	0.485162
	1.892	0.95469	0.997883	1		0.946	0.487463	0.519589	0.486162
	1.894	0.954867	0.997815	1		0.947	0.488463	0.520589	0.487162
	1.896	0.955043	0.997822	1		0.948	0.489463	0.521589	0.488162
	1.898	0.955218	0.997906	1		0.949	0.490463	0.522589	0.489162
	1.9	0.955393	0.998051	1		0.95	0.491463	0.523589	0.490162
	1.902	0.955568	0.998232	1		0.951	0.492463	0.524589	0.491162
	1.904	0.955741	0.998426	1		0.952	0.493463	0.525589	0.492162
	1.906	0.955914	0.998614	1		0.953	0.494463	0.526589	0.493162
	1.908	0.956086	0.998784	1		0.954	0.495463	0.527589	0.494162
	1.91	0.956258	0.998932	1		0.955	0.496463	0.528589	0.495162
	1.912	0.956429	0.999059	1		0.956	0.497463	0.529589	0.496162
	1.914	0.956599	0.999166	1		0.957	0.498463	0.530589	0.497162
	1.916	0.956769	0.999254	1		0.958	0.499463	0.531589	0.498162
	1.918	0.956938	0.999328	1		0.959	0.500463	0.532589	0.499162
	1.92	0.957106	0.999389	1		0.96	0.501463	0.533589	0.500162
	1.922	0.957274	0.99944	1		0.961	0.502463	0.534589	0.501162
	1.924	0.957441	0.999481	1		0.962	0.503463	0.535589	0.502162
	1.926	0.957608	0.999515	1		0.963	0.504463	0.536589	0.503162
	1.928	0.957773	0.999543	1		0.964	0.505463	0.537589	0.504162
	1.93	0.957939	0.999565	1		0.965	0.506463	0.538589	0.505162
	1.932	0.958103	0.999583	1		0.966	0.507463	0.539589	0.506162
	1.934	0.958267	0.999596	1		0.967	0.508463	0.540589	0.507162
	1.936	0.95843	0.999606	1		0.968	0.509463	0.541589	0.508162
	1.938	0.958593	0.999612	1		0.969	0.510463	0.542589	0.509162
	1.94	0.958755	0.999614	1		0.97	0.511463	0.543589	0.510162
	1.942	0.958916	0.999614	1		0.971	0.512463	0.544589	0.511162
	1.944	0.959077	0.999609	1		0.972	0.513463	0.545589	0.512162
	1.946	0.959237	0.999601	1		0.973	0.514463	0.546589	0.513162
	1.948	0.959397	0.999589	1		0.974	0.515463	0.547589	0.514162
	1.95	0.959556	0.999573	1		0.975	0.516463	0.548589	0.515162
	1.952	0.959714	0.999552	1		0.976	0.517463	0.549589	0.516162
	1.954	0.959872	0.999525	1		0.977	0.518463	0.550589	0.517162
	1.956	0.960029	0.99949	1		0.978	0.519463	0.551589	0.518162
	1.958	0.960186	0.999448	1		0.979	0.520463	0.552589	0.519162
	1.96	0.960342	0.999395	1		0.98	0.521463	0.553589	0.520162
	1.962	0.960497	0.999328	1		0.981	0.522463	0.554589	0.521162
	1.964	0.960652	0.999246	1		0.982	0.523463	0.555589	0.522162
	1.966	0.960806	0.999144	1		0.983	0.524463	0.556589	0.523162
	1.968	0.960959	0.999017	1		0.984	0.525463	0.557589	0.524162
	1.97	0.961112	0.998862	1		0.985	0.526463	0.558589	0.525162
	1.972	0.961265	0.998676	1		0.986	0.527463	0.559589	0.526162
	1.974	0.961416	0.998464	1		0.987	0.528463	0.560589	0.527162
	1.976	0.961568	0.998241	1		0.988	0.529463	0.561589	0.528162
	1.978	0.961718	0.998044	1		0.989	0.530463	0.562589	0.529162
	1.98	0.961868	0.997922	1		0.99	0.531463	0.563589	0.530162
	1.982	0.962018	0.997918	1		0.991	0.532463	0.564589	0.531162
	1.984	0.962167	0.998041	1		0.992	0.533463	0.565589	0.532162
	1.986	0.962315	0.998252	1		0.993	0.534463	0.566589	0.533162
	1.988	0.962463	0.998498	1		0.994	0.535463	0.567589	0.534162
	1.99	0.96261	0.998736	1		0.995	0.536463	0.568589	0.535162
	1.992	0.962757	0.998944	1		0.996	0.537463	0.569589	0.536162
	1.994	0.962903	0.999116	1		0.997	0.538463	0.570589	0.537162
	1.996	0.963048	0.999256	1		0.998	0.539463	0.571589	0.538162
	1.998	0.963193	0.999367	1		0.999	0.540463	0.572589	0.539162
	2	0.963338	0.999455	1		1	0.541463	0.573589	0.540162

## Sheet: Supplementary Fig. 3
	Supplementary Fig. 3a					Supplementary Fig. 3b
	gene	stimulus	R' in SR	R' from PRC		gene	stimulus	Q' in SR (rad/2p)	Q' from PRC (rad/2p)
	CCA1	2 h dark	0.0970171	0.147483		CCA1	2 h dark	0.737919	0.787736
		4 h dark	0.251901	0.443344			4 h dark	0.755841	0.803141
		2 h added blue	0.109916	0.186805			2 h added blue	0.234289	0.237633
		4 h −10 °C	0.122333	0.266917			4 h −10 °C	0.718573	0.806275
		4 h +10 °C	0.392416	0.556078			4 h +10 °C	0.152901	0.271577
	TOC1	4 h −10 °C	0.107742	0.161887		TOC1	4 h −10 °C	0.128601	0.140797
		4 h +10 °C	0.390315	0.661328			4 h +10 °C	0.654894	0.736853
	prameters of approximated curves (rad/2p)
		CCA1					TOC1
	parameters	2 h dark	4 h dark	2 h added blue	4 h −10 °C	4 h +10 °C	4 h −10 °C	4 h +10 °C
	c1	-0.00655392	-0.091772	0.0246139	-0.0209949	-0.0481741	-0.015588	-0.0953589
	c2	0.0468203	0.138001	0.0598926	0.0833389	0.179396	0.0498218	0.22086
	c3	0.00460432	0.0454876	0.00478389	0.0232736	0.0586467	0.00408491	0.1015
	c4	0.208038	0.22246	0.624411	0.14801	0.642378	0.483228	0.165565
	c5	0.365683	0.43284	0.372708	0.28803	0.315809	0.629092	0.293865
	Supplementary Fig. 3c					Supplementary Fig. 3d
	genotype	R'/A0 in SR	R' from PRC		genotype	Q' in SR (rad/2p)	Q' from PRC (rad/2p)
	prr5	0.176551	0.273464		prr5	0.702291	0.723709
	prr7	0.443694	0.973741		prr7	0.851269	0.860863
	prr9	0.223733	0.418492		prr9	0.707915	0.791963
	prameters of approximated curves (rad/2p)
	parameters	prr5	prr7	prr9
	c1	0.00321188	-0.226112	-0.0102261
	c2	0.0855051	0.0387234	0.133009
	c3	0.0288448	0.0344609	0.0481318
	c4	0.123646	0.712817	0.229583
	c5	0.379017	0.414156	0.339672

## Sheet: Supplementary Fig. 4
	Supplementary Fig. 4c			Supplementary Fig. 4d
	Phase (CT)	Phase shift (CT)		Phase (CT)	Phase shift (CT)
	12.6087	0.347826		11.7391	1.3913
	13.3043	-0.347826		7.39134	-3.82609
	12.9565	0.695653		4.6087	-1.04348
	13.6522	0.347826		19.5652	3.13043
	18.1739	-1.3913		11.913	-7.30435
	17.8261	-1.73913		12.2609	-5.56521
	12.6087	0		0.782574	0.695653
	9.4783	-0.347826		6.34786	-2.43478
	12.9565	0.347826		4.6087	-0.347826
	12.2609	0.695653		18.5217	4.52174
	18.5217	-1.04348		12.2609	-7.65217
	18.1739	-2.08696		12.6087	-6.26087
	12.9565	0.347826		1.13047	0.347826
	12.9565	-0.347826		7.04344	-2.78261
	20.6087	-2.08696		4.6087	-0.347826
	18.8696	-1.3913		19.2174	3.47826
	18.5217	-1.73913		11.5653	-7.30435
	17.8261	-2.08696		11.913	-5.56521
	17.1304	-1.73913		0.782574	0.695653
	18.8696	-1.04348		6.69565	-2.78261
	18.5217	-1.3913		4.95649	-0.347826
	12.2609	0.347826		19.2174	3.82609
	13.6522	0		12.2609	-8
	21.6522	-0.695653		12.9565	-5.91305
	12.6087	0.347826		0.782574	0.695653
	12.9565	0		7.39134	-3.13043
	17.8261	-1.3913		4.95649	-0.347826
	17.4783	-2.08696		19.913	3.13043
	3.91301	0.347826		12.6087	-8.34783
	4.95649	0.695653		12.2609	-6.60869
	18.1739	-1.3913		0.434783	0.695653
	17.8261	-1.73913		7.04344	-2.43478
	17.4783	-1.3913		4.95649	-1.3913
	16.7826	-1.04348		19.2174	4.52174
	3.91301	0.695653		12.9565	-8.69565
	4.95649	1.04348		12.6087	-6.26087
	12.9565	0.347826		1.13047	0.695653
	13.3043	0		7.39134	-3.47826
	21.6522	-1.04348		4.6087	-0.695653
	21.6522	-0.347826		19.2174	4.17391
	21.6522	0.347826		12.2609	-7.30435
	21.3043	-1.04348		12.2609	-4.86957
	18.1739	-1.3913		0.434783	0.347826
	18.1739	-2.43478		7.04344	-3.13043
	3.91301	0		4.6087	-0.347826
	18.5217	-1.3913		18.8696	3.82609
	18.1739	-2.08696		12.6087	-6.95653
	3.56522	1.04348		12.6087	-5.21739
	21.3043	-0.347826		1.13047	0
	19.5652	-1.73913		7.39134	-3.47826
	21.3043	0.347826		4.95649	0
	3.56522	0.347826		19.913	2.78261
	18.1739	-1.04348		12.6087	-8.34783
	17.8261	-1.3913		12.6087	-5.91305
	10.1739	0		0.782574	1.04348
	2.17395	-0.695653		7.04344	-2.78261
	21.6522	-1.04348		4.95649	-0.347826
	18.1739	-1.73913		18.5217	4.52174
	23.7391	-1.3913		11.913	-6.95653
	3.56522	0.347826		11.913	-5.56521
	13.3043	0.695653		1.13047	0.695653
	3.56522	0.347826		7.39134	-3.47826
	3.56522	0.695653		4.95649	-0.695653
	12.2609	0.347826		18.8696	4.86957
	18.1739	-1.73913		12.2609	-8
	17.8261	-2.08696		12.6087	-5.91305
	1.13047	-1.46549e-14		1.13047	-0.347826
	12.2609	-0.347826		7.39134	-3.13043
	0.782574	0		4.95649	-1.04348
	12.9565	-0.347826		19.2174	4.17391
	2.52174	-0.695653		12.6087	-7.65217
	12.2609	0.347826		12.6087	-5.21739
	21.3043	-0.695653		0.782574	0.695653
	18.1739	-1.3913		7.04344	-2.78261
	17.8261	-2.08696		4.95649	-0.695653
	3.91301	0.695653		19.5652	3.82609
	21.3043	-2.08696		11.913	-6.95653
	20.2609	-1.3913		10.5218	-7.65217
	18.1739	-1.04348		0.434783	2.08696
	10.1739	0.695653		6.69565	-2.43478
	3.56522	0.347826		5.30438	0
	21.6522	0.695653		19.2174	4.52174
	12.9565	0		13.3043	-9.3913
	19.5652	-1.3913		12.9565	-6.26087
	1.47826	-0.347826		0.434783	1.3913
	12.6087	-1.04348		6.69565	-3.13043
	19.913	-2.43478		4.2609	-0.695653
	0.782574	-0.347826		19.913	3.47826
	19.913	-2.78261		12.6087	-8.34783
	18.1739	-1.3913		12.6087	-5.56521
	17.8261	-2.08696		0.782574	0.695653
	20.2609	-1.73913		6.69565	-2.78261
	20.2609	-1.73913		4.6087	-0.347826
	9.4783	-0.347826		18.5217	5.21739
	3.91301	0.695653		12.9565	-8.34783
	4.95649	1.3913		12.2609	-5.56521
	20.9565	-0.695653		0.434783	1.3913
	12.6087	0.347826		7.39134	-3.47826
	3.56522	0.695653		4.95649	-0.695653
	19.2174	-1.73913		19.5652	3.82609
	0.782574	-1.73913		12.9565	-8.34783
	11.913	0.347826		12.9565	-6.60869
	18.8696	-2.08696		0.434783	1.3913
	0.0869913	0		6.69565	-2.43478
	17.8261	-1.3913		4.95649	-1.3913
	17.4783	-1.73913		19.2174	4.17391
	1.82605	0.695653		12.6087	-7.30435
	1.82605	0.695653		12.2609	-5.56521
	9.1304	0		1.13047	0.347826
	21.6522	1.04348		7.04344	-3.13043
	20.9565	-2.43478		4.95649	0.347826
	3.56522	0.347826		19.2174	4.17391
	12.9565	-0.347826		12.9565	-8.34783
	19.5652	-2.43478		12.9565	-5.91305
	0.782574	-1.04348		1.47826	-0.347826
	0.434783	-3.47826		7.39134	-4.17391
	17.8261	-1.73913		4.6087	-1.3913
	17.4783	-2.08696		19.5652	3.47826
	21.3043	0.347826		13.3043	-8.69565
	19.2174	-1.73913		12.6087	-5.91305
	0.782574	-1.04348		2.52174	-0.695653
	9.82609	1.3913		8.43482	-4.52174
	12.2609	0.695653		5.65217	-1.3913
	19.2174	-1.73913		15.0435	9.04348
	0.782574	-2.43478		21.3043	2.78261
	20.2609	-2.43478		2.52174	0
	21.3043	1.3913		8.43482	-4.17391
	19.2174	-2.08696		5.65217	-0.695653
	0.434783	-1.04348		14.6957	9.73913
	3.91301	0.347826		19.913	3.47826
	0.434783	-2.08696		1.82605	0
	1.82605	-0.695653		8.08692	-4.17391
	17.8261	-1.73913		5.99997	-1.04348
	16.7826	-1.73913		14	10.4348
	3.56522	0.347826		20.6087	2.78261
	12.2609	-0.347826		2.52174	0.347826
	19.913	-1.3913		8.78261	-4.52174
	1.82605	0		7.39134	-2.08696
	21.3043	-1.04348		15.0435	9.04348
	3.56522	-0.695653		21.6522	2.08696
	18.1739	-1.04348		2.86953	-0.347826
	18.1739	-2.43478		8.43482	-4.17391
	10.1739	0.347826		6.34786	-2.08696
	19.913	-2.43478		14	11.1305
	0.782574	-1.3913		20.6087	1.73913
	20.2609	-2.08696		2.86953	-0.695653
	1.82605	0		8.08692	-4.17391
	19.913	-1.73913		6.34786	-2.08696
	12.2609	0		14.3478	10.4348
	3.56522	0.695653		20.6087	2.78261
	20.2609	-2.78261		2.17395	-0.695653
	3.56522	0.347826		8.08692	-4.17391
	21.3043	-1.3913		5.99997	-1.04348
	3.21743	0.695653		14.6957	9.73913
	20.9565	-2.43478		20.2609	2.08696
	3.91301	0		2.52174	-0.695653
	12.2609	-0.347826		7.73913	-3.82609
	8.78261	-0.347826		5.99997	-1.73913
	17.8261	-1.3913		14	10.4348
	17.4783	-2.08696		21.3043	1.73913
	19.913	-2.43478		2.52174	-0.695653
	9.82609	0.695653		8.08692	-3.82609
	21.3043	-1.73913		5.99997	-1.73913
	12.2609	0.347826		14.6957	-9.73913
	18.5217	-1.04348		14.3478	-7.30435
	13.3043	0		20.9565	3.13043
	20.2609	-2.08696		2.17395	-0.347826
	1.82605	0.347826		8.43482	-4.17391
	20.9565	0		6.34786	-1.3913
	19.913	-2.78261		14.3478	9.73913
	0.434783	-0.695653		20.9565	2.08696
	13.6522	-0.347826		2.17395	-0.347826
	1.13047	-1.04348		8.78261	-4.52174
	18.5217	-2.08696		5.65217	-0.347826
	23.7391	-1.3913		14.3478	10.4348
	12.2609	0		20.6087	2.78261
	9.82609	1.04348		2.52174	-0.347826
	20.2609	-1.73913		8.08692	-3.82609
	1.82605	-0.695653		5.30438	-0.695653
	20.6087	-2.43478		15.0435	8.69565
	16.4348	0		21.6522	2.08696
	23.7391	0		2.86953	-0.695653
	21.3043	-2.08696		8.43482	-4.52174
	3.56522	0.695653		5.99997	-1.73913
	4.95649	1.04348		15.0435	9.73913
	3.91301	0		21.6522	1.73913
	23.0435	-1.73913		2.17395	0
	17.8261	-2.08696		2.86953	0.347826
	16.7826	-2.08696		8.78261	-4.52174
	8.43482	0.695653		5.99997	-1.04348
	16.4348	-0.347826		14.6957	9.3913
	12.2609	-0.347826		22	2.08696
	19.5652	-2.43478		2.52174	0.347826
	1.13047	-0.695653		3.21743	0.347826
	12.9565	0		8.43482	-3.47826
	12.9565	-0.347826		5.99997	-1.3913
	16.4348	-0.695653		14.3478	11.1305
	23.0435	-2.08696		21.6522	2.43478
	18.8696	-1.3913		3.21743	-0.695653
	0.782574	-2.08696		2.86953	0.695653
	16.7826	0.347826		9.1304	-4.17391
	17.8261	-2.08696		6.34786	-1.73913
	9.4783	0		14.3478	10.087
	19.2174	-1.3913		21.6522	1.73913
	1.13047	-0.347826		2.17395	0.347826
	10.5218	-0.347826		8.43482	-4.17391
	21.3043	0.347826		5.99997	-1.3913
	20.9565	-1.3913		14.6957	10.087
	11.913	0.347826		20.2609	3.47826
	9.82609	1.04348		2.52174	0.347826
	9.4783	1.3913		2.86953	0.695653
	2.86953	-0.347826		8.78261	-3.82609
				6.69565	-1.73913
				15.0435	9.3913
				20.9565	2.43478
				2.52174	-0.347826
				9.1304	-4.17391
				7.39134	-2.43478
				15.3913	8.34783
				20.9565	2.43478
				2.52174	-0.347826
				8.43482	-4.17391
				6.69565	-1.73913
				15.0435	9.3913
				20.9565	2.08696

## Sheet: Supplementary Fig. 5
	Supplementary Fig.5b						Supplementary Fig.5d
	Before			After			Before			After
	A	Q' (rad/2p)		A	Q' (rad/2p)		A	Q' (rad/2p)		A	Q' (rad/2p)
	0.150924	0.495152		0.170003	0.655667		0.0282652	0.193249		0.115502	0.799416
	0.0651093	0.121353		0.0874108	0.670029		0.0156638	0.0558283		0.107201	0.741925
	0.0587505	0.0638621		0.0642532	0.698796		0.0114715	0.0558283		0.123249	0.770692
	0.074406	0.207611		0.0797982	0.828183		0.00962536	0.75222		0.0918249	0.770692
	0.0501974	0.308231		0.0904659	0.641305		0.0491638	0.215645		0.0681719	0.670029
	0.140145	0.25074		0.100249	0.828183		0.0323349	0.207611		0.0767013	0.655667
	0.208594	0.193249		0.0759274	0.864984		0.032135	0.488781		0.0939556	0.684434
	0.253873	0.0782241		0.0517861	0.634934		0.0385796	0.186878		0.058921	0.6269
	0.0939121	0.121353		0.0598831	0.641305		0.0348556	0.862579		0.0851115	0.813821
	0.0329671	0.423256		0.0734329	0.670029		0.0420416	0.761959		0.0895083	0.713158
	0.105909	0.178844		0.0879379	0.900079		0.0533323	0.474419		0.0998419	0.684434
	0.0495101	0.0638621		0.17629	0.813821		0.0233869	0.273136		0.0833685	0.684434
	0.119924	0.221973		0.0765341	0.756287		0.0442294	0.244412		0.0326481	0.483151
	0.111132	0.0207332		0.0713218	0.850579		0.0216619	0.437618		0.087469	0.727563
	0.0895491	0.35136		0.0363652	0.80745		0.0253735	0.998294		0.0510697	0.612538
	0.157322	0.164482		0.0751404	0.692468		0.0206912	0.761959		0.129932	0.799416
	0.171951	0.0063281		0.160027	0.914441		0.0202529	0.704425		0.0539926	0.6269
	0.154963	0.15012		0.0813076	0.893707		0.012087	0.538281		0.0942344	0.785054
	0.0609299	0.236378		0.0952802	0.612538		0.0315433	0.790683		0.115336	0.698796
	0.123507	0.178844		0.0723178	0.670029		0.0781455	0.503186		0.123672	0.770692
	0.0614591	0.092586		0.138652	0.785054		0.0115898	0.273136		0.0839141	0.670029
	0.087162	0.71883		0.150568	0.741925		0.0244899	0.675701		0.10822	0.770692
	0.239219	0.761959		0.253548	0.828183		0.014632	0.17081		0.109295	0.813821
	0.152743	0.221973		0.0742461	0.324997		0.0303162	0.690063		0.0940794	0.756287
	0.0420071	0.991966		0.0676134	0.713158		0.0456366	0.747554		0.0909688	0.785054
	0.0819699	0.0063281		0.122061	0.85695		0.0266224	0.876941		0.0804421	0.698796
	0.0473906	0.221973		0.102351	0.785054		0.0220028	0.402523		0.0531414	0.655667
	0.0259031	0.552643		0.141366	0.756287		0.0254745	0.761959		0.0856735	0.770692
	0.261592	0.35136		0.208749	0.698796		0.019129	0.646934		0.0769088	0.727563
	0.218015	0.963199		0.21851	0.914441		0.0679445	0.92007		0.0520552	0.698796
	0.161129	0.106991		0.0779434	0.770692		0.0350435	0.81945		0.126407	0.785054
	0.0699817	0.948837		0.0628911	0.813821		0.110526	0.848217		0.1225	0.828183
	0.0380809	0.646934		0.0631943	0.684434		0.0345834	0.618167		0.0944848	0.713158
	0.0785292	0.0638621		0.0972984	0.842545		0.0231255	0.862579		0.0850779	0.741925
							0.00912307	0.517548		0.103831	0.684434
							0.037993	0.33067		0.0670524	0.641305
							0.0443252	0.472726		0.0808607	0.670029
							0.0235594	0.271473		0.123889	0.713158

## Sheet: Supplementary Table 4
	Supplementary Table 4
		period (h)					Q' (rad/2p)					A0					R'					R'/A0
		prr5	prr7	prr9			prr5	prr7	prr9			prr5	prr7	prr9			prr5	prr7	prr9			prr5	prr7	prr9
	No. 1	20.75	21.4445	23.25		No. 1	0.759835	0.850366	0.66363		No. 1	0.687852	0.0419247	0.145195		No. 1	0.103021	0.01501	0.0289788		No. 1	0.149772	0.358024	0.199585
	No. 2	21.1667	21	23.1667		No. 2	0.651337	0.706678	0.705676		No. 2	0.75624	0.0581214	0.215382		No. 2	0.0612758	0.0204064	0.0377143		No. 2	0.0810269	0.3511	0.175104
	No. 3	21	Arrythmic	22.8333		No. 3	0.651337	Arrythmic	0.635585		No. 3	0.652076	Arrythmic	0.139851		No. 3	0.073595	Arrythmic	0.0152741		No. 3	0.112863	Arrythmic	0.109217
	No. 4	21.0833	20.5	23.5833		No. 4	0.852846	0.858819	0.733721		No. 4	0.60141	0.248527	0.138677		No. 4	0.0462345	0.0335385	0.02353		No. 4	0.0768769	0.134949	0.169675
	No. 5	21.9167	Arrythmic	24.1667		No. 5	0.682356	Arrythmic	0.719678		No. 5	0.391099	Arrythmic	0.125739		No. 5	0.103621	Arrythmic	0.0324976		No. 5	0.264949	Arrythmic	0.258454
	No. 6	20.3333	Arrythmic	23.2222		No. 6	0.759835	Arrythmic	0.593539		No. 6	0.594289	Arrythmic	0.124966		No. 6	0.135772	Arrythmic	0.0150167		No. 6	0.228461	Arrythmic	0.120166
	No. 7	20.8333	24.2222	23.3333		No. 7	0.666823	0.390547	0.80377		No. 7	0.634434	0.0905703	0.132517		No. 7	0.0905316	0.0347164	0.0168655		No. 7	0.142697	0.383308	0.127271
	No. 8	21.0833	22.6667	23.5833		No. 8	0.775368	0.858819	0.691675		No. 8	0.735431	0.0464735	0.280729		No. 8	0.0839933	0.0151457	0.0833448		No. 8	0.11421	0.325901	0.296886
	No. 9	20.75	Arrythmic	23.5833		No. 9	0.759835	Arrythmic	0.719678		No. 9	0.651638	Arrythmic	0.147216		No. 9	0.107089	Arrythmic	0.0300667		No. 9	0.164339	Arrythmic	0.204234
	No. 10	Arrythmic	22.3333	Arrythmic		No. 10	Arrythmic	0.994097	Arrythmic		No. 10	Arrythmic	0.0930075	Arrythmic		No. 10	Arrythmic	0.0426467	Arrythmic		No. 10	Arrythmic	0.45853	Arrythmic
	No. 11	Arrythmic	22.8333	23.6667		No. 11	Arrythmic	0.916328	0.733721		No. 11	Arrythmic	0.0925369	0.105275		No. 11	Arrythmic	0.0360816	0.0212215		No. 11	Arrythmic	0.389915	0.201581
	No. 12	20.8333	22.8333	23.3333		No. 12	0.759835	0.778543	0.551493		No. 12	0.714582	0.0483707	0.152067		No. 12	0.11887	0.022258	0.0166565		No. 12	0.166349	0.460154	0.109534
	No. 13	21.1667	23.6666	23.3333		No. 13	0.666823	0.893477	0.719678		No. 13	0.626606	0.0360471	0.293214		No. 13	0.126727	0.0151664	0.0302238		No. 13	0.202244	0.420737	0.103077
	No. 14	21.6667	Arrythmic	22.3333		No. 14	0.713329	Arrythmic	0.635585		No. 14	0.30593	Arrythmic	0.111906		No. 14	0.124357	Arrythmic	0.0223106		No. 14	0.406487	Arrythmic	0.199369
	No. 15	21.3333	Arrythmic	23.5		No. 15	0.713329	Arrythmic	0.789769		No. 15	0.397717	Arrythmic	0.148356		No. 15	0.0909557	Arrythmic	0.0228326		No. 15	0.228695	Arrythmic	0.153904
	No. 16	21.3333	Arrythmic	22.9167		No. 16	0.666823	Arrythmic	0.66363		No. 16	0.675797	Arrythmic	0.0968663		No. 16	0.0478006	Arrythmic	0.0301611		No. 16	0.0707322	Arrythmic	0.311368
	No. 17	20.9167	22.8333	22.9167		No. 17	0.682356	0.453916	0.691675		No. 17	0.58012	0.0488736	0.115544		No. 17	0.0708108	0.0238822	0.0209282		No. 17	0.122062	0.488652	0.181127
	No. 18	20.8333	Arrythmic	22.5		No. 18	0.697843	Arrythmic	0.831815		No. 18	0.585835	Arrythmic	0.125485		No. 18	0.0845963	Arrythmic	0.0262686		No. 18	0.144403	Arrythmic	0.209336
	No. 19	20.8333	Arrythmic	23.4167		No. 19	0.682356	Arrythmic	0.761724		No. 19	0.787818	Arrythmic	0.169612		No. 19	0.143902	Arrythmic	0.0374504		No. 19	0.18266	Arrythmic	0.220801
	No. 20	22	Arrythmic	23.1667		No. 20	0.744348	Arrythmic	0.593539		No. 20	0.761102	Arrythmic	0.210077		No. 20	0.12021	Arrythmic	0.0150486		No. 20	0.157942	Arrythmic	0.0716336
	No. 21	Arrythmic	Arrythmic	23.25		No. 21	Arrythmic	Arrythmic	0.775767		No. 21	Arrythmic	Arrythmic	0.131422		No. 21	Arrythmic	Arrythmic	0.0276937		No. 21	Arrythmic	Arrythmic	0.210724
	No. 22	20.6667	Arrythmic	24.2222		No. 22	0.759835	Arrythmic	0.705676		No. 22	0.755144	Arrythmic	0.0868348		No. 22	0.144705	Arrythmic	0.021275		No. 22	0.191626	Arrythmic	0.245006
	No. 23	21.4167	Arrythmic	24.4445		No. 23	0.666823	Arrythmic	0.719678		No. 23	0.599515	Arrythmic	0.1085		No. 23	0.109599	Arrythmic	0.0235476		No. 23	0.182812	Arrythmic	0.217028
	No. 24	22.3333	Arrythmic	22.9167		No. 24	0.728862	Arrythmic	0.52349		No. 24	0.48117	Arrythmic	0.147117		No. 24	0.101953	Arrythmic	0.015731		No. 24	0.211885	Arrythmic	0.106929
	No. 25	21.5833	Arrythmic	23.8333		No. 25	0.697843	Arrythmic	0.705676		No. 25	0.588913	Arrythmic	0.138359		No. 25	0.119391	Arrythmic	0.0320788		No. 25	0.202731	Arrythmic	0.231851
	No. 26	20.6667	Arrythmic	23.3333		No. 26	0.744348	Arrythmic	0.66363		No. 26	0.585204	Arrythmic	0.151365		No. 26	0.105581	Arrythmic	0.0260179		No. 26	0.180418	Arrythmic	0.171888
	No. 27	21.1667	Arrythmic	23.8333		No. 27	0.604831	Arrythmic	0.719678		No. 27	0.769787	Arrythmic	0.125573		No. 27	0.102207	Arrythmic	0.0270361		No. 27	0.132773	Arrythmic	0.215301
	No. 28	22.1667	Arrythmic	22.75		No. 28	0.697843	Arrythmic	0.85986		No. 28	0.341558	Arrythmic	0.129543		No. 28	0.0880976	Arrythmic	0.0421843		No. 28	0.257929	Arrythmic	0.325639
	No. 29	22	Arrythmic	22		No. 29	0.589345	Arrythmic	0.621584		No. 29	0.184952	Arrythmic	0.113424		No. 29	0.0382882	Arrythmic	0.0166878		No. 29	0.207017	Arrythmic	0.147127
	No. 30	22.5	Arrythmic	23.0833		No. 30	0.589345	Arrythmic	0.85986		No. 30	0.319445	Arrythmic	0.123944		No. 30	0.0584356	Arrythmic	0.050382		No. 30	0.182928	Arrythmic	0.406488
	No. 31	-	Arrythmic	24.1667		No. 31	-	Arrythmic	0.719678		No. 31	-	Arrythmic	0.119842		No. 31	-	Arrythmic	0.0433427		No. 31	-	Arrythmic	0.361666
	No. 32	-	Arrythmic	22.75		No. 32	-	Arrythmic	0.85986		No. 32	-	Arrythmic	0.0916958		No. 32	-	Arrythmic	0.0510142		No. 32	-	Arrythmic	0.556341
	No. 33	-	Arrythmic	23.9167		No. 33	-	Arrythmic	0.817814		No. 33	-	Arrythmic	0.182936		No. 33	-	Arrythmic	0.0326431		No. 33	-	Arrythmic	0.178441
	No. 34	-	Arrythmic	22.75		No. 34	-	Arrythmic	0.649629		No. 34	-	Arrythmic	0.132993		No. 34	-	Arrythmic	0.0193586		No. 34	-	Arrythmic	0.145561
	No. 35	-	20.5833	23.8333		No. 35	-	0.950986	0.887863		No. 35	-	0.0488434	0.171056		No. 35	-	0.0181616	0.0298276		No. 35	-	0.371833	0.174373
	No. 36	-	Arrythmic	23.5833		No. 36	-	Arrythmic	0.66363		No. 36	-	Arrythmic	0.127574		No. 36	-	Arrythmic	0.0213009		No. 36	-	Arrythmic	0.166968
	No. 37	-	24	22.9167		No. 37	-	0.0743724	0.607582		No. 37	-	0.0558339	0.150808		No. 37	-	0.0356202	0.0202417		No. 37	-	0.637967	0.134222
	No. 38	-	22.8333	22.5		No. 38	-	0.988151	0.66363		No. 38	-	0.0481377	0.102359		No. 38	-	0.0132177	0.0225869		No. 38	-	0.27458	0.220664
	No. 39	-	Arrythmic	24.3333		No. 39	-	Arrythmic	0.80377		No. 39	-	Arrythmic	0.125416		No. 39	-	Arrythmic	0.0246613		No. 39	-	Arrythmic	0.196636
	No. 40	-	24.3333	Arrythmic		No. 40	-	0.864765	Arrythmic		No. 40	-	0.0698795	Arrythmic		No. 40	-	0.0264759	Arrythmic		No. 40	-	0.378879	Arrythmic
	No. 41	-	Arrythmic	24.25		No. 41	-	Arrythmic	0.613511		No. 41	-	Arrythmic	0.123974		No. 41	-	Arrythmic	0.0250631		No. 41	-	Arrythmic	0.202165
	No. 42	-	Arrythmic	Arrythmic		No. 42	-	Arrythmic	Arrythmic		No. 42	-	Arrythmic	Arrythmic		No. 42	-	Arrythmic	Arrythmic		No. 42	-	Arrythmic	Arrythmic
	No. 43	-	Arrythmic	22		No. 43	-	Arrythmic	0.710123		No. 43	-	Arrythmic	0.162494		No. 43	-	Arrythmic	0.021793		No. 43	-	Arrythmic	0.134116
	No. 44	-	Arrythmic	Arrythmic		No. 44	-	Arrythmic	Arrythmic		No. 44	-	Arrythmic	Arrythmic		No. 44	-	Arrythmic	Arrythmic		No. 44	-	Arrythmic	Arrythmic
	No. 45	-	Arrythmic	24.6667		No. 45	-	Arrythmic	0.792945		No. 45	-	Arrythmic	0.0870418		No. 45	-	Arrythmic	0.0185101		No. 45	-	Arrythmic	0.212657
	No. 46	-	Arrythmic	24.3333		No. 46	-	Arrythmic	0.848146		No. 46	-	Arrythmic	0.0727268		No. 46	-	Arrythmic	0.020533		No. 46	-	Arrythmic	0.28233
	No. 47	-	19.3333	22.9167		No. 47	-	0.833447	0.779155		No. 47	-	0.046598	0.12519		No. 47	-	0.0396952	0.05179		No. 47	-	0.851866	0.413692
	No. 48	-	Arrythmic	Arrythmic		No. 48	-	Arrythmic	Arrythmic		No. 48	-	Arrythmic	Arrythmic		No. 48	-	Arrythmic	Arrythmic		No. 48	-	Arrythmic	Arrythmic
	No. 49	-	Arrythmic	Arrythmic		No. 49	-	Arrythmic	Arrythmic		No. 49	-	Arrythmic	Arrythmic		No. 49	-	Arrythmic	Arrythmic		No. 49	-	Arrythmic	Arrythmic
	No. 50	-	Arrythmic	24		No. 50	-	Arrythmic	0.792945		No. 50	-	Arrythmic	0.0957886		No. 50	-	Arrythmic	0.0418886		No. 50	-	Arrythmic	0.437303
	No. 51	-	Arrythmic	23.8333		No. 51	-	Arrythmic	0.723913		No. 51	-	Arrythmic	0.12274		No. 51	-	Arrythmic	0.0187252		No. 51	-	Arrythmic	0.15256
	No. 52	-	25.6667	Arrythmic		No. 52	-	0.890338	Arrythmic		No. 52	-	0.0518675	Arrythmic		No. 52	-	0.0434946	Arrythmic		No. 52	-	0.838571	Arrythmic
	No. 53	-	23	Arrythmic		No. 53	-	0.691154	Arrythmic		No. 53	-	0.0786276	Arrythmic		No. 53	-	0.0436765	Arrythmic		No. 53	-	0.555485	Arrythmic
	No. 54	-	25	Arrythmic		No. 54	-	0.790767	Arrythmic		No. 54	-	0.0716502	Arrythmic		No. 54	-	0.0243602	Arrythmic		No. 54	-	0.339987	Arrythmic
	No. 55	-	23.6667	22.5833		No. 55	-	0.847659	0.641091		No. 55	-	0.0435839	0.132815		No. 55	-	0.0259026	0.0172329		No. 55	-	0.594316	0.129751
	No. 56	-	23.6667	Arrythmic		No. 56	-	0.445169	Arrythmic		No. 56	-	0.0585166	Arrythmic		No. 56	-	0.0241944	Arrythmic		No. 56	-	0.413462	Arrythmic
	No. 57	-	Arrythmic	24.1111		No. 57	-	Arrythmic	0.903388		No. 57	-	Arrythmic	0.0619817		No. 57	-	Arrythmic	0.0130843		No. 57	-	Arrythmic	0.211099
	No. 58	-	20.6667	24.6667		No. 58	-	0.563116	0.696333		No. 58	-	0.038557	0.072756		No. 58	-	0.017738	0.0311467		No. 58	-	0.460046	0.428097
	No. 59	-	25.6667	23.5833		No. 59	-	0.989909	0.820566		No. 59	-	0.073575	0.0846138		No. 59	-	0.0200867	0.0394606		No. 59	-	0.273009	0.466362
	No. 60	-	Arrythmic	23.8333		No. 60	-	Arrythmic	0.130368		No. 60	-	Arrythmic	0.0800228		No. 60	-	Arrythmic	0.0225123		No. 60	-	Arrythmic	0.281324
	mean	21.2716	22.8523	23.42		circular mean	0.702291	0.851269	0.707915		mean	0.583913	0.0677329	0.133232		mean	0.0963563	0.0268852	0.0279148		mean	0.176551	0.443694	0.223733
	SD	0.569235	1.7101	0.659654		circular variance	0.0673986	0.460113	0.236685		SD	0.162629	0.044013	0.0448692		SD	0.0294217	0.0100781	0.0126454		SD	0.0688321	0.170319	0.105282
	n	27	22	50		n	27	22	50		n	27	22	50		n	27	22	50		n	27	22	50
