# Supplementary material for: The singularity response reveals entrainment properties of the plant circadian clock
Source: Nat Commun. 2021 Feb 8;12:864. doi: 10.1038/s41467-021-21167-7 (PMC7870946; doi:10.1038/s41467-021-21167-7)
Supplement: Supplementary file 4 — Source Data [file 41467_2021_21167_MOESM4_ESM.zip › raw_bioluminescence/Entrainment_experiment (Supplementary Figure 6)/4hdark_T=24.xlsx]

## Sheet: 4hdark_T=24
time (second)	CCA1 No. 1	CCA1 No. 2	CCA1 No. 3	CCA1 No. 4	CCA1 No. 5	CCA1 No. 6	CCA1 No. 7	CCA1 No. 8	CCA1 No. 9	CCA1 No. 10	CCA1 No. 11	CCA1 No. 12	CCA1 No. 13	CCA1 No. 14	CCA1 No. 15	CCA1 No. 16	CCA1 No. 17	CCA1 No. 18	CCA1 No. 19	CCA1 No. 20	TOC1 No. 1	TOC1 No. 2	TOC1 No. 3	TOC1 No. 4	TOC1 No. 5	TOC1 No. 6	TOC1 No. 7	TOC1 No. 8	TOC1 No. 9	TOC1 No. 10	TOC1 No. 11	TOC1 No. 12	TOC1 No. 13	TOC1 No. 14	TOC1 No. 15	TOC1 No. 16	TOC1 No. 17	TOC1 No. 18	TOC1 No. 19	TOC1 No. 20
1200	354278	129637	124622	128717	130531	333795	224955	322729	596183	243379	175088	257225	385280	221886	336853	236977	275179	257116	336168	351017	77942.4	79455.8	41545.2	179548	37628.8	45685.2	109559	89903.6	85028.8	88578	84143.6	29822.1	161770	90326.7	55604	75644.4	43787.9	36250.4	81427.9	89593.6
2400	399258	155360	152466	159183	157056	382443	276829	399084	663010	307291	217150	307780	439079	337413	467126	344967	375583	375306	487547	464337	84356.8	83087.5	48286.4	169030	40847.6	44912	115166	82036.8	86545.4	89499.2	93068.8	28867.9	163860	96319.6	51342.8	70507.9	46432.8	41536.3	82673.6	96806.4
3600	529102	231918	193760	219892	225554	447796	388769	547622	817198	429173	281041	367335	520181	415700	562727	454940	458986	461453	602899	529081	78853.2	77336.3	47437.1	159618	39457.5	40793.2	104844	77195.6	86164.4	84017.5	87740.8	26354.6	145296	96091.2	45870.8	65564	45275.4	41944	79420	91415.2
4800	615113	263388	216362	267792	255202	515846	446291	615986	926525	481294	323487	425740	596668	468238	593358	503635	508383	513344	637804	599904	74120.4	69790	45565.2	150491	38062.4	37660.8	93817.6	74313.6	85218	77603.2	82700.8	24853.2	133453	95202.8	42394.4	59623.8	42615.6	42723.3	77739.6	84097.6
6000	705640	281915	244082	300819	284079	590258	478996	646985	1003300	543463	367713	484946	665691	540606	625450	567270	558538	546174	701222	665396	69533.2	64767.1	42617.2	140237	35889.2	34658.4	82581.7	71777.2	80682.4	70201.3	78390.4	22738.8	126789	91703.8	38240.4	53339.6	38987.1	38496.8	74139.2	74030.8
7200	753325	291279	259020	312993	300208	623058	480818	637508	1010320	547523	396470	510718	693389	552914	634350	584227	556215	525826	713748	673376	61397.1	61186.8	38418.8	128978	31050.4	31495.4	73321.2	68807.9	71543.2	63378	71957.1	20305.2	119541	84570	34494.8	47327.6	34590.4	33608.8	69933.2	64791.3
8400	747041	279243	243809	303995	289600	597287	454006	577735	980996	515561	393152	498013	674257	513758	593807	553694	512222	488191	690360	633441	54206.8	58787.9	34401.2	119078	27256.4	28399.6	66854.6	66329.6	62575	58634.4	65078.8	18680.4	112588	79650.4	32288	43074	31350	29851.2	63697.9	57737.6
9600	701241	261288	224702	283913	267090	549821	416319	511197	928294	474208	372892	467073	640129	467003	524357	510331	461349	451348	662420	592298	49560.4	54970.8	31480	112489	24838.8	26013.2	62494	61827.9	56697.2	55528.8	59241.2	17498.8	108106	75651.2	30680	40584.4	29326.4	27102.1	60534.8	53611.7
10800	641483	238138	209407	261905	244211	498223	383225	450505	873488	423332	344460	426230	593774	416967	455284	461803	424779	415395	604118	550584	47212.8	52421.3	29942.4	110257	23126.8	24869.2	61092.9	59616	53142.9	53842.8	54898.8	16261.6	105835	72812.1	30272.8	39532.9	27816.4	25172	58471.7	51647.6
12000	582732	208966	199361	239977	221853	446982	351569	408565	816379	377810	313215	377302	541668	375508	399128	412247	395830	373783	557285	500418	45292	49672.8	28764.6	109565	22016.7	24447.2	60284.8	58989.6	51035.2	53118.8	51578	15461.7	105522	71360.4	30182.9	39165.2	27340.8	24161.6	57147.2	51389.2
13200	526717	185773	191618	218813	200806	401328	325421	374226	756430	341528	289004	329312	488386	344953	358000	371934	371436	336884	515549	450288	45248.4	48258.8	28083.2	111036	21782.8	24637.5	59605.6	58169.6	49694.6	53464.8	49385	14960.8	106647	70944.6	30285.2	39627.5	27315.2	23866.3	56767.6	51553.6
14400	471853	171170	183341	203079	185030	364717	302446	342262	711871	314205	270759	287095	452092	320641	327610	339388	345474	306423	475991	406116	45677.6	47978.4	27867.1	113480	21522.9	25154.4	60094.2	58296	49452	53965	48132	14751.7	108230	70192.4	30607.5	40041.6	27583.8	23795.2	56877.6	53130.4
15600	424203	160885	178650	192163	170333	336263	283970	314346	671333	291819	258586	252918	419060	299435	300849	314075	316135	278227	438297	368098	46732.9	49197.2	27966.4	117166	21892.4	25588.8	61093.2	59619.6	49972.4	55527.6	48861.3	14640.4	110381	70487.6	30976.8	40741.3	28369.2	23802.5	57173.2	54496.4
16800	385325	152508	172287	180992	156357	306967	263782	290860	634296	273244	246617	226163	392415	282692	276113	293670	291193	256060	406763	337653	48860	50807.1	28426.8	122078	22072.5	26520.4	62760.8	61846	51200.8	58196.4	49977.2	14906.3	113366	74202.1	32505.2	42414.4	29498.8	24265.6	57927.9	57408
18000	353627	146205	165059	172724	147620	284548	247902	269226	590085	256120	236262	202684	364343	267904	254154	276760	270844	236840	378511	314398	52031.3	53553.6	29264.6	129312	23367.6	27931.7	65597.6	65076.7	53165.6	61341.2	52038.8	15348	117899	77770.4	34178.8	44199.2	31137.2	24889.6	59236.8	60732.9
19200	325819	140408	157618	164632	138562	264059	231983	250183	553384	239936	226391	181840	335996	255890	232527	261718	251225	217897	352436	293396	55652.4	57444.2	30966.4	138339	25090.8	29671.2	69554.2	68916.4	56202.9	64952.8	55187.6	16219.6	123254	84258.3	36573.2	45967.6	33257.2	25846.8	60964.6	64548.8
20400	297306	135033	150757	156880	128738	244307	216342	234059	519208	224261	214133	164313	309619	245998	213398	247966	233685	199248	330082	267666	59939.6	61868.4	33140.4	148822	27312.5	32185.2	75678	74352.1	60914.4	70406.7	59279.2	17400.8	129204	93452	39417.5	48956.8	36556.4	27200.8	64673.6	68675.4
21600	270030	130219	141727	150033	120389	225161	201443	218268	478576	209485	202662	148162	286945	237413	197399	236601	216445	181487	309424	243460	64959.6	67560.8	35724	162873	30185.2	35157.2	81728	79510.8	65979.2	76719.6	63971.7	18466	137647	101710	43829.6	52875	40181.6	29449.2	68828.3	74308.8
22800	244635	125833	132861	142821	114670	207138	188682	202638	442316	195799	191243	134564	263825	226615	181746	224184	200728	165399	287987	221495	71388	74928.8	39652.9	178953	34036.3	39114	89970.8	85987.5	72472.4	84130.4	69338.4	20135	146791	114521	48668.3	57886	44424.2	32012	74042	80975.8
24000	222284	120868	125460	136121	108717	191586	178133	190986	405574	184413	180812	121401	244424	216278	166831	212490	186777	148146	267765	198894	78936.3	83192.8	44120.4	194843	37992.4	43594.6	99840.4	92658.8	79869.6	93135.2	76070.8	22176.4	159710	129016	54594	64996.8	49860	35343.3	80482.4	89201.7
25200	199577	115832	117323	129418	102100	176765	167115	179353	370870	173808	170489	111465	225620	205138	153889	200931	173405	134395	248511	178684	88400	93922.1	49312	213684	42213.3	48513.6	111535	100606	88229.6	103465	84510.8	25182.9	175132	145293	62442.8	73930.8	55752.9	39745.6	88758.8	99262.4
26400	180302	109878	108588	123400	95951.6	163982	152782	167413	339528	162774	160540	101868	207062	194182	142506	189514	161208	121352	230683	162335	99961.3	106918	55371.3	236673	47852.8	54815.4	124862	109590	98009.6	114860	94194.2	28224.4	193730	162901	72106.3	82977.2	62346.8	45147.5	97484.4	111752
27600	163478	104323	101539	117670	91223.3	151584	140298	156989	313321	152741	151900	94080.8	188411	182500	131893	178983	149983	109841	214486	147359	113364	123373	61823.6	262034	54330	62118.4	142242	119272	109615	128383	105319	32478.3	218312	182445	83580.8	94336.4	70474.8	50964.4	108310	125306
28800	147582	98658.8	94097.6	111918	86380.4	140193	128556	146664	289289	141582	143212	86904.8	171350	171456	121172	167894	139924	99526.3	197234	132577	127917	140485	69220	292320	61739.2	70813.6	163422	131952	122380	143302	119842	37682.4	246395	205208	98722.9	109066	78872.4	57897.2	120739	141552
30000	132902	93350.4	86972.8	106333	81485.4	128526	118690	137873	266871	132422	134435	80704.6	156096	161848	111978	157009	130789	90720.8	185690	118654	146176	159380	77623.6	324753	70520.4	82230.4	189312	144950	136622	160404	135622	43551.2	279206	233210	118826	126739	89712.4	66083.2	136245	161286
31200	120704	87931.6	80327.9	100204	77420.8	118302	110283	129437	245198	122572	125629	75149.2	141272	151962	102488	145658	122188	82950.4	172068	107393	167937	183607	86789.2	360608	80719.6	95413.2	218984	159857	152911	179985	154390	50078.3	314104	263494	141415	148366	100685	75650.8	155278	185123
32400	109410	82935.4	74411.2	93920.4	72947.2	108754	102450	122904	226519	114107	117448	69430.8	128645	142188	95008.4	135457	113200	76186	158276	97172.8	194214	209813	97598.4	398544	92523.6	110263	253800	176036	171536	202645	175753	58026	355891	298701	169254	171993	114253	86189.6	175754	211468
33600	99254.6	77519.2	69252.1	88530	68018	99794.4	94407.2	118601	208421	105578	111308	64511.6	117384	132772	87247.9	125214	105840	69759.6	147485	86902.9	224394	238413	108818	436356	105287	127439	293685	194393	191690	227869	200667	67320.4	403280	338968	202504	203293	128514	98261.2	198838	240739
34800	90864.8	72178.8	64017.2	82873.3	62949.6	91785.2	87663.8	113090	190805	97946.4	104027	60569.6	107188	122572	80820.4	115968	99534	64830	135875	79138.4	259020	272048	121768	477188	120620	145648	336787	214428	212027	251409	226970	77748.8	448621	381106	237196	235828	143750	112135	222703	275299
36000	83559.6	67326.8	60568.3	77880	58979.2	84572.4	81842.8	107206	174607	90267.9	96201.2	56582.4	97044	113372	74676.3	106385	93443.3	60250.8	125289	72193.3	295866	308158	135377	521253	138640	165943	384398	234979	233093	278997	257617	89453.3	491574	420263	270743	268831	159660	125069	249102	310678
37200	77386	62606.4	57650	72679.2	55170.8	77871.3	77033.6	101716	160447	83428.8	90039.2	53299.6	89114.8	104575	69457.2	98209.2	88026	56095	116569	65770.4	331576	339944	150617	560977	156541	184485	432390	257836	254936	306629	289885	100990	532526	459264	304246	301516	175191	139149	275778	345029
38400	71270.4	58196	55227.6	68077.2	52376.7	71786.4	72570	97338.8	146972	77786.7	84652.8	50587.1	82304.8	99307.2	65062.5	90269.2	83835	51992.8	107573	59668.8	366182	368030	166499	594427	175210	200492	472801	279626	276032	333274	321507	112756	567059	491862	335362	332859	189205	151908	300496	382528
39600	65968.3	54792.4	51990	64495.8	48911.2	66163.3	67916.4	92379.2	136609	72093.2	79133.8	48157.2	75421.3	91471.6	60774	82994.2	80172.4	48644.2	98752	54988	395628	393850	183007	622366	192377	215802	507517	301464	293044	358151	350512	124980	593844	517374	358880	359908	202713	163591	320180	413881
40800	61558.8	50880.4	49388.4	60936	46075	62409.2	64145.4	88779.6	127062	66717.2	73548.8	44920	69263.6	85742.1	56418.8	78110.4	76627.9	45699.6	91045.8	50636.4	421857	416065	197347	648260	207535	229134	537926	320676	307102	380936	375163	134921	613322	532206	374130	381498	214877	171932	337246	437483
42000	57627.9	48156	46786.7	57755.2	43068.4	58131.3	60748	85192.9	118242	62548.8	68291.6	42443.6	63026.7	79542	52506.7	71674.8	72581.6	42511.7	84118.8	45686.7	443595	429310	210753	664958	219603	237794	560045	337998	318698	401656	397594	145002	630576	544382	389558	399292	224173	179562	354303	454466
43200	53859.2	45159.2	43933.6	54718.3	40264.4	54314.8	57712.9	82354	110904	58589.2	64147.2	40330	58138	74918.8	49659.6	66022.5	69482	39746.4	77802.9	41783.2	460119	437040	223166	677169	228150	243508	571668	351686	327765	417642	413508	153497	639886	551795	400843	410252	231080	186028	366502	465949
44400	50000.8	42796	40479.6	52490.8	37898.8	49629.6	54776	78937.5	105344	55242.9	60862.4	38337.2	52936.3	69722.4	46142.1	60948.4	66416.4	37410.4	72230.4	38329.2	472016	443361	234206	689220	235627	249408	581486	364774	334362	427286	423291	161550	641257	553720	403883	413404	234785	189732	377943	473000
45600	46881.2	40587.5	38070.8	50400	35704.4	45846.4	52410	76267.2	98051.3	51575.2	57155	36060	48317.6	64890	43372	56429.6	63486	35109.2	66520.4	35051.6	477718	444954	244625	695004	241700	251978	587654	372733	339239	433699	431534	169174	640210	549677	403733	412912	238072	190552	382790	473828
46800	44015.2	38284	35548.8	48430	33843.8	42184.8	49336.8	72664	90637.2	48341.7	53565.2	34396.7	44717.2	60715.6	40697.1	52576.4	61195.4	32852.4	61851.6	31955	479323	442227	252453	695129	243367	252786	590266	380197	342174	436671	437701	176256	644283	547056	404988	414394	239300	190489	385793	471487
48000	41842.1	36266.8	33214.4	45994.6	31845.6	38897.5	48032.4	69840.4	85841.3	45181.6	50188.8	32594.8	41181.7	56513.2	38084.8	48604.2	58438.8	30949.2	57704.4	29607.6	477841	437783	257879	693758	246649	253276	587895	383335	343723	438793	438158	178154	645159	539886	404573	411540	238698	191243	384747	470092
49200	39837.6	34492.9	31389.6	43592	29878.8	35729.2	46268.8	66848.8	80614.8	42168.8	46942.4	30813.8	38245.2	53134.2	36531.6	45184.8	56126.7	29219.2	54274.2	27664.4	474831	431162	262900	689309	244063	253802	582164	385535	341610	437624	439285	179273	642304	533363	401212	407057	236938	191038	386098	468588
50400	37924.2	33952.4	29662.5	41438	28372.4	32717.9	44124	62940.4	76736.8	39148.4	44432.5	28584.4	35157.1	50906.8	34019.2	42139.6	53293.2	27242.1	50650.4	25810	470723	425673	266529	693236	240653	252942	579560	389145	340427	434609	438378	180558	637453	524976	396377	400809	235169	189464	383844	464230
51600	36057.6	32617.5	27688	39632.4	26673.6	29682.8	42173.3	60448	72287.5	36682	41105.6	27030.4	32931.2	47430.4	31748.4	39091.6	50624.6	25817.6	47726.3	23772.8	464414	416688	268049	686555	235843	249569	573728	390428	338365	430078	434614	179943	633745	519896	390556	393953	231686	188185	377790	455302
52800	34242.5	31005.2	25664.6	37671.6	24899.6	27178	40089.2	57304.6	68302.8	34304.6	38108.4	25533.2	30596.7	45046.8	29866.3	36918	48265.6	24572.5	45281.6	22197.1	457530	408008	266916	681436	230515	247627	568795	388921	336331	425718	434198	179585	625790	516740	389990	389814	229809	186402	374103	449934
54000	32776.4	29459.2	23822.4	35305	23505.6	24978.8	37561.3	54694.4	64133.3	31889.2	35698.3	24371.2	28621.2	41645	28392.4	34755	46574	23659.6	42001.3	21153.6	455643	399417	266973	675771	225722	245851	562314	384013	332686	420192	432319	177719	617753	511412	389526	385270	226906	185386	373412	447842
55200	31344.4	27716	22343.3	33535.6	22069.2	22681.6	35508	51957.9	60722	29927.9	33477.2	23115.2	27303.6	39124.8	27375	32177.2	44050.4	22502.4	38847.2	20249.6	452258	395008	265595	681408	221978	244139	557985	378797	329620	414903	429158	176070	608254	505519	384919	377206	223433	183991	371930	447301
56400	30284.8	26201.6	20998	31867.9	20856.8	20964.2	34193.6	49147.6	57568.8	28584.4	31560.4	21977.2	25816.8	36486.7	26909.6	30053.3	41736.8	21606.7	35953.2	19324	447079	389132	263060	682868	217252	241944	555287	374510	328067	409363	424310	174234	598259	501598	381879	372068	220002	181996	368460	442873
57600	28896.4	24541.6	19535.2	29992	19955.4	19525.2	32776.3	46674.8	54548.8	27557.5	29449.2	21233.8	24906.4	34298	26074.2	28450.4	40132.5	20741.6	34434	18656.4	441497	382382	260264	678527	214050	239050	551935	371213	328022	404799	425122	173486	592802	497222	379771	369521	217358	179713	361244	439562
58800	27778.8	23608	18289.2	28467.5	18940.4	18639.2	31141.6	44404.8	52217.2	26187.6	27520.4	20423.2	24071.7	33110	24803.2	26493.3	38869.6	20098.3	32726	18546	436642	377272	258122	665563	211366	236704	547777	367788	324771	398896	420386	171344	589374	498194	378664	367116	214885	178476	357171	437710
60000	27137.2	22597.5	17332.4	26862.8	18067.9	17769.6	29959.6	42593.6	49910.8	25092.4	26190.8	20045.4	23662.8	30995.8	24379.6	25250.8	37397.5	19547.6	31752.9	18652.4	432306	373283	257885	659390	208938	234807	542838	364956	322905	392067	417022	168801	581141	494793	372895	364110	212304	177312	352190	434572
61200	26785.4	21616.8	16794.6	25474.8	17554	17263.3	28892.4	41340.8	48358.8	24528	25065	19656.8	23355.8	29617.6	23715.4	24391.2	36581.6	19549.2	31385.6	19374.2	425969	369761	258480	658196	206272	233493	539334	361906	320360	386225	413018	168022	573315	488816	367133	360360	208181	174975	352912	431126
62400	26121.2	20670	16520.8	24475.4	17067.2	17070.4	28229.6	41036.8	47528.8	24651.2	24019.2	19829.2	23778.4	28552.9	23970	24164.8	35825.2	19643.6	31354.2	20095.2	420191	362597	256679	650944	204065	230610	532908	358345	316952	381617	409570	168303	563446	484121	362742	355346	205882	173090	349492	425793
63600	26493.8	19908.4	16028.8	23459.2	16852.9	17046.4	27719.6	40888.3	47598.4	25406.7	23867.6	20230.8	24799.2	28104.4	24799.2	24110.4	36008	20250	31872.4	21795	413239	355260	254830	634935	200332	228918	524510	352872	311972	376523	403796	168739	559353	477350	358342	353640	202572	170892	341993	421224
64800	26822.8	19270.4	16425.2	22813.3	16700.8	17681.2	26985.6	41637.6	48582.1	26716.4	23859.6	20796	26679.2	28701.7	26066.4	24702.1	36870.8	21511.6	33232.9	24316.4	404881	347613	252857	620322	196966	226923	515060	347473	305729	371291	394924	167896	546669	468058	353217	349379	199491	168674	334709	419060
66000	28365.2	19415.2	17056.3	22294.4	17317.1	18716	27431.2	43834.2	51454.4	28934.2	24641.6	21792.1	29826.4	30283.6	28220	26199.6	38659.2	23577.6	35617.6	28007.5	396476	341168	251038	609754	193356	223611	503202	340964	301580	364208	388022	165305	529555	462404	343764	343329	195622	164975	326391	415686
67200	30230	19670.4	18360	22260	18256.4	20575	28174	46829.6	55926.3	31708.8	25890.8	23483.2	34060.8	32877.2	31706.8	28471.3	41660.8	26413.8	39662.4	33809.6	386165	332846	248685	595831	189418	220710	491039	333525	295188	355228	380527	162949	511883	450289	332644	337833	191904	160537	318185	410557
68400	33328.4	20130	20315.2	22611.2	19413.3	23256.4	29731.7	51793.6	63279.6	36314.6	28205.6	25592.5	40495.2	37242.8	36513.2	31867.2	45657.9	29804.4	44947.1	40678.4	376726	322049	243383	574625	184558	215809	477670	324601	288929	346992	371357	159874	497258	440190	322446	331705	186924	155546	309353	400271
69600	37750.8	21542	22600.4	23468	21596.8	27348.8	32152.8	58750.4	72814.4	42297.2	31773.8	28945.6	49038.3	42645.6	43266	36709.2	51743.2	35077.9	52434	49789.6	366058	310593	238232	555626	180087	212530	460289	315494	280912	338498	360469	156505	481348	429697	311158	324599	183139	149968	299005	389812
70800	44462.4	23287.9	26251.2	25163.2	24396	32958	35644.6	67696.8	86658.8	50195.6	37349.2	33418.8	60660.8	50713.3	51318.4	44063.6	59483.3	41556	61240.8	62034	356132	298660	233978	538952	174750	207845	440394	304128	272269	333335	349605	152056	462508	415117	297949	315994	176792	144299	287790	378024
72000	53029.6	26451.6	30338.3	27582	28648	40372.1	40681.6	79305	103904	59891.3	44332	39244	74206.7	60540.8	61568.3	52923.6	69798.8	50406.7	72965.6	77189.6	343924	284570	229326	520565	169648	201758	418862	293309	262087	320705	338402	146325	441844	398046	281744	305794	171104	138093	277315	365579
73200	64835.6	29980.4	35812	30735.8	34333.6	49534.4	47435.4	102736	129693	74288.4	55761.2	33762.8	95618.8	77346.3	82417.2	67667.1	88295.6	60320.4	88792.9	91950.4	360020	298975	257983	509505	184341	212349	436755	302580	252388	343064	365355	145508	431772	399986	318633	320302	172120	144220	270133	400641
74400	68059.6	32492.4	43510	33907.2	37733.3	57488.4	47912	102424	141616	73876.3	56321.6	35239.2	102692	80594	82416.3	64764	86839.6	60148.4	83223.2	94592.5	327231	272390	228311	482575	160047	207340	411800	288427	242377	320392	343517	133548	399365	374317	305260	320069	159707	134703	262528	395918
75600	74202	33779.6	47783.2	35675.8	36752.8	64930.4	47734.8	108171	152913	71388.8	56982.1	39869.6	105544	84585.8	84414.8	67925	91860.4	60690	82921.6	98087.2	315221	254272	213972	458329	146579	201365	403486	274711	235279	294724	321924	118869	380060	359339	289384	315231	148634	125325	247274	387566
76800	77826	35257.6	51965.8	38254.8	37362.5	69746.4	49450.8	111530	158810	68843.3	58058.8	43167.9	104931	85444.4	85013.3	68595.2	94617.9	60118.4	82255.6	97667.2	302972	239495	202408	441539	135137	193584	388302	258180	229457	277694	297196	106360	370860	347055	278464	306436	141926	118577	234493	368095
78000	76283.3	36511.6	54237.2	40840.4	38269.2	71174.2	51304.8	110952	158727	66211.2	59454.6	44522.8	103039	86287.6	83181.6	68894.2	95912	58180	80196	95416.4	290474	228596	193560	427709	126151	182675	372453	243246	219645	264302	274664	96353.2	366513	336747	268396	292744	136370	112930	226408	351045
79200	73950.8	37876.3	55374.8	43182	39379.6	69988	52365.4	109843	158105	64757.6	60962.4	44886.3	102064	85165.8	81474.8	69424	97114.2	56826	79982.9	93598.8	276086	220164	182920	416624	118028	172713	354819	229741	209879	253734	255093	89737.6	361729	329183	258853	284746	130899	108924	219384	336869
80400	73281.7	39592.4	57427.1	44920.8	41468.8	68052.1	54305.6	109655	156714	64627.6	62714.6	46089.6	102930	85096.8	81382.9	69793.2	100784	56640.8	81846.4	94499.6	262709	217370	174548	406591	111724	163071	340971	221314	202671	245618	240702	85873.3	359355	321133	249430	278117	130021	105821	213766	328199
81600	74409.6	41488.3	61785.6	47771.3	44286.4	68567.2	56710.8	112415	158253	66233.2	66122.4	48832.9	105522	85897.9	84304	71692.4	106568	58114.4	86124.2	98122	250881	214736	168817	399920	107767	156385	331354	216082	198718	239041	231853	83145.6	354428	311576	239464	274687	128084	103320	208844	321511
82800	77891.3	44594	68220.8	51108	47636.4	72864.4	61375.6	119486	165178	71144.6	70904.8	54412.4	114802	90622	90222.5	77267.6	116060	61471.6	93948.8	105251	242018	210852	166128	392231	104836	152626	323917	213593	195283	230110	225196	81981.7	353664	301858	231672	270960	123826	99708	203617	313411
84000	85330.8	48918.8	76506.4	56020	52691.6	80610.4	68418.8	130868	178085	77936	77439.2	62472.8	128166	98541.7	100642	85380	129698	67518.8	105420	114839	235156	204578	162242	386254	101020	148539	318618	211185	191557	220950	222251	83392.8	354600	294274	225495	266070	118522	100974	198760	304217
85200	96427.6	54090.8	86379.6	62716.4	58512.5	93052	76257.2	145646	198387	87577.1	85716.8	72645.8	148533	110098	114826	97439.2	147118	76834	121222	129236	229829	198488	159256	381441	97644.4	148400	312690	211297	188493	213325	219742	85405.4	350047	285918	222170	261429	114692	96302	194992	292428
86400	110910	61722	99725.6	71195.4	65362.4	109645	87001.6	163853	227119	99420.8	97190.8	85337.2	174101	126247	133189	112461	168492	88078.3	142435	148456	223164	191159	156299	378356	94210	147977	303818	209882	186094	207820	218833	86355.6	342787	278838	218235	258336	111003	93481.7	190964	279972
87600	128825	70774.8	114348	80926.8	73968.3	133364	99890	184624	265380	115227	106520	116099	198604	149231	156098	127630	203388	100787	167466	171913	220157	186827	146030	377356	93326.4	143572	280768	218208	197295	209926	230906	87993.8	338336	272410	198802	238979	118265	82330.4	198591	226166
88800	182660	97273.6	142435	101435	98368.8	188321	139402	271386	368110	163916	149096	185323	300464	225814	231236	206484	283588	160741	265049	289566	226160	207864	153551	381732	103506	136220	269810	240918	208743	231706	244760	95701.6	348965	273500	189188	234630	131450	90580.8	211515	232153
90000	314122	144574	179875	138090	147035	289103	220546	402348	572117	261437	228200	279238	464003	335020	346385	301503	393043	223381	401849	455618	230956	217697	154470	382972	105888	136338	268903	240372	218811	238435	234422	94549.2	340618	273564	182429	234249	129398	94792	211498	234180
91200	492726	211442	230772	186222	205669	431793	301918	549483	857847	392725	319068	397812	639297	478086	498049	428540	511554	303563	555032	641323	228790	210048	145420	371008	102328	126792	255370	229568	215406	240105	218416	88528	323617	267490	158964	216505	126420	92031.6	199752	217480
92400	688987	299800	279449	236390	272117	576918	379776	692507	1114280	532614	432253	529665	826024	629797	649363	606666	588637	411138	702118	818687	218662	190519	132916	349641	96817.6	112079	228828	208252	200649	232196	201827	78331.6	290560	247946	132812	184422	115438	83001.3	179545	192170
93600	842406	381792	312541	275851	336826	686412	439401	754378	1265740	660067	531183	626104	929570	767131	763228	755477	613822	500303	802212	906767	200703	166149	121667	322188	86633.3	92305.2	199627	182821	179535	206589	184574	68823.3	250213	222138	107657	150066	100484	73113.6	157383	166166
94800	913530	427250	322755	290323	376832	734037	465654	748792	1288070	737265	594718	668814	930911	848421	800044	851628	620853	547204	856280	897604	178828	141414	109008	293103	76560.8	75264.6	171726	161647	159400	177360	168427	60443.2	223086	197943	89939.6	123422	85321.2	63836.3	138023	143204
96000	911458	439855	313026	290092	387147	741432	468407	721258	1244790	747576	610331	663320	891800	863421	767016	870884	612671	558192	854195	850587	158378	123591	96600.8	267385	66210.4	64947.6	150358	145876	143127	154272	153770	52974.2	202405	176149	78280	105302	75024.2	55995.2	122689	126488
97200	870375	432017	297148	281873	381196	720433	460485	684196	1186160	722614	601387	626084	850846	838687	703894	835445	586754	540682	823837	796584	138747	110188	84435.4	249820	56701.2	58822.5	133604	133928	129760	137131	138832	47157.6	182354	159969	70504.2	94020.8	66999.6	50346.7	112189	114623
98400	814230	414580	283005	269990	372003	675521	445583	635041	1119150	686727	582716	577492	798822	790961	632959	781633	553923	510598	780751	743434	122648	100625	75357.2	237445	49971.2	54956.4	121597	124481	120679	125053	126990	42087.9	167474	145674	64279.6	86188.8	60477.2	45525.2	103492	105666
99600	748605	391433	276472	259896	359598	623482	428604	578384	1050040	645202	566245	531172	745080	728894	571658	727791	517747	475865	739697	688879	108969	93777.2	68491.7	229780	44960	52162.4	114311	118085	113593	116596	118555	38740.8	157118	136046	59767.1	80636	55896.4	41903.2	96199.2	98443.3
100800	689245	369343	269252	258727	343648	579860	404884	527870	987307	611192	552040	496794	695013	680068	530673	677654	491984	444014	696923	637220	101142	88606.7	64324	224704	41635.2	49523.2	108384	114909	109738	110980	112688	35970.4	156852	130145	56659.2	77317.9	53322.4	39577.2	91833.8	93030.4
102000	640619	349857	257793	258402	329692	543765	380082	491235	919590	573242	539407	466282	649174	639991	495527	637282	471275	420189	648835	595332	95309.6	84984	61537.9	221609	39690	47760	105138	111827	107346	106894	109424	34552.1	151062	125619	54476.7	74949.6	51674.6	37610.8	89468.8	89972.5
103200	597470	335351	247402	255960	316266	518406	356196	462377	855381	534624	527514	438095	598998	613389	459551	602544	451521	400509	603481	556783	91678.8	83371.2	59986.4	221909	38585.2	46645.4	102866	110187	107093	104755	107977	33249.6	148306	123500	52752.8	72814.6	50470	36447.1	87759.2	88245.6
104400	554721	324298	236415	249152	306471	495342	337550	441793	795216	503383	514601	411725	553327	596976	429048	578482	436058	381154	566036	515121	89799.6	82084	59295.6	224498	38159.2	46178.4	103258	110628	107586	103797	107654	33319.2	147733	123862	52007.2	72082.4	49958.8	35710.4	87599.2	86771.6
105600	509871	313539	226510	240503	295613	471455	319984	423724	742748	475883	499489	387854	519296	578212	401236	559191	421790	359823	535922	473832	89145	82203.2	58628.8	226923	37975.6	46191.3	103447	110161	109158	104358	107880	33065.2	149069	124940	52214.4	71441.3	50111.6	35825.4	88690	87265.8
106800	465412	306758	213362	230068	284615	443503	300841	403033	692079	449235	480609	359596	482282	552901	373478	540027	405188	339464	511108	435614	89079.2	83597.9	59287.2	230872	37972.5	47184	105383	111552	110437	105184	108415	33375.8	151024	127196	52642	71624.4	50896.7	35885.2	90090.4	88883.6
108000	424124	300176	201564	217563	272625	414167	285641	383320	646492	423037	460034	331457	445899	522525	344162	513468	384883	315614	482823	397004	89893.3	85762.4	59575	234948	39133.6	48789.2	107986	113689	113255	107576	111111	34328.8	154105	130721	53964.6	73020.4	51627.6	36674.6	92291.2	90337.1
109200	382900	291572	187904	205325	259063	383496	272592	361242	604478	398403	437812	302706	413656	487027	319594	483695	364400	294502	457868	362194	91223.2	88801.7	61460.8	241946	39818	50765.6	111587	117069	115426	109598	113451	35353.6	160897	135946	56750	75905	53572	37902.8	94865.4	93516.4
110400	346029	278238	173251	194944	243224	354434	259866	337551	546659	372346	413230	276228	385907	453350	297094	452392	343777	274830	430673	329408	93898.8	91544	63154.6	250702	41327.9	53494	115466	119060	118468	113520	116882	36874.8	169021	141393	60137.9	78976.8	55587.1	39736.4	98036.8	97581.7
111600	315652	263922	161660	186208	228765	329749	246366	318506	503402	343678	391418	252166	357499	422514	270906	420551	322266	255571	407211	300682	97581.6	95958.3	65801.2	260367	43124	57008.8	120765	122757	122662	117870	120407	37967.6	176406	149435	64622	82431.3	58230	41655.2	102412	102708
112800	287648	246040	150688	178704	212220	307569	234124	297370	468663	319682	370049	231408	328281	394352	245084	389165	300633	233855	381443	273979	102282	100520	69507.5	271950	45548.8	61576.4	128014	128560	128139	123640	126396	40300.4	186730	159114	70962.5	87485.2	61977.9	44251.2	108358	109644
114000	260656	229303	139673	171137	197032	286976	221159	278251	435341	296701	350283	211721	307274	375879	224366	363543	280734	216534	354292	249442	108220	106712	73996.4	286664	48907.6	66901.3	137102	133809	133102	129946	133262	42772.4	199141	170570	78860.4	93862.5	66502.8	47890.8	115099	118177
115200	237186	214399	128192	162952	182608	265564	206979	261026	402087	273308	326948	193775	282504	347431	203957	339113	261701	199522	331888	227011	115298	114658	79872.8	305077	52638.8	73648.8	148315	141845	139504	138484	142786	46012.9	213917	183636	88106.8	101915	72092.5	52196.8	124296	128160
116400	215288	199509	118732	154313	168680	243259	193042	242870	374090	249542	303233	176769	258230	323657	185913	313996	241543	183238	307674	206875	124654	124443	87115.8	327565	57519.6	81757.1	163908	150305	148116	149102	154468	50588	232920	199200	98491.7	111359	78834.8	57597.1	134626	140000
117600	194653	185145	110069	149064	155133	223254	180233	227574	347911	227367	280851	161486	238956	301155	169957	290675	223452	168236	285948	187110	136090	135925	94858.8	352307	63380.8	91464.4	182413	160646	158044	161702	167756	55914.2	255767	220190	113152	123975	86994	64189.2	148265	155409
118800	175967	171426	100884	138967	142451	203162	167045	212591	320543	205544	259393	147256	219255	276582	152854	267523	207456	155181	262260	169166	149717	150886	104619	381944	70650.8	103761	204359	173477	170132	176537	183894	62300.8	279907	242218	0	138235	0	0	163221	0
120000	158749	0	0	129777	0	185250	0	0	295647	0	239641	0	0	255264	0	242790	0	0	239879	0	167732	0	0	414938	0	118796	0	0	185411	0	203231	0	0	268100	0	155929	0	0	181780	0
121200	143256	0	0	121816	0	168890	0	0	271649	0	219946	0	0	232432	122897	220835	177628	130140	216360	0	186683	0	0	448305	88602.5	135573	269790	206348	202396	212072	226083	80508.8	332243	298004	179383	177980	118246	92924	203678	227250
122400	129829	130213	78852.4	112862	109128	152767	135148	171951	249935	151631	201468	112354	169308	213045	109655	202508	164930	118273	198236	123724	210524	211170	142497	483193	98916.4	155605	308964	224715	220647	232391	251179	91735.2	363560	330134	211803	206300	131717	105132	228261	260796
123600	117229	117650	73110.4	104790	99936	138214	126063	160714	230868	136877	184869	102226	154749	193743	99113.8	185169	153018	108321	182356	111870	235588	237958	158281	518335	110683	179158	353440	245396	240220	256132	279414	103963	392579	364075	247915	239398	146397	118946	256679	299705
124800	105352	107619	67930.8	98462.1	90315.2	124771	118540	151447	212665	123347	168804	93154.8	141391	176805	88998.4	169726	142107	98653.2	167912	100865	264251	264783	174978	555336	123342	204626	402817	268601	262678	281741	310218	118381	421786	400485	289198	274301	160259	132548	288021	338916
126000	94621.2	99423.6	62715	92392	82679.6	113274	111121	142238	197472	111933	153793	86041.2	130686	160603	80483.3	153514	132181	89611.6	154066	90991.3	294598	292568	193411	590319	138323	228283	453871	292764	284803	308662	346426	135968	456097	441788	334774	313090	176010	146875	322303	379440
127200	85704	91254.4	58503.6	87813.3	75698.4	101858	102449	133283	183442	100627	139504	78313.2	121280	146110	73452	139410	123074	81990.4	140738	82381.6	325934	320454	214974	621236	152881	252949	501095	317250	306790	333952	385455	154040	487969	479752	377897	353364	192070	162380	357702	419710
128400	78333.6	82908.8	57049.2	82049.6	68377.9	91694.8	96255.8	124876	169343	89998.3	126982	71547.1	110791	134462	66098.3	126625	114925	74451.2	128878	74426.4	358728	348492	234616	650504	168678	277656	547555	344543	331011	356643	425353	173634	516144	514807	414528	393833	206920	176330	390352	454796
129600	70770.8	75098.4	55133.2	77639.6	62459.6	83219.6	90005.2	118399	156076	81288.4	114910	65872.4	101909	123739	60201.6	113938	106674	68082.1	117264	68106.4	388777	371136	256498	673246	183261	298874	588500	370050	353510	379240	468808	194749	549776	549558	448186	432006	222190	188858	422128	484800
130800	64623.2	68125	51306.4	72764.4	56697.5	75399.2	84807.9	111554	145333	72694.4	104140	60775	94718	113804	55103.6	103954	99837.9	61993.6	107870	61906.8	420543	392833	277651	693198	197248	317023	619071	391630	372214	399816	506532	215255	573815	582715	476426	464723	235756	201214	448776	513405
132000	59717.5	62397.2	47387.5	68838.8	52282.8	68206.3	80546.8	104807	133968	66311.2	94708.3	55882	88088.8	104024	50407.1	94555.6	93530	56950.8	100984	56898.3	448424	415480	299190	712715	209977	331298	644641	411127	390409	417159	540348	235236	589404	611600	495967	490791	247171	211199	473415	535054
133200	55100.4	56977.9	44540.8	65358.8	48197.2	61734	76401.3	100032	124121	59678	85846	52044.2	80803.6	94903.3	46551.6	85685.8	87553.2	52299.2	92864.6	51740.8	472812	433148	317720	726898	220455	343961	663391	429965	406428	431007	567377	255218	603083	635647	505256	508313	257458	217799	491902	544463
134400	51291.7	53104	42378.3	61975.6	44130.8	55889.2	71508.8	96012.5	115702	54462.9	77666	48211.2	75481.3	88150.8	42815.8	77632.4	81958.8	48256.4	85904	47792.1	489920	445359	337915	737260	228611	351749	674966	443670	421587	444381	594314	274526	615796	655985	514254	521409	266924	222973	506808	552392
135600	47957.2	48850	39858.8	58139.2	40857.2	50841.6	69241.2	91605.2	108303	49696	70627.1	45364	70806	82008.3	40326	70606.7	76922.8	44808.8	80889.2	44036.4	506855	453401	351959	746917	237217	356145	677230	452533	429743	451055	611303	287492	622627	672978	520939	526411	275880	227472	516711	560816
136800	44860.4	44708	37667.5	55584.8	37594.2	46600.8	65512	85447.2	100589	45667.9	63914.4	42491.3	65335.2	76121.2	37825	64181.2	72519.6	41755.2	76277.6	41137.1	523876	463928	363965	754991	243347	360375	679417	461974	437728	457573	627532	297782	623453	681637	517998	524516	282826	230200	525195	569436
138000	42302.1	40770.4	35633.2	52750.4	34603.2	42777.5	62464	81175.2	94830.8	42270.8	58067.5	40224	60435.8	71210.4	35213.6	58817.9	68211.6	38706.7	70666.8	38515.2	534526	469671	373617	759246	247707	364382	683322	468088	443244	460839	640599	307957	627635	687108	513886	518580	287193	231103	530592	567929
139200	39740.8	37993.3	33405.6	50328.8	32156.3	39617.2	59127.1	76509.6	89362	39870	52952	38290	56805.2	67108.8	33627.6	54230	64406.3	35960.8	65915.8	36342.4	539237	468773	380630	757627	249917	363921	679403	470817	445817	465604	649085	313961	631554	695514	514836	517399	289722	231268	533202	566794
140400	37908.8	34876.8	31049.6	47606	30267.6	36961.3	55325.6	72363.3	83946	37311.6	48750	36749.6	54000.4	62687.6	31701.2	49737.6	61502	33797.1	61816	34317.1	542248	468478	386832	758502	251176	363183	671725	470431	444680	461423	652624	316609	630643	696836	511556	516864	291321	231148	535854	568093
141600	36621.6	32077.1	29017.2	46622	28267.2	34278.4	52780.8	68127.6	78659.2	35331.6	44682.4	35117.5	50656.8	59195	30217.2	46192.4	57954.6	32371.2	58882.9	32568	547828	467978	387737	757904	252118	365262	667131	471407	446335	461390	651397	319663	627904	694809	504878	513313	290504	230185	536784	563826
142800	35181.3	30032	26984.2	44716.4	26514	32130	50348.4	64941.7	74488	33722.9	41222.4	33824.4	47751.3	55892.4	28800.8	42802	54747.2	30552.1	54916.4	30889.6	553560	462761	385532	753053	251906	365366	666019	470501	446426	463038	650736	324625	624663	693322	501912	511893	289213	228297	534244	555034
144000	34086.8	28407.9	25268.8	43012.1	25311.6	30473.2	48387.5	61040.8	71243.3	32576.4	38848.4	33271.2	45864.8	53333.3	28020.4	40557.1	52492.4	29196	52067.5	30162.8	555879	456043	379930	744940	251424	363192	658767	468515	443154	461421	645785	325079	620329	692994	500020	509182	287652	225232	529749	549667
145200	33521.2	26876	23457.5	40920.4	24316.3	28666.8	46180.4	57796.3	67725.2	31922.9	36268.4	32727.2	44040.8	50618	27436.7	39160.4	50352.9	28299.6	50173.2	29538.8	559087	452668	379012	738357	250900	361711	650775	463843	440726	454572	639994	321642	611697	686422	491523	504698	286235	223864	525687	546004
146400	32980.4	25404	22892	40186.3	23254.8	27824.2	43924	55135.6	65339.6	31918.8	33992.9	32280	42006.4	48785.4	27095.6	37017.1	48611.2	27776.3	48185.6	29395.6	557508	449722	375316	732170	249128	361985	644300	459690	438623	450316	634224	319660	603178	677471	482286	497870	281231	220615	518037	540912
147600	32696	24060	22733.3	38840.4	22854.6	27555.6	42621.3	53580.4	63651.2	32356.7	32751.6	32313.8	41603.2	47542.4	27378.8	36886.8	47482.1	27357.6	47386	29627.6	549575	443810	371218	721739	248083	360850	636881	455557	435964	446362	627199	317582	598017	671068	478198	496231	278558	217124	511076	532537
148800	32832.9	23273.6	22320	38247.5	22666.8	27316.7	41951.6	52835.6	63021.2	33572	31979.2	32966.4	42046.7	47285.2	27898	37192.5	47172	27609.6	47015.2	31043.2	536620	437501	364710	712531	244910	357756	626526	449689	431743	438410	616925	315999	592789	665605	475218	493351	276810	213377	503418	527791
150000	33820	22843.3	22516	37577.2	22762.9	28008.4	41626.3	52208.8	62784.8	35265.2	31612.4	33645.4	42862.4	47633.3	29317.6	37787.2	48178.8	28626.4	47984.6	33062	526744	433302	359756	703920	242025	356299	614703	441931	426638	429876	608400	308441	582284	651612	463322	487962	272868	209140	496488	523194
151200	35338.3	22404.4	23218.3	37649.2	23588.8	29073.3	41996	52858.3	64246.8	38577.2	32316.7	35109.2	44512.1	48482.4	31557.9	39437.6	49681.6	30505.8	49734	36594.6	516022	425446	353386	695172	240011	354213	607464	436621	423878	424081	600911	304294	572072	636226	449566	482250	271152	203930	487640	511609
152400	37927.2	22205.8	24502.8	37685	25140	31136.8	43484.6	54783.2	67571.3	43135.6	33593.6	36870.4	47964	50721.3	34860.8	42077.2	52409.2	33195.2	53455.4	41661.2	499550	414661	349566	683555	236578	350563	596770	431622	418103	417892	592918	301168	562257	622237	438349	474182	265424	197700	478337	495709
153600	41684.2	22997.2	26152.5	38164	27447.5	34438.8	44768.4	58797.5	72193.2	49431.7	35982.4	40005.6	53864.6	54166.4	39356.3	46708	57455.6	37421.6	58409.6	48531.7	485440	405868	341357	670371	231941	343003	582234	420339	410681	406807	579804	297813	551572	607534	426806	466525	261772	193032	466567	484236
154800	47197.6	24458.3	29220	39564.2	31108.8	38718.4	47769.2	64148.4	78897.9	57032	40010.8	43772	60811.2	58967.5	45627.2	52588.8	63329.6	43314.4	65868.8	57840.8	472953	398309	337511	656612	230947	335301	568120	411577	403277	394758	564765	287319	535263	588478	406738	453626	256431	186498	452848	469602
156000	55005.2	26607.2	33399.6	41833.2	35846.3	45200.4	52439.6	71898.3	88330.4	68254.2	45516.8	49326.3	70230.4	65313.6	53485	61302.4	71252.1	50832.8	75052.4	70335.4	462896	389602	330326	644496	227628	326897	552455	402038	395624	384459	550398	279448	521805	569807	386590	440934	251061	178652	437161	450922
157200	64934.2	29890.4	38923.6	45282.5	41262.8	54023.3	58466.4	81722	101336	81884.4	53210.4	56696.8	83046.8	74031.6	63553.2	72851.7	81603.2	60168.8	86280.8	85506.4	446877	377774	320925	627460	221591	315277	535189	391018	385864	373884	534818	269398	509455	549335	368723	426630	244977	171820	420847	431240
158400	78141.6	34510.8	45012	50224.8	49095.8	65463.6	66305.4	94673.2	117396	99125.8	63134	65273.8	99583.2	84904.8	76235.2	86670.4	94071.3	72762.8	101271	104624	432835	366081	313283	610354	215588	301284	513231	377234	375377	360227	516289	259372	494370	530621	349718	409372	237768	163644	406937	414453
159600	95808.8	40603.2	53665.6	57360.4	59237.6	79707.1	75327.2	118788	137165	120584	79982.5	50618	121911	100001	95604.8	106051	114635	84265	115938	128562	443757	399509	362753	601287	232963	317527	525144	375113	353719	389576	520934	288758	501022	477490	359050	428432	257587	164595	381640	431789
160800	98872.4	46562.9	66793.2	60786.4	62406.3	93061.2	76731.7	126498	149656	126594	90687.2	51954.6	132076	107168	96485.2	108523	116433	89454	115257	126130	400194	374280	330600	580754	219873	294953	482306	340824	331417	377320	469694	265306	452994	454474	341478	428939	244452	154474	375230	412418
162000	106596	48854	73701.7	65869.2	60970.4	101467	78045.2	129891	163821	125098	94930.4	54741.6	138539	111817	95077.1	111416	119183	94089.2	115823	129707	373824	354032	306490	551733	204550	278462	471922	320528	322457	351215	450880	241992	435327	429220	324362	411624	225368	144060	367387	399194
163200	114443	51428.8	80030	70390	61632.8	105154	81256.7	134472	174987	122407	95805.6	57687.6	141509	113679	95094.8	110885	119468	96004.8	114415	134210	359075	331665	285293	533050	194364	263125	458018	306912	317168	330085	431293	221856	428363	407890	311400	399530	213383	136305	354625	390782
164400	115802	52184	82191.3	72602.4	61622.5	104986	82907.2	133908	179276	117820	95332	59158	139023	111117	92512.5	105983	117881	94261.6	110582	135268	352169	319355	267857	517192	189119	249621	445038	293723	309108	319714	414150	210260	428319	393285	305798	390859	204613	129314	341865	381940
165600	114966	51513.8	82888	73787.1	61472	102386	84851.6	133128	183369	113324	94337.1	60297.6	137792	108232	90758.4	102488	116278	92840.4	108277	136524	343370	306516	251596	503727	183180	234045	431785	283519	300260	310084	397298	204316	427918	385464	302113	383622	195308	125809	331176	375004
166800	113608	51286.8	85795.4	74728.8	62215	99154.4	86606.7	132232	187017	110739	93805.2	60785.8	137824	106340	90680.4	100364	117870	92797.6	108513	140817	331016	296030	237012	497270	175485	221522	421212	276692	293670	299276	381254	196400	422602	377081	298928	374305	186150	122813	323646	367741
168000	113577	52376.4	91613.2	75587.5	64574.4	98427.5	90088.8	134364	192314	112137	93460.4	63126.8	139933	107530	91933.6	101953	121947	94813.3	111195	149342	319866	284154	226801	493190	169263	210022	410721	272853	288086	287072	368968	189088	417225	372121	291803	364395	176595	119624	316865	357513
169200	117784	55210.8	99563.6	79274	68437.1	102686	95237.5	138128	200222	118240	96641.6	66911.7	147648	111758	96606.4	106546	129415	98919.6	117335	160556	308560	272156	219309	485028	161836	201462	401664	268814	283593	276737	357966	181340	413874	366586	281914	350884	168772	114225	309637	343628
170400	126975	59174	110179	82899.6	74276.8	113622	102059	145815	211789	128080	101832	73350.4	161313	118421	104946	114812	140733	106988	128314	176852	300905	259597	214213	479007	155426	195513	390409	263892	278585	268656	348728	174728	409128	360664	271070	332823	162360	108608	304298	330633
171600	142724	66297.1	123726	88945.2	84878.8	129102	112436	159248	231585	142349	110768	82758.3	180690	129472	117276	128280	156288	118568	143883	199497	296154	249986	211423	471552	150565	189425	379408	260056	272405	261295	337493	168462	400348	354136	260874	314448	156709	104055	298858	316220
172800	166451	76223.6	139401	97920.4	96411.6	149694	126968	179297	264850	162778	123818	96137.6	206396	145095	133639	146166	176234	133854	166606	229295	292411	240867	210471	466102	144597	182834	368984	257332	266544	254508	328642	162255	390047	344728	249999	298842	150400	99354	292380	301849
174000	198096	90018.8	156888	109456	109554	179225	147327	208540	305688	188300	134092	137274	239084	165985	148662	164167	209681	156338	188755	262523	292443	247027	212103	470035	144822	181732	358608	272562	291177	262524	362736	149856	395440	353712	246168	287163	158946	96093.8	304353	295093
175200	302685	127788	212046	157752	143596	258045	205028	298131	400632	264195	199946	244094	339260	235958	230887	254563	299008	234982	283469	422266	303757	273153	247205	481313	157502	174499	354691	308048	316297	287528	369118	154333	405109	346356	246879	280225	170793	105586	317182	301544
176400	492716	175366	268224	215650	202550	388535	298627	474397	606823	422392	300995	382079	526994	349702	382645	409365	430440	359302	442526	658029	300386	290530	252142	479712	160295	179128	351841	304989	325137	294464	346222	153644	396815	341810	233276	280984	175046	108392	318761	292932
177600	704171	253205	323533	295559	290858	594071	427120	722428	891539	625009	447727	528128	737872	533290	612213	637225	606797	501856	661888	941240	299983	276233	240614	466631	155492	174649	332769	297282	322884	288465	338927	147795	372034	333023	207263	264628	169922	105020	308421	261495
178800	932346	371840	403025	390865	399148	835918	563903	926788	1206480	892683	644370	697015	956964	750132	886359	928635	741272	661521	899237	1186610	295891	251908	217294	451118	145599	157822	297710	283189	310256	261970	321530	132990	341323	320300	167458	227041	152521	96028.8	282327	226011
180000	1114360	517590	453769	483189	514042	1046790	685027	976014	1415130	1110540	823138	843821	1102420	953768	1067430	1153590	801280	779226	1064150	1272420	277836	221961	190320	423384	128679	134607	257402	260691	283542	239858	302112	114240	304195	303575	132398	181853	134734	85774	252639	188515
181200	1205330	627400	456884	546413	593816	1148300	744312	982000	1467350	1199640	928928	916190	1145700	1028660	1113120	1246850	784222	822104	1119860	1246280	252308	190297	164238	387848	114634	109613	216066	233373	249348	213988	275791	98773.8	271720	283778	110733	149637	118601	75393.6	218353	164218
182400	1214330	669129	443920	586734	625818	1140830	749880	955228	1436230	1185810	981270	912716	1131590	1009930	1070070	1253520	729794	813408	1109770	1176920	227474	169554	144362	355387	103514	91483.8	187410	209427	222159	191441	250463	85477.2	246242	261102	93966.4	130240	106077	65707.1	192364	149348
183600	1180170	679959	435445	577630	625287	1082130	733566	913001	1393960	1122580	990734	860735	1087070	963665	1006790	1220470	683288	789150	1061250	1107490	202488	155308	129508	329908	95912.1	81774	167818	192325	200601	175111	229540	74592.9	221787	240380	83886.8	118049	97709.2	58080.4	171897	136228
184800	1111400	675049	425578	564099	603155	1011570	707764	864012	1345630	1058160	974596	802025	1037900	927918	935189	1170470	652712	759752	995343	1036750	181724	142746	117360	308898	87074.4	75920.4	152757	179635	184628	162554	211116	66902.8	200596	222738	76375.2	109008	90566.4	52219.6	156257	126083
186000	1031920	652152	411654	539908	570025	946424	667630	804450	1282870	998872	956633	751350	984041	897381	873659	1125080	627674	724585	937678	969007	166943	133522	107732	293290	79969.2	72266.8	139252	168350	172274	152812	196017	61782.1	185946	204665	71163.2	103022	84545	48100.4	145172	120052
187200	960353	616821	397423	512725	535132	899305	629574	749238	1214670	942003	931718	707720	931242	857380	803142	1075310	598506	683581	889427	906671	156467	126818	100025	282497	74369.2	69806.3	131824	162298	164468	144656	185913	57998	174466	191224	65697.5	98177.6	80847.6	45194.2	136815	114702
188400	903354	583876	379386	489482	503054	858798	596000	706255	1150950	894260	906702	671634	886325	808318	751252	1019920	570588	641666	845264	848582	147731	122546	94975.2	274557	70140.8	68584.8	126940	158126	159627	139548	178483	55745.8	168271	183051	61819.2	95069.2	79160	43084	130680	111031
189600	852450	551671	358522	466054	471034	817618	570028	669915	1088130	849565	879533	642678	844312	761129	702624	969373	548956	606593	802738	795578	141972	118813	92002.5	270434	66998.8	66475.4	122922	155319	156228	136241	172618	54267.6	163939	178145	60958.8	92949.2	78273.2	41914.6	127792	108666
190800	803946	524282	341336	448114	444046	776287	544288	634724	1022260	795746	845075	611633	789982	714407	661318	914732	533150	574115	756986	750466	139276	117992	90564.4	270348	65928.8	66032.8	121512	153343	155049	134887	168931	52938.8	161773	175542	59366.4	90964.6	77943.6	41024	125275	108714
192000	749207	498681	326802	435936	416205	730883	520434	605594	961335	743833	811057	578790	738869	671803	618747	860491	513970	537254	706971	699583	136833	117406	89940.8	271173	65735	66200.4	121390	154263	155388	134873	168052	52786	161608	175054	58555	90657.2	78936.7	40588.4	125404	108000
193200	692376	475778	306505	423790	391502	682298	495281	579444	900220	694211	774343	545738	689080	635478	575045	810921	494352	502074	664440	650804	137415	118040	89859.2	273914	65987.6	66640	121663	154762	156485	136256	168508	52232	162925	176025	59587.6	91426.7	80324.4	40549.6	126115	109308
194400	641461	456263	282763	414628	371474	633142	468694	547486	833532	624696	733008	508871	640725	596894	528226	755760	474762	467485	624370	601159	139366	120012	91013.8	278892	67834.6	68702.8	123729	156852	158566	138336	169391	52575.8	165931	177126	60077.1	92422.4	82130.4	41126.4	128198	110850
195600	584574	434881	263490	400943	351794	590006	443980	518182	777791	580386	693482	472795	594194	556547	481414	699572	450762	429811	581675	550017	141609	122184	93040.8	286463	70467.2	70960.8	127194	159803	161496	142408	173020	53488.8	170925	180253	61557.6	94496.7	84841.2	41976.7	129773	113242
196800	529879	403501	241278	385187	328262	549551	418024	481682	722200	539741	650046	436251	556280	518898	442374	644616	427599	395881	543041	504633	144940	125287	95896.4	293998	73591.7	74123.2	131693	163783	164230	146169	177154	54918.8	177210	185882	64580.8	97814.8	88297.9	43476.8	132418	117740
198000	480408	373167	222104	367611	304399	513744	390766	448641	669984	493373	603323	399583	513625	477810	404652	593026	401716	365368	503916	464162	151027	129658	99467.1	303573	77081.2	77804.2	137564	168499	169967	151023	181561	57442	185723	191616	67722.9	101624	92302.4	45272.5	137238	122935
199200	433811	341269	205376	350862	282305	478983	364625	420348	620510	446577	560054	365297	472411	436282	366598	543248	375388	334834	462615	424823	158628	136740	103831	314261	82796	83219.2	144520	175698	176303	157142	189031	60521.3	195502	200942	73434.8	107322	96680	47714.8	143365	128724
200400	389906	309556	188848	331825	260158	443839	336181	388429	576105	408333	519249	332409	439206	400670	335868	500085	351947	308487	421999	390300	166403	143830	109765	325952	88141.6	89354	153548	182860	182266	164262	197556	64722	209159	212503	80923.8	115364	102599	51318.8	150938	137688
201600	354203	283149	171617	314358	240500	412418	308460	354700	531712	369358	476771	302612	404654	365317	304051	458922	333178	284306	387182	358988	177216	152996	116601	342668	95099.2	97278	164812	190948	190204	172851	207613	69292.4	223572	225441	88693.2	124387	109954	55464.4	159945	149032
202800	322497	259038	156511	295778	222747	379493	283276	328906	491936	333464	438683	273953	373701	332957	274996	418110	310681	261795	353963	328104	189255	164376	125823	360732	105248	108058	180348	201835	200486	184039	220532	75014.2	240627	240676	98473.3	135180	117902	60535.6	170009	162020
204000	292357	236310	142452	276299	205571	349982	261246	309684	454710	299887	402419	249849	346515	303965	248830	381482	290568	239166	323584	299101	204371	177704	136012	376540	115893	120723	196278	214923	211247	196985	236220	83624	259223	260646	111734	149075	128170	66793.3	183350	176719
205200	267283	215230	129013	256328	188390	317956	239991	284413	418552	271023	367690	227192	321151	276905	225751	346119	273855	218631	295970	272600	222088	193570	147154	397054	127995	136468	217315	227480	223658	211993	253651	91800.4	280228	282874	128547	167218	139306	74985.2	199417	196770
206400	244874	195749	118296	237715	173152	290679	220148	258752	383435	241873	336162	204908	293665	249097	202532	315123	256098	199339	270428	246840	243425	213504	161530	420296	143824	155544	242304	245013	237955	229209	274710	102229	301377	306794	148505	188191	151905	84004.6	218296	220414
207600	222263	175814	109700	219492	158502	264885	203052	237621	353846	216680	307014	184657	268962	226240	184942	286263	237324	181956	246867	223954	265163	236305	177278	442167	161242	176677	273178	263432	254856	250104	299588	115695	324603	336884	174618	214816	167546	94045.2	240358	246974
208800	201195	158723	99774.8	202688	143784	240022	184742	221322	324877	195968	279825	166682	248572	206377	168889	257980	221792	165197	225898	202466	289999	259823	194991	465472	179419	199875	307391	282539	274150	272610	326002	130287	349890	370720	206038	245216	185974	106091	267327	279730
210000	183539	142192	92674.2	185562	130842	219290	168971	202785	296598	175877	253494	149554	226768	188200	152295	233858	207095	149728	206394	184556	317878	288781	215564	490538	199760	226550	346367	304537	293935	296276	354810	147213	373980	402952	238096	279103	205040	118001	296323	316124
211200	167599	128290	86766	169593	119509	198856	153421	184765	273720	157802	229726	134064	205382	170195	136741	211154	192770	135149	187886	165855	346402	318184	237978	517397	222538	255929	393089	327826	315127	323433	389187	169131	399136	437154	273819	316802	225116	130110	328395	351670
212400	151621	115760	80738	155616	108500	181141	140542	169349	252247	141606	208010	121294	187504	155718	123809	190476	179893	121348	171407	152412	376949	346459	262729	543322	244910	285418	436404	348846	335445	349796	425425	193342	426230	473288	312240	360011	247259	143147	365190	387910
213600	139106	104221	74454.2	143205	99222	163560	128360	157640	231660	126860	188643	109110	171214	141839	112030	172404	168706	109722	156954	138785	407544	378043	292126	565386	269477	316321	480890	373628	358068	373154	460962	218177	450852	506902	351202	403647	269739	156024	406486	424320
214800	128516	93487.5	69314	132342	89886	148860	117959	147319	213153	113921	170562	98351.7	154929	129520	101631	154805	158624	98946	143688	126550	440123	408575	323608	586347	295915	346790	525888	399149	381244	397198	498740	246450	474659	537022	382538	442778	290954	168208	443835	456926
216000	118078	84161.2	63720.4	120474	81279.2	135755	109176	136150	196329	102567	154289	89040.4	141578	118932	93007.1	140056	148464	89524	131653	115606	472500	436288	355194	604602	320933	375380	571156	421648	403783	422467	540231	276978	500095	567439	413132	480700	311386	179183	480998	482157
217200	108178	75478.3	58154.8	109044	73726.4	124328	101971	124402	181045	92918.8	140355	80624.4	129983	109374	84848.8	126983	140362	81806.8	120606	105476	503374	459688	385302	621323	342167	397588	605470	440745	423986	443000	576467	306626	521009	596152	439676	514186	330113	191032	515246	508877
218400	100288	68446.4	53590	100050	67638.3	114844	94647.2	114718	165500	83818.3	126451	72982.5	118321	101143	77587.9	115346	132932	74232	112032	97000.8	539550	485026	416960	640167	365584	418301	634740	458299	444604	456507	612258	333789	539368	615134	458368	543047	343738	200850	547652	533392
219600	92497.1	61858	50184.8	90937.5	61432.4	106381	87873.2	109128	152535	75618.4	114336	66515.6	107795	92894	71108.4	104748	125310	67553.8	102724	88552	568435	505215	445307	654710	385466	437361	662800	474973	464534	474130	647522	359780	554471	633468	472752	565826	357060	208609	571438	548581
220800	85656	56031.3	46936	83236.8	56498.8	98302.8	82155	102845	141380	69384.2	103519	61135.8	99350.8	85922	66040.4	95497.2	117882	62464.8	95031.3	81971.2	595540	518809	470286	664346	402154	449331	677726	486141	483037	489411	683047	385520	569301	648135	488644	582977	370832	215139	588042	561606
222000	80817.9	50844.8	43662.4	75976.8	51712.4	91269.2	76934	95635.8	131350	63511.2	93225	56705.2	91328.3	79955.6	61261.6	87714.4	112009	56889.2	88256.8	75384.2	616056	530527	490880	675220	415491	455719	690497	490073	496571	496668	711812	402534	579044	657566	499777	592381	378750	220189	606083	574963
223200	75599.2	46399.2	40191.2	69879.6	47478	85767.6	71977.5	87773.6	121143	58203.6	84696.8	52785.8	83866	74131.7	56742	80462.4	105503	53085.2	82340.4	70065.2	635234	542362	512266	686104	426629	462151	697780	499756	510059	504553	738564	412866	584903	658020	500968	594073	380199	223948	616524	583091
224400	71594.6	42552.4	37343.8	64970.4	43723.2	80582.9	67876.8	81392.1	113045	54070	77238	49827.6	77502.9	69067.2	53628.8	73741.6	99730	49881.3	77292	64923.8	651356	550380	528358	691330	437148	467746	706399	506199	519781	514835	763203	424620	590404	665365	504573	595109	381906	227827	622725	587157
225600	67201.6	39289.6	35120.4	59850	40854.8	75619.6	63563.3	76888	105859	50264	70411.2	47409.2	72251.6	65343.8	50308.8	68782.1	94381.2	46370.4	72597.1	60924.4	662231	551067	539406	695000	441840	466070	703936	509391	531365	519148	783101	430628	596407	673890	508072	595020	386432	229190	621625	590618
226800	64066.4	36579.2	32846.7	55163.6	37991.7	71194.4	60254.8	72637.5	98819.6	47255.4	64378	45370.4	67337.2	61541.2	47820	64465.6	89892.1	43007.6	69067.6	57687.9	672832	556615	546878	697539	445452	465038	700947	510648	538496	520129	793262	429373	596862	674757	508166	593964	389863	230418	625277	596099
228000	60998.4	33682.4	31547.6	51408.8	35371.6	73457.9	57490.4	67728	92905	44884	59597.1	43682.8	62404.4	58430.4	45672.4	60190	84976	40045	66050.8	55373.6	680967	559451	553180	702304	449815	466158	703691	512061	538493	522665	799697	430247	596643	670706	502065	584943	388494	231029	623127	591469
229200	59033.2	31462	29656.3	48932.4	33786.3	65678.8	55678.8	63621.2	88386.4	42537.5	55786.4	42594.6	59068	56016.4	43594.6	57079.6	80970	37926.4	63532.8	53480.8	682295	556428	552829	699403	450700	463998	702496	512531	538060	523319	805656	431604	599109	671646	503325	578037	386224	230642	620125	590656
230400	56459.6	30125.6	28320.4	46259.6	32108	62284.6	53956.8	60506.7	84455.2	41126.4	52141.7	42102.4	56527.9	54632	42484	53858.8	77839.2	36500.8	61534.8	51858.8	679554	552151	550408	695277	447705	460064	693445	507446	536562	521631	802860	428518	600041	670595	504130	573335	384894	231511	617236	590676
231600	55104	28877.1	27059.2	43233.2	31010.8	60578	52675.8	57749.2	81141.2	40043.2	48822.4	42347.5	54472.4	53033.8	41124	52236.8	75873.8	35458	60090	51024.8	684261	551300	548962	694428	447710	457251	682325	503853	532035	518029	797832	420220	592390	666609	498338	569068	382150	231627	613847	589352
232800	53887.1	27538.8	26451.7	41110	30255.2	58647.9	51905.6	55253.8	78495.2	39715.2	46809.2	43037.6	52545	53001.2	40399.2	51248	73401.6	34774.6	59293.6	50777.9	680969	550482	544766	692802	447509	454827	677386	500506	527566	514621	791365	410442	585800	658782	490911	563531	379448	229854	606553	583029
234000	53222	26822.5	26188.4	39132.9	30050.8	56894	51507.1	54222.4	77937.1	39925.2	45959.2	44655.4	51782.4	53640.4	40208	51262.5	71556.4	34615.2	59733.8	50577.2	673963	544107	536061	686918	441744	450836	671630	497031	523609	512218	786381	404633	581089	653692	485360	557320	375271	227830	597378	575056
235200	53619.6	26792.8	26026.3	38063.2	30665.8	55567.6	51494.4	53913.8	78263.2	41053.3	45234	46820.8	52082.1	55965.6	40525	52084	72718.4	35431.2	60796.8	51743.3	667817	537645	527873	680576	437422	445533	661455	490002	516512	506753	775153	394417	575326	646250	482338	553234	370641	225598	592163	572110
236400	55479.6	26980.8	26414.4	37450.4	31914	54876.8	52609.2	54370	79837.9	43788.8	45833.3	49534.4	52590.8	59068.8	41374	54345.8	74353.2	36306.8	63617.1	53761.6	665347	529989	521742	674132	434780	439688	649060	480230	512478	498999	761349	385069	562578	634613	472236	543504	365001	223372	585731	569669
237600	58686.8	27993.2	27912.5	37343.2	33795.8	55375.2	54448.8	56378.4	82748.4	48428.3	47252.4	53053.3	54307.6	64362.8	43298.8	58083.2	76902.5	38849.6	67724	56938.3	657327	524521	514937	663927	432771	436730	643600	474749	509928	493748	750438	376758	554322	622363	460912	534434	360399	219426	575003	559796
238800	63190.4	29763.2	30482	37693.3	36593.6	58265.8	56849.2	59870.4	88477.9	54244.4	49934.2	58122.4	57922.1	70267.2	46492.8	63719.2	80799.2	42705.8	73832.4	62077.6	644334	512325	505466	654089	426664	429663	634650	468179	505664	487615	738502	368123	547642	613018	449496	521450	356365	215235	565332	545929
240000	70052	32544.2	33480	38934	40441.3	62605.2	61275	65106.4	96319.2	62122.5	54702	64786.7	63310	79207.6	50530	71863.6	87230	48645.6	82490	68770	631446	500907	496279	642544	420566	419749	617560	456756	495533	477696	720837	356558	538610	597266	439334	509946	350146	211253	553240	536324
241200	79966.7	36897.2	38022	40999.2	46150.4	69434.2	66714	71372.9	106006	72879.2	61210.4	72917.2	70419.2	90047.2	56235.2	82801.3	95645.2	56697.5	92446	78955.8	622245	489019	488328	634531	411345	411802	603744	446985	487940	467708	707794	345773	526257	578221	424328	497379	340855	205927	540784	527637
242400	93727.6	42807.1	43798.8	44617.2	53296	78916.8	74191.7	80752.8	119598	86238.8	69743.2	83495.4	79774	102543	63676.8	96919.6	105695	67578	105670	92146.4	610665	477423	479324	624568	404448	403612	588264	439222	484339	457997	690289	334448	515202	559445	405889	482684	332361	199337	524990	508914
243600	109995	50400.8	51174.2	48987.6	62439.2	92549.2	83352	92117.9	137068	104168	81353.2	97072.8	92352.5	118434	73327.9	115972	117710	81935	121346	108699	592250	461898	466188	611990	393329	392338	572500	429144	476344	449263	675184	327738	504581	543727	390157	466389	324977	191935	508014	489611
244800	131824	60470.8	60800.8	55263.3	73532.4	110336	95010	106611	158105	125323	97613.2	113363	108993	137193	85034.4	138433	131854	100529	140692	129868	577150	443891	451976	598606	379629	379524	550818	416389	464990	436306	653842	316185	490483	525498	373887	449108	316524	184738	491042	472343
246000	159366	73242.8	71869.6	63763.6	87768.8	133416	108294	133928	182331	154493	119932	83241.2	129389	161763	105025	172560	159108	111434	167526	167015	615156	468972	514561	597681	409528	394224	551132	416194	477624	459171	636336	337419	488913	490298	370070	443937	329322	178280	448301	480927
247200	175789	86934	91561.2	72239.2	97086.4	152544	114509	143116	207994	170370	139078	80134	143358	171766	111907	179654	157828	119489	166299	166900	543847	445111	463593	576550	372724	362699	493706	363944	451731	445731	552109	305558	459556	467152	356062	440692	315870	172220	438754	473778
248400	191984	90127.6	97216.7	76524.8	94330.4	166751	115830	150498	224660	172855	152310	86215	153835	177450	114252	187894	160559	130190	170101	171363	524362	430175	428465	552240	349704	336184	484932	345247	435364	427342	526111	292290	452602	449830	344591	421664	297384	163059	428303	457346
249600	206675	93790.4	104719	79573.8	93772	175765	118124	156697	237020	174306	160671	92842.8	160390	178635	114876	188963	160876	139855	174917	177443	510741	407262	393204	537616	331156	314621	471473	331280	422282	410477	508318	271506	440753	434208	334926	407323	283030	153044	418204	444324
250800	213818	92752.1	107584	80490.8	93099.2	175984	119135	158114	241969	172004	163950	96813.3	165074	174786	116147	182437	159498	145763	175365	183276	501268	392766	364374	523034	316650	300488	461232	321333	414936	399833	488908	257501	428080	419977	331252	398784	271556	145924	407838	432846
252000	219049	91021.2	108246	79744.4	91806.8	176026	119717	158855	244722	171032	160418	100612	170372	172365	116050	176215	156799	149948	175251	189273	491737	379142	344007	512160	305200	285154	446655	314772	411929	388503	475652	246480	423295	409312	327195	394809	264712	139321	401600	421790
253200	226842	88881.3	110456	78593.3	90037.6	178009	120426	160624	246763	172644	156029	104523	176626	171183	121635	171861	157342	153463	176568	202643	480205	367181	329233	501805	293432	270342	434114	305813	410338	378605	452936	237421	419116	401772	318266	387310	256904	135755	395486	412361
254400	241029	89406	115712	80136	89830	184912	122960	164118	251583	176556	152219	110270	184767	171908	126346	171566	160006	160040	179948	220860	465799	354249	318317	495445	284198	259826	425328	299188	408276	368919	433493	226929	413130	395611	306485	377638	247043	132049	388206	402035
255600	256307	92171.7	126232	83601.3	91940.4	196358	128652	172504	262424	186641	153181	117699	195734	176882	133354	174970	165180	168354	184703	243342	447608	341101	307642	487088	279266	248616	415821	294238	405048	359712	420135	218110	405043	386922	291687	362870	235675	127166	381694	387449
256800	277170	98895.2	140664	90030	95969.2	211808	137304	184329	280046	201866	159297	128643	212308	186197	144979	186044	176804	181886	195200	270290	429375	325990	296518	479309	272015	238931	405423	288555	399517	349094	408348	211645	399530	378096	279170	348418	225890	123230	374908	371616
258000	306366	109850	157576	100216	103693	235747	149994	200760	303839	224482	171583	143154	234230	200674	161081	205392	192090	201619	211436	306838	413093	311796	284937	472008	263014	231184	392362	282587	392831	338842	397150	205579	393578	368800	268852	332791	216782	118734	368004	355297
259200	346731	127158	178433	115784	115161	268927	167819	222821	338344	253241	192776	162930	261874	219387	183054	233273	213370	228283	233315	351671	397971	297258	274105	464148	255643	223496	378220	277515	386753	327523	387598	199561	384342	358072	261050	317657	208034	114150	378858	340795
260400	397623	149887	201376	135567	132403	326896	192811	257047	389306	297802	229850	239980	306362	241305	201770	260330	247402	289143	260198	433950	394088	308207	270628	467671	244764	232082	374894	302560	406504	348543	446785	205778	389956	348988	274474	325754	215354	118414	395156	346612
261600	532117	218857	273240	187303	179869	430499	249888	344522	472693	403129	316109	356798	389548	331877	279706	381107	355690	477836	353531	620674	417851	325210	318908	482227	253057	243764	396339	341611	438021	366648	467767	220095	409293	344491	291488	342888	228347	125137	406982	371773
262800	813439	299468	340653	253756	268722	661519	376312	505603	676790	630366	471390	502778	636140	476612	472507	629230	508072	723963	525050	884861	404773	338023	334157	475734	263958	255485	400482	331073	439243	367235	436072	209992	405976	340816	274028	350259	238734	125084	411249	365919
264000	1099120	426074	397378	364503	400102	937023	537598	764937	952803	922058	709407	661885	941262	716188	747588	988317	724170	953861	755023	1195500	385969	308158	329706	462753	258361	253034	378973	316695	423540	341484	422545	199297	382843	326612	253102	321128	228930	117439	392729	324773
265200	1392230	596341	500420	514554	572757	1311430	717284	1012720	1245400	1268810	995630	856184	1275430	1041420	1050980	1430000	912763	1160590	1048040	1471280	383689	280886	310870	452120	241437	230632	344999	302081	396846	310842	415074	186304	360559	313943	211991	281566	204133	110069	362140	280295
266400	1636710	796508	574696	679973	736086	1594640	894902	1098300	1470230	1575820	1257920	1071900	1493820	1307550	1230320	1760940	961798	1267960	1261310	1573050	372609	249376	275653	436838	212988	194434	291394	283903	360609	284508	397554	163671	335737	297206	173235	231767	179352	96532.1	315737	240078
267600	1686390	930124	579701	793871	850336	1619380	994224	1109740	1544030	1680570	1412990	1209870	1557690	1396880	1250820	1856880	969445	1267570	1348640	1534120	342374	222835	239095	413398	179310	160996	252677	264149	323202	258563	371949	142026	310996	280966	148119	197546	156968	83122.8	270112	210784
268800	1624030	980125	551754	831615	897978	1523330	1015230	1069240	1508180	1638390	1477940	1215260	1553400	1368430	1195320	1812730	930486	1211580	1357280	1446600	312101	202218	208021	386393	152379	136830	222550	245590	289778	235213	338293	122996	274920	263480	131727	176970	139881	72967.6	235542	190964
270000	1548410	983250	520949	833950	899035	1423410	1003080	1011640	1453150	1534960	1479070	1145350	1530270	1287850	1114910	1717410	884618	1140350	1324260	1366120	287021	187354	187702	361694	133807	122712	199258	230448	264341	216663	306825	107258	243961	248442	118884	164388	127966	65993.2	211272	176838
271200	1460140	946188	492157	831838	864761	1342950	974809	965841	1398990	1396410	1434040	1051090	1457020	1222960	1028550	1610280	844035	1067050	1267230	1293260	262154	174284	173229	341875	120516	114183	182907	217991	244980	204358	280238	94987.1	223177	233626	106483	153208	118646	60711.6	193880	163588
272400	1358980	906336	466202	827676	816880	1278660	938823	920075	1341020	1265350	1369080	969493	1358580	1185790	954256	1512050	800907	994172	1195410	1212740	241192	165173	160765	324676	110524	107909	169106	209198	231363	194780	259863	86342.8	207920	219364	97727.6	143183	111668	56615.4	180432	152776
273600	1257460	872526	444302	813496	779511	1219090	894056	880758	1277410	1169460	1303510	902428	1269980	1158710	894105	1431450	759718	922667	1125370	1134370	223363	156018	150038	310414	102473	103693	159197	200932	221571	186950	242904	79662.1	198377	210583	91012.8	136187	106395	53764.8	170939	145060
274800	1169550	839241	421571	785428	744193	1165170	843964	827858	1203160	1086370	1242840	852728	1185400	1116810	840483	1367920	721018	857967	1066230	1059140	211932	150976	142474	301679	97111.2	100590	152016	194935	212699	180818	229806	74127.6	190712	202536	85662	130137	103442	52393.8	163833	139807
276000	1090150	802213	402044	753986	714254	1094920	796943	780311	1127010	1017980	1184830	809419	1110150	1054290	791117	1300150	688132	795684	1012080	995998	204125	147693	137932	297243	94807.2	98724.4	147033	192394	207096	176550	219663	70978.8	186794	198611	81808	125932	101544	50935.2	158185	136778
277200	1020700	758344	377808	718593	681168	1020810	752612	737112	1069860	958152	1132350	777038	1042380	992853	741018	1221610	657754	736506	956663	933250	198880	145326	134870	293875	93399.6	98860	143518	192190	205451	174574	214205	69136.4	184090	196056	79496.7	123294	100298	50116.3	154659	133718
278400	947779	711516	355012	685292	642062	941048	710040	696919	1017310	905686	1088780	743298	982769	938660	697440	1142000	628703	682225	905749	873859	195862	144048	132978	293630	92930.8	99315.2	141220	192369	204028	173629	211706	68060	184073	195226	78443.2	123154	99542	49356.8	152209	132979
279600	876782	664048	332348	652769	600530	866230	666534	658845	956716	843807	1033680	702803	929056	882182	653090	1065260	601761	630888	850957	816785	194658	144147	133020	294901	93000.4	100344	140285	193233	203003	174352	210945	68134	185532	195474	78800.8	123435	100358	49236.4	152078	133676
280800	813116	623450	309012	623342	559929	801188	623308	618720	893933	776364	988329	663871	875516	825431	609122	987019	572380	583176	793617	761148	195919	145961	134158	300849	94988	102906	140807	196643	205313	176623	211633	67972	188020	196315	79553.2	125262	101915	49829.2	151715	135528
282000	752935	578991	286940	593974	523578	741115	583270	580546	837387	712566	925099	610357	821762	766375	566457	913806	541196	533341	733910	706259	197977	149330	136094	306404	98117.1	105974	143640	200042	208506	181141	216474	69290	191972	199605	81188.3	127013	103663	51041.2	153330	137787
283200	692754	534274	266852	561086	484345	685634	541147	544342	787666	654247	850745	560243	772262	713489	527560	835349	510941	483435	674300	654993	200049	154161	139615	314134	101288	110208	147144	205647	212919	186116	221914	71383.2	197647	205068	84634.8	130470	106730	53236.7	155909	141626
284400	640076	491562	248330	522471	444484	631040	500253	508828	737727	596258	789619	519478	724539	655318	490669	762922	482400	440274	622146	608219	204644	159725	143778	323683	107203	115817	151586	210527	218658	191264	227926	73695	205231	212700	89042.4	135556	111270	55466	161066	147477
285600	593286	449932	231809	483720	409667	581303	460651	473070	685524	540258	720146	475630	673154	600701	453698	699553	454122	402110	573471	563746	210943	166870	150192	335125	112860	121887	158298	217864	225364	199872	235558	76619.2	213912	220340	94805.4	141705	116546	58108.3	166958	154950
286800	549348	411050	216126	446745	377927	534334	424259	439078	639721	491713	659587	436365	625768	549681	418590	637404	424393	366617	526134	522475	218896	175343	157720	347800	121185	130672	167421	226434	234167	208722	247260	80891.3	224772	231271	102944	149873	122920	61564.4	173753	163123
288000	504066	370564	201400	409880	347655	489141	389669	409845	602264	451384	608554	401189	580835	504652	387612	583460	396284	336777	481166	483003	228369	184918	166788	360744	129525	140347	177041	235953	243469	218138	259896	86222.4	238468	243532	113355	161072	130669	65849.6	182423	173682
289200	465247	336853	186007	377534	318567	446468	356245	378012	570166	411891	548952	369498	540208	461189	359308	532873	371864	307186	440337	448732	242136	197835	177884	378166	140392	151893	189205	247267	255003	229072	275654	92711.2	250823	258547	126696	173640	140278	71247.2	193073	187974
290400	433453	307761	172030	346928	291561	408659	326500	350164	525929	373222	503657	334307	499097	421538	330054	485205	347009	281200	401010	416102	256135	213714	191068	394717	152774	166330	205966	258962	268286	240776	293980	100259	266113	273619	142644	190291	150610	77173.6	205311	205287
291600	400886	278099	158803	319266	266853	373612	300411	326727	491194	341143	463654	303803	462447	383463	302839	441139	322509	256134	364318	383806	270822	230576	206074	410162	167386	183340	224852	272098	283609	257170	317566	110884	285115	292048	162459	209227	163248	84664.2	220377	224583
292800	368620	249650	146984	293020	244050	338662	275330	300367	461735	311804	432404	276716	427178	350602	278910	402770	301009	234315	332678	354454	288700	249908	222313	426261	184352	202657	247485	287886	299692	274819	343467	123243	305496	312822	188439	232880	178103	93000.4	238761	248923
294000	341822	225664	136400	268548	222596	308276	251183	277352	427169	284180	395622	249537	395348	319103	255302	369068	280712	213268	303520	327792	308465	272132	241698	444242	203277	224115	274018	303469	315293	292320	370901	136016	324508	335014	217585	261617	195198	103478	259577	279041
295200	317549	204278	126523	246694	203931	280416	230711	257328	397442	258150	360767	223879	362483	289512	233875	334642	261760	193289	278540	303809	329827	299443	262888	460481	227609	249415	306165	320968	334718	313862	402606	152653	348019	360742	250795	293014	213938	114059	282678	312683
296400	294458	182698	118074	224336	185475	256175	216326	238209	369349	236910	328920	203079	334377	263463	214111	302365	243164	174092	252662	277556	350664	326987	285200	475149	252716	276453	340475	338312	353523	335312	437426	171706	375139	388702	290024	329780	236688	127228	309162	351342
297600	271886	163157	109354	204333	169336	234987	197586	220366	341217	217178	298555	182673	309606	241618	196309	275755	228698	157366	231527	255815	374898	356518	309438	489689	280948	306558	376426	354943	372796	358325	470525	195112	401627	417707	331402	370656	261848	142266	340413	394746
298800	253541	148648	101544	186017	152669	215179	181508	204122	314866	198413	270188	164628	282775	219204	179788	248941	214956	142888	211805	236340	400012	386840	337950	505566	315011	338817	415233	372137	392570	381926	502028	218156	428897	442795	370476	409760	288211	156747	374557	437786
300000	236877	134493	94814.8	170704	139708	199210	167038	191438	291257	181940	246268	149755	259576	199330	164816	226582	200326	129760	192306	217496	423422	418309	365976	519080	352865	374853	457076	389934	414974	407091	538562	245757	457155	471717	412822	449127	313816	171119	407114	474901
301200	221322	120999	89275	155482	127049	182567	154552	178585	269824	169511	223698	136191	238352	181894	151686	205154	189216	118179	176257	200267	447204	444471	393822	530436	385656	411359	495217	406511	437603	432745	576543	276406	485515	499046	454200	488881	340670	186538	442112	514032
302400	206673	108464	83522.4	141342	115893	168334	143168	167128	247580	155002	203499	123718	220116	165298	139564	187120	179800	108392	161819	185753	475339	470669	421828	543751	421734	446523	528011	420947	458338	456213	609692	302928	506872	518943	491118	524801	367037	201993	476444	555004
303600	193879	98566	78947.5	128840	105774	155068	133430	156345	229277	142416	186033	111696	201828	150333	127999	170716	169972	98573.2	148018	172660	503114	496116	451558	553698	457485	485500	563209	435646	476679	478652	644552	332363	527370	536990	521203	557504	390000	217370	508066	588104
304800	181392	89960.8	73892.4	117616	96144.4	143798	124871	146220	213614	131988	170920	102105	185842	137486	117816	156135	160321	90234.8	134626	159546	527548	514911	475905	561089	488116	521292	594875	448569	493270	501036	678579	360337	551789	553621	547890	583195	409066	230439	534652	609043
306000	170857	81584	69142.1	107763	87319.2	133451	118173	137186	199388	124191	155497	93567.1	172401	126839	110215	143765	151988	82855.6	124207	148269	554978	529979	499813	568445	511493	551265	615268	461052	506464	519426	708474	387518	574009	568504	573572	608726	426103	241712	559950	628366
307200	161253	74512.8	65153.2	98203.8	80013.6	124899	111272	128789	185466	115205	142985	87040.4	159290	117552	102183	131416	145506	77387.5	115261	137850	579745	541945	522468	574502	531215	576907	632354	468920	519034	531371	734732	408954	591891	579064	592940	627592	440198	253107	581773	649049
308400	152000	68457.5	61750.8	90662	73227.1	117395	105522	121084	173942	107823	131363	80773.3	147485	108121	95074.4	120739	138873	71735.6	106813	129267	603070	556532	545360	579913	547666	604059	648215	478362	533647	542819	759199	422130	600963	585942	606549	642785	448272	260638	597870	664447
309600	143094	63006.8	59104.2	83220.8	67423.6	110385	100804	114304	163296	101262	120913	76060.4	136918	100914	88220.8	111430	132739	66366.3	98598.8	120343	620014	563718	562820	582031	559130	622971	664955	489153	544409	554206	784239	433690	606542	592961	618309	658235	456890	267946	607185	672325
310800	135452	58025.8	56089.6	77025.6	61808.8	103734	95439.2	107682	153365	97135.6	112342	72805	128096	94778.3	82811.6	103027	126673	62391.6	92517.1	113599	636720	565468	576080	583779	563164	638114	671197	494353	553653	563046	806251	445564	613118	598164	624934	668940	462393	273863	617590	676402
312000	128495	53790.8	53169.6	71672.4	57422.4	98004.8	91432	101378	144534	91860.4	103917	69549.6	120306	89071.6	78296.7	95888	121520	59005.8	87132.8	107053	652803	566734	588916	586353	563483	647792	672102	497943	557311	568428	818862	448727	616846	601102	627706	676600	464482	279113	624795	679804
313200	122588	49947.1	50834.8	66271.7	53934	93230.8	87275.8	96105.6	137569	87042.8	96902.1	66930	113330	84070.8	74386.8	89245.4	116080	56005.6	82493.8	101966	666526	570236	604164	592929	564819	653385	676427	501943	561025	572218	830176	451050	616565	596884	626504	680662	464429	281175	628304	682935
314400	117488	46795.6	49099.2	62507.2	50456.7	89010.8	84112.4	91695	131988	82525	90496.4	64567.2	106777	79750.4	70580.8	83285.6	111337	53174.4	77652.4	98013.3	671149	571397	612468	597470	564337	658589	679815	504865	565665	575383	843124	455464	617372	595930	624232	681610	464862	280820	627688	680199
315600	111578	44006.4	47414.4	59404.6	47622	84891.7	80483.6	87238	126554	79962	85598.3	63749.6	101448	77065.8	68067.6	78978.8	108108	51344.6	75084	93047.6	673966	566483	614203	598045	557407	660691	682917	504080	567333	577327	852083	453320	618346	595480	623838	680903	463364	282844	626892	675133
316800	108008	42276	45250.8	56367.6	45670.4	81794.4	78357.9	83610.4	121429	77734.2	81496.4	63375.8	95640.4	74897.2	65802.5	75290.4	104941	50549.6	72859.2	90076.8	678744	563458	617061	596282	549918	659286	679670	503231	567701	573512	853088	446853	615776	591171	620402	679945	460397	283810	625444	673488
318000	104813	40589.2	43417.2	53833.8	43868	79037.9	76295.2	80301.7	117700	75903.6	77893.3	62968	91331.3	73069.6	63732.8	73632.5	103360	50307.5	71592.4	86704.4	682764	561405	617003	597250	544425	660878	675860	501254	568134	568951	849741	437286	608943	584051	613134	673302	456877	282645	622052	671699
319200	101756	39886.3	42584.8	52258.4	43288.8	77327.2	75002.5	78022	116196	74737.2	75884	64218.8	88564	72924.6	62278	72301.6	101154	50668	70826.7	83845.6	679958	555183	615291	594387	540622	662691	671539	501682	568508	566077	850585	429269	603142	578872	605238	669299	452234	278930	613027	661219
320400	100598	39507.6	41712.9	50838.8	42664.4	75279.6	74756.4	76473.8	116836	75079.6	74418.4	65922.4	85850.8	73501.6	61481.3	71647.2	100910	52329.6	71838.8	81605.8	672938	546649	606892	590200	530664	660424	668337	497812	567323	565589	845243	422850	599683	575820	598844	669202	448513	276352	608186	649272
321600	100009	39843.8	41610	50280.8	43608	74301.6	75352.9	75508.8	118228	76426	73946.4	69045	84363.2	75366.3	61960	71770.8	101253	55212.4	74302.5	81294.4	670637	538877	598810	585785	521006	657323	658008	492854	562055	560389	834883	416624	594093	569660	592230	665599	442518	274915	601486	642725
322800	102077	41542.4	41678.3	50897.2	45863.8	75378.8	76743.2	75154.2	121592	78862.1	74526.8	72800.8	83411.7	78540.4	63008.8	73375.6	103430	60533.2	78261.6	81509.6	665911	532371	592550	583729	512884	655632	651125	487272	558475	553429	820867	405333	584436	559597	578284	657956	436690	272658	594237	637790
324000	105119	44127.1	42612.8	52532.5	48534.8	77500.8	79923.2	76763.2	128863	83540	76850.8	79241.2	84241.2	83803.8	64732.4	76509.6	107040	67627.2	83620.8	83059.2	658542	525942	583705	578872	505197	652889	645255	482645	554527	545932	807715	395211	574303	550937	563937	648620	428847	267903	583440	626018
325200	110142	48246.4	44717.5	55034	52833.8	82230.8	84688	79716	138252	90180.8	80760	86867.9	86619.2	91088.4	67910	82606	111851	77474	91471.6	85557.9	649458	514650	571823	569511	494581	647451	635475	477507	549821	538315	796671	386492	566924	543541	550801	645698	422286	261631	571747	612177
326400	117485	54028.8	47705.6	59610.8	58393.2	89060	91684	84045.2	150612	99428.4	86999.2	96422.8	90339.2	101198	72068.8	91864.2	119785	91000.4	101398	90131.6	639266	502591	558938	563454	478380	637690	621560	468858	542749	528702	778503	374507	559792	534284	536259	634227	416330	257723	560859	598318
327600	128349	62766.3	51356.4	65191.2	66385.4	99078.8	99973.8	89076	166135	111745	96107.2	108311	96267.6	113564	78160.8	103724	129826	108022	114765	96666.8	629173	492164	545448	556601	464190	630434	606894	462691	535126	516472	756390	361309	545582	521170	519602	621493	406518	252263	548661	585495
328800	142791	73913.6	57264.6	73095.6	77014.8	112609	110610	97359.2	186439	126813	107665	124218	103978	129266	85815.2	119268	143143	128470	130278	105021	616391	480070	534827	550358	451601	619577	592330	457044	528382	504918	736332	348238	530496	506499	496623	604909	397524	243442	534140	569140
330000	160997	88121.3	65147.2	83752.4	90766	130740	123976	107994	210541	148158	123292	144044	113980	149758	95442	139736	158900	154178	149040	117736	601722	466340	517755	541998	436997	608228	576710	450828	522418	492540	719709	338353	517496	491153	473706	586170	385324	234660	518942	547523
331200	181258	105620	74934.6	96347.2	107394	153164	140626	120715	237882	174166	143446	166162	127161	173104	107254	165343	178056	184039	171910	132507	586963	450798	500454	534363	420400	593282	559894	442050	512915	482045	702594	328585	503255	478344	452171	568080	373028	226868	503597	525389
332400	206425	127641	87410	111861	129160	185443	158572	145728	269027	211800	176080	140043	157410	202898	133373	208395	208435	212364	209104	172118	625424	461542	544379	539202	456020	629917	567248	459151	530955	510856	727455	345674	505619	468799	442416	542865	385067	220053	478368	525116
333600	240056	157744	104716	125655	149422	210373	175104	154084	283626	243598	200691	126323	162672	214192	139300	227685	212012	209962	215760	171874	542976	430043	484393	526806	412200	584594	490616	423122	490939	479529	668422	309276	478276	445183	432833	544834	369603	218805	462098	514648
334800	246821	162726	110813	125880	152605	228147	172156	159261	299662	258328	215896	131300	164060	219311	143964	247268	222217	217868	225688	172549	514983	416994	456247	510926	387806	560739	480947	407048	468172	466750	645404	293691	468652	426891	415770	522219	350890	209865	444874	497949
336000	254624	170800	117642	130189	158179	237947	175639	165193	315568	270156	224042	138368	167612	219372	148275	255566	222342	231535	231325	176804	490276	399170	426614	496544	366349	529614	461744	396665	450407	450209	614564	277158	458390	416580	406107	509299	335229	203379	430377	489422
337200	262300	172654	120060	130870	158940	237479	175313	165206	317295	273644	224078	146103	170591	214053	150285	255392	221651	243208	234993	182233	475702	388990	410049	485840	354138	500987	447980	384696	445110	436730	588956	261715	448921	406658	399793	493140	326519	195950	421710	488210
338400	271031	173603	118959	130702	160166	241025	174608	166982	319268	276323	222825	153525	174162	208552	152559	251611	218474	253376	237594	188728	465949	382643	397746	475430	343225	471185	435342	374527	442782	427055	571691	248772	442635	398685	396049	474553	315394	188808	416979	486557
339600	283858	176274	116962	130602	162817	247214	175486	171432	320279	283089	222640	162420	180700	205421	157536	249719	218620	270590	244259	196060	454653	378442	385237	464977	330121	446009	424848	365138	439554	419764	556460	239236	438672	389418	389492	450940	303405	183253	411050	480626
340800	302634	182031	118998	131644	166164	257408	177448	177528	326557	293429	226639	172732	190904	205762	165481	252309	222163	293732	254156	207643	441639	374952	375043	457913	315933	422551	415086	356653	434221	411360	539644	228377	430046	382068	376388	426070	289529	177746	406787	474262
342000	326908	191265	123171	134589	172900	274515	185230	186953	339286	307973	234345	185361	203459	208392	175428	260865	232127	319707	262130	225753	427085	369740	365143	449376	303208	403525	404732	348320	429262	406515	521904	219232	420619	373163	359656	406579	274839	172309	399123	460415
343200	352221	205710	131591	141417	182918	296720	196423	200934	358563	332720	248814	201484	221639	217959	191731	279586	245762	348927	276484	250148	410596	363209	356311	442187	292048	388800	392098	340858	421302	399280	501344	212150	412091	365240	343947	383787	262481	168273	390748	444142
344400	385518	228019	143873	152291	198145	327191	214140	217468	382314	364765	269624	222990	246190	231759	212847	310102	266025	388828	297151	283043	395943	356894	344983	434588	279972	378096	376726	331274	413683	390582	482867	206187	403566	355345	330113	366275	251466	162202	386128	430062
345600	427403	261892	161462	167966	221768	370982	238523	240208	415148	407326	301011	247709	278430	250638	242092	350145	291660	441695	323448	323591	382850	348006	335220	426526	271788	366826	363653	323718	405358	378920	468443	198748	393477	342866	317838	352969	239315	157804	374113	417591
346800	476505	304639	181741	189020	258932	449858	276237	272690	468863	476968	364722	338651	354418	277667	278305	391624	334018	575967	347573	386366	386950	364954	347650	432082	274878	374252	374425	337901	417267	402604	496883	208046	392123	332948	341346	385565	263463	155591	399353	424773
348000	563765	402771	260934	257367	362442	560577	375434	355057	548937	615674	452230	448200	387336	374864	375694	544476	441670	828974	497412	512975	458158	388446	408648	442272	295965	381157	420418	360746	443795	418777	534150	222229	409953	326708	362968	425878	281743	162547	400792	462203
349200	769067	620033	348503	349266	566102	862502	562765	514689	763165	933127	672909	581767	592939	587367	576643	838285	600079	1033490	730976	748397	446317	393308	396934	431427	298988	393510	437903	351044	437696	415364	512658	211823	414946	320734	328717	443805	294583	159684	400807	428342
350400	1018250	836602	424446	491417	781268	1245040	772863	738008	1077200	1307770	997781	737082	860491	897583	835710	1274220	835026	1217010	1006850	1032750	424969	349238	383220	414713	297361	387066	403533	341202	426175	373888	489594	200555	395950	310982	297138	404614	284660	147250	380360	374846
351600	1267310	1114230	565474	692455	1023750	1694240	1007400	907616	1387030	1701140	1398480	930856	1081510	1280850	1085900	1797310	1034080	1390170	1302940	1295260	422205	310486	366579	398700	280481	349793	350842	330089	414490	340447	475787	186794	368711	300130	253665	356232	250349	132703	352444	317756
352800	1442750	1372520	670271	904041	1216570	1988760	1226020	980107	1598180	1932350	1717480	1154040	1224210	1598690	1250910	2161100	1105640	1485020	1487880	1451760	421053	276108	335088	381108	241108	297568	305126	318023	399865	308500	458022	169495	341812	286212	212773	299496	220716	114478	311930	277618
354000	1496460	1469060	685612	1044740	1297600	2008830	1334180	987967	1649110	1941510	1861780	1308900	1292060	1716790	1301940	2265880	1086410	1467670	1533870	1490110	406975	249646	300118	361354	212713	251171	271699	302887	373380	282580	428371	152614	301125	273133	185156	257869	193858	98530	274736	248352
355200	1468290	1470550	659700	1097460	1314850	1908110	1341680	953533	1626770	1840270	1876330	1357030	1277960	1689780	1280710	2221360	1041670	1396810	1513060	1470040	375401	229019	264454	339667	179800	214572	242657	284143	338831	259913	388722	134974	268514	258748	165777	234481	175078	88062.4	247518	227082
356400	1399690	1433740	622220	1102730	1281000	1806850	1310640	917414	1552610	1689990	1826710	1313290	1216680	1608360	1220380	2126500	1003850	1320250	1473630	1426880	338147	212728	237243	320921	162587	190333	218549	267371	305282	241858	352472	120035	241298	244122	148190	218130	161193	82112.8	225002	209275
357600	1314110	1347290	587994	1079680	1207610	1707140	1275210	883832	1488570	1562340	1738800	1218190	1163050	1490970	1145410	1990800	965488	1236180	1414440	1379360	304894	198334	215647	303189	150787	175251	200489	254181	281531	227776	325122	107799	222811	231931	133557	204765	150475	76654.8	206530	191429
358800	1220600	1243240	556988	1046060	1121140	1587210	1229370	847340	1423240	1459880	1631870	1121190	1110310	1401410	1082320	1847500	919747	1147260	1342870	1310400	277983	186346	199260	286829	140738	163186	186222	241980	263001	216735	302073	97657.5	209874	219620	122238	194276	142895	72292	193215	178752
360000	1134290	1154640	529958	1014930	1041470	1458190	1160920	809641	1348880	1351730	1526630	1033710	1056520	1340060	1032830	1740110	878369	1065030	1282330	1228600	258999	176888	187124	273985	132961	155939	174603	232482	248331	207061	282207	90023.2	198668	208390	112500	184493	136762	69488.3	183300	169540
361200	1055400	1078110	504378	983766	979328	1352480	1102360	769704	1273510	1252060	1431620	955224	1001090	1283020	980413	1630980	835116	981734	1210200	1151010	244649	171283	177558	264288	128622	151042	167595	224907	239074	199704	266042	84019.6	191067	199686	103846	173224	131341	66211.2	173506	161182
362400	981908	1007950	483856	952278	923632	1261240	1043380	730959	1204280	1169750	1357600	881847	945412	1234900	929046	1534000	785574	906200	1142820	1080900	233901	166467	170658	257539	125017	149254	162026	219650	234338	194404	257395	79928.8	186200	195894	98736	167560	128657	63973.3	166568	154721
363600	912833	945651	461773	914365	860781	1172900	980858	694912	1133280	1096000	1289540	828326	890405	1184630	884803	1451050	742930	836186	1080350	1021460	226708	164203	165983	254401	122200	147338	156823	215423	230317	190100	249217	76797.5	182770	192662	95984	166111	126925	62208.4	162240	152328
364800	851519	880413	438091	872985	804984	1094830	910803	654521	1062160	1016010	1221750	784859	842196	1121020	837315	1360820	703716	773965	1023260	963161	223380	164098	163717	254541	121254	146759	155057	213652	229240	187659	244381	74574.4	180469	191207	93932.1	162941	126363	61840	158875	151938
366000	792347	822116	414408	830688	754450	1025270	851515	619703	998763	949793	1150630	739314	795416	1057410	785386	1269810	663570	711061	959789	907537	221846	164187	163550	257738	121643	148873	154052	215024	229494	187769	241852	73464.8	180245	191171	92004.8	162760	126783	61452	157231	150994
367200	739363	759173	392738	783155	704260	953296	791420	586339	944864	883397	1085670	691597	749789	990882	737088	1176480	622463	653214	899059	850779	221389	165284	163266	261373	122750	151718	154668	215962	233030	190393	243486	73407.2	181805	193782	92735.4	164714	128343	61431.6	157479	152903
368400	688612	699039	371900	730818	649915	885552	725443	552540	885892	816568	1017270	644332	709073	926423	691567	1093970	588645	601705	842622	800185	224975	168540	165642	267481	124425	155900	156308	218284	237333	192700	246543	73407.2	183869	197397	94346.8	167163	131328	62062.1	159742	155806
369600	643745	647953	346633	685584	597760	821875	666924	518551	831727	748453	947437	596051	667555	859989	642962	1005810	555356	554302	785050	747497	229490	172658	169520	276280	128976	162152	159588	221818	242301	196595	251211	73964.2	187134	202439	96776.7	170038	134621	63761.2	161628	159781
370800	602655	592512	324005	641102	548170	765062	616010	490999	780023	687992	878195	556128	625806	799142	598138	923293	520928	508101	724936	696637	235817	177650	173734	285783	133674	169584	165516	227914	250115	202244	259403	76759.2	192367	209385	101248	176415	138833	65842.9	164797	164635
372000	559440	541687	301769	591277	500965	705386	567118	464676	730215	640674	812286	517504	586647	738647	554993	847096	490830	465713	671881	650164	244042	184173	179635	296532	139450	178035	173134	233686	258067	209481	270163	79233.8	199060	217606	107157	184614	144308	69256.8	170130	173064
373200	520631	496202	281480	539739	454270	648969	519330	435969	680323	589284	752038	481791	549986	680537	514830	778356	462587	428224	620898	604178	254933	192894	187265	310141	146818	188262	182350	240988	267632	216240	281799	83164	205976	226764	114087	194364	151843	73394.2	176368	183478
374400	487170	456724	262255	494964	415255	598359	477178	410226	636036	542226	691102	445019	511578	624033	474355	715405	433664	391650	572908	560639	266544	201949	196808	325930	156006	200183	193204	250032	279210	225848	297747	87204.2	215069	238952	124206	207855	159834	78024	182834	194489
375600	455512	418663	244262	453532	378272	553339	439317	386966	595548	502270	637765	414932	475408	572556	438012	655096	408001	357220	526351	521104	278204	214497	207565	342221	165993	216149	207199	259483	292440	236898	316494	93716	226350	252969	137123	224055	170874	83695.6	191603	207977
376800	425982	381321	225558	414760	343415	512974	404185	363046	555861	465358	590816	387460	443240	526968	403922	601862	384239	326929	483709	483562	293187	228126	221077	357367	177574	233671	224101	268523	306442	248383	337492	100570	238824	269257	153809	245048	183578	91212.4	203464	226167
378000	400312	353068	208836	377271	311528	474201	370825	340765	517770	429116	544450	359306	412290	481424	371438	553082	361502	298214	445859	448493	310362	244312	236608	372303	192361	253280	244759	280225	322662	261143	360872	108973	253830	286535	172553	267872	198345	100372	217127	247025
379200	374982	322618	193690	344185	283407	438819	341128	321353	481221	398765	500721	332518	383617	439995	340622	507395	338810	270877	406577	415220	327758	262290	255609	386440	210033	277110	268824	292932	338374	276386	386582	119759	269548	304529	194333	296619	215280	110400	230773	270734
380400	351688	291154	180073	315106	258566	406861	313969	303631	448771	370841	460462	307977	355688	402980	312936	465588	318103	245772	372155	383271	344669	282729	275311	397782	230305	302614	296116	305238	355865	294411	414799	132713	289917	327735	222525	331222	234127	122445	247944	298416
381600	330302	264771	167432	289870	235052	378788	289356	284095	417955	344323	424264	284302	331689	368645	288382	427415	299175	222928	342053	353983	363577	304116	297638	410908	251780	331673	326182	316142	370716	311968	443452	146491	310763	349850	254839	370116	256634	137219	267863	332554
382800	311102	242634	155437	264230	212890	352302	266349	267928	388398	318911	388278	260041	308459	335294	265912	392027	283478	202489	313140	328008	385191	330053	323809	423633	278230	365128	362766	327334	388653	330379	472254	162695	332880	372678	288562	415131	277935	153011	290872	370462
384000	293607	219387	144081	242103	194508	330730	246041	252276	361688	296487	356643	238289	286420	306251	244612	358842	267473	183448	290921	303055	406940	355299	349408	436816	307220	403985	399442	339481	405704	352182	502238	182115	357184	395714	325183	462669	301458	170826	316410	408414
385200	277305	197922	134038	219619	177917	311658	227180	237498	337560	277620	327681	219441	267287	280441	225094	329433	254312	166137	266880	279263	428258	379644	374896	442786	336758	449910	437653	352741	422415	372184	532432	202803	382650	419654	365702	514432	326897	189680	344686	452038
386400	263070	180288	125591	200063	162024	295701	209886	222702	313157	258488	299640	201372	249994	254835	207020	302443	240389	151583	247228	257600	450472	405696	404915	447584	368235	498741	475472	363168	436726	392658	560558	224750	404597	439715	401783	565212	351474	209902	374534	495898
387600	248354	164636	118560	182852	147679	281411	195030	211153	292497	241425	274199	184370	233025	232182	191028	278236	228259	137780	227201	238634	473423	428996	432970	453043	400162	554256	514743	375692	452550	413417	590077	246002	426744	458678	434907	617090	373146	228491	402661	531678
388800	235470	150014	111300	167295	134945	269573	182346	199464	274080	226638	250784	170264	218135	211428	176468	253763	216370	125238	205142	221017	493405	450660	463284	455491	430570	610192	552247	389428	467615	436488	622017	269301	448036	477649	467557	667468	394642	247068	427997	561747
390000	223037	138069	104846	152219	122403	256308	170025	189076	257523	212703	230720	159016	203040	193731	163918	236839	205093	114372	194233	204702	512960	466320	490025	459728	455894	663538	582809	399031	479599	454694	650824	291446	466468	493020	497533	711341	415852	266911	455330	594133
391200	212922	126091	98528.8	139586	111837	243993	160590	177491	241445	199660	211554	146558	190696	176838	152248	218305	195083	105200	181521	190219	535400	484743	519428	465630	480342	710290	613039	408964	492254	470926	677850	308259	478498	503190	519980	751152	433406	284832	480180	621864
392400	203096	116736	93249.6	127579	102683	234224	150675	167076	227177	188220	194910	136102	179101	162478	141509	202153	185840	96476.3	168749	176251	551798	500351	546355	470455	503802	757147	640134	419589	506232	486536	707193	325506	492199	511793	537703	780430	445916	299103	500815	639461
393600	194417	107152	88114.2	116626	94340.8	223842	142313	158487	215541	179614	179408	127406	168350	149340	133053	187222	176663	88708	157478	164019	565262	509635	568199	471173	521835	798890	663504	429316	517574	501405	736842	342043	504306	520510	555530	811579	458708	309946	519403	651524
394800	186358	98040.8	83159.2	107530	87449.6	214553	133947	149706	203595	170069	165794	118836	159140	139175	124458	174054	169170	82117.9	147962	152443	580217	517374	587307	472492	535324	827440	679346	438390	525220	511616	760718	352515	512840	526428	567240	837746	469671	323805	536446	667378
396000	178792	90258.8	78929.2	99276.8	80352.1	204451	126615	141412	193618	160670	153115	111443	150064	128286	116704	162680	162360	76432	139213	142526	598004	523760	606191	473318	547648	850768	691042	446660	531487	519313	780237	358431	516578	526966	574095	858433	478542	333227	549838	676236
397200	172180	83771.6	75734.6	92114.4	74923.2	195648	120732	133369	184578	152582	142310	104420	142443	118418	110508	150338	155015	71453.8	131213	132629	607577	530103	621286	474870	561014	869386	703845	454678	539478	525661	798952	364062	517794	527215	576866	872596	483471	338070	559356	678154
398400	166605	77770.8	72702.8	86361.3	70084.8	187408	115535	127641	176351	144446	132877	98893.8	134600	110710	104232	140860	148171	67668	124640	124068	613030	531193	629691	475049	568522	884838	711788	458656	547040	531835	815608	369118	522269	526417	577080	882393	486810	341114	565230	675699
399600	159805	71990.8	69145.4	80937.2	65506.8	179230	110320	121906	169061	138600	124068	93916.8	127924	104409	99521.7	132230	143342	64153.2	118611	116224	617716	530624	635826	471796	569498	890987	714921	459879	550824	534915	826328	369699	522397	526610	577679	892105	491980	347235	573062	674019
400800	155396	67555.8	65857.6	76400	61962.8	171609	106080	116004	162963	132562	116865	90060.4	121848	98149.2	94769.2	124870	137884	62174.8	113744	109799	626318	530528	643033	470613	572572	891368	716622	462702	557030	534356	829578	368254	519126	519631	573790	891206	493419	350128	575334	673758
402000	151418	63946	64266.7	72452	59358.8	164558	102620	111138	157326	127813	109901	86540.4	116228	92886	90957.1	118033	134107	59901.2	109774	103339	630137	530292	647972	470542	577832	897935	718021	464385	561772	535406	834150	364435	516454	515251	567987	890872	491976	349929	573035	666517
403200	147778	60384	61858.4	68990	57510.4	158745	99580	106962	153497	124092	104841	84589.2	111549	89700.4	87888.4	113289	130028	58647.1	106054	98074.8	627851	527432	646908	466327	579238	898030	719329	468108	564938	533903	834106	362960	516645	511750	561319	887103	489693	348053	570573	656543
404400	143442	58191.2	60246.4	67004.8	55485.8	153480	97352.1	102910	151153	121435	100758	83582.5	107774	88744.8	85583.2	108599	126132	58234.4	103862	93934.4	627847	521396	646634	462689	575147	896618	717873	468301	563403	533575	831331	359523	512918	508598	558384	887627	485050	347082	568246	647430
405600	140497	56716.8	59128.4	65742.4	54672.8	148200	95452	101088	148838	118930	97528.8	82645.2	103700	87017.2	84356	105531	123667	59978.3	101915	90120.8	627807	515874	643713	458632	567961	890602	709622	467255	561798	530711	822004	353788	509018	501918	551132	885745	482287	347251	567393	643926
406800	139216	55902.9	58708	66158.4	54675.8	144596	94595.4	99064	148062	116591	95600.8	83447.9	101464	86272.1	82842.8	103772	122278	62731.2	102308	87457.2	626564	512530	641742	456098	564656	887997	702878	467094	559899	526555	809692	346890	503395	495740	542255	879613	478851	344266	562135	636708
408000	137895	55904.8	58982.1	67196.8	56434.4	141622	94679.2	97847.5	149249	116871	95402.8	84787.2	98817.5	86596.8	82274.2	102620	121326	66997.1	101754	84754.2	624051	507443	636886	451548	562092	884756	699260	467140	560426	525474	801078	342038	496696	490083	529832	871236	474175	338513	555731	625790
409200	136797	56752.5	60797.6	69204.2	58464.8	140611	96227.9	98316	153056	118160	96829.2	88170	98571.2	89227.9	83109.6	104501	121145	73518.8	102948	83675.2	616927	498021	626566	444962	554839	878881	691977	464173	557121	520838	788953	336458	492803	482431	519182	859361	468125	333786	548450	613589
410400	137117	59088.8	63745.8	72600	62636.3	142776	98682.8	99287.1	157846	121594	100580	92318.4	98632.1	93021.2	84820.4	108626	122830	82399.6	106599	83614.2	612151	488518	616102	438560	542852	867670	678707	459550	551509	513764	772672	328264	487740	475197	509094	847799	461747	330510	545743	603308
411600	139662	63954.6	68018.4	79191.3	68856	145870	102412	101401	164191	125705	106183	98772	99591.2	98745.4	87342.4	114405	126819	94197.6	111908	85173.6	608169	479342	608092	433249	532016	856714	666308	455690	546169	506334	752786	318824	479825	464464	494213	830163	453590	327390	537622	594245
412800	143969	70562	73613.8	86694.8	77465	151666	108657	104772	173576	132778	114754	107908	100942	107162	91152.5	122833	132248	109651	119465	87382.4	602804	470733	601413	427790	524249	847360	656780	452374	541810	499745	737460	309709	472597	453300	475719	808964	443045	317384	525890	577992
414000	149697	79296	80983.6	97577.9	89278.8	161143	117032	111284	186915	142371	125840	119586	104223	118478	96637.6	134554	139412	128676	129309	92102.8	594745	458810	587710	421634	513030	834106	642812	449503	536579	494517	724574	302797	464996	444555	457423	787116	430328	307967	514642	558460
415200	157218	91642.5	90217.2	110639	103715	173623	126761	119478	201928	154851	141440	134746	110074	132874	104976	150512	149945	152338	141871	97882	585055	444533	570407	414343	497350	817252	623169	443693	527318	486310	708039	292999	454697	436586	441160	771695	418093	300184	502538	541910
416400	167427	106931	103125	126694	122712	189875	139586	128629	218534	170569	160468	153032	117059	150339	113727	170326	162959	178908	157622	106348	578024	432969	558116	408682	481186	796080	602084	437038	520281	475629	687089	282231	445824	425715	421753	751579	406143	292538	492729	529102
417600	181497	126683	118251	146348	145996	212520	154875	140517	238089	190762	184272	173493	126120	171364	124388	194008	179367	210819	176352	117793	567754	420294	545737	404585	465918	777597	582165	430836	512805	466283	667893	271037	434522	414538	402723	721860	392720	281863	477035	510609
418800	197865	150031	136485	168622	176504	249470	174618	164627	260707	227311	224392	170846	153789	201932	152592	228178	203683	235835	213275	152129	616201	436868	571936	411386	499105	789622	590230	459165	546755	495718	702678	301865	462208	417162	397794	671645	392697	284318	462505	523864
420000	238539	180677	169004	188655	212615	270244	195849	171037	275038	260739	255430	167460	157147	213147	159932	239734	202834	237767	224215	151745	572280	403854	503940	409244	450502	707701	530353	433681	520749	468959	650318	275433	432195	405372	378597	680788	382990	283775	455457	495684
421200	254080	191272	176252	188158	225118	284250	198332	173233	289244	265133	271354	180887	153383	215099	163642	248717	213573	242959	234560	153103	548179	392912	484183	398846	431262	671912	517449	415278	499722	458198	619070	255928	415498	389552	361696	659777	363666	272122	445156	481782
422400	271115	201739	179449	194686	241461	293077	202658	174372	296998	272500	280866	188025	150984	218907	166585	254376	211703	254039	238687	157961	518432	380971	462536	385160	410911	635808	496952	401039	483186	447840	593180	237943	399444	377188	347781	646887	350507	264246	432160	472630
423600	280862	206672	178809	195748	248009	295395	202601	175033	299556	279366	280641	191122	152336	221282	169435	260145	209585	266852	240785	162589	493051	374476	445861	372642	397128	609616	479378	390364	471173	440507	568519	223772	386915	368153	341696	633343	338426	255417	426203	470585
424800	290294	208395	177848	199560	250120	294702	202383	177250	300682	285802	280610	194457	156161	225249	173980	267420	207419	280650	244780	167433	477263	368904	434934	361862	380347	581384	464164	380093	463115	433116	549469	212188	378176	359090	340127	618595	329720	246024	424258	473658
426000	302518	215581	177809	201082	259865	298985	206100	180618	304462	297072	283429	198618	161108	230666	180502	279402	208693	299758	252560	173970	462640	365859	422752	353907	366295	551126	451482	371898	457867	428097	530887	201334	368085	347091	334556	595753	318413	235727	420868	471802
427200	318182	225308	179624	207725	277145	310794	212976	187170	312678	318108	296257	206121	168272	238789	187413	295252	212544	321269	261419	182756	447528	360648	410703	345797	352144	521485	438861	365114	451533	426130	512407	191641	358908	337182	327626	563817	308529	226855	414350	461277
428400	334974	235103	184492	211973	295723	331618	221053	194752	327017	342452	315159	216870	177980	251336	198861	315715	221718	347206	274061	197058	433950	354270	399146	335834	338350	500128	425584	355969	443662	422697	490102	182560	351034	327641	315830	532306	296789	218995	407500	452168
429600	357983	251226	194475	222789	317992	360371	233199	204404	343048	369590	337772	231096	192200	267122	213166	342184	235714	376774	291436	215429	421248	344584	388152	328326	327692	479871	411283	347538	436660	416586	471540	172290	340032	318669	302405	503552	284729	212584	400863	440901
430800	385698	275310	208957	236078	350483	396523	252968	219880	367459	410456	372452	251400	209030	288623	231794	376720	253920	411799	314236	241567	408604	335659	378438	320559	315654	465726	399208	338993	428750	411574	454905	165864	332271	309956	289823	483721	273292	205780	394698	429370
432000	418061	307273	228369	255738	389005	438448	278068	239130	397900	461099	419502	278950	233368	317631	258896	421508	278652	454557	343452	275295	395010	325814	367348	313773	303300	455547	385783	331172	423360	404466	438087	159075	324082	301564	276191	462014	262478	199179	385098	416520
433200	461145	347648	251398	280134	462171	512036	322638	264667	442580	545350	513403	344392	278155	360354	296317	499473	320022	571608	386267	315835	393899	329774	384360	310500	309056	479902	399373	340913	436595	423422	450952	158550	325369	287944	295869	490677	287990	191160	380139	405004
434400	540644	459710	360286	346436	637517	581627	408357	340106	529887	662899	622235	424730	342938	465098	383783	574247	426840	769818	517303	407728	440776	334934	453097	306786	331406	529141	445044	349984	450318	440033	470523	170212	340445	289240	294929	532228	308006	205204	388049	427716
435600	687499	677624	454498	499848	914200	876043	616581	475671	708418	925154	894058	526688	491548	683962	556685	845483	568057	927870	736884	577581	433509	334900	440220	295733	340120	530796	426575	340848	434713	427595	448071	163527	338755	286941	273205	568038	319553	204955	390435	390639
436800	877968	918872	502876	711361	1143970	1319640	873043	656897	957295	1248110	1253230	667958	695135	1012080	778551	1296000	767332	1098260	1018270	786612	418017	307361	421702	281087	331168	512600	410848	330865	421470	382011	426566	154092	319130	274010	242922	486107	284270	185333	366410	359449
438000	1074490	1240650	687894	1023910	1459700	1752980	1127830	779637	1215750	1498670	1666520	840723	880863	1359580	969346	1747430	918394	1270250	1306960	979754	408868	281498	402658	266786	299754	470456	366744	321982	414432	346554	414324	146874	297716	261752	208258	417760	257105	156869	334993	312044
439200	1244610	1547760	820300	1323850	1663360	1997270	1348990	872843	1407690	1625460	1993380	1027630	1010520	1610330	1094030	2014290	982692	1388590	1466310	1116960	397062	253823	379844	253886	270514	407519	324795	311372	405283	319765	402172	138062	273525	248721	182042	357559	226104	131279	300419	278153
440400	1353970	1668770	880613	1477220	1666590	2060840	1437620	889006	1501640	1639040	2116740	1190470	1028520	1699300	1154830	2097920	992213	1425350	1503370	1190750	376791	233472	348687	240022	243732	352245	289863	297240	384720	297204	380392	126475	250800	233538	164551	316236	203643	115164	270720	254487
441600	1389610	1649930	897169	1517570	1583550	2032280	1425790	865690	1487790	1553300	2112020	1286930	1025100	1677540	1152460	2117930	974832	1400060	1495490	1213490	351718	217043	315200	228250	212862	306532	260793	280342	357518	276126	354119	114822	229380	215964	148487	285607	186862	106428	247456	234460
442800	1370940	1596220	857316	1509020	1491740	1936400	1394580	837203	1449300	1475230	2059370	1310760	996108	1630820	1107080	2027800	945770	1334730	1459500	1206310	324648	201958	286838	216978	195521	275639	237203	267502	333932	259310	332179	104780	213364	200842	134868	261653	172280	98133.2	225360	213608
444000	1317860	1487560	780675	1457140	1388420	1804180	1348560	806879	1409270	1398770	1974800	1281450	961275	1564100	1046220	1907610	914387	1254880	1409510	1174240	297798	186337	260827	205789	178866	251631	217610	254223	310556	243867	312364	95831.2	200474	188186	124459	243582	162263	92222.8	208774	198193
445200	1243990	1357810	711848	1373180	1280830	1696640	1289260	769811	1358730	1316630	1856390	1209430	924580	1481320	987355	1809570	881378	1171760	1354960	1123640	278142	176066	241844	197223	166789	234856	199974	240652	291120	231274	293579	87135.6	189875	178787	115156	227059	153899	86586.7	195070	186864
446400	1175450	1259390	661916	1295120	1187110	1594190	1222390	731047	1295130	1231490	1737660	1118220	880702	1407820	930100	1706640	843979	1086690	1292160	1065760	263569	167454	228492	190428	158910	224254	187429	231872	277657	221282	278975	81054.6	182003	171045	106386	210299	147334	80883.6	184505	175875
447600	1107640	1171510	628861	1229790	1102240	1502770	1158820	696533	1232010	1155650	1636140	1031060	830282	1345710	882540	1610620	795403	1002610	1219650	1007710	250375	160343	216546	185171	152042	216522	179152	224075	267616	214767	267248	76231.2	175916	166324	100302	197625	142118	75910.4	174844	167901
448800	1039240	1087810	594590	1167410	1022340	1403690	1093470	657388	1163970	1082790	1544030	951228	788385	1290600	839549	1517960	749545	926208	1154180	952166	241897	156876	207373	181561	146573	210127	172481	217883	260489	209877	257832	72194.6	172594	163815	96913.2	190423	138193	72660	169689	163550
450000	984087	1012100	565975	1113300	952472	1311040	1024320	619466	1092570	1012300	1459260	879815	745979	1232280	796928	1435460	707453	859706	1098760	902687	237656	154932	201551	179992	142165	205817	167729	212241	255194	205489	250833	68961.6	169240	161038	93826.3	184886	135628	70181.3	164831	160260
451200	930853	943311	534370	1063960	889454	1225300	957884	583038	1026850	948299	1377560	817930	703371	1168070	754013	1350440	663336	791905	1035370	855271	234763	153658	198337	180100	141017	205890	166402	209547	255083	204420	248773	67001.3	167653	160690	91986.4	181146	133995	68474	161269	157760
452400	878370	874372	496040	1013140	828150	1147690	895412	553223	971372	889972	1300960	767590	667046	1106230	713040	1268190	623650	733316	975598	807040	233177	153846	195618	180995	139423	205230	165039	208548	255559	204495	248816	65816	168616	162252	92024.6	180296	134552	68316	160766	156859
453600	830322	809958	461188	951874	764723	1072930	832539	520479	917160	834106	1226860	722248	632836	1042570	676986	1192410	589598	676317	924152	762593	234677	155831	195220	184612	139352	206758	165332	208720	257087	205298	248560	64978.8	169966	164520	92504.4	181118	135720	68540	161019	158269
454800	788534	754136	431286	895135	706914	1005610	774798	489390	867073	776780	1147690	673682	598465	974564	635480	1117030	556912	621347	871723	718074	238827	159120	196899	188724	141413	212302	168007	210713	262622	207973	252671	64965	172355	168203	93857.5	182958	137807	69370.4	161618	159988
456000	746849	696671	403688	837878	651155	945570	723385	465132	822218	730241	1076970	629724	566109	914672	597118	1045060	521022	571262	814289	674339	242352	162129	198783	194267	144186	217664	172565	214998	269518	212599	258505	65996	176212	173320	97107.6	192336	141793	70653.8	164872	163286
457200	704938	641604	378389	777556	597491	883378	671685	439576	777298	684899	1005690	588307	539056	855135	563117	971689	491860	523913	764710	631697	249714	167206	201805	200314	148477	225100	178570	218802	277157	218338	265492	67425.8	182106	179456	101253	195777	146520	73801.2	169293	168195
458400	669351	592553	354003	721154	545932	832552	623037	413768	736513	644954	936477	547095	510387	793838	528339	907788	463750	484828	715595	593437	259526	174368	208126	208930	154132	234801	186388	224105	287948	225318	276682	69562.4	188669	186565	107799	204640	152762	76657.1	174808	175214
459600	635719	545976	328220	668394	503414	778810	580854	391518	698152	607454	869915	506978	481546	736062	496955	845254	435775	445938	665599	555650	269424	181826	214092	217323	161635	246729	197695	231227	300572	234860	288791	72784.6	196924	195823	115806	216289	160936	81100.4	180841	182748
460800	603553	503604	298550	615688	461050	735118	540623	372300	660958	573098	811435	475584	456113	684264	467290	784325	409442	409620	616834	518119	280980	191578	221695	225656	170371	258908	210374	238539	313497	245665	303101	77279.6	205576	206533	126415	230800	170619	86575	189258	192236
462000	575490	464278	274449	565302	421695	687101	499644	352391	624571	537441	752392	444916	431503	633841	440557	732286	386589	378692	579365	484846	294880	203097	231756	234788	180769	274484	225895	247182	326936	256534	317836	82124.8	215642	217888	138788	248237	180941	92960	199640	203436
463200	550653	428645	254646	520779	387593	642439	463521	332809	591959	505033	698022	416309	408519	585714	412399	680375	365376	348599	545646	453657	309079	216014	244135	244717	194199	293266	243852	256494	343856	270246	334602	88661.6	226890	231399	153933	267442	193822	100627	209615	216140
464400	527062	394738	235315	478733	355969	601751	431788	316597	562598	475292	646236	389402	385914	542696	387508	632451	343235	316849	509958	423589	324938	231150	256806	252676	208533	314929	265848	266766	361780	285038	354409	96938.8	240113	245508	172301	292225	207679	109990	221032	230112
465600	502616	362915	217099	438778	326814	564487	401466	300728	533936	449198	597968	366148	363776	504727	362494	585088	323749	292951	476165	394453	341578	246611	271885	260695	224769	340323	288645	276481	378277	300192	372636	106489	254377	261382	195023	322977	225009	121292	236894	247722
466800	482798	334649	200766	402967	299472	530589	372258	285844	506540	423086	550450	340328	344630	469323	340093	544879	305315	270421	448638	370009	361719	264252	288876	270070	242742	368586	316709	285622	394926	316406	392479	116615	268432	276877	218245	357745	243325	135111	252506	267467
468000	465758	308663	184920	370686	274546	496896	347352	273419	482336	398526	506415	315935	325604	433484	319033	504638	287744	248934	420403	346915	381572	284359	307272	279240	264495	403498	350110	295513	412362	333920	413211	128532	285158	292785	243926	396588	263061	148929	269953	288616
469200	448403	284100	170198	339087	252790	465648	323629	261116	460669	376269	467370	292990	307264	402872	299185	468639	270995	228479	393323	323276	400167	303384	326202	286206	287940	442566	383746	306103	429222	353727	436176	143223	301491	309453	273190	440051	283566	165509	288980	312352
470400	432132	261556	157358	310766	231722	435853	301019	248361	438996	357100	429359	274075	290392	373293	281591	435796	257275	209176	368902	301860	420494	323795	346760	290761	310511	487251	418669	314434	444841	372882	455587	158927	318293	326606	304154	489810	304742	183882	308686	337733
471600	418377	240640	148130	285229	212506	410285	280306	234346	419550	339392	393174	254918	274811	344687	265429	404492	245622	193207	348724	281698	442873	344253	368383	296198	334691	534605	456232	322578	458842	391497	475625	173292	333235	341555	335608	539920	326792	203660	330387	365199
472800	405243	221831	138380	262654	195252	387522	262043	221734	401408	321188	360471	236872	259335	318896	248339	375499	233260	177513	328118	263467	464272	364538	391825	301520	361632	590572	495615	331679	472539	410464	497150	189128	348677	355630	365436	589773	343718	223165	350694	391050
474000	392204	204094	128455	240092	179654	365196	246934	211830	386440	304976	330448	220724	245543	296014	233318	348992	222062	163594	307488	245649	483916	382783	413346	303952	386213	646878	531616	341153	485213	429359	519269	206643	363221	370619	397032	636075	362968	243016	369152	417988
475200	379274	188057	120719	219315	165017	344943	231476	201479	373974	290299	303552	207276	234070	274592	220187	325747	212618	151027	291862	230834	504748	400044	434808	305830	408232	700215	563108	348301	494525	445187	538086	221851	376576	383269	423634	681455	383004	265424	388496	443826
476400	370175	173904	113755	200417	152502	323685	218805	191628	360774	276505	276342	193624	222305	253737	206803	304149	203939	140593	276871	217079	526905	417941	458839	308334	432782	755194	596061	355744	505609	461673	557154	235523	387505	394102	446516	720315	398260	284952	406692	467502
477600	360159	160813	106156	184936	140962	307261	207515	183052	350254	263849	253509	182029	211799	236226	195432	284937	194344	129651	262269	203892	546275	433659	481140	310337	454284	805259	626512	360907	519558	476593	577273	249728	396804	403580	465996	752751	411814	300697	422084	486045
478800	350237	149019	100178	169678	130555	290674	197206	174964	340750	253556	233066	171274	200520	221740	184541	267375	186395	119497	249824	190636	560905	445505	500092	310022	472755	851138	652463	367070	526892	489266	597257	263713	405604	413240	484777	780580	423902	316643	434492	503156
480000	341003	138399	94900	156393	120984	276137	186999	166582	331093	242815	214862	161239	190994	207076	175321	252528	180138	111057	238241	179647	576465	455952	517622	310275	485782	886798	668593	371153	533367	499799	612548	273414	412205	420625	498279	807292	435451	333997	446110	520318
481200	332178	132217	89944.8	144796	113259	262541	177203	159322	322765	232527	197610	151184	181380	193345	166104	238024	174401	103775	228840	168317	593860	465793	537247	311230	497167	919625	683248	376508	539371	508622	628447	280043	416014	424525	508170	824959	444122	345542	454454	533092
482400	323253	123403	86207.2	134283	106021	250444	169001	151881	315896	223593	182156	142004	172643	181820	157510	223278	168180	96954.2	220113	158260	607594	472565	552132	311599	508108	948248	697558	381194	544706	516113	641370	287236	420171	426924	514130	834490	452104	351243	459890	540082
483600	314108	115741	81124.4	125471	99534.6	238989	162183	145094	310107	215584	169797	135056	164875	170545	149985	210686	161643	90882	210466	148738	617123	476378	566284	309644	514788	970573	706158	383642	548442	522011	651995	291546	423254	431027	519844	846903	456193	358035	466564	546680
484800	304809	108072	77041.3	117388	93798	226903	155278	138543	303712	208743	157505	127878	157410	160573	143679	197857	156957	86193.3	202915	140473	624644	479125	575881	307840	518129	980990	709113	385990	552562	526333	661017	294094	425090	432422	524058	854250	462875	364770	471402	550435
486000	296992	101778	74082.4	110366	88614.4	217030	148853	133223	297853	202631	147005	121758	151348	151060	137292	187031	153061	81942.4	196635	132278	634304	480788	587775	307922	521456	991495	710218	387621	554689	527758	666338	294046	423677	431493	522602	853670	465421	369581	470934	552747
487200	289349	96710.8	70917.9	105073	84580.8	206738	143310	126896	291478	196331	137553	115765	144938	143120	131187	177310	148444	78640	190779	125126	638991	481151	595511	306916	524563	1002260	714809	391052	556865	529687	672608	293552	423155	429835	519952	850334	465040	368870	470035	549885
488400	281943	92520.8	69267.6	100010	81672.4	198170	138737	122172	287911	191838	130003	112113	138911	136078	126042	168393	144274	75612.4	183479	118608	639997	479150	598674	305213	525654	1005350	715234	394260	557520	530860	677150	293331	421958	429038	516799	845254	465356	366653	469012	546166
489600	273806	87878.8	67290.8	96250.4	78382.1	189807	134660	118463	282399	189076	124134	108545	133678	130445	121542	160716	141537	74424	179446	112720	641744	476048	599764	302424	520735	1003560	709109	394819	558264	529646	677038	291828	419834	429458	512770	845414	465599	367098	468447	546423
490800	266127	84798.8	66346.4	93758.8	76418.4	182597	130361	114897	278018	185634	121596	105806	129033	125830	117719	153722	139917	73609.6	175861	107937	645244	473363	602230	301177	517158	996271	701946	392373	557335	528243	673463	287914	415306	424128	506833	838337	465676	367234	466295	544849
492000	260121	82359.2	66620.4	92191.6	76118.8	176518	128671	111578	274585	183096	118337	103149	125078	121502	114244	147841	137503	73827.2	173188	103675	645026	470890	604947	301171	515384	994553	700241	392467	558287	526782	669309	284800	412459	421241	495848	827329	459504	363573	462900	537867
493200	254387	81175.2	67553.8	91647.2	75883.2	170643	127377	110199	272554	183246	116395	101144	122095	117995	110883	143862	136212	74692.5	169314	99920.4	639318	466024	603325	298308	511349	988989	692850	391978	557387	525566	664767	283173	408474	417081	486328	815043	454937	356130	457413	530306
494400	248566	80543.3	68884.8	92096	77379.2	167608	126433	108337	271183	183941	116705	101022	119488	116327	109110	141281	135515	77290	167507	96721.2	632840	459153	598838	296091	502082	977835	681315	388955	556323	523263	659793	279522	405577	412916	477709	808083	449940	354533	454199	524062
495600	244053	81319.6	72835.4	94263.6	80165.2	164706	126508	107680	268794	185833	119620	101416	117544	115742	108375	140691	137809	81830	166864	94805.4	630516	453020	596049	294629	494268	962840	667555	386940	552435	518210	650991	272871	400784	406575	466285	798788	445630	354892	449300	519579
496800	240651	83498.3	77959.2	97988.8	84558	164729	127655	108696	269079	189783	123381	102204	116200	116709	108104	142455	139087	88024.4	167746	94760.4	629097	447640	592460	292069	486246	952393	656576	384753	548963	514022	641028	267023	395003	398194	452308	781993	437268	347386	441751	509534
498000	238416	87182	85883.8	103947	91501.7	165979	130443	110788	270699	195049	130664	105538	115872	118684	108533	145212	142486	95508.4	168030	95017.9	622493	440182	587574	288982	478701	940880	650196	381593	547046	509776	633032	262219	388582	391285	439141	764141	429053	338606	434927	498852
499200	236234	92975.6	95742.4	111971	100509	169825	133858	113593	274024	202930	141746	110592	117094	123180	110769	151231	148036	105692	170674	96882.8	610600	430065	577712	285997	465467	922495	635272	378954	542108	504784	623048	255919	382953	385725	424160	746942	420713	332286	426463	487384
500400	235917	100712	107341	122332	112159	176100	140150	117684	278721	213230	154947	117674	119083	130290	115091	159375	155280	119001	174749	99749.6	603146	421266	569295	283001	452164	900921	616455	374370	534930	497873	613276	248193	375568	377497	410348	731743	412622	327222	420417	479183
501600	237555	111700	122303	135029	127343	186055	147562	122231	284584	224757	171446	126186	122337	139061	119700	170365	164623	135450	181899	104827	593950	412932	561525	280066	440430	877282	599287	370545	529220	488719	598924	238102	367315	367338	392293	709615	403120	319942	412613	468790
502800	241477	126240	140070	152722	145870	199690	158764	129329	292348	239920	191109	137255	126886	150279	125810	184465	177008	152714	189890	111856	584144	403208	551650	276038	431880	852127	584795	366834	523826	480910	587024	230322	358191	357476	374683	681996	389502	307398	401047	454106
504000	245723	143846	161071	173362	168543	217152	172586	137741	302792	260226	215967	150526	133767	164967	133990	200864	190404	173697	201043	120151	569684	392581	541173	271786	418327	827655	569059	363752	518772	474541	575019	223460	350721	349169	360571	658308	377658	295702	390391	440936
505200	253704	164423	185647	198445	194530	251403	192845	158477	311123	298746	262905	148030	159156	194163	160478	228745	217398	184959	225665	151547	599608	407273	562194	277364	451067	821600	596079	389359	549912	500781	589794	255175	381349	369777	370927	643154	374126	319298	398587	473423
506400	281733	199619	223301	229098	240505	273634	217021	168103	317480	340360	302778	151190	157426	205757	168932	230581	216550	189778	239192	152395	570289	380100	507028	279413	419554	755370	536138	380435	542171	479148	566338	236145	358552	361430	350342	643165	358479	308206	396194	446327
507600	284968	203508	227096	236898	249882	284424	217810	169716	322832	346180	313274	162418	156578	204170	175044	236332	222335	193676	248696	153138	540236	370872	478113	272399	407321	725717	527011	367265	522461	471845	541964	221288	342603	345569	337605	627848	344389	292004	385010	428894
508800	282689	207514	225240	244180	261724	290937	219688	169581	320357	343408	312382	170348	155688	207340	181120	235656	221364	202476	251984	156653	512613	358627	454778	262817	390826	697367	509222	355424	502360	460533	519618	205195	329035	328895	323865	611843	336396	281072	370688	415929
510000	278738	211408	221298	248842	268737	293064	218304	167981	311721	334126	307425	174556	156460	210898	186360	237200	221880	211191	251021	160498	488096	350664	437787	255888	377510	677552	493622	343970	486032	447248	496390	190104	313788	316138	314414	600695	329208	273558	360520	410492
511200	272453	216871	217391	252458	277059	293667	218671	170028	301722	327846	306424	177302	158524	216342	191160	240891	222369	221143	251770	165394	471559	343675	427224	250566	364165	658831	480185	332018	475854	437985	476666	179086	302905	305234	305515	590673	322369	266162	354577	406091
512400	269509	225016	216024	256565	291662	297408	222760	174881	297026	332148	315506	180314	164953	226807	199479	250956	224559	230158	256954	170911	458260	336727	419423	244298	352542	636105	470199	322195	467564	431651	459486	170580	296742	294862	297760	573904	315400	256575	346260	397437
513600	269468	240435	215771	264912	310420	305926	231025	182221	296894	341201	330486	184006	172543	238916	210265	265491	232774	239338	267286	178851	445235	331965	412078	239051	338963	612074	458658	312244	458807	424407	441482	161959	290123	282611	289742	556009	305676	247339	338330	388709
514800	274971	259231	221948	276239	335919	325130	243472	190838	302751	356795	347880	190052	181773	253417	223100	283336	244934	251125	277888	189221	430961	325602	405407	233706	324642	588118	448143	301360	448093	413563	423482	153614	281028	270832	279966	536720	297818	239015	327418	377615
516000	284897	280599	233996	291043	364584	354055	259477	203184	313258	378302	372704	199297	194434	272941	239183	302336	259338	266747	292760	203432	414027	317524	395448	227632	311214	567217	434836	292778	438485	405907	406807	146344	272659	260404	270283	514069	290356	229178	316728	365062
517200	299752	307207	251029	308320	399221	390829	279338	218235	329178	408398	403374	213722	211817	300665	261397	331375	281693	290062	312053	223237	398382	308362	383386	221961	298187	549933	421210	284114	428020	396949	390384	140025	263447	252744	261062	497138	283447	221377	309433	353361
518400	324752	341527	270653	332980	440272	436300	303181	236599	351752	447641	445521	232613	234986	334757	289670	366346	309028	320038	338390	251672	384741	299111	375051	217667	285885	532455	406486	274521	420366	386322	374364	133604	255407	243658	250432	481812	276879	212956	300789	343181
519600	357674	384250	295256	367327	514609	502398	344656	259320	391553	488977	528171	273192	266994	388454	324140	417428	358910	385931	396166	276400	374646	303165	416468	214366	285632	541541	413190	267089	424169	394528	383238	126836	250587	229543	262513	476962	282880	196300	288029	330052
520800	434518	487033	404327	443827	663106	544847	407476	327872	463429	636205	641235	330210	336238	477333	412726	498156	466160	515591	504054	368253	407746	302613	484801	207386	296932	556903	439738	269158	425486	399226	386336	130438	252901	229046	255761	504361	305591	212286	295475	346531
522000	566364	681239	529584	618518	891657	761644	580582	433010	612345	830362	864480	399540	453316	652259	559147	689346	623494	646632	662240	495155	397058	287486	462291	198229	307563	546639	412898	260214	411624	384299	373284	123514	250262	223067	239685	496914	308993	208157	293209	315950
523200	719727	922023	619272	854995	1100490	1167110	811017	573365	816970	1059880	1174670	497389	610469	921450	744452	1011420	814668	777764	873298	643690	385610	276127	434453	189154	301875	528391	399921	250824	397318	348955	366250	116670	233068	214314	215482	436271	272865	179149	276936	298840
524400	875075	1191440	809782	1180110	1349370	1571080	1046690	689514	1004710	1261790	1500300	625668	759745	1177960	895984	1325890	923307	923211	1072310	771728	375568	254828	405502	178430	269951	479732	359734	240337	384996	326589	359126	110511	222331	204507	190048	392894	248635	152714	255131	268746
525600	1011870	1383910	946348	1523400	1516630	1831230	1199090	744402	1137050	1372330	1729830	766419	853182	1357980	1001790	1556520	1004890	1061300	1217590	867711	364955	234194	387697	169675	249423	413056	320267	228432	372145	305425	347050	103860	204945	189960	170249	353527	225317	133159	238237	247017
526800	1110100	1470120	1018080	1712650	1544830	1972070	1266790	766385	1224900	1389350	1825640	896862	868488	1458300	1059970	1694280	1019410	1150380	1300760	924873	348665	217437	368505	162013	227872	373033	291224	217046	355914	287620	328112	96595.6	187181	179559	154508	315626	206289	118151	218051	229356
528000	1146950	1467990	1011620	1741980	1492340	2018660	1281220	755599	1243610	1386430	1833710	999484	858916	1492530	1069710	1693270	1001580	1177090	1330680	942488	326618	202531	339020	153296	204517	334330	267630	205476	335362	272704	310502	88932.9	173684	167065	141869	284967	190412	106569	199138	211304
529200	1144230	1392130	967889	1712330	1400450	1955710	1265360	729741	1230360	1364650	1800820	1058070	828559	1482720	1042890	1640160	971376	1156320	1325580	935048	304734	188312	311054	145894	186592	299235	244558	194247	315326	257382	293493	83179.2	163153	156536	131187	264235	178818	99335.8	185362	198405
530400	1121120	1301000	901448	1646500	1306170	1849210	1229370	694814	1204000	1313840	1731460	1072890	795379	1439570	995743	1581190	943074	1112400	1308660	921234	288868	176861	286540	139168	173356	276097	224992	183598	298179	243326	277870	76888.3	154274	146885	121394	245494	169906	93133.6	174714	187374
531600	1092440	1223510	832527	1553810	1224250	1754910	1189850	664552	1172750	1250720	1646310	1051990	756963	1384090	943819	1509170	906793	1055080	1277220	891935	273405	166970	269206	133128	164155	260811	210875	175499	283541	230873	263806	71411.2	146928	140314	111640	226682	161162	87274.6	165421	175946
532800	1054350	1144930	769165	1465400	1141850	1674670	1148420	637126	1141800	1201540	1563170	1011590	720079	1331210	894211	1430720	867320	989921	1231940	848957	260052	158440	253674	127880	156240	248460	198452	168323	271134	222324	252746	67215.6	140974	135188	104772	213825	154572	81965.6	157624	166778
534000	1012210	1071690	721265	1377390	1057280	1576930	1099790	608434	1103430	1150340	1474020	961357	684603	1278570	850265	1354810	824696	923037	1184960	803844	249871	152270	242246	124306	149202	237239	188490	162648	261665	215042	241902	63912.1	136681	131214	99597.1	205220	149613	78412	152565	161893
535200	977932	1007610	679692	1302720	982214	1483440	1049520	579588	1061860	1098760	1391510	905685	649358	1228380	808012	1287260	784544	863510	1141560	766583	244533	149060	234833	122514	145034	230698	183098	158618	254240	210414	235047	60560.8	133336	127817	94713.6	196676	144894	74750.8	148395	158223
536400	944237	950510	639610	1240380	922847	1390560	1003160	550061	1019840	1046530	1312150	849672	613223	1169410	765785	1212540	736937	802551	1091690	727737	239397	147210	229048	120925	142410	227656	180838	155135	250351	207777	230563	58155.8	131398	126604	91174.8	190813	141812	71747.2	145270	154338
537600	911202	891534	599773	1172670	863555	1303920	959413	523592	981706	1004360	1244020	798952	580443	1120070	729694	1146860	692212	748559	1042290	691156	235150	145988	224396	120923	140139	224097	178379	153150	247531	206582	226886	56731.2	131669	126595	89770	188777	141018	70407.5	143744	154128
538800	877176	835421	560368	1102900	805185	1219130	908569	499037	942232	959027	1174710	754156	551470	1067660	694040	1084200	657825	695460	1001140	658537	235154	147084	221804	122102	140260	223896	178514	151866	247263	206638	224643	55433.8	131445	127889	89333.6	187434	141178	69863.6	144346	154480
540000	848834	783988	523416	1037750	749153	1145010	859641	472038	901511	912612	1104670	712273	524148	1013310	659408	1027350	620579	647452	958788	626144	236545	149981	221707	124449	141261	226607	181310	152035	249438	209419	223668	54765.6	132790	129720	89800	187938	141354	69693.8	145446	155579
541200	817487	730867	492720	973901	700522	1078250	815485	452181	862896	875119	1039470	671142	498582	959054	628356	970758	586440	602843	915534	592543	238730	153438	222383	127659	142810	230934	186407	154161	252980	213340	226779	55264.8	136160	133515	92001.2	191846	144082	69577.6	147048	157819
542400	785058	679111	463572	908132	651396	1017890	768212	431519	826516	837156	976235	632409	475370	907219	599422	918693	558864	564336	876718	560338	242644	159007	224163	132515	145529	236523	190223	156173	258162	218508	230232	56237.6	139665	138930	94737.1	196819	149093	70916.4	152245	162059
543600	752740	633214	436699	844984	607123	962543	725197	411212	789226	800276	911846	594150	454040	855775	570550	871338	531070	527640	841835	532755	249299	165209	228352	138250	150730	244232	198678	159120	264169	225143	235294	57329.6	144569	144393	98829.2	202873	153027	73026	156794	166596
544800	720077	594472	410331	790024	567187	905827	684293	390080	755340	764016	854065	556644	430541	804701	541054	823732	501190	493916	802159	504670	255852	172449	234124	144694	156904	253475	208730	164188	273970	233681	244074	59827.9	150222	152054	104937	211168	159622	75725.2	163256	172335
546000	689774	550495	381178	731875	528162	853757	644674	373070	723420	731170	801524	524485	410697	758562	514582	778013	473570	460034	764695	478492	263935	182166	240037	151696	164076	265622	219891	168975	284501	243394	252602	62751.6	156960	161117	113079	223253	168181	79923.8	170133	180355
547200	658828	510886	353930	679268	493049	798417	607135	355771	690312	695284	745328	493241	392000	713548	488389	736467	450200	432514	733137	453435	274695	193314	248756	160210	0	278882	0	0	296712	0	262309	0	0	170942	0	236449	0	0	179069	0
548400	631232	0	0	631447	0	752944	0	0	659601	0	694174	0	0	668854	463537	696845	424848	404384	701694	428779	286090	205978	259212	169682	183958	296503	252311	181582	311718	266548	275296	70724.8	172106	181803	133265	253978	187717	90550.4	187184	198781
549600	604084	444257	310585	587402	432931	704955	541641	324241	630283	631966	647182	437097	356140	627280	440132	657762	405246	376211	667273	404278	297856	220093	270199	178514	196224	316276	270262	188247	326758	281068	289499	76448.8	180598	194424	147311	275185	201294	96978.8	197878	209161
550800	578873	413571	290484	543765	403446	658859	509648	308235	600965	601851	602730	412519	339080	590575	418082	621018	385816	355275	638920	382186	310309	235954	281171	186561	208935	336620	291715	195315	339059	295668	303910	82803.6	190025	208536	162175	296702	215530	105955	209414	220510
552000	554174	383115	272084	503501	378685	616718	480667	292860	572533	572065	559082	386530	324248	551574	396853	586278	366347	333497	612919	361152	324949	252468	294738	196719	224835	362436	317710	203257	353999	313081	317660	89380.8	198413	222249	179077	321866	231372	115446	221431	232744
553200	530711	356954	254992	467487	355936	578761	454232	281023	545288	544292	520531	362822	308296	515552	376536	553388	348301	312158	584952	341418	338838	270306	309640	205877	242252	390268	347358	211610	369993	329803	336408	97198.8	208534	237922	198837	352389	249136	126443	234513	246615
554400	507432	330400	237864	432266	333828	546810	430079	267265	520358	517150	486310	340638	295393	486420	358910	523165	332706	292903	558405	323631	353740	288121	324864	213105	259834	421184	376431	219184	384910	347552	354170	105803	219154	252898	219931	384965	268380	139757	248802	262233
555600	485499	308340	222375	400884	313944	515809	404998	255503	494594	490339	452522	319136	282806	454944	340578	493326	320436	275496	537138	307032	369943	307969	342478	219872	279297	454621	408823	225081	397935	363957	371100	113663	227964	268706	241526	419764	287488	153800	263485	278656
556800	465599	286581	207895	372627	296210	486362	384903	245926	472901	465326	422302	299848	271146	424380	323709	469014	304985	258444	510753	290466	384755	326490	359395	226910	299690	494446	444686	232705	412624	381958	390638	122486	237526	284024	263804	455246	306168	169695	276759	294527
558000	446222	265591	195989	346354	279348	455598	366121	235446	451236	441901	393754	281308	260378	397819	308397	441780	292312	243621	489140	274598	400366	343637	376200	231262	319453	535174	481518	239180	421961	399735	410529	131150	247683	300794	287372	494062	327301	186993	292172	312548
559200	425580	247887	183189	321933	263110	426690	347300	225992	430470	420588	366943	265189	250629	371214	293308	420451	281670	231378	467534	260500	416154	361022	394363	235845	340936	578256	518283	244088	429282	415096	426885	139160	255386	313894	308486	529489	346543	205181	305799	331285
560400	407883	230017	172338	301576	250448	399870	330772	216012	411864	398653	342989	249460	240868	346464	279287	397971	271187	217975	446702	248220	431227	378234	413863	239330	362558	625164	553783	250876	435920	431381	444030	146232	263050	326206	329832	565021	364248	221840	318138	347286
561600	390481	214819	161858	281650	237118	376072	315616	208996	394207	378654	321546	236970	231768	324656	265634	375977	260611	205944	426646	235054	444140	392158	429202	242116	381031	671004	586483	256033	442734	446200	461727	153591	272122	337226	350790	599071	384195	238751	329334	365007
562800	373970	200416	152706	262478	225835	353624	302134	200700	377703	359694	301560	224765	223572	303985	254043	357983	251562	195694	407397	222507	458754	405139	443667	245766	400638	714873	615708	259565	449864	458624	475309	159303	277901	346158	369170	630711	403602	257080	341267	382515
564000	359993	187678	143435	246827	215776	333852	288900	192743	363011	341621	282362	211524	216070	285272	241773	340613	244362	185814	392076	212638	473896	416240	461340	247229	418163	757895	644662	263304	454746	470075	490031	164448	283362	352250	383591	654885	419175	271395	348180	397177
565200	346468	174925	136668	233425	206430	317088	277146	185078	347967	325117	265228	198937	207433	266793	230721	323542	234768	175070	373088	202616	484110	425156	475927	247910	432523	797330	670140	267744	460038	481239	505050	170142	288268	358904	397429	676050	432054	283189	356535	409340
566400	331145	164311	129258	218908	197394	299188	265118	179137	332850	309733	249229	188346	200580	250822	220960	307314	227811	168259	358570	192083	493423	431466	489907	248205	444905	825111	687600	270056	459830	488677	516138	174607	293044	364180	410082	695928	446044	296525	364390	423238
567600	316984	153169	122323	206803	190087	282588	253998	172948	319753	293696	234872	177278	193267	234814	211334	292328	221148	161753	343748	182620	505462	436246	503000	249005	455455	844009	704343	272063	459956	494383	527011	177219	295218	367685	417191	710414	455406	307064	370937	433712
568800	303468	143926	116760	196765	183856	267087	244156	168013	306650	279055	221237	166792	187178	222312	202407	279290	214295	154784	328865	174637	515250	442086	517712	249705	464129	865620	719369	274468	461170	499334	536741	178910	296688	369193	421894	719188	462849	314473	374138	440711
570000	290325	135105	111774	187622	177739	253437	235013	163257	294898	265656	210028	158922	181486	210052	193913	265322	207704	148627	314105	165452	520266	441880	527466	248528	469380	880572	728101	276418	459438	503568	544100	181621	298929	370470	427266	724724	469053	320582	375230	447648
571200	276814	126846	106185	177636	171848	240319	225715	158402	283804	252810	198301	151303	175615	198484	187442	254289	203140	143984	301774	157565	526455	442906	536576	248042	473149	890778	732180	276511	456880	506528	550271	182192	298310	371273	429330	729916	473242	326257	377295	453832
572400	266157	120354	101438	169412	166962	227833	217665	153708	272731	241559	187794	144991	170005	187832	179855	241468	198522	139341	291108	150772	533551	443134	546680	248637	477183	897880	739104	277133	456287	507552	554678	181328	297894	369954	427827	725718	474960	328165	376887	456073
573600	254791	113879	98238.4	163220	163179	216862	210184	150330	263565	229886	178439	138902	164493	178204	173128	230078	192630	134994	277798	143878	535284	440382	554308	247004	478213	905112	743385	278433	453799	509654	559818	181894	298062	368488	427059	723209	472628	326711	374843	456235
574800	245058	107907	95203.3	156814	160294	206495	203025	146746	254300	219584	170236	134194	160086	170750	167755	220973	189404	132008	267173	136712	536038	437528	559918	245310	475027	903952	739425	277253	448378	508727	561189	182070	296588	367424	426461	720009	474026	329337	375002	458171
576000	235608	102925	92221.6	154600	157634	195552	195717	143576	245289	211281	163214	129243	154854	163382	163047	211843	185529	129616	257896	131263	536676	434608	566245	243999	473769	903608	735358	276077	443244	503715	559141	180030	294669	362298	419152	712229	472255	329540	374664	459275
577200	226602	98575.6	90357.1	151223	157971	187344	189871	141288	236855	202401	155682	124694	150894	155818	157914	202796	182231	127034	248906	126355	536647	431959	572602	242547	476183	905537	734828	275004	441602	502477	557960	179020	292363	357893	412610	701993	466219	326354	370781	455648
578400	218471	94870.8	89938.8	149812	158080	180408	185411	139748	230303	194939	150860	120369	147326	150410	154937	195462	178966	125564	239784	120940	532223	424078	574715	240354	471569	904037	727966	273864	437260	499344	558322	178296	289906	354026	406548	696482	461914	325083	367486	451316
579600	209591	93592	89812.1	148367	158620	174075	180573	139804	224674	188366	147448	117159	144171	145533	152357	189156	177301	124936	232518	116762	529138	419274	576440	238603	464799	893957	718316	271814	431252	493921	551930	176539	287784	350513	400115	688720	458452	323638	365408	450645
580800	202784	92756	91398.8	148650	160119	168848	177378	138681	218726	184782	144395	114866	140870	140744	150490	183802	176678	125769	226890	114139	525517	413370	579958	236582	462269	884604	709046	270050	425155	487687	544523	173436	283868	344969	390143	674360	452318	320420	362226	448010
582000	195789	93717.1	93982.8	151375	164414	164950	175430	138991	216038	180292	142632	113255	138308	137960	148654	179275	175366	126786	220465	110630	519990	406863	579495	235766	455312	875221	701767	268552	420925	483382	540265	170585	280719	338580	379619	662485	442526	314058	357317	438619
583200	189913	94676.8	100113	155925	170445	162169	173418	140466	213606	177840	142643	113956	137731	137185	148403	176942	176634	128638	220674	108131	510512	398902	576017	232471	446228	860302	689447	266332	414430	476575	535456	168250	276687	332443	372704	650690	436013	308131	353984	432598
584400	184908	96946.7	107731	162599	176906	160333	174183	141850	211685	176825	144144	115686	137467	137240	149784	176676	179114	133904	217945	106322	504275	390657	573300	229903	436300	843259	674131	263165	407935	468299	525366	165285	272643	326232	362986	635527	430014	305116	349975	427394
585600	181478	102466	117567	172124	185392	160548	175689	144475	210590	176922	147424	117674	137864	138159	151012	177810	181401	139600	216694	106493	498048	384298	570457	228688	428698	827383	661867	259556	400041	460883	516216	160273	267960	318098	347694	617405	421320	298618	345097	420304
586800	179636	109595	131250	184296	197914	164844	179326	148926	212194	179281	151933	121265	138028	140573	153949	179680	184222	147373	216704	107390	489165	375338	567213	226354	420678	814271	650328	257368	394313	453180	507598	156468	261867	308794	336269	595702	408870	288168	337812	407972
588000	177881	118277	148679	199778	212395	170775	185963	154253	215952	184361	159780	126834	140421	146073	157736	184806	189982	156982	219503	108654	478626	365996	560789	223710	408745	792944	632769	254062	388690	445446	498851	154109	258038	302198	327147	578450	399403	281572	330850	398614
589200	177145	130521	168650	217672	228272	180549	192824	160628	219897	192534	168830	133298	144241	153012	165038	191443	198622	169389	225524	112066	469758	358116	554909	220285	396580	761265	613206	249599	381126	435180	485446	149424	252643	294188	316547	558325	390438	275120	324079	391173
590400	179590	146074	191796	241250	248721	193150	203190	167976	226599	202260	180482	141652	148359	161696	173430	201104	207903	183637	233441	116612	460664	350265	547689	218272	385918	737838	596886	245057	374638	424966	474000	145126	245459	285118	301365	536035	376737	264175	315924	380929
591600	182696	165162	220285	266148	267972	222775	220268	181898	232591	224168	208608	133258	163217	182862	196650	218309	229780	195515	255380	135886	483205	371110	568926	220993	412230	755174	629337	264207	399840	457120	498592	166040	280918	299998	320483	525771	371200	284802	339324	428278
592800	200495	205945	266621	313462	316669	237971	241552	197579	249892	252276	240170	140377	164862	197412	210555	223958	223438	208528	263415	137734	475496	346913	547058	221873	387262	696578	583610	257884	396932	433280	485062	158555	270074	294429	309199	512174	351030	268429	340048	408220
594000	205277	211104	273708	319616	320850	248110	238058	200302	255172	257632	244695	151727	167787	198200	216630	233266	227421	215865	266138	140297	455459	334034	525618	216732	376383	668208	566948	250130	385307	421479	463343	148881	258464	282168	301062	492309	336151	255063	323820	388349
595200	202194	215819	278938	320872	320570	255038	237063	200008	255570	256169	244315	159415	168675	201398	222360	229468	226406	220937	262754	141278	432890	322936	498121	208917	358427	645456	553540	242571	371898	411494	441713	137889	246972	270295	289959	469375	325793	245172	310182	371038
596400	197798	218796	274747	321314	315920	259300	233880	196934	249590	249348	238330	164339	170383	204738	224209	225890	227190	227942	254556	143670	411388	313718	473462	202313	339130	621496	534721	233608	359762	399205	418033	129171	238801	258647	278635	451456	320509	238529	300533	359301
597600	193666	223561	268890	322911	310340	261181	228712	192479	242423	240294	234931	167176	171648	207125	224394	227858	228086	233789	246182	148423	394190	306704	454003	196826	323467	602227	517075	225653	350183	389496	395844	122190	232574	248216	268622	435414	315698	232544	292684	348907
598800	190975	232186	265484	331462	312423	266208	228315	192788	238688	238649	237726	169429	174616	212405	225738	235469	229099	238098	241560	152987	378949	299950	439132	191468	310922	584770	503317	219319	342684	381128	377786	116754	225571	238159	260132	419799	308266	224164	282728	335758
600000	190819	244836	267730	342085	320387	276991	231554	197673	237046	244474	244809	173210	181211	221436	231661	249517	234690	246290	241812	160001	365652	293080	425236	187036	299540	565534	487294	211747	334113	374307	358115	111352	221076	228492	251654	405369	302148	215757	274420	324680
601200	193131	261630	272418	354935	330613	294364	239171	201416	239507	252532	253992	178936	188731	234369	240666	264463	243258	257805	245704	169003	354226	287351	411934	183038	288166	546480	469993	204656	326000	366214	342165	106353	214739	218586	243316	390565	294386	208481	266100	314800
602400	199878	283704	283501	369892	348975	320523	249093	206854	245480	264323	266208	186146	198195	250262	251308	280801	255323	271650	255114	180184	341366	279890	398221	178500	276643	532678	455437	198996	317512	357861	326966	101439	208417	210552	234003	373665	288011	200225	258006	304398
603600	210426	309985	298979	387315	373158	355042	264724	216862	258328	284375	285908	195489	210383	272423	267298	299974	269512	289108	268720	194398	328946	271333	383769	174440	267056	515985	440512	192697	310016	350720	311695	97397.6	202971	202753	226044	360525	281619	193898	251297	295128
604800	224861	343370	318084	410914	403847	398274	284138	230793	275052	311263	313877	209455	226234	302626	291395	325165	290751	312139	288216	211769	317296	261936	369369	169712	257598	496597	424459	187117	301438	342818	297630	93786.7	197286	195134	217756	347882	274998	188327	244459	286174
606000	246395	383451	340031	441395	434356	450104	311970	248016	297607	323258	349307	237112	247739	337722	312762	358665	331160	355602	327423	221832	304421	260970	373466	167021	256913	489433	428067	180463	292638	341061	296738	85674.4	185360	186900	221738	349179	268918	171395	229225	270297
607200	289530	465683	484018	525450	555399	496212	356238	311173	347960	428465	450366	280325	298596	430731	398347	444610	414797	450204	435809	277657	306209	255477	398304	161877	261061	498170	439751	180181	288356	343713	291846	88398.3	188382	184796	220162	360336	283398	184506	235664	283445
608400	369826	637122	602888	700324	741792	655822	488697	393140	446108	551046	600738	329899	383082	586410	521647	575886	537965	547279	572900	349668	298293	256895	388983	154953	265579	504890	412235	172485	279845	330339	278896	86808.8	185877	180898	202999	358365	288257	181790	232065	261354
609600	462894	843597	725031	943877	935873	983280	662148	513242	573200	706331	792047	400040	491050	798707	667728	781718	681314	658487	749986	432975	292291	236930	379545	147743	264561	495642	401475	166016	269530	308004	270080	84318.8	173238	174946	185456	328188	260409	155205	219714	253659
610800	558391	1049720	948073	1261010	1135530	1327850	841973	624809	686504	861523	979545	496159	599037	997649	799233	994540	773218	786337	911156	509483	281764	224553	373765	140298	244458	464838	372648	159633	256838	291640	263119	81038	167022	165953	165765	304760	243223	137808	206623	229375
612000	641955	1204160	1093920	1534330	1272680	1581100	977907	681280	784523	971776	1126410	603540	683800	1155850	904912	1155260	849081	911204	1026560	576894	270679	206730	365458	133014	234165	418788	340302	152800	243929	271856	252729	77110.4	155597	154937	150715	281504	222280	121673	194154	212220
613200	710265	1286010	1109300	1682110	1334150	1754040	1046590	722366	850558	1015110	1213460	703767	719380	1266600	968730	1264720	884519	999663	1095570	624866	258400	192667	353572	126336	215539	388608	316622	146031	229939	254848	240610	72707.9	144035	146669	139135	258672	203628	109280	179951	199389
614400	750581	1290320	1077930	1717930	1344650	1827920	1076030	727030	871085	1023070	1248230	786118	727076	1327000	993185	1271600	883470	1043640	1121970	649155	242821	179451	337650	119795	198585	351415	295192	138603	217155	240952	227963	67818	134071	136827	128977	240035	188940	99328.3	166367	185589
615600	764318	1248740	1027770	1679560	1309830	1798850	1082700	716511	877772	1006270	1252010	840915	704875	1342840	987100	1244880	870189	1055820	1129320	657004	228328	169104	316685	113036	182115	317869	274415	131554	204470	226854	215047	63543.3	126441	127713	121238	225152	177029	92817.6	156563	175331
616800	770428	1191100	969764	1598260	1259140	1702080	1070640	698907	859610	980589	1232880	869249	679744	1318200	958570	1207440	849804	1052980	1129130	659880	216651	160036	299322	108608	170951	292694	255986	124869	192346	214188	203345	59248	118915	119574	113042	212116	167408	86657.9	147597	166323
618000	771384	1129170	906077	1519160	1216640	1621810	1055020	684244	840192	948454	1195230	872129	652764	1269910	922473	1159210	820721	1031610	1111540	656165	205466	152255	286269	103409	163242	276538	241813	119582	181975	204217	193964	55814.6	113789	113282	106154	201702	159059	81158.4	139955	156182
619200	763304	1067150	836888	1436790	1160890	1545760	1031050	665970	820710	919616	1155490	863123	628684	1225560	885188	1110220	791399	997628	1088680	646092	196157	145473	271718	99368.4	155104	261392	228102	114375	173577	195219	186339	52813.2	108470	108273	99900.4	193664	152343	77474.2	133976	149858
620400	749639	1004990	777253	1354020	1098420	1456260	1000920	642599	795059	885553	1097910	841060	602692	1174890	849240	1066650	762902	957656	1066610	634651	189560	141654	262671	96820.4	150052	250944	217610	110915	167564	187884	179849	50708.8	104805	104367	94885.2	186779	147566	73787.2	128876	145175
621600	734281	950959	728938	1290090	1043190	1372340	974661	620202	770845	851982	1044100	814200	577545	1120100	812410	1017470	730821	913390	1038030	617163	183256	138635	254849	95282.8	146518	243575	211785	107689	164062	183378	174812	48364	102363	101453	90925	182191	144031	70270.8	124809	140716
622800	716736	898703	688325	1220600	992429	1290560	945564	598670	748783	824873	994740	785509	551983	1070630	781455	973644	700860	873130	1006780	598637	179175	136554	248239	94657.1	143622	238629	207031	105393	161595	179738	171528	46541.2	101045	100216	88988.4	179582	141366	68463.6	122472	138368
624000	698625	848150	650016	1155630	937620	1205320	915466	575359	721854	792110	942120	755526	531357	1023600	749106	935564	672301	836419	981255	580770	177046	136615	244105	96187.2	142252	236373	204099	104141	160224	177752	168031	45079.6	99583.2	99806.8	87703.8	178416	140651	67454.8	121106	137798
625200	682052	804533	615636	1101130	890878	1130140	882513	553404	696368	760948	891972	723872	508714	974948	719970	898648	643434	799635	947951	561548	176096	137704	240846	97392.1	142792	236302	203566	103977	160246	178003	167018	44043.2	100045	100271	87215.2	178938	140822	66309.2	119936	136915
626400	665624	760680	579178	1045990	847650	1052220	851735	534635	674730	735479	848840	695440	488728	929346	690727	859248	614842	764638	910879	543450	176289	140909	239652	99836.4	144457	238910	204777	103982	162680	180093	167161	43803.8	101041	102494	88526.8	180930	142515	66879.2	120515	138298
627600	645874	715657	547364	987641	802262	983177	817416	513960	652595	708329	806981	668411	470987	885058	668848	826323	588052	730394	881753	525281	177915	144291	241124	103628	146535	242379	208290	105221	164711	183062	167849	43890.4	102505	105408	90542.4	185371	145832	67719.2	122817	141230
628800	628569	676149	513275	937480	762855	914516	782284	494880	628737	680187	762190	637055	453647	840644	640377	791086	562166	703160	850591	509304	181106	150037	243746	108726	150911	248779	214492	107402	168856	188521	170039	44035	104813	109420	92939.6	190897	149302	69044.8	125490	144356
630000	608315	639385	485234	889597	728453	857691	748460	478745	608247	655024	723623	607405	436680	799131	615909	758801	539222	672661	816994	490973	185272	155976	247517	114462	156721	257762	221303	110563	175114	194651	174695	45159.2	109230	114031	97837.1	197171	153574	71403.8	129801	148453
631200	587120	603500	455960	838825	691368	801283	714855	460404	586746	629013	687256	579113	420173	761515	593510	729732	518430	644175	785421	473346	191048	163695	253216	121548	162960	266900	229781	114214	181985	202295	178991	46783.8	113615	120510	103736	207318	161290	74828	134917	155387
632400	565822	566717	426885	792900	656804	751922	679671	443290	563001	604651	648874	552104	403959	722503	569770	698290	495823	618188	754302	457054	198098	172380	260795	129800	170804	279188	239636	118490	189967	211322	184467	48926.8	118842	128306	109553	216631	169705	78318.4	142198	161094
633600	547837	535816	400892	752068	625255	707310	647792	428435	543636	580233	615406	523737	389896	682699	547031	668878	473175	592206	721307	439203	205475	182632	268530	138470	180832	293344	251202	124038	199730	221930	192190	52035.2	125549	136578	118457	229604	179982	82834	150570	169342
634800	529248	503214	374922	711328	594941	661248	618179	413722	525963	556782	583811	495978	375883	650353	525511	639789	453925	567983	690508	423186	213430	194011	277720	146727	192022	309524	266518	128981	209700	233948	200022	55720	131991	147217	128927	245180	191072	88598	160202	178773
636000	512363	473317	352218	673528	562847	620299	587440	396157	504920	532239	554545	470385	365202	614351	506091	614893	437844	545066	663168	408977	223335	206841	288014	155982	203849	328615	284518	134962	218845	246026	208524	59951.2	140028	157874	139799	262493	203535	95424.6	170930	189160
637200	496873	445336	331178	639392	534901	578583	558683	379983	486082	509229	525502	444036	353467	580647	487469	587845	418905	522883	635291	396479	233561	220895	300349	165422	217473	350059	304954	141395	229465	259619	218595	64902.1	147817	169253	151908	280760	217547	103629	181308	200141
638400	477740	419825	311933	607191	508906	545030	532895	365496	468436	486668	500806	420906	341711	548945	469476	563582	402477	499566	608013	382184	243155	234922	312023	172347	232534	372303	325651	147695	239667	275317	229573	71093.6	157088	181625	165896	301493	232393	111941	193967	211457
639600	460880	395818	294690	575425	480925	510217	506290	351960	451588	463533	474757	397622	331948	519869	450899	539974	389274	483107	581398	369057	254300	248792	324798	179827	247383	396200	349361	153128	250622	290798	240292	77757.5	166171	194942	180360	324754	250157	119712	206954	224833
640800	444278	373669	277485	544738	456185	478775	481147	336310	432823	442934	450463	375660	323106	490842	433391	517543	374663	467352	556212	356915	265137	263329	337276	185403	265591	422026	375708	159369	260143	304999	250442	83946	175042	206710	195651	346871	265972	129074	220048	238114
642000	428001	351756	260921	521277	432806	450714	458397	322757	417296	423490	427948	354521	313434	466459	416392	495140	360495	452255	532313	344712	276039	278346	351320	191614	283933	451073	405214	165660	271648	322905	264190	91378.4	183708	219736	212086	371140	283340	138896	232360	251046
643200	413829	332164	245266	496558	410322	424020	437722	311652	402419	406621	407488	335920	306093	441612	401540	474854	348819	436279	508528	333207	287562	292066	362848	195119	300390	480267	435298	171777	279788	338374	275482	99590	193347	233392	229000	395783	303163	151736	245392	266521
644400	399646	313842	230920	473100	388093	398488	416521	298320	387982	388369	387726	317395	298773	417230	387200	454220	337222	421409	486161	323056	298722	306151	374888	199310	317300	510467	464573	177122	287500	353400	286283	106595	201661	246694	243967	419662	321550	164035	258332	281759
645600	386237	296645	218112	454206	367284	375975	396859	286446	372285	370223	368380	300103	292084	393064	371183	436366	326279	406593	465735	314612	310881	319813	388080	202091	335416	540883	497009	182496	295306	368063	298679	113065	210146	258918	260381	441596	338736	176449	269448	295437
646800	370569	280608	207643	434121	349454	355320	379355	275410	358465	354654	351736	285810	285460	371775	357525	418896	315937	389800	444666	304994	319030	329749	397982	202985	350594	573853	524342	187261	301602	380986	310655	120322	216465	267335	275700	461684	355652	188665	278977	309055
648000	355712	264884	196528	414498	330293	335241	362334	264535	344582	339797	337143	270539	278852	350808	343021	402973	306819	374989	427342	295560	328896	340060	407816	203818	364164	602445	549205	190574	305081	390996	319942	125851	223595	274958	289216	480863	370979	201144	289475	321325
649200	341585	249330	187050	398796	313567	318325	344746	252660	331174	324779	321063	256074	272684	331965	331371	386613	297234	363040	410060	288297	339442	348310	417985	205366	376242	631912	573314	194048	308999	400484	330192	130463	228607	281809	300463	495081	384076	211568	297445	333529
650400	328860	236359	178209	384372	298199	301713	329859	242817	320288	309894	307590	242494	266659	313854	317755	371698	289367	350487	392117	279824	347458	355360	425716	204738	386963	657047	594964	197136	314085	408435	339445	135203	233612	287305	311145	507103	393889	220516	303654	343869
651600	314782	223166	169480	370674	283881	286260	314806	234201	309174	297162	294915	229977	261684	297822	305303	357780	282264	337306	376298	272249	355524	361373	432551	203827	394272	679096	611867	199892	316308	414461	348811	140127	238699	292510	319250	517480	404151	229777	309287	354834
652800	303832	212208	160796	358096	269160	272600	300388	225280	298296	283795	281435	217135	256602	281378	293855	345966	275932	325963	360352	266226	365329	365388	438952	202901	399790	696913	624942	201533	318921	418802	353805	142124	241711	294948	325238	525751	411694	237500	313163	361728
654000	291461	201921	152760	347587	255684	259206	287124	215840	285964	269910	268633	207280	251205	266294	282548	331946	268522	315080	346073	261074	374119	368421	445000	202177	404763	713934	637022	202599	320887	421014	361258	143902	243665	296308	329613	529685	415200	242411	316847	368517
655200	281302	192218	146796	339420	243942	246234	275771	208375	275921	258984	257865	198605	246581	252847	271228	320450	260270	302011	330150	255006	379135	369917	448058	201203	408732	727203	643582	203847	320559	424207	368843	146689	246222	297829	332976	530446	418022	246262	317632	371626
656400	269141	183052	139606	329539	232941	234159	263004	200078	265028	247818	248529	189477	241743	240392	262340	309125	254023	290992	317054	249981	384545	370508	451514	199772	408234	735897	649829	203090	322349	426040	374130	147798	248232	298398	336651	532805	421898	251243	320554	377259
657600	259286	174588	133609	321480	222633	224078	252178	191712	254711	236703	238186	180955	236874	228563	252419	299719	248684	279730	303763	245791	388035	370988	455321	198540	408252	741396	652480	204008	322318	424973	377821	147834	247004	297452	335044	530021	421225	253595	320225	379798
658800	249350	167039	128255	315682	212733	212349	241652	184268	245019	225195	228505	172452	232376	218200	242263	289436	241395	267969	291097	241688	390424	371312	456842	197348	406732	746968	655912	204094	322680	423396	380981	146894	246564	294690	332878	525611	420577	254202	318728	380069
660000	238473	159816	123585	310152	204003	202195	231892	178277	236510	216277	220019	164530	227789	208440	232784	280334	234752	257665	278216	237822	390854	369290	458320	196050	404808	748428	654463	204483	321824	423400	386108	146843	246394	293635	331579	520919	417301	254916	316403	378698
661200	229174	153095	119286	305249	195717	191666	222747	171824	228094	207239	212256	157427	223906	199421	225024	273792	229442	249785	266592	233218	392484	367191	457850	193557	398031	746960	651236	203458	318717	420333	387100	145873	245161	291054	330004	516368	417028	255972	314888	378727
662400	220316	147031	115175	299180	188189	182384	214002	165044	219481	197794	203026	151784	220124	190830	216332	266788	224382	241670	256906	230221	393155	363391	459430	194219	393841	743667	646458	202269	318116	416037	386812	143832	243220	287393	326423	510632	414263	255920	313743	378140
663600	213942	142053	111988	296328	182882	173942	205489	159618	212400	189791	195991	145954	216112	182388	209440	261064	218357	233909	247174	227059	392383	361608	459191	192974	390748	741013	643362	200644	318853	412276	386688	141669	240822	282876	319871	500556	408269	253833	308685	374864
664800	206650	138506	109658	293968	178080	166885	199512	154678	206288	183681	189029	140285	211757	175804	202143	255813	212980	226075	236467	223359	388000	357660	456523	190798	385379	736790	639358	199052	317818	410977	386461	140035	239411	278246	315651	491319	401832	252197	304520	368798
666000	198805	135605	108453	291346	173525	159343	192770	150605	200679	178117	184266	135865	208837	169716	196162	252718	209257	220278	228743	219790	384238	351680	453058	188887	378269	729465	632901	196426	314766	404975	385045	138170	237339	274792	310586	481883	399056	250387	299917	366171
667200	192641	133541	108310	289831	170454	153308	186873	146283	194073	172691	178906	131407	206030	165543	190868	250700	205825	215420	221445	217510	382712	347894	449954	186387	371295	719526	626185	194406	312353	399116	380889	134781	234391	268726	303673	470949	392338	249551	296418	361144
668400	186099	133279	109242	289157	168639	148093	182398	144030	189979	168184	174958	128260	203458	160662	185362	248753	201687	211004	214989	215423	379075	344062	448576	184806	365442	710756	617818	192239	308942	393349	377262	130668	229640	262736	295403	458851	385319	245157	290497	357237
669600	181658	134508	112218	289456	169833	144740	178405	141781	186803	165371	171797	125638	200771	157001	180787	249155	199553	208138	209292	213346	373546	338468	444036	183045	359053	701538	609913	190578	306718	387130	373564	128257	227278	257360	288895	446869	375829	241760	283468	349736
670800	177749	136666	116304	291746	171747	141728	177128	140840	184709	164982	171175	124360	199274	155110	177408	250443	198099	205621	204736	211169	366628	331301	438400	180396	349323	687533	598124	188857	303300	381936	369632	125878	223813	251207	281503	434196	368929	238337	277426	341685
672000	174011	141487	123157	296470	175268	139718	175907	138919	181680	164575	170479	123735	199230	153515	174946	254673	197577	206314	201819	210692	361583	324908	433168	177564	340572	675078	585326	185896	299253	372975	361063	122163	220207	245544	274160	422886	363289	235982	272136	335560
673200	171243	148421	131960	302844	181242	140496	176518	138656	180607	165530	171578	123060	197902	152941	173925	259173	198792	208017	201872	212005	356760	318380	427860	176434	331386	661278	574456	183086	294588	364825	354505	118132	214352	237785	265354	409404	353978	231863	265588	329182
674400	169197	157770	144217	312760	191525	142326	178181	139011	181091	168668	175324	123943	197941	154950	173229	263340	200220	211078	201738	212949	349795	312561	423435	173339	324606	646507	562201	180838	290890	357699	347845	114424	208883	230693	256667	394289	343652	225195	257692	318471
675600	168858	170304	159741	325534	204288	144960	182529	140383	182577	174884	181198	126633	197968	158632	173718	271006	202512	215367	203286	215300	341754	303808	416327	170977	315632	630244	550845	178230	286548	350424	341710	111447	205060	223674	248554	380074	333373	218834	249658	306367
676800	168305	184159	177769	339379	219062	150614	188350	142116	185116	181888	189318	130103	200314	164645	176678	280420	206984	223578	207480	217824	333528	296058	410147	167930	306094	610428	534484	175018	281194	341556	332472	108069	200962	217457	241049	366886	326016	213263	241969	297791
678000	171169	202038	198427	357422	230438	166118	201291	145108	187693	198333	207640	117008	209256	179646	189221	293452	228465	227873	225366	238013	353948	322552	422782	170311	333740	642426	561696	184936	298415	371576	342988	119299	222123	229859	266681	386056	333455	238218	260744	331186
679200	183289	243278	240938	405770	257567	177772	224892	155092	201658	213182	231275	123078	210753	195252	197945	298601	225841	237871	233116	235144	351749	308914	423675	172102	319723	607012	538584	182004	300104	355864	336982	115823	216591	224632	261894	374192	316040	227108	262369	322171
680400	190017	249720	247642	399449	262665	183196	222075	153888	206953	217840	243667	131547	209780	203938	198323	306086	222573	237008	235823	231428	338150	296725	411041	166791	305756	579194	523965	175632	288736	346503	324784	109263	209999	214461	255376	360275	305868	216436	250290	310970
681600	183984	255516	253416	387470	260384	184024	219826	149868	201634	212672	247275	137993	203130	208796	195078	295682	216124	237531	232801	225629	321504	287194	396292	160874	291008	551683	511675	168144	275846	335590	306962	101086	201284	203779	245433	344652	298711	205092	238512	298206
682800	176002	257936	250044	373755	255863	184723	217880	144058	194722	205598	243888	141569	194346	210127	187594	279900	206731	235711	225719	219112	303163	277935	380746	155057	278660	526705	497746	161856	266659	327978	289783	94582	194622	194100	235014	331895	294314	196167	228424	285441
684000	170503	257024	245120	358459	250350	185392	213867	139637	188503	198771	240761	144551	187855	213096	183155	270441	202694	235600	218407	215224	289327	269834	367182	150557	267398	505825	479609	156699	258794	320415	275196	89562.1	189820	186732	225723	319795	291358	189785	220599	275331
685200	167483	261948	243867	350471	247747	187048	210395	138630	184208	193294	239854	146555	183201	215687	180648	266142	199782	235698	212888	215786	278323	264308	355360	146798	257112	487175	459647	151496	251705	311989	261338	85219.2	184372	178660	217898	307762	286597	182416	211126	265379
686400	166486	271017	247132	350775	251905	192891	211096	138644	182287	190982	241912	148654	181867	221519	180040	267064	199615	236301	211001	216620	267324	257801	344686	142398	248008	468983	443226	147084	247150	305109	249542	81145	178742	171033	210089	296993	279688	173881	203180	255198
687600	166362	283286	253265	352673	259761	202945	214243	141186	182858	192416	248886	151827	183121	230847	181502	270089	200689	238597	211295	218869	257313	250070	333186	139293	238554	452494	425618	142570	241988	298900	237680	78071.6	174590	164418	203393	286983	272902	165848	195079	244727
688800	168368	298688	264814	360272	271964	216430	220339	143682	185626	197430	258322	156635	186286	242677	187274	275563	207336	243016	216566	221317	247814	242890	322372	135261	227828	435623	408177	138397	234610	292670	226763	74974.4	169622	157312	196056	276836	266552	158799	189026	236216
690000	173600	319255	281126	373252	289122	234784	229097	148511	190091	204288	271633	163470	189726	256086	196077	283400	215354	250890	224338	228003	239551	236786	313562	132708	219170	418987	393457	133992	228450	284565	216323	71715.6	163852	150998	188261	267426	259872	152019	182596	229323
691200	181905	347353	302521	394132	314070	260700	241968	157474	198600	214697	291096	173807	197721	275978	209476	294284	226788	261730	235972	236517	230805	230826	302884	129227	211131	404678	379293	130105	223031	278488	206110	69239.6	159131	144955	180976	257470	252262	145348	176109	221164
692400	191567	378670	327935	419412	335589	291863	255898	166670	207884	211375	308233	191339	209617	295411	217598	316564	247960	282224	249068	242941	219066	224448	299991	127180	201458	387174	379162	127690	220641	273743	206090	63971.6	151470	139418	173701	252540	241025	127450	165053	210108
693600	216904	439780	431428	514146	444128	323954	279186	199843	234662	274939	395826	221121	241752	373871	273210	391766	291864	345392	332918	282918	213678	223173	296586	122572	197752	384344	385205	125665	215200	272722	201270	64468.4	151678	136681	182002	260700	246879	131466	164174	213966
694800	248613	576849	575351	683943	599678	417750	357232	249754	282805	328891	492129	253786	286585	484544	351868	462134	364574	403998	418770	333127	206390	213614	285350	116703	198874	385532	368461	120405	210904	264277	192135	62620.8	149693	134104	163223	265536	251148	130425	161402	199366
696000	302328	728030	680241	882492	771759	588407	456090	322566	352817	405626	620848	296791	354349	658298	446437	588496	466757	474037	529158	394404	201145	203866	276141	111298	197431	382581	353642	115167	207474	245391	183944	59872	140700	129504	151400	242915	231986	118329	151752	192844
697200	366993	895130	902986	1105890	952084	761889	561248	396288	426165	493721	757962	352029	422401	827508	538333	728858	551989	560740	640111	460583	195256	191652	267568	105881	186997	370878	331760	111207	201405	232410	177040	57165.8	134106	123473	135342	227916	218975	112552	145244	178356
698400	428587	1026310	1031870	1285780	1085430	926772	651386	462203	494753	567494	875530	411614	477614	965007	618542	841677	614562	652091	717743	521402	187287	177289	257844	99321.7	180766	347080	305914	106154	193935	217894	170420	54384.4	124417	115267	122692	210981	199684	102933	134184	164852
699600	479702	1104940	1059880	1392280	1151880	1055230	710837	503296	548855	613934	953987	465697	520641	1067580	677066	911452	652094	729740	764633	569619	177989	165662	244571	93367.2	168283	324782	284435	101431	184744	205033	162646	51477.9	116183	108402	115328	196898	184754	95968	124133	155942
700800	517938	1131550	1029700	1428710	1167910	1130000	742574	524262	576302	637716	992995	507837	541150	1131430	711072	946914	663374	782652	791571	603397	168868	156259	230930	87960	156262	299117	265374	96035	174645	192502	153612	47989.2	108161	101130	108166	185764	171454	89665	115367	147091
702000	543538	1116890	988716	1423110	1155100	1175830	758244	529969	584560	641288	1002000	536769	545546	1160820	727120	941735	664369	811310	797761	624155	159560	146996	219157	83227.2	146715	277598	249531	91521.2	164805	181922	145094	45032.9	101775	94670.8	102838	176502	159675	84479.6	107879	139122
703200	559012	1081330	936938	1394920	1123870	1192420	759494	530553	594917	638337	1000580	552322	541185	1160210	733641	928492	658470	822798	792630	633683	150360	138717	206870	78867.2	138202	260316	235618	87584.2	155379	171973	137863	42808	96608.3	89269.2	97195.4	168888	150872	80754.6	101898	131010
704400	568339	1033510	877466	1363830	1083940	1138510	753156	524317	589722	626795	983520	554129	533047	1132720	729880	913107	650180	823351	788026	636882	143349	131230	196255	75705.4	130173	248114	222054	83466.8	146371	162848	130645	40357.2	91752.8	84802.1	92558	161505	143397	76430	96551.3	124858
705600	571588	982569	815623	1329840	1043390	1093070	741142	514917	579388	612041	959000	549587	521844	1094350	718746	888765	633384	811049	774049	635113	137394	125410	188203	73354	125597	239318	212932	80387.1	139253	156028	124592	38090.4	87968.8	80916	87204.2	155317	137195	73094.4	92097.6	119186
706800	570486	936305	760107	1292300	1002290	1056630	727879	503007	571254	597971	935343	540769	510765	1056450	704205	865867	618108	791406	757599	626107	131799	120931	180290	71103.8	121261	231967	204479	78060.8	132715	149916	119845	36609.2	85313.6	78642.9	84708.8	151093	132722	70486.8	88878	115506
708000	564985	892206	706964	1246740	958128	1013010	711536	487524	559529	584256	905667	529371	499450	1017420	689143	844847	601953	767863	742312	616035	128886	117845	175345	70277.2	117583	227356	199130	76307.2	127538	145496	115777	34819.6	83512	76667.2	82342.1	148258	129601	68636	86584	112755
709200	559837	853043	663390	1210860	917637	967842	693290	472328	545836	569652	870790	515873	486593	976833	672846	825808	581604	745829	727603	606209	126378	116168	172057	70797.5	116570	226060	197108	75244.8	125323	143274	112829	33606.4	81892.5	75602.4	80338.8	147033	127498	66556.3	84640	110431
710400	550898	817186	624658	1170860	883105	922874	678470	458346	535215	554965	841684	500464	474353	939339	657295	802829	562607	718655	706518	593795	123918	115341	169366	71524.4	115413	225763	195627	75039.6	123198	142240	111119	32727.5	82266.4	75412.8	80107.6	147660	128407	65684	84366.7	109874
711600	541835	779562	586431	1127020	843464	876213	660900	444044	522480	540444	811307	485536	460641	903725	640750	783476	542307	694876	687828	581012	124080	116216	168014	73425.2	115475	227942	196079	74850.8	122430	142500	110575	32116.8	82642.1	76255.2	80584.4	148509	129445	65793.3	84343.6	110453
712800	532194	748603	551929	1087340	809045	829624	643797	430149	509543	524574	780691	469646	449028	867698	621708	763934	522493	672231	669721	570122	124510	117831	168747	76513.6	117983	231807	198752	76094.4	123542	143819	111014	31986.7	84357.6	77522.1	81542.8	150960	131881	66153.2	85437.1	111864
714000	520010	718152	518695	1048620	775900	790300	627826	417401	498823	512370	753641	455883	437606	832550	603716	744065	501649	648654	648464	555349	125129	121210	170208	80165.2	120731	238021	203541	77330	124980	146892	111506	32192	87032.9	80198	83378.3	154882	136170	67307.1	87502.8	114765
715200	505746	687882	483234	1004000	743492	747384	608061	403289	485047	497502	729347	438267	425499	801580	585977	724708	484845	625642	630062	541045	127786	125756	172110	84809.6	124620	245480	210400	79688	128240	151297	113169	32770.4	90382.8	83420.8	86240.4	159778	141120	69264	90516.7	118064
716400	494348	659491	454246	967634	712014	707351	589362	388472	472434	480660	704288	422575	413489	768149	565934	703226	465335	603711	609298	527518	130865	131515	176353	90842.8	129147	253594	218145	82881.7	132894	156424	116484	33538.8	93850.8	87306.8	90034.6	165101	145762	71232	94570.8	122423
717600	480619	633515	427562	928566	683685	673175	573328	375224	460726	467114	680921	407232	400776	739640	548190	684348	447179	581710	587555	511941	134589	138021	180992	96979.6	135075	263916	227030	86377.6	139083	164279	120417	35136.4	98642	92198.8	94941.6	174042	153365	74313.2	100355	127673
718800	466938	608164	400023	886957	654588	636138	553275	361318	447193	452898	657290	391260	389665	712006	530571	664102	429025	560206	569201	497392	139330	146576	186744	103708	142194	276211	239027	90056.8	146048	172180	124283	37235.8	104151	97970.4	100336	181517	160796	78024.8	107064	134199
720000	454705	583709	377017	850231	626161	604390	534726	347386	433773	436718	631555	375495	377334	687149	513336	646892	411800	540482	551833	484395	145840	156269	194708	111558	150323	288976	252290	94929.6	153692	182403	129552	39914.4	109948	103828	106566	190390	169231	82487.5	113925	141117
721200	441705	561215	354371	813915	600663	574210	518473	334524	422494	420802	610858	360456	366845	662105	496040	627544	393662	518340	530664	467625	151487	165872	201976	119344	158159	304442	265785	99648	162725	193300	135680	43430.4	116095	111197	113906	201643	179417	87962	122902	148985
722400	428973	538465	332103	776888	573212	546683	502272	322345	410637	406509	591965	346622	355504	640943	480023	610625	378182	500116	512226	452687	158240	177398	210177	126221	166325	318210	281635	105253	171247	204338	142645	47362	123471	118443	121996	211978	191161	93115.8	132427	156676
723600	417332	518080	312786	743507	547574	518054	484060	309565	397342	391193	572752	331548	343980	619914	464845	591477	363062	482862	495510	440370	166305	189094	219276	133864	177030	337660	299453	110409	180499	216674	149645	52318.8	130284	125796	131040	223349	202329	100152	143065	165403
724800	405035	497555	295102	712485	523474	493183	468390	297835	387038	376168	556037	316617	331998	598543	447852	575215	346927	464775	476458	426732	173615	202468	228136	140070	188144	357354	318432	116284	189568	230703	158155	57329.2	138147	134173	141063	236163	214500	107536	154324	174643
726000	392042	480130	277552	679711	500645	472071	453034	286709	374634	362987	539678	302373	322690	580292	431896	558599	333320	447125	460133	413534	180744	215656	237235	146028	198164	375076	339193	121038	198923	243436	165919	62762.4	145669	142828	151409	249126	227615	115186	165714	185284
727200	380179	464105	261040	647394	477786	448088	437894	274883	361782	348399	523407	288919	312378	561031	418375	541755	320766	431833	444461	399748	189498	228523	245449	151208	209587	393997	360548	127472	206552	256979	174182	68094.6	152764	151182	162231	260577	241157	123582	178070	195230
728400	369378	446454	246945	621649	457635	429251	422973	264750	350570	335311	507570	275773	303594	544650	402890	525735	306201	414939	428784	388163	196848	240638	254035	155940	220628	414432	382805	133139	215998	272200	182377	73554	159552	160181	173257	272611	253929	131900	188748	204888
729600	357510	432557	232679	591492	437577	410223	409797	255491	340880	323647	494170	263464	294388	529635	389910	508709	293778	400658	413878	374933	203959	252324	261942	159245	230917	435702	405209	137533	225080	285936	191715	79971.7	166634	169414	183942	283670	267297	141049	199854	215303
730800	346259	417867	220048	565283	417407	392022	397039	245572	330484	311746	481382	252460	285349	514323	377326	495068	282505	387551	401419	363951	212517	264075	270693	163184	241905	454748	428603	141700	232436	297941	199669	84471.6	173168	176367	193884	294796	280295	150990	209745	226473
732000	337375	403996	208143	540627	399478	374816	382496	235670	320594	298496	465164	240845	275833	498337	363872	477393	271393	372806	387405	353695	220335	275177	277354	166437	251953	477883	451725	145738	238848	309099	208106	89111.3	179044	183597	203376	303357	291766	159394	218186	236435
733200	327250	390773	198130	515942	381167	359589	371015	227712	311376	287355	452558	229662	267666	485172	351304	462569	260799	358567	373135	341993	226963	284192	282783	167291	260193	497417	472412	149248	245170	319709	216507	94092	184914	190541	213552	311781	302869	168000	226018	246148
734400	316382	377983	188092	490661	362685	343657	358556	219039	302570	276720	439595	218922	259822	473836	340278	448224	251292	346389	360955	329397	234055	291451	288021	167566	268482	515038	491370	151062	249236	328142	223107	97190.4	189633	196639	221962	320913	313896	177130	233819	256018
735600	308730	364956	179666	469466	345902	329789	345961	209844	291957	265557	426022	209204	251296	460648	329278	433764	241935	331299	348597	319317	240855	298588	293696	168167	275555	530667	509146	153281	253333	334599	229604	99745.2	193395	201272	228195	327641	321051	183599	239994	266203
736800	298720	354379	171138	449606	329700	318299	335844	202340	283991	255205	413184	200643	243814	447611	316186	417874	232478	316942	334770	308140	245196	303689	296171	168026	281104	546921	525635	154676	257337	341775	236203	102774	196351	205215	234720	332256	328323	190219	243492	273406
738000	289287	342193	163274	428134	314334	304913	324244	194623	276000	245917	400028	191763	236160	436613	306403	403868	223007	303598	322761	296979	250421	307417	299753	167355	285021	559906	537283	155407	258720	345597	241635	105173	199111	208649	241080	337007	334588	195437	247498	280494
739200	280655	331109	155577	407385	298353	293674	311566	187422	266768	234863	386958	182678	229070	425099	295889	390613	216167	291577	313069	287862	255278	310126	301175	167537	287725	571867	546940	155547	261276	349224	245998	106216	201452	211137	245269	340150	340789	199865	250304	286458
740400	272500	320826	149338	389750	286073	283388	301138	180335	259116	225910	374735	174488	222143	412769	286159	376375	208054	281562	301612	279373	258676	311590	302913	166882	291228	581358	556440	156368	263098	351703	251720	107116	202380	213496	247205	342821	344040	202521	251794	290498
741600	264369	310383	143110	372845	273426	273827	290891	174974	251196	217442	362471	167399	215828	402575	275343	363023	200650	269264	290149	268538	261477	311930	302127	165608	291433	588694	560568	156170	264140	353989	255240	108509	203402	214286	250752	343708	346174	204173	251812	294098
742800	257094	299489	136760	354326	260340	262185	280570	169604	243010	208148	351484	161263	210274	391089	265821	350863	194980	259037	280347	259191	263681	311659	302843	165336	291389	593300	563209	155654	265033	354228	257424	108400	203722	215054	252126	344459	349202	205732	253347	297165
744000	250209	290496	131444	338159	248307	253230	269608	163568	235858	199406	338691	155252	203474	379096	255964	338393	189030	249608	270556	251114	265430	311153	302572	164990	291941	596306	566419	155223	264498	353697	257903	107602	203731	214448	251411	343142	348566	206241	252076	298696
745200	242166	280728	126612	324450	237860	244723	260537	158440	228790	191787	326179	148866	197551	367973	247205	325811	182427	239539	260271	242874	266159	309535	301317	163835	291256	599928	566500	154536	264394	354117	260245	107544	202896	213281	252331	342019	347922	205462	250492	297430
746400	234781	271265	122464	308671	227548	235282	251392	153434	222187	185168	317443	142856	191702	357532	239378	315022	176194	230706	250576	233938	265773	306578	299405	162580	288270	598221	564848	153504	262966	352123	262082	107608	202348	212339	252135	339917	348421	204928	249914	297130
747600	226383	262808	118416	294980	218632	227410	241193	148876	214833	178090	305450	137100	186933	347382	231655	304768	171417	222619	241465	226595	266492	303046	298122	161414	286107	597782	562347	151592	261494	348951	260487	106315	200351	210063	250470	338220	346274	203598	248574	296882
748800	220076	254625	114716	283756	210627	219138	233123	144185	207696	171596	294337	132271	182656	336053	222553	295019	165788	214608	233265	219353	266101	301674	296269	159780	283220	595924	558666	150947	261737	346823	260618	105038	198413	207177	247197	334763	343322	202411	244335	294758
750000	212225	247158	112128	271831	203562	212282	225559	139423	202268	166728	285598	127718	177434	325670	215213	285316	161374	207476	224290	211895	264814	297822	293613	158321	280423	592238	553736	150246	261414	343972	260480	104354	197168	204418	244787	330662	340244	199260	240458	290991
751200	206528	240034	109868	261197	196200	205513	218225	136113	196989	161577	276056	121960	174128	316954	208106	277254	156384	201349	216042	204948	262886	292470	291090	156369	277286	587244	548210	148202	259685	339608	259732	102840	196462	202676	242341	326431	338251	196586	237534	288039
752400	200157	232848	108213	251240	190443	199630	209690	131618	191689	157839	267833	117922	171009	307304	201745	269447	152536	196188	210120	198788	261496	289355	288438	155087	271766	581877	542461	146400	257642	334396	256449	100642	192950	198546	238358	320902	335060	194414	233883	285139
753600	194747	228785	108844	244314	186514	193878	202814	128307	186829	154330	258316	113937	166995	297658	195002	262350	149592	190790	202788	194214	259518	285330	286459	153963	268246	575538	537623	144935	256293	330802	254137	97937.2	189497	194590	233059	315525	329471	190905	229522	280996
754800	188936	224353	109225	237597	183219	190381	197675	125707	183655	152621	251673	109785	164235	289246	190051	256236	146502	186742	195564	188856	255888	280040	282716	151992	262602	568375	531180	143649	253561	326585	251736	96606	187462	192553	230492	309748	324782	186516	224968	276571
756000	183603	221525	110698	231023	181225	186589	191771	123195	179988	151622	244734	106259	161486	282353	185360	251992	144386	183676	190225	184088	252978	274954	279199	150717	257105	559455	521185	141077	250159	321495	248369	93988.4	184447	188711	225808	303006	321698	183312	220155	273471
757200	179592	219814	113423	227054	181360	184049	187022	120679	177122	150963	239007	103755	159528	275625	181219	247006	143169	181037	185698	181001	251694	270792	276369	149695	251141	549827	511893	139148	246938	316044	244029	91418.8	179887	183067	219445	296526	315107	179839	214980	268030
758400	175263	219869	119845	226305	183434	183600	183897	119840	174860	151601	233162	101398	157410	269586	178014	244147	141102	180182	180942	177111	247257	264894	273309	148394	245894	540828	501436	137479	244674	310513	240749	89312	176133	178795	213950	288858	308730	174903	208960	261496
759600	171644	222288	126762	225162	187073	183788	182431	119652	174171	153839	231248	99363.2	156574	265753	176208	242413	140719	180417	177246	174106	243620	258020	268903	146526	239873	529819	489988	135990	242392	306083	237174	87228.8	172124	175596	209411	282498	303486	170101	203142	255574
760800	168522	224762	136042	226745	193066	186282	179910	118668	173554	156766	228763	98258.4	155944	262641	175966	242513	141398	183128	175293	173183	240388	252552	265327	144729	233060	518434	475548	134305	237745	299232	231977	84438	168277	171203	203978	274809	298852	166238	198030	250089
762000	167000	231719	147768	231527	200992	189602	179726	119238	173958	160258	227703	96604.2	155835	261079	176494	241852	142682	187240	175072	172655	236627	247530	262283	142523	227089	506508	462101	132291	234744	293684	227500	81358.3	163480	166013	197732	266864	291011	160250	191045	243606
763200	166465	240030	161942	238432	212907	196143	181210	120181	175439	164828	227538	96590.4	156735	259172	178189	244338	145052	192401	174164	173036	230810	241476	257174	140248	221799	494190	444167	129983	230726	288703	222064	79311.2	158911	161414	191379	259028	283699	154412	184445	235796
764400	165317	250142	178348	246362	221145	214874	188838	123300	178132	175192	236901	87147.9	160643	264593	189118	251011	159477	182356	181740	181633	246693	259693	265793	140674	241770	534319	469060	136104	239818	310925	233836	85435.2	176343	175397	220564	286105	302132	171646	201248	264958
765600	170418	281386	221872	274192	232345	230969	213157	132287	188083	182980	242559	91690	161093	271013	195857	248358	165820	190298	187253	180306	248646	253364	272014	142635	237005	517640	451835	134069	241328	300465	230428	83192.4	170695	172098	221345	284811	291388	165374	202039	258222
766800	175765	283450	229120	275401	237628	237930	211363	131544	193947	185814	244033	96842.1	161204	266736	196630	255253	166714	193788	185769	177087	243120	244485	266808	138673	228529	496504	432894	130509	233643	293374	224390	79954	166918	163973	214762	275097	281448	155865	193452	247682
768000	170393	277393	229291	271826	234862	236645	207942	128325	187769	181560	237532	100086	155579	256538	192988	245256	162273	196307	181003	173010	232604	235935	257494	133670	217051	480301	414899	124400	222780	285902	212317	75490.8	159743	156074	204402	262692	271380	146880	184462	237850
769200	163167	268776	226698	264358	227845	233580	202678	123088	178129	173861	226324	101140	149104	241803	186410	229313	155988	197204	175273	166272	220033	229230	248628	129520	206398	458291	399215	119158	212729	277122	199860	71227.2	154299	149038	193957	252720	263765	140292	176252	228650
770400	157104	260498	225447	255201	222471	234064	196943	119076	170521	166888	216332	101921	142232	230334	181337	216412	151091	196282	169724	162145	209392	222249	239380	126124	197192	440026	387978	115322	205300	270267	189736	67385	148939	142828	185266	243996	257712	135045	169319	219148
771600	152866	254310	227203	246973	218326	237161	193154	116714	166803	161358	209730	102227	138811	223063	178180	209115	148116	194017	165775	158176	199812	216154	231202	122628	188899	422255	375884	111565	199707	264778	180476	64552.4	144793	136810	178569	235561	251187	129394	163084	209618
772800	150427	251547	233958	243434	216443	241332	190500	116702	165366	158613	205610	102958	137340	218554	178597	207867	147516	194529	163061	155800	192194	210315	223459	119998	180246	405520	363000	108175	194278	258099	172143	62075.8	139549	131206	171038	227402	244790	124124	157144	201267
774000	151072	252640	244841	242945	218412	248073	190058	117033	164683	156949	202803	104342	135879	215559	180199	207450	148516	195332	162288	156128	185258	204977	215902	117372	171893	391775	349659	105190	188763	250676	163612	59606.4	135773	125214	164515	217701	238482	119150	151558	193963
775200	152611	258118	258012	248471	225145	258232	191792	118993	165549	156734	203564	106371	136460	215430	183831	208195	150342	197188	163274	156030	177870	199723	209105	114307	164479	374740	337265	101793	183993	244985	156294	57294.4	131423	120274	159020	209175	229332	114481	145343	185114
776400	156443	266008	275971	256895	234644	270800	196494	122656	168164	158072	206372	109180	138946	219899	192223	213759	154470	201750	165948	159351	171940	193765	201634	111366	157235	360591	324023	99522.1	177684	238771	149070	55472.4	127636	115434	153230	201244	222567	110491	140319	178456
777600	161222	278188	304481	270955	246867	287129	204426	127960	173164	161542	210764	114103	143450	227530	204454	220298	160953	207565	171332	164929	165352	188496	195032	109095	149828	346415	310738	96180.8	172578	231157	141319	53006.8	124059	110655	146901	193490	215052	106214	135841	173004
778800	169557	293206	333707	290181	255599	305935	210856	132541	177727	155601	212769	120819	148567	236688	207666	228877	173141	225594	177862	174115	157872	183877	190486	107848	138637	327062	299875	94696	171274	229179	138521	50299.2	117601	104469	134323	181193	200398	94429.6	127628	162381
780000	193700	331832	422321	345869	336762	334798	222181	151590	204698	193260	261764	134326	172322	294582	260010	283365	194569	259080	225983	204944	152613	180892	186458	103989	133780	312446	294858	93553.6	166715	226092	134298	50079.6	117078	100960	141188	187670	202163	95244.6	127552	165380
781200	215921	412586	576394	451868	443950	397640	259611	187103	234397	218682	301595	146892	199089	356615	321343	321687	240045	282155	275984	232963	147488	179790	181156	99501.2	133015	309048	299113	89041.6	162042	219897	126756	47805	115864	98772.5	129616	184328	200858	95174.4	125479	159423
782400	250859	499360	662730	580277	555547	516654	318260	240555	284024	256804	356546	163941	236549	457008	398182	393545	315038	309579	334654	269325	142998	168301	176194	94476.4	134168	304037	281099	85290.8	158038	206103	122025	45797.6	109979	96092.8	123727	178282	191942	90075.4	116114	152782
783600	294828	604623	844619	719354	678376	633548	382597	298295	343688	306005	424293	186680	278948	566500	475717	479426	390194	345288	400883	310888	138990	159054	170904	89311.3	132050	293565	266572	81524.8	152142	195816	117884	43987.9	104934	93311.7	113734	168869	183609	83704	110353	143590
784800	336533	697685	957710	838561	776401	732863	439942	349078	393597	350477	490743	210544	317312	662295	539617	552864	440532	386386	456127	350442	134332	148547	165017	84049.2	127393	279455	247469	77767.1	145511	184133	112649	41806	97678.3	86421.2	104735	158516	171954	78441.7	102424	134043
786000	370439	758044	992107	922502	838760	823132	480895	390832	434107	382460	541203	231127	349365	732698	582774	603858	483395	423003	490315	382743	129138	138135	158433	78156.3	121906	265277	230113	73605.2	138969	173082	108005	39356.8	90438.4	81680.8	97218.8	149232	160605	72026.4	94485.4	125408
787200	393188	785334	977635	965558	868808	893988	507394	418687	461296	402359	578773	247570	372347	776544	606544	633058	497753	451876	512494	405281	121956	130012	150159	72626.4	114859	246972	215638	69964.2	131323	162797	102531	37069.6	84972	77028.4	92153.3	142080	150773	67355.2	87456	118800
788400	408609	789328	932422	974046	872002	938541	520403	430887	475073	415484	602551	261749	386485	802978	619915	649324	501480	474078	524401	421150	116069	123383	141724	68397.5	107973	232188	203411	66210.4	123362	153527	97425	34688.4	79607.6	72254	87305.2	136192	142480	63321.3	82114.4	112629
789600	419253	780862	884895	967682	860525	973940	521650	434920	480523	419810	611875	268455	394078	812322	619459	643524	499974	487473	528326	431726	110443	116937	134080	64520.8	102235	220161	193593	63236.4	117010	145304	92487.2	32568.3	75605.6	68158.4	82862.1	130994	135359	60165.2	77992.5	107418
790800	425616	764750	836498	957045	845855	1010540	520495	434482	484310	420619	616650	271860	397159	814118	613160	631183	496050	493883	525106	436808	104929	111712	127132	61125.2	97710.8	210686	183669	60551.3	110753	138936	87884.6	30927.2	72154.6	65322.8	78167.6	125735	129336	57138.8	74313.2	102344
792000	427718	741554	782325	936654	823387	1017220	517287	430363	481135	417675	615625	271562	395839	806494	604286	618072	491707	496092	518397	435848	100457	106738	120721	58993.6	93702.5	203178	174568	58287.6	105513	132537	84385.2	29406.3	69465.6	63325.8	74819.6	121435	124945	55335.2	71178.8	98274.4
793200	426792	717498	725079	912424	797240	987245	508678	422358	471663	410993	608997	269170	391663	789899	592230	606188	484186	496679	513133	433404	96828.8	103551	115423	57654	90618	198881	168151	56597.5	101375	127778	81216	27880	66910.8	61022.8	71924.6	118153	121456	53522.9	68964.4	95865.4
794400	425514	695643	678336	890874	775446	956293	501920	411648	463254	404027	598130	265390	385542	770817	578280	590510	474853	490447	504377	431433	94192	101145	111633	57257.5	88396.4	197275	163036	55398.8	97961.7	123899	78900.4	26968.8	65843.6	59645.8	69524.8	116408	119112	52360	66780	94239.2
795600	421328	672742	637635	866370	752813	932400	494520	402578	456155	396129	588596	258918	379730	751208	565876	576004	466031	484060	496559	425155	91357.6	99670	108179	56993.6	87201.3	195754	160176	54874.2	96342.8	122258	77482	26127.6	65272.1	59720.8	68355.8	115533	117845	51496	65924.4	93568.3
796800	415679	651525	596110	838473	725413	902971	487228	391018	446303	388773	577497	252224	372678	734486	554106	564758	456993	476878	489648	419427	90750	100196	106211	58553.8	86980.8	196304	159851	54707.6	95110.4	121949	76152	25435.2	65144.8	59934.6	67459.6	116235	118204	51153.2	65844.2	94576.8
798000	410338	633721	563367	814944	703353	876850	477688	380943	436562	379799	564825	246441	364384	712946	540376	551363	445764	467151	480210	414482	90374.4	101050	105503	60377.6	87772.9	197666	160206	55010	95762	122252	75572.4	24918	65707.9	60360.8	67103.8	116840	119320	51072	66476.8	95033.3
799200	405014	614799	530863	790843	680619	852589	470417	371663	428042	372152	552694	240400	358120	693132	525180	537220	434571	455835	469805	405234	90246.8	103007	104145	63067.9	88088	200563	162239	56324.8	96836.7	124362	76067.5	24981.6	67306.4	61931.7	67882	118718	121743	51865.6	67646	96725.2
800400	396587	594344	496458	762430	656683	823395	461753	362170	419509	363587	540745	233811	351708	674917	512049	525175	422911	446195	461782	396467	91101.2	106373	105085	66528	90231.7	204076	166188	57409.6	99118.8	126517	76205.6	25220.4	69172	63394	69483.8	121715	125663	53486.4	69878	99638.8
801600	390391	578146	466641	737851	632868	798354	450378	351318	409193	354227	525849	226899	344503	653735	498317	512073	411412	435921	451908	388361	93325.2	110711	106637	71102.9	92670	209819	171631	59405.2	101363	130292	77579.6	25786.4	71669.6	66161.7	71381.6	125175	129660	54964.2	72495.2	102742
802800	382938	570749	438487	713791	612559	774395	442843	341324	400705	346274	510209	220058	335280	631750	482986	497888	399774	425143	441303	379089	95584.4	115493	108540	76458	96883.3	217730	178858	61950.4	106095	135676	80135.2	26814.2	74881.6	68772.8	74595.4	129900	135302	57104	75971.7	106276
804000	374203	551493	414619	689178	591576	748836	432416	331757	391733	339012	497166	214040	327373	613517	469106	483737	387094	414520	429860	368100	97645.8	122552	111723	82152.1	100754	226746	186216	65092.5	110528	141254	82677.1	28450.4	79179.6	72566	78468	135892	141704	60332.5	80993.6	110677
805200	365222	531640	388741	662349	568271	722931	421097	320509	381096	331135	481549	206801	319729	593766	455063	472446	374681	404726	419613	359688	101989	129361	115772	88940.8	105339	236960	195928	68526.8	115870	148419	85226	30527.1	83258.8	76279.6	82796.4	141563	149297	63205.2	87109.2	115745
806400	357679	512121	366902	641223	548094	700995	410971	309686	372720	322754	467450	200303	310529	572655	441813	458562	362041	396135	407578	351689	106214	137432	120213	95989.6	112399	249983	207203	72408.3	122927	156362	89117.2	33236	88313.8	80549.6	88663.8	147711	157688	67238.8	93365.6	121443
807600	348846	493513	345300	616491	528405	677592	402750	300866	363976	314880	454165	193170	303247	553779	428440	445791	350365	385641	396260	342836	110528	146978	125834	103181	118723	262317	218907	76396.8	129910	166000	93604.4	36210.4	94338.4	84912.9	94942	155125	167113	70978.4	100758	127430
808800	337958	471932	324988	593795	508454	655720	391117	290216	353186	305481	440161	187222	294392	535557	415021	434268	338730	374923	386384	332524	115472	156862	131288	110416	125806	278933	232157	81140.4	138328	175243	98079.2	39762.8	100225	89770.8	102061	163836	177503	76133.6	109385	134691
810000	329637	454585	307129	573073	490085	633442	382674	281098	343885	296818	426058	180478	285663	516969	402233	422013	327426	365072	376390	325998	121232	166838	137658	117145	133992	295886	246428	85276.4	146597	185264	103191	43333.6	106064	94018.8	109750	171711	187189	81175.2	117671	141000
811200	320651	438196	290795	551642	472877	612815	372675	270778	335792	288767	410835	173955	277253	498655	388433	407882	316700	353841	364205	315549	125868	177317	144491	123331	142183	311934	261630	90283.2	154334	195035	109242	47420	113147	99388	118260	180166	198201	86970.8	126162	148919
812400	312256	420699	276166	530890	453612	594278	361740	262949	327709	280701	397644	166744	270604	482093	376520	397549	306347	344964	353675	304845	131103	187025	150596	128615	150544	329082	276070	94144.4	162431	205259	114807	51817.2	118874	104067	127487	187672	208721	93184.2	135152	156271
813600	304280	404007	260970	511254	436464	572827	351920	253480	318746	272437	384241	160635	262635	466268	365368	388040	296035	335859	345028	295900	136972	197666	157835	132926	159256	346121	291854	98169.2	168653	215253	120331	55575.8	125387	109307	135652	194944	218971	99411.2	143673	163840
814800	296321	389137	250864	492118	420087	557428	346930	245741	310865	264182	371826	154146	255705	450944	353886	376488	284380	325269	334383	288007	142039	207312	164577	137163	167507	361233	307008	102513	175730	225916	126558	60074.8	131270	114586	145359	202162	228946	104768	151374	170798
816000	288669	375269	238352	474110	405130	538396	339497	238149	304518	256207	359916	148708	248876	435968	342082	367852	274819	318421	325361	279171	147084	216451	171257	139601	174712	377550	322185	105536	181497	236566	133036	64042.1	137229	119379	155611	208863	239273	111493	159304	177944
817200	280935	361334	225674	454730	388983	522041	329978	230298	295995	249111	347836	143934	242493	421047	331005	357600	264880	310602	317476	270994	152237	224603	178025	142261	181202	394044	336565	108812	186578	245212	138256	66980.4	142906	124074	164409	214956	248004	117156	166464	185214
818400	274193	349802	215092	438580	374662	505579	322115	221793	287606	241359	336240	138711	235111	406147	320779	347814	254391	301045	308176	264339	157308	231654	184210	143864	187692	410700	350803	111311	192572	252932	144881	69894.8	147917	127555	173122	220568	254255	122244	172913	190983
819600	267631	337906	204051	421875	361282	490981	315127	215667	280675	233632	325791	134215	228423	393063	309718	338023	244153	292000	300319	255537	162906	238298	189645	144495	192689	426357	364781	113814	197292	260575	151193	73011.2	153624	131687	181697	225392	260991	127703	178360	196614
820800	260910	326143	194211	404028	346237	475818	305358	208697	274052	226646	315709	129733	222901	380281	300870	328851	234062	282429	292465	246456	166895	243099	193070	145598	195560	438293	374889	115229	201082	266183	156163	75567.2	157130	135367	188952	229728	266364	132465	183447	201963
822000	253604	313867	184978	390073	331718	459104	295651	201873	265983	219928	305160	125590	216696	366795	290093	320578	224911	273455	285630	240039	170833	248491	198013	146218	199558	451791	386483	116416	204746	271780	160724	77175	160232	138223	194646	234044	271532	136804	187859	206916
823200	247852	304545	178292	375409	318657	446176	287500	195771	259859	212556	293835	120824	210374	354521	280545	310508	216738	265252	277238	233064	173780	251603	201521	145255	202203	463302	395945	117921	208341	276035	166928	78623.2	163016	140723	200668	236932	274224	140135	190510	209865
824400	241390	293538	170860	359943	305299	430398	279606	190486	254131	206528	285149	117409	204457	343329	271668	301582	207297	257715	269889	225239	176893	254085	203480	145287	203546	473207	403993	119386	210336	280360	172056	80600.4	165804	143291	205602	239940	277301	143350	192583	212580
825600	234361	282859	163227	345975	292062	416469	270664	183608	246043	199322	275213	113387	198533	331504	263609	293959	200480	250350	262970	217777	179731	256209	206069	145311	203533	480117	411245	119539	212504	280802	175195	81258.4	167356	144936	210002	241351	279398	146230	194694	215446
826800	228732	273452	155994	331308	280005	400981	262160	177881	239266	192833	266664	110107	193564	319844	255571	285648	193145	243224	256894	211130	182511	257434	207681	144695	204497	487910	417333	120407	213783	282951	178687	81750	168313	145892	211834	243716	280186	146888	195043	217141
828000	221848	263586	150344	318978	269007	388318	255278	172781	232681	186691	258492	106242	188508	308883	246938	275138	184094	234369	248645	204148	184368	257898	209567	143820	203917	492812	422213	119986	216526	284348	182272	82760	169356	147078	212666	244523	280511	147974	194544	217823
829200	214642	252872	144495	306510	257778	373797	248265	168099	226922	180552	250278	102884	183385	297961	239716	267897	176925	227565	240483	197556	185904	257757	209789	142325	202929	494737	423148	119938	216510	284290	185479	83574.8	169691	147819	215447	245662	279824	148140	194015	218320
830400	208202	242894	138166	292969	245920	360980	240754	162670	219644	174290	241333	98902	178808	288267	230982	259425	170254	220398	234274	190953	187496	257614	209849	141582	200869	495783	425638	119402	215675	284205	187014	83179.2	169436	147545	216415	246110	279828	147956	194121	219019
831600	202992	235094	135188	281062	236134	347493	233750	156935	213669	168754	232551	96101.3	173504	277712	223278	252533	164056	213932	228066	185520	189303	257581	210859	140723	199989	495353	426584	119152	215737	283239	188657	82351.6	168190	147014	215110	245235	277890	147398	192473	217985
832800	196939	226836	131585	270653	227010	334882	227301	153318	208554	163606	224532	93188.8	168356	268292	215665	245372	158368	207312	220561	178918	190020	255855	210432	139475	198193	495213	427731	119005	215992	283034	191707	82339.6	167001	146825	214534	245051	275722	146102	190358	216554
834000	190370	218912	126517	259755	217726	324158	221168	148507	202353	159563	217725	90658	164535	260143	209015	238343	153187	201531	214412	172442	189363	254706	210360	138000	195863	492689	425337	118176	213966	280478	192626	81680.8	166511	145524	213827	244104	273692	145454	193134	215320
835200	184513	210811	123549	248767	207701	311427	214728	143875	196054	154620	209750	88001.2	159822	250383	202537	232919	148390	195801	208799	167208	190037	253055	209093	136551	193076	490957	422917	116667	212899	277942	192519	80578.8	164356	144078	211794	243340	271442	144381	196356	214276
836400	180111	204852	120684	239578	200067	300952	208661	139498	190615	150454	202810	85438.8	156752	242028	196249	226595	144247	191433	202439	163388	189298	250636	208959	135491	190590	488412	421958	115781	211569	276378	192092	79460.4	162267	142472	208833	240477	267890	142837	188962	212056
837600	174928	198761	119209	230419	193706	290609	203331	135674	186570	147821	196234	82935	152944	234718	190275	220826	139864	185308	197107	157916	188441	248119	207148	133476	188347	485585	421222	115169	210656	273059	192066	78175.2	160021	140846	205491	237445	264112	140273	178297	208998
838800	169566	192775	117286	222069	186218	281118	198191	132157	181418	145064	191198	80972.4	150141	227324	184902	216014	137162	181019	190593	153238	187366	245197	205130	132196	184169	479628	417280	114376	208105	270302	191796	77096.8	157893	139499	204163	235694	260367	139017	164727	206623
840000	164127	188105	116842	213894	181097	272225	192384	128140	176806	142391	185990	78589.2	146175	221138	180623	213039	134250	176145	186199	148618	186359	242156	203949	130436	181138	473783	413463	113410	205311	266352	190060	75186.8	154960	136833	200724	233267	256298	136643	155058	204344
841200	159316	184200	117511	207257	175743	265079	187062	125378	172836	140546	181228	76238.4	142748	215486	175554	209364	131486	172250	181258	145625	184616	239255	202253	129350	177640	466003	409672	112581	202720	262499	188874	73627.5	151700	134420	196972	229510	251657	134201	149145	201414
842400	155457	182512	119429	201928	172427	259407	183238	122986	169709	138698	177386	74389.6	139701	209913	171356	206126	128800	168701	177007	142234	183087	236301	200124	127779	173945	460518	405150	111510	200062	258249	187275	72026.8	148553	132318	192618	225159	246674	131305	145604	197609
843600	152005	180476	122638	197341	170807	255011	180354	121134	168386	138465	174510	73050.8	137631	205996	168362	203753	127020	166068	171950	138637	180501	232568	198345	125946	170067	452634	399004	109908	197386	254966	185512	70584.2	145602	130113	188682	221538	241122	128142	142588	192920
844800	148278	178678	126768	192244	169270	250997	176266	117906	166772	137912	171955	71058.8	135704	202080	166331	202695	126187	164164	168371	135304	177901	228261	195718	124475	166263	442893	391795	108710	193109	249635	182236	68787.2	141825	127392	184856	217394	236836	125915	141020	188918
846000	145399	179487	133279	189835	168775	248867	173340	116551	164423	138585	169739	69765.8	133614	200022	165319	201388	125224	163589	166185	134369	176353	224642	193735	122910	161647	433460	385372	107158	189573	245775	179049	66722.1	137918	124475	179772	212454	230851	122538	137946	184920
847200	144024	182311	141112	188705	170361	249067	171679	114855	163476	139202	168163	68813.6	132173	197944	164192	201452	125165	163537	163519	131948	173044	220842	191412	121172	157532	423429	379152	105703	186902	241140	176212	64824.4	134634	121576	174746	207486	224936	118387	135266	180128
848400	142642	184892	151456	187816	173257	251506	170334	114871	163691	140374	168917	67561.7	131076	198300	164844	201216	125670	164177	161237	130055	169968	217228	187956	119151	152310	413214	371152	104010	183335	237333	172713	63507.2	130902	118163	169062	202480	219050	115007	131017	175604
849600	141235	188874	163056	188357	177984	255967	169639	114683	164680	142148	169954	66580.8	130678	200041	165985	202874	127740	166907	160788	128897	165560	212641	184498	117060	147725	401794	362486	102360	179741	231803	169027	61684.2	127328	115640	164454	198102	213118	111492	128726	171543
850800	140945	193983	177652	189784	180618	272097	172008	115682	167424	145236	170855	64476.7	130812	206458	177625	209671	136750	152073	167700	128504	175403	224373	187420	117321	159871	434757	402670	106656	184165	246629	175155	64285.2	141040	125359	185197	217217	229565	123205	142032	188504
852000	142038	213538	222310	207087	185350	289468	193009	121973	173525	147890	173188	67766.4	131187	210670	183935	205937	144000	158191	170564	126867	177227	220788	192291	118056	158386	425699	401250	104194	187510	242320	174025	63449.2	138280	123858	187958	216250	224124	121196	143176	186211
853200	147204	213428	230294	206276	187138	294058	190367	123917	180020	146772	170934	70579.2	132056	211694	185763	209970	145438	165250	168442	125390	174430	214761	191352	115398	153608	408761	387884	101204	181076	237866	168900	62013.2	134579	119740	183906	211313	216172	115590	138766	180995
854400	143305	209746	228038	201610	181208	280282	185236	121109	176323	142162	167366	71384.8	127756	202023	182939	201996	142498	170378	163837	121174	166128	208324	186140	112729	146160	390060	372140	97134	172494	230615	160964	59102.5	127999	114147	175051	202746	208596	109466	133164	173262
855600	137298	202716	225320	194080	175327	266644	179918	116429	169294	135229	161502	71432.4	122465	190650	177134	190229	137388	174202	158102	117203	157174	201246	179486	109364	139570	373669	357766	93403.3	163928	223857	152568	55986	122581	108352	166208	196519	200258	104074	126912	166812
856800	132132	193737	227210	185475	168711	257232	173890	112770	162484	130693	156453	71959.2	119372	182767	172121	180908	132599	176556	153134	113284	149503	194093	171814	105931	133260	358354	343925	89980	157567	218161	144386	53098.8	117847	104515	158126	190657	194657	99523.2	122436	160495
858000	128801	186533	227616	178633	163938	252077	168470	110724	157645	126604	152409	72481.2	116160	177609	170123	174955	129314	177502	149817	111298	143451	188678	166751	103481	127944	343252	330464	87235.4	151514	211133	137320	50804.4	113907	100216	151402	184091	188390	95149.2	118634	154699
859200	127431	184104	237578	173101	161215	249624	164901	109325	156211	123559	149432	72620.8	115586	174209	169774	171870	127175	179068	147365	109494	137518	182549	160935	101442	122484	330508	318598	84594.4	147298	205753	130552	48554.4	109638	95805.8	145115	177208	181863	90788.8	113280	149170
860400	126543	183597	248118	170577	159771	250430	162614	109589	156208	121640	147546	73055.2	115295	172004	170553	170948	128006	181941	146279	108467	132428	177044	156046	99122.4	117158	316829	306661	82617.6	143229	200598	124818	46527.1	106516	92082.4	139253	171040	175910	87052.8	108591	143590
861600	128190	184980	263421	168723	159494	252192	161742	110649	156156	120193	147905	74255.8	115747	172421	174348	172438	129188	186608	145915	109487	127693	171537	151956	96689.2	111673	304650	295501	80260.4	138697	194457	118533	45201.6	102533	88024	133896	165840	170586	83268.3	104106	138698
862800	131529	188397	282141	169505	160178	257354	163446	113400	158006	119423	147504	75598	118703	175074	180925	173326	132699	192193	147575	111725	123314	166380	146700	95201.2	106885	291249	283605	77703.6	135191	189140	113284	43650.8	99559.2	84153.8	128806	159555	165076	80295.6	99846.7	133562
864000	136206	194604	303602	173065	162556	269149	167428	118104	162817	120208	149692	77931.6	121660	179691	189502	177486	137656	200945	150220	115136	119104	161080	142135	92984	102432	279720	273665	75532.5	130759	184069	107790	42136	96352.1	80534	123930	153817	158890	76393.3	95785.2	129025
865200	142596	202300	336965	179802	162561	275080	170481	121045	166799	118115	152378	79567.9	126277	186624	192149	181151	148891	218875	152647	121033	113891	157718	140918	91552.5	95112.4	259969	252423	74716.4	129462	181926	106537	40785	91750.8	75522.1	110916	142057	149231	68536.8	89576.3	120170
866400	163375	226056	415697	203607	199454	308675	181074	138551	196502	140973	181638	83316.8	150395	232184	235502	216073	164860	244588	192508	141327	109010	156640	137440	87424.4	91160.8	244504	243386	73761.3	126524	178035	103852	40459.2	90899.6	72864.8	113220	142655	147834	66892	87361.2	118927
867600	180632	276382	570934	251087	248039	344679	203917	161129	218703	157216	203131	86484.6	168015	266138	284764	234518	199315	258893	225943	156658	104465	157111	131445	83688.8	90028	236736	246128	69767.2	121947	173795	98425.4	38642.8	90941.2	71672.9	108020	140145	146220	66882.4	89189.6	119572
868800	203799	324930	647903	314050	290452	416250	242732	199080	255884	179782	229083	93479.2	194310	326639	345594	276290	256186	281460	263591	178791	101270	149398	127814	79780	89854.6	231352	241285	66535.8	118593	164880	93641.2	37103.8	85568.8	69655.2	103397	136300	138051	64894.8	87559.6	112131
870000	237109	391132	801881	390744	336889	491823	285224	241130	302124	207305	259937	102753	225522	396945	406698	325511	319930	309529	307360	204004	98067.5	142448	123732	74975.4	88758	222856	231437	63756.8	114502	156747	89160.4	35207.6	81398	67226	95314	128862	132870	60462.5	81176	107144
871200	268223	454525	888944	466733	381389	558249	324554	279985	340780	234025	289140	113190	254695	460393	458697	367145	373839	338170	345579	226569	94054	133717	118241	70203.6	86207.1	213946	218777	60313.2	110358	148620	85355.6	33550	75103.6	64109.2	87362.8	121661	125493	56910.4	77101.7	99667.6
872400	292148	499118	921499	524298	415739	612361	353148	311458	371499	257280	313013	122057	279612	510918	494424	400515	405124	363779	370704	245709	89477.1	124318	112704	65219.6	82293.6	203108	202419	56840	104729	139412	81293.3	31634.8	69728.8	60178	81104.4	115013	117301	53228.3	71872	93731.7
873600	307064	523960	905692	561451	440804	649561	370369	330526	391046	272212	332914	129613	297232	545059	517109	424607	426026	383942	390584	260299	85156.4	116522	107260	60888.8	77612.1	191226	189345	53776.4	99271.7	131424	77398.4	29912.1	65082.4	56971.7	75989.2	109121	110319	50119.2	66532.5	88910.8
874800	318098	535182	865798	581304	455111	675465	380908	341676	401283	282399	344687	134316	308271	563435	524578	438098	432559	398242	399647	271690	81196.7	110054	102016	56965.6	73410	180504	178342	50988.3	93979.2	124033	73590	27970.8	61172.9	53264.8	71859.6	104669	103597	46708.8	62244.8	84684.6
876000	322530	535908	828135	588805	461390	690275	384830	345863	405948	288718	354859	137767	313770	575530	525022	444388	427390	407763	401291	276864	76866.4	104530	95908	53663.8	70023.6	170539	168687	48355.2	89172.5	118326	70109.2	26608.4	58417.2	50227.5	68234.4	100145	98455.2	44224.8	59091.3	80578
877200	326353	530349	784131	587658	458839	697040	384255	345734	407303	290606	359402	139635	319010	581428	521000	449035	422359	412291	401441	278604	73810.4	100211	91509.2	51325.6	66405	161893	159652	46046.3	84453.6	112979	67233.2	25242.4	56136.3	47698	64475.8	96655.6	94169.2	42258.8	56324.4	78222.5
878400	328196	521527	740068	582523	451353	698506	381531	341515	403048	288702	360513	139965	319116	580657	514041	447032	415118	412640	399987	281290	71317.6	96201.2	87128.4	49532.1	64535.2	155183	152762	44484.8	81001.3	108253	64739.2	23548	54000	46057.1	61402.8	93087.1	90328.4	40784.2	53989.6	75575.2
879600	327212	511683	700983	578706	444413	698176	378667	337179	400603	285913	359540	140159	316903	573358	501277	438080	407973	408428	394563	281251	69122	93220.8	83361.7	47953.6	62881.3	149461	146838	43010.8	77850.4	105025	62705.6	22488.8	52865.2	44806	59192.5	91079.6	87901.7	39444.4	52499.6	73705.6
880800	325019	498579	661717	566564	434801	691884	374256	332839	394143	282230	359218	138954	314692	565685	490486	429833	401524	405777	389574	278426	67552.1	91338.8	80476.4	47570.4	61431.2	146166	142414	42342.8	76039.6	103225	61319.2	21706.4	52479.6	43691.2	57748.8	89622.1	86705.6	38652.5	51648	73396.8
882000	323153	486688	622766	556632	423328	682773	368878	326172	386808	277501	355596	137239	311952	555474	481936	422617	394293	402309	384662	276405	66441.6	90637.9	78758	47956	60985.4	143670	139562	41973.2	74258.8	100901	59948	20993.8	52226.4	43947.9	56603.6	89192.8	85537.5	38358	51082.9	73005.2
883200	321256	475138	591796	548475	415524	673173	364032	319700	380270	272641	351865	134780	305970	543280	471130	411483	386399	395612	377892	274661	66136.7	90688	77507.1	48582	61714.8	143240	138388	41941.3	73878.4	101877	59465.8	20666.4	52913.8	44108.4	56416.3	89218.8	85682.4	38245.8	50902	73570.4
884400	318080	462364	563253	537529	406020	663627	360356	315002	373663	268457	346952	132482	300578	531530	461722	403427	377982	388594	371100	270230	65555.2	91457.9	76122.4	50173.3	62387.2	143741	138271	42682.4	73804.2	101946	59429.6	20487.5	53908.8	44930.8	56489.2	90951.2	87409.2	38720.4	51727.5	74692.8
885600	313135	449332	530188	524916	395324	649033	353261	306306	367100	263089	342218	130257	295349	520177	449117	395460	370472	382488	364367	267069	66168.8	93908	76152.9	52520.4	63704.4	144794	139533	43847.5	74377.2	103280	59532.8	20305.2	55217.9	45800	57249.2	91818.8	89294.4	39454.8	53159.6	76836.3
886800	308071	437544	503654	515896	384490	635276	347163	298711	359945	257535	335555	127408	288868	506737	435699	386872	360881	375926	357270	263797	67190	96977.1	76823.2	55256.3	65122.4	148261	142158	45342.4	76647.5	106074	60432.9	20644	56929.6	47146.3	58394	93836.7	91513.2	40237.6	54871.3	78471.2
888000	302835	425811	477417	502905	373494	621159	341522	290997	353348	251114	331224	124750	282862	494204	423916	378296	351352	367565	349160	259107	68572.4	99863.6	77484.6	59125.6	68101.7	152215	145504	47196.7	78944.4	109505	61248	21172.9	59336	49040.4	60224.6	96560.8	95767.5	41591.2	58183.6	81382.9
889200	296546	413530	450535	490531	363774	605064	334757	283216	346328	245732	323971	122304	277196	482038	413201	371535	342985	359117	343769	255416	70936.7	105135	79555.2	63656.7	71377.6	156769	151012	49612	82566.7	113400	62640	21940.4	62446	51124	63116.8	100255	100742	43281.3	61686	84306
890400	290477	402536	425869	479855	354174	587638	327967	275553	339072	239206	315892	119194	270197	467493	400408	362870	332187	350264	335994	251020	73011.6	110104	81680	68441.2	75440.8	163919	156734	52690	86537.2	118757	65193.6	22935	65626	53727.6	66268.4	104488	106646	45506	65775.8	87990.8
891600	284626	392174	403276	467936	344911	571676	322689	267437	332187	232630	308637	116140	264440	454733	388189	353646	321734	341386	327948	245946	75486.7	116198	84361.2	74314	79415.6	171101	164290	56125.8	91134	124772	67469.6	24608.8	69752.1	56379.2	70252.4	109513	113011	48447.5	70932	91771.3
892800	277806	380581	380650	455049	333283	554980	316815	260573	324415	227728	302761	113212	258383	443574	378825	345873	311893	332921	320856	240377	78887.2	123857	87947.6	80044.4	84774.6	178140	172799	59428.8	95704.6	130878	70374	26263.8	74620.4	59297.5	75118.4	114970	119675	51549.6	76544.6	95789.2
894000	272383	368842	359995	442431	323272	538610	307821	252248	316611	221138	294193	110160	251473	429179	368142	338376	303145	324967	314341	236282	82284.6	131794	92486.7	86498.4	90348.4	187542	183015	63679.6	101789	137007	73468.4	28538.4	78712.5	62483.6	80485	120679	127898	55334.2	83466.8	101258
895200	266373	358444	342652	431683	314876	523772	299088	243974	309991	214714	286200	107288	244963	416781	356981	330140	292588	315645	305295	231178	86041.2	139953	96510.8	91753.3	96036	198557	193315	67789.6	107565	144573	77255.6	30860.8	83851.6	65650.4	86224	126380	135806	58935.2	90246.3	105339
896400	259696	347637	324649	418292	304260	509298	292772	238065	303510	209014	279712	104047	238496	403386	345951	322553	282840	305801	297233	225063	89708	148180	101248	98032.4	101825	210376	203863	71847.5	113557	151347	81174	33593.6	89347.5	69024.8	93196.3	132624	144706	63171.6	97438.4	110358
897600	253484	335795	306599	406182	294333	493460	284951	230123	296348	202721	272018	101771	232392	391791	335696	315794	274120	296782	291278	219458	93842	157265	106243	103175	107354	221469	215350	75985.6	118887	157520	85060.8	36099.2	94511.2	72245.4	100034	138668	152672	67870.4	104522	115567
898800	247305	326100	292058	395113	285691	479435	278886	223013	289408	196576	264925	98840.8	227062	377904	326041	309392	265027	288825	284709	215816	98148	166279	111003	107962	113648	234098	227728	80688.8	125514	165075	89530.4	38849.2	99538.4	75598.4	107183	144436	160538	72426	111534	119432
900000	241804	316074	278294	385213	276854	463776	271271	216850	283456	191297	258620	95827.9	221358	367079	315600	301370	255154	280925	275859	209890	102365	174505	115562	111708	119131	246697	239470	84126.4	129683	171386	93942.1	41526.8	105412	78496.4	114969	149580	168776	76915.4	118138	124282
901200	236885	305341	264187	373730	267643	449248	264522	210214	277390	186572	252446	93386	215305	356741	307588	294910	247532	273594	270135	204630	106381	183112	120535	115067	124321	258256	250987	87513.6	134705	176892	98508.8	44163.3	110108	81670.4	122481	155864	175948	81785.6	125089	128735
902400	231491	295993	251466	362806	257972	435239	257600	203407	270324	180566	244327	90758.8	209836	345649	297764	287831	238718	265827	263181	201035	110395	191259	125495	117850	128427	270110	261939	90429.2	139897	182029	103294	46650.8	114724	84153.6	129600	160738	181879	85896.3	130724	133090
903600	226285	288260	240381	353030	249253	420244	252145	197543	265203	174711	237930	88405	203682	335206	289396	281290	230755	257632	256800	195850	114348	198815	129892	119432	132792	282812	273964	93371.6	143662	187484	108322	48744.2	118408	87024.6	136882	165409	187779	89780.8	135871	136447
904800	220975	278289	229836	342314	241268	404076	247124	192406	259723	171061	233264	86021.6	198702	326116	282750	275460	222818	251868	250356	190040	118232	206199	133761	120518	135790	292976	283330	95447.5	146859	191127	113214	51444	122892	89814	144101	170125	192516	94052.1	140565	140018
906000	215625	269646	218992	332290	231778	390496	241546	186421	253206	165430	227071	83531.3	193775	316644	273750	269468	215967	244849	245157	185890	122110	212198	137376	121818	139064	303543	292195	97453.6	149960	194289	118178	52441.6	125773	91711.7	150725	174090	196952	97046.8	145682	143959
907200	211427	262368	210709	323245	223538	377176	236352	180248	247195	160793	221510	80875.2	188019	307506	264705	262191	209516	238205	239638	181621	126213	217846	141715	122490	140955	313886	301624	99271.7	152366	197086	123218	54464.2	128068	93706.8	156799	177355	199990	99894.4	148038	146016
908400	206570	255340	202358	313533	216268	363817	231453	175549	242549	156334	216554	79130.8	183240	299232	257460	255552	202518	231287	234099	176785	128942	221631	145242	122086	142798	322194	308493	100627	155411	200446	128255	55902.8	131002	94996.4	162003	179834	202346	101978	150171	148564
909600	200403	247097	194376	303550	207902	351328	226292	170517	237432	151618	211531	76902.4	178763	290894	250157	249504	195908	225317	228212	171714	131895	226458	147471	121904	144142	329946	314719	101980	156639	201902	132450	57422.5	133107	96217.2	167234	183320	204724	104496	152944	150098
910800	195514	238922	186207	293199	199731	337253	221279	164937	231078	147820	205355	75201.2	173896	283608	242169	243680	190487	219119	223430	167596	134963	229597	150853	121346	144963	335924	320099	102442	157601	203049	136173	58542.4	134213	97292	170498	185988	205934	106570	155185	152005
912000	190922	232115	180740	284318	193262	324858	215866	160463	225572	143131	200028	73144	168882	273999	233868	237056	184946	212978	218010	163921	137796	231371	153410	120970	146151	341817	325158	102812	159083	204126	140188	58859.2	134566	98349.2	173042	188310	206745	107516	155218	153502
913200	186298	224502	173473	276214	187449	313196	211827	156124	221784	139440	194720	70719.6	164649	266301	225727	230890	178462	206524	212012	158856	139251	233588	154085	119701	145611	345680	328217	103106	160445	205472	144214	59844.8	135429	98932.8	176172	190488	206572	108608	155724	153358
914400	181562	216608	166542	267081	180286	301010	206359	151444	215854	136159	189805	69317.5	160276	259538	219194	225416	173440	201165	206458	154310	140686	234396	155488	118737	145035	349141	329863	102562	158980	205349	145790	60460.4	135368	99098.3	177983	191485	206247	110008	155874	154333
915600	176601	210472	160514	258875	172974	288479	201175	147095	210154	132187	184190	67330.8	155085	251642	212756	218860	168513	195773	201682	151190	142645	235592	156300	118035	144697	350520	331820	102353	159539	205329	147287	60050	135576	99319.6	178758	192392	206048	110198	154814	153970
916800	172469	203935	155590	251128	167815	278097	196980	142866	205007	128911	179461	65991.3	151283	243975	205035	213558	162958	190714	195844	147114	143912	234853	158100	116820	144409	352704	333082	102672	159094	205417	149337	60353.6	134508	99337.1	179096	192027	204712	109806	153162	153125
918000	167940	197487	151102	244217	162039	267583	192366	139375	199886	126359	174737	63893.2	147467	237456	198070	208301	158308	184423	189726	142372	144362	235030	158253	115385	143011	351512	333984	102651	159043	205092	150922	60076.7	134090	98799.6	179142	192287	204298	109711	152466	152920
919200	164012	191003	146072	235014	155660	256130	188065	135330	195112	123702	169605	62763.3	143056	230559	191592	203111	153535	179488	183861	138551	145213	234119	158570	114766	141644	351849	332592	101611	157010	204152	151216	59980	132573	98129.6	178690	191938	202960	109769	150679	152530
920400	159925	185577	142436	228194	150796	245248	183025	130961	189808	120278	164316	61084	139428	224118	185287	198543	149426	175438	178772	135605	145658	233298	158892	113476	140554	350164	331518	100586	156134	202630	151806	58950.8	130593	97615.8	177837	190992	200948	108344	148680	151020
921600	156378	180871	139904	221471	146724	236895	179409	128226	184362	118267	159867	59815.2	135577	217006	179882	192913	144580	170052	173493	132572	145734	231494	158510	112693	138818	348218	330564	99980.4	154706	201379	152136	58483.2	129075	96817.6	175894	189616	198158	107071	145701	149685
922800	151803	176482	136514	214783	141992	226998	176280	125296	180331	116383	156166	58357.1	131632	211140	174925	189455	140695	165882	168024	128242	145438	229717	157717	111102	136944	345766	327064	99405.6	152785	200538	151770	58063.8	127706	95917.5	175025	188162	195888	105856	142741	147703
924000	148503	171925	133870	207291	137799	218383	172029	121820	175478	114727	152399	56844.4	128988	205800	169743	185701	137219	161466	163487	124893	144665	227518	156853	109353	134728	342190	323570	98691.3	150152	199068	150090	56876	125678	94453.6	172732	186276	193862	104499	140266	146535
925200	144672	168540	131705	201772	134138	209563	168104	119092	171441	112926	148764	55337.5	125593	200159	164845	181935	134191	157308	160203	122754	144754	225792	156473	108938	133206	338828	321575	97954	148380	196592	148224	55899.2	123390	93077.9	170519	184757	190628	102132	137637	145167
926400	141357	165884	131986	196610	130947	203455	165315	116843	168305	111302	144134	54048.8	122159	194783	160459	178583	130759	152461	154508	120379	143842	223044	154786	107630	131006	333990	317513	97235.8	146971	193867	146849	54861.6	120751	91685.2	167162	181637	187644	99789.6	133664	143039
927600	137426	162818	133056	192183	128869	197669	161941	114960	165566	110682	140818	52762.5	119754	191881	156792	175848	127875	148883	150084	117024	141953	220025	152612	106310	128368	329252	311374	96326	143963	191704	145138	54109.2	118334	90096	164827	179669	184108	97392.1	130147	140501
928800	134822	161255	133695	187458	126387	191707	158574	112286	161877	109766	137894	51524.8	116736	187939	153730	173712	126244	145502	146959	114645	140923	217059	151321	105432	125598	323017	306977	94986.4	142128	189418	141598	52892.9	115521	89065.6	161363	176935	182020	95295.6	127445	138447
930000	132412	161548	135524	184200	125293	186431	156050	110003	159376	108992	135136	50405.6	114335	184555	151077	171074	124606	143974	144460	114285	140040	213563	149389	103985	123911	317626	301656	94166.3	140429	186080	139050	51102	112204	87379.2	158427	173524	177896	92323.3	123658	135511
931200	130922	161434	139628	180986	125429	182499	153433	108470	157850	109212	133355	49366.8	112130	181794	147750	169536	122902	141750	139872	112445	137881	210446	147371	103086	120904	312118	296328	93200.8	138420	184087	136733	50135.4	109597	85527.5	154445	171008	173520	89642	120260	133112
932400	129094	161398	144285	178120	124674	180146	151435	107128	156792	109211	131891	48501.6	110648	179828	147008	168318	122188	141028	136896	110236	135363	206473	144682	101837	118292	304602	290236	91768.8	135492	181444	133820	49260.4	106765	84599.6	150735	168182	170458	86967.1	117338	130417
933600	126794	162905	151269	175603	125280	178160	149711	105966	155705	109042	130610	47390.4	109180	179869	145291	167756	121675	139389	135088	109265	133868	202206	142329	100614	114846	296948	283021	89973.2	133285	178101	130178	47564.6	103597	82517.1	146214	164749	166427	84842.4	113865	128515
934800	126968	165795	159364	175122	126253	178312	148637	105025	155274	109954	129393	46835.6	108071	178608	144976	167482	122668	139210	134289	109423	131552	199285	140291	99495.2	112693	289877	277449	88922.5	132192	175361	126726	46088.4	100349	80760	142111	160451	162386	82246	110766	124952
936000	125973	168120	170037	175760	128295	179744	147728	104755	156718	110469	129197	45856.3	107012	180206	145817	167692	123075	139650	132915	108388	129254	195043	138408	97823.3	110184	282230	270136	87461.6	129905	172218	123760	45177.6	97404.4	78750.4	137396	156511	158295	79817.6	107061	122204
937200	126262	172170	181600	176476	123384	185812	145668	105435	157956	109903	125543	45618.4	105049	180364	154775	170619	129675	125059	133938	105914	136898	206178	139095	98275.2	119227	306505	301140	90886.8	132694	182385	125637	47060	109271	84452	154373	169960	170620	86153.2	118206	135509
938400	125124	181993	225672	190980	117291	196023	160570	109447	161828	108993	124210	46924.6	104702	179939	155938	166584	137217	128207	134491	107857	139996	204304	141764	99074.2	117918	302039	302085	89331.6	135035	180823	124468	46228	106412	83884	156223	170797	167350	84729.6	119261	134602
939600	127067	182233	238568	190409	113541	198004	158322	110821	165138	106603	121944	48976.4	105489	181802	154920	165933	138789	131712	132591	107628	139137	198580	141941	97556	115845	290917	294967	86039.6	130540	177460	121319	45007.5	103786	81357.9	153145	166126	162653	82349.2	115384	131551
940800	125882	179277	236720	184753	109387	188019	154665	109190	163439	104041	119505	50400.8	103472	176839	152607	160922	136866	135741	127682	104840	133076	191391	138110	95593.6	111956	278127	283094	82440.4	124639	172642	115604	43064.8	99320.4	78336.8	146770	160302	156408	79013.3	109180	127573
942000	121376	172628	235320	176275	104624	177325	148723	105766	157741	100674	115906	50521.3	99511.6	168649	147470	153053	132867	137154	124378	102045	127462	184117	134111	93720.8	107793	265646	269638	79042.4	118435	167225	108491	41068.8	95316.8	75126.7	139796	155529	151775	75394.8	104345	123454
943200	117297	165792	235770	167961	99058.4	171421	144035	102104	153065	97320.8	112015	50520	96402.8	160926	143926	145369	128000	139524	120541	99566.4	121806	177683	129379	91468	104290	255059	258136	76281.3	113874	162185	103200	39266	91339.2	72462.8	133376	150384	146434	72375	99399.6	118766
944400	113945	160691	237951	161782	95967.1	165846	139981	99620	148928	94420	109154	50517.5	94275.2	156563	140888	140859	125030	140849	117556	97256	116696	172478	125536	89929.6	100180	244962	247182	73941.6	109980	157990	98301.7	37862.4	87438.8	69566.3	127727	144903	141841	70126.4	95818.3	114642
945600	112585	155779	243579	157485	94088.4	163887	138366	98244.6	147576	92787.2	106277	50581.6	93318.3	153411	140905	138528	123556	142763	115712	95618.3	112231	166315	121148	87904	96300	234601	237082	71885	105819	154302	93375.6	36463.6	84980	66996.8	122801	139633	137483	67399.6	92389.2	110659
946800	112293	153673	252219	154536	92662.5	161392	136364	97848.4	147220	91542.8	104040	50362.9	92612.8	151790	141422	137336	124265	146735	114506	96159.2	108388	161578	117835	86370.4	93138.4	224904	227552	69555.2	102745	149586	88104.6	35304.8	81823.2	64029.2	117728	134795	133582	64992.9	89260.4	106988
948000	113283	153558	267346	151904	90926	161683	136189	98456.7	148435	90630.4	103206	50729.2	92830	151151	143195	136421	126331	150465	113476	97020.4	104662	155918	114130	84938.8	89506.7	215413	218670	67477.2	99689.2	145424	83688.8	34079.6	79468	61612.8	112765	130401	129008	62382	86012.1	103525
949200	114265	154088	287370	151179	89864.4	163378	137651	100702	151155	91111.6	103061	51236.4	94672.8	151650	147512	136638	129956	155708	114210	98819.6	100869	150606	110456	82870	86063.6	206652	209460	65594.2	96549.2	142036	79307.9	32866.4	76538.8	59338.8	108244	126579	124773	60749.6	82728.4	99896.4
950400	117703	156504	310113	152377	88865	165751	140518	104728	154918	91049.2	104276	51582.4	96984.6	153901	154144	137734	136232	162738	115349	102115	97424.8	144849	106619	81447.2	82467.9	197674	200622	63575.2	93007.6	137695	75174.8	31738.8	74191.2	56770	104062	121757	120995	58313.2	79272.5	96745.2
951600	122427	160888	336916	154507	87755.6	168327	142274	106929	158696	91338	105090	50897.6	99600.8	158423	156121	138089	146941	180102	116544	107253	93603.8	139631	106212	79898	77578.8	182391	185318	62705.8	92540.4	136359	74540	30824.8	70644.6	52690	93511.7	114067	113792	52530.8	74863.6	89041.7
952800	136657	176904	412143	170574	99900.8	188666	157245	125225	184518	107597	124814	51633.8	119641	193257	190068	161024	165791	201040	143026	119803	89480.4	136480	102771	76409.2	74148.4	168822	174100	61422	89476.7	134700	71393.2	30310.8	69556.8	50524.6	93094	112009	111884	50992.4	73032.9	85998.8
954000	147153	208378	548208	203784	122152	201650	173802	141400	202900	119995	134790	51072.8	130800	207823	225370	170969	194153	214748	161724	129080	85317.9	134515	98247.1	73302.4	72288.3	162304	174270	58571.7	85926.4	130929	66199.6	29074.8	70225.8	48996.4	89755.4	111728	109694	50030.4	72590.4	86328.3
955200	161246	240292	607033	241854	137753	231873	199516	170198	232331	132723	147336	52564.6	148239	239638	267344	191894	239933	233320	179713	144012	82887.2	130319	94490.4	69337.5	71260.4	156817	168492	55446	83051.7	126118	62328.3	27730.4	66698	46982.5	86705.6	107100	103652	48405.6	69479.6	82072.4
956400	183379	281416	734801	289483	156564	266568	231040	204319	267780	148042	163904	56196.4	169551	282568	309555	217862	291618	256751	203805	160835	79950.8	123195	90256.7	65158.4	69229.6	150169	161136	53025.2	80012.4	120431	59283.6	26602.5	63853.2	44394.8	80397.1	101666	100140	46134.8	65934.4	79038.8
957600	204643	324639	803004	337813	176423	296273	261213	234667	298140	162334	180174	59754.6	190288	322453	346751	242778	334848	278556	227054	176951	76609.6	116518	86288.4	60427.9	67256.8	143270	151736	50056	76445.4	113857	55930.4	25193.2	59340.8	41864	74263.6	94810	94565.6	43155.4	61718.4	74439.6
958800	221867	358296	826424	375648	193918	323546	284768	257483	318630	174124	193124	63514.8	205525	352956	374620	261534	360290	299153	241912	189619	72602	108990	82046.4	56294.4	64519.2	136755	140295	46920	72664.4	106961	53170.4	23647.1	54617.2	39209.2	68687.2	88524.8	88520.8	40576.8	57300	69860.8
960000	232945	380008	826141	403730	210696	347026	301268	274360	333684	184150	204469	66285.6	216760	373735	391112	275433	372988	313875	252257	198184	68413.8	101323	77464.2	52702.4	60827.6	128349	130092	44335	68766.4	100883	50391.7	22292	50730	36425.2	63842	83681.6	83338.8	38247.1	52787.6	66253.8
961200	241054	391223	806462	419079	224321	361483	309665	283978	340453	191036	212979	68483.8	224759	389249	398795	285400	375526	324690	258388	203273	64805.2	95522.9	73462.8	49014.4	57069.2	121314	121827	41617.2	64833.8	95000.4	47786	20938.8	47705.6	34410.4	60007.2	79941.2	79310	36102	49275.8	63509.2
962400	245813	395292	776454	424395	234171	371486	313363	287234	344223	194910	217995	69772	230823	397244	399577	292364	371565	330969	261869	208144	61350	90934.8	69953.3	46030.8	54244	115412	115149	39567.9	62111.2	90845	45299.6	19813.2	45676.3	32520	56544.2	76648	74604	34259.2	46276.4	60605.4
963600	248962	394749	747228	428053	239590	377038	315303	288303	344652	195515	220140	70652.1	233026	400362	395966	294516	364589	332757	261567	210783	58151.6	86393.3	66804.8	43743.8	52150	110139	108852	37672	59058.8	86637.6	43425.4	18632.4	44000.4	31368.3	53938.4	73626.7	71464	32938.4	44252.1	58666.8
964800	250687	390581	713602	424924	242162	379597	313595	286923	344439	196096	223153	71160	234890	401937	390360	295884	358274	331948	260478	211215	56114	83103.2	63796.3	41996.8	50349.6	105564	103836	36208.8	56634	83498.3	41764	17866.4	43063.6	30596.8	51292.1	71044.4	68937.1	31715.6	42636	57228.8
966000	250912	384253	677862	419792	243218	378356	311800	284044	340740	194840	222976	71225	234466	400767	384558	295876	351586	331866	259334	210583	54417.2	80468.8	61422.8	40992.5	49774	102035	100330	34693.2	54762.1	80307.2	40356.7	17150.8	41989.6	29927.9	49360.8	69412.9	66800	30973.8	41286	56057.6
967200	249883	377212	646685	414168	245001	377129	308097	279723	336724	192327	222392	70739.6	232438	396728	376525	293675	343940	329348	256328	210250	52915.2	78479.6	59708	40226.8	49299.6	99668.8	97468.3	34324.4	53738.4	78697.5	39368.8	16380.8	42008.4	29762	47960	68280	65731.3	30330	40227.9	55426
968400	248082	369793	619874	407073	245155	374447	305005	275716	331867	191190	221650	70520.8	230214	392563	369588	291477	337152	326114	254277	208176	51519.6	77638.8	58086	40269.2	49130.4	98689.2	95818.8	33867.1	53155.6	77745.6	38958.3	16054	42180	30213.2	47323.2	68207.5	65611.2	30488.8	39977.2	55512
969600	246056	361766	592418	399250	243840	371266	301563	270146	325048	188137	219776	69829.6	227221	386533	362248	288935	330008	323233	252417	207489	51093.6	77345.4	57188	40801.2	49537.1	98443.6	95690.8	34075.6	53158.4	77466	38510	15817.9	42856.8	30965.8	47062.8	68903.2	65989.2	30643.2	39927.9	56023.2
970800	243663	353655	570316	393421	242383	366172	297631	264874	320230	185873	218230	68552	223554	380301	354816	284855	322640	318968	248813	206055	51284.2	77754.4	57072.1	42764.8	50569.2	98687.5	96315.2	34428.8	53884.4	78434	38594.8	15914	43620	31934.4	46882.1	69508.8	67027.2	31137.5	40306.8	56689.6
972000	240406	345794	546470	386484	242702	362008	294117	260388	313374	182943	215009	68100.8	219956	373544	346302	279368	314246	313904	244300	203408	51456.8	79759.2	57154.4	44830.8	51409.2	100694	97837.5	35364.4	54736.7	79930.8	38890	16012.5	45054.4	33452.1	47865.6	71432.9	68706.4	31920.8	41140.8	58114
973200	236759	336221	521920	377987	240047	356189	289311	253475	306600	180305	212733	67003.6	217010	368084	339695	275105	307185	308118	241109	201954	52576.3	81931.2	57853.8	47583.6	52769.6	103003	100518	36648.8	56412.4	81973.3	39475.2	16135.2	46507.5	34911.6	49052.5	73255.2	71537.2	32804.4	42902.8	60207.5
974400	232622	327749	498958	371599	238489	351236	284204	247646	299919	176795	209729	66332.5	211270	360033	330224	269988	299386	301951	235980	199593	53485.6	84533.8	59175.6	51018.3	54538.8	106265	103770	38562	58489.2	84899.2	40164.2	16864.4	48504.4	36503.3	50691.6	75807.1	75085.6	34200.4	44615.6	62053.2
975600	229556	320303	478525	363554	237076	345948	279520	242397	293168	173456	207910	64979.2	206652	352162	321661	263577	290867	294493	230290	196753	55026.8	87960.4	60781.7	55126.4	56865.4	110499	107979	40650.8	61440	88085	41257.2	17301.3	50878.8	38861.6	52553.3	78673.6	78712.9	35818.8	47206.4	64604.6
976800	224694	310766	457813	355061	234427	338305	274993	236497	286444	170185	205242	63941.3	202793	344963	314062	258216	282456	288649	225355	192904	56905	92500	63046.8	59632.5	59870.8	115612	113271	43228	63930.4	92295.2	42478.8	18575.6	53716.7	40852	55106	82054.2	83576.8	38086.3	50198	67269.6
978000	220950	303661	436728	347158	232059	331784	269782	231022	279967	165773	201890	62899.6	198855	337500	305862	252202	276107	282036	221313	189682	59280.4	97575.4	65436	65114.4	62821.3	121350	119855	45802.8	67416.4	97363.3	43466	19523.3	56677.6	42824.8	58338.4	85534.4	88760.4	40342	53465.4	70586.4
979200	216295	295773	418853	338859	229431	325330	265436	224627	272945	162242	197938	61900.4	193316	328322	296936	246625	266998	274900	215677	185911	61855.4	102814	68074.8	70731.6	66613.6	128229	126578	49147.9	70931.6	103280	45387.5	21109.6	59825	45110	61862	89838	94778	42885	57049.6	73635
980400	212350	287217	400455	330107	225779	319015	260099	218891	266419	158965	195945	60629.6	188746	320662	288025	240597	258620	267020	210452	181832	64738.8	109325	71439.6	76253.2	70096.4	135306	133976	52487.6	74421.7	108794	47181.2	22581.3	64205.6	47430.8	65954.4	94356	100952	45851.2	61722.9	77406.4
981600	207191	279084	381811	322181	223220	312317	254547	212788	260129	155303	191879	59318.8	185003	312140	279852	235751	249912	261041	206595	179590	68244.6	115841	74800.8	82251.6	74523.6	142721	143049	56249.6	78066	114811	49204	24523.6	67962.5	49456.4	70092.1	98252.8	107893	48668.8	66030.4	80509.2
982800	203884	272328	366029	314623	219300	306546	250117	206772	252966	151268	188596	58173.8	180297	304306	272812	230442	243409	254589	200987	176253	71966.4	123199	79070.8	88027.9	78889.6	151271	152378	59797.6	81317.9	121442	51340.8	26381.6	71763.2	51679.6	75215.2	102508	113949	51636.8	70878.3	84300
984000	199170	265314	349978	304992	217171	300896	245967	202018	248142	147864	185428	57214.4	176213	296659	264780	224770	235136	246994	196488	171450	75157.2	130011	82677.5	92982	82895.4	159456	160952	63542.5	84555.6	127603	53837.2	28368.8	75762	53566	80125.4	106858	120346	54629.2	75423.6	86872.9
985200	194678	256613	334380	296602	212026	292832	240389	195998	241322	144255	181878	56498.8	171974	288733	257202	220445	228473	240102	192384	167652	78563.6	136805	86679.2	97478.3	86759.2	167493	170226	67143.2	87516.3	132837	56190.8	30215.6	79408.4	55764.6	85758.4	110856	126201	57878.8	79853.6	91082.4
986400	190443	250684	321750	289311	207921	287417	235562	190649	235157	140760	178201	55325.6	167188	281360	250133	215546	222206	233468	188195	164984	82622.8	144851	91047.1	102262	91247.5	175527	179482	69994.4	89982	139074	58676.8	32074.6	83105.2	57698.4	90970.4	114111	131584	60825.2	84000	93637.6
987600	186172	244083	311388	282820	205482	281711	232249	184944	230208	136920	175338	54314.4	163606	274098	243026	210952	215480	226944	182108	161026	86000.4	151130	95254.8	105440	95018	183480	188015	72650.8	92562.8	144707	61653.8	34202.8	86767.5	58962.8	96451.6	117293	136642	63772.1	87573.6	96096.4
988800	182188	237248	299494	275035	201883	274621	228280	180273	226088	134328	172552	53300.4	159720	267738	235838	207033	209983	220810	178544	156752	89769.2	157839	98830	107700	98511.3	190917	195639	75490	94668.8	149074	64828	36077.1	89880	60895.8	102079	120670	141640	66820	91747.9	98746.4
990000	178135	231029	288600	266785	197746	269241	223573	174948	220310	130602	169794	51898	156082	261020	230087	203353	204188	215330	175315	154392	94160	164123	103138	110286	101459	198408	204020	78011.7	96287.6	153731	67739.2	37880	92248.3	62086.8	107420	123508	145624	69130.4	95110.4	101245
991200	174157	224590	279274	260814	194481	263526	219692	170074	215720	127829	166806	51184.6	152293	254248	222607	198187	198712	210226	172252	151549	97891.6	169449	107198	111717	104326	205108	210764	79943.6	98477.5	157586	70923.6	39142.5	95238.8	63292.5	112407	125825	148861	71532	98302.1	102856
992400	170263	218806	270104	253985	190454	257032	215365	165776	211650	124813	164166	49944	148752	248101	215776	193094	192578	204504	167941	147698	100719	174080	110504	112786	106848	211403	217048	82277.5	99628	161415	74626.8	41058.8	97110.4	64151.2	117256	128397	151797	73635.2	100665	104372
993600	166756	211973	260552	247450	186118	250810	211378	161094	207194	121615	161497	49315	144955	243480	209887	189250	187708	198939	164324	144326	103604	179086	113630	113058	108595	217227	221888	83366.4	101123	163862	77172.1	42196	99103.2	65155.4	121300	130697	154255	75088.8	103356	105559
994800	162940	205723	252072	241233	181895	244518	206343	156381	202107	118746	158065	48036	141240	236856	203975	185197	182663	193260	160397	141375	106546	182082	116788	113734	110321	222125	226464	84402.4	101745	165380	79969.2	43050	100184	65785.2	125123	132109	155979	76777.2	105556	106945
996000	159486	200370	245679	234875	178714	239117	202404	151840	198416	116088	154938	47020.8	138094	229876	196964	180674	176897	188028	156257	138417	108813	185157	119411	113959	111498	226268	230840	85522.8	102690	167328	82930.4	44008.8	101318	66915.6	128652	133738	157033	77697.1	106190	107428
997200	155999	194286	237531	228668	174051	232938	198210	147893	193905	113163	152276	46334.8	135333	224642	191580	176464	172238	183109	152532	134380	111130	188589	121964	113132	112849	229720	233723	85892.8	103144	168127	86114.8	44755.8	102058	67285.6	131796	134997	158633	78900.4	108190	108034
998400	152678	188676	230746	222081	170472	226314	194035	143706	189397	110935	148941	45366	131292	218610	185954	172417	168108	178868	149133	131970	113843	190768	124131	112378	113327	232353	236544	86206.7	103616	168096	87925	45237.6	102266	67878	133790	135854	159056	79622.5	108748	108595
999600	149383	183875	225235	216994	166509	220172	190088	139900	185254	107523	145780	44132	127943	212467	180409	167826	163734	174230	145394	130153	115314	193026	125738	112360	113992	235331	238639	86572.4	104021	169052	90249.2	45634.2	102368	68408.3	135681	135974	159637	80289.6	109087	108932
1000800	146037	178406	220338	210690	162844	215214	186160	136737	182094	105394	142917	43371.2	124989	206245	174472	162930	158746	169265	141938	126798	116447	193236	126775	111633	114106	237249	239970	86208.3	104271	169027	92092.4	45979.6	102181	68854.4	137658	136380	159167	80820.8	109137	108953
1002000	142579	174047	214789	204409	158386	208114	181468	132901	176984	103237	139572	42578.8	121486	200724	169079	159643	155237	165164	137982	123848	117564	193511	127629	110358	114042	238373	239765	86044	104548	168482	93965.6	46266	101520	68902.9	139576	136450	159428	80895.2	109295	108701
1003200	139906	168532	209290	199415	153908	202102	177278	129124	172243	100159	136624	41780.4	118930	194732	164146	155778	150284	160625	134325	121624	118506	193682	128658	109699	113229	239554	240530	85848.8	103503	168042	94222	45733.6	100678	68554.4	139421	136166	158180	81501.2	108690	109275
1004400	136856	164499	206249	194346	150825	196392	173376	126025	169135	98249.2	133634	41008.8	115561	188784	159453	152143	146665	156004	131095	119082	119030	193171	128990	108425	113583	240351	240121	85494.4	103679	168632	95625	45635.6	100204	68944.2	139892	136109	157620	81109.6	108378	108184
1005600	133561	159539	201561	189006	147604	190775	169309	122861	164864	96314	131168	40319.2	113228	183866	155070	148453	142723	151365	127250	115857	118872	192816	128259	107439	112159	239737	238878	85299.6	103421	167383	96541.6	45771.7	99517.6	68879.2	140113	136010	156656	81503.6	107687	107799
1006800	130934	155618	198109	183091	143919	184843	165026	120207	160623	93842	128290	39845.2	110176	178687	151004	145301	138926	147806	124111	113058	119341	191281	128745	106651	112222	239878	238628	84482.4	102368	166553	96735	45323.6	97674.2	69160	139998	135012	156078	80961.7	106918	107579
1008000	128546	152123	195414	178968	140897	179629	160793	117257	156883	91858.3	124843	39164	107672	173691	146559	141546	135148	144557	121319	111250	119252	190544	128255	105454	110904	238424	236553	84234	101102	164737	96828.8	44574.6	96162.4	68950.8	138794	134688	153911	80512	105525	106478
1009200	125550	148983	193424	173897	138376	173900	156531	114336	153047	89931.2	122118	38322	105197	168492	142552	137758	132083	140444	117688	109264	118505	188734	127917	104651	109428	238080	235262	83692.1	101015	163240	97281.7	44341.6	95105.4	68276.4	137323	132926	152558	79846.3	103680	105345
1010400	122878	145462	191120	168869	134520	169954	152658	111948	149938	88530	119510	37759.2	103092	164294	138321	134834	128337	136769	114904	106131	117208	187001	126858	103538	108319	235777	232494	83198.8	99926.7	162365	97080.8	43777.5	93274	68375.8	136351	131949	150705	78952	102780	104236
1011600	120343	142366	188977	164752	131988	164744	148677	109123	146500	87137.6	116011	37011.2	100432	160331	134801	131994	125846	133488	112273	104151	116789	185132	125399	102178	106495	233464	229604	82042.5	98864.4	160264	96412.8	42990.8	91994.2	67834	135113	130639	149106	78119.6	101335	103302
1012800	118524	140381	188292	160468	129005	160870	145474	107096	143494	85351.7	114080	36209.6	98417.2	156734	131686	128943	123460	130404	109467	102921	116219	183510	124593	101285	105190	231376	226864	81516.8	97682.5	158806	95706.3	42415.2	90582.4	67175	133369	129135	146997	77082.8	99684.2	102213
1014000	116813	138846	189139	157089	127533	157388	142340	105443	141406	83900	112127	35784	96564.6	152508	128258	126132	119910	127013	106991	101188	114858	180785	122943	100566	103721	228310	224282	81264.8	96623.2	156968	94544.8	41723.8	88300.8	66543.6	131727	127659	144272	75792.8	97209.6	100761
1015200	114655	137138	189424	153413	125469	153975	139105	103096	138705	83363.2	109619	35239.6	94552.4	149478	125308	123528	117667	123940	105277	98745.2	113198	177938	121079	99060	101248	224889	219774	80136	95070	155546	93782.9	40981.6	87166.7	65766	129182	125475	142253	74336.3	95528	99001.6
1016400	113212	135843	190488	149974	123942	151256	135787	101333	136792	82568.3	107704	34480.8	92560	147474	123476	122087	116067	122011	103190	97872.5	111623	174655	118880	97340	99730	221883	215740	78942	93869.2	152776	91995.2	40435.8	85146	64818.4	126803	123874	139372	73322.4	94007.5	97748
1017600	112236	135889	193038	148104	121699	149676	132794	99668.8	134172	81546.4	106458	34229.6	91160.8	145034	121787	120746	114528	120362	101755	96808	110553	172444	118045	95893.6	98132.4	217951	211752	77809.2	91933.2	150910	90147.5	39287.2	82728.8	64161.2	124048	121852	136874	71694.2	91698.4	96197.9
1018800	111406	135872	197510	146079	121551	148925	131300	98631.7	132670	80778.3	105233	33631.3	89735.2	142863	119265	118320	113342	118300	100616	96140.8	108802	168899	116120	94806.8	96438.8	213960	207573	76815.6	91160.4	148947	88437.6	38673.3	80893.6	63129.2	121362	119320	134155	70299.2	89711.3	94054.4
1020000	110661	136379	202646	144765	121586	148438	129594	97951.2	131507	80799.6	104435	33248.8	88660.8	142132	118564	117215	112304	117635	98939.6	94241.2	106588	165718	114279	93210.8	93645.6	209165	202028	75116.3	89666.4	146238	86326	38031.2	78850	62314	117846	117376	131449	68527.9	87569.2	92213.8
1021200	109347	136548	209367	143120	120947	148716	127541	97036.4	130572	80707.5	103747	32745.8	88381.6	141239	118747	116144	112070	116606	98432.1	93853.6	104715	161653	111792	91965.4	92068.4	204429	196628	73741.6	87990.4	143833	84017.2	37103.2	76524.4	61318.3	115349	115109	129226	66992.4	85484.2	90436.8
1022400	109387	138016	218289	141970	120645	149564	125622	96519.2	129850	80400	104138	32360	87565.8	141212	118775	115094	112407	116740	97593.2	94037.9	102699	158773	109983	90770.4	89335.4	199866	191641	72172.1	85988	141426	82052	36148	74128.8	60497.6	112392	112832	126103	65166.4	83270.8	88972.1
1023600	108609	139707	228668	141969	111384	152464	122284	95670.8	128754	78542.4	101118	32939.2	84206	137109	120567	112546	116335	105571	94303.8	92459.6	107026	165714	110206	90710	96451.2	217873	212352	74652.8	86232.9	146999	80992.9	37722.8	81471.2	64833.3	125129	122745	134317	71515.8	91324	96645.2
1024800	104964	142509	278380	146912	91076	161767	127596	98501.7	131768	77768.4	100963	34054	85597.5	135008	119916	110664	121316	106844	93444.8	93388.8	108732	164255	111605	92034	95500.4	216020	213124	73462.4	87269.6	145475	81145.6	37136.3	80553.6	64175.2	128579	123983	132735	70854.4	91752.5	97842.8
1026000	106963	141170	290249	144413	87462	166519	126185	99305.2	133360	75752.8	101431	35365.6	86569.6	135402	117199	108617	122862	108454	92312.1	94524.8	108006	160270	112338	90646.7	94565.6	209160	209744	71270	84516.4	143028	79077.5	35608	78822.9	62990	126666	122662	129774	68740	89635.6	96177.2
1027200	107434	138656	280285	139694	84490	162709	123567	98306.3	131308	73533.8	99061.6	36494.4	85407.9	131075	114266	104903	120808	109746	90126.8	93795.8	104122	154920	109846	88983.6	91299.6	200652	202919	69091.2	80780.8	139910	75897.6	34415.8	76436	60945.8	121084	118557	124993	66146.8	85775.8	93520
1028400	105441	133493	273397	134106	81326	155433	119019	96180.8	127734	70788	96840	37023.2	83171.2	125560	110992	100545	116374	110835	88202.4	91174.4	100078	149021	105272	86917.6	87522	192378	192796	66430.4	76822.8	136220	72153.6	32951.6	73355	58738.8	115685	115284	121101	63436.7	81872.4	90492.1
1029600	102816	129174	268249	127789	78305.8	149608	114878	93356.4	123128	69215.4	93999.2	37340	81163.6	119847	108360	95638.8	112126	112186	86134	89626.4	96359.2	144056	102212	85595	84216.4	184520	184065	63844.4	73426.7	132298	68266.4	31578.8	70820.4	56393.3	109442	111452	117918	60446.8	78475	87301.6
1030800	100266	124552	267828	124285	75109.2	145648	111209	91088.4	119491	67220	91557.9	37520	79726.3	116477	106631	92626.7	108749	114130	83708.8	88139.6	93187.9	140428	99193.3	84053.6	81385.8	177823	175968	61738.3	70911.2	128298	64982	30607.2	68328.3	54669.2	104036	107446	114672	58401.2	75826.8	84236.7
1032000	99464.4	121164	271084	120102	72433.3	143353	108488	89712.4	117790	66439.2	89858.8	37657.5	79162.4	114707	105472	90614	106583	115897	82733.3	86990.4	89495.6	135825	95868.8	82471.7	78423.6	170768	168750	59809.2	68691.3	125514	62208.3	29265.2	66007.2	52929.2	99410.8	104515	111258	55841.6	72694.2	81406.4
1033200	98389.6	119032	278298	117578	70142	141763	106056	89475	116722	65802	89376.7	37565.6	79317.1	112996	104532	88882	105473	117494	82087.6	86719.6	86172.8	131156	93052.9	80965.6	75247.9	163728	161668	57910.4	66427.2	122760	59111.2	28269.2	64131.6	51023.2	95370	100968	107763	53713.6	70186.4	78439.2
1034400	99195.2	117463	288552	115293	67921.2	141142	105733	90661.2	116721	65738	88592	37660.4	79774.8	112909	105206	87535.2	106559	121293	81956.7	87552	83352.9	126760	90068	79431.7	72212.8	157030	154802	56283.2	64320	119004	56013.8	27170.4	62110	49389.2	91674	97575	104067	51542.1	68008	75891.2
1035600	99485.4	116583	304834	113708	65629.6	142002	105352	92297.1	117996	66027.1	89465.2	37711.2	81152.1	112766	107515	86666.4	108628	125993	82136.4	89420.4	80596	122932	87422.4	77772	69641.7	150522	148652	54700.8	62540.8	116639	53420.8	26095.8	59951.6	47719.2	87987.6	94130	100581	49409.6	65327.9	73402.8
1036800	100777	117752	324764	112845	64455.2	145612	106790	95866	120773	66771.2	91329.6	38377.6	83223.2	113141	110516	86810.8	113320	132330	83036.3	92064.4	78274.2	118472	84452.4	75901.2	67173.6	143196	141820	52791.3	60686.4	112675	50557.9	25605.2	58201.7	46164.8	84409.6	90856.3	97044.4	47237.1	63268	71123.3
1038000	102726	119409	349213	113968	61626.7	145654	108587	98525	122827	66769.6	91350.8	37263.2	86011.2	115487	113381	85956.8	118665	145960	86242.4	96127.5	75434.4	113502	83908	74561.2	62659.6	132014	131495	52082.4	60881.3	113331	50393.6	24921.7	55521.6	43130.4	75742.4	83405.2	91609.2	42068.8	60813.3	66407.6
1039200	111053	130507	409992	124551	67120.8	166434	120452	117518	142033	78304.8	106677	36976.8	103028	137432	136579	97164.3	137538	165468	100768	104965	73165.8	109848	81951.3	71023.6	60431.6	122476	121988	51300	59016.4	112114	48681.7	24689.2	54415.4	41196.8	74072.8	81340	89236.8	40802.9	59364.4	63099.2
1040400	116315	150812	510483	142536	73810.4	172835	133866	131093	153415	87245.4	112111	36417.5	110427	142315	153905	101489	162679	178926	110626	110920	68384	107327	77498.4	66832.8	58299.2	115270	121217	48808	56229.6	109012	44914.4	23496.7	54548.4	40335.4	73317.2	82674.8	87267.5	40717.6	59162.1	63257.6
1041600	124194	170877	581122	162025	77783.6	190754	150533	153176	171471	96318	120223	36514.4	122257	159408	177230	112022	197825	197084	123627	120813	65601.3	105588	73949.6	63192	56707.6	110572	119310	46093.3	54154	105132	42113.2	22718.4	53284.4	38874	70639.2	79856	83157.1	39784.4	56521.6	61920.8
1042800	136408	197510	668812	188092	81870.4	216532	172467	179938	195147	106573	130391	37665.8	136806	182416	203183	124240	234982	217306	138811	133090	63484	99793.3	70623.6	59445.8	55652.4	105349	113056	43534.4	51775.4	99775.2	39859.2	21741.2	50410.4	37253.3	66250	76649.6	79762.4	37733.2	52798	59349.6
1044000	148814	224212	735718	216419	87045.6	238394	193983	204125	216426	116638	140669	38988.4	150294	203629	225865	136270	266523	235391	151964	143545	59966	94213.2	66786.7	54912	52361.3	99954.8	107386	41122.8	49664	93840	38132	20460.8	47852	35835.2	60610.4	73109.6	75470	34698	49351.6	56421.2
1045200	159861	245014	765893	239705	91751.2	256287	210249	223626	232326	124628	149394	40683.8	161004	220998	243717	145851	285869	250616	163289	151364	56532.9	87447.6	63366.8	50864.2	50002.4	94746.7	99678	38306.4	47295.6	87896	36467.1	19361.2	44195	34373.2	56144.8	69010.8	71302	32228.8	45726.8	53250
1046400	167578	261345	769358	258845	96027.1	269759	221154	236319	242275	130440	155545	42292.4	169121	233380	256483	153961	294122	262662	171868	157103	53350.4	81678.3	59272.4	47384	46490	89986.8	92394.2	36563.2	44896	82144.6	34218.8	18261.3	41290.4	32435	52034.8	65385.6	66640.4	30276	42241.3	50636.8
1047600	173066	271595	767220	272937	99854.4	280097	226414	242979	248501	134774	159751	43274.8	174238	241748	264849	157864	297075	269842	177336	161871	50457.6	77041.6	56484.6	43802	43943.3	85553.6	86160	34309.6	42272.8	78020.8	32618.4	17190.4	39163.2	30888.8	49111.7	62230.4	63249.6	28639.2	39436.4	48385.4
1048800	176464	277243	751472	281461	103005	285852	228828	246884	251803	137675	162925	44088.3	178292	247792	267843	161216	295180	273820	180101	164208	47726	72963.3	53856	41097.5	41858.8	81106.4	81478	32420	40706.7	73602.4	31136.3	16314	37078.4	29352.9	45858.8	60086.3	60006.8	27268.4	37270.8	46033.6
1050000	177860	278716	728086	285705	104899	287763	229127	248163	253349	139652	164500	44793.6	180896	252242	268388	163071	292437	274753	181429	164863	45460.4	69422	51431.7	38947.2	39782.5	77140	77637.2	30987.1	38842	70413.3	29865.6	15441.3	35970.4	28299.6	43728.3	58014	57733.3	25784.4	35738	44627.5
1051200	179130	277477	701038	288141	105984	288348	228064	247389	253108	139678	165163	45055.4	182489	253927	267625	164896	287123	275364	182596	165950	43934.6	66811.2	49131.6	37137.1	38294	74090	74676.4	29601.6	37497.5	67536	28452.1	14702.8	35068.4	27459.6	41758.4	56071.7	55455.2	25115.4	34632.4	43212.8
1052400	178425	275529	678418	288280	106521	288322	225899	245330	251772	138900	165519	45302	182361	253942	265175	165114	282206	274041	183501	165765	42530	64843.2	47838.8	35968.8	37234.2	71930.4	72605.8	28428.8	36594.8	65507.5	27756.8	14077.5	34397.6	27019.2	40017.6	54863.2	54084.6	24154.4	33270.8	42528.4
1053600	178351	272345	655242	286806	106191	287960	224122	242696	250140	138392	165133	45287.2	182544	253495	261832	165169	276758	271982	182995	164227	41203.8	63804.4	46440	35248.8	36452.8	70126.3	70995.6	28132.5	35787.6	63846	26775	13816	34634.6	26800.8	38765.6	54302.1	53422	23656.3	32581.2	41990
1054800	176936	267073	631405	282338	105159	283773	221130	239678	246706	137384	163513	45218.8	181202	252050	260229	165580	272954	268746	182438	163516	40760.4	62441.3	45387.6	35008.4	36164.2	69604	70723.3	27870	35329.2	63027.6	26254.4	13312.1	34767.6	27033.3	38180.4	54396	53302.9	23812.8	32418.8	42080
1056000	175658	262246	610559	279740	104474	281285	218043	236275	242682	135572	162055	44692	179480	249256	255972	164664	268548	266222	183600	162780	40719.6	62924.4	45110.4	35934.8	36236	69225.4	70743.6	27772.1	35513.6	62851.2	26015.2	13234.8	35510.8	27522.8	37887.9	54492.4	53840	23585	32549.2	42567.9
1057200	174953	257739	589531	276770	104113	278936	216161	232278	238809	133227	160266	44485.4	178179	247372	251157	163731	263478	262151	181556	161092	40635.2	63689.6	44973.6	36882.5	36623.2	69869.2	72002.5	28452.4	36031.3	63827.6	25864.4	13142	36370.8	28260	37860.4	55089.2	54715.2	24052.8	32765.8	43133.6
1058400	173045	252000	566936	271973	102936	274563	213420	228669	234883	132085	158585	44192.4	176035	244464	245795	162359	258851	257220	180267	158530	40868	64693.6	45506.3	38767.2	37312.5	70830	73246	28996.3	36718.4	64618.3	25821.2	13156.4	37893.3	29252	38319.6	56142.8	56490.8	24535.6	33416.8	44069.6
1059600	170435	246704	546202	267347	101380	269972	209748	223370	229705	129026	155755	43884.2	174364	241162	241919	161847	253734	253656	179128	157008	41600.4	66359.2	45984.8	40842.1	38152.4	72902.1	75644.8	30011.2	37541.3	66607.2	25738.3	13320.4	39195.2	30297.9	39049.2	57666.7	58324.8	25167.2	34750.4	45256.8
1060800	168643	242086	524381	262696	101014	265556	206376	218048	224777	126745	153008	43134.4	170503	236750	235725	159872	248200	248132	177525	155493	42730.8	68531.2	47045.8	43603.2	39789.6	75568.8	78993.2	31871.6	38865.6	68831.3	26028	13755	40674.8	31365.6	40114.2	58952.8	61086.7	26173.6	36282	46733.2
1062000	166218	235820	507107	257827	99997.2	262171	203035	213826	219708	125081	151101	42625.4	167312	232642	230550	157104	241129	242426	175012	153118	43982.5	70791.2	48284.4	47007.9	41910.8	78557.5	82360	33166.8	40465.2	72088	26737.5	14492.4	42772.1	33038.4	41900.4	61072.5	63971.2	27358.8	38012.4	48786
1063200	162868	230227	485063	251806	98810.4	256730	199025	208853	215303	122935	149626	42266.4	165215	228659	225695	155851	234199	237394	173423	150003	45612	74438.3	50279.2	50885.2	43620.4	82235.6	86306.3	35408.4	42423.6	75359.6	27084.4	15402.9	45335.6	35060.8	43784	63274.4	67790.4	28643.6	40317.5	51102
1064400	160244	224273	466275	246816	97559.6	251655	195102	202574	210930	120406	146316	41506.8	162211	224317	220802	154070	227989	231962	171371	147761	47948.3	78438.4	52927.9	55328	46263.6	86832.5	91318.8	38045	44268	79550.8	27910	16279.2	47390.4	37074.8	46080.4	65970	71726	30359.6	43090.4	53073.8
1065600	157726	219376	448983	242203	96782.5	247696	191836	197908	205446	117874	143659	41177.9	159051	219977	214649	151716	221167	226252	164606	145251	50013.2	82516.3	55381.6	59938.8	49113.6	92388.4	96920.8	40604.4	46650.8	83826.8	28766.8	17397.1	50311.2	39222.9	48842	68714.8	76080.8	32048.4	45703.3	55676.8
1066800	154660	213808	428616	235838	94830.8	243678	188323	193315	200928	115261	142134	40554.8	155863	215763	209198	148798	214310	219444	162584	142288	52244.2	87396	57961.7	64411.2	52268	97759.6	103050	43355.8	48467.2	88930.8	30024.4	18729.6	52997.9	41594	51987.1	71649.2	80321.6	33991.3	48970.8	57957.1
1068000	151386	208671	411510	230145	93071.7	238008	184165	187244	196956	113248	139121	40088.8	152892	210972	204702	146631	208231	213980	161652	139108	55025.2	92125	61239.2	69133.3	55168	103363	109732	46406.8	50752.9	93942	31037.9	20180.8	55746	43689.6	55443.6	74714.2	85516.4	35935.6	52552.5	60580.4
1069200	148182	203296	394436	225226	91561.6	233644	180218	181726	192427	110644	136802	39674.8	149606	205841	199345	144850	201636	208813	159646	136754	57671.2	97416	63965.4	74350	58896.3	109600	116658	49393.3	52964.8	99369.2	32473.6	21510.8	58505.2	46002	59184.2	78138	90612.5	37886	55662	63229.2
1070400	145930	198376	379673	219998	90054	230276	176913	177067	188356	108273	133932	38821.7	145860	201593	194020	142241	195831	203358	157305	134328	60592.1	102502	67433.6	78396.7	62032.4	115905	122620	52107.2	55113.3	105114	33763.8	23326	61226.8	48157.6	63504.4	80783.3	95212.8	39959.6	59092.8	65461.6
1071600	142675	193978	362556	214220	88641.2	224806	173177	172018	184331	106447	132294	38351.6	142888	197503	189594	140560	190520	196721	155466	131283	63363.2	107372	70479.2	81962.4	65015	122305	129265	54955.6	57143.6	109773	35499.2	24760.8	63761.6	50215.2	67474.6	83511.2	99739.6	42200	62678.3	67597.2
1072800	139721	188830	349435	209901	86898.4	220368	169642	166439	180341	103970	129953	37921.6	138958	192968	185707	138023	184387	191959	154035	128206	66317.5	112442	73828.4	85671.6	68428.8	128562	135798	57387.1	58612.8	114042	37331.3	26555.6	66110.8	52180.8	71782	85952.1	103947	43860	65909.6	69828.8
1074000	137132	184641	335840	205604	85574.2	216357	165836	162590	176984	101770	127242	37194	136628	188605	179954	135463	179689	186601	152146	125960	69336.8	117608	77153.6	88936.8	71268.8	134826	141955	60102.8	60093.3	119122	39109.6	28349.6	68576	54370.8	76008.8	88392.8	107903	45853.6	69260.8	71534
1075200	134308	179672	322027	201242	83818	212936	162611	157826	173585	100142	125156	36780.8	134022	184733	175655	133608	173908	181756	150982	123484	72008.3	122258	80029.2	91476.8	73994	139862	148279	62400.8	61720	122894	41071.6	29937.6	70510	55594	79913.3	90520.4	111903	47910	72111.6	73251.7
1076400	131900	175762	309118	196209	82254.2	208283	158869	153365	170463	97905.8	122991	36401.3	130502	181322	171658	131266	169046	177064	149115	121008	74918.4	126434	83209.6	93076.7	76104	145400	153440	63826.8	62690.4	126391	43308.8	31386.4	72332	57354.6	83260.4	92541.3	114368	49466.4	74995.8	74872
1077600	129278	171670	298477	191708	80835.6	203619	154533	149076	166779	95365.6	120626	35746	127729	177000	167436	129294	164204	171772	148094	118906	77317.6	130124	86214.2	95355.2	78377.9	150349	158681	65599.2	63678.8	128850	45059.6	32706.8	73699.2	58263.6	87190	94010.8	116906	51180.8	76941.2	76092.9
1078800	126794	167241	287906	187788	79210	199860	150893	145141	163617	93308.8	118868	35090.8	124597	173483	163151	126547	159233	167563	145334	116174	79165.6	133586	88424.4	95751.7	80058.4	155113	163012	67164	64995.4	131290	47326.7	34072.8	75190.4	59515	90963.6	95734.6	119054	52671.6	78733.2	77625.6
1080000	124483	162479	275757	182784	77348.4	195313	147912	141137	160826	91980	116387	34879.6	122763	170061	158856	124276	154890	163200	144694	113540	81212.8	136408	90488.3	96752.4	81673.3	158884	166356	68258	65581.2	133698	48955.6	35117.5	76367.2	60126.4	93505.8	97576.8	121007	54223.6	80931.6	78261.3
1081200	122370	158415	267250	179582	75942.8	191218	144610	137250	157478	89761.6	114264	34231.7	120012	166711	155325	122004	150760	159266	143148	111487	83741.7	139614	92697.2	97343.3	82813.2	162813	170331	68834	66590.4	134828	50623.8	35892.8	76636.7	60501.2	96184.8	98111.3	122395	55546.3	82416.8	78931.6
1082400	120498	154877	258197	175358	74470.8	187381	141674	133096	155051	87516.7	111721	33789.2	117412	162507	150620	119896	146691	154808	141655	109582	85043.2	141234	94913.6	97469.6	84111.7	166264	173984	69479.6	66895.2	136324	52114	36932.1	77057.6	60905	98870	98863.2	123390	56272.4	83392.9	79510
1083600	118347	151357	249582	171726	72856.8	183422	138823	129599	152520	86302.8	109847	33100.8	114953	158907	146724	117607	141698	151052	139211	106667	86152.1	143006	95953.8	96821.6	84670	169042	175475	69799.2	67140.4	137252	53796.3	37432.8	77138.3	61346	101002	99528.8	124628	57210.4	84499.2	80178.3
1084800	116413	147225	241164	167060	71110	178592	135298	125780	149421	84467.5	108107	32976.3	112664	155864	143338	115673	137809	147092	138567	103831	87137.6	144288	97104.4	96673.2	85218	170312	177409	70118.8	67777.9	138134	54901.6	37979.2	77884	61401.3	102474	100717	125542	57998.4	85274.6	80073.2
1086000	113988	143483	233208	164048	69222.4	174334	132030	122260	146638	82435.2	105868	32573.2	110006	152002	139750	113508	134158	143419	137098	102612	88233.3	145804	97735.4	95954.4	85602.8	172818	178781	69971.3	67699.2	137952	55385.6	38481.6	77210.8	61502	103901	100994	125970	58770.4	85971.2	80566.3
1087200	111788	141018	226440	160198	67803.8	170494	129533	118601	143806	80391.7	103278	31826.7	106959	149076	136119	111361	130289	139991	135550	100808	89230.8	146948	99043.2	95434.6	86058.4	174194	181008	70272.8	67588.8	138145	56534.2	38435.2	76708	61207.9	105193	101042	126059	59228	84884.6	80504.8
1088400	110262	137729	219934	157605	66354.4	166457	126698	115888	140990	79011.2	100989	31337.2	104648	145043	132179	109069	126149	135903	134282	98766.3	89675.6	147332	99399.6	94710.8	85909.6	175619	181463	69987.5	67858.8	138421	57362.4	38760.4	76297.6	61117.6	106063	100834	125940	59633.6	84736.4	80244.6
1089600	108342	133861	213172	152804	64455.6	160584	123510	113190	137585	77035.6	98831.2	31081.7	102564	141498	129340	107037	122654	132574	133709	96448	89816.4	147874	99065.2	93759.2	85759.6	175585	180930	69403.2	67306.3	137266	57746.7	38709.2	75758.4	60610.8	106612	100765	125301	59773.3	84414.8	80182
1090800	106742	130998	207033	149118	62980.4	155880	120849	109594	134938	75327.9	96261.6	30455.6	99774.2	137921	125860	105386	119925	128539	133244	94778.3	90010.8	147757	99131.2	92873.2	85404.2	176811	181450	68838	67372.4	137368	57702	38510.4	74816.8	59953.6	106495	100268	125170	60046	83371.3	79749.2
1092000	104910	128413	201956	145860	61848.8	152273	117993	106605	131720	73516	94134	30112.4	97723.2	134327	122016	102828	116435	125770	131688	93216.4	90475.4	147162	99096	92408.8	84854.4	176831	181560	68553.3	67456.4	136836	57820	38286.4	73691.7	59517.2	106137	99526.7	124426	59912.5	82844.8	79191.2
1093200	103201	125738	196079	142326	60552.5	148433	116224	104825	129986	72251.3	92375.6	29469.6	95302.8	131605	119304	101112	113050	122352	130635	91285.4	90016	147287	97933.2	91626	84547.9	176294	179598	68497.6	66629.2	135850	57955.6	38329.6	72751.2	58794.6	106600	99081.2	123489	59922	81563.8	78774.8
1094400	101738	123162	190921	137934	58684.4	144935	113056	102144	126698	70992.8	90619.6	29130.8	93722.8	128498	116547	99052.1	110430	119588	131772	89374.4	89742.9	146189	96900	90655.6	83673.6	175965	179082	67278.8	66235.2	134632	57730.8	37790	71530	58680.4	106033	98797.2	123154	60110.4	80812.4	78292.9
1095600	100303	121082	187042	134566	56944.2	141251	110718	99728	124531	69807.5	88415.2	28811.3	91368	125587	113345	97752.4	107695	116014	131944	87993.2	89092.4	145708	96765.6	90437.9	82406.8	174593	178043	67146.4	65429.2	133708	57411.2	37412.9	70551.2	57648.3	104906	98132.1	121299	59435.2	79269.6	77934.8
1096800	99070.8	118850	182690	132003	55717.6	139037	108160	97089.2	121538	68146	86630.8	28176	90082.1	123108	110264	96175	104766	112980	131938	87007.6	88676.8	145112	96047.9	88928.8	82193.8	174836	176496	66613.8	65304	132250	56865.6	36795.6	68925.8	56937.6	104479	96881.2	120155	59143.6	78161.2	76997.9
1098000	97946	116551	178954	128775	54454.2	136465	105930	95205.2	119500	66719.2	85338.4	27822.1	87932	120880	107282	94120	102815	110166	131410	84603.2	87444.4	143432	94584.8	88040	80788.4	172979	174250	65718	64505	131574	56861.3	36416.4	67838.8	56631.7	103194	96161.3	118472	58868.8	76791.6	75968
1099200	96572.9	115076	175841	125154	53498.8	133673	103974	93591.3	117685	66324.4	83408.8	27578.8	86236.7	119749	105052	93584.4	100718	107853	129929	83234.6	86946.4	142238	93426.3	87241.6	79402.1	170674	172191	65102	64276	130077	55734	35815.4	66481.6	55887.6	101770	94822	117580	58170.8	75594.8	75630.4
1100400	95478.4	113669	173741	121829	52379.6	131260	101534	91523.6	114939	65177.2	81794.4	27138.8	84774.8	116763	102831	92409.2	98660.4	105880	128495	82133.6	85959.6	140943	92774	86442.9	78811.6	168232	169770	63944.8	62958.3	128532	54872.5	35100.4	64470.4	54908.8	100122	93275.4	115508	57530.4	74094.8	74798.4
1101600	95179.2	112334	172358	119930	51403.2	129497	99828.8	89802.9	113126	64219.2	80800.8	26782.4	83196.3	114186	100406	91072.4	96939.6	103201	126927	81533.8	84929.2	139767	91774.8	85519.6	77506.7	166660	167041	63165.6	62137.2	127063	53964.4	34374.2	62964.4	54282.9	98258	92117.6	113788	56890.8	72196.7	73350
1102800	93852.8	110944	171549	116370	50339.2	128627	97875.2	88982	111809	63800	79685	26397.6	81771.6	112765	98096.8	90031.7	95556	100882	125147	79676.4	83550.8	137292	90166.7	84072.4	75836.8	163697	163890	62305.8	61519.6	125743	53109.6	33867.6	61509.6	53471.2	97177.2	90767.2	111860	55760	70862.8	72266.3
1104000	93182.4	109750	172110	113872	49518.3	126965	96318.8	87300.8	110564	63634.2	78718	26122.9	81223.6	110827	97279.6	89587.2	94850.8	99139.6	124067	79013.3	82479.2	135373	88273.2	83243.2	74365.2	160879	161278	61490.4	60499.2	124194	52349.6	33197.5	59810.8	52922.9	95104.4	88744.4	110470	55228.4	69272.9	71276.4
1105200	92836.7	109258	173265	111993	48466.4	126549	94672.8	85554.8	108548	63302	77946.7	25884.8	79720.4	109966	96158.4	89238.8	94341.2	98312.1	124364	78766.8	81585.8	133576	87177.5	82184	73072	157695	158813	60550.4	59548.8	122526	51180	32272.8	57993.8	51666.4	93034.2	87464.8	108428	53802.5	67887.6	70386.3
1106400	92844	108939	176243	110153	47847.1	126535	93383.8	85154.4	107153	62887.5	77131.6	25321.3	78866.4	108828	94767.2	88964.4	93463.8	97319.6	123010	78246.4	80218.4	131400	85601.6	81442.5	71754.4	155034	155076	59692.4	58723.8	120771	49877.5	31404.8	56235.6	50837.1	91095.6	85832.5	106397	52904.8	66207.1	68864.8
1107600	92297.1	108667	180901	108722	47464.4	127113	91839.2	84525.4	106965	63189.6	77096.3	25263.2	77693.8	107727	94500	88272.1	93798.8	96280.8	122798	77192.5	78912	128322	83317.1	80444.8	69790.4	151217	151550	58436.3	57637.6	119098	49028.4	30601.2	54850.4	49616.8	89083.8	84121.6	104695	51470	64509.2	67695.4
1108800	92530.4	108157	185142	106826	46436.3	127423	91265	84398	106568	63438.8	77112.4	24863.3	77554.8	107689	94881.2	88398	94195	95849.2	123409	76646.4	77181.6	126162	81641.6	78790.8	68731.2	148009	148198	57790	56297.1	117244	47664.2	30047.6	53224	48960	87038.4	82682.9	103342	50444.2	63043.6	66390
1110000	92574.6	108423	191629	105765	41828.4	129430	88895.2	82828.3	104260	60626.8	74232.8	25554	73075.8	101866	92908.3	85270	97145.6	87828.8	117657	74705.4	80444.4	132928	80922.8	79258	72428.3	161396	162127	58922	55893.6	120583	44441.2	30810	57476.4	51714	95242.1	86803.2	108180	56342	68469.2	72211.2
1111200	88020.8	108038	232457	102500	37531.2	137836	90927.1	84015.2	106539	60342	74523.2	26587.6	73724.8	101723	92469.2	83985.8	99584.4	87638.8	118810	76923.6	80909.6	131391	81564.4	79708.3	72470	160208	163693	58556.3	56484.4	119066	44205	30157.6	56740	51758.8	98701.2	87981.3	107560	55717.5	68664.8	72736.4
1112400	91481.6	105808	242210	98944	36507.1	141624	90184.4	84632.5	107928	59561.7	75137.2	27815.6	73972.9	103058	90983.8	84308.4	100801	88530.8	121450	78155.4	80864	129629	82320	79050	71051.3	156588	162730	57200.4	55596	117566	43938	29190.4	56117.6	51105.8	97922.8	87312.8	105636	54166	68011.3	72811.2
1113600	92965.2	103163	236816	96087.5	35361.2	138499	88447.6	84200.4	107146	58646.8	74982.1	28846	72901.2	101132	89191.6	83294.6	99056.4	89287.6	118876	77723.2	78918.8	125746	80490.4	77656.4	68447.2	150518	156901	55072.9	53468	114928	41790.8	28007.2	54040	49649.2	94650.8	85235.2	102260	51965.8	65494.8	71078.8
1114800	92365.2	99509.2	231438	92075.2	33817.5	133520	85908.8	82088	103519	56700	73387.6	29402.5	70347.2	97719.6	87420	81375.6	95588.3	89710.8	116072	76606	76534.4	122028	77849.2	76030.4	65232.4	144229	150912	53261.6	51306.3	111802	40259.2	26568.3	51938.4	48248.8	89663.6	81884.2	99313.2	49678.4	62697.1	68749.6
1116000	90710.8	95606.8	227128	88596.7	32494.8	129448	83204	79572.8	99970	55274.4	71280.4	29913.6	68738.3	94266.8	85722.8	79475.4	92574	91064.6	112962	75656.4	73665.8	117722	75225.8	74672.4	62570	139272	144132	51078.3	49336.4	108538	38256.4	25573.6	50162.9	46579.2	85152.5	79164.4	96574.4	47866	60381.2	66487.1
1117200	89601.2	92957.5	225525	86152.8	31091.3	126259	80340.8	78003.6	98199.6	54463.3	70180.4	30079.6	67780.8	91729.6	84910.8	77808.8	90409.2	92241.2	109781	74857.2	71390.8	114073	73201.2	73354.6	59944.4	134391	138523	49429.6	48175.8	105279	36692.1	24296.4	48327.6	45100.8	81025.2	76985.4	93766.8	45539.2	57775.6	64514.8
1118400	88138.8	90775.2	226793	84309.6	30034	124437	78369.2	76561.7	96794.4	53243.6	68893.3	30190.8	66176.3	90478.4	83996.3	76661.2	88072	94318.8	107472	74072.5	68697.6	110086	70537.9	72199.2	57422.9	128708	133044	47958.4	46533.2	102874	35403.2	23727.5	46864.4	43781.6	77085.8	74318.8	91070	44144.4	55582.4	61837.5
1119600	87482.8	88678.3	232511	82092.1	29137.6	122876	76422.9	76532	96510	53124.8	68525.6	30178.8	65550	89715	83942.8	76071.2	87102.4	96490.4	104133	74284.8	66813.8	106419	68336.4	70569.2	55247.6	123077	128660	46705.2	45718.3	100157	33675.4	22802.4	45187.1	42468.8	73776	72013.3	88332.8	42429.2	52965.6	59813.6
1120800	87945.8	87062.8	241922	80404.4	27986.4	122341	75471.6	76876.3	97206.8	53372.1	68426.8	30333.2	65590	89744	84742.5	76005.6	87594	99500.4	102364	74513.8	64465.2	102940	65868.4	69132.4	52992.9	117865	122970	45297.6	44499.6	97727.9	32219.2	21963.3	43842.4	41087.2	71188	69572.4	85386.7	40616.8	50873.3	58168
1122000	88074.4	86170	254695	79277.1	27117.6	124285	74474.8	78702.8	98638.8	53417.6	68370	30575.6	65583.2	90138.3	86041.6	76412.5	88583.6	103543	101285	75418.8	62615	99360	63400.8	67836.4	50333.6	112811	118768	44035	43117.2	94570.4	30664.2	21110	42345	39718	67727.6	67519.6	82776.4	38925.8	48735.2	56333.3
1123200	89592.4	86287.6	271307	78764.4	26157.5	126470	75128.8	81533.8	100829	54000	68681.2	30437.9	66370	91546.8	88454.2	76957.6	90972.5	109060	101424	77448.8	60802.4	96431.7	61641.6	66280.4	47808	108013	113374	42356	41853.8	92200.8	29488.4	20607.6	41023.6	38685	65213.2	64990.4	79810.4	37211.2	46941.3	54239.6
1124400	91758.3	86892.8	291985	78813.6	24808	127172	75300.8	83159.6	103100	54720	69068.3	29862.4	67796.3	94804.4	91408.4	78336.3	94633.6	120507	104318	80537.9	58504.2	92900.8	61531.7	64862	44394.8	99004	106052	41732.1	42628	92762.5	29675.2	19962.4	39745.4	36422.4	58979.6	60925.6	75638.8	33295.8	45475.6	50708.3
1125600	98021.2	95293.8	336567	89181.2	21988.8	143363	83921.7	97519.6	119132	64260	77053.2	29342.9	79972	111289	106270	86613.3	107910	137356	114341	87200.4	57094.4	89574.2	60803.6	61978.3	42495.2	91438	99550.4	41370.4	41511.3	91873.6	29064	19795.2	38195.6	35291.3	57178.8	58753.8	73041.2	31646.4	43014.6	48001.2
1126800	102174	107515	408362	97981.6	21994	148742	92688.8	107285	129056	70593.6	79524.6	28232.4	83138.3	115496	115604	89728.8	126696	150770	119361	90050.8	53137.2	86726.8	57193.8	58504	40620	86021.6	97948.8	39200	39658.8	89422.5	27026.4	18884.4	38046	33974	57672.9	59305.2	71332.9	31134.4	42894	47327.1
1128000	106355	117932	498679	106622	22699.2	161822	104343	122596	141890	77094.8	83097.6	28034.2	89595.6	126655	128556	95593.6	155869	166844	126927	96906	50091.2	84962	54288	55064.6	40145.6	80958.8	97619.2	36928	37698.8	86527.6	25247.1	18340	37514.4	32967.9	56505.6	58297.9	69353.6	30425	42581.6	46658.8
1129200	115403	132156	535812	120104	23574.8	181489	118878	141789	158600	84936.4	88692	28267.2	98426.3	143526	143309	103938	187264	184604	137990	105570	48079.6	81260.4	51711.6	51389.6	39732.5	76470.8	93595.8	34882	35684	81920.8	24060.8	17515	36240	31483.6	53127.9	56438.4	65897.5	29440.4	41209.6	45118.4
1130400	124728	147628	597446	135950	24610.8	199703	134436	159848	174845	92026.8	94814.8	29104	107621	157780	156074	112433	214294	199965	148508	114106	45267.9	77114.4	48968.8	47654.2	38468.8	72420	88882.4	32659.2	33817.2	77553.6	22974.2	16538.4	34355.8	30327.6	49299.2	53400	62602.4	27587.9	38382	42687.6
1131600	133257	160575	625127	150144	25235	213960	147276	172948	186978	98594.2	100594	30010.4	115848	169266	165548	119214	233304	212554	156506	119830	42675.2	71895	46364	44046.4	36667.5	67428.4	83347.9	30634	31771.2	71866.8	21968	16036.3	32490.8	29150	45596	50181.6	59097.9	25952.4	35805	40069.2
1132800	139722	168612	634270	161132	26039.2	224015	156102	182545	195238	103170	103840	30918.8	121569	177498	172284	123754	243809	220970	163351	124417	40422.9	66790.8	44320.4	40819.6	34712.4	63343.8	77418.4	28607.9	29936	67845.2	20899.6	14831.2	30399.2	27241.6	42081.2	47427.1	55502	24385	33466	37496.8
1134000	144060	175807	635194	170242	27162.1	231476	161241	188704	200664	105391	106230	31480.4	125508	182297	175030	126888	248384	227003	167079	128215	38098.8	62570	41978.4	38141.2	32691.3	59812.8	72370	26898	28813.2	63800	19945.4	14139.2	28576.4	25805.4	39422.4	44790.8	52210	23047.2	30892.5	35998
1135200	147232	179764	626127	176253	27760.4	236550	164579	191166	204240	107533	108215	32184	127824	186099	177176	129256	247678	229089	168307	129722	35947.9	59113.6	40269.2	35380	30950.8	56689.2	68060.4	25227.5	27442.4	60640.8	19034.6	13376	27545	24824	37178	43255.2	49584	21806.3	29142.4	34245
1136400	149190	182086	612941	180608	28838.3	237736	165826	192344	205846	108558	109304	32660.8	129856	188608	177453	131016	246555	230895	169935	131018	34671.6	56552.1	38670.4	33680.8	29467.2	54533.2	64770	24126.4	26141.3	57572	18188.4	12807.1	26556.4	23512.1	35075.2	41712.8	48073.6	20934.4	27606.7	33088.8
1137600	149782	182946	597701	184753	29641.2	238848	165637	192418	206187	108104	109833	32974	130423	188733	176795	130686	242172	229634	168314	132024	33087.1	54276.8	37379.6	32349.6	28568	52463.6	62164.8	23093.8	25403.6	55493.8	17605.2	12254.8	25907.9	22858.8	33468.8	40655.2	46459.2	20283.8	26430.8	31958.8
1138800	150287	183400	579824	187088	30268.3	237798	164783	191374	206862	107887	110188	33157.5	131664	188725	175266	131399	237129	228599	167299	132229	32117.6	52371.3	36348.8	31254.2	27662	51147.2	59912.1	22427.6	24910	53412	17114.6	11820.4	25901.2	22402.5	32308.4	40191.3	45493.2	19725.2	25526.3	31354.4
1140000	150290	182869	561508	187989	30816.8	236124	163927	189611	206085	107462	109838	33326.8	131428	188704	173466	132103	233934	226593	166404	132027	31272.8	51587.6	35694.6	30781.6	27263.8	50556.4	58752.8	21924.6	24760.8	52347.1	16716	11459.6	25810.8	22032.8	31279.2	39668	44630.4	19465.6	24911.2	31114.6
1141200	150372	182039	546901	189068	31480	234062	162717	187132	205075	106226	109827	33233.3	130805	186533	171549	132067	229391	223653	163858	131342	30823.8	50884.4	35163.2	30886.3	27358	49919.6	57762.4	21699.2	24725.4	51682.4	16408.3	11154.8	26279.6	22246.7	30430.4	39816.3	44638.8	19326	24508.8	30982
1142400	150199	180248	530827	188602	31697.2	230338	161813	185034	202712	105318	109168	33024.8	130074	185161	169270	131533	225250	221310	161557	130832	30836.8	51110.8	34814.2	31297.2	27571.3	50075.2	57992.8	21965.6	24813.6	52073.3	16257.2	11010	26963.6	22636.4	30197.5	40202.8	45347.5	19296.8	24727.2	31284.8
1143600	149534	177974	514847	187824	31940.8	227700	159628	181960	199923	103615	108528	33106.3	129808	182878	168507	130988	221662	218920	160373	130289	30958.8	51451.6	34823.2	32282.9	28204.4	50168.3	58812.8	22086.4	25346.7	52402.4	16331.7	10920.8	27559.6	23172.1	30033.2	40907.9	46090.4	19686.7	25066.8	31523.6
1144800	148660	176981	499248	187890	32384.4	224505	158316	178958	196418	101963	107571	32711.2	127503	179888	164766	130796	215954	214735	157840	129037	31086.4	52108.8	35213.3	33739.6	28926.3	51381.2	59398.8	22763.8	25997.6	53240	16278	10975.2	28735.4	24076	30656.3	41322	47529.2	20272.8	25604	32626.7
1146000	147188	175118	482770	186482	32837.5	221859	157184	175606	194168	101608	106495	32660	126373	177624	162151	129966	211771	210666	155225	127421	32039.6	53206.3	35702.4	35837.9	29849.2	52680	60917.1	23388.4	26656.3	54533.6	16414.4	11398.4	29721.6	24986.3	30995.6	42686.3	49156.8	20958.8	26292.9	33217.2
1147200	145915	172487	466884	183566	32622.8	218120	154152	171615	189918	99822.4	105181	32254	124839	174781	160876	129163	206383	206228	153578	126356	33125.4	55368.4	36317.1	38089.2	31420.4	54816	63379.2	24772.9	27716	56568.3	16673.2	11714.4	30957.5	26160.4	31905.8	43717.2	51343.2	21935.6	27409.6	34680
1148400	144442	170136	450289	182373	33191.7	214182	152038	167622	187293	97937.9	103557	31830.4	122964	171645	157104	128044	201324	201289	151218	125357	33970	57722.5	37220	40983.8	33400	57420.8	65678	26106	29272.9	59219.6	17007.9	12188.8	32378.4	27492.5	33089.2	45174.6	54050.4	22826.4	28761.2	35906.8
1149600	142718	167446	434645	180991	33221.2	211677	149821	165396	183011	96292	102706	31492.8	120919	169593	154279	127233	196090	197202	148347	123787	35543.6	60557.6	38280.4	44230.8	35320.8	60470	68549.2	27849.6	30925.2	62204.6	17409.6	12979.6	33910	28982.4	34558.3	47206.8	56809.6	24427.2	30212.8	37173.3
1150800	141220	164820	417672	177704	33341.6	207815	147314	161457	178960	95164.8	101218	31284.6	118898	167262	152128	125751	190993	192650	146685	121710	36834.2	63858	39701.6	47757.1	37487.2	63950	72509.2	29587.2	32816.7	65364.4	18048.8	13734.4	35386	30414.4	36163.6	49138.8	60681.6	25557.5	32131.2	38958.4
1152000	139214	162600	402550	176010	33704.8	203656	144931	157174	175597	92854.6	99515.6	31145.2	117213	163858	148883	125266	186194	188053	144631	120707	38952.1	67035.2	41381.2	51554.4	39644	67732.5	76608	31843.8	34529.2	69496	18680.8	14521.6	37134.6	32232.4	38289.6	51179.6	63861.6	27318.3	34087.6	40850.4
1153200	137482	159839	387574	173816	33819.6	200793	142293	153600	171394	91353.8	98098.8	30558.8	114779	160213	145202	123799	180528	182734	142250	118423	40589.2	70679.6	42935.6	55346.8	41977.9	72346	81412.9	34163.6	36396.7	73590.8	19570	15804.2	38888.4	34078.3	40654.8	53510	68027.1	28628.8	36302.9	42926
1154400	135328	156480	372461	170775	33897.2	197731	139804	150479	167994	90090.4	96619.6	30470.4	112714	157545	142307	122417	175990	178723	139850	116420	42501.3	74580.4	44835.8	59187.2	44628.8	76427.1	86228	36385.4	38687.2	77677.2	20488.8	16854.4	40611.7	36102.8	43452.8	55838	71824.8	30579.6	38838.4	44671.3
1155600	133478	153836	359018	167507	33799.6	194519	136882	146238	164002	88143.3	94663.6	30032.1	111190	153768	140028	121082	171120	174134	139053	114674	44539.2	78911.7	46644	63007.5	46938	81330	91587.6	38924.6	40409.2	81763.2	21511.2	18201.7	42261.2	37889.6	45651.6	57470.4	75211.6	32322.8	41481.7	46791.2
1156800	131462	151038	345433	165278	34035.2	191335	134415	142648	160137	85503.6	93316.4	29341.2	108520	150068	137127	119393	166449	169070	136693	112041	46523.6	83040.8	49027.9	66703.6	49553.3	86284.8	97106	41289.2	42269.2	86354.6	22768	19430.8	43470	39725.6	48680	59674	78959.2	33948	43960.4	48593.3
1158000	129268	148060	334707	162909	33709.2	188965	132048	139847	157205	84552.4	92379.2	29097.1	106584	147753	134536	117984	161143	164172	134623	109683	48282.5	87310.8	50856.4	69161.3	51749.2	91172.5	102669	43736.8	44161.7	90400	23860	21141.6	45104.4	41625.2	51603.6	61716.3	82754	35652.1	46666	50252.8
1159200	127480	144938	321945	159290	33626.8	185557	129828	135989	153808	83051.2	90692.9	28873.2	104933	145260	0	116875	157257	160028	133781	108075	50486.8	0	0	71725.2	53942.5	95839.6	107994	45922.4	45328	94009.6	25238.8	22235.8	46893.6	43410.4	54671.7	63449.6	85787.1	37461.6	49197.1	52045
1160400	125451	142602	309932	156928	33509.2	182528	126743	132370	150625	81424	88990.8	28574.2	102298	141939	129794	115209	152579	155938	132027	105978	52121.2	94527.6	55615.6	74560	55969.6	100742	113288	47852.8	46869.6	97161.2	26556.7	23494.8	47879.2	44775	57514.8	64800	88752.4	38614.6	51452.8	53204.4
1161600	123601	139286	297868	154670	33557.6	180768	125004	129433	147945	79985.2	87872.4	27947.6	100530	139789	126729	113985	148428	151906	130200	103700	53453.2	97695.6	57312.4	75712	57687.9	104514	118335	49615.2	48132.4	100570	27982.8	24764.2	49086.8	45998	60613.3	66740.4	91439.6	40022.4	53687.6	54675.4
1162800	122003	136852	287514	150512	33302.5	177301	122763	125869	144569	79049.6	86546.4	27480	98564	137146	124678	113162	145420	147755	129543	101971	55118.4	101002	59578.4	77322.9	59246	108108	123174	51051.2	48838.3	103664	29124.6	25962	50217.5	47370	63458.8	68316.3	94057.2	41223.2	55824.6	55760.4
1164000	120050	133994	277531	148725	33150.8	174246	119813	122699	141519	77472.8	84959.6	27165.6	96222.9	134513	122946	111381	141576	143909	128241	100285	56858.8	103674	61018.8	78041.6	61013.3	111844	127460	52424.2	49779.6	105690	30643.2	26876	51171.2	48270.8	66044.2	69329.6	95827.9	42436.8	57285.2	57002.9
1165200	118194	131447	268164	146570	33273.2	171853	117960	119433	139308	76058.8	84231.6	26918.8	94710	131983	120487	109555	137414	139973	126414	98542.8	58258.8	105935	62816	78222.5	62336.4	115214	131248	53414.4	50533.3	108550	31752.9	27912	51556.8	49282.5	68518.8	70150.8	97719.6	43496	59030	57778.4
1166400	116280	128702	259211	143318	33079.2	168872	115668	116901	136921	75226.4	82678.3	26596.8	92863.3	130006	118158	108080	133476	136185	124394	96345.8	59168.8	108340	64165.4	78970.4	63207.1	117633	135127	54505.8	50672	109917	33033.2	28849.2	52382.8	49963.6	71144.6	71414	99122.5	44748	60499.6	58488.3
1167600	114996	126017	249913	140966	32563.2	165626	113592	113993	133978	73747.2	81737.6	26358.4	91221.2	126791	116608	107193	129988	132580	123720	94633.2	60555.8	110496	65368.8	79048	64173.2	120192	137588	55167.9	51025.6	111591	33886.3	29223.2	52351.7	50272.8	72786.8	72018.3	100742	45350.4	62006.8	59467.5
1168800	113120	124475	242386	139073	32176.3	162280	111173	111303	131419	72164.2	80302	25973.6	89368.8	124351	114783	105235	125697	129536	122166	93229.6	61601.6	112203	67013.6	79203.6	64955.4	122371	140096	55308	51224.6	113024	34532	29773.3	52246.4	50623.3	74461.6	72652.4	101528	46153.2	62937.1	59643.2
1170000	111720	121811	235119	136319	31726.4	159521	109331	108092	129140	70955.8	79190	25612.8	86999.6	121719	112504	104110	122831	126306	119878	91952	62160.8	113533	68045.4	78634.8	65732	124299	142858	56045.8	51340.4	113672	35638.3	30315	52255	50840.4	76355.2	73423.8	101385	46636.3	63737.2	60067.1
1171200	109879	119190	226854	133670	31403.3	156558	107742	105933	126755	69785	78125.6	25353.6	85516.8	119691	110158	102712	120196	122830	118618	89987.9	63181.6	114545	68299.6	78343.6	66035.8	125256	144278	56264.8	51338.8	114529	36769.6	30809.2	52122.8	51297.5	77564.8	73324.4	101977	47064	64523.3	60303.6
1172400	109097	116401	219624	130828	30950.4	152760	104989	103323	124337	68601.2	76743.3	24890.4	84025.2	117422	108498	101343	117699	119873	117265	88954.8	63782.1	115948	69375	78075.2	66292	127060	145883	56224.2	51348.8	115494	37183.2	30838	52042.1	50694.4	78587.1	73172.8	102102	47568.3	64857.6	60449.6
1173600	107586	114652	213150	128475	30602.9	149720	103404	101193	122046	66878.3	75268	24635.6	82004.8	114688	106012	99731.6	115135	116941	115110	87239.6	64192.4	116479	69334.8	77826	66699.2	127690	146745	56362.8	51259.2	115224	37504.8	30833.2	51681.6	50646.7	79306.4	72981.7	101894	47719.2	64997.5	60522.8
1174800	106497	112560	207381	126023	30366.4	147066	101859	98948.3	119277	66405.2	74301.7	24337.6	80122.1	112780	103774	98276.7	111928	113600	112928	85584.8	64311.2	117067	69688.3	76633.6	66673.3	128515	147919	56193.3	50946.4	115699	38274.4	31229.6	51368.3	50692.8	80184.2	72763.6	101588	47975.6	64902	60497.5
1176000	105161	110088	200046	123426	29775	143689	99521.3	96745.6	117272	64794.4	73082.4	24020.4	78859.6	110814	102610	97657.6	109171	110921	111148	84185.6	64510.4	117193	69181.2	76083.8	66691.6	128858	148295	55739.2	51167.9	115448	38478.4	31069.6	51036.4	50334.6	80621.6	72739.2	101113	48276.8	64938.8	60390.4
1177200	104030	108109	195370	120647	29312.4	140200	97817.6	94163.6	114698	63386.8	71871.3	23554	77285.8	108182	100445	96520	107826	108013	109717	82997.6	64749.6	117482	69040.4	75640.4	66802.1	129580	148274	55199.6	50521.6	115263	38756.4	30858.4	50538.3	49815.2	81070	72340.8	101018	48636	64796.4	60302.5
1178400	103172	106089	189334	118724	29104.2	137126	96002.5	92113.2	112986	62504.6	70657.2	23291.7	75478	106008	98099.2	94901.6	105165	105050	107377	81522.4	64567.2	117324	68948.4	75208.8	66785.6	130092	148220	55038	50355.8	114832	38831.7	30753.2	50204.4	49733.3	81115.6	72261.3	100194	48211.2	64440	60124.8
1179600	101961	104602	184015	116094	28984	133917	93874.4	90522.9	111337	61943.6	69847.9	23042	74335.8	104170	96347.1	93576.4	103190	102248	104626	80120.4	64285.6	116646	68311.3	73988.8	66165.4	129503	147274	55184.4	50166.8	114325	39160.8	30408.3	49920.4	49478	81131.3	71764.4	99600.4	48156	64073.6	59637.1
1180800	100544	102651	178330	113190	28722.8	130750	92137.1	87963.6	108852	60490.8	68323.2	22593.3	72756	102683	94735.2	92937.6	100544	99896.4	103433	78548.4	63784.2	116331	67921.6	73020	65891.6	128920	146540	54128.8	49634.6	113308	38885.4	30064	49247.9	48914	80675.2	71260.8	98511.6	47900.4	63530	59162
1182000	99987.1	101152	173558	110517	28076	127735	89881.2	86352.1	106770	59395	67164.4	22448.8	71695.4	100734	93050.4	91981.6	98090	97348.8	101210	77947.9	63503.2	116452	67524.8	72326.8	65525.4	128632	146122	53648.4	49384.4	113460	38594.8	29497.5	48582.8	48369.2	80464	70558.8	97435.4	47648	62838.3	59446.8
1183200	99065.2	99825.4	169489	108369	28098	125265	88574.8	84744	104664	58577.2	66499.6	22076	69862.8	99332.5	91120.4	90662.6	96680.4	94603.2	99141.7	76753.2	63121.7	114912	66641.6	71642.8	65116	128543	144557	52997.9	48954.8	112518	38810.8	29164	47365.4	47964.4	79948.4	70144.2	96559.6	47174.6	62148	58810
1184400	97948.4	98825.2	166505	105925	27970.4	122344	86844	82899.6	102884	57963.8	65589.2	21773.6	68815.2	98008	89683.8	89832	94756.3	92381.6	97129.6	75589.2	62230.8	113873	65798	71050	63987.2	127742	143425	52759.6	48418.3	111370	38338	28893.8	47028	47660	79068	69404.4	95512.1	47024.8	61617.5	58500.8
1185600	97074.4	97046	162272	102945	27446	120264	85173.2	81628.4	100662	57542	64040	21680.4	67649.6	96400.4	88112.4	89015.4	92903.6	90683.3	95791.6	74278.4	61900.8	112634	64632.9	70145.2	63796.8	125847	141183	51942.9	48318.8	110117	37991.6	28272	46022.9	46819.2	78225.8	67868.4	94840	46716.7	60880.8	57546.7
1186800	96672.8	95603.2	159279	100962	27189.6	117770	83457.1	79993.6	99453.2	56739.2	63027.6	21145.8	67061.2	95248.8	87028.3	88627.2	91926.7	88485.2	94151.3	73506.8	61708.8	111600	63886.8	69661.7	63087.2	125040	139861	51451.2	47857.1	109236	37488.4	27608	44568	46380	77857.2	66605.4	93017.2	46194	59673.8	57144
1188000	96000.4	95550.4	157318	98739.6	27117.2	116138	81975.2	78690.8	97730.4	56281.6	62220	21014.4	65397.1	94125.2	85730.4	87737.9	90759.6	86424.2	92415.2	72772.8	60924	109816	63016.7	68418	62109.2	123618	137775	50751.3	47394.4	107468	37056	26936.8	43955.2	45370.4	76539.2	65508.8	91684.6	45533.6	58284.4	56846.7
1189200	95342.4	94654.2	155445	96415.2	26896.3	114793	81103.3	77583.6	96380	55902	61737.6	20848.3	64379.6	93128.3	84874.4	86934.8	89605.8	85108.4	91542.9	71617.6	59988.8	108481	61777.6	68032.9	61414.4	121854	136021	50015.6	47114.2	106746	36557.9	26413.2	43336.8	45402.5	75980	65077.9	90392.4	45162.9	57334.8	56194
1190400	94597.1	93998	154440	94533.2	26790	113097	79560	76708.8	95214.4	56226.4	60738	20585.2	63466.3	92176.8	84206.7	86972.8	88864.8	83425	90344	70691.7	59084	107560	60276.7	66856.8	60214.6	119992	133523	49125.6	46296.8	105567	35812.4	26061.7	42314	44798.4	74392.5	64026.8	89515.4	44493.6	56582.8	55354.8
1191600	94331.2	93876.7	154259	93197.5	26358.8	112390	78417.1	75468	94380.8	56330.8	60309.2	20228.8	62912	91668.8	83718.8	86396.7	88398.8	82784.4	90418.3	70685.2	58513.3	106049	59030.8	66011.7	59867.2	118444	131324	48635.2	45900.4	104274	35137.1	25331.6	41471.3	43663.2	73057.2	63215.8	87883.6	43690.8	55490	54574
1192800	94136.3	94026.8	155841	91534.8	26318.3	112102	77234.8	74722.1	93250.4	56385	59590.8	20230	62424.6	91121.6	82961.7	86124.8	87650.8	81514	89158	70134.6	57656	104575	58163.6	65600	58668.8	116695	129354	47693.6	45311.2	102742	34383.6	24690.8	40409.6	42988.8	71352.8	62059.2	86334.6	42920.4	54136.3	53864.8
1194000	93905.2	94284.6	157100	89945	26260	112047	77062.4	74429.2	93034.6	56597.6	59192.1	19958	61826.4	90972.5	83082.4	86176.7	87255.2	81078.4	88410	69363.6	56409.6	102309	56984.6	64234.8	57994	113955	126628	46764.2	44773.6	101548	33792.5	24227.6	39612.9	42284.8	70332.1	61258	85152.8	42082.5	53004.4	52806.3
1195200	94236	94498	159841	88553.2	25760.8	112486	76293.6	73689.6	92761.2	57470	58803.6	19898.8	61842.4	91137.2	83363.8	86664.4	87437.1	81113.2	88748	69358.3	56023.2	100955	55792.8	63217.5	56714.4	111453	124022	45948	44322.1	99454	33149.2	23514.6	38680	41241.7	68586	60486	83610.8	41297.6	51773.3	52262.4
1196400	94656.7	94555.2	163590	87940.4	25082.4	113836	74508	71843.6	90711.3	54542.8	55809.2	20056.4	56184.2	83281.6	81713.2	82582.9	89836.4	74282.9	83734.4	66771.2	57776.7	105733	55082.1	63765.2	60322	120621	132569	46282.1	43516.4	101393	29857.2	23970	42084.6	43212.4	73387.9	62814.4	86760.4	45496.8	55398	55839.2
1197600	89038.4	90802.9	192494	80498	25865.8	120140	75227.1	72502.4	91560.8	54192.1	55130.8	21216.3	55842	84310.4	81611.2	81451.2	90719.6	73743.2	84265.4	68554.4	58641.2	104635	55026.8	64000.8	59513.2	121055	134555	45814	43741.7	101698	29370.8	23207.6	41748.8	42974.2	75968.8	63206.3	86529.6	45200	56204.6	56678.4
1198800	91995.8	89166	200991	79555.2	25518.4	123191	74646.8	72768.8	93106	53850	56080.4	22327.2	56395.4	85224.8	83064.8	82558.4	91504.4	74400	85941.6	70155.8	58258.8	103508	55263.8	63247.2	58599.2	118930	135164	44819.2	42961.2	100010	29079.6	22710.8	41236	42810.4	76646.3	62982.8	85002.1	43669.2	55642.8	57146.7
1200000	94192	87262.9	200507	78542.4	25003.6	120084	74175.8	71958	93166.3	53023.6	56226.4	23212.5	56686.4	84907.5	82400.4	82896	90757.9	74777.6	86349.6	69976	56685	101556	54009.6	62160	57168.4	115037	131642	43361.2	41877.1	97648.4	28005.4	21507.2	39972	42076.4	73771.2	61476.7	82758.8	42056.7	53780.4	56475.2
1201200	93866.3	84684	195507	76426.8	24206.8	116019	72211.6	70125.8	91192	52082.9	55370.4	23729.2	55759.2	82381.2	80711.3	81362	87544	74789.2	85643.2	69489.2	54903.6	98345.8	52030	61221.6	55322.5	110422	127301	41791.2	40650.4	94342.1	27066	20387.9	38638.4	40541.2	70276.8	59301.2	80192.5	40443.2	51817.5	54917.6
1202400	92666	82067.1	190146	74285.8	23584	112285	70305.8	68350.8	89180.4	51588	54004.2	23973.2	54719.6	80340.4	79505.2	80275	84618	75714.8	84226.7	68407.2	53379.2	95012.4	50204.4	59537.2	52947.6	105755	122610	40604.2	39284	91490.8	25733.8	19464	37481.7	39386.4	66086.4	57445.4	78266	39010.4	49726.4	53166.7
1203600	91513.6	80009.6	185337	71952.4	22827.9	109471	68932.8	66407.5	88003.6	50353.3	53108.4	24340.8	53920.8	78143.2	78555	79337.6	82038.3	76474	82682.8	68163.3	51597.6	92075	48390.4	58540	50619.6	101567	117488	39136.8	38190.4	88236.4	24726.4	18426.7	36574.4	38205	62775.6	55292	76085.8	37459.2	48018.3	51619.6
1204800	90712.8	78402	182504	70233.8	22114.8	107763	67762.4	65628	87562.5	50206.8	52131.7	24277.2	53344.8	77032.1	77594.4	78738.3	79922	78219.6	81782.8	67725.2	49849.2	89444.4	47356.7	57905.6	48716	98090.8	113561	38294.2	37348.4	86274.4	23726	17605.6	35572.5	37165.6	60056.7	53199.2	73518.8	35823.8	45678.8	50171.3
1206000	90625.6	77095.6	182727	68745.2	21149.2	106201	66692.5	65262.8	87720.4	50314.2	51801.2	24254.6	53188	76864.8	78119.2	78491.6	78408.3	79517.2	81412.5	68037.2	48386.8	86640.8	45621.6	56559.2	46605.2	93494	109078	36952	36596.7	83285.6	22821.2	16917.6	34412.8	35914.2	57454	51601.3	71339.2	34473.6	44263.8	48439.2
1207200	91822.5	75942	185119	67664.6	20836.8	106098	66436	65582.1	88714.4	50466.8	51649.2	24350	53472.5	76648	78592	78281.3	78414.8	82804.6	81353.2	68777.2	47066.8	83340.8	44258.8	55654	45002.1	90533.6	105306	36033.8	35557.6	80705.4	21926.8	16226.4	33768.8	35064	55050.8	49641.6	69267.1	32987.2	42626.4	47315
