# Supplementary material for: The singularity response reveals entrainment properties of the plant circadian clock
Source: Nat Commun. 2021 Feb 8;12:864. doi: 10.1038/s41467-021-21167-7 (PMC7870946; doi:10.1038/s41467-021-21167-7)
Supplement: Supplementary file 4 — Source Data [file 41467_2021_21167_MOESM4_ESM.zip › raw_bioluminescence/Entrainment_experiment (Supplementary Figure 6)/8hdark_T=24.xlsx]

## Sheet: 8hdark_T=24
time (second)	CCA1 No. 1	CCA1 No. 2	CCA1 No. 3	CCA1 No. 4	CCA1 No. 5	CCA1 No. 6	CCA1 No. 7	CCA1 No. 8	CCA1 No. 9	CCA1 No. 10	CCA1 No. 11	CCA1 No. 12	CCA1 No. 13	CCA1 No. 14	CCA1 No. 15	CCA1 No. 16	CCA1 No. 17	CCA1 No. 18	CCA1 No. 19	CCA1 No. 20	TOC1 No. 1	TOC1 No. 2	TOC1 No. 3	TOC1 No. 4	TOC1 No. 5	TOC1 No. 6	TOC1 No. 7	TOC1 No. 8	TOC1 No. 9	TOC1 No. 10	TOC1 No. 11	TOC1 No. 12	TOC1 No. 13	TOC1 No. 14	TOC1 No. 15	TOC1 No. 16	TOC1 No. 17	TOC1 No. 18	TOC1 No. 19	TOC1 No. 20
1200	393668	811310	288050	295073	447315	569055	707094	678872	588562	644999	1272540	677413	671059	520001	663624	998676	650525	684910	442460	393543	82913.6	238446	239245	196870	152599	155064	108441	65902	71673.2	63519.2	188419	91446.4	99604	115620	140930	188607	193372	113939	154260	115076
2400	455042	910865	336843	353729	558766	764673	839017	799237	765200	824754	1548710	810486	871845	707843	836787	1191130	875347	890221	634204	620959	96541.2	214735	226629	207786	167740	147842	101162	72580	70489.2	65884.4	189703	88023.6	97569.2	120761	142538	193185	203338	114715	147708	116564
3600	705755	1000020	481842	489919	742463	916842	1135400	966402	987168	1112590	1813830	1038710	1040810	873624	1052630	1410510	1094400	1055850	706382	767087	89958.4	215491	202310	189764	168745	133802	89177.6	70956.3	66071.6	61575.6	180539	82617.2	90738.8	120503	141660	180180	189620	108086	133436	107571
4800	752174	1068210	583882	590043	848642	1024380	1169710	1064950	1079840	1209910	1985570	1166970	1178640	989244	1153320	1575620	1241690	1176070	759287	798839	85191.7	210354	183654	174800	153570	121069	80528.8	66224.6	64140.8	59370	171597	80071.7	88210.8	114447	140511	168448	174177	98502.8	124381	99974.8
6000	820691	1160080	630346	675172	930052	1099720	1271270	1142490	1159940	1282100	2116810	1294490	1283340	1049750	1315960	1702920	1425550	1305350	847524	827334	79655.2	205777	168686	163993	143554	107285	72424.8	60905.4	61518.8	53066	162066	76917.5	83017.6	105503	130735	155835	157553	89872.9	115007	91280
7200	832986	1108990	631046	720368	947926	1083720	1328410	1149430	1153070	1240930	2151960	1323000	1275620	1063220	1353140	1722210	1492940	1339790	873204	794708	69882	202034	153961	153550	130430	95826.4	66111.2	54712.5	56675.2	47354.8	151383	72976	75465.6	96261.2	117227	139354	141409	82310	103110	83708.4
8400	786921	1036180	568652	697225	901652	1022020	1288210	1108790	1057260	1137300	2092370	1265370	1204110	1022800	1291230	1644830	1429420	1289810	842433	736963	60020.4	194298	143059	143404	118948	89300	61620.4	49400.8	52552.4	42006.3	140586	68915.6	69569.2	87027.9	108814	126671	130779	75950.4	93007.6	77329.2
9600	738214	947794	504374	642232	833651	932519	1218020	1030930	990836	1029230	1959510	1181320	1128370	935406	1224500	1542550	1327260	1183280	787969	685159	52518.4	188749	136757	136382	111032	85256.7	58884.8	45560.4	49754.2	38219.6	133364	67549.2	66922.4	81008	103867	120076	122973	71701.2	86217.6	72514.2
10800	682513	882631	448661	591458	765475	834237	1137430	945578	934186	934757	1801440	1099000	1046960	825641	1151320	1442870	1204830	1065020	709842	628417	46734.8	193846	130240	132020	105934	84614	58324.4	43548.4	48238.8	35666.7	129968	67661.2	63857.2	77606.3	100231	116396	120032	69354.4	81400.4	69758.3
12000	632339	834088	406986	545321	702657	733647	1036490	848077	871220	844421	1637110	1017550	969108	721249	1053090	1332520	1072180	979259	638308	584958	43781.6	192380	126326	130416	104584	85297.1	58278	42572.4	47544.4	33986.7	129140	68489.6	62003.6	76985.6	97932.9	114980	117980	68321.2	78454.4	68241.2
13200	582364	788703	375863	510362	645396	639708	948214	751420	810234	774066	1489180	931080	888587	627437	967739	1222570	959030	899823	583844	552773	42431.3	194811	124403	129456	104333	86393.6	59176.8	41925.8	47450	33030.4	128880	69429.6	60673.6	76831.2	96177.2	115800	118334	67866.8	76981.6	67662.4
14400	540133	748339	354826	474159	600139	562428	870490	660419	756374	714084	1368280	860099	814417	548231	899776	1109580	880654	832144	543516	520307	41617.5	200299	124443	128594	106173	88162.8	59605	41796.4	48574	32721.6	129575	70081.6	60568.8	78345	96274.4	117445	119789	68564.8	77305.6	67256.3
15600	504568	709498	337725	439585	558596	501131	809829	588198	709053	667056	1276250	797882	744324	480608	833986	997830	811966	764124	513413	489656	42156.4	206020	126152	129029	107807	90540.4	61170.8	42563.3	50258.4	33333.2	132471	71284.6	61801.2	80170	97481.6	120267	122758	68973.2	78954.2	67519.6
16800	472104	671543	321658	404315	519142	450423	760825	533828	667195	621333	1198260	736452	682177	424126	770916	900344	755959	705518	488072	458106	43026.8	212800	130821	131518	111856	93709.2	63461.2	43909.2	52259.2	33786	137790	73384.8	63703.6	83625.4	100841	123739	127529	71143.3	81465.2	68077.2
18000	442251	754393	306152	370914	478578	405986	713458	487074	628794	583898	1124200	684372	625428	376962	713724	820981	701954	651555	461417	432485	43977.2	222014	135950	136488	115461	98419.6	66112.4	46508.3	54966.4	35302.8	144938	76619.2	66674.4	88579.6	105870	128418	133458	74082	85521.7	70158.4
19200	416215	739255	290800	341806	443800	365182	672206	443950	594338	549820	1039940	634366	575198	338983	654508	744994	656333	607080	434922	411126	46419.2	231426	143317	142420	121026	104304	70088.8	49677.6	58547.6	37132	152964	79960	70971.6	94415.2	111461	135679	140822	77391.6	91150	73034.4
20400	392148	715895	277804	316152	412749	326922	626297	398891	561110	516121	951370	589182	527657	307528	611952	670709	612278	560265	408879	395784	49362.8	246120	150878	151161	126990	111120	75647.5	53970	63114.4	39615.2	164759	85656.4	76091.2	101903	119103	144615	150306	81647.2	97285.6	77210
21600	368246	685688	263815	293156	381066	292397	584457	355586	529058	488919	862114	542884	492590	279310	568813	603342	569647	515596	383332	375517	53483.6	263624	161196	162822	134340	121080	82395.6	59542.4	69172.4	43135.2	179270	91889.6	82877.6	110862	127975	154954	162374	88193.2	105174	82622.5
22800	346200	654951	250576	269904	353317	261509	541017	317274	499419	459720	775145	496101	451624	253572	528518	543834	527432	475554	359381	352104	58816.8	281729	173238	176335	144086	133155	91014.4	66249.2	75942.4	47317.1	197527	99468.4	90587.2	122355	139573	166167	177325	96230.8	113385	89743.6
24000	326194	627015	236343	248968	326083	233870	497513	283643	472016	434808	696792	451125	414426	230685	494249	489333	483372	436662	335243	328490	64932	304512	187979	194097	154522	146474	101674	74812.1	84684	52398	218678	109953	100118	134712	153115	177753	194751	106548	124087	97598.4
25200	304609	601272	222684	231225	300697	210308	460911	255103	447883	409776	630782	406950	373090	209769	460407	441607	444045	401931	311754	306783	71978	330586	204974	213554	168406	163596	115005	84108.8	94532.4	58032.8	242439	120687	110705	151435	167674	191556	215455	116808	136286	107551
26400	284677	570728	208938	213373	276028	188229	421773	231288	419971	386243	573952	367336	335570	191263	428599	397390	409205	367664	290007	284552	81360.4	359933	224332	238097	184075	183938	130514	94880	106956	66203.2	268948	135380	123107	169357	184626	206241	238242	129203	150505	119658
27600	264807	535518	196272	195820	254568	169911	386717	209957	392479	367534	521078	329784	298607	175153	396537	357495	377410	338654	267246	262443	93380	391070	248427	267089	202110	209195	150424	107050	121952	75928	299586	152460	137860	190071	203518	221793	263752	143158	167228	133256
28800	246072	498854	183258	178790	234106	153253	353775	189924	364250	344731	471978	297364	268350	161000	367816	321875	346957	311623	245969	241880	107548	428746	275434	300292	223723	242207	174163	120832	138866	87218.4	332695	173410	154646	213300	223742	239848	290644	159085	186308	149196
30000	229387	460174	170688	164714	212862	138020	321038	170770	339618	325890	422528	267832	241891	147204	339818	288956	320680	287787	225368	224441	125547	475218	307909	337505	247196	282742	203937	138650	160264	101956	370798	198559	174746	238810	246929	260591	323241	176865	208275	168369
31200	213102	425084	158990	152079	193075	122994	292898	152719	314734	306232	375168	239715	219399	133830	313713	260148	291354	265166	204980	204640	146720	530848	347129	380368	274307	333626	241020	159552	185556	119189	412112	229242	195595	268416	273228	284450	363485	196412	232128	190237
32400	198636	389476	147938	141626	176408	110764	264560	135888	288698	287614	331334	215967	198576	121558	290981	234755	264510	243841	187321	187896	172845	587920	391463	431671	302937	394384	285300	183368	215768	142577	458210	265090	218248	299184	305276	308658	407544	216866	258353	215524
33600	182823	358483	138790	132077	163125	99722.9	241976	122136	265270	271708	292355	194326	179100	110134	266726	212150	240648	223121	172397	173403	203287	654991	440181	483925	337000	464043	337422	208049	248659	168344	506566	305763	245376	329357	338768	335995	455444	238190	288284	245529
34800	170175	330587	130155	122499	150178	90384.6	218326	110503	245019	253061	260653	174532	161058	101066	247440	192750	220572	205464	158636	158582	237847	730053	493753	542752	370155	541254	396418	233222	284871	200550	556722	349330	271709	359238	376254	365820	509095	262036	319597	281612
36000	157230	307868	121910	114508	136993	81616.8	198043	101297	226391	239352	235411	158831	146004	92220.4	228971	175278	199808	188656	146913	144096	277330	807063	549628	601946	405235	620204	458511	256696	322071	237566	605388	396930	301032	385334	411724	398487	563589	286486	351774	320915
37200	144780	296270	113922	107327	125844	73940	180562	92070	207842	224089	211718	144340	132783	85565.6	212056	160437	181962	176081	136429	132213	319233	881580	608830	662941	441838	704369	519004	280076	359735	275706	657005	441137	332393	411767	450263	433218	621735	311579	382497	362718
38400	133752	278930	107094	101288	116746	67524.2	164250	84056.8	190035	210087	191824	131484	120966	79940	198700	146958	165360	161669	125417	121740	360698	954332	667190	719384	476560	786486	576754	302912	396057	316271	714202	482952	364726	436160	486337	466963	674414	335926	410285	407448
39600	123109	260719	100783	96068.3	109713	61611.6	150737	77088.3	174170	196463	173518	119962	110882	74722.4	186387	134113	150556	150883	117490	112996	399623	1023970	721177	772312	510833	861620	624719	320945	439724	353399	762337	515729	395643	456576	518392	500106	723530	357945	433038	451118
40800	113635	245725	95141.6	90270.4	102813	56132.1	137892	70437.6	159963	184532	156446	109554	102221	69159.6	173926	121890	138446	139233	110493	104589	437352	1096460	769977	814364	540096	922176	664038	336271	461278	388788	806575	540995	423278	472102	546548	532052	765569	379385	447176	490979
42000	103937	229052	90728	85049.6	96637.2	51640	127839	64642	148698	174386	139678	100980	94956.4	65257.2	161039	112353	127920	129302	104144	98187.1	470983	1152920	809804	851541	567954	967295	692019	346050	483923	418878	843152	557563	447475	485910	567026	556560	804670	397353	459979	527940
43200	96226.8	215439	85361.6	80826	90368.3	47628.4	117672	59404.4	136717	164111	125152	93072.8	87196	61517.2	150394	103393	118290	119766	97828.4	91421.7	496360	1208170	841498	883331	591695	1000610	712450	351604	499814	442076	879980	569626	472512	496265	583183	578016	836887	413354	467511	556551
44400	89541.2	201876	82164.8	76649.6	84742.8	44296.4	110566	55342	126922	154393	113488	86692.4	80924.4	57612.8	140598	95824.4	109257	110649	92537.5	85430.8	514606	1257770	864721	904392	613196	1023690	720714	354976	509083	461006	908115	580524	495641	501669	592624	591733	854588	422833	472730	582506
45600	83463.3	189201	80453.2	72863.6	79522.1	40803.2	101644	51776.8	117804	145059	103096	80665.6	75127.2	54192	132069	88341.2	101870	102559	87412	80780	527740	1297780	882259	918207	628896	1038440	728958	355412	513679	470250	928268	586268	513308	506487	598310	602824	873324	429273	476827	603295
46800	77955.6	175475	77199.6	70120	74364.4	37802.9	94544.8	48366.8	109335	136292	94698.8	75332.8	69920.8	51188.3	123802	81944	94284.2	95429.6	82398.4	76715.2	535428	1348070	895200	921323	641759	1039540	729758	353018	510606	484731	939589	593317	525707	506695	599666	612074	880017	437519	477378	617748
48000	73581.2	163725	72960	66401.6	69860.8	35123.3	88394.4	45079.2	101958	128903	86929.6	70502	66446.7	48291.6	116260	76032.4	87227.5	88704	78433.2	72225.4	539357	1369160	902720	923009	657369	1039250	728432	348183	507132	490131	942600	592091	533082	508442	595958	620382	888712	443075	478410	627047
49200	68582.4	150543	69490.4	63370.8	66002.9	33381.2	82995.2	42470.8	94194.4	121434	80599.2	65989.6	63390	45739.6	109481	70266.8	81327.6	81964.6	73935.6	67874	540060	1383840	906537	921084	668264	1033980	719603	343657	503825	491622	943214	593342	542566	507062	590765	621775	890758	444502	475729	631454
50400	64123.6	139213	65560	60100.4	61708	31472.9	77480.4	39748.8	86516	115018	74370	62285.2	59704.6	43540	102055	65813.8	76912	76425.2	70387.9	64721.2	537760	1396560	908180	914418	675220	1029620	713396	338496	498231	490025	948825	590688	548857	508012	582052	620451	892923	445385	472989	634124
51600	59954.4	129230	62650	57097.6	58419.2	29574.4	72492.4	37676.8	80120.4	107744	70004.4	59249.2	57068.4	41502.4	94623.2	61048.4	73411.7	71170.8	66829.2	60913.8	536368	1402330	906881	906943	683287	1019590	705113	332492	494205	494802	947366	584439	548986	508822	575124	618012	890552	445921	469948	630781
52800	56267.5	119216	59555.2	54389.6	55041.3	28003.2	67801.2	35804.8	73934.2	100636	65383.2	56240.4	54872.9	39253.2	88688	57344.8	70069.2	66480	63661.2	57324.4	532375	1404740	904961	895274	682633	1010960	697101	328468	488937	494852	948743	581551	549953	506103	569282	613486	882283	444764	462450	627549
54000	52512.4	111601	56611.6	51752.4	52164.4	26772.4	64442.8	34079.6	68753.6	94158.8	61276	53893.6	53063.3	37230.4	83382.4	54337.5	66026.4	62635.2	61455.4	54042	527550	1408570	899717	885634	685638	1000300	692115	324479	486024	494101	944100	576587	552184	504764	563672	606294	877978	441176	459568	624160
55200	50654	104226	53380	49218.3	50371.2	25760.4	60665.6	32755	63144	87093.2	58506.4	51855.8	50869.6	35416.8	78481.3	51545.6	62872	59366.7	60296.8	50863.6	527503	1418220	894944	876164	684222	993161	681897	318482	481221	491392	944337	576955	556703	502018	561158	599792	874472	437842	454514	619318
56400	47849.2	97857.5	50246	46542	48274	25144.8	58060	31716	59135.2	81155	55974.4	49536.4	49691.6	34191.7	73219.6	49279.2	59790	55857.5	58944.4	47729.2	526750	1414890	888423	864187	682610	985352	675242	314169	479002	489383	949947	570878	556486	498685	557500	593574	869422	433466	450725	617093
57600	45319.2	92649.2	47222.8	44651.6	46636	24724.4	55683.3	30741.6	55188.8	76058.4	54559.6	48468.8	48566	33011.3	69836	47891.6	57756	53751.2	58420.4	45500.8	521849	1419470	883917	855149	684834	976330	669979	309390	474236	480405	949641	566570	556889	496143	553307	588814	864498	430445	446175	611592
58800	42742	88942.8	45054.8	42207.1	45926	23872.8	54333.6	27638.8	55096	74167.2	55364.4	48920	50094.8	27222	74613.6	46483.3	62990	56214	66032.8	50380.8	567792	1453150	857638	879665	675536	1078610	760544	342841	515978	554494	1015860	600268	588869	462322	633475	543170	816932	434936	400974	589496
60000	46919.6	85555.2	43297.5	41634	44836.8	22502.8	55140.8	23424	49225.2	63984.8	54728.8	46034.4	48239.6	24070	67446.8	47359.2	56286.7	52397.6	59504.8	44354	526325	1361660	758372	817613	582492	974405	672612	301175	475566	511959	906958	548834	547380	435084	579029	513724	767259	419776	362439	558922
61200	42349.2	86029.6	40963.2	40910.8	43824.6	22547.2	53377.6	22578	47563.2	58993.6	57084.8	46763.6	47447.9	23496	67105.6	44659.6	53611.2	48936.8	57458.8	43710.8	510481	1280980	731383	733588	527442	956432	653085	286077	464621	498203	848922	514841	511136	413694	553308	510698	732368	400700	357288	511439
62400	38778.3	83090.4	39040.4	38825.4	41892.4	23110.4	50775.8	23388.4	45076	55123.8	57318.4	46675.6	46084	23290	66479.6	41278.8	49675.4	44851.6	52774.8	39426	482566	1209960	707441	706653	499309	928911	622500	269834	453528	481783	812163	487919	479251	410755	529752	518234	710117	393950	359406	487888
63600	36474.8	80999.2	37827.6	37246	39165	22963.2	48004.6	22868.8	43290.4	52072.9	56005.6	45310	44445.2	22927.2	64874.4	40146	47617.1	41260.4	50082.8	36601.7	466785	1153060	683316	685510	476419	908308	593739	256995	443181	464419	788524	467498	451626	400982	516914	522432	688996	381648	359955	461187
64800	35024.4	79434	37435	36469.6	36582	22562	45418.3	22435.2	41767.6	49642.1	53945.2	44082	43051.2	22559.2	62939.2	38977.6	45695.4	38406	46911.6	34624.4	450065	1111780	657237	674516	454520	881702	554970	242482	426271	452563	763700	455963	430857	388454	509664	530006	674796	372690	357639	439991
66000	32969.2	78540.8	36636.3	35839.6	34722	21961.3	43782.4	21805.6	41911.6	47791.2	51622.5	42781.6	41551.2	21827.1	60933.2	37524.8	43976	36414.2	45228.4	33317.2	429244	1095590	636658	670372	442136	860957	527391	232160	415465	441400	748527	446411	413353	381891	505537	533318	666755	363075	354041	424634
67200	31637.5	77980.4	35672.8	35846.4	33948.4	21465.8	43092	21542.8	43477.9	45918.8	50223.6	42254	40979.6	21556.7	59974	36809.6	45166.7	36164	44287.2	32868	413896	1095390	625155	669310	432580	848948	512189	221807	406866	433863	735731	439729	398053	373630	502874	527787	657400	356418	349624	410827
68400	31151.6	78052.4	35226.4	35915.2	33915.4	21394	43807.6	21621.2	44789.2	44965.2	49779.2	42393.6	40991.7	21328.4	59773.6	36299.6	46726.8	35786.7	42958	32549.2	401800	1112750	616233	668002	424577	849324	499124	211480	400505	423716	723930	436292	392069	368128	504198	520012	647128	350744	344633	399059
69600	31515.4	79683.2	35209.2	36143.6	34808.3	21753.6	45552	22221.6	46031.7	44645.6	50758.8	43892.4	42040.4	21408.4	61905.2	36960	48274.6	35678	42826.4	32398.8	392307	1126420	608772	663738	419357	850410	490082	204960	398283	418249	722000	431345	388233	361777	510733	509760	634754	345311	340784	392039
70800	32664.8	83050.8	35229.6	36457.2	36661.6	22196.8	48129.6	23287.6	47542.8	44864	52942.1	45506.8	43815.6	22120	63903.2	38624.4	50398	35863.8	43382.8	33028	385548	1127210	598986	659255	409718	850761	482085	198576	399487	412554	718320	427852	385341	356470	517244	497914	625324	341052	337892	387671
72000	34231.2	89029.6	35685.2	37432	38456.3	23187.2	51555.6	25392.8	49205	46242.4	56027.6	48232.8	45414.6	23252.8	66554	43179.2	52453.3	36416.4	44774	33964	376414	1122080	590383	651766	401678	847351	475707	193829	398641	406622	718038	420980	379850	349594	515797	485394	617485	337762	338226	384126
73200	36740.8	99617.2	36810	38816.8	40940.8	24796.8	55477.5	27681.6	52154.4	48346	61381.6	51925.8	47700.4	24892.8	69823.8	49602.8	55318.4	38888.8	47745	35799.6	371217	1096080	582720	646605	395092	839984	467410	189342	393954	402369	715555	414601	376234	341701	515228	475152	606989	334319	340823	375926
74400	39693.6	114120	38830.4	41329.2	44787.6	27798	61665	32546.8	56580.8	52037.1	71475.2	56852.4	51306.3	27166	74232.4	57667.1	60153.2	43626.4	52359.2	38390.4	361060	1066590	574612	639002	385362	823521	455994	184725	383809	396268	706338	405557	373578	327598	509212	462255	593307	327685	341618	366504
75600	44408	137220	42052.4	45978.8	50586.8	32409.2	70190	39573.6	63026.4	57951.3	86678.8	64420	57529.6	31450.4	81819.2	70894.8	67373.2	51536	59330.8	43481.6	350542	1027410	564791	626609	376982	798689	443695	180268	370525	389522	700391	390415	367854	319085	504055	455182	576038	319521	343329	352506
76800	51266.8	169850	46720.4	53124.4	59691.6	39563.6	84297.9	50624	73348	67844.4	110576	75547.6	66404.4	37909.6	93141.2	90327.5	78436.8	64393.2	69172.9	51458	339985	984469	554555	615103	364930	770598	424374	173931	353745	378705	682157	374346	352967	305614	494614	443591	558934	310067	344109	337021
78000	61232.4	215786	53702.4	63882.8	74484	50237.5	104066	66022.4	88441.2	82785.8	144879	92995.6	81365.6	47875.2	112228	120248	94463.6	88930.4	82435.6	61599.6	325244	942500	542155	596319	352017	737976	407480	167804	336369	368888	667627	353877	336498	296688	478823	434910	538925	300673	342674	322538
79200	74916.4	277854	63494	79366.8	96885.6	65806.8	133870	86094	111622	105455	192448	120409	103492	61613.6	138594	161917	118100	121087	101315	76998.8	313460	895555	529071	575490	337280	703817	383175	160172	317606	353184	639885	336063	322677	284998	461746	426080	522243	289172	337984	305829
80400	94543.6	354968	76827.5	100374	129349	86768.8	174341	113816	142953	138903	256298	162492	138412	81365.2	176824	220094	151013	165420	125323	96442.8	299620	855141	515720	552130	324190	668664	357250	152542	298690	333816	613287	316869	305896	272702	444460	413378	501452	277218	331228	288859
81600	119800	449181	93310	127582	174212	115095	230373	149056	184866	183544	335509	223642	187132	107502	231298	295480	198037	222538	156501	119972	285511	809777	496422	526827	311469	625940	328596	144101	278479	313626	583852	298426	291226	260680	428538	403588	478938	263539	323024	272232
82800	150604	556051	113556	160860	230288	152702	303314	194585	238892	239435	433090	304306	252403	140555	301391	385202	261418	291641	192658	149450	271054	765262	477971	501206	297989	585952	299180	135144	259255	286630	552976	282332	274120	246801	414729	390737	456565	252424	312421	256232
84000	190155	673254	137616	200953	297889	200316	396877	248296	300044	306464	546998	411248	335990	182065	392722	493190	343903	371890	236698	183864	255427	721744	456610	475699	283124	542032	271628	127914	238130	260643	523330	264377	256500	234578	398134	373853	431409	240047	301183	240404
85200	235400	800434	168466	250338	377499	260406	510598	309917	370852	385704	671996	540111	433120	229090	501890	607034	448463	464371	287347	222864	239999	673576	433884	448959	268252	495230	242991	119396	217223	234578	487642	246309	240768	221708	375215	359869	408005	224265	288536	222277
86400	287136	919699	203004	301645	460889	326081	642504	382214	448873	478444	807095	688809	539472	283398	620839	729237	567245	561852	338319	264456	221145	632302	412094	424161	255140	450680	216943	111375	197306	208432	454272	228623	224194	207316	349435	339912	381710	210541	275497	204130
87600	346705	1035700	243575	357153	557071	420846	779244	502066	526020	568190	985956	795327	639204	377905	705169	820282	674101	635090	410681	299992	204948	566742	408737	412485	239138	412444	194404	108110	165813	165795	384246	198580	203205	218059	311212	351990	368764	210214	284076	214513
88800	453120	1268530	336459	453092	713913	649416	1048080	794732	721492	756664	1231610	1223720	914175	557340	942765	1120040	997349	836364	647407	541838	214091	517319	431684	429131	271764	359367	192972	119578	156460	152136	386382	190390	207988	234502	292980	347169	393093	216931	293620	236004
90000	750262	1554030	561323	688400	973016	1018930	1526130	1241790	1114580	1143510	1761020	1568620	1285940	852360	1266680	1630180	1321170	1184210	876156	693582	202425	514486	404982	424229	306110	328944	170220	107865	147262	139681	356650	176286	195766	233635	275414	317878	366737	201231	260977	207562
91200	921647	1777540	707917	850924	1231870	1322210	1825580	1555610	1335760	1350540	2174280	1805780	1648010	1136150	1551450	2047670	1642540	1512370	1112840	786834	181460	491465	363343	386225	301678	296266	155021	100724	134635	128155	334992	165738	185602	224468	257164	285516	322427	185110	227272	187776
92400	1119730	1941100	880140	982362	1439150	1522860	2204680	1800030	1569150	1738280	2492360	2012850	1947320	1330820	1873840	2492130	1989910	1832550	1327500	905430	159700	461168	325956	350050	275502	262436	140898	94272.1	124592	117218	315081	153515	175609	213450	236740	256119	283644	169003	202929	170183
93600	1252870	1943590	1022450	1053000	1558420	1626780	2500390	1945680	1717200	1944620	2669200	2140390	2090780	1433900	2022700	2727240	2159470	2035840	1429920	944450	141234	424782	288364	307984	248586	231069	127540	84511.2	114446	106236	292459	140511	161117	189783	215499	227626	246680	152118	180714	149237
94800	1257650	1851840	977700	1031790	1566330	1613460	2455520	1935450	1663800	1865340	2636010	2171060	2077100	1439070	1973190	2725940	2158800	2069990	1420860	918394	118539	383559	252782	271890	220484	204653	112098	75086.4	104792	97804.8	270994	127881	146576	159794	195791	204376	218689	137042	162067	132315
96000	1208250	1750250	896534	970709	1522110	1529880	2301780	1818280	1528700	1724710	2480430	2110680	1982310	1365310	1884650	2589200	2062460	1994560	1314980	857886	100596	351239	225742	244596	198801	185633	98663.3	67009.6	94594.4	89845.4	252915	118195	134318	138780	181288	187068	199652	125523	148902	120796
97200	1139810	1658060	823283	897838	1429720	1403450	2135880	1680790	1402390	1582230	2300680	1994930	1865660	1256630	1762210	2402530	1932770	1839880	1202980	781872	89370.4	328948	205042	227251	185298	170805	89773.6	60487.6	87336.3	83559.2	239827	112249	124159	124022	170207	174362	184730	116732	138854	110696
98400	1059920	1562440	740932	817088	1308170	1273530	1960760	1547320	1297150	1430220	2108790	1854230	1726050	1153990	1629240	2205430	1808380	1643770	1107640	719794	82754.4	310448	191848	217097	178900	159604	84537.1	56143.6	82614	77657.2	230056	108170	116826	115382	162549	167672	175103	112622	132977	105459
99600	986650	1465290	680274	738621	1182090	1144690	1786280	1402970	1213490	1314020	1928470	1715810	1592840	1054590	1527110	2013160	1705770	1515220	1033200	678477	78403.6	300687	183297	205630	174587	153406	81490	53600.8	78368.8	72286.4	223575	107612	111741	110163	156866	165020	169531	107961	128536	100698
100800	935691	1377310	636302	691376	1077890	1024850	1669840	1269270	1141970	1233080	1764580	1580400	1465950	951426	1439280	1831090	1602240	1435460	963334	640999	74231.6	294750	177558	195490	171491	149282	78936.4	52463.2	75525.2	68278.8	220028	107020	109006	107380	154304	161485	166704	102722	125651	96922
102000	895397	1290280	607713	650050	995737	925311	1577700	1152820	1078120	1150140	1621540	1452180	1362840	855442	1358160	1663830	1498530	1368420	895907	605608	70530.4	290788	174262	190125	169060	147957	77608.8	52149.2	73282.8	65044.4	219760	106204	107305	106194	154061	157718	166637	99833.6	123910	93330
103200	858135	1209270	583329	607618	929605	845507	1475520	1051350	1016440	1078710	1489770	1330640	1258250	769760	1264380	1503430	1403980	1303460	831544	575619	68574	290316	172583	187782	167179	148949	77250.8	52129.6	73514.8	63197.2	220575	106892	107139	105903	155336	157240	167035	97696.7	124526	91378.4
104400	820428	1124810	560691	567652	874288	772960	1368980	966493	959116	1004060	1363000	1222640	1162540	694963	1177470	1358730	1315550	1230060	769089	554577	66712	291312	174169	186956	168242	150876	77238	52720.4	74817.1	62286.4	223372	107372	107261	106210	157619	159321	170890	96010.4	125774	89687.2
105600	784108	1044810	536604	527010	820062	704075	1252930	873810	897984	932348	1241870	1124250	1072970	625528	1085090	1221490	1216320	1146330	715926	535105	66286.4	298098	177117	190046	171056	153143	78780.8	54410.4	76378	62934.4	229206	108959	109244	108680	162261	163630	177180	97202.9	128762	89661.6
106800	747539	966116	508668	488620	758689	632580	1142370	775541	829841	865799	1127900	1035390	984252	561412	1003330	1098120	1124780	1059880	665784	513087	66930.4	306706	182456	195253	175807	157063	82223.2	56310	78648.8	64967.2	237211	110810	112779	112326	168167	169741	183849	97956.4	133073	90890.4
108000	704441	894438	477476	458229	695087	564782	1043790	687292	771255	800600	1030170	946256	898294	505935	928033	981428	1039650	972148	616786	488605	68694	319056	189998	203240	183357	162044	87089.6	59396.7	82955.6	67187.6	246511	114395	117333	118319	177239	177830	192242	101387	138038	93638.8
109200	662720	829402	444433	426146	631237	503190	955575	608603	715303	744991	940452	860703	817626	458030	844662	874062	955663	892015	572328	466751	72650	336040	198534	213665	192127	169277	93451.6	63409.2	87756.8	71670.4	260962	120070	124221	124980	188262	185124	201861	106009	144135	98092
110400	621323	769343	410950	399630	570766	449299	890855	544674	663063	696416	854167	780407	741737	415917	770903	774641	881672	820251	531243	443197	77012.1	354767	209280	225432	203280	179546	101738	68932.1	95022	76594.8	280711	127755	133242	132772	201057	192898	214372	112041	152280	104151
111600	579050	710059	380283	373833	520010	401676	818362	489566	617293	649939	778715	705384	675185	379904	704142	694157	821394	753309	491899	415843	83567.9	378834	221834	244523	217245	194129	111224	74792	103856	83066	304799	137798	143590	142643	216177	203061	231340	119765	160513	112097
112800	538132	655942	350201	346599	474826	359810	742980	440982	572761	608238	705983	637579	614109	347297	643798	622917	752522	693297	455695	392560	92183.6	408848	237274	264164	233976	210707	124201	82623.2	115232	91242	332531	150429	156302	154270	233451	213720	249743	129758	171079	122576
114000	498989	600204	321934	321750	436459	322764	676723	398097	531558	567270	643011	572059	556684	318123	583760	557112	688926	640176	422510	369140	103298	443696	256582	286852	254204	232349	140566	92482.5	129475	101784	365984	166338	171083	169052	252740	226357	271984	141542	183753	135397
115200	464210	554522	296017	299112	398164	289422	610242	357391	497516	529895	585413	515989	502600	290191	529060	497047	628690	588491	390440	346507	118036	487065	279012	314167	276101	260904	159733	105532	147466	117559	402765	186823	190518	187250	275243	242678	298414	155990	198903	151193
116400	426232	510884	270664	280726	361148	260246	552967	322205	463332	492080	527960	462850	453722	265052	479228	445002	572874	542636	357202	325913	137407	535476	306420	346417	303904	298333	184954	120194	168837	134061	444444	213103	210972	209995	301211	258699	329978	172476	217338	171346
117600	388305	467835	249539	263374	325610	234378	503496	288600	429760	455978	479474	416515	409504	241713	435069	396825	521183	499496	328621	306726	161773	592672	338368	382724	334878	345967	218212	139066	195373	156131	491896	242625	234586	237892	331467	278121	364783	192867	238958	195825
118800	355839	430096	228362	246885	292682	209425	456725	259142	396832	425193	434458	373212	368030	219839	392119	356622	473397	459305	301532	287456	192721	658053	375481	428180	369059	406951	259803	161530	227794	184902	545485	280621	261574	268880	364388	298456	403918	214623	263143	224855
120000	324888	394050	210111	229198	263887	187333	413583	233252	365641	395050	393620	334457	331123	200270	354857	318278	432882	424013	278864	268494	230410	735088	420171	481201	406572	484031	313602	186416	265435	220087	610214	321658	292675	304808	400880	322670	462597	239703	292020	260638
121200	296604	363786	195181	212980	240470	167894	372037	209196	337194	366028	357264	300568	298457	182593	322137	285272	393634	390213	258758	251727	274619	823642	468203	540095	446743	575244	379128	215591	308945	264213	679990	369306	328047	342559	440648	351782	517868	268790	322003	303318
122400	270436	335553	179741	197925	220346	150138	335504	188714	311156	342970	324114	270613	268758	166652	293321	256617	361335	361087	241266	236922	325860	928975	519898	601788	488326	682866	452776	246355	355682	316883	756806	419495	366572	380855	482637	384422	581998	299456	355514	352746
123600	246864	312906	165133	186204	202678	134895	302654	169289	288716	319946	294033	243438	243305	152402	268242	230477	331415	333445	224643	222282	380886	1037200	581295	666235	534309	795348	526472	276629	403256	375360	838536	472044	409218	421953	526412	421328	646776	332351	391014	406846
124800	224125	294660	153019	175546	186576	121281	274413	152723	268032	297630	269225	220662	220439	138949	246057	207785	303935	309407	209507	210415	435985	1155080	643573	729158	575717	911395	599753	308188	450764	440544	922583	522174	455330	458763	569587	461432	712238	366530	424544	465041
126000	202044	278476	142663	166373	170506	109508	249925	138016	249843	274210	246614	199078	199468	127033	224700	189220	279480	289392	195741	197906	489575	1271940	705180	790160	618229	1014640	662858	336176	494751	503271	1006650	570600	502133	494730	610102	502168	776256	397668	459491	525179
127200	183553	268173	132352	157584	157205	97579.2	226603	124854	232996	256806	227278	181047	180959	116778	206116	171745	257775	268588	182549	186513	537684	1386210	762416	850993	657724	1105260	722442	363132	535583	565005	1088160	611301	547570	527262	647450	539868	838260	429913	490561	579584
128400	167737	254252	123852	147394	144467	88768.3	206462	113501	217307	238675	208692	164750	164059	107261	188857	156857	238622	249488	170549	177182	579400	1483340	811614	905375	694229	1174640	766308	385551	570870	617030	1157720	646338	589439	553302	678984	571574	887913	457895	518426	629811
129600	152606	238768	114755	138285	134121	79637.5	187817	103112	201943	222548	192155	150690	149917	99110.8	174409	143711	220517	232733	159555	167931	613373	1558760	853308	946178	730375	1227750	800425	403272	599510	661683	1213920	678106	628338	575998	704991	601287	932554	482171	543248	674268
130800	139356	225430	107478	130924	124474	72804.4	170175	94214.4	188693	206808	179376	139618	137840	92124.4	161530	132408	202268	217393	149639	158460	643190	1622840	889472	980560	760669	1264800	832804	417771	619958	700139	1260770	698732	667536	591583	725149	621989	962658	501894	565186	711240
132000	128050	212444	99893.6	123498	116492	66488	156221	85870	174939	193790	166370	129088	126735	85641.6	149814	122201	186321	204790	140660	151528	665212	1659700	917325	1005740	788050	1283440	847416	427451	637813	728456	1300890	719654	699152	605746	738370	635341	984492	514406	582293	741300
133200	116597	200792	93966.7	117088	108442	60867.2	144083	78004.2	164655	180522	155248	119561	117450	79506.4	139641	112790	172411	191690	132006	144621	680390	1684540	942652	1024780	814482	1297030	860217	433837	649418	746854	1328900	731487	720980	617648	747538	645665	1004330	527853	596016	757196
134400	107097	189905	88531.2	111208	101393	55894.4	132982	72153.2	153842	168654	145063	111985	108520	74054.8	129908	104536	158932	178578	124309	137774	689110	1699190	958920	1039760	821886	1301490	867760	435821	653488	759892	1347560	736452	738976	621866	753616	650892	1014470	539318	604970	766313
135600	98228.8	178390	83685.8	105615	95508.8	51096.4	123373	67108.8	145060	157950	135273	104156	101873	68904.8	121960	96595.2	147034	166273	115550	130944	691340	1703900	969272	1046750	839394	1305530	871348	438254	653803	764605	1360950	747144	749305	628953	757543	652406	1025960	546961	611063	775814
136800	91077.5	167423	80674.8	99892.4	89455	47259.6	113963	61903.6	135663	147431	127034	98020.8	95139.2	65073.6	114182	90731.3	137046	155454	107865	124674	691695	1703340	976070	1044970	847421	1298110	869482	435962	650147	764998	1370850	749140	756578	630841	759216	649485	1029040	554223	614486	782101
138000	84072.4	158447	76053.6	93947.2	84264.8	44164.6	105732	57412	126517	136801	119462	92745.2	89180.8	61584.4	107116	85125.4	127002	144883	100878	118873	689089	1696000	981307	1040210	851886	1286240	863928	434880	642555	760332	1376490	758160	760788	632374	758350	644796	1026990	557091	611060	783897
139200	77741.6	147550	72197.1	89504.8	79786.4	41564.8	98220.4	53469.6	117888	127493	112608	88125.8	84431.2	58243.2	101188	80104.6	117976	135036	95039.2	113662	684213	1680490	980525	1033870	862150	1273220	861509	431935	636337	745335	1374720	759582	764502	634680	756344	638785	1024890	558524	611976	776694
140400	72182.1	138385	68260.8	84737.2	75579.2	39426	92325.2	49966.7	109921	118862	108634	84188.4	79793.2	55218.8	96398.8	76100.4	110679	126907	89412.9	107716	679250	1670710	977401	1029610	865430	1260100	859534	428036	629791	735312	1372290	759021	765918	633426	753157	633858	1020190	557539	610313	766482
141600	66967.6	130821	64731.2	79779.6	71710	37395.4	87475.6	47210.8	102708	111050	103150	80261.6	75628.8	52096.3	90656	72228.8	103763	118279	84046.8	102902	670503	1655180	968465	1016600	863176	1246390	856057	423179	622213	724547	1374290	762368	763881	633862	750497	627459	1012470	552181	610049	762393
142800	62550.4	123416	61151.6	75803.2	68532.4	36109.6	83214.8	44893.6	96589.2	104148	97908.8	77577.5	72042	49940.4	87336	69265.2	97032.8	111278	79079.2	98382.8	662799	1643690	962381	1005690	864673	1241880	855428	416112	615915	713487	1366900	758478	762320	633656	749386	619524	1011510	550447	609343	756228
144000	58473.6	116755	57615.6	71501.6	65418.8	34878.8	79365	43006.4	91262.4	99004.8	94011.3	74406.4	69030.4	48441.2	83937.5	67622	91782	105446	74450.4	93464	654920	1632950	955805	995834	859870	1228960	850312	413275	606273	702348	1366260	762415	757488	630725	747780	613390	1001700	547201	606217	748668
145200	55456	110685	54734.8	68956.4	63097.2	33632.1	79822.8	42044.4	91100	103914	87828.4	74070	70802.4	36155.8	91452	71967.6	98523.6	113593	73469.2	95060.4	693686	1685630	957331	1015440	851026	1341510	967066	481076	631868	820642	1430660	810922	772490	580578	842218	575353	922483	531134	551997	748216
146400	62674.4	98502.4	57938.3	62186.4	61398.8	32485.6	82891.2	36462.8	93596.8	101300	84998.8	67345.6	64748.4	30301.2	84971.7	70741.6	87155.2	105247	64932	85305.6	659810	1501420	826161	882979	716878	1196680	831939	424494	579663	721090	1264620	735424	673748	544971	761209	525106	816766	501969	508592	659897
147600	59038.4	92898	55483.8	62402.8	60767.6	32026	81216.3	34727.2	92135.6	94582	84914.2	67103.2	63455.6	29493.2	85261.7	71354.4	84204.4	98444.2	61414.4	82748.8	622888	1390990	776466	840226	656049	1155160	803417	392713	554864	666720	1175990	697799	611510	513950	720989	511010	753060	471199	501351	587800
148800	55184.4	89946.7	51741.2	57086	61445.8	32605.6	80268.8	34955.2	91309.6	88044.2	82687.2	68039.2	62175.6	30055	86843.6	66180.8	83126.4	90930	55872.1	74801.2	581929	1324680	749920	822815	620780	1093230	761903	372093	533149	619708	1118380	672391	576154	498201	692023	504303	724179	452280	495415	548982
150000	51832.8	87986.7	48840.4	55193.2	59844.8	32762.1	79411.6	35048.4	90012.4	84157.6	80861.3	68350.8	60958	30067.1	86864	60172.8	80296.8	84642.5	52634	70302.8	554751	1286650	729058	806304	595045	1031960	725441	354602	514040	578024	1082670	650359	551006	478451	673374	498070	707617	431428	487478	519175
151200	48830.8	88517.6	46885.8	53648.4	58353.6	32349.2	78557.5	34778	85964	80492.8	80054	68463.3	59071.2	29800.8	87531.6	58374.6	77862.4	79200.8	49640	67283.6	526653	1252490	708523	792421	581596	986796	692832	334911	491150	552866	1058120	631542	532776	462307	653150	492545	689803	415200	478181	493068
152400	47128	97732.5	45670.8	52592.4	56133.2	31572.9	77897.2	34623.6	81398.3	77595.2	79114.4	67362.4	57213.3	29464.8	87762	58347.9	76294.4	75620	48429.2	64061.6	504385	1232710	688962	779960	568891	958240	658809	314684	468978	537896	1028280	621186	514935	446148	643296	487372	675753	404461	464078	471267
153600	46591.7	103182	44890	53348	53707.1	31244	77198.8	34000.4	78222	75019.6	78170.4	66478.8	56708.8	29067.2	88626.7	58132.8	75615.2	72812.9	47892	61106	489928	1226740	675238	766914	557908	951475	635665	295624	451886	525073	996421	609410	496388	432762	639645	484232	662305	393029	450543	452813
154800	47226.4	106210	44790.8	53194.8	52396.4	31417.2	78034.8	33514.4	76836	72957.1	77714.8	65686	55287.2	29087.5	88675.6	57830.4	76249.2	71208.8	47655.2	58376.4	476682	1221280	661752	752014	542341	943398	612615	281484	440282	514895	975611	606005	484792	420436	642024	476669	647866	384209	440196	434539
156000	49412.9	108358	44752.4	53673.8	52210.4	31786.8	79782.8	34068.3	76451.2	71732.8	78176.4	65846	54941.2	29789.6	88974.4	58854.4	76973.8	70094.4	48772	57546.3	461034	1225950	653904	737892	531229	931300	595537	270104	434082	503071	963288	602196	471552	411893	643683	465796	636408	377127	434030	422592
157200	52406.4	110085	44721.6	54720.8	53207.9	32964.4	81071.6	35290.8	77272.9	71163.2	79406.4	67419.2	55293.8	31039.6	90429.2	61486.8	78897.1	69733.6	50040.8	57074.4	448749	1228260	645781	724029	519352	912306	576018	260709	427483	493895	958253	598120	463085	403104	644889	457902	623154	369861	432544	408252
158400	55006.8	111842	45672.8	56021.7	55302.4	35140.8	84454.4	38044.2	79799.6	72714.8	83174.8	70042.1	57413.6	32924.4	93920.8	65790	83083.6	70605.2	51611.6	57379.6	435366	1231720	638100	711855	507343	889564	553167	253825	418222	485624	958000	597298	460035	393462	646860	450496	613751	362187	432830	398574
159600	58904.4	114829	47726.4	59047.2	58948	38395.4	88480	43416.8	82732.8	76037.1	89333.6	74790.8	61336.3	36284	98221.6	75326	87966.4	72647.2	54380.4	58752	422259	1221790	629090	699724	496296	860929	532462	248319	411389	480535	956280	586535	458378	384151	637942	447426	601125	352600	434712	385210
160800	62581.7	120381	50278.8	63755.2	65332.1	44468.8	94722.4	51845.2	88531.6	82907.5	99472	80860.8	67786	41093.6	105341	90620.4	96504.4	78462.4	59620.8	62176.8	410883	1193110	616978	688350	483015	826241	511599	239591	404332	481782	940441	575977	455612	374036	629406	445913	586580	342414	438212	368931
162000	68255.6	129152	54444.8	71540.4	76397.6	53791.2	105658	66611.3	98522.4	94937.6	117225	89582.8	78872	48286.8	116023	115508	110076	88716	67964.4	68305.4	397025	1155050	606694	678073	471029	790844	495013	233506	396227	476282	918199	556836	446860	361834	614310	440577	569988	334201	441697	357068
163200	76456.3	144784	60509.2	85281.2	93831.3	68004.4	120943	90186.4	114082	111860	143057	104282	96764.2	59687.2	132683	154040	130900	106472	80511.6	78300.4	381636	1097200	598712	665424	457003	749820	473236	225252	385150	468819	887367	535273	437089	352659	595983	433132	550956	323865	440661	340276
164400	88730	165761	69921.6	105630	122495	90198.4	145322	126798	139149	137284	182259	125465	126636	75750.8	157414	208212	163098	134468	97536	94048.4	365550	1040520	590050	649841	440263	715034	448394	216778	372748	454642	851354	510621	423087	338733	573306	420494	530123	316790	436466	326650
165600	108300	197966	83234.6	134716	164266	119785	182395	176835	175087	172605	235963	159984	172347	99577.2	195763	283999	210516	178542	123918	114795	347344	992431	579580	629357	422593	679938	424946	209266	355372	439037	815035	485467	403783	324863	547843	408571	506414	304360	429707	309913
166800	133711	243185	103148	173060	227490	160621	237286	240073	226110	219905	310140	211602	240801	130073	251536	375874	277426	242122	156066	145524	328155	944336	564853	607437	401148	644700	399176	201203	336029	420700	775269	460613	386655	311600	525127	398518	484118	293456	418576	294070
168000	170492	302103	131799	222786	315220	212314	322051	318148	293395	287428	408520	289474	337436	172218	331495	489238	369746	328541	194632	186005	307611	899588	547838	584100	382497	604005	374719	191737	314773	397309	736464	432892	363275	296369	501261	383251	462199	279776	407077	280618
169200	220450	383095	170520	284182	429290	278999	439174	408515	378780	374915	528861	398106	466738	225844	439187	620948	492189	442135	241923	237035	287040	859552	524068	557876	361517	565689	345078	182036	294105	372349	693851	406945	342430	281782	477010	370370	438635	267697	393050	264760
170400	284677	477711	218884	355409	563673	358020	587802	515329	484873	489127	676788	543133	624665	292397	568324	760466	644222	579584	295400	297314	264372	817761	499234	531347	341225	526371	317639	173524	273140	345449	653519	380677	321682	266139	452388	353285	413462	255702	377220	250162
171600	365048	590972	276334	433372	708676	451815	754803	632659	607233	622143	839253	724576	810159	369416	723226	916433	827456	735883	361230	363514	242414	773267	473532	501778	320589	486077	289182	165224	252317	319888	612316	354632	302594	251399	425442	336522	386768	242473	359351	234113
172800	453747	710406	342303	511303	859450	563042	937016	758978	758815	769570	1014290	931470	1008700	456018	887745	1064360	1025280	906938	434647	441842	222194	726126	446447	473533	299623	445746	257993	155560	230974	293813	569259	328819	283600	233302	401073	322238	361419	227829	340897	216630
174000	552338	833663	411141	582747	1013100	728407	1128330	1001990	908827	920278	1238590	1112430	1138670	627273	1010840	1171640	1155090	984306	542666	511857	213658	670958	452294	487159	295448	425929	247862	151492	217354	265930	504406	291861	297943	245840	365628	324696	386840	238400	354627	233378
175200	746360	1154800	567000	743421	1338280	1034780	1434500	1395580	1231160	1238190	1459210	1791160	1661940	943163	1382540	1491190	1557930	1208750	838235	867670	225413	663939	470061	523916	335172	442696	251580	166493	218110	256187	503513	280450	315048	270496	364767	334647	420638	250078	373862	245888
176400	1097540	1620700	1037450	967721	1744880	1570630	2077000	2053210	1680990	1762030	2011660	2354380	2248180	1334120	1863430	2175000	2085540	1616850	1082100	1075110	207919	631581	436812	502394	348886	419201	226459	148880	203328	233874	472646	260838	297001	271725	348082	307054	390914	225216	328882	220484
177600	1385270	2021960	1263570	1125530	2152480	1885490	2616890	2455920	2041640	2127220	2496750	2639060	2669050	1633890	2255860	2689230	2571510	2014920	1338130	1274780	189213	591053	398448	462194	333141	384734	206291	136191	185220	215860	445185	243672	272507	268392	328104	281536	350690	202113	283387	196175
178800	1686980	2246330	1570870	1295910	2463470	2114670	3085780	2788460	2429250	2580220	2882890	2845980	3054140	1860570	2728560	3148180	3057070	2451310	1572450	1430980	164426	556977	358848	423701	312331	330667	184666	123675	167095	191965	423769	226974	253396	247436	304994	258904	320879	184339	247275	175311
180000	1950570	2328350	1702790	1400820	2646870	2264340	3470630	2901620	2645730	2887450	3083980	2967440	3256590	2006600	3050130	3393680	3386720	2722240	1694260	1447010	135880	518354	319456	380795	293556	284602	158781	108860	150935	164500	402156	208775	235603	209422	277514	237243	291152	167372	217075	157032
181200	2043250	2273230	1645250	1362480	2662050	2234990	3491730	2812290	2582440	2892180	3035830	2957810	3231270	2033860	3089880	3334130	3418050	2757310	1639110	1400030	110741	470221	284219	339325	271305	243874	137616	93296.8	136654	142494	376746	188312	211970	177815	253977	218246	260532	150677	194179	143447
182400	1999750	2174040	1502700	1269260	2561780	2087410	3287920	2623070	2386670	2757110	2828060	2827330	3079440	1955900	2955850	3133220	3293400	2673710	1494150	1312180	91906.8	429988	254978	303408	250560	209176	122591	82583.8	122539	126731	352621	176168	197125	154369	234865	205186	233964	136879	176858	126902
183600	1884720	2075270	1342310	1172740	2418390	1915720	3061050	2420970	2234330	2529680	2569050	2642440	2872500	1835470	2750820	2898020	3105610	2557730	1366810	1218170	81896.8	396723	232698	274622	237092	188478	114318	75146	110433	114442	331151	166526	183682	137834	222104	199894	216595	124406	165300	115754
184800	1741980	1962110	1199460	1115090	2237630	1755540	2814140	2224460	2104580	2264770	2342000	2432560	2646460	1702650	2492160	2651810	2887360	2390320	1273630	1156570	76239.2	378218	217151	249579	230377	175519	107691	70499.6	101944	103840	315549	161718	174506	127833	213868	195235	205139	114713	158710	108004
186000	1607200	1855670	1085690	1054440	2030940	1593690	2558940	2034170	1988230	2074620	2140890	2225210	2417960	1560480	2245320	2407380	2690230	2195520	1194070	1112010	72004.8	366659	207434	231988	223186	166268	103419	68170.4	95705.2	94273.8	305121	158354	167280	120198	208873	187959	196145	107179	154230	102356
187200	1502810	1737020	992350	987091	1847540	1435680	2342170	1851960	1865030	1921480	1966970	2033660	2211830	1413880	2066670	2176590	2517560	2039650	1125800	1058060	68172.4	360220	202052	222743	218754	159133	100257	67428.4	92110.4	86419.2	298283	152352	162902	115565	206992	184840	191473	102627	151669	99257.6
188400	1433260	1622070	922923	921615	1696910	1303020	2186820	1687410	1728280	1791510	1806380	1858260	2018970	1282980	1920050	1962730	2351900	1926220	1068820	988400	65735.2	355123	197108	220173	216173	153022	98382.4	67079.6	90154.8	81647.2	299870	148552	159330	111588	206219	182300	188876	99237.6	149966	96630.4
189600	1381420	1508550	859186	870415	1585850	1188140	2023870	1546480	1586720	1653840	1654570	1684390	1833230	1163920	1771980	1768440	2176410	1834020	1015220	925701	63904.8	351810	195228	218616	216822	151062	98370	67028	90592	78844.6	303808	146158	156667	108864	207461	183599	188632	97687.6	152244	96192.5
190800	1332260	1398360	798079	828630	1472310	1085720	1851410	1405080	1451630	1517950	1522560	1530030	1667470	1054660	1624290	1590040	1985960	1727500	963642	867414	62938.3	352657	196129	220248	219484	149156	99284	68719.2	92273.8	77311.2	308645	146748	157930	108911	211152	185766	189664	97170	155641	95929.2
192000	1269930	1300080	733097	782379	1352240	989746	1680770	1265550	1333990	1381910	1397680	1384880	1505300	952051	1477020	1429790	1799400	1609370	911909	811082	63134.2	358840	198785	224201	223994	149142	101781	71217.2	94534	77377.2	322443	149264	160843	109821	216221	189435	190088	98082.1	159985	97699.6
193200	1189870	1200070	675773	737486	1229200	893589	1519380	1127490	1217660	1254880	1288460	1249880	1354920	864606	1339900	1281660	1635340	1481070	862813	755375	64701.6	369409	205515	230889	232563	153146	106185	74410	98656.7	78928.8	334984	152201	166399	113552	223709	193640	195575	98992	166558	101624
194400	1103700	1102060	628923	685622	1109750	806685	1373660	999524	1102080	1145400	1190700	1128250	1217700	784232	1206210	1144270	1479860	1358770	813394	707298	68428.8	383445	214450	240577	242286	158983	111362	79206.8	103717	81034.4	350783	158520	174751	118802	233872	197908	203761	102836	174209	105764
195600	1017660	1006900	584924	630027	997884	726965	1245870	886784	1001230	1043450	1092510	1013130	1089090	710313	1081510	1026100	1346540	1243190	763753	661806	72906.7	400682	225254	251676	255018	168373	119648	84834	111452	85282.4	369369	167055	184440	125520	244590	203179	215137	107336	184512	112526
196800	934866	914914	544751	577798	900216	653715	1124860	784804	903656	952803	1002690	911166	979194	645634	974091	923049	1215610	1133160	717291	613694	79235.4	424458	239335	267448	271788	180398	130084	92798.4	120102	90824	397124	178758	196990	133606	260089	210165	229125	114150	194787	120242
198000	859563	841698	502447	529875	812847	590598	1018850	698590	815986	870280	917892	820680	877480	587693	876910	829644	1100450	1035890	670607	569994	88383.6	454162	254903	285979	290247	196275	142171	101343	130837	98249.2	430890	191675	211714	143344	275358	218771	246379	122284	208521	131984
199200	788807	777373	461812	488238	737774	531956	921174	623184	741882	792610	838477	738020	785955	534664	788955	747573	997892	949692	623599	525807	99610	486945	274941	308976	312669	216553	157106	112474	143924	108233	469204	209068	228165	157286	295642	230101	268977	132527	226524	144565
200400	721639	723210	426233	451056	665795	478880	831850	555934	673936	724468	768509	664121	706438	488670	708690	679422	901277	866296	581638	485150	115032	525617	299103	336189	339228	241661	176624	125365	159592	120699	511841	229663	248211	174321	318514	241373	293866	145878	245467	161122
201600	655884	671108	389894	415018	600255	430358	754152	499500	613107	658616	701107	595207	633373	445690	636912	615982	815248	788691	542718	447430	133790	572665	325488	367638	364694	273252	202758	141560	179077	136642	561523	256010	270844	196170	343874	254702	323820	160720	269298	181861
202800	593643	615845	356804	383515	537168	386083	681269	446921	555889	600395	642268	535728	568476	407985	572950	554450	736102	716807	504602	406932	157818	629634	357996	405715	398529	316669	233482	161052	202291	156024	615398	290492	301371	221421	374668	268849	359220	179577	295973	206037
204000	536908	564405	329562	351812	480611	345844	615899	398946	506233	549314	586838	480691	506873	371031	513405	501884	666134	648941	463772	373019	191280	692080	393996	445701	434876	370308	273987	184470	230965	180594	679684	330842	335110	251234	410468	286876	400173	201576	329307	237771
205200	484393	518190	303048	324272	428332	308215	554218	357976	459136	503504	538006	431075	453695	338036	463715	454958	599979	585140	427591	343134	234362	765626	436422	491860	478543	439432	325114	213226	265621	212226	753298	380824	374061	285509	450650	309809	448876	227992	357862	276541
206400	437425	478358	279435	302153	380511	275194	497630	319942	418550	462906	494738	386595	403994	306401	418289	414739	541849	530507	396130	314900	287924	851733	485404	543093	522103	523090	388660	247972	305822	251219	834800	440008	419452	322544	495621	333088	507650	258722	392798	321936
207600	395287	446289	255549	282652	339443	246788	450544	288829	382352	424379	452378	345772	359146	279540	379924	379408	493562	483100	368850	289603	350121	947007	539977	595031	569761	619412	466267	288837	352779	298955	926706	505308	473493	363037	545666	359387	568220	293832	430327	375316
208800	357235	415081	237928	266146	303587	220988	405793	259024	350914	393676	415268	309938	321584	253182	345664	348833	446276	440985	345037	265102	419478	1057520	600254	650789	616267	731031	550404	332463	403849	355138	1025810	579014	534325	403559	600695	389327	633204	332979	469101	435475
210000	323084	389092	220920	251276	272474	197706	367305	233340	322982	364567	383726	278769	283550	230786	316627	318349	403789	404292	321830	244636	487644	1173280	662427	707356	666400	843097	639012	378298	456695	416378	1123720	652174	599309	442972	658910	421205	697100	371840	507678	503181
211200	291525	363282	203993	238391	245190	178097	332818	210591	298906	335443	354123	251792	254377	211684	289563	293350	367072	368283	301933	226559	546370	1286450	724153	764559	712759	950894	726319	423969	509616	484482	1221100	727516	666611	474646	712500	454851	764765	410663	547961	568855
212400	263614	341206	189401	226782	220776	160600	303734	189772	277214	309429	331348	228668	229370	194552	268165	270698	333907	336423	284422	210014	590653	1398250	785437	817908	753466	1052950	807364	467283	561671	554391	1310520	797316	736697	498802	766635	491453	828464	450250	586188	630072
213600	237713	320501	175998	214983	199382	145140	277444	171778	257365	286761	309742	207955	206058	178126	248548	250685	305510	307946	267038	196247	626768	1496620	840911	868232	790223	1138580	882380	509910	610440	620829	1390990	861634	797705	520070	813388	519843	889629	487020	622323	689604
214800	215655	300740	163867	204599	180233	131011	254633	156372	239640	263345	291102	190343	187902	164025	229414	233859	279552	283712	250471	183595	658724	1582840	890192	911270	824430	1208580	944656	546008	653614	680831	1456660	915116	853948	542950	849881	545635	942418	519700	651520	737350
216000	195416	286325	153300	194857	163001	119111	234825	142825	223142	243944	275575	174400	171028	151924	211223	217354	256644	262564	233428	172074	687998	1656320	935822	946632	852885	1260320	992304	578158	690173	735232	1513920	962254	900603	562528	880594	568107	981566	548907	677344	778899
217200	177934	270296	142714	185714	148280	108244	215581	130395	208358	225195	265460	160688	156077	141366	196609	201660	235914	242797	219406	162359	715051	1711340	971209	974027	875501	1297970	1024680	608683	720500	782725	1548180	1001800	936191	576814	902797	587376	1014940	571510	701225	814834
218400	161465	255940	133122	176272	134917	98928	198902	120105	193926	210204	255561	149292	142812	132273	183789	187612	217738	224699	206376	152346	738468	1755170	999960	994545	891238	1321950	1053350	630300	741718	820276	1555930	1030170	968277	584855	921786	601326	1038940	591396	716020	840008
219600	147177	241324	124293	166283	122684	90682.8	183357	110221	181181	196339	244706	137938	130668	122829	172033	174648	201157	208487	196656	143882	758602	1779320	1021560	1009850	909612	1335830	1066090	639102	758130	850213	1576180	1044360	994436	587817	930253	613346	1059000	603336	733323	859316
220800	134323	228032	117226	158198	112978	83700	169549	101459	169422	182216	232006	129053	120576	114132	161766	164295	187517	192666	189099	136160	763692	1796490	1035840	1019750	920918	1337430	1072210	642042	766182	868605	1587880	1059230	1013800	589594	937007	621020	1069540	618866	741108	872906
222000	123292	215142	111532	149263	104604	77249.6	157579	94369.6	158692	168264	220228	120064	110735	107001	152366	154225	175107	179134	178555	129077	762521	1804090	1042250	1019470	927142	1335730	1073710	640260	770973	884268	1589100	1067860	1021460	591264	936858	624592	1076720	626939	748272	880371
223200	113783	201292	103816	139876	97233.6	71304.8	146684	86441.2	148539	155685	209240	113636	103340	100236	145377	144393	162076	165665	178050	121570	750946	1800660	1047640	1021750	935852	1329800	1076080	639424	771453	891377	1589370	1082430	1022080	593070	934638	627020	1089920	635840	752595	885529
224400	103906	189745	96892.4	132256	90080.8	65938.3	137866	80275.2	139181	145127	199306	106257	96038.4	94905.4	137010	136259	151788	154129	169264	114929	740092	1797820	1048100	1020810	938578	1321030	1078290	642749	771857	887267	1582160	1088180	1026080	593750	935769	626888	1090550	636387	755731	887427
225600	96132.8	178770	90301.3	124312	83510.8	61329.2	128972	74848.8	130280	135110	188345	100269	90445	89279.6	128994	127420	141208	143468	158345	109557	727947	1787800	1044100	1019080	942082	1307890	1067580	646265	770601	884255	1575810	1093030	1024020	593607	928558	624549	1091600	634742	758994	883122
226800	89306.4	167671	83801.6	116974	78151.2	57808.8	121492	69942.4	122633	127981	179690	95398.4	85620.8	84899.6	122223	119304	132920	133797	149799	103485	720194	1779460	1040640	1015670	939506	1295880	1056950	638843	767058	882768	1569160	1097430	1024090	596035	923151	623047	1086820	634322	754695	876722
228000	83250.4	158248	78932.8	109402	73537.2	54868	115031	66378.3	116442	120220	170905	90871.2	81056.4	80895.2	116999	112224	125330	125347	142644	97967.6	716090	1768890	1033100	1010910	941304	1277970	1045950	637029	764144	875866	1554970	1096640	1019860	595688	911041	619142	1081430	632899	751894	870980
229200	77993.6	148800	73541.7	103013	70326	52113.2	109445	62776.4	110199	114123	163872	88152.8	77579.2	76981.3	112388	106266	119696	117913	135658	93666.4	710085	1755430	1026440	1007140	940058	1265820	1038290	635278	758609	865871	1540180	1097180	1013780	594840	903944	617967	1080500	633292	746174	862640
230400	74004	140668	68885.8	97143.2	67344.8	50296.4	105438	60471.6	104986	108594	157518	85043.8	75164	73372.8	109612	101398	115460	112187	129263	88736.8	702898	1745140	1020230	998034	932605	1252910	1026370	633699	754836	857280	1528800	1090720	1007240	594612	898508	621701	1073120	631179	738940	856599
231600	70187.9	132962	64756.4	92341.6	63918	48338.3	104581	60479.6	105877	108419	140693	81584.6	77704.4	64592	120273	110127	128702	118695	127200	90322.8	726917	1862120	1099670	1049340	948601	1362390	1154630	762051	773458	1003120	1631390	1164190	1035520	541063	1005660	579449	1018840	624399	654272	879690
232800	78097.2	129080	68340	81539.2	57864.8	49280.4	107455	51115.6	108547	105092	126136	77704.8	70394.6	57603.8	113010	99273.6	112925	114161	111016	81093.6	688845	1652850	951082	917462	799241	1169520	964713	702846	710010	887275	1460580	1041890	906953	493635	883572	540563	890919	584981	620004	784614
234000	72997.6	119010	68102.8	83434.6	57223.2	47159.6	102019	46249.6	107135	100539	123212	76757.9	67535.6	55367.2	110102	89568.4	104873	107703	106106	78899.2	651642	1536560	886459	868460	730171	1112530	894056	658987	672551	836421	1374510	1002620	835960	477697	830674	524437	823614	554187	609054	707695
235200	67690.8	114688	64294	78799.6	58267.5	47307.6	102912	46231.3	104779	97547.2	120806	79830.4	68334.4	55413.2	111661	83651.2	100199	100858	102136	73530	611095	1473840	849166	838455	702020	1061210	844770	620388	638554	794028	1313710	960811	785970	459432	808205	512666	787500	532230	602550	665100
236400	63305	113203	62643.6	76213.8	58245.2	46798.8	102655	46195.6	99684	94413.3	119010	82793.6	68163.8	55009.6	112058	80424.4	95738	95215.2	102712	68973.8	580632	1416350	819960	809179	674786	1014910	800414	589243	613034	761612	1280890	929221	762978	444241	797459	504861	766118	511604	597512	636504
237600	59660	112717	60514.8	74283.3	58042	46456	103770	46751.6	96393.6	92395.8	116996	84762	68126.4	54487.9	111566	79135.2	92960.4	90798.8	102073	64958.8	555401	1385710	798050	791096	655962	972501	744822	559115	583496	728724	1258660	899064	747555	425116	798406	500970	751950	490813	593956	616305
238800	56952	111310	59084.2	72996	57432.4	46614	105141	47602.8	93553.6	91598	115407	87264	67814	53211.7	112358	79739.2	90691.3	87480.4	101705	62159.2	533854	1372590	783386	777863	645952	942889	707180	532097	556076	697693	1229740	878554	729917	408715	801180	495924	735777	472673	587913	597171
240000	54713.6	111559	57566	72523.3	56576	47142.4	105876	48487.5	91498.4	91474.8	114924	87376.3	66808	52180.4	113756	81121.3	89997.2	85241.2	102428	60454.6	513583	1359100	772618	768749	631422	925529	687121	505153	531038	668758	1193100	863159	713466	392084	801821	489092	720782	455688	579882	575168
241200	53570	110974	56466.3	72769.2	56001.2	47216.4	106990	49434.8	89098.4	91226	115435	87709.6	66588.8	51177.2	115398	81941.2	89001.6	83172.4	102358	59700	500707	1338340	764693	762416	615072	908134	680933	484794	510921	652073	1149510	835459	694358	381454	801858	482983	704383	439897	569998	559334
242400	53869.2	111514	56154.8	73429.2	55677.1	47713.6	107162	50377.6	88010.4	90220.4	116609	88628.4	66653.6	51178.4	115407	84363.6	90429.6	81623.3	103534	59900.4	487246	1309390	750645	757027	597714	890918	669944	472544	495688	637085	1101910	817800	686812	371543	800206	475775	684816	424125	557584	543118
243600	54957.2	112359	56071.6	74698.8	57658.4	49195.2	110493	52799.6	88352.4	91386.4	118128	90979.6	68630	52030.4	116376	89351.6	92597.2	80567.9	105776	60463.6	473283	1284540	736052	751070	581932	871786	656416	460895	485605	618736	1060740	796456	671036	361125	798360	470500	666382	412740	547052	533520
244800	57396	114930	56538.8	78444.4	60467.2	51963.8	115012	58462	89834.8	92887.1	121337	97044.2	72644.8	54330.4	118232	98458.8	98260.4	80794.6	109590	62072	458513	1256270	717221	740497	570423	850508	640646	449800	477663	608010	1029650	775811	659524	352749	789023	465132	648116	400995	540172	524617
246000	59708	120716	58042.9	83793.2	65744.4	57466	121204	68250	93404.4	96462.1	126950	108834	81381.6	58648.4	122016	113871	106471	84549.6	115383	65261.7	443339	1230180	699784	729334	557794	829016	619901	436146	467884	604812	999600	761265	654593	342682	782276	463711	632815	388670	533614	515620
247200	63922.9	129991	61223.6	93078.4	75972.8	66513.6	130522	85188.3	99735.6	104256	136666	129310	96892.4	66117.2	127658	139344	118668	92339.6	125107	69980.4	423708	1202860	682319	715413	546582	805012	602912	424264	459589	598780	968799	737582	648785	332494	768410	458437	616114	377430	527686	504522
248400	71507.5	141806	67962.8	108419	93050.8	82308.4	146876	112116	110361	119210	152386	163880	123664	79797.2	137661	176761	139700	108101	141863	78491.6	407740	1167200	664165	702267	531328	779264	583707	415503	450672	588645	935869	713352	642795	322532	751332	454040	594297	365398	523508	487752
249600	83402.1	159406	78163.6	131038	120370	106987	174372	153360	127966	143480	178028	219948	166990	100635	154098	232854	171537	137770	166861	92086	390878	1137980	651112	685783	516744	753244	560215	402490	437801	574878	898554	681555	636487	313719	743392	448989	573941	355284	513838	472843
250800	102298	187704	93928	163902	163226	145903	217086	213803	154362	174653	216066	303223	237247	133054	181342	312273	219451	186664	202953	110168	369781	1103980	636392	666276	496753	726596	536527	391139	423812	558106	862038	648132	619426	304581	726148	438950	553211	342380	503977	454904
252000	129132	230521	118522	211464	226840	205284	282765	293244	193356	216966	270924	413369	339146	179493	225356	415208	291512	261651	254217	140318	348190	1069790	619871	645565	474252	695458	508068	373335	408918	541835	823886	614882	604676	291474	694497	430701	531238	330004	491231	433566
253200	167431	289203	153400	273673	317316	286372	378844	396672	249662	278946	349596	550965	476965	242075	288800	543564	391937	368947	318808	182410	324438	1036890	604154	623799	453809	663010	479270	352952	393661	519839	789235	581052	589058	278702	668372	418350	509010	316140	476658	416058
254400	224321	371518	198764	355603	438549	393963	511046	523604	324736	359615	454361	717523	654803	325553	382309	703665	528212	511832	402538	237374	300970	998269	585013	598198	433576	628031	451814	335122	376383	494193	756496	547361	575622	267473	640466	405504	485626	300644	462912	396137
255600	300849	475631	257726	457243	600268	534351	683539	673675	426407	462968	591540	913143	866170	430194	507481	877766	711091	692156	502616	311504	279970	960664	565313	574670	409496	590620	422083	311126	358222	465963	721618	515835	554227	250760	611784	391925	462635	286987	446368	374707
256800	404236	599128	323502	568857	801207	694143	901126	844251	552275	592169	752361	1150430	1123460	558376	668259	1072170	930385	898416	615297	401575	260103	919283	543617	545695	387009	554670	392083	292442	339130	437237	690088	482481	527442	238700	580351	377254	438447	271256	430840	353116
258000	529110	741730	402411	691959	1029080	884606	1150710	1024720	706441	739001	935270	1409410	1410240	702593	867238	1272050	1191540	1134160	738746	514338	239350	873983	522105	519655	362454	515026	361354	270356	318811	410152	657648	453498	499860	226373	547084	361854	415221	255319	412850	330117
259200	671622	893316	486573	812311	1270240	1079470	1428750	1218240	886321	914482	1137280	1685120	1723840	862761	1085620	1470700	1469600	1380890	849533	639901	218736	827254	500401	490881	341670	475674	330180	249898	297102	380244	629457	421753	468117	212560	513970	348984	390126	238247	395715	309912
260400	832848	1045550	574893	933072	1537920	1360030	1731060	1505210	1073440	1086870	1383470	1961640	1935230	1163580	1309720	1611050	1686380	1529070	1002750	751196	223840	771362	510061	503405	356536	480551	309769	242416	283460	347618	631579	380380	458495	225215	482252	361974	417101	249421	449429	328200
261600	1081930	1319710	794493	1128310	2061110	1794250	2206360	2111230	1389700	1418010	1770900	2795630	2892840	1653490	1835330	1972330	2424420	1776360	1255760	1149600	245338	775052	580096	562385	397465	488930	330081	235408	286508	332556	649833	375142	480290	243338	483848	376173	455466	265116	456428	341235
262800	1669050	1814820	1306390	1380100	2817430	2345220	2986240	2718450	2039120	2176740	2434770	3382980	3449000	2141760	2478470	2562120	3151360	2321190	1562770	1453410	229673	759122	538437	540506	389228	475272	308151	213710	279565	308798	609343	353774	438170	252368	454779	356558	429128	244180	400136	309960
264000	2069790	2249250	1610110	1652130	3146090	2692490	3414430	3029340	2537320	2722920	2943330	3581890	3786440	2430130	3021270	3031170	3712840	2875110	1953000	1715720	204042	725919	496905	511376	359401	435406	285420	193188	264148	282155	572226	329575	401814	244362	423487	335241	392523	224790	350990	281471
265200	2440440	2451270	1943540	1887590	3441440	2926860	3885470	3256930	3090460	3276070	3445330	3763310	4082140	2615270	3574630	3511800	4222170	3429520	2256910	2001950	170270	692760	458903	483658	341316	376164	262206	177549	243824	257849	556458	309175	367454	218188	390850	318037	359890	207098	322165	250489
266400	2747320	2565560	2023240	1970450	3671950	3075530	4274600	3338830	3531980	3707520	3761470	3832730	4193060	2701980	3961910	3778000	4594990	3680150	2362010	2073920	141656	643604	412980	450613	331962	322658	225286	157585	222694	231581	536515	287961	327580	185458	351077	298355	322800	187818	295200	217802
267600	2861540	2536010	1965760	1903510	3657120	2974480	4351060	3265970	3601720	3790350	3664290	3681070	4089410	2637080	4068130	3685740	4646010	3636870	2313780	1992080	117477	582779	365406	405754	315632	271568	195787	138954	201654	200988	503992	260431	290504	157550	316018	279388	288777	169950	270840	194904
268800	2834360	2403180	1797790	1761390	3465390	2753770	4167520	3075920	3373510	3594380	3375650	3424940	3869120	2453300	3972550	3360860	4496020	3486950	2130400	1865020	100905	528673	324356	362934	293753	237944	174074	123004	183604	177386	470559	239150	263890	138496	291654	262048	261246	153198	244385	174264
270000	2718290	2281650	1666430	1632620	3239910	2530930	3909150	2849870	3123910	3310610	3040490	3153220	3587230	2246090	3761100	3084360	4281750	3333150	1995940	1721530	91330.4	486884	288264	322970	273436	214924	160145	112883	167114	158982	443563	222568	243798	124843	272338	252336	239643	137175	224316	158403
271200	2575140	2158900	1543150	1526420	2995520	2322220	3604840	2619330	2907780	2972840	2758680	2866130	3282270	2042520	3497120	2834320	3990010	3131870	1893820	1566330	85288.8	455543	265318	292750	259855	197922	150722	105893	150677	144913	421703	207858	232292	116082	260044	244937	223868	126888	209037	146164
272400	2400690	2042420	1404830	1429130	2737640	2115980	3279230	2376260	2736450	2713230	2508790	2588190	2969130	1861460	3189930	2594550	3677080	2868930	1793550	1464070	81051.6	433001	244879	270888	250850	188560	144025	101258	138166	134603	404738	198807	225996	110021	251988	231779	212593	120279	196784	137472
273600	2219910	1927600	1263930	1327190	2499260	1925860	2983090	2160530	2577240	2511680	2271540	2325810	2664390	1704390	2870050	2357770	3385870	2590370	1680190	1372450	76433.2	412976	231338	257802	246450	178801	137780	98862	130750	126727	393681	188648	219556	104886	247432	224372	205990	116719	189699	131543
274800	2083770	1802820	1129760	1233440	2272640	1749690	2695920	1954920	2412410	2319560	2067860	2092360	2389210	1566600	2598880	2159930	3096160	2373690	1562620	1284030	73284.2	398806	223682	249287	243293	172294	133610	98281.6	127698	120843	384058	179794	215015	101847	246133	220676	201246	114374	186004	127156
276000	1982940	1684220	1029070	1137140	2066480	1594600	2448080	1772020	2230540	2151690	1891830	1880470	2136380	1438470	2365160	1981270	2829690	2180480	1452120	1192200	71445.8	392760	218706	245750	243849	168117	132357	99134	126712	118312	375000	175472	214723	100128	246418	219905	197747	113033	185876	125090
277200	1882380	1569570	959680	1042250	1873370	1450010	2211170	1598860	2035620	1982400	1735390	1687170	1919680	1323760	2175310	1809710	2568760	2002140	1345360	1110250	70737.2	393286	218679	247328	248859	166985	132626	101545	128202	116892	375150	174019	216018	100942	250411	222438	197148	113732	187633	124544
278400	1765360	1467140	893059	958436	1680320	1316290	1993950	1425530	1853280	1823540	1597110	1517990	1720730	1215970	1982650	1651100	2318890	1838120	1241630	1029910	71554.4	401101	220628	250893	256540	167337	135574	104102	130890	117127	382418	176166	221503	103370	255711	225782	200214	115538	190871	127139
279600	1635320	1368360	828965	888007	1509280	1188280	1805090	1278340	1683860	1667480	1472160	1361820	1540550	1116950	1795110	1492550	2105120	1680910	1145090	954520	73877.2	413355	226258	258008	263416	170448	140326	108244	135739	117707	392835	179379	228785	106841	264736	230426	206930	119643	198278	130846
280800	1497080	1275660	768273	821403	1349980	1072440	1625400	1137950	1521630	1520730	1356270	1223270	1381540	1021680	1619270	1356950	1890900	1536490	1056620	882889	77722.8	432636	234637	265923	273240	176664	147111	113963	142151	120345	409268	186036	239656	111721	276649	237446	215797	124881	206175	135987
282000	1362230	1185140	708649	759677	1212810	966830	1470180	1022790	1379480	1380010	1251470	1100080	1239070	936027	1450170	1232860	1702480	1402080	974260	811435	82768.4	456429	243295	277825	284942	185087	155008	121496	149938	124302	432999	194798	251759	116956	291075	246510	227613	132604	217337	144306
283200	1242150	1094780	658070	702159	1090930	867956	1323570	918404	1242640	1249410	1157060	994729	1112140	854430	1297160	1124910	1534280	1281160	897240	743145	89457.6	488063	256914	294181	299837	196957	165661	130528	160721	130545	463162	205235	268128	125234	309078	256888	242934	141344	229980	153338
284400	1127770	1015040	627429	650584	983642	778209	1196430	825809	1120880	1132800	1071200	898181	997275	773538	1153350	1029910	1380240	1173520	827944	682891	99395.2	525446	273406	312370	315574	212468	179730	142694	173664	138519	499449	221646	286681	136308	329986	268004	260181	153134	246074	165716
285600	1025700	938975	580826	600398	888416	699745	1076750	747124	1013210	1028390	985290	811836	893141	703132	1031620	943203	1243570	1073450	762816	627344	111322	567162	294021	335855	339012	231257	198224	156983	189836	149206	540578	243426	307722	150530	353558	283036	282017	167317	263849	181441
286800	925822	867009	540558	556550	800987	628345	975685	674377	919761	938089	910723	734618	803213	637506	926054	869668	1122840	983290	700812	577243	128888	618148	315389	362803	365729	255838	220307	175076	209328	162174	587738	271548	332530	167927	382036	298312	308209	186190	286072	200400
288000	833788	800966	499304	513953	720926	563929	882302	610973	833342	850445	837395	664339	719998	580218	831455	798426	1011820	898153	643386	529515	151431	676576	341629	391042	395605	286996	249304	200696	233437	179223	643011	305001	361642	188733	414096	316980	337555	207290	312282	225330
289200	750393	744587	463376	475498	648443	508540	796915	552380	757657	773723	771035	601518	645749	527103	752227	736558	914808	817153	591068	485833	180837	742646	372345	421490	428337	325931	285782	230145	261188	199928	703680	345308	398415	212121	449632	338470	371070	234595	340505	254701
290400	674308	690443	426460	437335	585277	457492	723046	500038	690435	720339	706256	542342	577997	477998	677494	672846	827413	741393	543190	445050	219086	818166	406120	456298	461233	376482	332601	264377	294517	227424	770299	396812	438484	238534	490804	361083	414222	265688	372689	289686
291600	606813	644452	393576	404271	526475	412566	654145	452774	629700	662827	652338	491439	516910	431983	612680	623087	748198	669128	500504	407690	268427	898830	446684	493791	499162	440545	391272	306055	334502	260657	843103	457342	486686	272911	538316	391284	461586	301729	408605	332966
292800	545332	601570	362077	374394	474288	370153	595644	410897	574570	609410	600520	445670	461599	390293	552141	571768	676883	607960	463366	372670	328204	994940	490738	532954	538939	516383	463056	357147	381673	302560	922539	528127	543974	315856	588198	422739	514187	343963	446315	384322
294000	493020	559640	335715	347297	429948	332549	538853	377371	526506	557700	556876	405226	412444	353682	499707	523240	614178	550989	431049	340541	393249	1100530	538111	573458	580332	602632	545702	419335	438202	351627	1000950	609098	608052	359804	643482	462636	573070	390550	487577	444250
295200	445723	524392	313290	321499	390614	297966	491416	346316	484415	512513	519237	368203	369420	321017	454373	479973	562760	500499	401665	312405	463175	1210230	590014	614175	619430	696599	639040	490862	499333	411249	1087930	700102	678153	397682	702771	505474	635051	440603	529692	508224
296400	402578	491103	292728	298915	355911	268602	450008	315664	447757	470395	483609	336332	331737	292026	413394	443375	511455	453038	375181	285556	539644	1319450	645086	653364	657666	789005	735316	564426	564913	476525	1171240	791279	750568	424341	763341	551539	700122	492572	572976	577954
297600	364509	462583	274410	279154	323839	243058	412862	285238	414917	437205	454398	308026	299818	264714	378602	410586	467463	410641	353606	264653	614241	1422980	699226	695428	692186	880000	834543	634127	634143	545577	1245610	882039	826535	451438	825768	598646	768843	545634	614814	648260
298800	331219	436296	255530	260837	296658	219586	381461	259221	385446	402922	427803	283613	271201	241926	346735	381341	429180	375211	334616	245827	683911	1515400	750238	734561	724590	967304	928093	702602	700483	614699	1314490	965663	892501	484058	883364	641692	835241	592693	652311	715107
300000	302697	413278	240180	244485	270647	199130	350616	236641	358395	375847	404253	262744	246785	222402	319483	352973	397331	342868	320329	228919	737311	1595960	802071	770435	753318	1043750	1012340	770504	762396	685305	1374460	1039210	957983	516251	932312	684968	894146	637830	687197	777096
301200	275966	392117	225772	229776	248268	180805	324165	217072	334748	351003	385261	244317	224718	204206	294500	328492	369074	314651	306402	214346	776956	1671220	847050	799484	775661	1106490	1080390	833914	821621	752300	1422300	1100810	1010780	539954	972286	721751	939650	675632	719920	829051
302400	252851	370681	210521	216438	227946	164743	300785	200457	313489	327890	364031	228360	204457	188625	271874	307643	340513	288893	291872	200690	803873	1729110	887906	826395	797462	1155710	1138350	880496	872766	811232	1444950	1150820	1054770	555330	1007450	755212	975159	707092	746758	871896
303600	232751	353969	197862	202656	208920	150563	277920	183840	292524	306974	345028	213534	187033	175194	251614	288868	315057	265253	275981	188595	824097	1782450	919040	849170	814325	1190600	1178410	907716	914497	862433	1476710	1191050	1091950	566474	1029360	781268	1013960	732053	766800	912054
304800	214140	337107	184622	190980	193040	139085	255705	169687	273776	285217	326986	199354	172168	163548	234111	270291	291970	242531	261269	176642	836803	1815130	943335	865786	829194	1211410	1207180	925157	951420	902275	1499700	1221190	1115760	576588	1048180	802010	1040180	746821	783931	942926
306000	198738	320448	171934	180174	177945	128659	236252	156992	257472	268341	310614	188349	157890	152867	218613	254359	271738	223564	248430	165541	846487	1836940	962305	882613	839770	1225920	1228780	937941	978866	932682	1517550	1244380	1136100	587448	1056580	818743	1058340	761624	796125	966437
307200	183620	305230	159755	170517	163828	118900	218403	144541	240628	251329	295083	178164	146186	142502	204078	238548	252813	205687	234726	155257	851673	1852490	975285	894654	843052	1226020	1238420	951487	997694	955226	1536630	1258920	1147940	594845	1063140	829448	1067300	767532	806851	979612
308400	170305	289190	148850	160248	150983	110255	203374	133215	225910	236540	281821	169616	134965	133509	190874	223511	235486	189846	223326	145220	850553	1859010	985568	906137	851320	1224610	1236190	956557	1014140	966884	1546170	1267360	1154990	597419	1061870	837967	1074260	772606	812954	986230
309600	158902	274784	138855	151944	140442	102492	190825	124464	211672	222545	268216	160772	125851	125946	179633	209773	220883	176388	212143	137205	845856	1858280	990454	909019	850648	1219300	1230330	954654	1022860	977737	1553350	1278690	1160020	598879	1058680	843513	1076330	774177	815032	994174
310800	150258	260968	129158	142502	130960	95485.6	178217	115336	196588	208493	256093	153636	117310	119158	169132	198214	209181	163708	201871	129359	837075	1853710	993622	907528	851308	1206060	1225110	946802	1031870	983730	1555600	1277510	1160780	601432	1052870	855790	1075300	776170	818695	995436
312000	140706	248943	120196	134027	122000	89091.2	166904	107442	185162	197595	244331	146708	110247	112933	159122	187866	200781	152030	191682	122913	825169	1853590	993025	909334	850602	1192470	1222320	938672	1033700	980340	1556860	1278800	1162730	602947	1047140	857447	1072400	776420	818228	992756
313200	132022	236658	112493	126436	114937	83494.8	157128	101171	174192	185350	232677	140987	104582	107298	151611	177460	193356	143198	181664	116133	818290	1849900	988934	912945	847740	1176190	1207120	927362	1034640	975086	1556960	1276670	1156910	602103	1036300	858912	1063040	773568	817013	991364
314400	125111	225320	104818	119568	108298	79813.2	148737	95202.1	165549	175431	222738	136376	99760	102706	144138	168859	181174	134969	173332	109818	807545	1839820	984606	920860	847317	1163460	1194770	916534	1032650	969040	1548440	1267990	1151240	600713	1027700	858617	1051050	769529	813813	981869
315600	119615	213593	97936	114133	103447	75637.6	141396	90359.6	157190	167068	213717	134041	95618.8	98527.2	136952	160909	173419	127219	164990	103604	802043	1836650	980866	921222	847679	1150570	1173760	902841	1029810	959168	1543410	1264330	1146550	602404	1022150	854907	1039690	764487	808918	971726
316800	113792	204472	92212	109977	100099	72290	136035	85565.6	149565	159040	205219	130741	93275.8	94928.4	132144	153863	165180	120968	158150	98437.5	792513	1821810	971585	920366	847062	1139710	1157470	895562	1026640	948206	1532700	1256820	1137010	602965	1013860	852431	1028260	758292	805846	961123
318000	110108	195331	87208	104989	96470.4	68039.6	130270	75932.4	151188	155605	183008	107096	93219.2	76648.4	144996	157884	190143	134097	145969	105327	836754	2042260	1060950	985741	895678	1208450	1212640	1071930	1064090	1135300	1698060	1365140	1162640	555900	1106330	821881	1031280	773659	758348	979507
319200	107682	192106	93479.2	88771.2	79532.8	70861.7	136314	69655.6	150654	144468	167671	103630	87379.6	69753.6	134695	138187	161468	123649	125902	91826.3	799203	1847680	953292	902882	771020	1093100	998711	942083	978771	1004000	1512760	1212000	994151	493878	991923	782344	901496	689763	720195	866276
320400	99517.2	178395	91122.8	91110	75209.2	67341.2	126574	64244.8	145047	136717	162932	101954	83763.8	67230.8	128830	127650	142712	114643	121532	87051.6	755330	1721590	904825	867147	721482	1038510	954738	878854	935673	957236	1425720	1169050	911793	475168	946331	758052	829957	648407	701458	801558
321600	94504	166979	85300	85843.3	76399.6	67734.4	124958	63649.6	139472	134590	158629	105541	85234.8	67932.8	128906	118988	135058	107006	111585	81515.6	712128	1638930	873123	847798	706449	977994	918259	824330	892732	915656	1360750	1130250	854059	457166	926442	755654	795020	622281	692262	758522
322800	89407.1	161082	81515.2	82873.8	76804.8	67786.4	125163	62586.4	132948	133628	155913	109409	87528.4	67738.8	127332	115246	127156	103345	104573	77187.2	678640	1567060	840251	824346	684928	934335	882628	787790	859035	877334	1308730	1104820	812687	440420	916550	749292	772816	602876	679256	729740
324000	85456	159324	78411.2	78921.2	77410.4	67666.8	127355	63167.6	129503	134628	154765	113881	89005.6	67411.6	126187	111879	122661	101157	99316	74919.6	647206	1514620	817112	794607	662436	899082	844686	748219	824710	845658	1282280	1086000	803986	422642	917219	745809	761278	588946	665522	704077
325200	83678.4	159152	75272	75898	77607.1	68431.2	130336	64169.2	128090	135663	154869	120356	91258	66643.6	126669	109723	120279	101451	94922.1	72640.8	620240	1478510	802141	773401	642954	878125	815015	711299	790907	818943	1263090	1055920	795048	407691	920962	738078	746960	573792	654940	685310
326400	81820.8	158045	72990	74327.1	78327.6	69351.2	133530	64805.8	127029	135631	155313	128427	93433.2	65942.4	127252	109008	120138	101639	92942.4	71904	598498	1446030	790931	758479	624858	856214	795402	681046	762720	794260	1230490	1034440	786853	392101	924385	728150	730570	557774	644570	664814
327600	79991.2	157153	70662.5	74012.4	79431.2	70045	136063	65215.6	125162	135072	156243	136829	95284.8	65751.2	127754	109024	119673	100296	92999.6	70220.4	578510	1418700	787088	740903	609755	842228	779909	658964	739706	765318	1192230	1006710	771578	377161	921418	720570	717251	541599	633679	647300
328800	78913.6	156946	70406.3	74162.4	80596.4	71180.4	137501	66142.8	123327	134948	157265	148487	98123.6	65454.2	128863	110012	120684	98594.2	94501.2	69515.6	561073	1390170	779313	728860	595782	824374	768894	638431	724648	738753	1147960	976004	759326	366567	913525	713958	700169	524057	623950	630744
330000	79396.8	156150	70916	75011.2	83588	72695.6	141022	67727.6	122360	133271	159847	165214	103048	66207.9	130417	112898	123912	97385.4	96351.2	70401.2	544209	1363400	772213	718980	581583	806115	753922	616790	718023	717365	1109410	949828	747200	354488	895779	707363	682870	511485	614365	615853
331200	81442.8	157458	72201.3	77056.8	89543.6	75784.2	146344	71320	123771	134220	162731	194461	113772	68211.2	134285	120812	132546	98660	101267	71917.6	523481	1338220	759708	707517	570519	786903	731524	600107	710276	701330	1073650	916431	731503	344690	878358	694749	663117	497525	602208	599068
332400	86562.1	161811	75490	81119.6	100600	82188.3	154026	77823.6	126967	136708	167393	238432	132216	73999.6	140269	134984	149568	103505	108946	75178.3	507620	1311670	741588	695540	557372	764625	702231	581019	696690	691750	1038900	883116	720770	336944	864102	680560	640389	480300	592955	579836
333600	95850.4	167999	80773.6	87863.2	119650	92543.2	167978	90299.6	134182	145244	175774	301565	163976	83575.6	151181	159591	179365	113269	119864	82260.4	488998	1283860	723860	683609	544200	743819	672524	560668	676723	677498	1005570	848260	708698	327128	848794	665407	615824	464590	584729	563333
334800	111253	179641	89734.8	100921	150662	111050	186851	110594	147325	160538	188703	386017	214953	101614	170020	200075	229125	132904	137551	93443.6	473644	1251090	702856	668493	530911	720815	650650	541269	659047	663901	973313	811276	694306	320007	833814	649136	591378	446935	573492	543878
336000	136833	196459	103240	121736	201839	142679	220888	143526	169612	185228	211187	499409	292194	130630	202432	258473	309967	168414	163409	111807	460094	1218150	684046	653882	514022	702330	624144	520109	637222	647666	935773	774194	677662	311196	818717	628658	570189	432391	562833	526774
337200	177801	222539	122436	154435	278502	189398	275428	191290	202738	223634	242384	647744	400635	174900	254821	343766	427354	226138	202006	139370	443467	1185300	665303	638098	496884	674219	600776	500620	616999	627681	900072	734590	659147	302843	792333	609841	549217	416180	550370	509970
338400	239885	260082	151400	204588	389635	262470	358017	256861	253061	282069	291051	833956	546685	239639	333174	454020	587225	317774	257616	181664	424213	1150990	647029	620354	476865	649785	573951	474527	593702	609064	861412	696571	644355	292460	767139	589290	530111	400427	536214	488983
339600	327882	311967	189050	276636	541219	360152	478406	345240	324361	365289	359751	1052740	739489	328623	445280	597889	781434	448498	329439	238849	402806	1114190	628941	599667	458613	622494	549771	449366	569118	588162	823478	659843	624057	279621	736012	568679	508701	382164	521599	470484
340800	447225	381800	239510	373958	729181	492608	639860	456069	421717	476102	450305	1298860	980874	447581	598428	773878	1018280	629717	423645	316774	381232	1074600	607087	581642	437193	592382	523001	424210	545767	569232	787012	623049	607967	267807	704996	548134	486863	362856	503733	448472
342000	602321	471680	303094	496004	958325	651370	849199	594056	548084	615712	570385	1571620	1269310	593770	785735	972149	1287570	856167	526654	413961	357262	1032170	588390	560808	417352	565132	497308	398880	523129	544747	749469	588846	587442	254997	670918	527192	465376	345566	487048	428075
343200	798108	582554	380557	639361	1219290	845210	1097420	758945	702037	783252	714102	1858320	1598580	767558	1015810	1203830	1587130	1127540	649170	531080	334943	988234	568191	537203	397713	533486	469424	374196	501249	520882	716543	550226	565507	243998	638454	506396	441495	324919	470264	402954
344400	1026130	706836	470685	794302	1505330	1065010	1376050	946754	887673	972224	885321	2139370	1925080	963752	1272790	1436310	1900730	1422490	767704	667488	312548	946304	547900	515766	377318	502725	439732	346537	479296	494610	680613	515994	539477	230802	608535	485135	420215	308328	451995	379394
345600	1287000	846557	572431	950842	1798930	1297530	1674370	1157040	1092880	1182650	1073470	2432000	2263000	1176160	1562130	1682310	2213270	1731770	883608	810494	289442	901284	525484	489970	356932	470400	412667	322628	451736	464162	645551	478296	510942	216550	574088	462028	398911	288819	433138	355497
346800	1558080	999520	684272	1107350	2172190	1619120	1989420	1501860	1307860	1399330	1323490	2818120	2656690	1518560	1899770	1960070	2612840	2024940	1076200	887548	300959	861373	525896	487176	348547	475128	437473	318464	442848	406892	639058	439469	526927	230352	550634	491334	409867	303008	465941	385306
348000	1956550	1277590	897150	1408480	2885300	2129290	2454460	1932760	1624590	1659970	1630550	3289170	3213160	2093980	2425260	2106460	3148290	2222880	1479400	1400480	329504	839507	561238	517979	394066	484900	477907	349407	435812	410637	700441	421176	568935	254128	585660	476551	442113	319093	485972	401292
349200	2756160	1803730	1461020	1844100	3798760	2650720	3499990	2435160	2325240	2429200	2183530	3773110	3767630	2602030	3211480	2545430	3769810	2845600	1983020	1793110	300161	823089	542505	506751	395556	469140	450070	323725	400421	357943	675819	389420	521045	262414	546765	456358	425955	291913	449178	374575
350400	3141950	2280840	1842870	2203700	4064180	2935060	4102990	2699520	2946870	3064130	2734940	3912700	4123150	2846250	3822830	3104060	4248080	3430410	2516920	2125220	254724	810513	513549	485557	380526	425800	411837	294237	356296	327610	646956	365449	490064	258537	507497	433759	402938	264378	412539	344504
351600	3486210	2642600	2307220	2521690	4364620	3156560	4721010	2914580	3525170	3723720	3250710	4020590	4531050	2985480	4468720	3738930	5038700	3907380	2947120	2444450	217124	793795	483860	462376	368315	380815	373780	266226	316903	313006	631079	347289	466908	229656	474981	412503	383265	245338	385283	318796
352800	3815400	2736190	2518540	2646820	4655400	3273060	5045640	3001580	3997440	4222260	3517300	3937200	4593650	3031710	4814630	4090000	5680270	3954570	3134140	2551420	181386	752180	447373	440725	353303	317558	321178	224816	281891	285970	612996	326807	434987	195350	436438	387153	358804	222228	356436	282384
354000	3895490	2646100	2372380	2541200	4525500	3179440	4911180	2930780	4143520	4334570	3502070	3660540	4349090	2942820	4733570	4063330	5649190	3775330	3003040	2495400	153328	691553	401257	403754	333327	271240	279344	191854	257985	251680	582173	304559	390597	166837	397574	357965	327192	196722	326132	258494
355200	3801070	2475830	2158310	2319560	4203150	2967500	4537610	2793050	4002070	4158760	3312500	3337730	4026020	2754720	4493680	3846890	5287600	3551260	2821700	2367640	134760	634222	355956	372625	309436	238774	247113	168384	238826	218729	545272	279062	347970	147116	367618	329849	298930	177234	297737	224315
356400	3636120	2331170	1975890	2149340	3878700	2718760	4159760	2598240	3747110	3812780	3089660	3024350	3697540	2530430	4249930	3583920	4876610	3356110	2675170	2231820	122922	591728	324700	339754	286475	215906	222308	152753	224930	194268	516245	260531	316212	132572	345730	310876	271233	157956	273025	201256
357600	3426700	2228190	1852480	2014950	3538400	2480520	3796660	2388340	3451750	3459560	2789200	2706600	3348700	2306030	3978390	3318050	4465120	3085960	2528250	2121770	115050	551563	296152	311718	268086	197787	205435	142270	205093	173855	492814	239986	292842	120776	328643	290415	246834	144807	251974	185288
358800	3187610	2140030	1753170	1893830	3204190	2258290	3400250	2172140	3184430	3157630	2534080	2423640	3007910	2097640	3672690	3051250	4028450	2743400	2376390	1964020	107891	518291	273992	291619	256836	185064	191548	134333	191639	158824	472686	224628	275115	111105	317724	277382	233365	135798	237025	172787
360000	2908190	2030680	1629390	1776430	2876260	2062020	3031910	1966090	2974960	2866150	2304240	2173190	2687520	1908130	3348960	2798940	3627400	2497820	2210290	1837770	100628	491202	257525	277002	250009	175172	181976	130241	183203	147923	459363	211416	260552	104094	308186	267555	221674	130670	225551	165029
361200	2675260	1901290	1495680	1646490	2583710	1882190	2734260	1784300	2783340	2615050	2113620	1956360	2397900	1748580	3021470	2566090	3261570	2275730	2036750	1730110	95692.8	475366	246483	268103	246166	167638	175121	127288	178339	140967	446540	200726	251608	99190.4	305540	263144	213934	127078	217784	158589
362400	2524060	1777450	1372760	1514620	2314040	1721390	2474300	1612920	2589990	2401470	1942020	1768430	2131390	1604540	2713360	2342860	2938000	2084100	1867400	1614730	93000	465818	240817	264359	245964	162872	170518	127238	176695	136428	438963	196310	247018	96768.4	304919	260746	208421	124732	214968	154744
363600	2344810	1657640	1263950	1389610	2082100	1576130	2246500	1463980	2381470	2200830	1784590	1601030	1896500	1473580	2454240	2139780	2629950	1906400	1714790	1486750	92355	462950	237338	264864	249755	160386	168575	128538	176931	133750	439312	193235	248258	96256	306796	262430	207808	125430	215190	153126
364800	2160110	1545490	1165650	1275310	1869160	1443600	2029380	1322140	2174150	2009750	1644450	1456530	1695580	1353490	2216650	1959800	2363130	1752230	1583630	1347570	93285.2	469698	238296	268928	254638	160131	168021	131048	179832	132589	445195	193643	252920	97656	313295	266764	210925	127064	218857	152722
366000	1981820	1447630	1074020	1179440	1679650	1327420	1835120	1201070	1979900	1837520	1514370	1322890	1514370	1238530	2002740	1813560	2134780	1606880	1458910	1227150	94944	481562	241810	276415	262816	162234	171192	136266	185141	134206	456348	196584	259261	100145	323402	272092	217310	131148	225554	155184
367200	1809730	1353020	991196	1090450	1510670	1213040	1652860	1082620	1798420	1673900	1399170	1203900	1358730	1137370	1810060	1696270	1945850	1475120	1348780	1123410	98853.8	502296	248895	285562	274033	167030	176711	142881	191397	137833	477156	202795	269259	104029	339065	279972	226050	137238	233496	159448
368400	1642280	1268340	914675	1005220	1359900	1105950	1497540	978342	1637060	1526270	1293930	1096160	1217450	1037050	1633200	1549600	1771360	1354910	1246420	1016280	105354	528104	258818	299043	287871	174700	185674	151690	201427	143433	503276	213225	282550	109796	357562	289586	238276	144410	245386	167200
369600	1494280	1181540	844612	928774	1228580	1005760	1357760	881896	1482030	1389630	1196900	998296	1094070	948527	1477300	1389280	1613610	1243120	1152300	920605	112788	560336	272055	314879	304786	184660	197267	163905	213350	151569	534014	224878	300066	117645	379172	302011	252422	154166	259734	176818
370800	1354420	1101060	779638	858276	1110620	915794	1234310	799013	1345810	1265600	1107580	917121	983678	867867	1334460	1249700	1470060	1139310	1063710	835853	123868	601790	288034	335398	325354	198557	211906	179157	228918	162798	572720	241985	320439	127422	404388	314417	270655	166477	274819	188716
372000	1226650	1024070	717617	791572	1005020	836026	1123670	726997	1217860	1152890	1021630	833423	883989	793481	1206660	1133250	1341330	1043880	979606	760812	136954	647186	307381	359668	349887	216614	230216	197858	249173	176370	614392	262408	345441	140432	432992	330051	294082	182211	294617	204427
373200	1112330	955618	660543	727670	906543	765173	1020370	660346	1107080	1053210	948395	756442	796704	725223	1100940	1037770	1223800	958078	901222	693855	154588	700045	331604	387771	376622	239322	252488	219838	273234	194747	666850	289971	375054	155038	466651	348357	321345	201307	316816	222400
374400	1006550	887268	608068	667692	821253	698571	931745	606027	1006370	965380	880527	690940	719153	665464	1005700	946471	1112810	875965	827689	632380	177549	760410	354693	418333	406841	268455	281812	246342	303590	216586	719352	324549	407550	174120	504693	368082	351699	224708	342244	245969
375600	915051	828794	559582	614336	744396	638911	848872	553506	914631	882694	816260	631506	647378	610806	916684	867250	1017800	805045	765438	574326	207372	829508	388270	452844	439775	304792	318983	280255	338249	244596	785924	367753	446022	195890	545528	390388	386381	252808	370073	274875
376800	829184	767763	516503	565992	673874	585304	773972	505898	831358	811516	759097	582087	583613	561373	835886	796222	930124	737988	707463	525796	245985	908565	425678	489023	477371	352544	364190	322702	382052	278753	860605	422749	488407	221623	592069	415717	426042	286879	399296	309673
378000	751560	710794	475129	521762	612715	539408	707067	463468	756840	743407	706575	534582	527203	518567	763200	728548	850587	681998	652306	480293	293720	992871	465819	527202	518830	410166	419314	374307	433985	321612	936784	490526	534714	251498	643386	444595	469572	326040	433888	350147
379200	680243	663478	439088	484471	556918	492862	645937	425334	689524	682700	660278	493049	476994	476389	698203	668481	777133	620358	602463	437042	350518	1085700	510330	566822	560335	476954	485391	436356	496233	372044	1013580	569618	584732	284026	695540	476831	521435	370515	466977	399886
380400	617464	622097	404125	449964	509158	451591	593420	393659	631020	632140	619415	455898	433898	438076	640002	613712	711895	567496	560455	400795	416914	1181700	554009	604314	603369	552063	560297	507704	569154	429177	1094770	664816	644790	317413	750538	511608	577150	418322	501214	454802
381600	562220	581878	374635	418580	464739	413934	546534	363812	581179	584494	580368	419982	395071	401575	588918	566025	652216	520007	520879	367741	488043	1279530	603598	642127	645746	635956	642350	588222	649035	493120	1176560	769900	704958	352514	812067	549290	640265	469936	540224	517640
382800	512313	545143	348830	392306	424783	380326	504264	337922	535411	543258	548100	390306	360500	370461	544372	522084	599032	477809	485452	338034	565834	1381420	651872	679540	686362	722643	730322	672146	734343	561203	1254530	875096	759483	385836	869285	591135	704993	522151	573668	581438
384000	466809	512745	324692	367730	388698	349750	465336	313661	493430	505979	520845	362103	329317	341343	500900	484378	551298	440890	456242	313208	638738	1477790	700581	712634	725394	807240	815018	758436	821013	630858	1328400	977699	815147	416814	929047	631476	768673	575464	609300	651952
385200	427467	483520	303371	347407	355820	322097	431768	292021	458009	471992	493410	337449	303005	315107	464298	449681	509646	406744	431043	289715	707456	1566880	747361	742749	761178	889862	903770	845630	902130	698270	1394340	1072850	864351	441108	987018	667489	822655	624594	642289	717010
386400	390213	458053	284285	329173	327142	297258	401668	272154	424574	443060	470815	314736	279187	291350	430368	415380	473824	376221	408053	272276	768739	1650700	787026	767952	790817	963134	984126	925001	972126	759573	1451300	1166480	912830	463537	1038580	699546	872760	667008	672920	779290
387600	359617	435662	266692	312510	301600	276456	372438	253835	394335	415789	448172	294095	257084	269739	399023	388846	439390	348994	388660	253791	821308	1720100	826569	791703	816866	1029310	1057370	995363	1035520	819272	1493900	1237250	952362	480377	1083330	730076	918308	703649	702492	837752
388800	331127	414318	249931	296616	276193	254880	346473	238643	367503	387707	428357	276095	238818	249803	371212	363148	407609	323420	370221	236295	866167	1787840	859616	807920	838777	1086610	1118860	1044260	1087480	872178	1537370	1299520	986843	496187	1120550	756365	952550	736008	726879	887314
390000	304936	391766	233800	278587	253735	235986	322309	223596	343604	363130	407899	259048	221466	232926	346391	338296	381736	300160	352671	222312	894830	1838590	885117	821748	855739	1127800	1169350	1088560	1129750	922287	1572080	1346440	1010910	508178	1147890	775643	984021	759230	749492	934894
391200	283595	377108	219186	263811	233605	219416	300900	209968	319854	339514	388838	243170	206830	218557	324801	314205	356292	278066	337021	208220	914398	1870610	908805	833237	865787	1161240	1210230	1118950	1162450	959174	1586680	1387250	1035130	518544	1169910	793964	1010480	779630	765394	965708
392400	262067	359493	206191	249113	215037	205131	281989	197919	296983	317217	371549	228694	192748	206385	304767	294756	332959	258330	318864	194670	927264	1885670	922600	838854	877280	1186730	1245030	1137330	1183250	984359	1590670	1415670	1056920	527693	1188380	804237	1032000	790179	780878	993228
393600	242703	346269	193061	237319	198141	191563	264784	186388	276375	295758	355499	215918	180549	196185	288134	275777	312439	240523	303401	182373	930923	1894460	932700	842113	888098	1201350	1270350	1142520	1195720	999582	1602700	1440480	1071810	533942	1195430	812868	1050020	800046	789388	1010320
394800	225334	330325	181706	225254	182788	179264	247036	176241	257666	276201	339140	205075	168930	186573	270931	256703	292721	222918	288836	171262	929115	1901690	939517	843838	891202	1210530	1284090	1138060	1202850	1009690	1608190	1456140	1076840	538138	1201570	815659	1051040	804897	794360	1020740
396000	211124	314896	169353	214273	168679	166849	231992	166384	240612	258081	322909	194282	159845	177733	257651	240571	275447	208299	274346	160571	921733	1898330	944235	842794	894430	1211990	1297210	1141760	1203290	1012910	1607880	1457900	1078820	540761	1202780	815504	1056230	811125	798900	1025880
397200	196661	301366	159059	202945	156478	156228	219698	156978	224706	241178	308703	185798	151182	169409	243743	225470	259024	193734	260772	151546	911822	1898930	945759	840816	897462	1210020	1300940	1128730	1202130	1013200	1610610	1464930	1082530	543815	1199800	814255	1056580	808596	800721	1021660
398400	183754	288400	148942	192180	145796	146812	208163	149336	210148	225197	293808	177785	143622	162014	232004	212612	245530	181800	246658	144689	898096	1887540	943386	835688	897158	1208240	1302900	1117440	1198470	1010230	1612690	1464980	1078680	544539	1195150	808762	1054780	806463	802796	1019750
399600	172095	277523	139708	182641	136892	139550	197103	141874	197399	210721	281511	170442	136744	154471	222014	200781	233669	170393	234513	138728	883160	1878290	942725	832491	895333	1201740	1300000	1108610	1193650	1002830	1605060	1465270	1077390	545382	1190730	804433	1051410	804708	803218	1008850
400800	161060	267336	131993	174111	129755	132295	187736	136192	185637	199431	269780	164716	130942	147811	212545	189940	221313	160270	222846	132446	867836	1863740	941164	826097	892611	1193240	1297710	1096990	1186170	994832	1597830	1462290	1076470	542457	1184210	797374	1046270	801981	803325	1001380
402000	152297	256723	124340	166268	122796	125902	180000	130668	175151	188499	258144	158426	126310	141857	204854	180994	212014	152503	212302	127771	850537	1847190	937075	822017	891453	1183680	1288350	1088020	1175640	982706	1590410	1448520	1072630	541214	1178740	790916	1039310	798883	800220	991178
403200	145126	248767	118663	157726	117411	119940	172895	125507	165280	178600	248845	154590	122632	135922	197221	173157	204291	144025	203302	124347	834739	1835770	931326	817732	887698	1172450	1278860	1072880	1167040	970288	1581640	1441750	1068370	539053	1167640	780587	1027830	789681	794454	980321
404400	139622	240983	113931	150345	112440	111882	160846	99336.3	165016	171630	225411	137575	102566	110826	215695	178490	237885	160716	196333	126772	865855	2036170	1003550	858008	985074	1182990	1307920	1297390	1186080	1200530	1780840	1566990	1130360	503474	1266050	747595	1040440	827008	792072	1005580
405600	128943	244322	118489	138138	96916.4	108653	180228	86110.4	158149	159862	205087	137476	105336	105402	207854	162616	208082	140655	164376	114197	817609	1880080	913515	820357	899414	1079770	1090530	1140120	1070680	1052400	1627300	1377870	987016	436924	1146970	708961	938976	742719	765712	899814
406800	117242	222808	112168	136036	87606.7	104426	166571	82387.9	149683	153512	205236	139081	106427	103025	194020	151411	182710	129030	157208	108676	785032	1747160	882273	787696	844579	1038560	1040080	1066450	1017580	984763	1525210	1308730	905806	410590	1082380	685973	888916	703280	745840	857636
408000	112931	208311	106523	125524	86506.4	104843	164810	82140	144420	152928	203747	147980	112740	105175	190633	142938	171454	120372	144516	102729	740663	1647070	844290	761773	808478	981046	988255	1005780	979108	932710	1439530	1259290	856083	396391	1037140	671256	852271	673770	732259	817884
409200	106893	201536	100746	119426	86654.4	105706	165792	82816.8	139520	155579	202598	158940	120115	106682	190174	137914	164318	114602	137128	99567.9	703973	1569530	813822	742541	783111	935088	938719	958587	946343	890982	1373490	1225650	832296	385631	1011130	658758	828975	653478	714690	789789
410400	101403	199051	95975.6	115695	87827.5	105987	168878	83697.6	138350	159241	203867	169642	127719	108445	191191	133626	160184	110489	130830	97426.4	667106	1505170	795813	722352	765846	896609	891460	926540	917230	862681	1338250	1199170	818376	371911	992965	649325	810063	633090	696775	764913
411600	98911.6	198111	93281.7	111968	89318	106048	174264	85019.6	139298	163370	207138	181104	135076	109974	194706	131392	160063	108239	125166	95909.6	635234	1455730	776560	707041	746238	865821	857330	881832	888808	843125	1308280	1175640	808867	358942	979912	641038	791595	616534	681457	736618
412800	97409.6	195618	90792.1	108082	92946.8	106874	181578	86438.8	139574	166679	210867	191996	142151	110447	199182	130712	159860	106541	122500	95099.6	607550	1415070	768726	689067	726704	839138	841234	852674	869524	822826	1275590	1147310	793574	345705	967764	635336	772930	595728	667254	712515
414000	95841.2	193678	89200.4	105788	94816.4	107262	190997	87240	138284	170342	216184	202511	148668	112237	202824	131219	160816	105413	120019	94437.1	587280	1371430	755311	670947	705434	816179	829859	815696	853708	803675	1234020	1121910	780427	333050	956953	629857	754433	575382	654757	689165
415200	94948.8	192344	89138.8	104449	98027.1	107620	200747	88122	136303	174913	220542	213915	155302	113816	206486	133048	163979	104852	119868	93984.2	567368	1331510	745193	653848	684265	797689	822998	780703	842614	780430	1187320	1091770	766720	322277	947033	621393	741153	562016	643266	673448
416400	96545.2	192589	90474.2	104556	102046	108226	207800	89082.4	135775	179775	225375	229073	164769	116216	211414	137390	171594	104991	121412	95477.1	552616	1290160	730412	636948	667906	776282	812166	748720	834539	758350	1149870	1060610	747558	314594	930949	610728	721201	547142	629748	654978
417600	100273	194997	93913.6	106075	110992	111100	218153	90782	136528	185058	229076	247832	177901	119038	218996	144562	187224	107819	124451	99555.6	537902	1251860	716437	620611	646589	757184	793510	713117	820665	736277	1109950	1026050	732556	306514	916827	600653	700608	533230	617676	633460
418800	108686	200309	98841.2	109525	127016	115094	228764	93629.2	139502	192860	234629	276856	198135	124066	229903	157736	211331	112787	130004	106010	526096	1214880	701906	602385	630403	733553	773746	684098	801937	711632	1075630	989990	711642	297997	902267	587518	680249	516314	604184	614122
420000	125581	209388	108250	115082	151693	123378	245385	99291.2	145855	203637	241478	316935	227626	133751	247027	181190	250570	123498	139815	117455	514218	1180240	686927	587109	612393	710000	747824	654121	772485	692266	1041230	949119	696385	292415	887326	574484	657155	498986	591431	592245
421200	155723	223077	122973	124403	192218	137683	272464	108963	155500	220373	250658	370177	270243	149142	273600	216068	309329	140595	153498	136078	496405	1149340	670637	570200	593001	689005	718773	623332	738893	668752	1001680	910596	678061	282297	871526	559430	638158	483479	578367	569278
422400	206721	244384	143882	141008	252815	161025	313406	124547	172614	246510	268647	442721	333550	174098	314113	270737	392299	169684	177193	162693	484000	1118420	653133	553246	575430	665194	694844	599357	706726	645923	964429	866878	657637	276155	850832	542195	614884	462294	565354	546794
423600	282634	273442	175840	166870	340600	199434	374981	149808	198236	284181	293849	534349	421477	211047	374146	347495	504571	218050	212052	202442	465249	1083730	631404	536306	551619	641364	666346	571949	672328	623329	925195	822296	639092	269472	832632	527714	592376	444069	550978	524135
424800	392580	313145	218482	204630	456538	255218	465397	188735	239480	342055	331917	645745	535285	264961	456588	448392	650123	290378	261813	256028	442316	1050900	614308	520369	531054	615985	636527	543485	640060	599900	881766	780055	619797	261633	809415	510743	573259	428853	535452	503186
426000	548955	367007	275191	259375	603138	335980	590015	245827	298375	420790	386824	782198	684688	340744	571699	581752	829769	394254	331450	322984	419713	1015790	595048	502928	508042	590116	607151	518685	607308	577967	844172	735425	595834	253786	782078	494381	549079	410611	518451	480606
427200	745904	435640	348928	332769	778181	446890	754090	323780	382222	524183	461240	943103	867144	439910	716185	738276	1045380	536724	418548	416335	397857	980497	574342	485622	481247	563417	578472	490520	575684	555610	803270	696375	575049	244456	757706	478352	526974	391307	501535	459959
428400	985859	520768	440189	429250	988521	585023	955027	426374	495766	659320	557311	1133900	1082440	568855	891459	926340	1295650	717838	521832	516761	377206	943065	558629	469317	459270	537128	552120	464943	544174	530006	763989	657120	551062	234688	730744	459920	504505	373747	485256	440185
429600	1270100	625781	546887	545920	1229490	753167	1190110	553426	639138	819541	672521	1341790	1322960	725757	1100640	1139030	1579150	937046	644288	630683	352393	905260	538786	451401	436296	507372	521814	438384	510489	505868	725094	617713	530638	224888	701232	446086	480834	352394	467758	418411
430800	1573210	742348	666270	680798	1495020	949982	1452330	708069	816195	1001600	814869	1565690	1578030	908678	1328890	1363430	1881330	1183630	770975	752704	327131	866866	519625	434050	411947	479122	493803	413061	478405	479560	683772	580492	506530	213346	670447	426945	457576	333700	450610	397316
432000	1901840	871223	790693	828312	1767000	1163900	1725770	879707	1022160	1197640	968696	1806230	1855660	1115100	1584180	1608740	2185410	1446920	906330	888272	304731	827977	500219	414836	390843	449384	464584	390057	445689	454477	648605	541432	482804	203029	636351	407697	434117	312280	432650	375583
433200	2220010	1010870	923949	982412	2108330	1448400	2034320	1114580	1236600	1423820	1181270	2081600	2160380	1416180	1862020	1867950	2565450	1715530	1121950	1011730	316148	788976	504117	406018	366130	454250	486140	382659	457054	404017	601540	499879	498497	211085	608949	427201	432954	310759	461840	410490
434400	2590710	1300720	1136130	1299970	2707730	1908730	2402890	1473370	1619170	1692440	1452030	2502140	2649800	1985990	2414410	2012960	3169960	1996640	1545050	1464650	333660	767665	511187	414988	374519	477428	534935	419538	453164	456603	631989	491742	574479	230896	642581	420078	456618	331736	470397	422848
435600	3576440	1881770	1699260	1815190	3578370	2438650	3258070	1856800	2253400	2440390	1881470	2990540	3215530	2409360	3194470	2363500	3815810	2594310	2006930	1873380	311458	751522	491544	415615	378188	473127	522434	382742	419708	392228	622631	455844	544406	236638	607118	398278	444425	318633	439014	395354
436800	4080580	2460910	2102960	2319410	3966990	2714280	3929540	2103840	2821080	3101650	2388560	3219380	3677740	2651160	3847980	2894290	4391600	3169540	2615660	2257490	267741	740575	466064	397352	365814	403755	487292	352931	390334	342988	611203	431728	506528	226740	571446	379058	424142	295972	404095	370341
438000	4596480	2857150	2539150	2779700	4292640	2938020	4406900	2303770	3344090	3650560	2849010	3327830	3967140	2815310	4431350	3472660	5061080	3546350	3113510	2711900	233935	719910	437291	373780	347822	361024	458863	319009	360746	313748	605089	410354	482740	200843	535881	362368	407985	274299	378695	348816
439200	4886880	3008140	2810880	2899650	4462460	3047380	4553780	2419830	3728080	4037650	3132660	3334040	4007380	2891020	4707540	3801770	5311250	3606860	3333490	2986620	195532	679407	401664	352460	329957	307178	402932	277340	328303	285079	593249	386153	450875	172758	499243	346391	389294	247889	355914	310199
440400	4731500	2875420	2719110	2761680	4340490	3014850	4376260	2429830	3830060	4070970	3152960	3231460	3874770	2849290	4598530	3858540	5114500	3473560	3192880	3001720	167809	633713	365716	325520	311205	268252	356448	237184	299120	253413	573141	358468	407661	149037	462560	324152	364419	221467	331561	289865
441600	4430020	2667810	2513130	2541660	4039850	2878420	4073750	2355010	3710360	3712450	3084650	3042270	3651050	2711670	4326090	3767620	4770580	3273050	2965780	2879540	149987	589278	338028	305778	292388	241075	324915	205556	279457	221974	545606	330941	367327	132344	429755	306609	337962	200448	307433	254833
442800	4133340	2507290	2269880	2363850	3715180	2689980	3702010	2215270	3489780	3356300	2859610	2811590	3389820	2517090	4010030	3616870	4394020	3071240	2787290	2712640	140218	549932	311241	284927	273196	220653	294438	183220	247374	198611	521346	305871	332438	119419	404421	286569	305019	180266	284158	227103
444000	3781430	2383150	2089070	2219790	3396810	2473400	3292530	2049610	3196270	3075510	2615340	2565900	3108220	2311400	3675660	3430840	4006680	2834710	2620780	2523010	129909	512710	287500	265530	261078	205220	272497	170624	226659	178834	502040	281752	306150	108076	384657	270838	282138	166561	266108	207459
445200	3426890	2267160	1946380	2087250	3085540	2262680	2969660	1878290	2927800	2796350	2404520	2339180	2826500	2119110	3328170	3221700	3608710	2540760	2460170	2316170	120470	480981	268864	251805	251439	192617	252985	161633	210635	164041	487581	261032	287815	99035.6	371225	259267	263546	156112	250266	193503
446400	3112660	2138670	1821880	1966230	2793990	2067220	2696090	1712950	2708100	2574670	2213900	2132150	2550160	1944950	2993920	3008840	3237970	2301080	2289950	2099550	112284	458853	253192	241038	245996	182633	241736	156892	200970	153047	478400	239897	273179	91727.2	361203	251087	247344	148757	239885	184104
447600	2856500	1987550	1695650	1834040	2531640	1894460	2470670	1560790	2522410	2357330	2044380	1944490	2300170	1790360	2728380	2792740	2921390	2097260	2123970	1943350	104640	442504	243459	235734	243475	174150	231316	153062	193122	145378	471492	228469	263734	87945.6	356402	247362	235715	144262	231869	175808
448800	2618720	1847120	1572610	1701940	2285590	1737410	2267930	1423860	2346840	2157610	1895280	1785320	2071850	1648910	2491490	2583590	2649430	1908490	1961050	1822130	99609.2	432752	234018	231350	244445	168617	224255	152315	190091	140518	467688	224949	258660	85771.2	354661	245358	229000	140469	226837	170865
450000	2397490	1709250	1451440	1569480	2074320	1600250	2082400	1305700	2176540	1973880	1765070	1634640	1869940	1524370	2284140	2389900	2415580	1749690	1808980	1704420	96880.8	428885	230061	232011	248617	166405	219113	152888	189497	137584	471188	222039	257282	86444	357488	246855	226114	139626	225500	168017
451200	2182520	1594390	1335840	1448480	1872840	1477420	1903320	1202400	2014000	1804940	1638910	1499500	1694320	1409820	2107010	2230390	2210820	1609770	1666950	1576640	97156.4	431613	228460	234534	255786	166176	215580	156179	191228	136933	479412	224147	260778	87933.2	364410	249731	227253	140454	226432	168108
452400	1979680	1481900	1226990	1344130	1696200	1366800	1746440	1111350	1852540	1660250	1524390	1377590	1534920	1305240	1936730	2086220	2019010	1485480	1530460	1437550	97882.5	440402	230276	239796	265748	167832	216247	161394	194325	137916	492924	227102	267559	90864.2	375052	254987	231828	143392	230921	170386
453600	1792280	1374690	1122100	1243720	1541170	1261270	1602630	1025380	1699930	1519340	1416060	1267100	1398200	1210870	1786350	1909970	1856680	1377650	1408790	1295680	100054	455761	235668	249909	278674	172628	219139	169364	199774	141274	511990	233782	277471	94876.8	390576	262448	239389	148206	237601	174279
454800	1628770	1282330	1029170	1154310	1401750	1166000	1471390	948847	1556050	1398250	1320510	1169710	1274110	1120750	1643040	1725760	1694250	1263420	1302120	1174060	105048	476790	244371	261489	294935	179701	225303	179476	208645	147034	539516	244129	291329	100952	409825	271094	249832	154985	247395	182277
456000	1485410	1191400	945634	1072090	1276980	1079850	1360540	876451	1426740	1286520	1228750	1075840	1162770	1037610	1505840	1564370	1553970	1167940	1207040	1067700	112953	502026	255514	275999	314745	190609	234243	192963	219316	153999	570852	257167	308537	108254	433034	281631	264012	164825	261178	192182
457200	1350700	1113170	868014	992375	1158240	997080	1255870	811959	1303630	1186850	1147460	996364	1060720	959584	1381830	1426000	1419100	1070330	1116950	970158	123815	536079	270359	294921	338885	204495	246806	208902	234134	164308	612334	276149	328850	118120	459737	293691	282076	177176	276942	204117
458400	1228700	1031370	798543	917047	1054760	921977	1160680	752716	1192350	1100120	1071450	919446	969488	890292	1268280	1305140	1301280	988245	1031580	887290	137153	575377	288740	316414	366871	222894	265195	229254	253388	176565	657998	297633	352640	130921	489978	306966	304300	192552	295449	220729
459600	1116100	963006	738279	846574	963094	851432	1075500	697702	1091990	1019880	1003220	850362	887518	829039	1165730	1195540	1195470	910756	954460	809226	153944	621516	310292	341686	398352	246808	285862	254380	277791	192274	710921	325694	381941	145647	525233	321955	330044	211375	316947	239366
460800	1010120	900127	677768	781243	879574	788508	998640	646014	999864	949306	940358	788769	812253	770497	1067690	1096500	1096290	838538	883282	739658	176363	673167	336565	368666	433403	276053	314722	284697	307536	213177	769451	361944	413724	163646	561697	339944	359608	233905	340838	264146
462000	915484	836097	622785	723125	806560	730072	929013	599909	917718	878186	880470	733689	743370	717149	985987	1005140	1007420	774930	816134	676833	204400	733925	372240	396599	470895	312959	351517	323985	345770	239055	829949	405093	450692	183488	604643	360557	393451	262066	366314	293690
463200	832554	782470	573388	669973	737327	677122	861160	558559	842581	817964	827664	683750	681547	668605	909402	922251	923734	709144	752722	619217	241332	799178	407882	425913	507477	359110	396436	371745	392555	270389	900485	457849	488268	206770	648762	380486	434185	293094	393117	327818
464400	759223	729739	527186	621531	677103	627530	802944	520005	777777	763986	778701	637388	626022	623783	837756	845828	849733	656120	698219	568970	287179	866995	440730	455083	546332	416198	450989	429505	445760	309055	974742	525066	535072	234691	694595	404612	478708	329653	422682	368803
465600	691122	686696	485520	575882	623816	581313	747735	489571	718195	711983	733606	594207	576816	584887	776212	775455	781842	602569	650074	521787	339220	939461	477662	484501	585173	482752	515898	497357	507966	354386	1050710	603504	585891	263450	741921	430042	530052	371735	450790	416987
466800	631630	645528	447802	535436	574918	539550	699775	461690	665487	667834	693353	555814	530786	547751	717520	716070	720370	555975	607471	481733	400712	1014290	513936	512436	626531	557178	589200	574386	579408	406342	1122950	695173	632025	292632	791456	459165	585965	416379	479883	469752
468000	578064	608619	417304	499785	531498	501680	654110	432677	612670	625934	657839	517936	487941	517080	674466	664553	665765	513170	567293	443670	465048	1087710	552682	537006	666205	636343	669433	663023	660119	465822	1195850	794074	682266	320664	842993	488180	646290	465921	509334	531093
469200	531132	580620	389458	471732	491417	466952	613069	405044	566148	589266	626632	485757	452538	487585	625338	616129	614152	472173	532182	409538	531291	1164240	589246	561489	703106	721340	754118	751169	741994	528260	1266480	897598	730549	346634	893012	516569	704953	514156	536028	594455
470400	490786	549950	362987	446184	455857	434788	577244	379223	524115	553757	596798	457040	421129	459893	583449	575376	571354	439037	501939	380271	598489	1235360	625352	581935	739458	800839	841392	839850	816537	593663	1327500	1001550	771450	372120	940828	543169	766291	562127	562254	657641
471600	452145	528206	339571	422830	424093	406311	540958	355162	487142	523535	571360	432505	392272	435744	545750	536008	533035	406988	475223	351089	659021	1301880	660340	602217	770342	880070	926273	920709	891198	658647	1383990	1098090	813238	397493	979490	569176	820177	605443	584703	723095
472800	420708	506633	319083	398772	395038	380246	510969	334179	452411	495495	548880	407001	364618	412990	509351	499142	496210	378882	450970	328205	717115	1361370	691282	618574	799706	947467	1002470	988988	959119	720281	1433870	1188140	846265	418455	1013060	590997	869790	643922	606813	781185
474000	393118	485479	302057	379082	368943	356122	482213	315276	420321	468022	527098	384275	340636	392828	480638	468071	466222	352658	430641	305517	765993	1410620	720860	631426	827216	1006210	1072660	1053660	1007880	779234	1472130	1256990	874934	432025	1041510	609343	917381	680036	627177	834762
475200	366820	466866	285316	358321	343205	333610	456781	298582	394144	444709	508754	364501	318960	375214	452100	439907	435797	327577	411237	286079	804202	1454100	745094	643573	844202	1056780	1132200	1103310	1049350	829196	1501990	1316940	902292	444882	1064660	623318	956848	708430	646392	881445
476400	345322	449213	269482	341226	321313	314112	433480	282817	367686	421485	488484	345021	299915	358254	427665	412373	409785	304814	393304	267629	834695	1481120	769728	653586	851488	1094830	1180220	1145720	1079800	871173	1524790	1362390	925396	454586	1086450	633742	984886	731759	662896	927300
477600	322283	435848	256931	323767	298563	294514	410203	268918	343548	401006	469517	327195	283462	343082	405251	385655	384889	282920	374569	250568	853490	1507300	788399	665146	865645	1127490	1224720	1186340	1101460	901961	1543220	1393350	940283	464412	1097810	643355	1009640	748266	673760	961527
478800	302297	418081	243482	308828	278302	278183	389714	256771	321337	380059	453267	311548	266845	329753	385228	360994	363890	264991	358420	235939	870041	1521710	804130	672463	873779	1147030	1258970	1214600	1116220	923804	1551650	1418820	952065	470743	1108140	647384	1027910	762932	684903	985541
480000	283827	403579	228510	294772	260309	262790	372145	243646	300805	360490	436804	295149	251212	319462	367778	338351	342964	246462	342103	220910	874713	1535290	816810	676497	879342	1160690	1278170	1225450	1126240	937702	1553770	1435980	957993	475243	1115150	649953	1043370	773119	694177	1001900
481200	265895	389416	217127	280540	241867	247482	354157	233138	280786	342887	422917	282064	238472	309122	349050	316938	324222	229138	327450	208929	879273	1542680	825351	674712	883198	1166910	1288670	1215960	1133480	946890	1540720	1441490	963699	478445	1115280	651145	1054390	777377	698846	1012140
482400	251278	372968	208309	267387	226945	233340	338104	221514	261898	326116	408268	268143	225645	301342	332460	297826	306705	215198	312367	198226	876605	1539290	829563	672403	886195	1167070	1292460	1214590	1141300	947751	1529430	1438680	965569	478615	1116230	648183	1061540	780510	705356	1022430
483600	235772	361376	197174	254641	212228	220142	322089	211100	245398	310920	394349	257078	214321	293371	317190	280496	289096	200393	298804	186163	869593	1535060	832820	672272	882154	1160690	1294020	1200190	1137960	947594	1518570	1430630	968919	480060	1112710	646145	1063850	781477	707649	1023960
484800	222428	347918	185463	243338	199337	208210	309642	202278	230068	295523	381481	246232	203847	285797	302854	264106	274302	188428	286223	176303	864098	1524370	831661	669422	880254	1150320	1291030	1186010	1138210	944349	1508060	1421460	967509	481921	1108340	640955	1063970	781211	709997	1023680
486000	209314	334538	174507	233007	187099	196765	296968	194826	216792	281879	369297	236438	195619	279476	290280	249614	259554	177610	273747	166774	852468	1511930	833256	665313	879935	1136490	1284230	1174500	1131760	935703	1494650	1404940	967485	481426	1102570	636975	1065310	777280	709650	1027210
487200	197864	323218	164978	222960	175620	187673	284258	187353	203677	270082	360103	227413	188245	273739	277338	236536	246781	166860	261929	158805	843164	1502780	828565	661480	876943	1124810	1277180	1163450	1125880	932678	1483490	1398810	964652	481633	1092280	630585	1061050	772930	705476	1025250
488400	189578	310887	155425	214184	165934	179659	274601	180978	191917	258091	352983	219671	182316	270070	266658	225728	235689	158197	250986	151400	831123	1487130	822667	654420	874365	1108290	1263380	1146610	1117570	920932	1468230	1385290	959803	479894	1089990	624956	1057780	768314	703765	1020830
489600	184971	301517	148182	205886	157510	172712	265789	174821	181892	248512	345462	212606	177378	266858	257843	215463	227143	150212	241671	145124	821299	1471730	815932	649555	871692	1091330	1242300	1128030	1105570	910370	1449880	1365370	954153	478723	1080940	618852	1053410	760272	698435	1016310
490800	177977	290994	141739	198626	154230	164135	263970	160976	180204	239202	322164	193086	158012	246969	283024	222774	260398	169230	229702	153660	863238	1638280	869317	684959	971814	1121840	1269500	1304590	1141950	1193240	1630000	1561990	1022070	477590	1184050	590763	1109790	803260	716118	1106000
492000	180066	296477	133728	166616	151568	165049	273831	137999	188224	233823	312892	209007	168814	252874	290832	208531	242174	151354	194170	136752	813518	1542200	793142	667759	915742	1013250	1033890	1120990	1018110	1043020	1527360	1342410	909254	409019	1094160	564533	1018620	729307	706424	995875
493200	159852	278043	121342	162172	132308	167652	262209	137815	177915	232037	311086	221789	178285	256679	274000	195538	220210	137393	184266	127416	777195	1439050	753506	645141	857761	969467	993413	1034810	963398	950918	1435680	1262640	840539	384498	1030440	549277	960908	688640	691063	938494
494400	154935	264737	114513	152864	125852	179550	264925	144152	170765	240801	308026	239976	194347	263240	270096	186351	209889	127170	169598	120495	737040	1361190	727546	627146	811685	919968	950431	964819	930060	888036	1357490	1212790	799415	374445	992304	535793	918900	666205	674134	883281
495600	150062	255218	110323	145124	126050	192728	270425	150758	163946	250558	302790	260134	212508	269239	271113	181390	201664	119881	160704	115113	708093	1301410	710245	615591	782108	881327	918332	912128	905675	840300	1298600	1175040	777446	369514	964895	522734	886379	646327	655523	843177
496800	145109	251046	106607	139520	126479	204021	275618	157049	159590	260873	298492	282362	233118	276351	276756	179882	196616	115850	156337	112328	679771	1261230	697525	603094	763861	846445	885586	870594	879284	813690	1255330	1141870	762677	364029	943678	512920	856075	629056	639775	813492
498000	144354	248460	104793	136070	126840	212840	284222	162070	159927	271872	296284	301926	251982	281472	284268	179420	192903	113229	153553	110188	660142	1224410	685902	590006	740276	817327	858850	832784	853164	795370	1218870	1116000	755205	355055	927376	506067	829852	614852	626272	784804
499200	143984	248164	103197	133492	127320	219920	295047	166460	160706	284946	296225	319020	266862	285626	294289	180452	191334	110574	151738	108504	640950	1188080	673107	577815	720227	791792	841087	803951	829593	771616	1182970	1081780	741706	348180	912432	497824	802944	599504	610279	758522
500400	143603	247113	102672	132577	127963	223737	304537	168785	160594	295846	295618	331854	278610	287655	304833	183167	190665	109106	151862	107023	622071	1147120	662277	563344	698343	765595	826082	780091	810817	745557	1140040	1048830	728266	339778	896379	491732	775920	582956	596817	731478
501600	144249	245146	102310	133078	128475	226924	312383	169463	160138	305229	294642	342098	287800	287329	313344	186066	191195	108050	152735	106498	607309	1104160	654774	550233	676443	742448	811627	758109	796290	714632	1092550	1010030	715463	329818	882178	485772	756305	570708	585691	707309
502800	147500	244901	103605	135891	130235	229548	320239	170094	159843	314017	295242	351732	295801	287485	322186	190782	193440	108780	155884	107987	588770	1063370	643894	539391	656097	719738	799645	737252	785407	686808	1049410	968524	694475	324097	864403	479352	736300	555543	574167	683400
504000	155614	247962	105567	140508	134992	233963	326148	169623	160296	318343	294381	360417	305476	286515	332494	197561	200115	112850	160535	110456	574475	1023900	633563	527726	632670	696444	778584	714587	773003	661170	1007310	935890	679646	317696	846452	468510	713708	540681	563391	660768
505200	169649	252619	108995	146018	143807	237947	335469	172703	163142	325960	296219	372522	316201	284812	344273	208393	210864	120488	167045	115039	559714	988740	623190	516688	615192	676232	755998	686396	761061	635372	968786	902888	661968	310306	830148	458459	690671	527778	551032	638470
506400	195403	262616	115165	155569	157926	244581	347702	176479	167336	334256	297852	391007	332156	289540	362668	227020	230020	132404	178877	125870	547092	957095	611425	502052	598063	653629	724470	660601	742649	612976	935455	870823	642065	304216	811008	446500	668927	508658	537338	612250
507600	235935	275030	124653	169086	182596	255100	364520	183793	175346	344831	302562	413562	357538	299017	388385	254584	261542	153617	198156	147593	527456	927244	597583	489374	575871	629776	693551	631508	717980	592059	899064	839630	626177	296565	794136	437055	645755	494401	525763	586775
508800	298459	292863	140502	190701	220382	269766	389799	195435	188948	365454	314763	450665	392965	317733	422712	295427	308528	187275	225223	172166	506039	898274	585394	477447	559072	607687	667830	606853	692208	570913	862822	805445	608201	289588	780444	425846	622684	475577	513274	566238
510000	388200	320269	162908	220582	276951	296023	429414	212678	211042	397622	333622	500638	443482	346962	478020	355240	378958	240163	267017	206978	483002	868988	569923	461515	538113	583582	638896	579647	662725	552912	827648	773325	591819	284029	763424	411738	596659	455434	499024	542505
511200	512092	355272	194899	262280	354500	335151	489978	238851	245402	444472	364369	569684	511709	389125	555282	432438	474498	316637	325278	254700	458961	841146	557648	449197	515939	558841	612890	553272	631683	532253	791771	739282	573752	276766	742920	399627	575684	438132	485681	522433
512400	677129	403008	238850	320234	457914	392235	574859	275731	295966	512260	408144	662297	605150	451041	662471	535834	600322	418352	404393	314366	435191	811124	542185	433493	494479	533517	587731	529506	595603	514144	757840	705893	553044	269718	719151	386406	552644	416781	471042	500151
513600	879385	465800	298550	394261	588416	472070	689081	324761	365222	600335	466206	780581	720132	532072	801382	661976	758075	555131	506320	391256	411796	780663	525203	419798	470922	509035	561285	504727	563256	495129	722006	672120	536095	262412	698371	375720	527470	398052	456950	476957
514800	1121380	540341	375590	484665	746021	573424	831558	392126	460114	716492	545723	927340	855499	638853	966602	811030	946133	717214	625322	480928	386162	751255	509628	405868	450370	483838	536840	480851	529848	475854	685712	638332	514472	253478	676186	363294	505019	380436	442295	455809
516000	1400040	630216	469608	592900	926406	703897	998775	475262	580101	855494	638598	1101210	1019270	768934	1167820	992365	1159440	910527	764592	590234	362826	719354	492674	390340	428439	455444	509274	456428	498534	457257	652926	600991	494642	246093	652310	351505	478384	359556	426993	433073
517200	1699570	730240	581905	708611	1129810	862130	1192540	580638	727108	1009710	748270	1291820	1192320	918900	1387720	1180110	1394220	1123460	924084	719330	340589	690682	476242	376786	407018	429919	483756	429701	466606	436705	616145	564530	473104	235442	628350	338024	456036	340844	411532	410377
518400	2025210	840173	705620	834531	1347500	1038160	1396350	697641	895172	1183280	872634	1505620	1389680	1095030	1624700	1388780	1637420	1345080	1083170	860454	315704	659548	456496	361378	386021	404737	459340	407196	434606	417082	585260	527062	450858	226423	599835	325060	427892	320076	395532	386428
519600	2335510	960602	841973	961030	1584880	1245040	1616100	832336	1069750	1390480	1055200	1712800	1557530	1331000	1829660	1601320	1856310	1548290	1308650	975496	321826	617343	465062	353362	355329	402229	468210	400203	431529	373192	531999	496350	470886	227002	576961	331098	415177	311607	408827	413715
520800	2843350	1246290	1090170	1283060	1910290	1666740	1959570	1090860	1374580	1661100	1233890	2113610	1940150	1823630	2303000	1727430	2340900	1791390	1701890	1325620	325622	600526	459011	346311	348621	415734	500763	440204	440589	430768	521917	499971	506557	248238	597138	325532	429033	327255	405207	429755
522000	3820870	1768490	1531040	1790690	2618970	2145330	2702180	1407280	1946860	2318160	1545830	2545520	2443560	2159250	2945320	2026240	2881770	2249330	2216520	1731940	313693	591246	448750	338091	337166	423631	488110	429149	426298	390160	512623	467709	502241	242084	579594	315298	418095	315806	379234	410287
523200	4294480	2351580	1879610	2325030	3102730	2425830	3329460	1639430	2519880	2953040	1948130	2817150	2836990	2386230	3490880	2485990	3411330	2701420	2851090	2119510	260187	574552	428308	326324	322833	365588	462918	408267	403266	341448	502600	443355	480896	229322	556636	304565	403640	296430	350602	386924
524400	4825240	2721120	2188500	2805520	3473070	2624800	3692870	1823260	3018530	3391910	2294660	2952270	3126420	2580910	3915030	3021460	3906490	3009450	3301820	2631160	228244	548515	402519	309283	305834	323668	434593	383442	375667	313407	495495	422292	460296	202997	528002	293731	389317	275708	325357	369327
525600	5044810	2987060	2397860	2983870	3664580	2761290	3851840	1953820	3370530	3548120	2510770	3000310	3274450	2695200	4075250	3440070	4140250	3097990	3460420	3062890	193701	518738	366160	293147	290535	278561	388040	340991	339458	285878	483018	397192	431274	182438	499205	284183	373384	251975	304726	341452
526800	4839380	2941640	2359380	2851410	3677450	2800330	3819900	2023060	3459460	3371310	2554580	2963630	3300360	2720000	4024970	3644350	4133480	3028910	3306660	3212770	170090	490290	342694	275622	273128	245268	342034	302193	310540	255836	468664	369979	398240	162821	470308	266402	352097	226569	283755	309338
528000	4394980	2776900	2220230	2673950	3510560	2745380	3633560	2019630	3336460	3048470	2521920	2855430	3211860	2672970	3858100	3689360	4001650	2882260	3123920	3134990	154031	460500	316067	260230	255794	221410	309067	263777	269234	227703	451516	341084	361174	146604	439886	255927	330076	203724	263953	284730
529200	3992950	2611000	2021420	2513500	3259570	2617860	3321680	1956290	3133370	2857480	2390250	2691240	3052320	2577400	3638430	3621990	3798760	2727610	2941410	2955060	143334	429866	293535	245600	241196	203360	282044	234566	237964	204362	433937	311611	331240	134763	415280	241106	307995	186966	246873	259950
530400	3615710	2459070	1848940	2374150	2984320	2470210	3051380	1854820	2885230	2653680	2254990	2520790	2868240	2437770	3387210	3498810	3551460	2557690	2762850	2761370	134546	400568	274287	232568	229943	188246	259244	214966	216386	184000	419905	288270	307084	123676	396951	229562	284938	172782	230795	238290
531600	3273860	2316020	1715910	2237430	2747100	2311940	2818660	1738900	2653590	2464940	2126220	2354940	2674700	2285460	3111650	3347070	3278220	2335180	2576240	2534150	125770	379074	257418	219785	221756	176833	242207	203068	201890	169933	409875	267756	288255	113534	381829	220607	269812	163205	218124	224016
532800	2979040	2169570	1605970	2093470	2524230	2164970	2609670	1624400	2448700	2286610	2004210	2191520	2483810	2139670	2873520	3177360	3009070	2133860	2389190	2267860	117020	359242	242385	210838	215644	166904	228916	195228	193302	159358	404652	249173	274589	107292	372201	215163	257700	156228	207081	211125
534000	2718450	2029510	1505420	1954280	2317830	2025930	2413930	1516440	2277950	2117030	1887240	2046620	2308490	2008060	2663300	2997480	2762780	1952070	2210920	2075220	110442	346532	230825	204727	212590	158912	217747	189940	186339	151822	403667	237946	265742	103733	366245	211916	245269	150785	199778	201391
535200	2473490	1891930	1406110	1810680	2128270	1898410	2243030	1422020	2127160	1968400	1782320	1910900	2139420	1886740	2470890	2811380	2557400	1789950	2035320	1921070	105348	337936	222202	200149	211902	153332	211234	188017	180720	147482	405418	230729	261589	102432	363476	210038	240339	148041	194053	195290
536400	2255240	1751020	1307910	1676100	1960460	1788760	2091250	1332300	1983130	1822420	1683500	1786750	1986470	1779910	2304340	2611140	2375020	1649440	1873810	1779090	102769	332818	216853	198752	215086	150217	207652	188187	178753	144708	407834	229600	261048	102925	365630	211225	237897	146940	191796	191136
537600	2058090	1631110	1207710	1554370	1802090	1677540	1947330	1251640	1852760	1696940	1594890	1682170	1843980	1679540	2148390	2415070	2205370	1523300	1738290	1640730	101661	333595	214519	199676	217473	149148	205769	191456	178270	143300	418885	231573	263699	105532	371300	213988	237928	147613	191673	190423
538800	1878740	1516270	1109020	1447300	1665100	1575940	1822830	1178470	1722790	1583820	1513150	1579940	1720770	1587850	2001680	2256240	2050510	1412580	1605660	1511700	103540	338115	214744	203708	225576	150851	208440	197483	180599	144715	432953	236916	270416	109335	381148	218816	241454	150280	194418	192232
540000	1717480	1408420	1020070	1351690	1538360	1481100	1710160	1111830	1598270	1479320	1435530	1489910	1604110	1504460	1871610	2058260	1905160	1309260	1489010	1379260	106715	346986	218667	210827	236692	153898	213293	206729	185020	147515	451274	244444	278842	115545	395831	224991	248754	154153	200639	196104
541200	1567900	1322070	940493	1259220	1422050	1393890	1606910	1047100	1484530	1383410	1362860	1414010	1502000	1423800	1745870	1871940	1766760	1214920	1384630	1263250	112009	361290	225489	220654	249934	160947	220892	216758	193083	152070	474474	256057	291685	123654	414036	233378	258438	160266	207746	203130
542400	1430770	1233620	867598	1171830	1317240	1315460	1516500	988117	1378920	1297400	1294890	1341220	1406880	1345990	1633550	1714290	1637450	1128040	1290130	1153740	119429	379996	235293	232679	267328	170348	231723	230071	203894	159687	504398	270937	308092	133428	435503	242750	271587	170580	218637	212320
543600	1313440	1145740	801892	1087880	1224600	1245660	1436300	934053	1278700	1218590	1232240	1274200	1316350	1270860	1527780	1578460	1519360	1049260	1199550	1054080	129690	402140	247318	249115	288396	183592	246573	248180	217824	169212	539450	288400	326760	145224	460458	253918	288241	182381	230590	224910
544800	1206630	1068670	745817	1009340	1141010	1177550	1357560	878183	1187330	1145870	1174390	1208620	1238660	1203020	1434940	1457320	1407060	973983	1120190	962382	143551	431320	263850	267787	312192	199328	264257	269864	236051	181491	579863	311232	350270	160914	489373	266765	308127	197310	246288	241462
546000	1106880	993902	690964	934329	1057210	1114640	1280660	830900	1103650	1087420	1120400	1151160	1167790	1139920	1348380	1346340	1304440	902179	1041640	878657	160570	465673	282606	288836	341563	220589	286019	294656	257879	196258	623429	340327	376175	178954	520894	279758	332265	214966	262365	262002
547200	1018310	925348	640506	871323	984120	1058770	1217800	784780	1027690	1028880	1069760	1097220	1102150	1082790	1264400	1245940	1211950	835336	965673	802994	184358	503777	303151	310263	372064	246615	311246	325033	285403	215692	672804	374340	404455	202206	554304	294822	359372	234860	279694	288031
548400	933789	862562	593984	809866	916775	1008550	1158330	741904	955204	976703	1022060	1048910	1042260	1026540	1193630	1154480	1126350	777791	898169	734933	214196	544590	326950	334170	404750	279232	343936	360006	320757	237578	725382	414466	440243	229541	591821	312174	391770	260532	297819	317003
549600	857970	806933	550640	757443	851866	960542	1102500	703631	888540	929192	978180	1009010	990894	974142	1131220	1068720	1048390	719620	835692	675404	251535	593328	354941	359718	437368	319458	381258	403310	364562	266831	779810	462731	477572	260910	628464	330131	425804	289971	316850	352065
550800	790903	757254	509795	706697	794128	917282	1048330	668146	829758	893900	938225	971437	938023	926007	1072960	994103	974626	669928	778724	618284	296889	642225	382458	383762	470208	370516	426814	454273	417132	300914	832227	519061	513900	296178	665432	350718	465887	323109	335129	393494
552000	729810	712636	472970	660483	743571	875752	998770	635782	771537	852220	897818	936791	892302	880069	1022820	927832	910028	623870	727376	565766	349830	695206	412967	410352	502271	427685	479376	513530	476773	341337	881459	583059	551946	332906	705719	372836	509841	358958	353635	441010
553200	674637	675833	440240	619025	696442	837778	949889	605510	719631	814112	862568	908237	849770	837749	973144	866672	847745	580120	682332	520820	408576	751234	443579	434809	535152	493519	539784	576723	543634	388588	936750	657121	589298	375205	744263	395698	555656	399904	371169	494353
554400	622618	636893	410100	581965	650890	802565	913388	579512	673212	784728	830498	881574	812984	796523	926014	812941	792234	539576	638876	480828	470652	806962	475012	454898	565646	562470	603709	646344	613925	439246	989168	742496	623472	417532	780384	416444	601738	441970	387838	550782
555600	578066	604440	384030	549613	610326	770297	877116	555035	630039	754362	798942	852208	781374	757408	885935	763922	742448	507033	602983	442336	535046	865986	506007	473325	594649	632028	674439	717914	686284	491510	1037610	834847	658254	459688	815375	436250	646788	484531	402318	610672
556800	537345	581451	361587	521601	572376	738611	839804	533026	587558	732424	770361	828675	755100	719031	846728	719954	695725	472881	571095	408988	598707	925378	536875	488681	620212	701437	741760	787188	755607	548858	1080970	915996	687674	496855	847874	457130	690142	527273	415821	669802
558000	500590	554875	340752	493796	537921	712434	810911	513356	548143	712790	746075	805736	729986	684724	811486	679994	652142	443903	542670	376654	659443	970413	565360	501395	644065	767844	809562	849323	820404	606833	1118900	994928	717848	529511	875885	474943	727980	566680	427679	727849
559200	465675	529187	322490	469955	505857	686414	781591	495798	514014	692860	718126	781258	705176	651529	782295	644501	615675	417310	515694	346873	714484	1009390	592483	512377	667243	825438	871012	907270	878132	658248	1150470	1064400	744454	557808	905857	493135	765710	602618	440690	779908
560400	437949	514382	306494	448334	476380	661586	755170	478013	480624	673387	694605	759460	686597	621561	755415	610985	579530	390170	493171	323018	759258	1042990	615545	521819	685083	878479	924371	956372	927509	706547	1180780	1120840	767500	581424	931105	509306	794257	634356	449747	824106
561600	411028	494574	290439	425892	448189	639169	731811	463469	450257	656447	672522	734340	664654	592690	727603	582272	548906	367265	469608	298862	799743	1070220	635633	526446	702238	920688	971992	992935	964540	748466	1203530	1172630	784202	603120	949403	522022	816926	660632	460145	866929
562800	386762	477986	276233	407210	422878	618231	709224	448501	423033	636090	647617	714062	645387	564282	706790	555564	518649	345453	448494	276209	828292	1089370	654524	531088	714567	954293	1013690	1033490	996170	785387	1220510	1211830	798087	618229	963080	533928	837323	685179	468686	912743
564000	363991	464746	262200	388686	398159	596608	684538	435325	398728	620638	625138	690784	628215	537220	685398	525754	489874	323218	427773	256528	850104	1108020	667875	534236	722075	976671	1044790	1060900	1017090	817306	1229100	1242640	808693	627464	968925	540885	849203	702510	473388	948599
565200	342902	448787	249955	371096	375794	576419	663149	420660	376668	603513	602697	667085	611281	511160	665370	500739	462410	304292	409312	238344	863830	1118380	677753	535858	729395	995477	1068750	1082810	1029740	842234	1219720	1264740	815750	632167	973889	546711	856521	713312	478965	976065
566400	322710	435365	237954	355158	354782	555364	641312	411306	355404	585047	579595	644765	595954	486988	645558	477571	439375	285714	391121	222046	870971	1124730	686806	535640	734866	1007480	1089050	1097420	1037330	860313	1217240	1279970	821269	637189	978211	549781	861622	722274	483179	994375
567600	303212	423261	226346	337083	333346	537658	620268	400210	333927	569386	558994	625057	581334	465437	630052	458566	416062	268004	373324	206534	876399	1128750	691151	534036	737694	1008000	1100350	1101180	1039050	873983	1214170	1294490	824712	638102	978252	551766	863183	727319	485678	1006980
568800	288405	409138	215909	321678	316011	520768	599919	388846	315604	551314	538663	602652	565350	446083	612698	443213	396228	252132	356430	192153	873313	1126380	695057	530113	739093	1004300	1109230	1107540	1036800	879595	1207970	1300100	825552	637659	975614	549068	861784	730429	489080	1014570
570000	272282	397687	205632	306679	297931	502776	579726	377634	297392	534869	518147	583718	550902	427818	598355	427933	376046	236652	340273	179766	866465	1122980	697987	528151	741674	999858	1115580	1106620	1031900	881780	1198880	1297200	827131	636268	972596	548023	858212	730356	491135	1014410
571200	255957	384786	196430	293031	281062	486401	560394	367710	281774	520573	498346	564133	538081	407338	584472	414195	357948	222393	325480	168815	858230	1119240	697394	524932	739303	989433	1116310	1102390	1023320	879776	1191170	1294750	825200	635278	964062	546150	849690	726555	490871	1013980
572400	243692	372078	186282	279981	264808	469703	540822	358739	266664	501323	479050	543774	523015	390026	572472	401162	340961	210757	312021	158251	848300	1108650	697620	521902	736548	979120	1114750	1100750	1016600	874663	1180980	1287010	820055	631943	960702	542538	843134	723667	489908	1009430
573600	232352	361340	176954	267642	250643	454764	522327	349223	252434	483210	459462	524959	509494	372660	561361	391017	327722	197941	299693	148814	838247	1102630	697429	520047	730634	964612	1107620	1094850	1006310	867720	1168400	1280830	819278	629108	953114	538004	837227	721773	488470	999861
574800	221348	348806	170092	255987	236822	438494	506066	340954	240165	467403	441275	505354	495390	357553	549950	380289	312747	187293	287140	140994	825862	1092850	692209	516806	726407	948874	1102130	1083560	993676	857996	1156070	1273400	819191	627510	945010	533296	829575	714735	487095	993790
576000	212791	339401	163664	245566	225455	424260	489052	333243	227452	451356	425350	486510	481651	343832	541388	371197	299764	177567	276271	133808	812065	1079130	689465	514657	723122	934468	1093480	1077240	981408	847295	1139500	1261270	816140	623823	940608	529872	820962	709303	485780	984247
577200	204395	330063	156656	236882	221252	403875	485847	332955	223926	433853	400913	456182	475309	306824	609786	398928	334574	193511	264544	140002	852908	1192910	742944	541674	792344	987983	1169240	1224390	1036110	1065920	1261620	1490600	901322	644975	1016050	509061	900322	743196	502612	1127890
578400	215683	342038	141946	212746	232561	407975	510608	319970	239708	432710	401243	460274	463133	295697	622880	384980	325678	175134	219191	124482	810316	1140970	683239	530843	760247	902234	990016	1076190	921705	967936	1202060	1299790	818270	551862	952109	488285	831932	680504	500516	1024410
579600	195349	323119	130422	200390	210237	376065	467606	300416	231131	402948	374181	425935	426852	280286	578861	369469	304123	158344	209204	113088	765248	1077240	654459	516167	712199	859290	938906	1013560	871530	899657	1141390	1214570	761380	530885	902850	469698	773721	644128	492368	958901
580800	188489	312019	122807	188292	200148	363683	437543	297388	223767	381302	348775	397553	406492	270243	546497	351516	299214	147535	197738	107213	724357	1025040	638440	499902	676550	825576	886867	953292	832736	843234	1087030	1155760	726274	524265	872616	458235	731944	622805	482342	895970
582000	182713	303959	118225	181855	198428	356696	410972	294411	217860	362528	328418	378775	396199	259358	521596	340968	294242	141456	191206	102349	691094	979370	618980	487902	651260	791195	853218	904482	807015	799258	1043440	1116720	704168	525109	850498	448382	697325	603974	471987	845322
583200	179698	302455	115991	177154	200124	349506	387311	291725	214528	344891	310332	363144	389141	249649	500445	334622	291015	137056	187149	98953.8	667256	946151	606840	477111	630280	763698	819175	861352	787447	770821	1007440	1091070	692336	523649	834920	441854	671630	591670	461467	806948
584400	177578	303910	114638	174655	203068	341973	368624	290078	213093	332790	296815	352726	383109	241216	483056	328144	287914	134216	184080	97211.6	647957	920440	594407	466882	612158	741768	800168	826967	773442	748889	977160	1060880	680591	518200	817473	434799	653797	579320	451923	776238
585600	177475	306367	113973	173418	205369	333952	354418	286383	214606	322020	286368	343408	374356	234165	469647	324672	287179	132025	184397	95984.2	631094	893146	583116	455060	593072	719445	785512	801237	757998	730146	942640	1034110	669829	510526	796899	428324	632030	567302	440733	741320
586800	178240	308243	114163	172387	206371	326404	341974	282051	217103	314204	277012	334764	366465	228733	457819	323498	286009	129262	183898	95509.6	610764	866734	573866	443996	575370	700468	772616	776119	743323	707820	907920	1001570	656512	496723	777580	422911	613408	554205	430738	708718
588000	179315	308915	113882	174128	205935	319124	331748	273081	218427	309265	269130	325992	357464	221538	447256	322197	286386	127469	184863	95817.6	592976	840678	561957	432673	556935	677248	757704	758192	731923	684828	872558	974897	645101	486657	757009	417666	593369	538072	421629	679448
589200	181471	307061	114884	175995	206781	310849	324458	266625	219301	303128	261822	316862	347132	214584	435184	322142	286917	127409	186838	96454.2	573376	814910	553174	423171	541908	659280	745040	737919	719054	661374	834708	947943	630952	471164	738495	411924	576816	524777	412701	653038
590400	187115	308665	115979	180643	207985	306372	317523	261268	220458	300078	255098	311080	339072	209048	428221	324791	288351	129110	192683	98650.4	554451	786779	542172	412022	528900	639635	729864	721475	706032	640933	802769	918934	615629	464555	718164	403452	558091	509190	403405	627231
591600	195958	310252	118738	187794	212833	303676	312051	257148	221987	296901	249357	307944	334086	208803	421945	331793	292683	134194	198977	104098	539111	759973	532478	404809	514133	620026	710539	699670	689727	621047	769538	894106	601998	452957	700276	396446	540356	495620	394419	602874
592800	211408	316343	122025	197516	219178	302608	312756	255550	224685	298003	247890	308519	334886	211998	422584	343660	299273	143896	209128	113808	519136	734300	520871	393186	499165	600206	695933	681211	670571	600392	736426	867284	585309	444551	680121	386806	521912	481574	385292	577620
594000	235645	327399	128331	213915	231266	307862	319245	257111	230814	303698	249353	316440	340416	220224	431721	365198	313197	161788	225988	128601	502019	707639	506653	382646	484159	576861	678197	659534	648391	582903	708123	843421	571550	437452	661022	377893	503555	465808	376134	552950
595200	272708	341677	137941	234948	251796	318597	334884	264298	242096	315847	255198	332224	354678	236085	451728	396686	335898	189810	248934	153742	481946	681508	495612	373049	469862	556972	661309	639545	623673	566243	678201	817940	556397	425125	641807	368454	487358	452590	368833	530107
596400	331727	364444	151945	267555	282307	338060	364290	276825	261585	338566	266532	359060	382309	262327	487126	443612	370824	234187	284437	188748	461430	656326	482462	361614	453439	534940	637036	613182	597846	550007	648938	788254	540866	415579	621043	357722	468811	437627	358822	507011
597600	415140	396388	173482	312895	331123	373072	409942	295845	292030	373331	284893	401210	423315	300860	539354	504458	421944	297976	333566	237978	442133	632368	470916	351774	435446	512758	612162	586592	572380	533238	617344	757609	525536	400584	601823	348451	452048	423135	349720	484196
598800	527965	442874	201834	373183	399828	420604	476118	325487	337144	429655	315703	461193	484110	351745	614297	586116	490663	382225	400554	302861	421579	609887	458458	340640	417965	490382	589152	559433	549653	515696	588967	724229	508636	386404	582028	338331	435002	407367	340391	462032
600000	678666	506026	241906	453404	492088	489275	564820	363944	400272	503588	355108	539972	561555	421602	710600	689538	578966	491168	494180	384383	401248	584804	444115	329128	398759	466801	565162	531932	529574	497746	560165	688192	495000	373993	561795	328635	416913	390156	330908	439742
601200	862023	577940	293872	546951	610448	573511	678202	418683	487554	601273	408221	636555	659138	510866	829300	809181	688500	621181	597706	481084	379831	562509	430822	318398	379792	444938	543310	502810	503744	478516	529973	652096	478392	356573	541126	317911	397328	374914	320902	418951
602400	1080950	667552	356995	661375	750151	678012	809706	485315	595176	716632	470556	751508	776656	620369	974374	951823	815986	773765	725687	593368	357368	539602	415939	307638	361543	419662	520807	479606	479047	460793	504382	615676	462986	343348	521559	308531	380411	356508	309819	398719
603600	1320460	767146	434247	786074	915415	801666	962492	565072	728668	851079	547547	886691	904840	743240	1133610	1104610	958258	938142	862155	724244	336787	517720	402297	296461	342615	396800	497130	453145	450962	440630	475659	578479	444892	323653	501401	298389	362195	339138	300088	379274
604800	1580230	877870	520277	916937	1094800	934990	1127550	655205	876018	1000960	632044	1033410	1046710	886953	1310050	1276040	1111610	1108390	1016080	864352	314722	494218	385892	285136	324162	373261	475716	429265	424792	419608	449897	542580	425521	308574	478377	288388	343216	320322	288690	360746
606000	1839570	996486	618916	1050700	1259620	1087100	1278660	749625	1031990	1192420	744207	1168770	1140220	1069040	1436810	1464310	1208350	1250550	1233940	1000140	320010	459860	383370	275132	303352	363945	501535	431530	411820	378205	406260	512068	421262	306937	453210	288263	318310	310520	286449	365531
607200	2231700	1274370	802540	1391850	1487910	1404840	1571670	962598	1276720	1391040	867816	1470260	1501910	1417790	1825800	1567250	1564520	1467790	1581630	1324760	315481	443595	382302	266458	296571	363567	522284	461685	415266	411017	388770	523034	441058	331036	471573	285895	313334	319320	284978	391985
608400	2891410	1795800	1120020	1904710	2059300	1812210	2113030	1241280	1727220	1812070	1066710	1802880	1892740	1695830	2329830	1804950	1979800	1811910	2042780	1747400	312563	434381	378624	257747	285684	371686	497141	443407	400161	394627	377599	498285	440140	298430	464712	277796	303501	311775	270624	379399
609600	3292700	2376580	1412620	2430780	2500710	2043310	2556510	1430520	2199020	2285180	1333270	2046280	2214360	1933450	2770820	2189940	2371190	2147440	2677860	2170040	256419	425947	368138	251643	273239	319649	471756	421604	383618	359118	369359	475949	421146	274794	445612	269065	290218	295916	253580	358288
610800	3587410	2616210	1641200	2750500	2791870	2196150	2856770	1581090	2560250	2600740	1569970	2225750	2471250	2142180	3101390	2656060	2675910	2401270	3060640	2616730	228425	408554	346637	241009	259366	287196	431559	404038	359356	334536	360179	455031	394412	239982	424974	258310	275217	276444	237611	342602
612000	3739850	2859090	1759540	2930710	2960930	2313060	3048330	1698940	2803690	2736610	1733130	2342870	2635320	2279410	3287190	3002690	2874970	2520860	3237190	2959750	194800	388575	318348	229983	245377	249520	395198	371046	329736	307677	347992	429937	367305	210125	407530	247758	263892	250092	222469	324503
613200	3669590	2827510	1793520	2883430	2998720	2379810	3112620	1768270	2888990	2621960	1801680	2392040	2716420	2340420	3361320	3149170	2952800	2540950	3153780	3091330	172599	368802	297635	218828	231669	223110	350226	337958	293315	274077	335378	397686	342327	188179	388535	232627	250188	231806	208070	290222
614400	3497300	2696020	1728270	2777300	2907860	2381590	3050310	1789880	2815290	2565330	1830050	2374690	2718760	2332100	3296380	3174550	2947940	2490190	3019500	3055680	158575	350457	275023	206159	217484	203139	313584	296718	259046	244153	322237	362047	315215	171061	368783	222874	236321	208520	194203	270810
615600	3272490	2559250	1616660	2648760	2742870	2347080	2897660	1778510	2657300	2468630	1768190	2315390	2657760	2279410	3179050	3145150	2877960	2408660	2864250	2933050	146681	327492	255415	195315	204555	187878	283988	265552	232569	218410	310115	333020	290284	156823	350751	210198	223464	190530	182292	248725
616800	3045530	2427140	1498840	2509150	2559920	2282010	2754940	1733420	2488900	2348120	1691420	2244680	2586290	2193360	3050370	3068450	2765200	2305620	2668470	2755110	137639	306583	239836	184822	194064	174537	257934	242483	214101	199578	298766	302766	271880	143623	338590	201043	213283	176926	171866	228685
618000	2832210	2292180	1388490	2362750	2386920	2201390	2615290	1675110	2321900	2239390	1617800	2164590	2494440	2087110	2897020	2980820	2629450	2181400	2481190	2527490	128648	291884	225706	174275	186191	162970	238211	229043	202306	184315	291508	278845	254448	132130	326850	193194	201951	166577	163174	214572
619200	2629590	2160740	1290820	2208800	2228290	2108150	2485850	1605970	2171200	2127570	1545190	2079250	2388750	1976560	2747630	2876850	2490700	2030490	2313610	2299930	120612	276497	213356	165987	179846	153469	224507	220281	193510	173190	286171	262557	242529	123951	319972	188005	196968	158829	156131	203357
620400	2433800	2030890	1209500	2058940	2077240	2009880	2354640	1531920	2035680	2015850	1474300	1991320	2285790	1872090	2612060	2757570	2356180	1880210	2157450	2121850	114239	265608	203370	160423	176354	146484	214535	214161	186956	164634	284399	252211	235228	119162	316291	185855	191196	152844	150021	195222
621600	2253630	1912350	1131880	1910760	1936540	1915490	2237580	1466920	1918870	1910610	1407520	1902360	2184050	1770100	2481900	2629920	2229150	1740090	2003090	1972540	109750	259053	195718	156325	174554	140614	208495	212591	183017	159419	285637	248351	231864	117208	315372	183803	186662	149234	146103	187582
622800	2087630	1784040	1061700	1768680	1815140	1828520	2132050	1402370	1801660	1804880	1345200	1816540	2079350	1675990	2360500	2483920	2114630	1613980	1856070	1830650	106971	254888	190554	155213	174366	136608	205064	212835	181510	155577	289623	247287	230660	117286	316868	182936	185120	148087	143908	184103
624000	1937050	1672790	995482	1639320	1701780	1741480	2026120	1345460	1691540	1704860	1286740	1744750	1988560	1589290	2252030	2335630	2005570	1497630	1721920	1697410	105566	254093	187479	155651	176916	135275	203106	215631	181015	153906	295992	248928	233379	119511	323284	185588	186025	149873	143376	182048
625200	1798100	1567510	933292	1525150	1593080	1664810	1929150	1289610	1592440	1617770	1233270	1670220	1898810	1509780	2142270	2208190	1900790	1387800	1598640	1580540	106186	257269	188156	158445	181852	136100	205014	220640	183117	154480	306260	253891	238392	125110	330438	189006	188378	152468	145051	183210
626400	1668640	1465460	870445	1419450	1500140	1591080	1841070	1239320	1496210	1537050	1183300	1593710	1812640	1433840	2039580	2061310	1801030	1298670	1497590	1464010	109059	261885	190806	163941	189968	139003	210226	229469	188385	157213	319629	260777	245814	131833	343158	193658	193889	157505	147710	185655
627600	1552690	1378430	812483	1321020	1412410	1515650	1751800	1188850	1403570	1455350	1135810	1521980	1737430	1363120	1946570	1926810	1704620	1211860	1401640	1355520	114349	270142	196797	170508	199409	143703	218674	240566	196480	161606	335796	273432	257299	141182	358450	199935	201294	165264	152684	190950
628800	1448510	1295960	756245	1231660	1328760	1446240	1672130	1139820	1316270	1385430	1088390	1457580	1652310	1297250	1856480	1809760	1619330	1129300	1309910	1253290	121452	283049	204440	180437	211621	151300	229922	255290	207105	168348	356305	288694	270820	152052	376411	208134	210493	174146	159832	197776
630000	1345940	1204080	703548	1147470	1253050	1379800	1598330	1094660	1235700	1318750	1044580	1388460	1570420	1230240	1768990	1700650	1537190	1059370	1227650	1156220	130932	297960	215730	193792	226889	161802	245060	272616	220454	177871	380262	306796	287789	164972	398942	217118	222956	185523	168383	208374
631200	1253780	1128110	654666	1041440	1182380	1316860	1526750	1047930	1163360	1250680	1000410	1330040	1499910	1170280	1688210	1601990	1456680	992606	1146530	1063330	143305	316845	228976	209136	245319	175965	262730	293607	237206	189584	407894	330605	309159	181736	423752	227825	238187	199114	179099	220106
632400	1164980	1056510	609308	965809	1110790	1252380	1455030	1005310	1094630	1193980	964875	1274600	1427730	1108150	1608560	1509950	1382080	929674	1074190	979642	159111	339797	244359	225360	266040	193152	284305	317617	257762	206160	439602	358981	331043	200386	449123	239186	255773	216076	191764	235845
633600	1084210	983068	567796	893095	1052650	1192940	1392510	961582	1028690	1134790	925574	1216820	1356820	1049250	1534130	1425220	1312840	873433	1006030	901236	179999	363587	263170	240218	289694	214367	311009	348041	281808	224074	473356	393400	356973	223823	477726	251567	276129	237602	205668	255118
634800	1011760	920955	529438	832701	995406	1136560	1327260	922350	970019	1077590	890474	1165360	1298260	993421	1465800	1341700	1246340	814705	943519	825892	206359	391774	283792	256886	313603	242753	342459	381307	312417	246480	510065	433280	385520	251277	508079	265404	299172	263668	220068	279335
636000	942728	861366	493527	773810	938839	1083150	1267460	885114	916772	1029360	856664	1114970	1238890	942682	1395650	1266390	1182270	763336	889590	759625	236471	422799	305333	273866	338354	277516	379490	419802	347737	273535	547655	478538	417188	282836	536957	279993	324186	290979	234315	308545
637200	878567	808495	462494	726423	889686	1031750	1210760	850924	866410	981236	823685	1061450	1182660	892805	1332980	1200400	1125570	721610	840276	698688	273216	453625	329058	290540	364435	318746	422518	465360	389665	304140	585080	532067	449390	320530	566605	294843	353250	322181	249489	344325
638400	818938	763938	432992	683322	840826	983925	1156030	815589	819622	935927	793858	1022630	1135630	847048	1275750	1134060	1070560	676063	792502	645932	317553	488356	353548	306277	388614	366512	470039	517235	436650	339007	622567	592489	481275	363336	594001	308202	383804	355290	262785	385648
639600	768010	720902	405641	642632	799844	942132	1107010	782494	778074	891766	766288	980960	1083670	800438	1218990	1076780	1021210	637866	745930	595972	367796	521308	377446	320476	409434	420522	524145	572577	488686	379768	657263	659142	511444	406397	619034	322764	414976	391155	276468	430112
640800	719186	683728	382840	607462	759382	900131	1059430	751665	741102	848679	737946	946953	1037550	754855	1170440	1025720	976242	601213	705217	549950	421078	553955	401214	333116	432730	478049	581707	632887	544090	423270	688484	729479	540859	451436	643705	337658	447954	429878	289448	472566
642000	676579	651385	360103	574548	721139	859846	1011900	722048	702193	813630	712762	912035	990386	712470	1119570	974720	932664	567484	667958	508700	473931	592192	425316	344502	456211	538434	639066	689963	600543	468627	718333	806066	571087	496600	664016	351525	479919	466948	300811	519274
643200	636372	622972	342314	545326	686420	820788	971278	693398	666430	777314	687209	874238	949181	675533	1073620	930638	894253	537300	638545	470621	527762	625995	448477	355292	478295	597234	700201	751439	656155	515583	745541	883050	597864	540185	685431	364806	511402	505893	311993	565270
644400	601328	599695	323649	520667	653936	785531	930739	666096	630767	743754	664148	841275	909690	639350	1032920	888822	856976	507165	607000	434655	575859	656593	469437	363160	497216	654278	757348	804114	709340	561335	771366	957698	624710	578467	703316	377007	541143	540954	321660	611319
645600	566315	573741	307814	496353	619943	751328	895140	641160	599727	713318	643234	806079	868840	605649	991908	849680	820731	480169	580718	404389	622778	681144	488048	369171	515395	705134	807071	854187	755949	604573	791710	1024400	648286	610559	717395	387807	567038	572104	328707	656005
646800	535923	555262	294231	474066	592390	716623	859335	616442	569606	680404	620850	773416	832282	574713	956417	814178	789238	454378	556304	376198	661133	702408	504628	373879	528626	752561	855540	901131	796376	647906	807022	1078250	667581	633462	729434	397162	592408	600322	336658	694462
648000	510882	535734	281460	452535	563560	685682	824158	594517	542846	655347	600615	744100	795801	545908	916303	776688	757345	429381	533234	350472	693930	720434	519260	377897	540807	790835	897596	937331	830914	683464	822366	1123440	683593	653572	736886	403857	611549	623274	342508	730466
649200	483468	516935	271446	430488	539066	653901	789358	573253	518395	627282	579095	714358	759151	518270	883346	741751	724368	407313	510188	325825	719155	735930	531433	380223	551071	822562	937725	970950	858698	715611	829342	1159220	693173	669306	743216	408670	627572	642636	348057	758406
650400	458599	501529	260170	411402	513285	624228	757674	551919	495446	603033	558326	683977	725885	492853	846454	706419	696465	384839	487212	305603	737513	747669	540265	379820	556878	846914	962518	993601	878666	742918	838249	1189050	702988	681459	744580	411520	638900	658118	351128	784677
651600	435939	483718	249776	390470	489597	594564	726786	530070	472756	579100	539484	652884	693624	466976	812340	674436	668615	364180	465348	285156	747784	753562	548729	381992	562709	863863	975690	1013590	891018	765968	839100	1212940	708918	687839	750194	414286	648884	669568	353415	804762
652800	413659	469595	240047	372192	468007	564513	695348	508914	451184	552089	519412	626058	662789	444373	779919	641817	640968	344044	444780	266671	754450	759934	555961	382797	566815	874522	991813	1029190	899857	783764	839244	1226680	713542	688164	749960	415109	656029	679268	355033	819617
654000	392395	453080	228768	353112	445664	537954	667070	488423	429787	530850	501528	598822	633512	422054	747963	609891	614833	323776	424079	250701	755217	763436	558390	381497	568524	878263	1000300	1032970	904662	795620	829444	1237960	717051	690203	748550	414677	658076	681146	358925	828269
655200	372459	440591	220122	334723	425922	510978	638416	467864	412129	505544	481273	574354	605402	401743	717492	579836	591974	307576	404043	234500	753880	762908	561147	379570	568475	878477	1008690	1039560	904248	801872	821817	1241240	718614	691780	745925	413648	660550	685312	360801	835947
656400	354176	427051	210531	319435	404699	487884	610575	449208	392735	484978	464646	551387	578172	381833	686788	551287	567291	291073	386055	219914	749366	761308	560734	377393	568390	875335	1010770	1040870	901075	810708	813817	1243020	718818	690636	741045	411037	658663	684669	361341	840605
657600	337149	411663	202967	302356	388129	466802	583227	431255	374703	464178	445030	528329	553806	364103	661832	525051	545070	276496	367815	207890	743183	755829	559880	375962	566893	871007	1011200	1041830	895320	814314	804521	1240140	716188	684748	736872	407886	657372	684048	361739	839904
658800	320819	401118	196026	287639	370150	444613	555986	413575	358234	445108	427573	508688	531154	346349	633461	498573	523472	261908	351035	196188	731146	750526	559710	372580	561894	864637	1007360	1038360	886505	813950	794710	1234020	714452	679971	728588	405169	655117	682216	359447	839847
660000	306620	386851	188080	273113	353496	424344	532338	397286	343487	427803	410841	491065	509651	330022	605828	474453	503919	248526	334962	184737	719060	744054	557280	369628	556943	854105	1003760	1034170	879270	811408	785036	1228330	711692	676016	724170	401311	649835	675734	359376	836692
661200	293023	376446	181015	260281	337767	403302	508648	381130	328790	408251	394713	472239	489736	315686	580804	450492	485363	236886	320163	175370	709328	738187	555835	367637	552468	844751	999224	1029490	870042	806008	774948	1221170	708048	670584	720758	397210	646509	671120	357080	829140
662400	280249	365921	174370	249006	324004	385360	485423	365605	314420	393234	380033	455911	469467	302065	556823	429808	468297	226086	307373	167050	697228	727820	549438	365107	546230	830680	993388	1022420	860611	801385	764846	1212770	704056	664437	714354	393903	639236	666927	355393	824178
663600	269969	355687	168616	238476	317211	367350	480810	355520	312807	377418	363505	421965	449656	278169	600228	449830	520044	241614	302023	167920	737686	787646	598800	380329	582235	913098	1133570	1180150	924926	979536	839520	1385260	794395	708618	780104	394558	710107	698448	360601	944716
664800	288070	377856	160551	229087	343748	376284	511385	340436	341081	387793	363122	408647	430629	268681	611060	419910	516719	222159	260408	153007	702080	759184	562153	372740	556277	821571	995234	1048460	840095	908324	807073	1236270	736186	620263	739505	381816	672070	646255	357860	870411
666000	272607	359322	145343	211410	327820	346029	468882	313786	330874	362140	340106	383196	395645	257812	555094	397076	486369	200309	246835	137936	664864	721747	545488	363704	529331	775576	951218	985179	786722	850181	767190	1158960	695340	595025	705906	370412	631147	612113	351008	815401
667200	270073	353077	137535	202232	315514	328990	431692	301113	321234	338390	313483	360035	369450	248909	515539	356706	468325	184853	234705	127118	635908	690367	530079	353678	506351	750834	913572	930670	754692	799473	733211	1097130	667938	581839	678592	362116	593018	592878	345527	767087
668400	269693	351274	132825	196055	311044	316220	400592	290605	311890	315790	291024	342489	350977	239505	483911	327537	456048	173186	227081	119418	609660	664161	517032	343536	482716	723102	878224	889727	731618	760928	704070	1049990	651310	580928	661106	356218	564798	577816	337934	721430
669600	271704	350201	129952	193176	312172	304337	375514	281106	302802	297944	273224	328776	335999	231177	454490	308726	444762	164403	222470	113769	589773	642410	507798	335035	467583	698502	850106	857384	713008	729902	680093	1008800	640181	580541	649555	350336	547403	566158	332452	687145
670800	275025	347842	128033	191955	315441	292135	354792	271596	297778	284500	261857	318236	324686	223027	430428	295382	438998	158218	221486	109753	574314	622551	498482	326986	454496	680028	828044	826887	699145	707294	657447	973352	629246	579000	635720	344648	528189	553448	326853	659336
672000	280267	343313	127593	191768	319959	280251	338999	262842	296377	273641	252666	306705	312659	216254	409711	284327	433960	153225	220322	107534	557700	603162	490280	319403	438148	664445	812308	800465	687034	680935	632826	942569	620240	568046	621470	338410	511056	543687	322405	632208
673200	286354	337128	127953	192233	323312	269234	324532	253592	294962	265081	244579	298425	301347	210105	391890	276000	429258	148612	220809	105970	539162	586112	482899	311447	424802	645885	797354	778155	675478	657060	609707	908711	606397	556756	602263	333665	493783	532200	315656	608568
674400	290692	329572	127358	194148	324802	257331	311984	242861	293016	256190	238130	288236	290177	204760	375764	268400	423185	144866	220614	105156	520717	567473	474170	303515	409942	625115	777910	759260	660848	630164	585170	879968	593145	541275	583085	328100	475876	519372	309275	582448
675600	295571	321931	126695	196705	326281	247645	300090	233466	291748	249490	231472	279178	280682	200745	361354	261968	415340	141317	222446	104861	502644	551118	465871	297003	398416	605190	757238	741892	646270	601205	561730	848084	578584	525474	565836	322551	461026	507060	303751	561579
676800	302300	317036	126152	201888	325314	240544	289891	224873	289042	244234	226020	272104	273445	199412	349270	257966	410203	140063	226485	105892	488345	535418	457773	290090	389007	583705	729353	724121	632722	577152	539213	821545	562798	517368	546996	316606	443908	494336	296546	543010
678000	310020	313525	127426	208781	325238	235152	282893	218807	287038	240562	221765	266065	269692	200594	340048	256679	407080	141359	231568	109528	472788	518613	449431	284062	379557	564658	709379	702779	619950	553488	516286	795225	550020	503598	530442	311166	429758	481643	291485	523048
679200	320656	312995	129402	217723	325751	233174	279339	214323	286098	239128	218438	264027	271074	207937	335200	260674	405916	145146	240820	116476	455716	504057	438267	277274	370966	546364	693606	683819	604489	533527	495586	768524	533615	492916	511380	303916	415011	467096	284022	505807
680400	335780	316557	133925	236473	329168	235424	279710	211825	287004	241424	216907	266107	277878	219738	335702	271933	409441	155634	254114	129712	440255	488993	427691	270850	358829	527182	674946	659752	587144	514345	474038	741600	520563	481395	494447	298056	399420	452539	276777	487891
681600	359562	325155	140646	262014	338568	242459	288109	213242	293404	251063	218905	273029	293426	240007	343175	291057	418726	172413	274389	150912	422234	473254	417763	263470	348448	508927	656003	635716	568191	494739	453564	715018	504318	464453	479237	290958	385924	437792	268491	471601
682800	393864	342306	150966	290358	351923	254844	305264	219128	303136	267909	225598	288543	320153	269074	362058	322122	437229	199117	308162	182006	405323	458009	407414	256618	336910	489323	631723	614394	548835	476507	434440	687881	491876	455296	462023	283474	371069	422148	262847	453366
684000	441964	366741	167086	327808	375366	276743	332670	231276	322828	295597	236844	309346	353782	304296	390612	365058	464296	236876	354316	225903	387931	442770	397196	250589	323557	470450	610062	589038	529009	458519	414626	660176	478027	438808	445805	275800	357201	407623	257324	436808
685200	509424	404320	189451	382732	412138	307511	374652	248616	352461	337274	253816	341006	399424	355643	434928	422364	504066	288302	421506	284593	370661	427673	386818	242270	311944	449875	586905	567904	509637	442293	394955	629848	461280	427129	428031	268502	341946	392013	249437	418608
686400	594843	453070	221157	454229	462890	352344	431091	273100	393528	391588	277107	381640	452897	417376	492200	492986	556883	355888	507289	359979	353634	412646	376323	235845	298596	428335	563117	543920	487585	425401	375455	595890	447932	411431	411635	261472	328786	377861	242430	401154
687600	704633	516200	260772	543260	530492	405184	502998	305973	449949	465848	307899	431952	518275	497190	565527	576830	621405	436990	604644	452220	335620	395714	364875	228591	285830	407979	540965	521244	466573	408753	356642	563645	430357	393884	394572	253840	314448	362685	235557	385065
688800	832576	594744	311918	648855	618786	473408	590681	346079	520907	553250	346570	491296	588218	585707	651401	676423	699884	535421	727104	558231	317565	380084	352120	220131	271668	386586	516878	497704	445473	394030	339032	533102	417065	379695	379653	246780	299988	346592	227165	367371
690000	977885	681098	371480	764396	723136	552456	693063	396794	607325	655868	393223	556854	664733	684932	748678	784654	788265	643878	860870	679948	301055	363873	342019	212501	257430	366208	492206	472380	423365	377585	319870	503223	402490	359104	363458	239152	286483	331256	219060	350932
691200	1141210	775362	440779	889684	839845	641035	807223	452773	704751	769051	446803	628861	748604	801721	860518	904357	886019	759978	1003540	809529	284088	348790	329856	204713	244668	345863	468703	449702	400282	362073	302309	471421	383747	342564	346433	230602	273512	314874	210556	333883
692400	1313610	878592	521666	1017850	937830	741451	897692	507025	799939	889012	508342	687577	773799	934798	902472	1014590	910362	839999	1199800	933446	281079	323803	319220	198286	227686	333824	467059	435782	370279	345482	269552	446677	361464	339729	322113	225944	246582	296027	207053	318106
693600	1592550	1065090	677149	1305230	1115690	910758	1109420	650767	977336	1050290	578292	890039	1041660	1168110	1204250	1084740	1151980	1021430	1484670	1188400	266681	313601	310170	190151	221255	326448	473320	450875	365718	395230	255220	444193	368611	355915	328547	221599	240224	303266	203311	325548
694800	2057490	1388350	938568	1785690	1499920	1188340	1455530	821776	1269970	1322770	704716	1083950	1273490	1369590	1548930	1254680	1434320	1235600	1936200	1584200	272777	303986	302149	183764	208558	334348	473426	440143	361025	375465	245390	434092	362370	309591	324355	218369	230771	300542	196739	320360
696000	2403260	1864020	1189250	2307700	1789110	1357470	1740660	940428	1599460	1624290	881108	1247820	1460620	1563730	1852440	1518530	1708050	1460810	2547020	2057160	233070	295580	290984	178729	198056	293100	464391	422641	350702	347161	238218	419402	349575	284710	311462	213448	221116	285805	186929	314618
697200	2689060	2381720	1400360	2584740	2008800	1510040	1967610	1051270	1912900	1857660	1049390	1396970	1641990	1741380	2075360	1823330	1925760	1644490	2841360	2485340	213574	285155	275635	172607	188387	271513	422619	408634	332129	322584	231106	402629	328096	251781	296412	206270	210932	268210	176929	302437
698400	2865160	2806230	1518110	2780730	2163290	1640130	2141470	1143310	2154760	1988200	1177240	1504730	1787550	1854930	2223170	2037050	2086960	1765550	3006850	2745860	184200	272477	257159	165539	179274	236468	399008	376620	304020	297118	221610	387447	308873	225134	283725	201000	201590	241561	168103	289916
699600	2882930	2910130	1554330	2739520	2245850	1720630	2237100	1198610	2297310	1995140	1253910	1563910	1883590	1899650	2291950	2141280	2185730	1835330	2945310	2831100	165266	260337	242365	158113	168358	210855	361445	347410	277642	270948	213228	371500	289013	203928	272014	190356	191413	221824	158193	266473
700800	2814040	2822960	1528590	2637200	2245360	1748260	2253760	1220840	2350490	1959850	1312220	1580900	1923800	1895480	2289160	2181840	2220250	1868650	2834690	2791950	152354	245686	225799	149709	159810	192436	331073	309274	247550	245699	203912	340948	268147	188509	259812	181630	181808	199317	149026	243780
702000	2686110	2640390	1447200	2510040	2194100	1744080	2203350	1223590	2335640	1909430	1302460	1575460	1938890	1863000	2250830	2171900	2211780	1866780	2691150	2680070	141988	232273	210736	142800	151724	178130	303419	275883	224036	221319	194688	319288	251090	174092	249448	171985	174693	182717	141223	226994
703200	2542770	2451920	1346100	2357570	2114240	1721210	2118760	1211690	2276400	1840480	1261190	1558080	1915710	1800530	2185110	2136740	2165420	1840020	2515500	2488410	133146	219350	198911	136366	144546	166030	278347	251565	207421	202308	188623	296493	235690	158894	240572	164089	167131	170741	133433	213033
704400	2400060	2313660	1244180	2197710	2034650	1685310	2038930	1188250	2194530	1765640	1216380	1525220	1874530	1731870	2106110	2094650	2100820	1798770	2342130	2281810	124835	208730	189225	129619	139057	155456	259032	234681	196115	188059	182934	275170	223110	146130	234831	157824	161094	161870	127441	202628
705600	2259330	2203370	1155530	2048080	1945060	1635550	1954410	1158550	2094950	1687880	1174990	1484530	1820350	1659500	2032600	2041850	2035810	1736500	2182190	2105620	117529	200443	180870	124620	134807	146618	245315	223151	187406	176774	178847	260375	212569	137847	230739	153245	155948	154813	122136	194090
706800	2130910	2093130	1074890	1907520	1855070	1586150	1874330	1122200	1987140	1619150	1133160	1436430	1764200	1587590	1951100	1982070	1963930	1670570	2032330	1952410	111535	193823	173514	119943	132413	140092	237389	216829	182290	169199	177296	250872	205362	132256	227456	150907	152763	149998	118220	187661
708000	2005910	1981140	1004560	1770120	1774080	1535240	1802220	1086000	1879830	1543870	1093320	1390480	1702290	1518730	1884500	1920170	1896170	1596730	1891420	1817550	105734	188418	168141	117908	130868	134436	230321	212856	179243	163318	176915	245657	201184	129015	229174	149373	150101	147239	115001	182404
709200	1890110	1869760	940535	1643180	1694140	1490160	1729220	1051790	1778550	1481340	1059540	1348440	1637990	1456600	1815440	1856710	1829090	1517350	1762930	1688820	103688	186904	165229	116528	130471	131265	227562	214080	178058	159867	179433	243750	200823	129153	231206	149264	147950	145642	112938	178788
710400	1786350	1756400	882130	1526960	1626550	1442490	1666410	1018140	1687950	1417110	1025640	1298760	1576140	1396950	1749730	1796340	1768140	1434120	1647410	1571560	102998	185917	163791	117580	131932	129032	227305	217315	178833	159404	183247	245474	202044	131410	237406	150816	148359	146194	112628	177727
711600	1687850	1652670	828406	1424750	1558940	1396930	1602610	985952	1604500	1354080	994038	1256300	1515590	1333070	1689000	1726340	1707710	1354960	1537850	1460660	104270	187490	164261	119972	134602	128637	229302	224992	182712	159632	189404	248401	206783	136689	245032	153536	149975	148510	113824	177631
712800	1595810	1553320	779104	1334030	1489670	1353070	1544200	952991	1528340	1299000	963944	1214710	1456980	1276900	1624590	1661520	1647400	1277280	1435640	1361230	106542	191538	167497	123719	139772	130622	234139	233981	189299	163166	197470	256178	213812	144619	255123	156955	153158	155913	116967	180139
714000	1507870	1462510	731457	1250670	1432310	1307930	1489260	921540	1455480	1243320	934172	1173600	1409730	1224500	1573730	1608470	1590840	1204490	1345890	1267910	110316	197080	171986	129180	147095	134451	241689	246380	196896	168088	208739	266514	223567	153861	268241	162272	158250	162422	121221	185741
715200	1427310	1389340	687656	1173540	1372170	1262120	1432830	888808	1388690	1195740	904044	1134350	1359010	1172480	1518870	1527920	1534630	1135940	1255970	1183680	116048	205393	179861	135542	155922	141146	251573	261871	208366	174493	221687	279632	236071	165524	281380	168483	164800	171366	126830	192310
716400	1349410	1313000	646852	1100610	1317650	1217030	1381440	858374	1319610	1152490	876760	1094060	1311140	1121650	1462500	1451870	1484110	1076070	1175920	1104710	124757	214799	189203	144303	167465	149244	266211	280564	221600	185011	237460	298186	251227	179895	296379	175751	173732	182065	134334	202548
717600	1276320	1252860	609678	1036400	1269140	1174300	1331910	828728	1257090	1103940	846702	1057750	1264040	1072670	1411370	1387750	1437550	1019450	1105250	1030880	135453	225631	200723	153976	181165	160058	283374	302920	237884	197056	254966	320714	269130	197106	313714	184030	184296	195030	143614	214052
718800	1211520	1188920	574440	972892	1220680	1131250	1284540	799988	1198780	1064090	821797	1024070	1215260	1025850	1359680	1327670	1391130	966472	1036870	963966	148856	239435	214288	165644	196502	174138	303929	326470	256938	212473	274171	348554	288756	217204	331311	193060	196997	209848	154793	228753
720000	1149620	1125870	540422	914866	1182240	1088470	1238800	771524	1145800	1022140	795690	985340	1173900	978555	1310580	1271270	1348770	920868	971222	900167	167187	253827	230067	176505	214283	191690	328699	355568	280592	230778	295190	380920	311878	241846	351528	203378	211898	228025	166689	245731
721200	1089740	1075310	507186	855766	1137070	1049350	1191980	742339	1094030	984669	772012	953924	1133510	934607	1260120	1214400	1305800	872415	912129	844667	187919	269743	247443	189597	233215	212950	359350	388373	307869	252460	316622	419280	337788	269333	369896	213669	228039	249566	179588	264298
722400	1033310	1017060	475584	803731	1098980	1010420	1153560	716104	1047080	946793	746219	918348	1092570	892258	1215250	1163220	1269030	832365	858962	793234	214188	286480	265544	202318	253738	239667	394606	426069	337215	277629	339493	464425	364254	302506	389668	224643	247360	274022	195266	287510
723600	983476	974811	446901	758701	1060550	974060	1106250	689760	1002020	912126	725138	888437	1055020	849166	1170640	1109790	1228010	789167	807658	739371	245601	304473	284780	215672	273914	271234	434523	468157	372332	305431	362250	515613	391844	339251	406429	234687	268175	301640	209901	313032
724800	935396	925874	420262	712356	1026150	939552	1065660	664564	960359	881121	702808	857039	1019260	810210	1127800	1063520	1192760	749804	763824	693772	280537	321690	303891	227286	294295	307174	480390	512218	408880	336330	382632	578033	419260	380986	426827	244921	290732	332668	225163	341259
726000	891653	887889	397390	673721	999626	904301	1027640	640577	921174	847925	678652	829346	987569	775116	1090010	1019800	1159500	713969	724693	650704	320253	338631	321651	238335	315104	347164	529474	560874	450270	370632	402673	647570	447555	425812	444234	255187	314340	366009	237741	368632
727200	851235	848350	375649	638801	965759	871510	988207	616964	885257	817967	660275	800236	953483	739795	1048860	976402	1126420	680790	687215	610556	360448	355767	339879	246910	334139	390800	581340	611762	492195	408028	422526	712997	478380	473047	459334	263938	339146	402088	249675	400191
728400	814232	813306	354364	606733	940306	840762	952640	594815	851988	786202	641080	774600	918028	707319	1016420	938300	1097860	647978	657239	573080	403630	371319	357188	255521	352841	435664	632303	659142	533346	446832	439959	778455	508922	520405	474451	273605	363141	436672	259671	431945
729600	780934	789238	335638	578745	912759	807616	918786	573398	822952	758140	622448	748743	884925	675307	981480	899868	1069510	619485	627702	537165	445294	387661	372926	262490	368888	481537	683516	706665	571444	484409	456037	837932	532521	563729	487858	281262	385798	468427	268951	462752
730800	751586	758624	317674	551866	888400	778237	886388	553772	795531	731789	604441	724860	852651	645610	949010	864697	1040180	589959	602823	505492	484873	400563	387581	268004	384560	524896	735925	748451	605528	523608	470373	896212	552667	601217	500402	288828	406423	499640	276803	495662
732000	724472	738989	303518	531102	866473	748612	856350	535031	769818	701228	586068	697564	820302	615246	917294	829893	1019110	562677	577044	473282	520466	413013	401393	272957	397258	565203	780980	786209	635206	559710	483482	947995	571023	636830	510728	295516	426650	527844	283424	523850
733200	699284	718734	289396	508300	841940	717543	825397	515637	742840	678613	570997	672647	792332	587268	884201	795956	992584	536468	551743	446896	551584	423749	412392	277535	407754	601164	820707	817221	659633	596592	494322	993171	585675	668731	518251	300367	444380	551202	287577	550454
734400	674321	696194	277441	487759	822391	687321	798639	497464	718549	650615	553201	648695	761930	560469	855845	763048	966408	510603	528082	419313	578953	431915	419987	280918	417060	634807	856038	844106	679981	629252	501333	1031110	598337	691089	526466	304275	459854	571806	292085	573516
735600	651750	679504	265440	468227	799972	659941	767450	481996	696409	626432	537054	627289	728469	533585	825007	729065	942049	485923	504576	394207	600495	439873	428207	282097	422842	661319	882164	866285	698310	657952	510268	1060150	608929	707870	530120	307250	472242	588414	294943	593787
736800	629719	655616	254829	447405	777772	633855	741065	465113	675525	602042	520592	606991	696430	508591	794271	698146	915000	465447	485350	372778	616857	444688	435431	282868	427801	683042	905696	883263	711110	682367	513622	1083930	618107	719764	535264	309346	482841	605124	297014	613442
738000	608239	640350	244651	428582	755852	606894	712782	449110	656826	578057	503856	585910	667113	487029	766908	665856	890035	443883	464444	351658	627096	448759	441711	283469	431012	699813	922258	898017	721371	703008	516300	1096640	623000	727664	538534	310631	490317	616158	298823	626507
739200	588386	621292	234899	409715	735730	582517	686290	433322	639194	556282	489210	564664	638026	465433	737593	635879	863683	423887	443443	333098	633753	450690	447095	282390	434061	710793	936000	903864	728611	719964	519215	1106690	627248	731761	539650	309945	496146	623330	298900	634912
740400	571134	602835	226464	391970	716018	557702	660450	417717	618754	533359	473404	546462	610313	445340	710172	606468	839790	404046	423092	314298	637607	452357	450216	281745	434986	718363	942678	910434	733235	733515	519135	1111660	629467	730363	541330	309385	499995	628776	298603	642257
741600	552121	586357	217338	374134	695093	534325	632865	402222	600401	513736	458304	526346	582061	424944	683278	577748	813250	384857	404025	297758	636133	452158	450994	279230	434247	721079	946963	911904	738305	742619	517786	1111770	629867	728861	539148	307874	500888	629626	298036	648184
742800	537193	566215	209010	357524	673773	512234	608482	387428	582384	492419	444968	509565	559730	408049	657227	551504	787827	367252	385458	281036	634166	449989	453467	277986	432023	722054	945832	915916	738821	747576	515368	1109610	627091	725885	538555	307672	500237	630333	297280	649084
744000	521026	551816	201388	341291	655183	492437	582985	373821	565783	471138	431087	490636	535606	391157	632366	526452	764837	349866	368472	266882	628288	450284	453022	276428	429526	719096	944549	916494	738877	747135	511672	1104020	623701	719135	535789	305489	498063	628618	297448	650524
745200	506067	531328	193859	324955	632787	472540	558239	360998	550416	452142	417454	473116	514006	374534	606539	504465	739674	333347	351551	253104	621153	447657	453569	274595	427780	715280	940948	914315	736140	746741	507533	1099730	619409	712973	533187	305597	494604	626400	296536	650493
746400	490454	515439	187863	310442	614274	452043	535541	348389	534957	433144	402860	460254	495924	360248	583408	482047	715808	319159	336440	239528	614742	445830	453918	272064	422994	709636	937785	910388	731966	744573	500205	1090470	615090	708097	530192	305001	491925	624343	295941	646039
747600	476402	500217	180264	296646	595011	435089	511339	336266	520613	416848	391217	444313	476270	345289	559533	460882	691980	303515	321787	228431	605625	444326	452954	268631	419156	701849	928279	905008	729259	738243	494453	1082340	610669	701925	523038	300868	487387	623530	294580	640531
748800	465136	482978	174410	284921	576743	418911	490738	324854	504903	400184	378077	430026	458152	333181	535514	442210	669153	290460	308106	217273	596090	441718	452013	265543	414004	693519	921577	900885	727259	734285	486932	1070940	606662	693810	520117	298199	484925	620780	293920	635254
750000	454012	469544	168522	274029	570797	405018	481318	310323	510614	391170	368674	392465	424946	310044	573254	473325	717227	302977	313153	213096	637333	470389	496684	275871	432639	771366	1027140	1051360	805652	895436	539728	1217500	664875	737636	566377	305331	543562	670636	294850	719252
751200	488541	499156	172078	267935	584838	419411	502826	288428	542671	408775	368861	373594	403709	299758	584786	447029	702225	278812	278882	195297	623230	456799	473314	273775	411535	704388	935243	946920	756328	838202	521805	1102820	625395	674391	541478	296779	519110	625363	294088	680724
752400	465303	465383	160736	250266	549496	388823	457424	267412	519974	384526	349670	351720	373623	288694	545492	430923	651155	257283	263373	177753	583182	441208	460054	267058	391716	665010	905009	900237	718300	788575	501770	1039870	592050	645550	517305	288449	489826	591648	287547	641553
753600	450500	444289	154148	239462	513778	368153	427749	257750	493123	360742	322501	335140	349463	278113	512250	390300	609829	238807	253136	166510	557499	424636	444068	258436	374394	642726	871271	857730	685960	741121	479689	987488	567713	631112	500172	282377	460278	570002	279150	603232
754800	437641	426998	150062	231539	485744	351875	398277	248029	466529	339415	300321	320916	330980	267243	481038	360881	575553	221904	243249	156704	538522	411196	433119	249959	361915	625517	843416	826039	665760	700881	461331	934534	547461	619818	486853	276649	436099	555981	272367	572681
756000	425116	408827	147202	226380	466204	338502	374241	240303	439466	318897	282101	309520	316290	256477	453649	343686	544845	211143	236488	148630	518222	397429	426004	243453	347778	607829	815398	795444	651262	670968	446472	895633	533214	613237	476850	271926	419708	542104	268075	543670
757200	412842	391698	147149	224481	451387	328856	354637	233985	418444	304338	269700	300076	304249	248439	427824	330134	518534	203270	234770	143224	500786	386615	419345	237131	336706	591172	794390	769584	639841	644935	432700	859758	522128	605023	467099	267094	407120	531280	263693	519361
758400	402512	377874	146066	225842	438682	318580	338485	228578	401490	294350	261446	292304	292534	241420	407144	317986	494962	195340	236019	138496	484283	376613	413608	232501	327447	576256	773422	749220	627892	621666	419328	824205	508935	598286	455414	260967	394447	519485	257863	498647
759600	392215	363337	147273	227046	425867	307168	323194	223188	386055	284354	253868	284907	281570	234196	387433	308009	474710	188481	235725	134931	469001	365888	406299	226902	316714	557396	752863	729393	615712	599520	405210	792286	497830	583345	444360	255877	379792	508320	252966	476101
760800	382134	350726	147517	230404	411930	294896	309533	216241	371848	275542	246799	275820	270975	227258	368599	298217	453332	182098	237341	131859	454942	356189	400976	221678	308580	539157	738241	713194	603083	577869	391482	758784	485196	568974	431471	250776	367120	496148	247572	455252
762000	373247	339879	147768	233512	399244	285846	296038	210399	357217	268110	239036	268484	261074	222275	353673	288659	434877	177760	239521	129896	440112	344872	392482	216722	299436	521973	718109	694771	588097	557883	377798	728737	474400	551828	419112	245995	353110	482669	242280	438530
763200	365608	330399	148160	237347	388436	276084	284459	205988	344879	261170	233772	261616	254439	220912	338980	280037	416995	174190	242011	128967	425913	334923	386133	212643	292144	504461	698726	676647	573600	538142	364669	700253	462083	535279	406033	241412	341080	470266	237528	422488
764400	361492	324775	149880	245775	376970	270108	274946	202722	334446	256333	228963	255546	250599	220761	328640	276060	403536	171786	246293	130202	413440	325783	378692	207043	284668	490056	678435	660572	557602	520194	351824	673160	451222	521569	392975	236635	329374	456588	232560	406723
765600	359117	321428	152137	256194	368465	267122	269073	200711	326306	252213	225023	253172	250749	224220	321610	274127	394719	173419	253590	134778	400856	317721	370351	202462	276555	473383	657955	640919	540987	504405	337902	648146	442201	506360	380367	231565	317728	443956	227468	391852
766800	363200	323544	156256	271273	363316	268575	265952	200638	319887	252130	224018	252078	255926	232723	318328	277213	386787	178735	263463	143798	388302	309048	361593	197125	267430	458514	640242	623938	525464	488088	325609	622931	429060	495062	367728	225260	306776	429225	222521	377200
768000	371048	333488	163069	293918	363246	275990	265409	203044	317272	254147	225304	254498	266165	244032	320943	285824	384033	191864	282220	159426	375108	300184	353272	191636	258444	442727	620037	604061	506574	471602	312810	597344	419441	480772	356702	220577	294790	415828	217047	362343
769200	385407	349702	174146	324144	368031	288570	269276	209838	321453	263699	231015	262305	281992	263280	328949	300626	386955	211113	308648	183943	361625	293774	345299	186147	249367	427458	601656	587000	488989	454064	298058	571442	408969	463955	344105	215373	283996	400433	212343	349011
770400	410925	379335	189901	368752	377631	307737	279968	219399	331390	278865	239266	272734	302083	286328	344953	322882	397444	240614	346409	218790	349068	285376	335371	180854	239959	411924	580184	567934	470680	437356	285163	543368	398225	451192	330599	210017	272488	384650	207450	334915
771600	444011	419580	212428	426136	396576	336314	296154	234807	350801	305624	255243	290378	327633	322028	368651	353761	413049	281325	398392	267118	335673	276861	327460	176551	230362	397411	562040	547545	450784	420472	271809	515756	385230	434992	317963	204306	262236	370414	202167	322971
772800	489386	476140	240531	501192	422097	372296	319646	254589	380252	342217	274192	311925	357982	362870	401882	394957	437729	334805	469180	329101	321632	267558	317228	170388	221124	380553	540968	527225	432397	403688	260232	488172	374142	422904	306224	199549	250118	356100	196460	309867
774000	543628	544126	280288	588710	460140	416930	353482	281351	418709	390092	300680	339320	390569	414401	442351	443632	466823	401250	555716	405804	307435	258661	308131	165152	210434	364101	519432	505480	412833	387130	246749	460001	362972	405532	293847	193925	239342	341710	190974	298377
775200	609276	623072	327037	687720	505795	466626	395128	313498	467476	451608	332616	374635	430926	475868	493754	504017	502868	478019	656195	496940	292793	251177	297858	159452	201053	347714	500726	487526	394534	369782	233886	432722	348048	388260	281450	188763	227854	326198	184655	286127
776400	682955	716391	389287	802259	562096	528058	445769	352088	525781	521276	370391	414501	473522	542207	551149	572760	547245	567566	773290	602258	278866	241689	287304	153197	189515	329299	478692	465977	376366	353075	221596	407260	336021	371584	269464	184064	216800	310906	179066	274789
777600	763434	817116	461586	922152	628236	594637	505021	396405	595508	602262	414840	459944	516967	620907	613319	646374	594048	663569	893297	718002	264813	232874	277462	147450	179935	312168	459476	444732	356145	335996	209384	381934	323501	350923	256501	178949	206242	296115	172316	263392
778800	852976	927856	537745	1047960	672014	655595	550702	441508	656169	671628	460094	494333	533844	710128	617088	717312	595738	731490	1051260	834402	252552	219025	262888	141154	169576	299044	447337	415648	324194	308465	186970	353981	299290	346957	234220	171941	184454	274570	168705	246607
780000	1036290	1106490	680604	1273130	808917	791689	692578	556198	760386	787885	526466	634077	696082	860136	810330	792744	761880	882941	1274300	1035280	230369	216569	256528	135648	162840	292664	461184	424698	316490	337654	176144	344749	297488	357561	235974	169641	177538	277772	164500	250275
781200	1317570	1516500	890804	1712760	1033550	993179	899046	672314	938616	955788	620885	761338	828147	1014150	1016200	896685	930952	1033500	1672770	1341060	240505	212242	249270	130052	152374	298960	460592	422701	314904	321640	167506	335975	292616	310999	234367	167144	167792	276670	159717	246496
782400	1553850	2012210	1086250	2189150	1209690	1130810	1081510	768243	1154580	1160810	755068	861399	929004	1164070	1205070	1071850	1093120	1204560	2220180	1757190	216598	207899	240843	126129	143527	264344	448572	414597	309599	300039	162082	328339	283253	288685	225528	164607	160320	266178	151936	242260
783600	1772110	2246430	1260110	2421040	1383300	1259600	1260050	862559	1378640	1333700	886001	962690	1042030	1306220	1357820	1257300	1242130	1349030	2563660	2157060	200688	202506	229470	121352	136459	243602	404606	399681	297497	280538	155865	318594	269343	258700	215784	159904	152631	250000	144662	236080
784800	1926870	2336360	1400810	2635780	1521160	1370670	1405190	943310	1563210	1450720	991490	1045110	1143720	1404790	1469130	1386010	1363840	1439830	2757930	2411820	175666	196433	216637	116929	129815	213553	380910	369470	274930	259095	149514	310511	255611	235928	206965	156718	145734	225458	136362	228039
786000	1997980	2355140	1448770	2623850	1605720	1435410	1492280	995850	1679320	1519410	1058680	1094370	1216610	1447920	1523000	1453750	1447640	1500580	2719170	2508470	157089	189675	202478	110987	122967	190179	342830	340399	256909	238212	143206	296876	241111	218180	198650	149365	138000	207461	128773	218243
787200	1997970	2285640	1431160	2549650	1640790	1465500	1522570	1021540	1735480	1509730	1096740	1118840	1264310	1455670	1537820	1488670	1493710	1541050	2600530	2486930	144477	182765	190158	106780	117316	174798	309218	303734	233574	216288	137232	273741	225729	202403	189944	144220	131394	188410	121937	203909
788400	1960650	2204500	1368350	2440660	1637360	1474650	1512120	1031390	1747720	1496490	1106930	1133300	1290790	1438740	1522450	1494600	1508040	1554480	2475200	2404210	135420	177103	177618	102049	111206	162678	281060	271216	214685	197585	131898	259877	211789	187799	181816	136415	125948	172705	115714	189236
789600	1901110	2115410	1282300	2304020	1615500	1470680	1484760	1029270	1730130	1459500	1081020	1131020	1295490	1404510	1489550	1490660	1500560	1549700	2333930	2270930	127131	171066	166675	98538	106195	152573	259663	249584	201156	184335	128403	244516	199838	173250	175162	130192	120948	161080	110336	178712
790800	1832380	2027500	1196930	2161510	1578430	1449000	1443550	1016950	1699790	1409930	1048240	1120550	1292170	1359460	1453470	1474590	1477480	1525680	2184560	2132140	119423	165132	157967	95536.7	102835	143966	242098	232274	191612	172162	124339	228110	190085	161660	170983	125078	117105	152407	105644	171542
792000	1766930	1947630	1118710	2026840	1533400	1416150	1400990	1000820	1658460	1362790	1019220	1104630	1275090	1308630	1414640	1453110	1447050	1492340	2041880	1989680	114416	160560	150674	92656.3	99906.8	136868	228475	222228	185491	162542	122725	217109	181139	152743	167731	121786	113173	145574	102002	164583
793200	1703770	1854560	1044550	1892040	1489490	1387500	1358040	979186	1612080	1317910	989320	1082330	1246510	1254630	1372450	1427690	1410890	1450040	1911580	1851880	109358	156259	144410	90575.2	98963.6	130668	220840	218250	181203	155744	121337	209748	175151	147211	166109	119252	111283	141502	98948.4	159605
794400	1642950	1767910	981108	1763870	1445390	1355260	1315990	957869	1568630	1273230	958736	1061960	1222300	1204650	1335910	1395600	1373610	1402900	1790980	1730240	105231	153117	139755	89694	98650.4	126084	214386	215554	179938	150517	121605	204475	171788	143770	166325	118082	109397	138370	97382.4	156288
795600	1584420	1684300	920552	1642790	1400030	1317420	1276210	934547	1518770	1231140	932773	1035160	1197080	1154700	1298010	1365010	1338370	1354520	1675470	1622100	103116	152039	136319	90531.2	98895.8	123412	211757	214402	179560	147419	123513	203160	170497	142956	168732	117329	108168	137264	96416.8	153061
796800	1528410	1591830	866286	1529940	1358610	1272440	1239580	911516	1466680	1189360	906785	1008050	1164430	1106240	1263350	1334660	1301730	1309260	1569890	1518270	101859	152342	135094	91742.9	101441	122300	211785	219052	180998	146115	126658	203087	170926	145385	172916	118469	107677	138784	96824.8	153505
798000	1474100	1511970	815602	1427520	1315900	1231790	1204080	885958	1416390	1149190	882038	985664	1135680	1060600	1227340	1301530	1263020	1259270	1472180	1419900	102705	153670	134956	94375.4	104655	122611	214937	224668	185520	146008	131086	206580	174023	150567	178832	120206	109078	141236	98402.8	154711
799200	1421270	1435070	769312	1334750	1272710	1194760	1170990	863296	1367720	1114530	859870	956666	1103720	1017500	1191950	1269570	1228970	1209080	1379250	1333020	104114	156790	137106	98160.4	109609	124257	220942	232990	191896	148310	137554	212225	179122	158254	184495	123049	111416	145388	101507	157286
800400	1371310	1360990	725478	1251430	1231980	1160070	1137550	840048	1319260	1078970	835441	933466	1074820	977713	1163120	1239300	1196180	1161730	1297360	1248570	107379	160398	141586	103219	115981	127913	230662	246088	200179	152620	144252	220177	185983	168698	193283	126842	115302	151700	106014	161452
801600	1323690	1297720	683389	1177940	1194600	1126070	1105940	820812	1273870	1046960	812542	911464	1044790	939478	1129000	1208870	1163060	1115920	1219040	1175530	112759	165990	147089	109471	123833	134152	243228	262188	211217	158710	153603	232052	196367	180636	203228	131480	120760	159444	111304	168025
802800	1277670	1232200	645030	1109220	1159690	1091450	1074410	798886	1229090	1014680	791857	885771	1012620	901109	1094120	1176500	1130220	1068840	1148010	1106300	120664	171946	154936	116708	133577	141031	258848	280851	224208	167834	164397	245912	206617	196018	213560	136689	126555	170360	118193	176340
804000	1235010	1177100	610924	1048250	1127480	1058920	1041370	777914	1184390	980773	770067	864960	985134	862427	1065720	1150880	1095490	1021460	1082140	1037270	129424	179769	163983	125222	145162	151344	278009	302741	239260	178850	175750	263580	221037	213331	225773	143423	134320	183372	126546	186770
805200	1194880	1125670	576913	1013270	1091330	1027200	1008310	758160	1142720	953085	750748	840569	955296	826138	1034450	1120110	1065690	974905	1019320	978739	142252	189068	174832	134616	157914	164499	301023	327351	257626	193400	189358	284748	235825	234072	238367	150390	143806	199167	135581	198583
806400	1153290	1073230	546776	961421	1060370	996458	979439	735116	1103060	923121	730006	820525	928527	792062	1005200	1076960	1032190	930585	963696	923409	157563	198827	186895	143225	171785	180604	329382	357974	277701	209632	202634	309117	252299	257991	252699	158602	154606	217804	145751	213589
807600	1113150	1030900	517522	912088	1027630	965940	947666	717210	1063590	892792	709236	797556	901415	757902	976977	1036180	1002680	890304	909688	871254	176348	209733	199936	153484	186225	199616	360416	390720	301253	229345	217689	338010	270938	284792	266426	166050	167617	238898	156417	229875
808800	1071690	982484	489988	858254	997402	938360	918308	697723	1025850	868603	691967	775991	871524	724469	947544	1003890	973913	853398	863562	830193	199587	221676	214640	162507	202744	223194	395942	427356	328163	251653	232175	370366	289404	315448	280622	174466	181617	263350	167751	247996
810000	1033320	938423	466369	811980	970796	910973	888836	677557	991128	838814	672127	756044	844288	695998	919240	970866	944916	816346	821501	784285	225874	233912	229096	171852	218583	250136	435746	466774	358190	276732	246714	407070	308686	351402	295182	181996	197764	290006	178971	266620
811200	998253	903740	443824	769812	941742	886085	859458	657714	956619	814148	655086	734126	820578	664616	891491	941668	916998	783304	777001	744278	256378	247390	243961	179817	235013	280832	478871	509494	389660	304024	259464	448845	326836	389501	307250	189444	215300	319298	188910	287693
812400	962280	865112	421794	732594	914538	861109	832500	638153	924114	788883	639630	713662	798631	637951	863099	911141	888435	749097	738324	701720	290178	258480	257730	187435	250047	315782	524740	554644	421924	332354	273603	492263	343406	431579	318464	196392	234022	349504	199545	309239
813600	930088	835041	402668	700012	888476	836439	806866	619658	893567	762110	621473	697057	778312	613444	837857	884076	862553	720079	700666	659853	325848	271578	271933	193882	264744	352647	571922	598581	456475	362652	284535	540224	361302	472963	329515	203805	254460	380479	208836	329391
814800	901338	806306	384397	668290	862963	813901	780408	600327	865241	739494	606633	678291	752042	588084	812990	853216	840205	690799	666354	622900	360357	283227	284811	199507	277426	390911	618092	638758	488813	394580	296456	586493	377772	514473	339174	209674	274507	410484	217193	352103
816000	870465	774382	366811	640892	839809	789774	756592	580362	834497	715626	589992	663989	728108	564204	791320	825356	814961	665636	640780	587579	395742	293756	296319	204917	290502	429642	662448	679374	520138	426020	307117	633559	391819	552880	347526	214518	293475	438578	225079	373172
817200	844335	750834	352607	617886	816686	767813	734719	563510	809585	693338	574405	646738	704100	541521	767788	798232	794531	637570	616066	555693	429222	302714	306702	208709	300501	466254	704992	716306	548571	456783	316404	675812	406318	587311	356333	219089	313064	467510	231261	392883
818400	815815	726090	338048	594721	794103	745924	712952	545166	783095	672899	560724	629088	682152	518728	748230	770712	774381	613071	589476	526668	457994	311364	315322	212346	308122	499441	740532	744772	575287	486699	325708	717188	417568	617886	361114	222333	329830	492662	236643	411940
819600	786914	701874	325577	571385	771701	725141	692764	527308	757451	651375	544340	609880	660116	497914	728047	744622	750291	589977	567396	497139	481452	318608	323942	214688	315458	531790	776270	773655	597118	512991	332230	752982	426545	643494	366900	225773	345853	511947	241947	427508
820800	759591	685573	313837	551348	749703	704511	672319	510155	731571	630488	529994	595712	638080	478505	708570	718746	730920	563860	545464	472915	503334	325306	330544	216655	319797	559016	805490	794266	614498	535828	338779	783592	434448	661109	369041	227922	358788	528593	245766	443296
822000	733393	662100	301860	531266	727712	681351	650931	493351	709585	611669	515021	577294	616305	459396	688000	692736	707554	541296	525354	448079	520030	330192	336287	217469	326565	582175	827274	812965	628192	554541	343373	809173	440926	675832	372663	230310	367956	542520	248627	457547
823200	708260	645164	291738	512820	707601	658873	631400	477703	685752	589042	499660	563858	595535	441821	669289	665810	685605	519388	504309	423380	532250	334420	342452	219768	329742	600494	845895	824697	638025	572743	346350	826794	444981	684736	375379	231557	376934	552879	250800	468373
824400	683122	625148	281561	493336	684465	637371	611538	463289	663906	568834	485682	546208	574727	424740	649327	640196	664796	498882	483652	401903	539773	336806	346436	220408	330223	613821	856926	828810	646854	586681	349918	852913	447228	690842	374508	231458	382262	561707	252191	477713
825600	661380	604022	272371	474214	663616	616575	592156	448316	641114	547917	471266	530154	556538	407935	629522	615715	640588	477668	462831	379448	543429	339181	349595	221295	330093	623798	868484	838106	650713	593715	349882	867323	448660	691519	376618	232300	387719	566233	253525	486683
826800	638128	585783	263345	455758	642344	595034	571061	434447	618368	528276	457190	514109	537753	392449	610856	592074	622550	458114	443140	361655	546402	341739	352696	220923	329601	631522	874044	841131	653459	601486	351141	869818	449260	693625	376202	232346	389923	567740	254278	491245
828000	610136	565394	254183	437664	622196	575944	553048	419945	598658	508721	443882	495731	518205	377511	588543	567763	600908	440083	423482	342710	543399	341325	355224	219905	330019	633555	876363	841265	653113	604480	351548	868316	447707	690150	376644	231636	391744	571033	254780	495280
829200	585430	547338	246205	420518	601415	556209	534706	407651	576777	489611	429811	481761	501129	362532	567548	545039	580440	422391	405271	325053	540062	341738	356907	218762	327802	632709	876700	838982	650494	608312	350674	864981	446146	689202	375275	231248	391622	569984	253956	499025
830400	564153	528951	238970	403211	581110	534408	516092	394850	554903	471059	415832	466260	482998	348849	547820	522270	559915	405430	386944	309549	534264	339985	357576	217666	327131	630704	876760	832954	647504	605292	350740	861453	444924	684894	371753	230209	391183	567850	253970	500120
831600	542218	509582	232462	386115	561852	515525	497264	382756	534866	454026	403335	454868	466682	336953	528064	501564	539060	389666	371355	294422	527016	340094	358430	217770	324004	628654	873134	828843	643650	596348	348653	856144	441390	679344	370665	228796	389342	565349	253177	499518
832800	521726	492116	224862	370416	545121	498849	480680	369495	515833	436824	390904	441661	449277	325258	508662	480782	522763	374370	356296	280765	519442	339693	358688	217269	321562	622386	870834	825308	638950	589622	345513	851944	440232	671568	367441	228316	385395	560784	251132	499808
834000	502761	475212	218589	355252	527117	482135	464781	357870	495678	422538	379034	426519	435549	313242	491192	462754	504454	358969	340531	267399	511063	337905	358668	215887	319997	616042	866893	820034	632941	581160	340368	846574	436938	663982	365501	228078	380994	556980	249334	499294
835200	483860	458752	214602	340671	508913	465709	447970	347277	478168	405974	367082	413274	422428	301842	473158	443436	486990	344952	325186	255364	503467	337106	359126	214077	315945	604783	859373	812965	626838	578278	336911	835060	434978	656194	363302	226740	379311	551489	247214	496534
836400	465687	443991	209067	327318	498537	455480	442684	331129	479927	401585	356335	370250	377353	274867	496217	471226	515053	342447	333916	259392	546293	352058	394017	219853	323860	687612	943950	937497	693419	685063	374940	967506	472014	700244	389206	235906	424672	617758	249682	565515
837600	491392	494025	221847	335881	492634	457591	452654	309691	498729	416386	355094	352857	351091	260503	498868	448942	498567	312631	305245	246340	530214	341140	381005	217505	307763	636887	882578	863811	658046	648110	364791	893656	453578	651489	376130	229267	406715	581227	248658	549352
838800	465926	465074	213675	319104	462216	424140	425732	293203	478362	397038	340712	336335	328309	250818	470694	428403	466770	292533	286225	228265	504362	330877	372867	214091	296414	604910	859044	822974	622955	615251	350857	842974	434920	623459	363218	224293	386237	541760	243282	523300
840000	441509	444873	207840	313253	433884	401524	402862	284420	451887	373104	320291	322058	310601	242693	444236	390124	438991	274709	273280	216557	481788	319833	360208	207352	286678	585424	834035	788178	598306	582157	337066	797027	417273	612299	351054	219937	367241	522684	234913	495470
841200	414634	425234	202646	306827	411421	384852	378875	275782	422877	350242	298448	309873	295898	233807	418350	357255	411706	258246	267100	207594	465397	309693	351192	201245	277274	568047	804136	760071	578437	552817	324904	754851	403600	601740	343183	216884	349562	508231	227348	475320
842400	390475	407512	199143	301457	392134	370131	357715	267372	397084	332996	281404	299803	284242	225517	395215	337370	390236	245651	265943	200433	449010	300371	344468	195855	268025	553012	775798	737992	561752	528446	314970	723008	394777	596962	336350	212838	336367	494800	222415	457533
843600	371162	390386	198177	296176	378748	357261	339943	261002	375261	318501	270203	291082	273872	216863	375180	323455	370980	235862	269018	195524	434791	291686	338067	191261	260147	538274	754116	716048	547139	508567	305901	698527	385847	585130	329723	208187	323634	485107	217711	440934
844800	354018	375254	195029	292848	366630	346521	324124	254614	355631	307782	260128	285281	266645	210566	359387	311557	354478	228024	273673	191470	420917	284301	332773	185583	253218	524568	733093	696931	533821	488551	298316	671601	377539	574682	321250	204139	312803	473292	213091	424612
846000	337864	362403	194271	288906	355309	333882	310092	247348	338337	296900	251552	277237	258908	204370	344102	299727	337920	221328	277600	186745	405289	275437	326316	181941	246764	508286	711449	679942	519690	471433	289140	645660	370108	563081	311465	200392	301867	460010	208018	407857
847200	322799	349214	193935	283263	343012	322053	296190	240702	323282	288592	244091	269020	251420	198915	330720	287685	321337	215302	279785	182984	391443	267304	319803	177324	240325	493840	693653	661243	503696	453059	279117	620628	361509	545987	303770	196534	290245	448748	204538	392849
848400	310168	337268	192001	279508	330464	311517	283167	233929	307962	280909	236412	262693	245704	194265	317454	277499	308022	209004	282470	178503	378681	258865	313055	173531	234804	478577	672346	646526	489466	435858	270918	593950	351689	533100	295752	192642	279245	435666	199530	376934
849600	299153	328815	191495	275873	319806	303478	272171	228257	294608	271963	229314	255459	239996	191548	306099	268678	295690	204960	284366	175920	364959	249451	306331	170541	229346	462282	648206	629548	474099	420665	262174	571907	344166	517600	287714	188382	269130	422876	196279	362060
850800	290726	319908	192463	274041	310654	297901	262812	223731	284107	265427	225419	249786	237880	189729	295576	260535	285698	203432	286294	174710	352025	241119	300568	166803	223929	447153	628140	613550	459855	404765	253201	548339	336654	502564	278780	184687	258871	408855	191826	347576
852000	287654	317374	193894	276525	303024	294560	255505	220516	273434	260685	221385	246678	238532	189786	289347	256704	277781	205980	290662	176172	338686	234064	293614	162665	216552	432448	607039	594732	444489	390967	245006	522827	330478	487808	270166	180327	248354	395074	187283	333822
853200	287266	315347	197120	279853	299978	295070	250895	219516	265374	257364	220810	245117	240666	192562	285299	254910	274167	213182	297452	181671	327306	227419	287523	157352	208913	417326	585478	576318	428135	378320	235414	499891	323886	473873	261770	176342	239064	382842	182502	321211
854400	291096	321941	202909	291277	298865	299776	248045	219353	260827	257000	221721	247278	248980	198370	285908	258268	272825	223630	310334	193514	315396	220718	280632	154027	202611	403142	566802	560367	412806	364659	227459	473440	314250	459389	253228	172116	229597	367325	177455	308972
855600	301098	335692	213037	309948	300781	309700	248357	221105	259098	261798	226381	251859	259100	207398	288775	263635	276251	243778	331933	212693	303246	213909	273738	150860	195156	388041	546840	542252	397646	352502	217770	449438	306914	446312	244796	167530	219996	352051	172710	297038
856800	316114	359000	228693	335903	306580	325970	251770	227045	263120	271909	234703	261111	272596	218448	296749	275646	282840	269510	362454	242916	291981	207969	267789	147209	188414	373862	527625	524292	381867	339600	208738	427382	298129	432647	235702	163641	211255	338241	168076	286010
858000	338378	394130	246486	374586	316406	346235	258842	236675	272078	287945	245625	272982	288792	234107	310474	292946	293198	302765	407177	284506	281195	201283	261121	142366	180050	358402	507614	506278	366424	328224	200622	403554	288210	420186	226670	158800	201562	324260	162823	274935
859200	366204	441474	275855	427945	332079	377218	269726	248880	288236	312608	263034	290721	308905	253500	329118	318259	305706	344907	466290	339460	269963	193914	253622	137669	170944	344510	489844	488622	351244	318052	191380	380671	280261	407332	218718	154792	191976	311117	157749	264560
860400	399862	500056	311662	493210	352009	412897	284714	266666	309249	346770	285621	311160	331166	278965	352630	349003	322141	392671	533080	409704	259590	187575	246873	133140	164194	330216	472307	471707	336198	305419	182592	357410	271567	392861	209620	149977	183442	298311	152585	254692
861600	439476	572314	357930	574296	376960	456535	303577	288665	338288	388228	310380	336234	356636	308457	381767	387349	340942	448202	618072	493760	247998	180442	239803	128018	155422	315414	452364	453784	321418	292856	173968	336158	263680	377902	200879	145671	174264	284034	147156	245155
862800	482371	651914	410667	664888	406907	503792	329746	318554	374890	439975	342604	365394	383369	342788	414440	432212	362382	505924	711838	592920	237430	173988	233250	123219	147711	300957	434240	434219	305928	280102	165103	315086	253987	360272	192414	140995	165790	272150	141636	235317
864000	532483	737797	473042	766954	439744	554507	360950	352452	417844	498771	379449	399177	416003	382140	453505	484132	387261	565926	814194	701006	225836	167384	225800	117985	139920	286037	416976	415968	292311	268057	156601	295557	243210	345041	183417	136313	156984	259255	135942	225561
865200	583750	829541	546642	875913	466701	606679	384487	388601	452698	536018	417350	429173	444006	431581	447185	530153	384288	621891	945853	806618	212996	159047	212688	114050	132082	267972	417900	388484	264458	245971	141624	280452	225446	334384	169151	130711	142350	232005	135530	207100
866400	692120	932608	664926	1038840	567632	721208	472509	480125	516992	634073	479201	539413	549406	516185	590121	594643	495383	736534	1101650	992256	197831	158462	205133	108613	126348	257141	431080	391738	255009	261729	133282	268268	220760	351916	168688	126642	135660	232048	131221	209901
867600	864269	1240040	837450	1424980	695423	870982	610959	562914	617333	745168	553668	618305	619690	592324	729602	662580	592558	838086	1429610	1253130	205670	153574	199565	103448	118809	263066	424089	392173	253256	251663	126974	263025	214518	310921	166490	124898	127457	234598	126213	207804
868800	1014940	1632330	999287	1887330	795980	980220	738812	633206	754076	887642	659974	680876	673925	668766	853136	775613	682017	951102	1898120	1591110	205208	149042	194871	99527.1	112164	239044	409740	385792	249075	235341	122227	258665	208095	288202	161483	123195	122314	227273	119369	205278
870000	1175380	1823080	1170810	2237210	905078	1085320	866941	706687	901095	1018170	766059	746177	728780	748802	970620	891414	777491	1041680	2254120	1893050	184015	144550	187501	95341.6	105220	224773	374552	372764	240814	218496	116833	250128	198048	257362	154467	120409	117523	216752	112682	200673
871200	1295320	1869650	1308700	2458720	1007310	1180810	976470	769485	1024300	1118360	851066	800531	789696	818706	1062460	972913	857010	1095730	2391140	2088210	163651	140456	179524	91713.2	99468	199603	352544	347665	224413	200437	111940	241010	188255	234688	148293	117843	112328	198201	106058	194364
872400	1362870	1913360	1384990	2476970	1082770	1247050	1048140	815031	1112570	1185200	906624	837393	839878	867915	1117650	1022860	917465	1134760	2368190	2185690	146449	135916	170298	87594.4	93766.4	178982	322564	323164	211010	184133	107283	232934	178621	217635	142725	112948	105882	184864	100049	186016
873600	1385260	1875850	1388930	2406790	1128990	1287520	1085770	839125	1165380	1210750	936346	856428	875928	892651	1138420	1048470	962112	1168620	2259070	2200320	133654	131691	159912	83359.6	88805.6	163712	294489	292124	194311	167880	103238	224626	169592	201308	137217	108793	100535	168188	94415.4	177975
874800	1378930	1820420	1362260	2313290	1149520	1304410	1094840	848767	1188230	1196650	953131	868604	895781	900927	1138540	1055900	987829	1182680	2140590	2159880	124993	127456	149418	80435.8	84151.6	152010	271313	264951	178758	153498	99184	215748	161802	187636	133161	104420	96207.2	155494	89577.2	167528
876000	1354140	1768490	1300570	2203640	1152740	1300320	1089970	850675	1191650	1182430	945907	874289	908058	897718	1126100	1058450	1000360	1182200	2021620	2098530	118010	123717	141505	77555.6	80327.2	142045	253098	243899	166958	143810	96368.8	208338	154630	175329	129819	100083	92387.6	144896	85481.2	157737
877200	1319510	1715080	1235280	2091060	1152640	1285550	1076550	842759	1182230	1154070	920288	870095	910328	884521	1107950	1055170	998630	1171230	1903140	1999460	112725	120360	134872	74831.2	77609.6	133716	239495	226949	157599	134711	94096.4	200633	148055	165050	127165	97287.9	88334.4	137300	81763.2	151294
878400	1281990	1661120	1171040	1973290	1142630	1249430	1055220	831942	1168720	1119180	893997	862266	903257	864769	1082160	1043880	989335	1153480	1792980	1901180	107485	117483	128815	73662	75986.4	126513	228101	216301	151778	127949	92919.6	191702	143396	156552	126066	95090.8	85647.6	131185	78703.2	144980
879600	1241810	1602920	1111070	1855150	1122660	1213790	1032550	817320	1149040	1086640	870089	849360	890100	838538	1057730	1029250	977170	1126410	1689290	1789320	103224	115807	123574	72505.6	74912.9	121280	220102	208310	147887	123593	92242.1	185262	139005	150627	125181	93677.6	83006	127734	76581.2	141361
880800	1201340	1540100	1058340	1745620	1101310	1183330	1010470	800117	1131690	1059710	846018	834790	877141	816188	1033260	1012160	959913	1094390	1594840	1678200	99909.6	114018	120030	72030.8	74708	117627	214540	205341	145900	118605	92288.3	180948	136974	146703	125587	93400.4	81974.8	125283	74890	139536
882000	1164080	1481420	1009920	1641060	1075460	1145310	986830	785509	1107700	1027520	825337	820325	862954	791388	1007070	990880	941098	1062790	1506310	1580330	97848	113474	118265	72412.4	75728.8	115449	211468	205587	145558	116556	94138.4	178888	136469	146143	128117	93461.6	80777.6	124797	74274.4	137712
883200	1126040	1420210	962486	1542450	1052870	1114660	964190	770899	1084250	1003190	805990	804304	844670	768584	982979	972567	921699	1034660	1420550	1489180	96825.8	113530	117597	73879.2	77540	114020	211253	208170	147062	115586	97204	179765	137251	147794	130472	94417.1	80948.8	125627	75184.8	138194
884400	1090230	1360240	921065	1451600	1026420	1085640	941173	752081	1060170	979509	786520	790178	826979	745229	955612	954341	906049	1002800	1342090	1401220	97619.6	114500	118505	76450.8	80619.2	114425	214429	215164	151113	115475	100777	182352	139686	152986	135696	96753.8	81130.8	128293	76844.4	139299
885600	1053470	1302850	879603	1369720	998895	1056730	917822	735184	1036680	953403	767013	775656	811886	723334	929936	934868	886910	973745	1265210	1322650	99694	116400	120922	79712.4	84710.8	115611	219160	223755	155998	117701	105663	188237	143709	161289	141574	100132	83690.8	132965	79620.4	141946
886800	1019090	1247810	842082	1295590	974754	1028890	894793	720243	1010040	928201	746853	757897	795058	700400	907099	916889	868098	943541	1195740	1251930	102721	119692	124237	84712	89832.8	118353	227250	234800	163101	120938	111577	196458	148922	171316	147560	104114	86271.7	138148	83156	145729
888000	986919	1191720	808908	1222340	950313	1001770	871770	702198	983517	905048	729624	742607	776392	679572	881784	898264	847386	914227	1135790	1183250	107300	123221	130000	89332.8	95975.2	123423	238703	250442	172043	125412	117951	207227	156638	183499	155897	108794	89994.8	145172	88243.6	151532
889200	953050	1145030	774420	1156620	926012	974972	849052	686237	957797	879718	713008	728017	756915	658016	856722	879798	826575	885510	1079130	1116720	114150	127846	137022	95866	102970	129158	253026	268515	182559	132758	126141	219672	164843	198253	164602	113661	95270.8	154929	93894.6	158753
890400	921846	1096850	741776	1097580	906204	951480	825667	669955	930694	859459	695635	712872	738869	637776	834465	860811	807334	856744	1018810	1057210	122650	133296	145213	102266	111712	137628	271232	288357	195667	141282	134576	234951	173590	215545	174016	119774	101056	166493	101647	167075
891600	891928	1052520	713091	1042180	885289	927395	804030	654713	905786	833993	677972	697298	720116	619200	810077	842859	786892	830190	964629	997500	133137	139375	154745	110126	120625	148125	292014	313214	210913	152262	143479	252062	185444	235268	184430	126098	108253	180240	109629	178080
892800	859066	1015210	684124	994022	861566	904235	782087	638212	879627	812748	662636	680461	701174	599298	786626	825137	766993	801744	912304	943785	146316	146858	166048	118333	129920	160384	316560	340078	228503	164634	153248	273236	197488	256808	193760	132275	116656	195206	118686	188682
894000	830771	973322	657343	946005	842653	884770	759672	621093	853707	792028	646118	664852	684067	580227	764577	810726	747744	776404	868318	893268	162400	154661	177924	126365	139934	176640	344489	371127	247256	177954	163806	296484	210352	282026	203810	139284	125892	213147	128204	201025
895200	800991	941054	633977	903932	820022	862679	737111	604175	831073	771716	630064	649655	668397	563512	741552	794389	729076	750166	822687	844600	181046	162666	190772	134210	150175	193587	375114	403283	268688	194466	173988	321475	224280	309627	213178	145758	137172	233492	137402	214937
896400	775008	909384	609159	864047	802212	843716	714943	587738	806426	751196	615863	633953	650058	546178	721613	782745	712236	724238	779630	803754	201590	171703	203439	141791	159164	212906	407878	437423	292124	211775	184850	350319	237580	339828	223479	151762	148857	254494	146810	228746
897600	749728	875377	587696	826250	781200	826082	693092	571458	783939	730139	600767	618806	633100	529282	700994	766486	693898	698873	740869	760108	225174	180263	217551	149430	168896	237030	443948	476945	317310	229716	194735	381313	251462	370253	233187	157554	162619	277766	156887	243432
898800	724706	848826	567959	793916	762385	805932	673367	557653	762407	711439	587276	603450	615533	512978	681105	742461	679626	676858	704584	721199	251082	189424	230528	156204	177374	263509	480415	513860	343725	249827	205513	413586	265100	404989	241985	163484	177239	301955	166499	257472
900000	701213	816918	547798	763345	745262	788192	655462	541718	741465	693080	573181	588032	598598	498806	661856	719706	663372	656039	674074	683110	278042	197485	241414	161550	185250	291721	516748	551999	370037	268555	215211	448490	277474	434567	247974	168337	191695	325199	175422	274204
901200	679127	792654	531041	735151	726395	769224	636752	526787	721508	673316	561800	573472	582624	485518	642510	701146	647153	634731	646848	646280	306140	204965	250927	166241	191660	320887	550705	586716	395791	288716	224968	482195	289733	468988	257080	172889	208428	349199	183840	288619
902400	656887	769806	513707	711167	708330	751091	620786	511123	702725	655480	548569	557160	564944	470012	626608	682916	635370	612475	618715	614126	332634	212051	259335	170687	197868	349710	583685	615393	419868	309405	233806	514126	300250	495423	261395	176916	224077	369668	191250	303479
903600	635803	743708	496435	690956	690882	734714	604505	496153	684297	636464	536437	540570	550126	456822	608010	664405	619654	594462	595707	582158	356907	218375	266745	174817	204059	379050	613383	643890	441328	325841	241063	545030	309962	524505	267078	180405	237659	388738	198100	316207
904800	614784	725295	482937	673097	671692	713666	589719	482383	668613	619233	523535	526456	534518	444857	590718	648275	605465	575682	574312	552326	380171	224104	273137	177376	207146	403666	639873	666964	460498	345131	249281	573728	319257	546583	270065	183252	252904	405098	204065	328635
906000	594457	700725	466970	655071	656466	696430	573089	469241	650258	601963	512034	512585	519532	432265	575728	632450	592574	558028	555621	527023	400490	227581	278565	179693	210777	427878	664191	687105	477297	359234	255784	599830	324546	568184	273579	185945	265618	419356	209501	338898
907200	574642	683507	453629	639034	637273	677747	558852	455794	633442	583277	499346	498221	504682	419443	557759	616842	576691	538802	536852	498408	416672	231748	283867	181294	213750	448763	683908	701098	491022	374443	260144	623725	332539	582778	276780	188347	277421	430382	213165	346296
908400	555602	664482	442560	622609	618345	656315	543141	442748	616027	567158	486364	483537	488106	407300	543125	600917	563362	522408	516542	474686	428833	234550	287190	182490	215462	466747	699826	706300	500960	389923	264793	643677	337502	596381	277400	189929	286316	439622	217107	354342
909600	536649	643400	429359	607336	600744	637639	527704	431482	599662	550444	475333	471148	475122	394218	526661	584110	546741	503716	499975	452018	439859	236683	289964	184222	217270	481311	711968	713300	508519	398052	266476	658232	341504	603280	279770	191195	293559	447415	220278	360787
910800	516945	625614	416881	592637	581931	617724	511760	420019	585136	533586	464001	454990	459391	384009	511430	566715	533939	487391	483599	429089	447045	238303	293121	184784	217850	491165	720452	716775	513047	408002	269747	669878	344246	611763	279068	191256	299287	452050	221459	365004
912000	498195	602881	404846	576789	565425	598058	498021	407657	569442	515561	451423	442339	446078	370973	495023	551336	518000	469191	466579	407975	450935	238235	294600	184360	218433	499751	728528	716181	517432	412446	270514	678570	346808	611134	279442	192372	303351	457017	222843	368330
913200	478753	585795	392276	561650	546383	576896	482748	396090	551305	498385	437374	430503	433325	360686	477955	533866	502384	451836	448472	386975	454074	238920	296101	184430	218680	503964	734714	713395	517770	417942	269586	683310	349807	614619	280094	192173	306085	459517	222813	369999
914400	461742	569131	380867	545901	528650	559263	468993	385286	533897	483817	424932	416004	417130	350028	463791	516556	488815	434663	431995	370454	454096	238487	296070	183640	219376	504704	734235	706206	518080	420403	269005	686359	349392	611167	278025	191957	307514	460348	222970	373182
915600	444336	550169	371042	531218	512441	541769	454160	374021	517525	466990	413662	403602	405594	339932	448388	500610	472919	418434	416373	352539	452504	237751	296889	182866	219722	507246	734739	700824	516696	419775	267359	686158	349826	610444	277910	191140	308821	461319	223828	374256
916800	427241	533163	361655	517804	495761	523887	440363	364385	501234	452385	401156	389397	393176	330730	433510	481749	460281	402597	401315	336015	450092	236879	296616	182345	219347	504996	730557	691190	514850	421680	265400	685843	349866	606434	275814	190684	308188	458289	221806	375669
918000	412562	513059	350046	501349	479061	508314	426088	354220	485200	437573	390291	377157	381469	321420	420919	466514	445687	387393	386175	320383	446089	235925	296390	181332	219029	503613	726790	682004	511568	419450	262548	682830	347214	603201	274959	190569	306861	456890	221342	377189
919200	397879	496160	341772	487863	462370	490422	414345	344983	468908	422534	378900	365604	368868	312149	406540	450563	432005	372659	374599	306113	442438	234796	296205	179850	217713	499229	722812	670674	507660	419754	259846	675706	346692	597099	273174	188921	305048	452872	218743	376820
920400	382908	478998	332974	472254	447846	476185	401282	335983	453585	409136	369459	353871	358551	303715	394314	435194	421385	359838	361039	293733	436968	234111	295415	178696	217058	494787	718108	661866	505097	419573	258862	670888	344214	592169	271285	188516	301842	449788	216854	377954
921600	369984	460012	323564	459146	432653	460565	388466	327614	439742	395932	358077	343252	347664	295847	380790	420648	406610	347697	350445	280344	432143	233036	294507	177818	215638	490446	714046	654555	500441	414542	255187	663376	343659	585845	271143	188668	300614	446682	215450	377951
922800	356942	446902	315305	445792	413508	449543	380494	310749	440643	391470	350094	296418	298169	265266	391643	447312	415636	340254	371123	282345	470124	239991	320433	181296	218849	561998	783551	736914	560196	483819	275307	752330	366812	637818	284513	198270	332018	509447	219663	422205
924000	371467	511791	340810	474468	381296	439587	376489	290496	449466	393067	347202	280024	279103	253014	390012	433116	399556	320339	368397	270062	459267	230020	310395	180351	210140	530763	755347	697970	536585	465961	270236	711401	355863	610286	276678	193386	318831	481815	217824	412238
925200	351492	485121	324873	460536	359869	411215	360147	279943	432780	376145	333953	268854	268173	245476	369827	416049	374082	310924	355566	258745	441346	224498	305303	176638	204936	507379	734222	670697	512503	446213	264991	669723	343931	590073	268279	189230	305695	457407	212331	395316
926400	334934	460480	308465	439401	340202	392322	344394	272520	408541	353266	315000	259346	259249	239140	348632	381758	351674	294116	343188	247019	425576	219467	298900	172962	198298	487948	709315	651188	492374	424568	257413	624307	330120	578415	259965	184874	292407	437400	205723	377420
927600	315764	440072	298290	418747	321174	376694	324493	263295	385062	331764	296931	249440	251194	232010	329290	355055	331678	278202	331971	236230	410910	212915	290339	167985	192748	473601	682846	636436	476833	405428	249469	587547	318534	568114	250948	181348	278868	420972	199181	363372
928800	298632	420706	290482	397816	304013	363618	307655	255884	361779	314665	282637	240150	242763	225290	310840	337003	316460	265574	325934	229192	397310	207750	284327	163368	187572	458522	658638	624510	462086	390413	242441	561789	311279	556576	245814	177732	267700	406090	193402	352366
930000	285720	403344	280270	378861	291091	350555	292778	248820	341710	301652	269791	234057	236447	218986	298264	323978	303206	255359	323780	224290	385497	202424	280022	159157	181903	447677	637287	615147	452383	376514	235278	538264	302072	546612	239080	174371	258001	394041	188920	342815
931200	273424	385962	272667	363273	278920	338580	280337	243461	323658	290925	259037	228625	230228	212806	286750	312437	290881	248145	323622	221413	373267	197136	274075	155353	176757	436008	615549	605149	439413	363458	227344	515180	294601	536347	232448	170257	248705	380991	183190	331426
932400	262086	372118	266350	347728	268725	326201	268607	237416	308358	280804	250858	224395	224890	209989	274038	301121	278340	241404	322708	218386	359839	191993	270176	151579	172060	423998	597807	594031	426870	350343	220858	490916	288170	524807	225676	166794	239386	369507	178760	320035
933600	251320	357619	260676	335036	259876	314575	258063	232544	293917	272436	242601	218769	219973	204859	264194	289923	265884	235542	319897	214644	346820	186274	264656	147885	167531	411784	577581	582179	413935	338462	212545	468624	284029	515225	218290	163240	229808	358292	174268	309115
934800	241629	344776	255776	323578	251483	303201	247818	227216	280205	263540	234374	213407	214585	201828	253930	280722	255556	231760	317890	211109	335560	180886	259347	144874	162593	399228	558701	566713	400233	325840	205188	447566	275986	502796	211049	159968	220894	346678	170713	298060
936000	235058	332078	251806	313090	244046	295490	238608	222535	269285	257706	227357	209205	211388	199696	244526	272804	245269	229985	314688	208758	323674	175565	253943	141174	158272	386194	539522	552761	387000	314264	198023	426022	268409	491194	203794	156106	212639	334076	166153	287814
937200	229622	322630	249551	306703	237559	289904	230870	217586	258763	251854	223014	205528	209060	198441	238257	266045	237944	229733	312535	206328	311403	170037	250000	138400	153346	372918	520440	538580	373046	304102	189790	405826	263308	480666	197522	152603	203686	321220	162333	277426
938400	227873	315305	247770	303321	233263	286534	225343	215408	251508	246372	218570	203271	207484	198123	233306	260827	232094	232905	312849	204514	299558	164619	245335	134887	147727	359965	501043	522989	358245	294496	183020	385878	257087	465142	191273	148615	196001	309496	159122	268988
939600	228207	310740	249425	302023	228816	286143	221268	213612	244761	242721	216594	203028	207017	199611	231277	257962	229081	239396	315521	206444	287565	159890	241077	132140	142396	347160	483821	509351	346513	285166	175873	365815	250420	452075	184840	144880	188334	298318	154335	259951
940800	233310	313506	253976	308724	227278	290372	219481	213429	240122	241557	216119	204774	207859	202955	231647	258703	228987	250535	325107	212826	277273	154546	235041	128100	136823	335942	467075	494884	333118	275762	168409	348101	245587	438987	178324	140824	181387	286707	149355	250008
942000	240386	322640	263346	320484	227748	297602	220005	216502	239435	243095	219342	207610	209483	209478	234389	263821	231280	266760	340810	225318	267030	149792	229248	124929	131222	323878	449457	479161	319983	266735	161533	329633	239018	425721	172212	137238	173542	276206	145730	241216
943200	251618	340228	278472	342030	230469	309033	222546	222077	241795	247862	225172	212508	213790	218640	239321	273062	235481	288399	366068	244476	257253	145119	224931	121040	125451	311230	433872	463805	307291	258078	154678	312196	232998	412981	165326	132697	166527	266342	140619	232626
944400	264808	367003	302031	374378	236954	325358	227483	230208	246974	256915	233928	220420	219971	230287	248807	287155	242874	313680	402278	274649	248290	140298	218480	117357	119168	299207	417590	447728	294779	248886	148466	295590	227589	401116	159731	129600	158720	254992	136122	223109
945600	280613	404984	333208	418530	246505	344045	235619	243964	257441	272402	247395	230690	228598	246175	260320	305818	250884	343385	449281	316396	238788	135496	212710	113028	113474	287844	402172	433242	282803	239745	141441	279575	220826	389158	153772	125292	152304	245765	131907	215576
946800	299674	456820	374814	476791	258361	370004	245416	260624	271596	293264	265167	245797	240290	267869	277304	331054	261562	379388	510913	369851	229013	130732	206805	108578	107681	275971	386850	416854	268908	230657	134398	264252	214630	376911	147421	121624	144768	235861	127027	207179
948000	318838	514684	427318	546685	275798	402097	259538	282759	292577	320056	287948	262048	254078	291330	295298	359477	273433	416632	581021	436800	219154	125556	201565	104897	102307	263539	372044	399195	256806	221740	127080	249346	207737	364106	141682	118148	138657	226166	122387	198349
949200	341858	584636	488344	627868	294932	435368	275563	309392	317405	353644	314177	283281	272431	320890	317777	395994	286811	455670	660815	512996	210733	120519	195270	100279	96224.4	252322	356864	382812	244947	213615	120528	234517	200401	349664	136067	113649	131894	216889	117483	190089
950400	366622	662318	563806	719860	317544	473549	294747	338795	346550	391928	344488	306090	292492	351871	341435	434072	302311	499846	750218	603962	201000	115517	187768	95560.4	90531.6	240086	341343	366328	233299	204644	113181	220300	193303	334802	130038	110099	124701	205835	112256	181069
951600	391892	746468	645658	818291	342562	506474	308330	373674	370775	414838	374641	330688	318054	394063	334348	473023	305913	545818	855025	687893	190706	111204	177047	91987.6	86343.3	220151	339302	338640	210157	188125	104216	198376	181953	316102	122694	104887	114204	180814	111521	166844
952800	471805	806794	773279	960686	412793	591464	377454	453994	428220	507371	438849	394582	375367	464858	446308	533107	398042	613873	971450	842251	180422	111244	171875	88731.7	82890.4	209649	339799	338361	198209	198157	99581.7	185158	178798	335475	122324	101472	110001	177111	107915	163264
954000	571654	1057970	963890	1309690	484480	689071	468482	516225	512423	601403	498287	436927	408443	519584	544650	585436	458853	669838	1260450	1037540	186123	107072	165669	83438.4	76462	210308	335518	334060	194328	194997	94366.8	177120	174787	303547	119977	99225.2	102583	178222	102436	161274
955200	657006	1370900	1123740	1744610	548516	765776	550033	570569	617615	721565	582348	473592	439681	581304	629460	674675	510642	742589	1664600	1292230	191918	102525	161526	79575	71643.6	198034	327545	321252	192704	182446	90280.8	171658	169110	282104	115618	97595	97958.4	173813	96848.3	159914
956400	750612	1603900	1273070	2013130	623241	839036	635066	624756	726533	840550	670601	518618	474606	645665	712830	766402	570365	807176	1889100	1508050	174035	98214.6	155744	76607.6	67731.2	190653	308438	309159	186242	168992	86372	165203	163037	253628	111310	96036.4	94644	167153	91016.8	157720
957600	829243	1628970	1399950	2177450	693367	909780	710962	676409	820596	941212	743856	555275	510421	706713	780875	832340	628486	858860	2033210	1663330	162538	94601.6	149177	73224	63390	172204	289061	294217	178168	158410	82940.8	159161	156234	234416	107583	93584.8	89990.8	158769	85162	153798
958800	878537	1691620	1485940	2186160	747864	964140	765905	711586	888910	1013280	789373	577891	540936	752631	827491	872359	672562	894826	2022140	1760550	145265	90974.6	140970	69949.6	59203.2	155060	266769	270796	165554	147087	79720.4	153802	149020	218082	103490	89725	84870.8	147898	79664.4	149863
960000	906368	1667630	1522170	2138500	786137	1002320	797248	732428	934932	1051480	814685	592684	565664	780655	855494	893592	702691	921156	1954940	1798520	132420	87227.2	133408	67244	55691.2	140837	246055	253638	154964	135152	76766.8	148780	141954	202903	100867	86918.8	80500	137858	74941.6	145029
961200	919230	1622110	1507200	2075010	813385	1025380	812406	744452	962622	1063190	825591	602124	579229	793648	863520	903354	724757	939543	1881130	1793950	122364	84451.7	125252	64232.1	52743.2	131124	228774	233049	144172	125582	74069.6	145164	135698	190042	98041.6	83745.4	76496.4	127330	71238	139306
962400	916368	1572470	1463120	2005220	828259	1031480	819322	745494	973527	1058500	829146	603298	585090	794720	864385	906043	739465	948659	1806550	1769780	113980	81661.2	118161	61925	50170.4	122802	214485	214528	134294	117134	71664.4	143240	130222	178904	95760	81009.2	72618.8	118236	67783.6	133587
963600	904582	1524160	1409730	1930260	831703	1023740	815463	739514	971306	1046700	812660	600567	588393	787266	856144	904023	742848	946816	1726800	1721170	107045	79384	112645	60023.2	48157.2	116330	204094	201615	127998	109882	70069.6	141382	125613	168806	94556	78758	69834.2	111683	64930.4	128320
964800	883299	1477370	1351120	1845190	826058	1011280	805433	731099	963645	1028950	790876	597594	590164	773824	839745	895305	738926	933284	1650770	1654060	101865	78116.3	107316	59070.4	46927.6	111029	195740	193386	123044	104447	69222	137522	121443	162595	93855.6	77481.3	66963.2	107236	62801.3	123923
966000	859883	1425470	1294910	1757400	821492	991453	793996	722423	955201	1007150	770954	587830	586309	755868	821592	884586	734930	919280	1579650	1577070	97791.6	76660	103753	58496.8	45728.3	106285	189524	187784	120258	100897	69205.8	137194	118055	157383	94211.2	76985.2	65287.2	104435	60918.4	120322
967200	836055	1374600	1241700	1676480	811066	969740	780968	711378	941247	982998	751912	577573	580606	735125	806811	872379	728933	901393	1516150	1499390	95546.7	75967.6	100772	58269.2	45107.1	102655	184998	184437	119296	98160	69786.7	134447	115807	154440	94396.7	76908.8	64088.8	102354	59708.8	117618
968400	811482	1321790	1189200	1596750	798837	943022	765198	698833	925593	960807	732823	569308	574608	715022	787436	859004	719414	881888	1455850	1422740	93001.3	75768.4	99237.6	58949.2	45515.2	100661	183766	183618	119351	96001.6	71074.6	132385	114522	153927	96152.5	77606.4	62985.6	102526	59436.4	116494
969600	789394	1274030	1141990	1522340	783405	921931	750086	688248	911758	939192	716996	560487	567998	695578	766916	846048	707737	858157	1397610	1357770	92677.2	76680.8	98989.2	59966.7	46274.4	99518	183238	186276	120600	94860	73104.6	132622	115114	155050	99413.6	79251.2	62989.2	103610	59820.4	116117
970800	767485	1225710	1094500	1454350	768188	901271	734791	675612	897064	921737	700386	551044	557889	673910	748163	831296	699639	833939	1343510	1293330	93986.8	78564.4	100036	62079.2	47725.8	99562.4	185619	189961	123560	95352.8	76741.6	134213	116483	158770	102899	81528.8	63937.2	105774	60966.7	116986
972000	746064	1176700	1048500	1386880	754062	880004	719577	663736	879743	902390	685178	540242	549808	655615	731459	818716	689315	812573	1287580	1232650	95422.1	80482	102388	64635.2	49794.6	101070	190630	197334	128598	97547.6	80330	137304	118904	166149	107304	84309.6	65598.8	110151	63838.4	118963
973200	724157	1132800	1006010	1324050	735398	857556	704813	651436	861735	883070	669663	530234	542633	636990	713022	804918	672381	790828	1237490	1173720	98560.4	83577.6	105980	67984.8	52614	103603	198770	207706	134481	100356	85388.8	141697	122757	174587	112738	87946.8	68040.4	115377	66940.4	122282
974400	702308	1095070	963592	1264120	718873	836198	688761	637737	842791	865803	653987	519246	533453	617048	696704	788795	661884	769007	1187520	1117990	103373	87294.8	110725	72724.4	55728.8	107379	209094	221107	142098	104877	91005	148464	127814	186269	118382	92083.8	71576	121267	71004.2	126796
975600	683264	1050480	923972	1204480	706969	818953	673018	625791	823481	847983	639337	508393	524213	598974	680544	772300	648528	746599	1140370	1063640	108679	90665.8	117144	77239.2	59922.8	112493	222113	237507	151956	111083	96960	156794	133973	200264	124246	97225.4	75206.4	129522	76171.3	132708
976800	663393	1015780	885199	1153430	688819	800830	658436	610711	804212	829248	624084	498682	517902	581195	659444	756334	633558	723652	1094480	1012900	116499	95135.4	124668	83639.6	64368	119350	239352	256256	163009	117588	103536	166970	141611	216793	131478	102822	80430	139977	81794	139626
978000	643250	981997	848904	1101290	672691	781885	643293	599208	784113	811588	609509	487569	507671	562093	642213	741430	622116	703766	1049150	964886	125874	100841	132926	89689.6	68947.6	127920	258615	277930	175352	127141	110391	178779	149571	234589	137622	108183	86506.4	151464	88600.8	148526
979200	626625	945138	813200	1050910	658900	763315	629163	586161	765720	793542	594515	475744	497544	545582	626242	724582	610024	684554	1005670	918434	137088	106324	142166	96312.4	73542.9	138333	280744	300941	189425	136882	117355	191095	159199	254921	145581	113980	93556.4	164075	96309.2	157642
980400	609937	915945	779573	1004260	642267	745656	613075	572703	745823	777416	579992	465395	488581	529730	608030	710685	593831	664276	967924	872070	149825	111783	152938	103188	78860.8	149757	305956	325313	205354	148670	124321	206441	170193	277332	153968	120276	101481	179317	104887	168057
981600	592988	886352	746856	961183	628041	728674	598940	559553	726251	759405	566502	453075	477723	513626	592120	695342	585428	644924	926307	830695	164565	118590	162705	110012	83590	163926	333218	349481	221342	161794	131233	223268	181902	302134	161292	125848	110189	195721	112941	179370
982800	577489	854419	717932	914977	613870	709859	585489	545493	706557	742847	553662	441615	467325	498653	577561	681845	572958	626170	891820	793178	181172	125097	174588	116522	88072	180242	361765	375958	240151	175423	138074	241229	192919	327952	168150	131103	119849	213750	121717	191722
984000	562535	828448	688287	876962	599766	694108	572418	533933	687250	724900	539135	430688	458344	483198	560572	672637	559824	607281	857090	754690	200606	131133	185325	122874	93033.8	197973	393261	402829	258861	190253	145144	260430	204639	356836	175354	136223	130810	232212	130084	204781
985200	548057	803739	663468	838210	585659	678362	559090	520201	670183	708917	527776	419966	447104	467411	547199	663576	550888	589678	822262	720750	221400	137392	195685	127948	96964.4	216909	424713	426006	278094	206298	151748	282265	215355	384956	181409	140538	141173	250800	138315	217749
986400	534685	775542	637991	802321	574907	662415	545402	505727	653486	692284	516336	407483	438861	453836	533292	655305	536784	571562	790708	686391	242099	143329	204530	132947	100371	237164	456664	452367	297184	220018	158072	303731	226718	413057	187485	145428	151372	269493	146716	231741
987600	520534	754646	613646	767556	561022	647464	533449	493782	636814	674576	503644	396578	430136	441564	518550	644715	527063	555222	762511	654432	263558	148320	212539	137922	104155	257783	486505	474121	315538	235903	163800	327136	237124	438477	193480	149593	163401	287954	153508	244273
988800	507206	728830	590176	738117	551240	633380	520960	481564	621198	656506	493680	386007	419405	427383	507742	628294	517210	538038	734925	626290	284248	153650	219631	141468	106882	277440	515605	494100	332319	251989	169784	350567	245308	465435	197852	151796	174415	304902	159618	256729
990000	492967	705642	568058	709390	536938	617780	508782	467491	606902	639434	482190	376592	412001	416827	493483	614701	504397	521636	711325	597048	303463	158248	226237	144402	110306	296382	542066	513131	347473	265210	174305	370650	254113	487991	202877	154998	185650	321380	165714	268525
991200	479271	687232	546586	684580	524793	601040	497116	457493	591982	623575	472506	365952	402274	404862	481973	598735	495331	507712	688070	569271	320563	161020	231765	146446	111957	314233	565388	527930	359838	279858	180712	389434	259823	510820	205467	156915	195132	336028	170967	277645
992400	464969	663339	526636	658862	514420	588450	488393	444418	577139	607833	461028	356914	395394	394670	470734	584544	485289	493614	665414	543732	334758	163467	236914	148776	114088	328519	586631	540908	371226	291276	184558	406453	265126	526015	208136	159106	204248	348236	174550	287634
993600	451973	646067	508348	638023	501138	570018	475774	433425	560961	598535	449302	350500	386838	383591	455978	568453	473137	479769	643798	518803	347693	166115	241533	150532	115734	342821	605543	553757	380523	300995	188916	421181	270893	541984	211221	160965	212644	359798	178152	293896
994800	438755	627755	489350	618555	491349	554492	463454	421577	547655	585212	438767	341555	378344	371836	444976	554094	463696	467570	623059	496558	357593	167360	244244	150628	116608	354058	620114	564913	386884	312953	192472	433751	273951	552074	212110	161938	218696	367249	179730	300218
996000	425666	607402	472235	596009	480303	538262	450101	411891	533064	569233	426919	332610	370392	359955	433096	538830	451063	454813	604912	474704	365599	168172	246157	151447	117122	363500	633109	574618	392739	318882	195538	444426	276315	562056	212605	163711	223433	373921	182537	305715
997200	413775	591353	454665	577696	468520	521404	438771	401437	520531	554804	416086	325601	362396	348656	420418	522998	438760	441193	584626	453370	371716	169282	248531	151492	117008	369732	642202	581426	396190	326130	196891	451308	279139	567110	213292	164621	229167	378467	183542	309022
998400	400897	572678	436615	557433	456583	504294	427408	390361	505872	539756	405834	315796	353015	338758	406876	507350	430212	430106	565107	433637	374805	169626	249150	150537	117060	372638	649130	587549	397866	330396	198248	457744	280886	571484	213754	163672	232091	380117	184350	312611
999600	387825	553674	421563	537968	445818	487756	416422	379955	490287	523520	393785	306266	345983	329956	395383	492503	417161	416141	545923	415088	376551	169549	250894	151514	116745	372996	654342	594998	399711	332555	198562	461729	280086	572255	213664	163131	235470	382562	183768	314170
1000800	376514	537131	405550	519202	434211	473058	406606	370458	476103	509957	383173	299393	337764	320312	382092	477277	407352	404050	529060	396963	376994	169172	250388	150809	116354	368734	654828	596320	399153	336131	198482	464929	280329	574363	214005	162990	236942	382530	183596	315684
1002000	363800	519195	391017	500976	424504	458524	393975	361551	461436	493748	373326	291880	330128	311242	372441	461374	397610	392813	509889	380343	375198	168641	249975	151192	115887	361536	656284	597938	399605	335846	198240	464995	279809	569506	212896	162635	238083	383404	182671	315881
1003200	352533	501033	377402	480640	412163	442383	383812	352124	449250	478504	362350	284851	323489	303525	359376	446290	385072	380094	493411	364575	373246	167700	250353	150890	114906	352143	655916	602081	397028	335540	196321	463315	280047	580092	212695	162011	239174	382486	181442	314902
1004400	341332	485115	364578	464184	402377	429076	372602	342735	434988	464359	351766	275500	316670	293851	348245	431088	376177	371118	475106	349200	370139	166664	249156	150006	113810	344794	652884	603195	395346	336670	196358	460186	278390	574401	211260	159984	238302	379673	180503	313613
1005600	332263	466242	350668	445001	391219	415255	362428	332919	421580	450410	340829	268313	310429	286125	337458	417490	366002	359288	460167	335422	366759	165674	248490	149500	113067	339260	650969	605305	392570	334144	194541	458360	276682	570525	209937	158449	237956	376894	179104	313223
1006800	321933	452416	339799	429724	381737	402616	351694	324445	410412	439303	332086	261574	303746	278128	325950	404193	356606	349328	443860	320636	364384	164573	247685	148882	111609	333239	645446	604330	390262	334459	194091	454372	275160	566436	208054	157433	235968	373246	177206	312034
1008000	312962	436570	327146	412464	372907	390805	341996	315933	396287	426704	321053	255683	296306	270310	316920	391552	347116	339635	429482	308947	358785	163200	247249	148633	109955	330018	642202	602880	387114	330563	192234	450668	272690	560498	205882	155733	234350	369910	175410	310004
1009200	302378	421698	316061	395968	358959	376698	331079	299616	394368	424222	312793	220140	252602	242298	319830	411001	338922	318531	456485	302667	392301	167686	264207	151053	106995	367526	707045	697986	437440	376015	203026	510729	284954	605187	209978	163972	254425	416621	178504	344372
1010400	302398	489515	328814	425466	320327	356280	318004	279881	396453	413235	307612	212154	232266	235088	313891	395865	324796	309806	467138	291583	385028	161220	255632	150911	103993	355435	687814	667960	424213	365114	202171	493293	278878	583850	203713	160421	245874	395727	176287	337236
1011600	288264	467028	312238	413486	308043	339337	305243	271518	382895	396072	294271	209674	228416	232799	297838	380916	303252	305759	445136	286463	372821	158568	253007	148895	102054	344013	668842	639877	407482	351603	199827	470657	272126	570981	199310	157235	238758	381779	172277	324713
1012800	274511	445234	297913	391626	296196	326704	291303	264373	363940	375278	279648	206608	224614	228996	284128	355388	286537	293662	415125	278344	358862	154292	247536	145429	98997.9	333653	641005	615421	391288	336906	195518	443769	262788	561396	192896	153619	230395	365512	166687	310215
1014000	262003	422930	282425	369230	282105	311954	276560	255279	346397	351961	263048	200889	218619	223985	268468	333752	271050	281940	390138	270786	346786	149943	240831	141007	95211.3	322621	613260	596947	378921	322557	191472	424049	255191	549523	187677	149833	220783	350980	161545	296200
1015200	248260	403314	269083	347880	270926	298503	262708	247122	326924	333422	249562	196004	213495	218126	255176	317254	257930	270888	367834	266385	333316	146593	235984	137122	92119.2	314980	593911	584560	368584	309383	185694	406380	247481	537635	182540	146810	213207	340656	157145	283173
1016400	238294	385198	258063	331624	260339	287698	251323	239281	310682	319075	238844	193011	208639	212428	244918	306344	247809	262991	352284	263883	323385	141803	230345	133408	89362	308378	577464	572417	358856	298769	180870	390504	240821	526530	177624	143995	205574	331790	153687	272874
1017600	228381	370123	249680	316707	251911	276981	241684	232467	293989	306362	229846	189240	204922	208877	236943	297260	238395	255174	338803	262542	314085	138106	227242	130535	86417.9	299979	559589	558708	348837	289536	175700	376800	234435	515392	172642	140889	198348	323186	149425	262155
1018800	220927	357052	240916	304138	243828	267478	232549	226320	279773	295573	221081	186386	201767	205136	227411	288691	228581	249796	327064	260330	303874	135362	223811	127312	83344.6	291597	542008	545067	340251	280484	169913	362283	226812	503275	166839	137915	191558	313240	145474	251514
1020000	212656	343707	234822	293482	237187	259116	223691	220362	267903	284943	213744	183758	198934	200810	219698	279648	219679	244422	316136	258858	293874	130850	218392	124162	79905.4	282998	524080	530990	328758	270411	163787	348413	220728	490572	162212	134812	184238	302842	141871	240483
1021200	205748	330234	229446	284108	230390	250827	215517	215460	255817	275762	207346	181123	195852	198166	211763	269719	211988	240158	304228	256685	283808	126976	214244	120903	77214	274077	504762	518020	317753	261640	157895	334345	213324	480364	156778	132062	177317	292512	138244	231072
1022400	200522	318835	223415	274937	224345	245156	207816	210521	245778	268538	201992	179369	194270	195227	206122	263198	205825	237208	294964	253639	271996	122808	209541	118508	73696.4	265389	487072	505371	306954	252891	151478	321722	208373	468685	150900	129000	171080	282623	135865	222275
1023600	197146	310020	219437	268450	219605	241109	202506	205928	237098	259999	196290	177203	191734	192299	200850	255807	201244	237076	287595	252432	262594	118997	206448	116102	70476.8	258245	469479	492815	295624	245237	145419	307810	202832	456512	145207	126086	164256	272853	133370	213193
1024800	195964	302106	216742	263881	216454	237292	198688	202284	230508	257011	193650	176584	190353	191418	198035	251194	197758	238582	283170	251494	252357	114910	201685	113404	67276	250227	453745	480585	285272	237477	139053	295182	196772	442602	140337	123240	158724	262318	130537	205288
1026000	197501	298930	216608	262250	213704	236143	196313	200074	225829	252348	190905	176998	189646	190572	197947	250307	197966	244113	282803	252850	242152	111682	197436	110576	64424.8	242298	436476	466863	274377	230362	133044	283012	191055	428984	135024	120469	153319	253220	127285	196946
1027200	200402	299125	218388	265487	213464	237830	196939	199243	223745	250266	190232	178496	189711	191868	199389	251478	199022	253303	286575	257386	232489	108264	193427	106876	61630.4	235558	420589	452685	263402	222632	127251	270652	185690	416248	129999	117300	147171	242721	123878	189712
1028400	206601	306466	223638	273654	213864	240552	198821	199429	222212	251110	190697	181870	192214	194169	203630	255576	201711	264013	297361	265438	223478	104182	189214	105211	58624.8	227572	406482	439818	253543	215394	121308	257806	180150	404357	125286	114029	141068	233147	120471	181058
1029600	212814	321831	234277	289332	217274	247104	202773	201789	224680	253981	194506	186922	196161	199680	208794	264020	206785	279295	315283	279420	215038	100500	184272	101880	55004	220398	391350	425875	242637	208276	115976	245852	174945	392682	120310	111030	135260	223649	116912	173964
1030800	221259	345333	249905	313392	222734	256710	209274	207044	231564	262018	200949	193862	201240	206557	217673	275641	212740	297090	340529	301064	207567	97029.6	179892	99062.9	52422.8	212480	376230	411140	232456	201113	110106	233955	169476	381248	115953	108049	129465	215187	113110	167190
1032000	230303	376771	270925	346262	228881	268381	217813	214999	239964	274464	209954	204946	209051	216845	228886	292571	220496	318310	375306	329083	198593	93847.2	175275	95780.8	49692.5	205444	362447	397498	222494	193901	104816	221944	164039	371342	110921	104751	123995	205969	109088	160622
1033200	240470	419149	302417	389943	239041	285383	228768	226507	254121	290322	223428	217228	219768	230390	242424	313668	230300	343209	421036	368171	191342	90365.2	169455	92994.8	46362	196768	348500	382234	212740	186726	99643.2	210376	159316	360448	106343	101881	118718	197251	104983	152853
1034400	250975	469908	341003	443323	252751	305248	241986	242113	272068	311802	240260	231950	231538	248079	258832	337609	240595	370782	472699	416178	184035	86683.2	165109	89021.6	43659.2	188773	335163	367388	202994	179648	93591.6	198862	153421	347860	101369	98587.2	112833	188663	100601	146756
1035600	262952	528244	387421	506764	266989	327994	258168	262369	293692	338893	259508	249858	248223	268950	277463	366979	252468	399802	535041	472859	176206	83182.4	158808	85234	41074.2	180785	321560	352240	194071	172887	88912.4	188196	147965	334951	97050	95506.4	107508	179402	96437.2	139322
1036800	275290	593398	444147	579542	282744	355016	275091	286068	321799	368222	284100	268500	265285	292430	297595	396924	265476	432114	603253	540340	168794	80023.6	153804	82101.6	38115.2	173210	306753	336782	184831	165094	83165.4	177443	142446	321105	92341.6	92691.2	101798	170788	92027.9	133175
1038000	288930	679659	507196	658600	299250	379943	291411	312740	341216	379695	307551	289378	292426	327258	295637	424293	269479	478706	683306	603295	160117	76420	146275	79247.2	36102.8	156358	297508	305695	165845	151580	77840.8	159121	135524	304593	89549.2	87920	93439.6	149189	91829.6	122312
1039200	346456	699279	612576	764892	344955	438060	350522	374208	397266	471002	364834	335874	342714	372370	385035	478367	333762	524212	773722	737307	147217	76171.2	142181	75878	34370.8	146539	292893	302025	155465	156313	74110.4	145526	132102	319139	87654.4	84407.5	89602	144744	88552.8	116798
1040400	404748	863605	767752	1011470	375276	488055	415252	415938	463160	544504	413125	363469	369074	406238	460994	518408	379422	557662	1005730	881684	152869	73046.3	136533	72129.2	31752.8	147683	291030	299505	150421	155213	70202.8	135337	128408	298679	84332.5	82158.4	83313.2	142610	83801.7	114817
1041600	452870	1082020	902536	1345900	401832	538454	474658	456578	540466	641856	477018	391947	396199	443596	523190	591586	416939	607456	1309230	1070010	158116	69921.2	132565	68816.4	29300.4	148618	287478	293044	148961	146493	67267.1	128413	123865	278440	80774.8	80296.4	79722.4	140705	78960.8	114246
1042800	504041	1297700	1034840	1581270	436346	591662	534384	497684	623090	748004	543538	424654	426716	487920	578296	667194	455282	660015	1480790	1253720	145091	67144	128169	65575.8	27286.8	140614	278111	282215	144443	138059	64231.6	122826	119493	250239	77722	77983.2	76807.5	136252	74437.6	112393
1044000	545278	1400050	1147410	1713760	473388	645799	590790	536824	695285	836963	598939	453627	457875	530078	625527	724777	496925	703134	1581560	1401220	138221	64692.5	122184	62905.6	25663.2	132597	258725	270367	138310	130530	62108.8	117243	114577	228793	74653.2	76036	73155.4	131695	69552.8	109908
1045200	576301	1426420	1224490	1750780	501506	689996	635922	563937	747009	902769	636120	473368	481523	560499	659459	762357	528882	734274	1601810	1499450	123186	61844.4	115535	59557.2	24087.5	120153	242382	253405	129431	120908	59594	112679	109927	213086	71884	73624.8	69053.8	123563	65128.3	107375
1046400	596308	1436370	1262980	1724270	520166	720928	667085	582759	779572	941305	657778	484940	499175	580570	677089	777921	552916	757771	1572060	1545200	111986	59491.2	109397	57069.2	22757.6	109799	223605	238410	122219	112586	57729.2	108367	105681	200564	69871.2	70488.8	65380	117687	61339.6	104860
1047600	608952	1402640	1261360	1678090	535470	738765	686784	589868	797844	956306	669953	490780	509822	590452	691335	781180	572739	777148	1530980	1560490	103619	57326	103117	54401.6	21170	101492	206019	221256	114476	103377	55797.2	104888	101372	187906	67638	68144.6	61574.4	109095	58338	102106
1048800	616055	1361760	1236960	1627680	541230	747875	697559	592688	804711	960258	675297	493746	513602	592949	691007	779461	582951	788541	1482610	1556130	96732.8	55448.8	97607.6	52478.4	20060.4	95472.1	192457	206343	107530	97252	53809.6	102458	98431.3	178035	66057.2	66243.6	58597.2	102159	55172	99410
1050000	614831	1320450	1203110	1572770	544849	751114	700745	588509	803388	955243	677288	492649	516273	589034	688891	776735	589073	795529	1432860	1539750	91260.4	53661.2	92949.6	50695.2	19334.8	90578	181473	194614	101654	90648.8	52950	100701	95357.5	168716	65148	64428.3	56504	96084	52883.2	96065
1051200	610641	1288910	1163100	1513920	543279	748258	698367	583193	798303	944568	670947	489754	515904	583516	678319	770485	588718	791277	1381510	1512130	86247.5	52400.4	89247.6	49578.8	18587.9	86984.4	172693	186247	97848	86347.6	52272.5	98920.4	93476.4	162830	65307.2	63256.4	54626.4	92233.8	50739.6	93945.2
1052400	601178	1253950	1119010	1455980	539214	740315	693986	576628	790039	928195	656441	485329	512066	573985	667533	760829	590086	784897	1335110	1471370	82509.2	51872.9	86259.2	48716.8	17779.2	83442	166070	180335	95499.6	83239.6	52109.6	97738.4	92866.7	158431	64702	62979.2	53057.5	89236.8	49300.4	92402.8
1053600	591729	1218510	1076620	1399300	537054	729389	685569	566852	779265	908470	642247	478745	506984	563192	657723	752731	584950	773815	1289860	1417630	79684	51753.3	84064	48505.2	17634	81332.4	162437	176541	93548.3	80367.2	52678	96399.2	91827.9	156676	66004.8	63173.2	52402	88279.2	48424.4	91184
1054800	579677	1184640	1038150	1346060	528666	718352	678302	557484	768765	888318	627914	474025	500948	550788	642432	741922	578941	756990	1247430	1350440	78169.2	52072.8	83263.3	48642.4	17258.4	80521.6	160635	175900	93992.4	79129.2	53961.2	95573.2	92812.5	155875	67406.8	64346.4	51908.8	87837.2	48270	90784.6
1056000	566106	1146290	1002030	1290930	522610	708403	669172	546901	758976	867917	613778	466087	492351	537313	632311	732000	575350	741448	1205250	1296440	77787.6	53043.2	82800.4	49190.8	17339.6	79567.9	159572	176778	94958.8	78463.3	55495.6	95596.8	93931.6	158208	69501.2	65222	51594.6	88865.2	48226.4	90654.2
1057200	554599	1108540	967383	1236100	513891	692699	659851	535770	748676	848602	600844	459163	487031	526242	616657	722787	565573	724308	1163210	1239550	78392.4	54509.6	84110	50889.2	17723.2	80420	162001	181582	97032.8	78495	57264.8	96064.2	95983.6	162923	72663.8	66956.8	52595.6	91285.4	49300.8	92332.9
1058400	542123	1074410	931704	1183690	506386	678361	650312	526101	735364	830119	588478	450732	479667	514797	602898	711491	560129	709853	1120180	1190680	79855	56536.4	86121.6	53245.4	18225.6	81832.8	165533	188426	100592	80835.6	60355.4	97882.8	98840.4	170356	75607.5	69298.4	53588.8	94761.7	51216	93520.8
1059600	527988	1038780	898370	1132140	498493	666116	638806	515406	721794	810252	574428	443046	472995	502435	589893	694956	553186	694082	1076880	1143260	82685.6	59345	89248.4	55952.8	20471.7	84238.4	171368	198360	105397	82526.8	63964.4	100102	102596	179242	79994.8	72096.3	55794	99161.2	53765.8	96890
1060800	516064	1006550	866330	1088460	488162	650798	626671	504196	708928	791561	561604	436241	465690	491130	575002	678498	543311	676390	1037080	1096230	86391.2	62459.2	94008.3	59755.6	22000.8	87837.2	180110	210753	111541	85809.2	67648	104225	107247	191905	84628.8	75732.4	58276	104843	56838.4	100770
1062000	502833	973309	832904	1043770	480543	636872	613702	492913	696855	772837	549740	426378	456964	478066	560726	661910	538796	662692	994164	1053720	90736.8	66268.4	99170.4	63697.1	23298.8	92183.6	191569	224770	119703	90660.4	72378.8	109352	112939	205043	89083.6	78862.4	61504.8	111407	61450.8	105232
1063200	491425	938862	803801	997375	471563	623432	602710	480842	683471	754996	537450	417992	449093	466121	547440	646514	530179	644411	957076	1008960	97182.1	70368.8	105726	68637.6	25122.5	97829.2	204908	243897	128211	95991.6	76945.6	115230	117799	221381	94832.8	83813.2	65153.6	120276	66075	111638
1064400	478710	907506	773296	956890	460180	607064	590522	469155	667835	738152	525924	409517	440762	454444	532686	630583	522671	628391	919082	967961	104038	74880.8	112971	73894.4	27324	105018	220772	262971	138586	103045	81780.4	122907	124638	238851	100144	88326.8	70087.6	129890	71401.3	118012
1065600	466715	873960	743365	910196	451361	594296	577545	457606	651782	722146	513081	399436	432449	442173	522792	614434	516348	613634	883149	931409	112601	79738	121715	79921.6	29884.8	113427	238993	285242	148793	110192	86830.4	131678	130660	259452	105303	92547.2	74903.8	140168	78024	125760
1066800	455739	840396	715440	874218	441420	580074	566841	445916	638636	704807	500547	390872	424389	431260	507668	600287	507102	596554	848617	892649	122235	85017.2	130008	85775.6	32546.4	123539	259737	309971	160560	119437	92003.6	141241	137874	279646	111346	97592	80767.6	151746	84555.8	132946
1068000	444882	811608	690266	839545	432748	567889	554901	436674	623062	687783	489472	381814	416260	419738	495625	586551	500883	583401	813584	858986	133893	90414.4	138920	92384.4	35036.8	134950	281896	334813	173948	129298	97504	153712	145148	303137	116324	102069	87176.4	164351	91374	141406
1069200	436827	782730	666065	803142	424073	553348	542453	425404	607465	670586	478383	373208	407678	409242	482626	573859	492181	566880	782143	825725	146194	96022.4	147455	98512	37322.5	147599	306182	360579	187665	139082	102533	166231	152076	325984	121554	106777	93623.6	177863	98915.2	150047
1070400	427177	757942	641885	771127	414385	539135	531187	414283	592302	655052	466817	366133	399029	400120	469780	561885	485574	551878	753366	793490	159716	101488	156656	105097	39653.2	160845	331490	384949	201522	150290	107184	179965	159753	351596	126606	110595	100630	191783	105585	158679
1071600	416741	731704	619030	739571	406865	526018	520154	402559	578028	638930	455445	357834	390052	390383	459130	550942	480740	540022	725345	764115	173963	106581	164832	110064	41917.1	175183	358048	408771	215633	161738	112010	194577	166590	373354	130859	114397	107764	205394	112196	168518
1072800	407429	708486	596118	713435	397019	514482	509105	392493	563578	623817	445238	350602	382516	380667	446247	539412	472785	525924	699356	733288	188662	111533	172854	115825	44187.2	189934	384088	431884	228598	173641	117033	209688	173434	397253	135067	118489	114973	219585	118422	177856
1074000	397345	685534	573743	685858	389329	502198	499450	383094	548612	610553	436060	343274	372994	371299	437305	531864	468486	513535	672257	707127	203323	116774	180782	120035	45780.4	203713	408718	450571	242887	185587	122261	224807	178576	418074	138782	121399	122026	232124	123907	185847
1075200	390121	663203	554065	661721	381318	490451	488916	372712	534693	595135	425469	336824	367142	363186	425306	523147	458650	500128	648054	682647	217845	120874	186998	124796	47815.2	217908	432866	468481	254612	196260	126451	240117	184907	439057	141758	123998	128639	244156	128122	194623
1076400	380472	643367	534701	639542	373226	478696	478615	364726	522585	581422	416322	329035	358060	354742	415433	514617	453386	489016	623759	657972	231312	124106	193270	128067	49459.2	230586	452828	482655	265890	207467	131006	253890	189397	456930	144323	125774	135079	254369	132228	201787
1077600	372734	622028	516156	615857	365779	465903	468112	355589	509365	566615	406936	321821	350860	345997	405079	505342	444217	477253	602265	635763	243282	126971	197484	131261	50866	242900	474650	495015	275702	216054	135093	266508	192805	474363	146105	127597	141702	263032	136102	208824
1078800	362313	603924	497380	596867	357332	454114	458212	346304	498045	553639	398298	314230	343907	338661	395368	495903	437692	466364	580311	613072	253470	128925	200916	132906	51689.6	252261	491397	504793	283352	225796	139621	277905	196437	487346	146783	128756	146430	270192	138593	215033
1080000	352755	584264	480126	577233	350715	442386	448537	337158	487040	539768	389196	307596	336681	331554	385031	484878	428780	454272	560521	592366	262010	130829	203693	135596	52540.8	262420	506763	513226	291051	232517	142762	287365	199070	499606	147927	130431	151738	274567	141962	219897
1081200	344017	565813	463436	560424	342199	429835	438294	329343	474258	526159	379781	301270	330573	323798	374295	475074	420710	443438	541604	572608	270283	132529	206288	136908	53349.2	268737	518575	519496	296216	240156	145704	295981	201385	508146	147986	131002	156660	278686	143246	223872
1082400	334795	548658	446530	541459	336853	417568	427500	320052	461844	512529	370485	294378	322864	316058	366308	461770	412772	432611	523866	555112	276940	133567	207438	137964	53901.3	274519	528083	523602	300471	244984	147804	301362	202302	515704	147577	131162	160363	279744	144072	227412
1083600	325305	531826	430903	525705	327898	405804	416761	312263	449952	499110	360442	289035	315572	309363	355098	450514	403291	421184	506834	534494	280724	133759	210198	138705	54124.8	279555	535821	526663	303368	248590	149667	306422	204144	519513	147572	131058	165003	282183	144944	230763
1084800	315728	515761	415935	507148	321839	394890	407201	305525	439064	485392	350711	281896	308170	301982	346424	438506	396148	411754	489504	517225	284203	134243	210920	139582	54266	282879	539034	528078	304774	253692	152114	310478	204046	524876	146071	130699	167563	282274	144705	231646
1086000	307935	497858	400833	490206	315003	384888	396846	296910	428328	471640	342978	275590	301953	295432	335143	426663	386816	400007	473598	501870	285574	133680	210593	140206	54919.6	284735	542335	530339	306169	255422	152498	313151	204468	526696	145818	130720	169928	282716	145286	233763
1087200	299306	485293	386713	473689	307737	373697	386965	290804	415969	458519	333228	269072	295662	289107	324763	415493	378791	390202	457318	484474	286552	134022	210499	139771	54829.2	285560	542471	530393	305949	256550	153455	314171	203876	530475	143938	130368	172139	281043	144945	234609
1088400	290704	467667	373797	456795	302098	362768	377339	282376	402724	445906	324904	262791	288485	281664	316671	403427	371608	379392	439703	471511	286771	132996	210728	139392	55013.2	287132	542380	529254	305552	257598	154060	315152	203798	532606	143702	129331	173881	281104	144845	236260
1089600	284120	453364	360410	442349	294475	352324	367803	275723	391887	433227	315572	257967	282767	274871	305609	390626	361615	369190	425211	459157	286556	132980	210245	138614	54745.6	285387	538138	527566	303877	258196	154247	314905	202785	534222	142495	128943	174246	279571	143534	235066
1090800	276581	438691	347598	426144	288484	342864	358482	268162	380402	420373	307419	251274	277388	268570	298980	379762	356122	359478	409595	446709	284728	131345	209457	137826	54558	285300	535498	526707	303156	257537	153999	314348	201278	534996	140866	128121	175348	277535	142963	235060
1092000	270136	424118	335246	411975	281283	332958	348334	262550	368905	408042	299609	246429	271805	263062	288535	368057	346017	347889	394705	435246	282576	130926	208245	137198	54351.6	284335	529515	524831	301070	256839	153249	312611	201610	535406	139704	126734	176607	274145	142260	234677
1093200	262645	411465	323452	397940	275922	324115	339817	255963	358037	396504	291466	240009	265773	256998	280365	356628	339608	340082	381005	426002	280268	129749	206214	136323	53834.4	282212	522063	520331	299454	255955	153371	311237	199855	533826	138213	125272	176211	271366	140628	233821
1094400	257038	396520	312797	384215	269957	313416	330655	249329	347115	385554	283968	234726	260615	251508	272103	346638	330616	330744	367365	416271	277504	128613	206006	134988	53203.8	281256	515039	517410	297896	253413	152049	308848	199687	534120	137260	124752	175920	268260	139561	233482
1095600	251699	384380	302416	370277	259111	299118	318324	235343	345045	382164	276848	204999	220590	223428	271079	356062	317869	301925	390947	409832	305231	131524	218021	136576	51029.6	325706	559755	588022	337154	285516	158978	345693	204263	584196	135739	130429	187987	299899	141469	259510
1096800	243083	437915	301571	406408	237732	275624	301969	218969	343445	366580	270023	197223	202328	221101	263068	347888	302837	298263	401398	394435	305070	126773	211130	136619	50390.8	319603	547299	569531	327661	280826	159022	337731	199653	571423	131471	129287	185369	285911	141906	258216
1098000	230578	422345	289008	401280	234333	268646	286216	215920	330055	352087	260463	196334	200513	222490	250853	337431	286189	296598	385190	388053	295776	124998	209229	135164	49884	313624	530422	547584	316525	274067	157582	329088	196168	558385	128112	126750	181087	272315	140418	251445
1099200	219509	403645	274875	380052	230580	261064	270910	211464	314055	334103	246569	195038	198620	222522	238536	323529	271118	293474	361494	377186	284012	121663	206920	132204	49049.2	304013	509592	525178	306149	263364	155190	313095	190338	549446	124152	124818	176779	262084	136380	241728
1100400	207747	384618	259690	359506	224214	252796	255572	204873	297976	312269	232767	190204	195294	218189	226548	307212	257028	285048	340483	363903	273540	117814	202713	129302	47426.4	293141	487232	507834	297197	252167	151548	299049	184741	540939	120398	121872	170777	252693	132750	231143
1101600	197611	366266	246561	340425	217180	243903	244663	198510	282652	295167	221592	185746	190237	213371	216344	293298	244577	276568	322388	352412	266108	115043	197944	125428	46260	283518	468876	494436	289894	242486	147785	288105	180777	530878	116456	119676	165807	244694	129405	221482
1102800	189568	352502	237404	323249	210876	235446	235242	193397	269940	283424	212640	182049	186734	208964	208219	283254	234018	268512	308167	343091	259112	111917	193682	122032	44780	276204	454961	481918	282918	234495	144683	278938	176577	519952	112679	117361	161144	239111	126829	213826
1104000	182226	339327	230148	309394	205273	227415	227004	187646	257453	273378	204438	179490	183743	204786	200642	276040	224527	262814	294862	335105	252397	108956	189615	119150	43362	267985	440597	469936	275676	227716	140101	270218	171896	510640	108826	114987	156189	232920	123493	206878
1105200	174784	327724	223174	297634	200315	220876	219140	183275	246383	264092	197437	176911	181846	201990	194162	269225	217104	257645	280955	326683	245650	105846	186340	116490	42204	259443	427545	457332	269213	220484	136019	261926	168011	499672	105494	111765	151124	226065	120181	198349
1106400	167378	315644	217759	287307	195557	214505	212333	179144	236507	254555	190815	174338	179371	198076	188002	261262	209939	253381	269419	319384	238668	103026	181866	113773	40098.3	251295	413689	444532	261585	213505	130726	252208	163144	490408	101746	109250	146076	218114	117718	190887
1107600	161471	304644	211625	278067	191543	208399	205866	175856	227265	248238	185575	172393	177270	194941	182219	254897	202479	249760	258856	312110	230013	99994	178195	111233	38710	242465	400536	430247	253612	206540	125891	243202	158992	478534	98362.4	106254	141368	211139	115432	182455
1108800	156821	295177	205842	268673	188246	203073	201604	171530	218285	241575	180925	170295	175513	191332	177470	248241	198337	246553	251152	305409	221473	96605.4	174496	108152	36949.6	234109	387969	417524	245200	199936	120775	235188	154685	468939	94541.2	104697	135644	203834	112124	175543
1110000	153401	287192	201160	260230	185384	198375	197411	167825	210789	235548	175777	167438	172982	189078	174229	242546	194616	245415	243798	299951	213372	93488.8	171651	105349	35501.7	226291	375250	405359	237053	194083	115950	227496	150286	457280	90942.1	102712	130376	196709	110434	168402
1111200	151969	280176	198157	253930	183366	194110	194940	165145	204138	231444	172370	166337	172125	186966	172386	241092	192075	246879	238865	296315	205076	90698.8	168384	103449	33791.6	219564	363919	394470	228557	188038	110967	219440	145813	443546	87387.1	100364	126510	190120	107700	162227
1112400	151633	277344	196394	249001	182983	191976	194723	163428	199188	228077	170664	166255	171140	186253	171979	241346	191766	249689	238161	293944	197660	87771.6	165140	100712	32203.2	211769	351492	381949	220269	182802	106007	210680	141646	430394	84268.8	97890.8	121132	183088	105204	155736
1113600	152372	276082	195470	248883	183848	189817	195211	161534	196951	227277	169922	166323	171716	186093	173542	244691	191225	255539	239791	294050	190367	85259.6	161586	97509.6	30757.2	205304	340110	370231	212081	177294	101171	202766	137799	416130	80958.4	95492	116529	175425	102308	150193
1114800	155282	280797	198244	252200	185295	189419	198078	161688	196362	229239	170511	167597	173376	187771	177190	252287	192785	263830	247218	298868	182140	82157.6	157333	94475.2	28925.6	198272	326809	358968	203232	172119	96546	194818	134011	402864	77649.6	93072.8	111740	168000	99850	143909
1116000	158046	291686	203223	261350	188984	190742	203266	162962	197448	234037	173253	170720	175272	191583	182459	262551	196060	275077	259728	307388	174822	79468.8	153868	91944	27710	191617	316038	346318	195736	166345	91722.4	186630	129732	388205	74428	90483.3	106936	161980	96641.3	138450
1117200	163654	308120	211188	277150	192510	193855	209570	166688	201596	241447	177818	175360	180636	197277	190380	278580	200111	289511	278487	319966	168117	76600.8	150192	88951.6	26082.1	185390	304816	335466	187698	160631	87497.2	179499	125698	373940	71210	87820.8	101654	155380	93555.4	133416
1118400	169972	333189	224575	300371	200231	198637	218033	172721	208788	251574	184282	181513	186532	206517	200180	296845	205327	309123	303672	339718	162576	73792.9	145210	86118.8	24538.4	178663	293521	324214	179725	155583	82606.4	171926	121575	361392	68258.4	84996.3	97342.8	149202	90598	127888
1119600	176857	364119	241820	332734	208188	205396	229215	182546	218764	266731	193711	190287	195098	219781	211479	320116	211309	331492	335747	366948	155611	71259.6	141445	82960.8	23442.4	171686	284044	312894	171779	149406	78532	162906	117356	347662	65243.2	82343.6	92386.7	142254	87092.8	122898
1120800	183973	403380	267497	374199	218452	214690	239979	193052	232566	284036	207033	201049	205891	234835	224716	345668	218506	356005	375132	401144	148771	68648.8	136709	79750.8	21916.3	165614	272668	300424	164362	143487	74091.2	155930	113374	335345	62760	79635.2	87582.8	136631	83998.8	117630
1122000	191792	449210	297259	424017	231335	226134	253635	209668	249608	307279	222005	214118	218140	254712	239304	373034	225448	383506	419945	442994	142758	65812.8	132609	76621.6	20465	158604	262620	288752	156899	138159	69979.2	147728	108850	322786	60078	76514.8	82836	130030	80593.8	112587
1123200	201411	501208	335323	482021	243648	239671	267320	228175	269528	332154	239228	228472	232208	277022	255784	404553	234707	412328	472726	488336	136612	63008.8	128166	73066.4	19222.8	151879	251858	277160	149308	132396	65807.9	140611	105018	310816	57184.8	73704.8	78165.6	123624	76853.6	107647
1124400	210398	557712	378464	546010	257738	255904	284134	249722	285505	337104	255867	246382	255618	309489	256414	429807	244194	460826	521355	546472	129088	60597.2	121785	70700.8	17872.9	137234	-100	-100	267389	257264	59433.2	122090	124417	31280	100872	140692	56588.4	71904	33864.8	110114
1125600	40076.8	98714.8	564973	113236	463182	284139	293485	328643	124578	294050	174039	424138	281778	115815	297678	141730	334428	280853	280013	493832	264647	677764	60749.6	62897.5	119363	39019.2	17158.4	231783	58407.2	249133	53868.3	124245	115090	30217.2	98630.4	144960	55307.2	67583.3	32350.8	104721
1126800	38795	93289.2	682613	125865	576500	360885	313689	373860	134828	320757	195103	483092	302127	126582	317547	152006	389195	303114	301286	526256	333344	789498	57995.2	65074.6	114672	36719.6	16032.1	228570	59693.6	244385	52116.4	122539	105394	28316.7	94970.8	140308	51996.7	62120.8	31379.2	104064
1128000	37088.8	91723.2	836945	136533	687748	474732	332842	414280	146614	348498	219261	555758	327220	141905	338762	163538	432868	322519	335376	562841	431412	935023	55376.8	66923.3	111376	34924.8	14963.3	224206	60380	239772	51124.4	117575	99369.2	26874.8	91150.8	133680	49453.2	59325.2	30510.4	103916
1129200	35139.6	91098.4	1001430	149069	802891	581891	356946	456069	161509	380042	247123	633148	351257	159739	362720	176464	474586	348424	370388	602927	509210	1083250	53125.4	62393.2	107086	33057.9	14080	215388	57049.6	233235	49193.2	112406	94902.8	25854.4	87749.2	123283	47194.8	57082.8	29868	101463
1130400	33282.8	89421.2	1107030	162316	905698	639281	381383	497016	176858	406522	272574	700056	374971	175784	386373	189508	511431	375483	396666	634363	549990	1207550	50720	59622.4	101792	31515.4	13165.2	202258	53934.2	224359	47337.6	106248	90705.6	25000.4	84086.4	114090	45484	54532.4	28958.4	98065.8
1131600	31464.8	86946.8	1160330	173772	980100	662107	399512	530768	189174	427714	291641	747754	394108	187844	404363	199504	535822	397862	409536	657789	568972	1289760	48650	54187.5	96702.8	29817.2	12536.4	189687	48844	213489	44839.6	99518	86832.4	23789.6	81465.2	106281	43840.8	52028	28276.4	93294.4
1132800	29600.8	85482.4	1180740	181948	1019560	655810	411408	557916	199138	441189	304220	776440	405240	195535	417642	205128	553158	416292	413310	679547	563176	1338620	46720.8	48923.2	91341.2	28170.8	11981.7	176014	44241.6	201764	42157.2	92790	83366.7	22996.8	78353.2	99580	42312.9	48981.2	26941.2	88010.8
1134000	27883.6	83443.6	1159260	187866	1029900	641318	419843	573940	205430	444896	310514	789612	410412	200641	425120	208052	563593	430384	412999	693438	549673	1362920	44829.6	45149.6	85732	26695	11298	163834	40727.6	188810	40016.4	86662.8	80344.2	22330.8	75191.2	93483.2	41091.7	46722.4	26325.2	82622.4
1135200	26205.8	81467.6	1128020	191216	1020430	623168	421995	583091	209308	444905	314244	792474	415120	204247	429336	209493	563847	436979	411238	699426	533877	1364080	43562.8	42408.3	81032.4	25468	10684.4	153296	38338.4	176285	37968.3	81379.6	78145.2	21626	72937.5	88402.4	40079.2	45177.9	25532.4	77474.8
1136400	25111.6	79655.4	1095110	192996	999500	603260	421732	589476	210252	444286	315023	791403	415598	205470	431962	207340	561946	444303	406090	702410	519980	1362910	42267.6	39955.6	77501.3	24670.4	10075.2	144578	35805.6	165654	36591.2	76600	76470.8	21032	71111.2	83788.3	39540	43542.4	24802.8	73014.2
1137600	24046.4	78571.6	1063350	192814	972396	583973	420221	588997	211068	438588	312631	785143	415378	206704	433428	203947	556917	446871	400239	695444	505878	1350550	41248.3	37734.8	73977.6	23856.4	9640.42	138784	34449.6	158532	35500.4	72698.8	75315	20740.4	70115.6	80688.8	39106.4	42830	24393.3	70326.4
1138800	23014	78016.3	1040940	192291	944453	563056	415660	585714	209155	435024	310142	777508	413786	206752	432954	201619	547656	446699	393917	686905	492545	1329510	40808.4	36200.8	71823.6	23429.6	9355.6	132929	33035	152682	34494	69229.6	74763.8	20665.2	69654.8	78265.8	39066.4	42444.4	24347.5	68560.8
1140000	21941.6	76157.9	1013970	190073	914940	543204	411318	580267	207041	428422	306883	765156	410224	206914	429204	197402	543581	447830	388023	674822	479703	1306760	40692.8	34741.3	69806.4	23234	9118.33	129460	32019.6	150167	34337.6	66921.6	74556.3	20698	69693.6	77428.4	39287.2	42640.8	24172.4	67497.5
1141200	21460	75775.6	988161	188866	886552	525005	406095	577454	204228	421949	302376	755388	404911	206356	425118	193752	532345	443450	381976	657811	466931	1277790	40687.9	34156	69283.2	23439.2	8810.42	127778	31678.4	149445	34220	65026.4	74477.2	20951.6	70712.9	77808.8	40014	43244.6	24536.8	67721.2
1142400	21255	76001.2	965281	185294	861658	507191	399974	571034	201120	414758	299712	741339	398741	204478	418908	189841	521834	440350	375800	644318	454858	1241700	41667.9	33906.4	68978.8	23651.2	8818.4	127048	31239.6	150507	34659.2	64220	75066.4	21398.8	72364.8	79633.2	40670.4	43993.3	24946	68308.4
1143600	21111.6	75842	939234	182319	837082	490539	394216	564866	197796	405785	295195	726485	394198	201606	414634	185432	515560	437070	368228	630046	442855	1206110	42880.8	34136.3	70210.4	24768.8	8762	128323	31345.6	154130	35534.2	64001.2	75444.4	22165.2	74316	83018.4	42359.6	45298.8	25745.8	70154.4
1144800	21383.2	76932.1	914654	179650	810843	472374	386989	557251	192857	398729	291847	709886	388459	199461	408678	181581	501973	431543	359070	612773	431516	1167910	44390.8	34760.8	72146.8	25910.8	8897.08	131407	31955.6	160609	36990	64540.8	76547.2	22860.8	77850.4	86794.4	43997.1	46773.2	26492.8	72976.3
1146000	22048	78111.6	888238	176864	787644	454966	381087	550716	189890	389916	287477	694625	381985	195625	402651	177250	493431	428485	349994	599207	416201	1130590	46367.5	35885.2	75135.2	27257.9	9138.4	136534	32690.4	167538	38647.2	65941.2	77951.2	24144.8	80759.6	92200	45677.1	48527.6	27781.2	76395.8
1147200	22948.4	80032.4	859445	174106	764778	439553	374128	542011	185320	380382	282557	678425	376090	191278	396793	173183	483288	421867	342438	582809	403704	1096330	48617.2	37568.8	79094.8	29292.4	11160.4	143622	33855.6	177596	40994.2	67545.6	80656	25365.2	84791.7	99382	48165.8	51236.4	28697.6	81620
1148400	23941.6	82920.4	834276	170758	741215	423608	367109	534757	180573	372485	278944	662759	368889	187713	390564	169708	470889	416549	333157	569061	391195	1060040	51641.7	39616.8	83961.2	31885.8	12105.6	151642	35323.6	189186	43663.6	70878.8	84037.9	26936	89428.4	107328	50508	53745.6	30139.6	86328.4
1149600	25552.8	86748.4	806679	167111	717449	407518	360836	526208	176656	364132	273922	646673	360892	183321	383615	165629	463767	411312	324153	554702	378596	1027910	54899.2	42162.8	89416.7	34366.4	12622.4	162661	37293.2	202184	46657.5	74709.6	88161.6	28535.8	93767.2	115923	53263.3	57619.6	31464.8	92868.8
1150800	27426.7	91107.2	781169	164285	695071	392697	353207	517958	172350	355008	268850	631947	353753	178775	376713	161601	451108	403555	315840	537665	367053	994631	58430.8	45320	95770.4	37270.4	13749.6	175042	40282	217437	49970	79566	93156	30022.9	98943.6	125322	55913.2	61435.4	33090.8	100277
1152000	29843.3	96244	757300	160599	672651	378740	347291	509334	167900	346143	264547	619872	345600	175407	368625	158115	441793	398444	308431	526721	354578	962630	62379.2	48713.6	102715	40282.4	15179.2	190092	43269.2	233282	53997.2	85748.4	99622.1	31980	103810	135018	58385.2	65502	34703.3	108494
1153200	31821.7	101924	731147	157666	651283	364804	340992	501325	163471	337545	259975	606776	337743	171770	362358	154275	431930	392695	301237	511598	343599	932859	66668.4	52605.4	110713	43521.2	16462.9	205902	47053.6	251142	58290.8	92183.2	106331	33858	110432	146238	61252.9	71086.4	36402.4	117350
1154400	34581.7	108498	712195	154414	630476	351144	334230	492640	158904	330191	255648	594088	332265	167623	355755	150785	421838	387646	294993	497586	331956	903047	71078.4	56802.4	118293	46619.6	18115.2	223311	51585.6	269555	62236.4	99813.3	114674	35823.6	115389	157589	64210.8	76151.7	37843.2	126218
1155600	37249.6	115477	688118	151928	609278	338235	330294	483042	155060	321326	250264	582483	324854	164248	350423	146852	413476	382874	288524	485020	321111	873413	75083.6	61580	126153	50149.2	19530.4	243077	56218.4	288812	67356.7	108046	123737	37670.8	121274	168638	66853.8	82379.6	39624	135743
1156800	40247.2	122548	668926	148710	588411	326159	324086	475101	151432	312982	246260	570745	318235	160773	344243	143394	402775	376968	282498	471598	310493	846460	79608.8	66412.1	133476	53323.2	21157.5	262134	61941.6	306373	71887.6	116294	134161	39531.6	126200	178817	69093.3	88734.8	40875.2	145990
1158000	43091.6	130688	647646	146024	570623	313767	319087	466135	147812	304777	242896	558573	312428	156866	337180	140353	394280	373215	277386	460869	300130	819683	83463.2	71941.6	140422	55835	22686.4	282649	67482.5	322839	76243.6	126016	144580	41552.8	131298	188548	71186.8	95671.6	42368	155662
1159200	45931.6	138213	628454	143866	552977	301329	314090	458020	143974	297276	238804	547272	304757	153758	330697	137023	387060	366355	271566	447776	290263	795375	86772.9	77128.4	147488	58478.8	24190.8	303695	72999.2	341130	80766.8	134932	155251	43212	135883	198661	73519.2	103686	43845	165323
1160400	48496.4	146690	612009	140815	534175	290670	308821	450140	140017	290437	234812	536363	299963	150980	323856	133428	378171	360788	265580	435223	280546	770280	90585.8	82528.4	153104	60552.9	25538.8	324073	78397.2	355736	84844.8	144804	165736	45145	139933	207697	75342.4	110305	44583.2	174533
1161600	50677.6	153506	592841	138650	516660	278811	304712	441701	137365	282444	231063	525623	293032	148256	317750	130719	371583	356249	261585	424384	271151	746283	93499.6	87444	157731	62138.8	26999.2	343702	84286.4	370279	88820.8	153679	175709	46851.6	143848	215264	76562	118156	45486	181885
1162800	52907.6	160341	577675	136229	500814	268686	299355	432772	133586	275959	227152	513751	287480	145500	310822	128050	362078	348633	256575	413489	262041	723440	96885.6	91828.8	162027	63891.6	28191.7	361656	88932	382160	92547.5	162672	186161	48854.2	146702	222854	78242.5	124895	46466.4	189718
1164000	55087.2	166648	561573	133827	484816	258550	296200	425271	130335	269324	222337	504529	281092	142208	304271	124856	354826	344494	251859	404392	253254	703191	98877.1	96679.6	166190	64930.8	29654.8	378625	93535.8	391543	95960.4	170894	194583	50523.8	148848	228290	78709.6	131355	47319.6	195273
1165200	56472.5	172182	545886	131211	468942	249034	291575	414599	127072	262777	218317	492886	276321	139568	298786	121962	346094	336946	247110	393033	245537	681173	101015	100754	168953	66236	30882.1	394162	97167.6	399525	98409.6	178339	202126	51846.3	150779	233588	79762.4	137419	47690.4	201203
1166400	57696.4	178055	531447	128490	454904	240059	287110	406994	124184	257770	213418	481110	270584	137028	294263	119344	338022	331312	242872	383164	236883	660654	102672	104452	171520	66435	31939.2	407066	100094	405073	100711	184680	209240	53146	152331	237495	79619.6	141932	47852.8	204956
1167600	58597.2	181904	515722	126685	440182	231468	283550	398790	121604	251551	209295	469918	265448	134298	288354	116450	329124	326020	237998	372842	229496	640212	103279	107704	173130	67343.2	33007.2	418820	102974	410752	102127	190517	214197	54455.2	152957	241011	79748.8	146894	48031.6	208938
1168800	59524.6	186508	503128	124129	427483	222664	278279	389773	118434	245597	205471	458723	259691	132050	283730	114299	320614	319746	232279	363763	222232	621268	105043	110244	173980	67619.6	33753.8	426228	105157	413686	103735	194640	217450	55575.8	154289	243472	80206.7	149918	48058	210883
1170000	60062.4	189667	488737	120849	413424	214062	274913	382640	115161	240569	200151	447999	254868	129515	279423	111486	314011	313837	226018	354821	214660	602993	105397	112404	175090	67577.2	34758	434948	106755	415388	104864	199303	220010	56846.8	153690	245609	80134.8	153068	47802.8	212354
1171200	60853.2	193131	474473	118053	399668	205981	271056	372946	113185	235299	195750	437196	249845	126439	274403	109701	304519	306610	220116	344439	207239	583227	105984	114347	176320	67681.3	35309.2	439472	108639	416471	105139	201344	222332	57088	154228	246045	79793.3	155177	47691.2	213538
1172400	61013.2	195752	462971	115416	388396	198793	266304	365928	109788	229894	191218	425459	244463	123833	267990	106879	297283	302040	214244	336261	200368	567138	106583	115451	175716	67498.8	35970.8	444436	108733	416066	105926	203424	224493	57728.8	153078	246082	79314.8	155582	47763.3	213608
1173600	60960.4	198099	448828	113008	375434	191569	261926	356377	107503	224394	185476	413759	238860	121259	263304	105028	288886	295174	208065	326406	193651	549094	106116	115758	175451	67359.2	36690.8	446475	109620	417366	105551	204122	225018	58445.6	153039	246018	78958.8	157339	47269.2	213653
1174800	60898.4	200572	436617	110301	363550	184934	257250	348142	105083	219703	181141	401241	233680	118811	258520	102852	279827	288306	201476	317077	187326	532899	106018	115971	174987	67315.8	36918	446086	109677	415804	105879	205824	224402	58488	153089	245422	78450	157598	47320.8	212558
1176000	61028	202239	424888	107681	353108	177314	253442	340334	102014	214409	175514	389682	228226	115419	252465	100402	273500	283850	195002	310010	181258	517758	106314	116174	173789	66805	37584.8	447062	110285	414975	105240	205714	224705	58812.4	152115	244455	77507.2	157413	46496.7	212046
1177200	60760.4	203478	411428	105406	342924	171336	248985	331172	99600	210508	170490	377985	224167	113160	247500	98575.6	265743	276356	189814	301656	175006	500427	105755	115950	172806	66716.4	37802.9	445307	110170	412713	105342	204998	223504	59032.9	151689	243403	77262.9	157376	46521.6	211061
1178400	60372	204608	399086	102078	332526	165255	245184	324470	97037.2	206172	166188	368181	218757	110629	242730	96060	257635	271030	183706	294572	169462	485294	105449	115561	171914	65904.4	38076.7	442458	109319	410267	104646	204480	222824	59052.9	151008	242181	76704.6	156626	46109.6	209284
1179600	59813.8	205471	386510	100254	322070	158852	241007	316099	94961.3	201082	160789	356531	213226	108112	238203	94440	250943	265470	178611	286594	163686	470119	104782	114685	170583	65694.2	38349.2	441608	109636	408921	103975	203332	220828	58854.4	150148	240292	75782.4	156528	45974.4	207275
1180800	59481.3	206084	376230	97853.8	312299	153724	235993	308827	92475.2	198052	156097	346436	209579	105275	233614	92202.4	243860	258966	173644	278086	158364	454970	104694	114224	170044	65178.4	38793.6	436954	107958	405667	103364	201813	219877	58768.8	149077	239765	75162.8	155298	45409.6	205901
1182000	58923.6	207218	365366	95664.6	304130	146011	224185	286218	87357.2	185925	154762	340213	176070	103590	199430	81025	238545	237240	177208	254163	171591	441705	107622	122518	179379	65173.8	37023.6	488278	121400	447317	118636	214865	243823	60859.6	150712	251683	72408.8	170174	47820.8	230790
1183200	59707.2	228132	419567	89010	293458	157096	204837	273318	84098.8	175379	150183	322904	169407	99249.2	184672	81008.8	224223	228568	171427	250951	171800	416053	103871	122252	173468	65825.8	37240.4	476790	118587	433702	115518	212858	238890	61535.2	147118	246630	70951.2	167178	47749.6	223264
1184400	59342.4	227722	408388	86764.4	280747	155577	203563	263407	83527.1	174271	144908	310996	170496	96608	183453	82807.2	213027	220770	168196	249590	166332	400726	101350	118502	172305	65095.6	37256.4	466767	116878	419156	110824	209886	235527	61054	143961	242526	69656.8	163231	47683.2	213922
1185600	58618.4	222779	393292	83765.6	267370	147030	202425	253480	82264.2	171904	137916	294375	169185	91671.2	182690	82584.6	203598	212256	161450	249050	156739	378314	98800.4	114564	168477	64598.3	36740.4	451141	114114	405414	106903	203917	228717	60001.2	140249	238665	67914.4	158040	46912	204836
1186800	57645.6	214801	376873	79794.2	252166	138845	198368	243394	80079.6	168360	131137	276259	165954	86514.8	179734	81210.4	193812	204104	153527	245345	148440	357424	96224	110616	165718	62836.4	35863.8	431383	111002	391311	104198	195631	220284	58788.8	136423	233743	66153.2	153275	46113.6	198432
1188000	55847.6	206064	359506	76304	239561	131953	193213	232928	78150.8	163609	124501	262282	161967	82084.6	176480	79805.6	186865	195795	147472	242167	141074	339218	93453.8	107443	161962	61109.6	34973.3	414127	108422	381420	102489	189118	213283	57486.7	132399	229251	64350.4	147860	44902.4	192796
1189200	54508.8	198794	344548	73344.4	230240	126004	188364	225285	75906.4	160774	118683	251649	159189	78416.3	172971	78366	180234	189034	142963	238544	134291	323044	90653.2	104370	158326	59477.2	34428.8	399638	105813	372066	100126	182974	207816	56042.5	129988	224563	62122.8	143879	43958	187249
1190400	53096.3	191761	330837	70267.5	222208	121666	184391	217192	74023.6	157625	113317	243291	156768	74760	170534	77239.6	174503	183118	139629	234513	128858	307564	88217.9	101801	155275	58105	33754.4	385332	103879	362851	98142.4	177114	200973	54660	126953	220472	60308.4	139184	43020.4	182786
1191600	51679.2	187872	317516	68098	215850	116792	180966	210484	72982.4	155575	108606	235311	153723	71788.4	168386	76250.8	168978	176785	136526	231517	123948	295262	85905	99098.4	152128	56539.2	32805.2	372799	102493	352760	96385.2	171550	194510	53380	123620	216426	58207.2	135778	41897.2	176633
1192800	50627.1	180725	305453	66023.6	209274	112915	177476	204231	71535	153557	104753	228213	152204	69022.4	167270	74771.7	164380	171409	132922	227711	119202	283901	83298.8	95700.4	148752	55223.6	31629.2	361630	100542	343530	94029.6	166379	186953	51474.4	120078	211624	56030.4	130432	40821.2	171616
1194000	49275	174302	294141	63756.7	203913	108661	174863	199048	70231.6	151215	100215	222168	150140	66602.9	165597	73825.2	161157	167298	130852	225835	114978	272057	80725.8	92730.4	144985	53518.8	30526	349040	97392.9	332930	91230.4	161434	180422	49648	117032	207289	54641.6	125863	40137.5	165085
1195200	48531.2	166532	282932	61910	199146	105064	172789	195032	68951.3	149726	97380.8	216694	148286	64428	163786	72695.4	157686	163168	129275	223798	110610	262189	78876.8	89457.2	142182	52245.8	29551.2	336719	94998.3	322766	87872.8	156486	174744	47720.8	113714	202085	53117.6	121470	39015.8	160287
1196400	47561.6	160541	274216	60612.8	194397	101670	169834	190482	68205.2	147796	94243.8	212962	145691	62430	162192	71670.4	156687	160030	127828	222724	107868	253996	76382	86262.1	140139	51060	28251.2	325844	91946.8	314429	85992.8	150680	167990	45515.6	110939	197369	50900	116745	38291.6	154728
1197600	46386.4	153385	266866	59471.2	191746	99200.8	168835	188295	67481.7	146835	91765.2	208661	144034	60800	160863	70891.6	155828	158006	127699	223265	105394	247382	73936	83050.8	136834	49425.2	27209.6	313948	89318.8	305246	82589.6	146316	162060	43666.7	107563	191841	49273.2	112311	37369.6	149366
1198800	45380.4	147866	261371	58961.2	188834	97842.4	167439	186563	67123.6	146264	90354.2	207039	143509	59856.3	160629	70968	157776	156561	128090	225249	104075	243512	71694.8	79937.5	133816	47934	25890.8	303452	86218	296777	79586.7	141588	156719	41770	104430	186094	47498	107569	36310.8	143366
1200000	44387.6	142101	258664	58578.3	187940	98081.2	167844	186185	67296.4	146381	89472.8	207202	142874	58981.6	160507	71065.6	160899	155506	130016	228952	103939	241814	69420.8	76732	131058	46588	24692.8	292271	83452.9	287048	76770.8	137354	151181	39889.6	101531	180704	45776	102976	35033.3	138168
1201200	43249.2	136525	258081	58974.4	189148	99442.9	168813	187584	67468.3	147677	89789.2	209882	143659	59128	161668	71450.8	164781	155545	132592	235009	104969	243934	67011.2	74499.2	127917	45238.4	23575.6	282504	80582.4	278152	73712	133612	145114	38009.6	97924.6	175046	44398.8	99174.4	34227.2	132442
1202400	42093.8	131260	262811	59635.8	192784	102933	170574	190406	68858.8	150470	90175.6	214232	146074	59906	164259	73595.2	171630	156664	137168	245216	108998	250156	64975.4	71483.2	124917	44158	22232.4	272051	77755	268833	70907.2	129556	139705	36096	94671.6	170231	42870	94616.3	32971.2	127712
1203600	40846.7	125884	271158	60685.2	199852	109394	174612	194315	70548.8	155490	92659.2	222130	148790	60825.8	167379	76164.8	178577	157715	143054	257443	113794	259759	63037.5	68985.2	121620	42749.6	21294	262580	74785	260392	67738.4	125737	134105	34196	91444.2	164728	41251.2	90424.8	32432.9	122825
1204800	39795.6	120764	286291	62266.8	209616	118802	179188	199450	73478.4	162415	95382.4	232994	153367	62757.6	174032	79762.8	188157	160315	151005	274628	121714	273511	60618.3	66765.6	117993	40976	20177.9	251238	71921.2	250950	64790.8	121389	128318	32590	88482	159795	39423.3	85592.8	31014.4	117153
1206000	38540	115982	307057	64048	224234	130909	186399	206826	77019.6	172378	99362.4	246881	160228	65206.3	180713	84532	198039	163482	159180	293760	131926	295366	58119.2	63751.3	114770	39566.8	19131.2	240919	68549.6	242059	61639.2	117248	122774	30812	85571.3	154284	38256	81711.7	30398	112794
1207200	37170	111119	334346	66189.2	242420	147465	195104	215690	81865	184924	104780	263756	168805	68149.2	188913	90335.4	210151	167271	170230	314798	144552	318710	56141.6	61218	110578	37998	18082.4	230854	66356.8	233341	58828	113591	117505	29251.2	81875	148514	36700.4	77392.1	29260.8	107422
1208400	35851.2	106390	369122	69114	267755	167832	205654	225793	87722.4	200260	111113	281442	179454	71645	200258	98125.6	224534	171892	181989	341207	161180	349270	54159.2	58984.8	106799	36303.6	17144.8	220216	63096	224665	56386.4	109147	112394	27450	78712.5	143538	35340	73394.4	28146.4	103026
1209600	34342.4	100970	409323	71792.8	299411	191426	217587	236947	93737.1	218620	118421	303292	191456	75871.2	211875	106164	237607	176259	192988	367325	179127	382332	51924.6	56539.6	102763	34559.2	16189.6	211096	60241.3	214726	53480	104412	106858	25745.4	75614	137891	33935.6	69090	27115.6	98306
