# Supplementary material for: The singularity response reveals entrainment properties of the plant circadian clock
Source: Nat Commun. 2021 Feb 8;12:864. doi: 10.1038/s41467-021-21167-7 (PMC7870946; doi:10.1038/s41467-021-21167-7)
Supplement: Supplementary file 4 — Source Data [file 41467_2021_21167_MOESM4_ESM.zip › raw_bioluminescence/PRC_measurement/2hdark_mutants (Figure 2)/prr5_prr7/prr5_prr7_t=72h.xlsx]

## Sheet: prr5_prr7_t=72h
time (second)	prr5 No. 1	prr5 No. 2	prr5 No. 3	prr5 No. 4	prr5 No. 5	prr5 No. 6	prr5 No. 7	prr5 No. 8	prr5 No. 9	prr5 No. 10	prr5 No. 11	prr5 No. 12	prr5 No. 13	prr5 No. 14	prr5 No. 15	prr5 No. 16	prr5 No. 17	prr5 No. 18	prr5 No. 19	prr5 No. 20	prr7 No. 1	prr7 No. 2	prr7 No. 3	prr7 No. 4	prr7 No. 5	prr7 No. 6	prr7 No. 7	prr7 No. 8	prr7 No. 9	prr7 No. 10	prr7 No. 11	prr7 No. 12	prr7 No. 13	prr7 No. 14	prr7 No. 15	prr7 No. 16	prr7 No. 17	prr7 No. 18	prr7 No. 19	prr7 No. 20
1200	143018	522058	43210	30512	36290.8	307837	764609	110884	38025.2	110639	171167	195530	106880	35512.8	86140.8	142866	176778	19364.8	46744.4	27767.5	998011	954842	458742	228529	339260	453753	297379	330351	113354	225613	942463	2122130	166997	304693	119771	34082	372188	604992	145898	549892
2400	169041	761773	58660.4	30553.8	51587.2	345935	885163	136935	51888.3	138588	215428	278360	153786	49283.8	112120	246003	274377	30208.8	66849.6	44789.6	1147140	1102870	518448	252814	364798	570229	364917	358555	128390	243152	1051620	2175420	189759	321277	134738	39467.9	433914	628155	161468	554272
3600	200755	909688	74782.5	36957.6	65707.9	451124	1070690	157389	65613.6	163275	267782	355558	197173	62228.8	141107	305775	336814	37303.6	76278	56047.1	1161770	1084340	542490	259545	377210	657070	366527	365720	134649	247022	1090470	2222840	201314	316745	141626	43590	459446	649449	169797	561126
4800	228619	990942	77971.6	40949.6	70387.2	526498	1264890	185074	75520.4	189157	344782	421255	229430	72942.5	165224	332650	393800	45958.8	86648.8	67303.2	1113780	1105400	549058	258938	385156	732098	381975	365885	139030	245030	1137390	2299360	203200	321446	143981	48117.2	490877	677343	175420	574483
6000	247099	1050800	79526.3	43264.8	71177.1	604354	1380310	209519	78970.8	210084	424616	486721	276372	81422	192313	343731	460948	50277.6	96202.4	73568	1099230	1129080	557898	253789	388915	725685	385323	369249	139392	245913	1174840	2352860	217191	325657	154526	54542.1	512726	706625	181317	598892
7200	259424	1036330	76444.8	43345.8	67030	615801	1396250	214096	76125.6	211175	453849	503561	298093	82076	198992	340916	471858	47945.4	96631.6	69719.6	1121390	1158470	564127	252299	393113	713949	373034	373262	138774	246827	1193300	2358980	222114	326792	158848	57846	510594	720931	186976	611928
8400	253254	987745	70990.4	40176	62299.2	580328	1314360	204860	70372	200862	448764	487826	282470	76850	185620	328327	445323	42320.8	90832.5	61833.2	1135210	1152370	560097	249292	393680	690975	353963	374314	135583	246578	1188440	2350640	214232	327658	152855	57415.4	511235	731530	187972	621025
9600	246048	922708	69591.7	35940	61633.6	544369	1241120	193402	64789.2	188312	426750	459010	253819	69810.8	167715	307220	408194	37881.3	84662	55919.2	1144420	1146500	548785	245396	391573	669199	353167	374732	133236	247751	1183700	2371170	208467	327390	148568	56156	524306	733032	188056	627394
10800	240155	841640	65720	32086.7	58758.4	510813	1174570	184543	58476.3	176608	396618	430578	230930	62947.5	154323	286590	374444	35011.2	78296.3	51934.4	1157910	1136630	540510	241789	391112	657184	355790	373317	131894	246805	1174290	2370640	205471	328123	146418	55742.1	533664	725158	184556	624002
12000	236165	757184	66429.6	28634.8	60476.7	465314	1088560	177836	53061.6	170398	357188	406091	210715	56202.4	140204	264466	345557	31940.4	73032	48382.5	1173650	1137100	534252	239627	388165	637188	363165	371850	129810	245272	1172290	2339130	205323	329993	147113	55253.6	537928	716453	181681	619422
13200	231270	673946	60448	25924.6	55941.6	417573	1007790	169578	47942.1	161191	322828	383316	191285	50890	126826	250884	315630	29556.8	68677.9	45750.4	1188670	1130830	527235	238321	385531	607590	373180	375518	128786	246056	1162150	2312820	203248	331470	145758	54787.2	532562	709688	177785	618146
14400	222798	602282	58297.1	23426	53938.3	377134	928161	163908	43377.6	155233	298969	366168	176559	46904.4	117012	239929	288999	27249.2	63654	43290.8	1188190	1122700	518179	235346	382750	577550	381555	381073	126770	246868	1162760	2304850	204188	330588	147600	53846.8	525083	705557	177389	621371
15600	215670	544151	57164.4	21661.3	52880.4	346335	858009	156780	39635.8	147507	273332	349900	163814	43577.2	108028	228586	263476	25363.8	58655.6	41109.2	1181740	1108070	512562	235264	382348	563428	390293	374480	125622	244820	1142380	2311450	204680	329612	148194	53151.2	516616	705746	175758	625897
16800	207035	492006	54953.2	19849.2	50617.9	318294	800080	148004	36225.6	138881	252030	333933	153556	40823.6	101967	221175	245172	23998.4	54088.8	38860.4	1186750	1094740	504988	235478	382082	552174	397481	373254	123709	244153	1110180	2326300	201909	328156	147598	51881.3	509978	705500	173389	624249
18000	199016	446125	52629.2	18567.6	48620.4	298868	744681	139637	33388.8	130959	233864	319262	143665	38631.6	95090.4	211558	230493	22635.4	50483.2	37147.1	1178310	1085850	499258	233578	378237	541972	405106	374076	122668	243724	1090520	2344830	203539	326407	148535	51053.6	509018	711594	173588	624952
19200	191393	404278	49931.6	17309.2	46885.2	282346	695300	130142	30550	122280	223590	303556	134036	36074.2	88420	203838	216688	21933.2	47205.4	36050.8	1176470	1082170	495531	233997	374415	536898	412724	375334	121027	244076	1072110	2361950	202512	325467	147928	50485	510814	718130	171615	625311
20400	182499	366459	48205	16284.8	44809.2	264995	648417	121906	28150.4	115527	205444	288506	125603	34008.8	83122.1	197197	205321	21353.3	44504	35262.9	1171610	1086620	490041	233934	373395	527385	415858	370889	119344	242547	1055970	2342120	201726	321230	147205	49971.2	516451	729285	172548	625818
21600	176533	333835	46596	15585.4	43619.6	251345	605564	114239	25990.8	108754	190195	273720	117383	31289.6	77582.4	189086	193108	20837.2	42128.3	34378.8	1158580	1082670	486106	233909	369409	521229	420000	369170	118864	242790	1050820	2289850	201538	319626	147108	50227.1	521518	731930	172736	624434
22800	168520	304384	45121.3	14730.4	41628.8	237380	568197	106893	24248	102641	176866	259285	109522	29143.2	72769.2	184863	184097	20412.4	39927.6	34048.3	1161080	1072680	480881	233801	367051	509779	423420	364333	117751	240271	1036590	2237960	199435	316925	145225	49603.2	526366	729674	170571	621794
24000	161106	276858	43666.8	14020.4	39555.2	226297	534429	101071	22456.7	97386.8	165479	246655	103253	27725.8	68100	177811	173682	20085.4	38233.2	33474.4	1149220	1061630	474965	230539	361176	498905	425126	361851	115834	236412	1018810	2194740	199211	311246	145339	49558.8	526519	724246	170039	620889
25200	154106	254672	41707.1	13394.4	37914.6	216054	508935	95035.6	20679.2	91908.8	154170	234973	97230.8	26080.4	64493.3	170200	163233	19706	35546	33278.8	1135070	1052010	470498	229875	357437	495950	429524	361126	115087	235734	1005580	2176350	198348	307207	144938	49188.8	521064	721972	167840	620549
26400	144795	233803	40547.6	12621.7	36697.6	203124	486292	89852.8	19254.8	86711.6	143608	222705	92487.5	24652.8	60936.8	166075	156612	19853.8	33573.2	33491.6	1118850	1041150	463900	226882	355797	483766	431787	356653	114230	232249	985130	2156910	195344	303843	142373	49012.4	517044	720458	166053	617420
27600	139172	215632	39684.8	11931.2	35389.2	193849	464549	85435.6	18050	82120.8	134010	211607	87924.8	23008.3	57442.8	160146	152224	19577.6	31473.8	33664	1098400	1039310	457810	224664	351100	480274	434626	350626	113025	228888	976201	2151280	195718	301296	142509	49232.1	517183	728913	164518	618791
28800	133255	198697	38095.8	11471.2	33669.6	183686	443712	80594.6	16941.6	77683.6	127153	200153	84403.3	21573.6	54293.6	155739	148123	19563.8	29854.8	33423.8	1089680	1035750	449015	223380	348436	479953	437533	345596	112765	226188	966206	2158260	192953	297726	141813	48997.6	512895	728608	162200	612178
30000	126857	184180	36845.2	11268.4	32442.4	172585	421040	76716.8	16026.7	74286	121165	189857	81816.4	20525.8	51993.6	153447	145017	19321.6	28400	33212.8	1076940	1035630	437478	220579	346112	469152	436255	337575	111606	221246	952449	2132360	192614	293917	140683	48872.9	512819	720716	160718	604389
31200	122506	172262	35593.8	10833.6	31221.6	165279	397685	72995.4	15093.2	70928.8	115801	180796	78329.6	19434.8	49468.8	147964	141557	19237.5	27045.2	33058.8	1057340	1016150	431894	220014	346217	469707	436641	334319	111323	219467	952113	2076360	191393	291531	140100	49075.6	516418	707844	157920	596252
32400	116428	161789	34272.4	10284.2	29654.8	157049	377683	69522	14498.3	67214.8	110112	171516	75762.8	18566.7	47703.2	147309	139811	19399.6	25765	33115.6	1050590	1028200	432947	219503	343096	460808	434297	331707	110937	217733	941769	2024110	188895	289623	138385	48796.3	517132	695792	154676	589507
33600	110305	152174	33261.3	10068.8	28267.1	149986	359803	66444.2	14108.8	65156.3	105516	163178	73356.8	17783.2	45811.3	145576	140091	19333.6	24996	33315.8	1035770	1026640	426908	217658	337605	454830	428937	324625	109633	213567	937622	1993910	188883	286911	137927	49383.6	518793	691606	153521	589770
34800	105044	144032	32093.6	9868.33	27284.4	144446	344058	63737.6	13591.7	62733.2	100983	154792	71370	16920.8	43796	140332	141918	19276.3	23881.2	33477.6	1022340	1016220	422369	217026	337594	455649	429929	322360	109112	213038	936805	1980430	188100	285805	137668	48818.4	516003	689540	152845	587718
36000	99554.4	137554	31088.8	9504.8	26216.7	138924	332022	61630.4	13040.8	60222.1	97773.2	148926	69808.8	16125.2	42430	140204	141013	19625.2	23100.4	34125.2	1015940	1012460	418136	216789	336934	448398	425328	321353	108199	211934	921423	1976620	187226	283059	136966	49483.3	511818	690980	151720	586476
37200	96028.3	131128	29958	9354.17	25151.6	135168	320672	59294.6	12727.6	58762.4	95022.5	142853	68587.1	15292.1	41142.8	136778	138723	19352.5	22115.6	34023.6	1000850	1011900	417460	214385	331630	443894	423191	321874	108143	212158	916480	1989160	187862	280013	137928	49520.8	514243	698128	151462	587735
38400	91723.6	126124	28863.6	8992.4	24054.2	130881	307888	56886.4	12270.4	56619.6	92533.2	136419	67064.4	14674.4	39583.3	135725	134915	19582.4	21669.2	34247.2	993600	1011760	417564	213673	330337	443073	422522	323922	108449	211990	910915	2013700	186494	278927	136850	49850	511988	698898	150535	587162
39600	87157.5	120502	27469.2	8743.75	22913.2	125247	295966	55115.4	11897.6	54645.2	90827.9	130655	65258.3	14238.8	38462.8	136238	132296	19297.9	21265.6	33840.8	990984	1011000	414001	211790	331080	435498	419349	323813	107669	211275	900896	1993470	187594	278574	137453	50830.4	510250	692364	149219	585118
40800	83468	114648	26616.4	8571.6	22066.3	125521	286919	53176	11601.2	53647.2	89111.6	125227	62895.2	13632.5	37050	132748	130083	19146.8	20312.1	33761.6	981641	1007450	411082	211936	331432	437162	415775	329324	107503	211472	901109	1961360	189314	277403	139674	50857.5	510085	679917	148849	577215
42000	79079.6	110428	25045	8331.2	21049.6	118450	275863	51007.9	11242.4	51628	85246	121381	61021.7	13153.6	35714.2	133818	126290	19146.7	20186.4	34027.5	984656	1011750	411625	212330	330180	439124	411672	331372	107042	212353	895004	1921990	189315	277784	140711	50988	506835	668861	148873	570980
43200	75190.4	105049	24030.8	8061.25	19817.2	115556	266673	49122	10912.1	50410.4	82498.4	117105	59648.8	12853.8	34427.6	131720	121509	19033.2	19410.8	33875.6	970838	1017870	412738	211093	326055	439588	403412	337960	107272	212848	894413	1905360	192439	278757	143061	51770.8	512687	668640	150342	574813
44400	71870.4	100206	22940.8	7772.4	19024.2	111239	253946	47387.9	10507.6	48665.4	79277.6	112574	58041.3	12333.6	33417.5	130032	115226	18894.4	18768.8	33889.2	968230	1025290	416010	211563	324264	444861	400733	344238	107187	214419	894638	1921200	194508	279163	145264	52256.4	513110	670778	150288	578263
45600	67144.8	95942.5	22098	7574.17	18084	107190	243028	45731.2	10329.6	47200.4	76662.5	108422	56372	11697.1	32380.8	131302	109784	18979.6	18477.6	34146.8	969994	1031180	414244	212254	326645	444799	394741	350190	107465	216775	887166	1935000	195289	278494	145830	53738.8	514424	675903	149432	581548
46800	63726.8	91474.4	21325.8	7242	17686.7	103750	232564	44209.6	10109.6	45620.8	74846.4	104906	54237.6	11438.8	31245.4	128170	104002	18644.8	17940.4	33783.3	965798	1034990	412352	210767	325987	448820	390111	352183	106824	215211	888578	1961750	199438	277581	148892	54417.2	516388	685878	150150	587506
48000	60277.5	87194.8	20537.6	7151.67	16950	99864.6	222616	42599.2	9809.17	43834.8	71344.2	100817	52988.3	10819.2	29799.2	126846	98887.6	18503.3	17465.2	33386	967763	1037410	416398	211235	325299	453952	390826	356345	107269	216937	889396	1976430	201344	277492	151185	54935.2	514573	685357	150840	588641
49200	57001.6	83543.8	19287.6	6804.8	16031.3	95782.8	215225	41150	9453.6	42680.4	67404.8	96766.7	51428.4	10417.2	29095.6	127013	95685.4	18504.8	17177.5	33507.2	966479	1043640	418102	210775	322946	452434	387664	361869	107910	218824	880853	1963450	202018	278894	152733	55538.3	518251	684214	151173	588114
50400	55107.1	80158.4	18728	6644.8	15520.4	92690.8	206852	39750.4	9145.6	41197.2	64068.8	93364.8	49560.4	10037.6	28358.4	125132	91561.6	18071.7	16566.4	32828.3	961628	1046170	416919	211530	322776	456015	384337	371698	107622	221727	884509	1949890	205207	279610	155418	56542.8	518648	684878	151812	590851
51600	53018.8	76867.5	18206.8	6518.4	15039.6	89398.8	199895	38123.2	8852.08	39900.8	61266.4	89915.8	48070.4	9803.75	27408.8	124675	88431.7	18343.6	16369.2	32672.4	968036	1052450	418440	212258	325880	463266	384214	375112	108760	222508	885370	1957260	207481	283980	157787	57485.8	518453	687650	151094	596274
52800	50616.3	73885.2	17652.1	6325.2	14762	86343.8	194517	37091.3	8691.6	38506.7	59749.2	87855.6	46896.7	9411.2	26783.8	124549	85839.2	17994.2	15840	32687.1	967679	1056670	419828	210837	328159	464454	382923	375506	109374	221950	880831	1980520	208645	285979	160054	58814.8	522347	695441	151468	604200
54000	49912.8	71274.2	17404.4	6266.67	14450.8	84320	190667	35949.6	8590.83	37574.4	58472	85642	45681.2	9123.33	26322	121775	82418.8	17783.6	15619.2	32213.6	964778	1063000	423692	212439	326288	470430	382711	383288	109640	224361	887569	2009270	213074	288649	162828	59151.3	528303	706003	154652	613269
55200	48026.8	69418	16899.6	6116	14092.9	81796	186892	34958.3	8407.2	36507.9	57293.6	83108	44396.8	8760.8	25978.3	120828	79953.8	17724	15207.6	32109.6	974474	1071970	425802	214140	326888	477947	384855	391294	110562	227975	889129	2044680	214532	290408	165559	60221.2	530840	718221	156108	621513
56400	47312.8	68015.2	16628	6008.75	13993.2	80207.5	184488	33907.6	8316.25	35973.2	56485.4	81530.8	43572.4	8810.42	25522.4	120364	78392	17532.9	15020.8	31901.2	979193	1079880	426508	213430	329264	479022	384646	394375	110610	228255	887778	2071570	216160	291464	167092	61672.4	535929	731445	157082	632268
57600	47138	67123.2	16461.7	6022.8	13795	78819.2	184707	33395.6	8210	35195.4	56158.4	80423.3	43290.4	8756.4	25236.7	117992	75712.9	17740.8	14808.8	31814	976600	1085270	427780	214707	331477	484841	386010	402534	111714	230705	897682	2087920	217052	294199	168772	62182.1	541382	740870	158263	641376
58800	46774.2	66642.4	16145.2	5835.83	13659.6	76985.4	185709	32985	8146.4	34451.6	56420	79557.6	42429.6	8759.2	25387.6	117870	77087.6	17611.3	14869.6	31272.4	983640	1092150	428786	217698	333208	487032	389100	407324	112702	232073	897366	2105700	215868	298277	168449	63061.2	542717	745886	159026	646880
60000	47331.6	66542.1	16172.8	5904.4	13867.5	77064.8	190293	32873.2	8370	34371.6	56792.4	80544.2	42020.8	8875.42	25573.6	117629	76866.3	17227.2	14808.3	30964	983588	1103470	429427	217873	332870	488009	390098	410835	113291	233626	900631	2118160	218810	302386	170844	64577.9	548218	754049	162800	653652
61200	48710.8	67276.4	16461.3	5830.8	14100	76502.5	196221	32761.7	8462.8	34383.6	57277.2	80903.6	42058.8	8955.6	25882.1	115876	76541.6	17363.8	14717.2	30985.8	985704	1116100	433689	221586	335034	497411	397349	416764	114193	234769	909550	2140520	219632	307456	172737	64796.8	551596	760726	164066	663531
62400	49760.4	68666.3	16671.6	6016.67	14427.6	77035.6	204002	32937.2	8563.75	34532.8	58353.6	82250	42690.8	9231.67	26681.6	117550	77261.6	17285.6	15047.1	31054.4	998044	1128680	437437	224161	339173	498856	401616	427703	115693	238866	908471	2165100	219246	312061	172749	66412.1	552747	772527	164642	673411
63600	51832.5	71439.6	17306.3	6286	14971.3	78319.2	214270	33593.3	8736.4	35442.1	60379.2	84377.2	44012.1	9660.4	27831.3	118004	78396.4	17298.4	15156.8	30892.9	1007420	1137400	437651	224782	341317	498688	406229	432817	115903	240247	917141	2187340	221335	316609	174233	67258.8	559243	790061	166507	687210
64800	54933.2	74759.2	18021.6	6470	15740.4	80678	228146	34427.6	8992.92	36483.6	63011.7	86976.8	46113.2	10226.3	28811.2	118767	79491.2	17361.2	15762	30748.8	1017880	1152190	440922	227904	344479	507799	413006	438756	117913	242278	927280	2220250	222016	321556	174757	67732.4	563020	805009	168203	697176
66000	57849.6	79096.8	18948.8	6731.6	16737.9	83790	245403	35918	9376.8	37932.1	66246	91051.7	48310.8	10964.8	30816.7	123253	81565.8	17749.6	16248.8	31449.6	1035660	1163260	444615	229423	346949	507510	417260	442948	119061	243246	929371	2248600	223022	325034	175992	69247.2	565176	817990	168508	706104
67200	62199.2	85010.8	20462	7142.92	18205.6	88105	265442	37778	9938.33	40190	70775.8	96260	51451.7	11845.2	33267.2	125468	83798.4	17731.3	16892.4	31666	1031570	1178770	450583	230292	348657	511042	422148	448717	119985	244729	938972	2279060	225071	328218	177188	69443.2	573811	825628	170942	713207
68400	67697.6	92193.8	22028.4	8883.2	19624.6	93762.4	289830	39894.8	10278	42557.5	76165.2	102322	55010	12900.8	35914.8	129471	86630	18240.8	18162.1	32506.8	1041110	1195180	457010	233013	353818	518936	429158	454672	121327	247835	945070	2310690	224310	333065	178021	69982.1	577465	832789	171591	719132
69600	74171.7	101727	23771.6	10091.2	21810.4	101032	318150	42807.5	11003.6	45992.4	83373.3	110092	60047.5	14552.8	39548	135938	90901.2	18871.3	19352	33441.3	1050450	1213090	460283	235529	358898	519187	434739	459439	122819	248917	949395	2330520	226151	336166	178750	71342.4	584619	845642	174180	730760
70800	82399.2	113089	26242.8	10899.2	24214.8	110482	350233	46625.2	11940	49842.4	92015.2	119419	65979.2	15944.6	43994	142344	96342.1	19774	20981.3	34600.8	1053470	1226400	465482	237474	363341	522632	441280	470236	124299	251325	960384	2334370	228087	341489	180323	71526.3	592030	857366	176950	743557
72000	91444.6	127586	29198.3	11877.6	27050.4	120323	387055	50885.4	12907.2	54539.2	100801	129334	72831.7	17994.4	49019.2	152422	102751	21050.8	23318.4	36616.3	1074620	1242650	475513	239580	367189	530866	448204	473616	126249	253674	964661	2361810	226612	346020	179877	72099.6	597462	866506	177010	750366
73200	101424	144036	32259.6	12864.2	30316.4	132171	425459	56296.8	14329.2	60097.6	112480	141898	82323.6	20621.3	55702.8	162923	109734	22211.2	25626.3	38493.6	1085530	1264040	480931	240258	369276	535125	451810	479324	126825	254244	975044	2382000	227067	350137	180722	73257.1	603949	880721	179463	762504
74400	113701	164379	36579.2	14134.4	34332.9	147716	468579	62077.9	15822	66422.9	124423	156279	90983.6	23452.4	61840.4	173489	117359	23390.4	28499.6	40462.1	1096080	1281220	488072	244292	375210	546872	457457	482856	128247	255639	991341	2430490	227819	354023	180336	73604.4	612691	892969	181885	772992
75600	126190	187565	40371.2	15360	37954.8	165044	516958	68765.2	17651.3	73314	138261	172446	102375	26809.2	69265.2	188419	125288	25402.1	32002	43612.8	1114010	1297180	494545	246785	381968	552444	462331	487158	129894	258634	994962	2457000	227700	358308	181231	74192.4	617966	901725	183237	777107
76800	141149	214112	45157.1	16765.2	42442.9	184609	570373	76417.6	19722.4	81562.5	155048	190701	114250	30327.6	78055.4	203082	134987	26831.2	35661.6	46332.4	1124790	1312860	502104	247859	386280	554190	468841	495735	131118	259742	1006480	2479690	228078	361938	180764	74085.4	627073	908390	185890	784202
78000	156953	245686	49715.6	18007.9	47090.4	206916	624748	85066.3	21924	91177.6	172504	209170	125902	34046.4	85551.6	217578	145328	29000.8	40027.2	49000.4	1136940	1333920	509710	251163	390051	564800	475897	499101	133158	262075	1020810	2514050	227943	366525	181550	73736	634439	912008	187789	790566
79200	171830	279269	54272.4	19416.8	51346.3	229617	682910	94043.2	24349.2	100645	190501	229817	139659	38715.4	93998.4	234972	155870	31025.6	44402.5	52560	1151330	1347200	515478	253409	395146	568468	479546	501025	134040	262597	1024060	2535070	227823	368687	181211	74610.4	639969	920947	189426	796337
80400	189713	315186	59847.5	20763.2	56782	256911	741808	104325	27046.8	111424	208876	250744	152294	43010.4	103347	249939	166864	32776.3	49177.2	55192.1	1154170	1346210	521154	254736	398278	576789	484325	506077	135801	263374	1037860	2548750	228536	372948	181871	74217.6	649579	933700	191411	811465
81600	207140	353306	64851.2	21905	61399.6	283078	801838	114280	29605.8	121210	226555	270732	165512	47326.7	111092	266482	178448	35189.2	54515.4	58343.6	1165250	1376160	527044	257941	404632	587778	491482	511650	137946	264598	1048460	2569540	226243	378808	181128	73434.6	657448	939178	192201	819531
82800	221981	391556	69440	23263.2	65446.7	308819	862699	125184	32340	131450	245902	293583	178360	52594	119210	284278	191068	37160	59658	61192.1	1173960	1390150	534520	260289	409571	592094	494103	510061	139400	264280	1052810	2586060	227174	382432	180789	74149.2	665468	954550	193921	832002
84000	238137	427856	74454.8	24891.7	69498.8	338443	917551	136045	35111.6	143236	263749	314536	190025	57052	127005	298340	203700	38759.2	64494	63879.2	1176900	1400420	542139	263324	413116	600503	500686	513103	140496	264671	1064660	2600900	227237	385792	180551	73533.6	673948	963890	196206	842857
85200	253720	463795	77624.4	25731.2	73116.7	364844	970398	145856	37705.2	153193	279792	334165	199766	60979.6	133236	313682	216295	40661.2	69078.3	66366	1189790	1417710	552376	266754	422018	612161	506920	517586	143050	267807	1075590	2622740	224437	391232	179319	72818.8	677049	970091	196655	849286
86400	266481	498644	81376	27096.8	76694	390135	1009910	156177	40259.2	162986	295872	351834	209455	65368.4	140346	328008	228204	41940	74181.2	68556.3	1195030	1433220	557056	267916	427078	615784	508656	516139	144572	267010	1083830	2623630	224579	392704	177826	73572.4	689362	973558	198197	861123
87600	279934	528562	84564	28135.6	79657.9	417226	1042960	166142	42665.4	172556	309468	367082	216186	68410	145652	337326	238749	43482.4	78052.1	70194.4	1200910	1447680	562537	270137	430800	628339	509912	523395	146164	268806	1096690	2633520	224309	396828	177334	73020	695355	978226	199794	873569
88800	287306	556100	86108.3	28840.8	80088	436452	1074010	173155	44648.4	180400	319846	377257	220738	70668.4	149559	346067	250054	44851.7	81954	71847.1	1218300	1462970	571486	273923	435622	642116	511854	526647	147771	271645	1102450	2653610	221724	401864	176068	72129.2	697600	979948	199273	878253
90000	293092	575898	87660.4	29682.9	79727.2	453314	1094510	180651	46364.2	187260	331372	388276	226472	72830.8	153590	353133	258900	45214.4	84788.8	72334.4	1218840	1482650	576886	274471	439052	644389	517056	528704	149904	271641	1106370	2658000	222340	405236	175796	72149.2	704683	984058	202125	888532
91200	299045	588878	87846.7	30090	79156.7	465286	1103010	186802	48177.2	193759	337402	394993	227308	74001.6	155895	357931	265945	45359.2	86982.4	72497.5	1219180	1495990	583262	276172	442287	655863	522828	530804	151308	272728	1117280	2668930	220431	410306	174015	71644.8	714386	999708	203583	902253
92400	298254	597778	86254.8	30325	78214.8	472933	1101230	189554	48980.8	196946	342006	397578	227263	74908.8	157910	361205	272240	45325.2	88112.8	72127.2	1231770	1512110	590624	279193	446440	661847	525543	529568	152293	271304	1119540	2673740	217093	415639	172502	70767.6	717958	993261	203248	906607
93600	294352	599121	84447.5	30150.8	76742.1	481639	1091130	191475	49678	200182	345236	400911	226005	74935.2	158865	359760	277434	45147.2	88431.2	70999.2	1237390	1527970	590195	279541	448379	664264	526171	534052	153816	271861	1120740	2674220	217772	419375	170387	71062.8	719567	996025	205099	912385
94800	292118	593495	82787.6	30058.8	74497.2	484696	1073080	191272	49735.2	201292	343084	402252	226612	73387.2	158201	353108	279307	44146.7	87917.2	69390.4	1243600	1536120	596212	280822	452469	676878	532482	540291	155048	273490	1140220	2679760	216338	424104	168915	71254.8	725077	999283	205302	921260
96000	285554	583815	79749.6	29496	70781.3	483164	1045770	188704	49403.2	198252	338676	399798	222104	71757.1	156166	347610	278809	43892.4	86662.1	67797.2	1265450	1549490	604434	283784	459129	682786	540492	548138	156720	276579	1146580	2684420	212606	427734	166396	70470.8	729602	1002350	204214	930062
97200	276074	564715	77153.8	28886.8	67582.8	481324	1013560	186443	48823.2	196302	332475	393665	215873	70125.2	154068	341005	276948	42425.8	84565.2	65550.8	1267440	1561350	605620	282930	462831	684186	542086	546437	157352	272699	1145580	2666480	211759	429124	164978	70751.6	737738	1007940	205264	947091
98400	265100	546053	73570	28322.1	64993.2	476640	977626	181483	48091.7	191496	324427	385658	208953	67455	150577	329886	272756	40754	80768.3	63306.4	1265410	1573450	610103	284046	464017	691339	544694	549996	159308	273544	1151420	2659230	210456	433227	162996	70442.1	742598	1008180	206511	958200
99600	252485	524005	69864.2	27464.8	61703.2	465299	934157	174694	46695.2	184491	315022	376402	201137	64833.6	145647	318612	268161	39758.8	77394.8	61116.3	1278590	1587790	611500	286295	466190	697502	552513	548470	160446	273333	1152850	2665030	205449	436530	160055	70163.6	742714	998590	206513	959351
100800	240198	500500	66622	26712.5	58209.2	451545	888076	169547	45367.9	179477	306745	365931	193227	61770.8	139772	304810	261426	37940.4	73198.3	59004.4	1282650	1598920	609034	285124	471460	697431	561080	549720	161399	271244	1150350	2650160	203763	438746	158438	70040.4	743282	998333	207336	966668
102000	229915	475893	63560.8	25949.2	55541.3	438989	845096	161644	44010	172878	297848	352387	183311	57808.4	133618	291165	254131	36521.6	69178.8	56372.1	1289990	1604830	607724	286480	474691	710927	571340	554310	162885	273267	1159710	2650530	201958	441490	156687	69210	748870	1001740	207566	976589
103200	217183	452861	59619.2	24765.8	52086.8	419124	803812	154038	41780.8	165836	287606	337750	173508	54786	127185	279208	247495	34970.4	66059.6	53804.4	1301440	1612630	612078	285812	476985	713958	575246	556634	163781	274685	1161040	2647430	197603	445096	154484	68663.6	748609	996900	207379	979839
104400	204074	425674	56117.6	23982.8	49125.8	406459	765178	146198	40321.6	159303	276730	323922	163600	52182	120865	263808	238821	33116.8	61940.8	51286	1299250	1624000	612065	284945	477051	718190	575243	558068	163897	273559	1167180	2636000	196086	446799	152481	68036.3	749331	998636	208899	989060
105600	192049	398833	53051.6	22933.6	46428.8	387999	723824	138204	38412	152338	265045	310993	152865	48781.6	113057	248834	230892	31537.9	58228	48650	1298670	1629090	615601	286412	478294	726430	581067	563348	165342	274373	1175610	2636240	193251	448974	151239	67904	753330	997456	208665	997135
106800	179883	375009	50092	21814.8	43713.8	369017	681353	131561	36450.8	145966	250304	298804	144496	45595	106747	237461	222934	30261.6	55280.8	46125.2	1309860	1624380	616147	287074	479519	725635	588824	568397	165698	275940	1171590	2626470	190467	452131	148602	68000.4	753731	999193	207032	1005250
108000	170301	350647	48082.5	20964.4	41810.8	354268	642988	125034	34366	141228	238228	285350	135076	42824.8	100860	223306	215769	28693.3	51678.4	44325	1309950	1639550	617191	285959	480833	729470	596030	568869	165281	274231	1178410	2608530	188726	452553	147582	67717.6	758524	1004690	208474	1013970
109200	160582	327421	45828.4	19785.8	39482	336789	604036	117929	32807.9	135848	224855	270222	126820	39784.2	94761.6	210770	208301	27783.6	48355.4	42739.6	1313960	1656590	620661	285931	483094	737454	604200	569906	166126	274380	1186560	2612490	185312	455016	145194	66407.1	761212	994987	208601	1015770
110400	150968	306509	43267.5	18885.6	37099.2	317071	572130	111999	31058	130535	215836	254056	118637	37676.4	89215.4	201112	200986	26608	45754.4	41207.9	1318620	1676580	618980	285843	484262	738638	613369	571870	166342	275363	1183480	2600910	182890	453905	142828	65571.6	763021	988570	206583	1019260
111600	142900	284706	41063.2	17902.5	35108.4	302357	541768	107034	29502.5	125241	205555	240178	111812	35652.9	84950	189077	193696	25174.4	43070	39276.8	1312440	1692800	615831	283389	482892	745081	617550	577712	166202	275290	1183820	2590130	181540	455534	141571	64553.6	767526	988051	207264	1031400
112800	135435	267308	39126.3	17131.2	33599.6	284890	516798	101738	28068.8	119953	195932	226740	104857	33373.2	79405	179246	187483	24117.6	40348.4	37447.9	1314500	1701790	619326	283855	484460	752448	619594	584818	166690	277130	1188450	2583560	179424	456858	140242	63588	770446	973674	206058	1031170
114000	128289	250833	37014	16266.3	31746	269338	490581	96588	26442.5	114679	187237	213840	99107.9	31528.8	75390.4	171011	182872	22778.3	38460.8	35758	1318260	1711120	617978	282701	484975	749308	615684	586582	166844	277263	1182690	2569840	177817	462375	138847	63788.4	768959	966506	205456	1030260
115200	122658	235347	35808	15547.2	30529.6	260156	469190	91822.4	25314.8	109675	177714	202188	93597.2	29772.5	71275.2	161389	177196	21922.8	36258.8	34625.6	1316060	1717440	616308	280841	482763	756401	617496	594988	167438	279113	1179970	2554750	176454	456809	137463	63304.6	768464	969272	205239	1037440
116400	117139	222395	33907.9	14623.2	29472.4	245531	447961	87172.9	23881.6	104416	168109	192534	89166.7	28151.2	68086.4	153964	172043	21087.1	34619.6	33176.7	1316500	1716570	616518	281783	483168	761220	625354	595433	168096	278794	1179200	2542320	173906	459450	136180	62561.6	768675	969707	203939	1038910
117600	111851	209562	32521.2	13816.8	28268	232412	429548	83571.2	22462.5	100036	161953	184786	85749.2	27300.4	66460	147393	168595	20290	33204.2	32258.4	1320850	1717450	615959	280056	483713	759353	631512	593747	167590	276780	1174630	2516740	173524	461449	135245	62799.2	764931	972735	204616	1045740
118800	108375	197685	31292.1	13216.8	27197.2	223534	413390	80332.1	21215.2	96117.5	155131	177374	81178.8	25642.8	63151.3	140103	164725	19704.6	31416.4	30916.3	1319410	1721090	614912	278722	481448	761701	636210	594790	167412	276888	1174220	2502530	173252	462528	135432	62119.6	769988	974351	205680	1049100
120000	104220	187454	30196.4	12680.4	26211.2	212591	396766	76932.8	20321.7	91650.4	148762	169863	76811.2	24916.7	60115.6	134234	161511	18929.2	30080.4	30398	1323400	1728300	617128	280223	481869	764810	637758	594706	168231	279002	1172590	2496260	170866	464157	134674	61651.3	771888	962453	204091	1041740
121200	99612	177115	28721.7	12212.4	25379.2	203142	381633	73998.8	19316.8	88557.9	143388	163200	74330.8	23881.6	57914.6	130439	158899	18346.4	29001.6	29425	1329130	1736050	615238	277413	481974	762346	636259	595064	167922	282419	1174550	2484100	170017	464809	134209	61163.6	772372	952670	204108	1042240
122400	96135.2	168534	27938	11743.3	24508.8	198476	369869	71969.6	18512.9	85508.8	138347	157955	71093.2	23250	56251.2	125233	157737	17809.2	27980.4	28413.2	1323060	1739140	614410	273807	480263	768640	635988	600707	167356	282907	1178980	2474850	169558	465304	134178	60086	770858	951798	204424	1046470
123600	92559.6	160265	26737.6	11204	23871.3	189994	357483	68947.6	17716.4	82212.5	132602	152644	68438.4	22389.6	54515	121418	157028	17148	26901.3	27576.4	1319600	1746370	614313	274277	480824	773000	638316	603338	166945	283738	1182480	2467650	166994	466694	132337	58490.4	768160	944917	202357	1047950
124800	89506.3	153516	26204.4	10884.2	22904	182334	348378	67033.8	17031.2	79559.6	128250	148470	65993.3	21939.6	52946.8	118342	156146	16499.6	26150.4	26309.2	1317560	1757450	612638	272924	480589	769314	636171	601941	165955	283518	1176960	2459780	165432	463630	130117	57716	769433	947180	200861	1051660
126000	86603.2	145671	25312	10521.6	22687.9	177382	336947	64408.4	16436	76582.4	124882	144636	63511.2	21098.8	50944.8	113075	154816	15937.2	24895.4	25218.4	1313330	1755060	611178	271383	478359	771323	637130	606470	165163	283964	1172650	2453840	163350	462975	128598	57561.3	773392	948636	200372	1053470
127200	83657.9	139522	24812.5	9954	22035.2	169783	326074	61973.3	15627.2	73817.2	120477	140385	61423.3	20730.8	49329.2	109435	152357	15452.1	24158.8	24465.4	1311870	1751130	612132	271170	476490	775060	637182	608287	165091	285471	1181090	2453300	161321	461483	128237	57486.4	774304	939893	198714	1044470
128400	80016.8	133203	24228	9811.25	21650.4	164023	317942	60505.2	14978.8	71532.4	116102	136541	60123.2	20222.5	48528.8	106198	150577	14980.4	23019.2	23909.2	1310360	1747910	611567	269520	476878	770286	632193	606704	164916	285024	1174280	2442990	161028	461770	128285	58298.8	773812	937353	198584	1045210
129600	78035	127463	24149.6	9616	21482.1	160860	310349	59077.1	14451.2	69691.7	112528	134176	57990.4	19705.6	47433.3	102381	148142	14359.2	22252.4	23532.1	1307020	1745820	609186	267718	474616	773008	631472	609867	165007	286203	1174370	2438650	162067	460919	130406	58794.8	773416	939479	197797	1049150
130800	76486	122634	23386.8	9251.67	21121.6	155293	303509	57464.4	14006.7	67892.4	109073	131352	56908.8	19339.2	46475.6	99477.5	145630	14364.4	21543.6	23111.6	1302110	1737930	609183	267034	473496	778662	630468	613498	165480	287486	1172370	2436550	161335	462763	131886	58978.8	771342	934866	196997	1048440
132000	74595.2	120002	22825.8	9014.8	20640.8	151678	297436	56336.8	13592.4	66561.7	106289	129864	55979.6	19141.6	46093.3	98271.6	143376	13898	20832.4	22805	1305150	1733410	602574	265620	466536	775252	623414	616568	164314	287496	1172100	2429060	162006	461858	134112	58826.8	773680	933706	196135	1049460
133200	73387.1	115046	22797.6	8933.75	20708.4	150257	292596	55482.4	13120	65483.6	104860	127674	55405	18558.8	45789.2	95405.4	140029	13471.7	20354.4	22373.6	1299830	1728400	590753	265249	457775	774489	620602	615285	164451	287056	1173770	2426530	164424	463480	135633	58258.8	778494	932739	196401	1054840
134400	72318	112240	22780.4	8855.2	20668.3	145430	289463	54835.2	12736.4	64062.9	102836	125745	54523.2	18466.8	45588.8	93925.6	138686	13336.8	19972.9	21899.2	1296330	1724610	582154	265913	450526	778212	620611	615352	163816	287111	1171630	2427040	163454	469831	135656	57128.3	782303	927816	194875	1051590
135600	70967.5	109719	23167.5	8784.8	21349.2	143502	287247	54099.6	12444	63612.8	101535	124912	54065	18424.8	45443.2	93599.2	136653	12995	19740	21336.3	1300330	1720630	573231	265134	442752	778206	620840	612500	163970	285825	1172140	2427650	164368	470842	134530	56988.4	783604	930723	195066	1061600
136800	71392	107382	23588.4	8654.8	21695.6	142302	288029	54184.8	12073.8	63640	100162	125021	53438.8	18317.1	45526.8	91530.8	134728	12967.2	19343.8	20748.4	1298210	1718460	573483	264696	440731	778188	625306	614387	164043	285659	1175920	2432700	164607	470608	131927	57025	783922	933942	195184	1067750
138000	71752.1	106588	24006.3	8697.6	22145.2	139905	290263	54575.4	11814	63140.4	100390	125312	53602.9	18470.4	45689.6	91699.6	134526	12891.3	19736	20886.3	1300800	1715450	569213	264634	444803	782026	626646	616181	164033	287968	1174260	2451660	161916	474824	131159	57694	783463	932724	194387	1069460
139200	72110.8	106167	24912.4	8668.75	23050	141522	295358	55293.2	11799.6	64154.8	102054	126513	53820.8	18862.1	46972.8	92518.3	134187	12960	19466.3	20820	1300530	1713960	567134	264885	444277	782926	621344	619117	163964	289180	1174750	2459720	162117	475740	133005	58510	788539	939159	195218	1077740
140400	73669.2	107478	26029.6	8760.8	24285.8	143002	300430	55927.5	11721.6	64927.9	103321	129086	54237.6	18758	47597.1	92588	133202	13174.8	19647.2	20982.5	1304030	1719940	567901	265608	446933	789918	625321	625755	164434	292554	1191460	2472530	161704	480036	135252	59543.6	791995	941109	196132	1080740
141600	76004	108970	27461.2	8831.67	25638.8	143429	311306	57439.6	11664.2	65575.6	104505	131873	55087.6	19449.2	49197.2	94942.9	133512	13447.5	20150.4	21515.6	1310640	1729560	564973	264952	449882	793618	626850	629007	164749	294979	1195910	2481340	162163	481846	137714	61020.4	790530	942256	195791	1084690
142800	78265.2	112625	28941.2	9154.4	27572.5	147583	323950	59794.8	11901.6	67440	107667	136029	56293.2	20016.4	51208.3	96767.6	134391	13743.2	20808.8	21973.6	1313150	1747160	562282	264580	452804	795722	625801	630340	164968	295002	1199960	2493160	165517	484120	141961	60825.8	792878	950846	197610	1096110
144000	82123.3	118035	31447.6	9201.67	29762.4	151250	340650	61937.9	12026.4	69503.2	109161	141159	58495	20819.2	53696.4	100246	135448	14548.8	21531.6	22952.8	1318200	1789280	562691	266355	458689	804232	632668	633062	165580	298058	1205420	2508430	166983	488997	146389	60545.2	791853	949486	196809	1101540
145200	86698	124456	33782	9620.4	32413.3	156061	360613	65234	12182.4	72570.4	112157	147789	60837.6	21935.4	56573.6	105422	137824	15079.6	22852.9	24000.4	1324850	1812290	561727	264650	466452	804938	630894	634370	164372	299372	1202880	2515680	169929	490365	151259	60216.7	794475	957196	196776	1110200
146400	93299.6	131825	36947.1	9950.8	35950.4	164889	385228	69152.5	12688	76756.4	116794	155125	63878.3	23372.4	60496.7	109965	140019	16030.8	23815.2	24983.8	1325780	1821520	560653	263873	472811	807632	633212	637497	164978	302358	1211770	2538920	174387	493756	154336	59616.8	799628	966662	198823	1124620
147600	100170	142635	40039.6	10180.4	39497.6	172836	412119	73533.2	12907.9	80872.4	121974	163932	68409.6	25125	64566.4	116866	143673	17110.4	25873.8	26611.2	1333450	1829690	566164	265221	481145	816730	636349	642221	165835	305881	1214470	2553720	177320	498656	156112	59947.1	801323	969933	198135	1126610
148800	108040	155605	44261.7	10985.2	43722.1	183993	444482	78946.3	13602.4	86244.2	130916	175204	73220.4	27565.2	69746.7	125609	148205	18208.4	27865.2	27974.2	1335650	1844980	564398	265182	489913	818823	639526	644048	166378	307017	1222080	2563480	178555	499729	152755	60984.4	807015	978617	200114	1135650
150000	118638	170835	48904.4	11770.8	48769.2	198294	483327	84766	14309.6	92079.2	140164	186168	79581.6	29787.9	75490.4	133908	153791	19868	29638.8	29955.2	1340680	1874080	568980	266316	499541	826051	647073	650227	167006	309759	1232340	2576850	178195	505177	149981	61405.2	814539	984355	200513	1143000
151200	129379	190273	53191.7	12746	53798.3	212578	525909	91268.8	15240	98997.1	149902	197905	85937.6	32934.8	82175	145811	160822	21533.6	32860.8	32407.5	1354710	1929900	571875	267959	507792	829363	650664	654115	167648	313417	1238460	2585960	178066	508595	149938	63184	818353	990048	201857	1149000
152400	142699	211292	59019.6	13584.2	60246	230345	572980	99894.4	16259.6	106772	162457	213659	94487.9	36617.6	89189.2	157759	168068	23629.2	35642.8	35270.4	1358810	1953000	574439	267865	516448	829595	656441	659446	168073	315379	1241430	2592150	177440	512659	150814	63278.8	827670	998986	203308	1163070
153600	158737	235790	64608	14624.4	66284.2	248842	624734	107414	17384	114936	175279	230320	101816	40512.8	96752.8	170478	176067	26189.6	38870	38823.2	1366540	1978450	580557	270331	524848	837268	663574	664689	169517	317515	1252530	2626570	173827	517852	151656	63112.5	833439	998802	203903	1167280
154800	173842	264689	70751.2	15572	72912.4	267834	679350	119424	18656	123310	189424	248832	111423	44794.4	104564	185738	186120	28489.6	42565.6	42230.8	1372830	2014810	581752	270282	533969	835808	669143	668148	170712	319789	1258420	2662800	173558	522853	153116	63203.6	840295	1003170	204646	1177280
156000	192904	293550	78127.2	16691.2	80412.4	290937	736845	128266	20223.8	133206	203780	268802	121947	49526.3	113051	200518	195547	30944.4	46183.3	45537.2	1383850	2036510	584281	271449	539452	841531	677646	675900	171200	322940	1268910	2686670	175271	527334	157100	61927.5	847781	1011610	206338	1189360
157200	212572	328444	83970.8	17712.4	86859.6	312850	795936	138663	21580.8	142690	218646	288579	133007	54571.2	121775	217590	205180	33674.2	50657.6	49060.8	1392450	2066980	588764	273748	550124	851153	684915	681035	173184	325870	1276010	2725190	175755	533013	159983	61222.8	853303	1014650	208091	1194330
158400	233246	363405	89498.8	19016.3	93497.6	338031	856800	149513	23357.9	154550	237535	311325	145650	60480.4	131311	233203	217193	35642.8	55316.3	51922	1399980	2104780	591260	274709	558202	850568	689127	681538	174370	324521	1278080	2758340	177943	538638	162118	61331.3	863216	1025730	210188	1208850
159600	254226	401102	94838.3	20244	99345	365832	912792	158705	25140.4	164658	252678	334272	157961	65795.6	139357	248592	227544	38175.6	59640.8	55040.8	1409240	2142480	595878	276960	566233	863710	699035	686382	174785	328236	1287940	2788130	179872	544093	162750	61860.4	868240	1028610	213343	1220040
160800	275023	438858	99505.6	21552.5	103721	387540	968253	167265	26796.7	174258	269045	356475	170575	70638.3	148276	266425	238574	40209.2	64387.2	57750.8	1424380	2184120	599564	280059	574279	867132	706044	688500	176440	330410	1290060	2797080	180438	549132	161084	62284	874926	1025300	214215	1222890
162000	295422	475222	105008	23000.4	108406	414083	1017930	176306	28686.4	184788	287100	382167	183704	75527.2	155889	283498	248663	42356.4	69052.8	60536.4	1435840	2236780	603694	280129	580599	869904	713429	692038	177651	330436	1299590	2802540	184761	550415	159270	62758.3	884048	1033860	216660	1234190
163200	315147	511128	111942	24252.9	114894	438851	1065720	183782	30318	194094	299786	403040	194113	79365.6	162915	299175	259265	44257.5	73422.8	62802.4	1445170	2261610	606142	281940	585812	878485	724850	698441	179216	332201	1317750	2827600	186604	555883	159384	62937.2	892771	1034250	217584	1239660
164400	329991	545610	113902	25563.2	116484	459856	1101940	191454	32010	203891	314625	425332	205937	83850.8	169382	314627	270593	45670.4	78231.7	64464	1458870	2285700	608780	283363	593064	881628	729953	699178	180622	332468	1317370	2828840	187428	559584	159919	63668.3	897790	1036010	216736	1242940
165600	345129	576492	115775	27078	119021	484610	1133580	201690	34186.4	214334	328475	446252	215684	86861.2	174640	325295	278369	46726.3	81562	65406.7	1460400	2315320	611325	284219	600382	886484	736558	703663	182332	332265	1323680	2851670	187731	562692	160545	62579.6	905727	1040430	216574	1252130
166800	354337	602847	115581	28329.2	119599	506470	1155400	209428	35790.8	222606	336802	465477	223825	88836.7	179795	337964	286042	47463.2	85415.8	66517.2	1468750	2330440	621650	286486	603090	893044	746058	711254	184136	335309	1328170	2861250	184952	571242	159266	60958.8	912722	1037330	216211	1254350
168000	358526	624028	113870	29314	118684	522772	1165240	217918	37472	233062	345200	482904	230376	91656.8	182644	350866	294453	47451.6	89288	66695.8	1481620	2353190	623999	287189	608608	898874	757948	708800	183813	334348	1332880	2868330	179980	574909	157266	61046.8	919578	1039040	217123	1263470
169200	363634	638819	111198	30403.8	118174	540838	1169800	227090	38754.2	241808	352856	497573	237568	93147.5	186493	357046	301177	47489.2	91500.8	66332	1483890	2387920	625992	287173	612320	901579	770542	718210	186441	338008	1340930	2875360	177953	579474	158048	60542.4	929230	1045390	220073	1272480
170400	362040	654302	107104	31020.4	114596	548968	1164100	231511	39450	247252	355397	506581	240502	93470.4	187093	365358	305324	47468.8	94090.4	66550.8	1494620	2409410	628404	290998	616835	914286	781221	725104	188586	341086	1348810	2881660	176850	585081	158268	60414.6	936400	1043070	221244	1269460
171600	357010	661097	103490	31671.6	110170	555844	1148840	237153	40253.2	252654	359133	515303	244179	93210.4	187948	371344	310128	46650	95001.2	66216.7	1502250	2414870	629816	291346	621371	915405	786343	725258	189340	339459	1354990	2876880	175732	587954	156823	61576.8	943572	1045780	223122	1270430
172800	350914	659297	99064	32466	105957	564774	1131980	242595	41649.6	256674	359348	519194	241168	92080.8	187804	372329	311266	45834.8	94914.2	64878	1504070	2431570	636080	291533	626568	918865	794429	731365	191302	342352	1359580	2868390	176530	592248	154746	61834.2	948452	1049890	224443	1272880
174000	342168	656747	94576.3	32823.6	101548	562850	1103650	243248	42122	257472	355894	521760	239280	90030.8	185652	372375	313273	45216.4	94106.3	64175.2	1512410	2445950	639087	295116	632503	928580	804115	736222	193226	345138	1367700	2871760	175922	598330	152696	61683.6	952126	1045620	225684	1267580
175200	329198	648715	90501.2	32961.7	97170.8	560087	1071170	246092	42362.4	257591	351690	520198	238640	88061.2	184083	369412	314311	44175.4	93145.6	62610.4	1520930	2450270	642807	296456	638787	930015	813555	738780	195117	346685	1380690	2872120	175741	603859	152785	61703.6	962604	1044340	227165	1268460
176400	316711	633585	87073.8	33407.6	92901.3	558770	1037480	244258	42718	257829	347799	512451	237554	85460.4	182995	361624	312991	43374.4	90395.6	61485.2	1524530	2469660	648295	297793	645813	937712	826169	785802	197862	360296	1386540	2861300	177419	607105	152512	60776.4	980482	1044240	229848	1266540
177600	302747	617047	82704.8	33127.1	87626	547250	993340	240100	42321.6	254151	338292	498967	231136	82381.6	181560	353610	311482	42555	87091.2	59874	1531440	2487720	658916	299551	651432	948353	835180	819838	199786	369095	1396340	2858360	177443	611808	151411	59515.6	986463	1032960	230489	1255150
178800	287179	601453	78752	32912.8	82366.7	535913	949474	235126	41972	249569	331351	484701	226131	79670.4	180521	343339	309962	40960.8	83486.7	58299.2	1543410	2488620	670859	300449	659654	954152	838704	838504	201496	370492	1407210	2844870	178971	616853	151312	60762.1	986507	1029760	232308	1254240
180000	274315	578372	74547.9	32501.2	77155.2	525453	907479	229380	41987.2	244168	323971	467543	217304	76692.4	178204	331715	305588	39842.5	80258.8	56406.3	1546740	2517480	676925	300954	663709	956178	848340	854067	203123	374378	1414330	2840080	179848	619736	152190	60985.6	992295	1028000	234534	1257890
181200	261031	557558	70468.4	31826	73678	506106	865162	223821	41558.8	237074	314010	447600	210619	73495.8	175673	321058	303348	38798	76884.2	54924	1555660	2519600	682064	302688	671044	969370	857742	868183	204753	374803	1419350	2849630	178665	625254	152618	60772.1	987577	1017860	233608	1247000
182400	248645	537246	67355.8	31002.8	70369.2	486730	824121	215817	40755.6	231064	305790	432434	205508	70880	173395	306806	300263	37417.1	73272	53483.8	1565430	2539980	682412	303139	672875	971447	865453	871781	206953	374638	1429080	2836700	178053	630204	149584	61865.2	983788	1016220	236189	1236500
183600	236078	511898	64261.6	30329.6	67050.8	470682	787684	204683	40223.3	224742	298392	414354	201111	67270	170784	290659	295032	36389.2	68824.2	51902.4	1562300	2553930	687130	303819	675474	975687	875500	882966	208645	375880	1442000	2831070	176255	634567	146576	61763.8	986820	1014020	238211	1225600
184800	225230	493714	62093.3	29398	63445.4	450355	745374	195193	39586.4	216494	289163	395708	196201	64981.2	167010	277552	290529	35537.6	65187.2	50679.6	1573100	2566570	691625	307328	680434	980262	878149	887576	209898	377611	1450190	2823860	171425	638456	144242	60201.2	990954	1006300	239507	1211880
186000	213544	474941	60349.2	28698.8	60423.6	430634	712416	188734	39060.8	208421	281580	379788	192225	62138.8	164520	262728	287141	34577.1	62966.4	49277.6	1586020	2574020	691804	307830	683847	979098	875310	886496	211948	377635	1452600	2816040	169088	640049	142914	59801.6	999489	1000130	241407	1208740
187200	203896	453589	58080	27820.8	57831.7	416508	683850	182559	38425.2	201518	274318	365567	186516	59225.6	161861	248191	282082	33758.8	59336.3	47620.8	1584320	2586440	689854	307756	684171	984831	880503	890882	214364	379776	1461520	2824240	168616	641599	141942	60392.5	1008950	1004610	244483	1212750
188400	194548	435483	56175.6	26718.3	55006	395952	653512	176645	37450	194198	264738	349946	180893	56910.4	159720	235253	277616	32249.2	56610	45703.3	1594050	2603710	691665	310145	686477	995807	889050	889791	216922	380410	1463840	2841940	166603	645330	141113	62025.6	1018010	1002310	245128	1207190
189600	186491	415728	54046.8	25821.6	52746.3	379681	623832	169576	36936.3	187939	258107	334416	175924	54184.6	157775	223572	272960	30151.2	53952.1	43247.6	1604100	2611180	692869	309082	691458	994767	898578	886933	218609	380534	1463770	2847560	167330	647777	140571	62955	1039650	1003920	247275	1205870
190800	179579	399354	52666.3	24854.8	50484.8	364487	596839	162581	36197.6	181418	251571	318960	169727	51634.4	155251	211949	267199	28838.3	51010.4	40992.5	1601390	2619990	694979	310552	691609	1003320	912907	892975	220141	383445	1469640	2836790	168562	652426	140507	61961.6	1043790	1001990	248140	1197780
192000	172697	383102	51138	24175.8	48427.2	346715	571806	157769	35097.5	174416	242390	304865	164431	49741.7	152432	203326	262550	27696.4	49153.8	39613.6	1615250	2641960	697980	311875	696030	1016280	919878	898467	222605	384846	1472540	2877280	167940	657668	139473	60177.1	1038740	997922	248718	1189490
193200	165856	367790	50340.4	23158.8	46740.8	331308	547693	153813	34424.8	168114	232313	292130	158422	47820.8	149778	194579	257337	26885.2	47098.8	38405.4	1617900	2656660	701492	312565	701930	1015840	918182	899014	223608	385913	1479950	2875790	169098	659381	137966	59738.4	1051700	1000680	249346	1187020
194400	160545	349650	49371.6	22510.8	45303.2	318129	529250	147669	33942.5	162400	221451	278469	152964	45523.8	146314	186007	250974	25949.6	45360	36842.8	1614960	2666660	709775	313886	704788	1015200	921716	907312	225874	387818	1484790	2889590	168135	662180	136086	59794.8	1072660	996026	250693	1184320
195600	154631	336886	48227.5	21486	43627.9	302463	506520	141134	33021.2	154995	212562	267249	147931	43831.2	142556	179606	245770	25294	43352.8	36139.6	1635360	2675680	717864	315726	709560	1015250	922236	916325	227619	390157	1483210	2897910	165642	666003	134313	59555.6	1092680	995704	252203	1179810
196800	148647	322524	47424.8	20702.5	42532.4	290433	487517	136659	32166	149838	205561	257817	143809	42126	138220	172741	240528	25082.1	41259.2	35622.4	1644480	2691290	722215	315695	712261	1017710	921446	920784	229410	391081	1481320	2904930	164717	667794	133223	61329.2	1108500	996531	253586	1176630
198000	144771	307810	46166	19927.2	41350.4	274713	470908	131758	31442.8	145746	199178	248590	140653	40252.5	134810	166581	235195	24801.6	39392.5	34577.6	1650260	2736830	725464	316309	713435	1026800	917840	931927	230849	393550	1481460	2919240	163414	669676	132535	62813.8	1115110	995137	255640	1177310
199200	139928	296487	44980	19118.4	40228.4	261895	454454	127095	30364.4	139932	192658	238892	135780	38758.4	130419	160436	230343	24283.8	38314	34001.3	1662340	2761480	730227	319105	716486	1030520	923688	931983	232760	394254	1480320	2965130	159276	671395	131016	61927.2	1120110	986786	256265	1166900
200400	135260	284113	43946.8	18556.8	39334	250700	438560	122648	29442.5	136532	187536	231958	131003	37512.5	126597	156059	225728	23164	37006.7	32472.8	1666150	2779540	729679	318243	715009	1023490	935440	925204	233504	393671	1482250	2959830	157767	672461	130541	59982.5	1127870	982891	257502	1164720
201600	131844	272565	42930.4	17956	37876.8	242725	425033	117920	28560.8	133401	182606	224418	125541	36064.4	122690	151249	221422	22070	35507.6	30865.4	1666040	2801780	733785	319603	711855	1029270	946864	925271	236987	395121	1489900	2985800	156728	673103	129954	59577.6	1138750	982024	258970	1163110
202800	127558	262478	41714.4	17441.7	36971.2	232698	410561	113526	27684.6	129840	177259	217584	121751	34637.1	117551	146488	216716	20750.8	34713.8	29214.8	1669910	2828920	739191	321498	713500	1034940	948185	920356	237885	397293	1485700	3001070	154773	674924	128450	60842.5	1140360	979867	258688	1156700
204000	123160	251270	40989.6	16958.8	36060.8	225496	399092	109685	26606	128020	172708	211962	118869	33758	114024	143147	212958	19838.4	33478.4	28140	1672830	2998700	742621	321133	715763	1038770	948570	918850	239003	396658	1486270	3014100	155175	671890	127798	61920	1154640	987656	262509	1159570
205200	120290	240220	40202	16431.3	35896	217883	386864	105639	25858.3	125764	168640	205894	114699	32468.4	110043	138663	208098	19265.4	32191.2	27184	1676370	3027130	750245	321347	718278	1046140	953328	923579	241013	399313	1495340	3038250	154908	674130	126310	61368	1168220	991219	263593	1161070
206400	117005	231115	39360.8	15847.6	35247.5	211024	376140	102404	25091.2	122863	164610	201420	111210	31642.4	106700	136042	204218	18864.8	31325.8	26871.6	1692780	3033090	756743	322503	716871	1043680	959691	918576	242734	400707	1493510	3045400	154615	674370	125463	61557.5	1170810	994233	263469	1164160
207600	114712	221235	38778.8	15473.3	34852.4	204075	370386	99869.2	23986.4	120688	161197	197322	107883	30382	103338	132869	199469	18537.5	30239.6	26376.4	1686560	3024490	762515	323394	714383	1046360	967130	917473	244314	401025	1500650	3061750	154620	675032	124507	61667.6	1176890	991067	264604	1165230
208800	111941	213165	38536.4	15128.4	34745	198920	362997	96897.6	23682.8	117780	157515	193541	103550	29630	100210	129936	194971	18438.8	29274.2	26185.2	1687240	3072600	767981	325885	716851	1057330	968270	920547	246021	403633	1496130	3079930	153472	675095	123546	61520.8	1178750	989364	265445	1165400
210000	109510	206450	37935	14610	34647.6	193212	356500	94403.8	22588	115545	154828	190119	99930.8	28804.4	98036.7	127628	191419	18102.1	28834	25604.2	1694230	3153120	772324	325714	721843	1058410	964200	911893	247458	403634	1492520	3109850	152007	674569	122737	62510	1191280	989831	265258	1160540
211200	107874	198761	38202	14397.1	35129.6	189467	354480	92718	21907.9	113821	152223	187113	97287.2	28315	96079.2	125096	186872	17699.6	28132.9	25195.2	1690390	3155680	777516	323905	718482	1052910	966628	912148	249395	404320	1492520	3119980	149968	675647	122212	62361.3	1201700	993478	267150	1164990
212400	107428	193687	38006.7	14263.2	35425	185843	352356	91328.3	21401.6	112300	149151	185577	95454.6	27917.6	94696.3	123684	182426	17332.8	27564.8	24611.3	1711010	3142620	778956	326213	716738	1065910	968874	909963	250073	407288	1499750	3153290	149080	678293	121095	61769.2	1202450	993178	267754	1166330
213600	106008	189152	38291.6	13923.3	36231.6	182178	353829	91161.2	21055.4	112274	147405	184138	94282.8	27584.6	93807.6	122305	179161	16880.8	27311.6	24085.6	1710490	3126320	780438	325925	716521	1066540	967350	902665	249660	407631	1537900	3183710	147823	677073	120703	62132	1200680	998055	268831	1172910
214800	106232	185636	39089.6	13878.8	37410.8	180897	358674	90565.6	20604.8	112463	147070	185752	93085.6	27450.4	93526.3	121245	176781	16712.8	26964.8	23852.9	1710490	3115820	785142	326867	715529	1069020	968166	902484	250660	409149	1556800	3199800	146920	676718	119752	62615.2	1204220	1004910	271219	1181690
216000	107298	184254	40418	13805.8	38710.8	179729	364332	91582	20072.1	113188	146792	187160	92432.1	27649.2	93666.8	120711	174132	16808.8	27046.4	24055.2	1722490	3107130	788468	328778	716134	1073940	968919	897100	250852	409978	1571190	3199710	146463	678916	119021	62094.8	1209790	1004440	270855	1178670
217200	108638	185075	41572	13350.4	40952.1	179404	375118	93186	19722.8	115167	147334	190706	93511.2	27601.6	95595.6	121178	172926	16808.8	27452.5	24398	1724610	3100280	791306	329733	717660	1072060	969180	888472	253603	407357	1570680	3207390	146413	679399	118058	62445.4	1213870	1008240	271245	1183010
218400	110964	186359	43880.8	13394	43402	180864	387806	95349.6	19449.6	118262	149450	194781	94595.4	28057.2	97980	122170	171277	17337.9	28039.6	24867.9	1720350	3090910	790402	330538	716164	1071430	978028	891397	254792	408936	1578260	3232900	146669	679144	117967	62857.6	1214450	1013740	274095	1190780
219600	114896	192210	46087.6	13392.4	46158.8	183898	402216	99204	19125	122176	150616	200748	96448	28503.3	100474	123517	170771	17849.2	28592.5	25555.6	1732600	3074740	792264	332659	717196	1076710	980828	890222	256013	411576	1588410	3243400	146226	681771	117128	62124.6	1205560	1016540	275736	1193020
220800	120172	197482	48944.2	13407.6	50179.2	187963	419727	103913	19034	125175	153396	208755	99135.8	29619.6	104758	126082	170504	18444.6	29665.2	26506.7	1738620	3046860	791630	333372	718968	1075300	980050	884082	256617	409153	1597070	3243910	145394	680640	116389	63240.8	1215110	1019950	278985	1195370
222000	126868	205945	52273.6	13828.3	54200.4	192762	442650	109583	19110	129554	158880	216565	101670	30316.3	109198	129603	170313	19670	30576.3	27505.2	1735710	3048790	794292	334292	716220	1081700	985290	884930	258775	410612	1605570	3259850	144275	682163	115798	63642.1	1220340	1031050	280938	1201700
223200	134183	215357	55770.4	14140	59289.2	198284	468064	115830	18858	133467	163362	224913	105046	31937.2	114150	134602	171535	20832	32154.4	29174.6	1749940	3063180	794472	336669	716467	1092570	994873	885541	261058	413448	1607970	3276420	143124	685144	115184	62838.4	1221140	1040080	281906	1205450
224400	143610	227658	60048.8	14450	64886	205698	497421	123841	19218.3	138737	170366	235956	110006	33821.3	121260	140448	173729	22261.7	34069.2	30944.4	1751150	3023040	788280	337502	713786	1086430	994340	878779	262412	413180	1614100	3273010	142812	684415	115271	62894.4	1223740	1043510	284533	1208720
225600	154755	242822	64785.6	15064	71059.2	216143	529583	132734	19389.6	145163	177788	249220	115456	36170	128817	147436	176520	24070	35907.5	33359.6	1759880	2989770	785705	339908	710276	1092000	994657	883159	263293	413326	1624300	3286270	142593	685638	115129	63499.6	1222830	1046230	288485	1209300
226800	167056	262315	69868.8	15573.8	77361.2	226793	563254	141942	19632.8	153788	186689	264774	123045	38854	136815	156598	180765	26323.8	37934	36414.8	1777970	3001130	781013	341890	710777	1085470	994422	874308	264598	414402	1632090	3291940	141347	686150	114479	63882	1229730	1041470	290879	1205960
228000	181987	284520	75186.4	16012.4	83665	240748	601595	152148	20172.4	163926	197622	281856	130533	42122.9	145698	166649	184442	28308	40453.8	39144.8	1784090	2990340	777720	342683	709741	1082160	1000380	871705	265093	413806	1644910	3304280	142122	687137	114293	64335.8	1237170	1047710	293959	1213360
229200	198044	311896	80296.3	16845.2	90942.8	256660	637914	162581	20426	175926	209118	300106	138070	45672	153458	178017	187890	30526.3	43462.4	41827.5	1780140	3001430	776980	345435	710951	1090630	1009150	874939	265650	418017	1657990	3319890	142278	691237	114604	63288.4	1235130	1056070	294106	1216060
230400	214399	341063	84951.6	17517.1	97332.8	271574	675378	174633	21030	189889	222402	319386	147154	50314.2	162671	192275	192832	32569.2	46477.9	44871.2	1786530	2990860	771244	345934	711660	1091140	1008450	867826	265861	417219	1665040	3348450	142542	690693	114426	63005	1233880	1068340	296705	1225830
231600	234460	372370	90482.1	18260.8	104593	290820	716147	187038	21928.4	205256	237378	340401	156573	54432.8	171828	206969	197320	34760.8	49794.8	47501.7	1785390	2999730	771812	348046	711798	1097840	1014860	869737	267367	417080	1684630	3381470	142441	692688	114780	64386	1232710	1070530	298803	1227940
232800	253651	406898	95259.6	19437.1	110758	308570	753822	199398	22722.9	221070	251376	361991	166510	59285.4	180051	224011	202653	37529.6	53465.2	50634.8	1794110	3013460	774646	350315	716563	1104820	1021020	865430	268915	417012	1695870	3376530	141254	693818	114628	62584	1235550	1069130	299286	1227800
234000	273590	441160	100129	20610	118375	328596	792218	212256	23767.2	234943	268973	385571	176598	64400.8	190450	242439	208225	39794.8	57008.4	53169.6	1803630	3016790	774912	352216	712875	1102420	1028440	862872	269855	416317	1704600	3372150	141128	695539	114838	63079.6	1241030	1070430	299836	1232140
235200	294948	478838	104141	21777.5	125062	349230	830426	223897	24831.7	252233	285355	407585	186514	69162.4	199093	259526	213696	42669.6	60689.6	57048.8	1813120	3012340	775704	354985	707646	1113270	1037740	863092	271254	417845	1715120	3387290	140539	695826	114485	63374.8	1239990	1072200	301619	1233930
236400	313957	518818	106978	22984	130150	368451	863936	236791	25923.6	262246	302929	434050	196270	74268.8	208040	278468	219413	45125.6	65283.8	60867.2	1824530	3024230	775530	359859	708580	1113410	1036720	857635	272429	417827	1726500	3413340	140468	698537	114640	61694.6	1242230	1072120	301875	1232240
237600	334313	554630	110568	24540	135188	389774	895001	249343	27483.6	272351	319394	459824	205418	79027.6	216506	296718	224893	46649.6	69120	63081.7	1822120	3017050	776461	361670	708675	1116130	1041210	859073	274433	418799	1739270	3431770	140844	704492	114706	62700	1246910	1079830	304615	1238030
238800	352595	593175	112625	25840	139612	412126	918077	261412	28640	282202	334058	484487	215187	83435.4	222068	315943	230870	48059.6	73071.3	65731.2	1824890	3022990	777522	366718	710756	1126090	1052390	859195	276062	420153	1748620	3429420	140362	706870	115277	62272.5	1248550	1085000	304905	1239670
240000	367320	630762	114575	27202.8	141894	430563	938868	274936	30343.6	296287	350732	508054	225309	87922	227951	336768	236386	48626.3	77260.4	67245.4	1840560	3047800	777567	369272	710606	1126770	1063670	853571	277137	419779	1759890	3414680	142100	707267	115921	61637.6	1254660	1086040	307160	1244020
241200	382197	662005	115904	28841.3	144226	453131	957669	288606	31887.5	314140	365089	532096	233380	91990.4	233716	352441	241488	49618.4	80557.9	68516.4	1846250	3068060	778917	370645	708406	1133980	1070200	854334	279172	420175	1767890	3413720	142861	711562	116909	62776.7	1262260	1088250	311922	1243170
242400	391098	695975	114906	30311.2	144910	470698	962919	300582	33230	330042	375289	553615	241012	94782.8	238185	369431	248000	50840.8	84042.8	70413.3	1855530	3088570	777904	373582	709146	1139030	1075920	852040	281465	424631	1768080	3420950	142339	714871	116210	61564	1269570	1085150	314864	1239000
243600	398556	720501	113419	31490.4	144774	488210	968556	313205	34588.8	349291	387343	574586	249964	97392.1	243525	383817	254141	50942.1	86358.8	71326.4	1862650	3088320	778826	374191	713188	1136990	1077660	848173	282684	424233	1771690	3418400	141942	715969	116806	60519.2	1277040	1088210	320094	1241950
244800	403083	743946	111847	32784	142988	509603	974761	324586	36313.6	363952	393773	593120	254878	98994.8	244038	394316	256783	51512.4	88613.2	72227.6	1867230	3091150	778841	376171	717772	1144120	1085540	852351	285274	425993	1781680	3426530	141372	718035	116591	62242.5	1282210	1087580	324173	1245510
246000	401588	761044	108873	34106.3	140062	524008	966757	332810	37564	373958	398665	609168	261423	100316	244954	405968	261770	51795.8	90866.4	73285.6	1877040	3112760	782551	377952	723677	1150320	1090510	848084	287586	428025	1785880	3427890	141002	721274	116959	61572.8	1287370	1088820	328317	1246280
247200	402273	765020	106147	35104.4	138224	538411	969982	342600	39321.2	383492	406130	623228	265357	100806	246093	409859	266885	51161.2	91372.5	73142	1887540	3129500	782898	379091	727686	1149340	1089470	849707	290033	429497	1799670	3418510	142096	728090	117269	60694.2	1286810	1092600	331887	1248950
248400	397265	769608	103982	36457.6	134466	548173	957962	346846	40373.6	384854	406466	627114	268994	100124	244616	411783	269702	50921.3	91955.2	73328.8	1889300	3141130	785883	382147	737423	1161720	1093730	850776	291698	432058	1809870	3431910	141763	731548	117296	61166	1287130	1090690	334091	1248010
249600	389514	765866	100303	36939.2	129190	555724	939193	348311	41557.9	383522	404516	631470	272309	99086.7	242916	415051	274444	49866.8	92585.8	72210	1894640	3160740	791349	384524	749789	1159920	1092250	850144	294864	433681	1806250	3437460	142855	736730	117457	60997.5	1297880	1090260	335248	1245800
250800	379633	753144	96521.7	37870.8	124990	561601	924545	349333	42617.2	385278	401544	631178	274687	97446	238776	411334	275497	48723.2	91494.4	71721.3	1911370	3163860	791742	386208	756826	1162820	1098390	851491	297897	433820	1818710	3442600	144215	737440	118145	59708.8	1305970	1091070	337627	1246030
252000	368164	739586	92746	38268.3	119330	561915	894266	344181	43471.3	374691	393887	625992	273340	95503.3	234065	405908	277364	48279.6	90465.4	70792.4	1924490	3180700	792564	388684	765475	1177790	1103240	853861	300610	436321	1825520	3449740	144022	744844	117860	59950	1307390	1093810	338790	1243140
253200	353925	724851	89172.5	38523.2	113915	558031	872803	336556	44557.2	366090	387296	619794	272680	93221.2	231025	401167	278284	47180.8	88829.2	69386.7	1938480	3198150	794490	390927	776121	1177560	1111990	850582	301674	436522	1837190	3443920	143054	748265	117187	61102.4	1307500	1096600	340574	1244210
254400	340856	702887	86393.6	38749.2	109451	555382	855718	326620	45382.9	357700	378700	611629	269717	90464.8	226323	390778	279281	45855.4	86666.8	68054.8	1945970	3200880	798893	393044	787243	1185510	1109610	854535	302952	438415	1845480	3449570	142923	751226	117122	60119.2	1308390	1097600	341632	1249070
255600	327501	686549	82900.4	38535.2	103742	546519	830223	314139	45611.2	337906	368307	599843	266106	87351.6	222863	382293	281209	44909.2	84556.7	66718.8	1959270	3229750	804688	395145	801382	1193500	1114500	857335	305696	442838	1852300	3458660	142317	756810	117263	59309.2	1319730	1100590	341745	1244370
256800	314245	663263	79288	38255.2	99123.2	537303	800731	301285	46137.2	321771	358806	585727	264805	84490	218266	372498	280614	43808.3	81140.4	65672.5	1970930	3245320	805626	395736	810087	1191340	1117350	858237	307608	443652	1857700	3459770	142774	759361	118165	60214.4	1337060	1101130	342143	1244540
258000	302452	641170	76040.8	38048.8	95025.8	527729	775905	286578	46677.9	303824	346683	569608	259292	81250.8	211901	360260	280983	42855.6	78363.8	64214	1981500	3250610	809568	398683	817875	1200150	1123460	863640	309534	447575	1866850	3470320	142874	763599	118527	60728.8	1348150	1105330	343522	1246830
259200	287361	621929	73034.2	37125.6	90676.8	510595	745573	271320	46331.6	283572	334738	550694	252651	77910.4	206105	348701	279816	41515.4	75785.6	62725.4	2001300	3261980	813719	401225	829127	1203110	1122060	859794	311444	449619	1874980	3475650	142702	767845	118628	60742.8	1362410	1107790	342138	1245870
260400	273612	594800	71228.8	36464.6	87220.4	520444	735403	270730	46991.3	268890	363354	537402	265263	77900.4	201559	383228	289680	40802.8	81054.2	58520.4	2118060	3395100	866312	437833	854467	1257510	1146210	892316	326306	451120	2068220	3562670	146508	654530	118525	72419.6	1366110	1191140	354166	1235750
261600	309823	491961	85412.9	39746.4	92988.3	510378	719584	255641	46225.6	252927	345573	477118	254802	77433.2	188712	367251	287333	43585.6	80488	60362.5	2005880	3322640	850340	432800	849041	1255210	1148100	922076	326986	456539	1989730	3567020	150194	648239	122120	73447.6	1420470	1214320	353638	1276080
262800	306462	459515	85695.2	39432.5	92756.4	475467	712594	242998	45421.7	239363	327664	442153	252213	73854.2	176246	352839	278013	40529.6	75499.2	57005.2	1953380	3279290	845582	429764	850552	1263140	1140570	911603	331360	459012	1979260	3537910	150907	644276	119938	67706	1418490	1207920	349334	1275370
264000	300672	448705	78945	36275.6	87376.7	445461	674818	221109	44186.8	217645	314534	379645	234468	67664.4	155970	324967	265841	37578.4	69082.4	52713.2	1911660	3176730	833615	421343	847652	1242390	1114220	859526	334828	449689	1966070	3491270	149065	646037	116887	61365.8	1406690	1191210	345331	1237760
265200	280250	440521	69342.4	33069.6	80030	410970	624674	202631	42257.6	198416	294928	338113	212629	61475.6	139056	296410	253293	33907.1	64179.2	47436	1927740	3102150	824199	415442	848306	1204570	1086820	820485	337161	440179	1943580	3437760	145388	649095	113242	54840.4	1394290	1179220	343926	1214360
266400	263500	425019	61733.6	30597.2	72650	387410	581359	186349	40285.6	179773	274847	307975	196328	56694.6	127560	273868	240678	31682.8	59719.2	43857.2	1913740	3052700	812325	411052	848688	1190120	1069120	783318	338863	429278	1931310	3406210	142646	654710	110167	51012.5	1391050	1177430	341477	1204720
267600	246675	407280	56630.8	28416.8	66620.8	385548	550623	167840	38738	164130	258126	308588	183863	54208.4	125213	243338	235927	30000	58034.8	44542.1	2082990	3139100	825843	431804	898983	1281210	1189290	796372	337535	444807	2005600	3632830	136717	822645	108543	39160	1573940	1241360	344341	1340330
268800	256463	531935	62105.2	28154.2	70044	421397	532874	164450	40343.8	166805	278231	367907	188815	56119.2	136385	251168	232745	31416.8	56724.2	45433.6	2354690	3097610	848945	471084	920064	1368290	1237960	829474	343745	470330	2152610	3723300	135293	900973	109653	47230.8	1584070	1237110	349361	1377750
270000	206568	494189	53820	26491.6	60804	440608	532500	162833	39439.2	170115	267265	382668	184163	53577.2	143246	242561	235477	28676.4	52155.6	42423.3	2422360	3230300	855397	464932	921315	1294110	1149470	858764	337861	495706	2207010	3859810	133673	914228	109766	45912.8	1504660	1226160	357391	1351160
271200	199558	470863	52436.8	26089.6	59322	450957	542506	165523	40672.5	175962	275603	404977	181356	57737.9	147120	247270	259445	31320	52545.8	45915.6	2322790	3420920	872083	462690	929386	1272850	1166900	912462	339482	508703	2170050	3893200	134125	903249	112645	50282.4	1520250	1253090	365690	1379320
272400	219754	503227	57790.8	28737.6	65683.8	492122	574646	186281	43722.4	202305	305496	460715	204670	63291.6	174375	276050	294413	33914.8	58744.8	49842.5	2312440	3586770	889808	468231	945354	1305980	1188430	962400	345653	522834	2144600	3889510	137803	896460	117829	51890.8	1545510	1253270	370985	1374520
273600	250458	548620	63643.6	31673.3	73064	529523	606374	207020	47913.8	221424	324071	537864	232847	69792	201525	293856	322438	35537.1	62434.4	52194.8	2274380	3641280	895322	462032	963341	1321900	1167920	970644	352100	527008	2133550	3794880	142325	881858	123343	53478.4	1538820	1209610	370778	1343280
274800	264454	560773	67825.2	32483.6	78424.6	522144	619123	211408	51146.8	223059	328844	538858	231058	69935.6	202797	292558	337256	35648.8	61718.3	52351.2	2221580	3574740	880873	450130	960190	1292000	1136870	945160	353235	522858	2123180	3708470	144720	869113	124122	54822.1	1515640	1167520	368673	1324700
276000	264646	544619	68916	31235.2	80462.8	503865	623320	206926	53447.6	218862	324226	497065	216740	65965.6	190954	279783	339828	34965.8	59128.8	51690.8	2186160	3494310	862690	439147	958218	1281950	1122130	918379	350481	516758	2122900	3670160	145362	861409	123500	55711.6	1491210	1152870	363733	1317400
277200	258705	515857	68954.4	30302.4	80531.3	480203	620639	202619	53799.2	209432	316831	464477	207037	62433.3	183661	268860	336162	34039.2	57165	50502	2187770	3463190	856788	436978	960432	1283080	1116660	898353	349092	513371	2127900	3650640	145351	852488	122984	57948.3	1476180	1164300	359075	1319020
278400	247263	490187	69070.8	29220	80000	459328	611738	192483	52736	201824	311691	439326	198185	59686	177943	259648	327923	32626.3	55115.2	49544.2	2181810	3472330	854648	437476	965223	1288230	1122410	888810	348321	510539	2139750	3635810	148581	845730	124500	59520.8	1475170	1180600	357242	1327240
279600	237646	463941	68481.2	28639.2	79944.8	436062	597943	182850	51327.1	192372	304883	416084	189636	56888.8	172051	252087	316465	31686.8	52654.6	47781.2	2175010	3495730	862220	441013	972871	1303050	1130360	894762	349428	512113	2151510	3682280	150736	836699	125990	60390.4	1480400	1190300	354614	1337570
280800	227152	440257	67215.8	28039.2	78478.3	407304	580732	174083	48793.6	183108	294510	395623	181322	54440	165428	244579	306006	30693.6	50836	46156.7	2186630	3532970	870566	446180	983103	1321820	1131730	896943	350068	516796	2141720	3688300	150160	831542	126055	60246.8	1481930	1194100	352572	1340850
282000	219356	416642	66314.4	27277.1	77940.4	380976	566140	166169	46353.3	176132	285295	379537	174126	52365.4	160624	236663	296744	29251.2	49344	44517.2	2197990	3547090	874088	448311	991350	1321840	1127750	895668	351608	517192	2146650	3694820	150426	831686	125408	60902.4	1498750	1198720	349935	1347030
283200	214663	398114	65236.3	26510.8	77276.3	359847	553421	158892	43846.4	170009	275162	365770	167128	50492.4	155235	228427	289645	28199.6	47598.8	42884	2207070	3553560	878137	452170	1000560	1335080	1124700	905758	354523	521099	2155440	3714210	149470	834563	124648	60290.8	1511570	1206490	347863	1355760
284400	208139	382639	64986.4	25676.7	76551.2	340341	545010	154698	41936.4	165575	266161	355793	162435	47854.4	151518	223273	284790	27211.3	46265.2	41827.6	2221490	3562530	879673	453611	1010360	1339350	1122250	906843	354764	523683	2155940	3727000	148436	836580	122728	59360.8	1518980	1217600	345198	1356730
285600	202605	362557	64990.4	24871.2	77689.2	326086	542120	153270	40253.6	164048	260386	350760	158563	46664.6	148918	218316	280466	26526.4	45333.8	40989.6	2229280	3565940	879719	454613	1016730	1343310	1129810	914596	355273	525701	2174800	3741890	148094	835898	121996	58323.8	1529650	1228510	342828	1365240
286800	197510	358075	65124.6	24267.6	79458.4	315112	539758	153345	38887.2	164829	252456	345809	154105	45667.6	145930	214673	279150	26149.2	44649.2	40201.3	2231270	3565240	879551	457497	1019690	1357200	1135200	920538	357170	530132	2180200	3759620	147999	838919	121012	58970	1536860	1231070	342483	1368330
288000	192657	349968	66039.2	23480.8	81506.4	306262	542023	155636	37386.7	166260	247728	345243	151799	45607.1	144919	214695	277520	25969.2	43886.3	39707.2	2242980	3560790	875220	458012	1023110	1359860	1142990	921634	357598	532200	2172040	3764710	147250	841298	120564	58315.4	1542020	1235920	339383	1366320
289200	191446	342644	68312.5	23391.2	85599.6	300640	546154	159932	36416	169206	244148	347251	150955	45881.2	145741	215012	276637	26021.3	43544.8	39497.9	2253630	3547800	875618	458474	1021230	1362080	1144510	918150	356870	535912	2181250	3756230	147511	842649	120219	56221.2	1555640	1240020	338730	1367130
290400	192649	339443	70319.2	23171.7	89666	294810	553706	164532	35925.8	173124	240785	350474	150769	46615.8	146390	215007	275868	26189.2	43420	39835.2	2251850	3543140	877859	459569	1023570	1374500	1153510	922046	357639	538069	2189740	3758880	146945	846604	119622	56405.6	1561300	1241330	337766	1365720
291600	192398	340645	72952.9	22913.6	94462.9	289824	559553	170961	34910	177055	240368	356812	151138	47708	148465	216928	275945	26968	43487.2	40391.7	2254410	3528240	880072	461387	1027050	1377160	1154200	918354	358384	541580	2188290	3763650	145579	847730	118262	56652	1559430	1243280	335410	1360610
292800	192053	341192	76070	22968.8	99010.8	289024	566986	179942	34465.8	183366	240381	362409	152811	49348	151049	217956	275131	27135.8	43738.8	40917.2	2240890	3503000	875008	460807	1023940	1376900	1156320	913623	357657	539441	2202630	3752040	144695	846812	117574	56216.8	1566510	1244100	334756	1364330
294000	195844	346517	78536	22989.2	103843	287847	575475	187217	33641.2	190825	239742	370080	154332	50047.6	153871	220315	275666	27966.4	44080	41206.8	2229510	3500300	873661	460350	1022410	1383880	1154250	911647	359515	541248	2212500	3741300	144565	850526	117030	55076.7	1577320	1240530	333155	1361500
295200	197775	353893	81555.2	23079.2	109063	287178	582264	196317	33252.4	197664	239895	377660	157225	51431.6	156173	224457	275278	28802.5	44709.2	42446.4	2236620	3490170	875763	461975	1021980	1387580	1162230	908783	360075	542382	2208280	3727890	143019	851807	115618	55064.8	1580880	1234560	331733	1359220
296400	200210	361590	84914	23180	114164	289603	591627	207351	32270.4	207506	241964	386221	159442	53007.1	159808	227938	276535	29783.2	45507.1	43762	2239260	3474780	872912	462634	1020630	1378470	1158840	902765	360276	543346	2204690	3714190	142517	850595	114795	54783.8	1581820	1232230	330771	1359770
297600	206670	371066	88597.5	23705.6	120204	292400	600043	215438	31954.4	217613	244256	395585	161800	54591.2	162618	231674	276844	30962.9	45894	44754.6	2237120	3465690	872857	462968	1014310	1385610	1167840	899610	360920	546512	2217700	3712490	142049	849428	113778	54882	1579150	1228260	331298	1359710
298800	211396	383024	91301.6	24162.1	124262	294346	608713	224188	31493.8	226147	246042	404351	164116	56522.1	165412	237075	276795	32582.8	47266.3	46802.8	2247840	3460280	871688	464218	1011630	1391600	1166680	898346	361466	551650	2221470	3706260	140663	850923	112992	54803.3	1571020	1222810	329724	1355220
300000	218170	395304	93865	24386	129202	297558	615830	234200	30770.8	236640	249838	412899	166746	58487.6	167737	243818	276262	34082.4	48880.4	48422.1	2256050	3448020	866479	464135	1009550	1387580	1169840	895988	360252	554650	2214050	3690900	141199	847780	112606	54194.8	1570530	1221730	328607	1355290
301200	225065	408909	96634.4	25130	133308	302485	626210	241801	30482.5	246925	255373	422893	168854	60713.3	170587	251229	278334	35634.8	49709.6	49911.6	2258270	3431830	863521	464819	1007490	1390180	1165540	898823	361154	563283	2220850	3686580	140373	848640	112896	54190.4	1570570	1224230	327419	1351940
302400	231598	423393	98767.5	25962.8	137180	306840	633773	247973	30151.6	255068	260900	428860	171488	62767.6	172555	261118	277515	36960.4	51197.6	51639.6	2267940	3446190	867014	467098	1009480	1400470	1170120	901899	361933	570761	2234310	3687100	139846	848588	111630	55094.6	1562500	1219910	326779	1348400
303600	239765	436815	101272	26764.6	140738	310763	636805	255726	29816	265421	267509	437246	175028	65425.6	175314	269886	278422	38509.6	52749.6	52866	2271820	3436700	864662	467652	1004900	1398730	1160240	899060	362118	574488	2229860	3688730	139368	847390	110608	54842	1557980	1216400	325192	1350700
304800	249809	450262	103238	27483.6	142840	317333	643460	262159	29465.6	275379	275008	445347	177230	67751.7	177680	277226	280446	39746.8	54469.6	54524	2274940	3420870	864154	467030	1003550	1398900	1164620	896962	360894	573414	2235280	3690960	138237	847737	110150	54120.8	1556410	1215280	325295	1349770
306000	258720	463190	104283	28430	144319	323977	646033	267365	29336	283087	280122	451299	178699	69764.8	178566	286298	278631	41075	55997.6	56003.3	2287230	3412320	864066	469239	1002480	1402210	1161220	901889	362440	577895	2240740	3716130	136320	846275	109183	54918	1551390	1209360	324694	1347950
307200	269250	475033	106209	29579.6	145493	334279	647297	274623	29162.9	292148	287683	458399	180845	71709.6	180952	298192	276926	42375.2	57772.5	56907.2	2296580	3408170	864257	470047	1003300	1398940	1161880	901317	361532	578852	2240630	3712470	136007	845828	108432	55995	1551740	1215120	324100	1346490
308400	280220	486119	107135	30428.4	146341	343549	648162	279688	29294.8	301744	294466	463053	181655	73567.6	181889	305123	275036	43062.5	59442.8	58152.5	2298540	3403880	862988	471079	997841	1404530	1156340	903435	361206	582169	2258680	3717860	135407	846063	108458	54966	1547800	1217950	325470	1348760
309600	287656	498740	108112	31414.6	146990	349936	650626	281754	29236.3	309174	300281	469307	184805	75196.7	182172	314848	274556	44170.4	61416.7	59137.6	2304080	3419500	863716	474127	996852	1411750	1165480	905228	362356	587844	2266360	3723490	135253	848491	107903	55730	1543490	1216240	323592	1345320
310800	295917	510042	108460	32256.8	147070	355956	652288	285020	29268	316931	307842	475484	185766	76814.4	183699	326339	272382	44624.8	63122	60122.9	2326150	3411160	862810	476439	998679	1405970	1166370	903103	361684	588413	2269870	3703830	134723	846333	107102	55402.4	1546870	1213270	323411	1342210
312000	305060	519682	108278	33445.4	146430	361768	653744	286537	29550	325335	315316	482684	186904	78576.8	184653	334190	270584	45246.3	64830	60990	2333660	3387870	864897	475885	996801	1408320	1170980	905749	361786	590586	2278880	3699900	135485	846387	107695	55898.8	1554080	1214510	326046	1342980
313200	315004	531622	107443	34370	145870	367597	655841	285582	29768	329149	321435	486771	187511	79665.2	183829	342023	269298	45700.4	66636.3	61788.8	2347390	3385570	865610	477231	996122	1413910	1164200	906994	362152	592387	2277770	3700390	134621	848420	107137	56562.5	1555980	1215380	324280	1335510
314400	321602	536722	106482	35424.6	145282	372946	656176	285335	29965.2	334769	327870	492084	188458	80624	185507	353265	269317	45788.8	68651.6	62179.6	2355990	3363300	862409	476809	997490	1410300	1169340	903251	363154	591945	2281350	3682180	134920	847666	106755	57000.4	1559250	1215040	324740	1332170
315600	331334	543319	105765	36118	144833	382756	658669	283376	30297.2	339167	331767	497522	188990	81535.4	185493	363378	267248	45818	70260.8	62968.8	2359650	3344980	862173	477916	995630	1415610	1166310	905042	364537	593935	2292080	3670030	134183	845940	106262	55834.6	1560790	1215660	324133	1333800
316800	334653	554126	103700	37192.4	144305	388805	660838	282649	30535.6	342685	335891	501434	189707	81940	186105	372748	267666	46312.1	71862.4	63340.4	2368030	3348050	864190	480492	999633	1417640	1172470	904309	365856	597115	2300390	3667670	133364	846392	105456	56815.6	1560120	1210290	324718	1331050
318000	340199	556507	103071	38426.3	143117	397228	665377	282888	31182.5	346937	340772	506962	190202	82866.7	187141	381674	267999	46102.8	73074.2	63846.8	2371420	3327950	862056	480637	997314	1415740	1162470	902689	367063	596309	2301750	3656990	133823	843018	105247	57410.4	1565950	1205950	325292	1334590
319200	341215	561327	101824	39386	141610	405725	665776	281046	31603.6	349088	342779	511803	190703	83166.4	187328	388514	267464	46300.4	74647.2	64207.1	2382250	3309230	866336	484820	999035	1428790	1168410	906943	367550	601674	2315600	3650430	133981	841003	105906	57724	1572690	1203080	325425	1330890
320400	344458	565431	100001	40486.7	139556	411327	664046	279864	31842.9	349863	345300	517815	192102	82766.7	188300	398438	267943	46309.2	75672.8	64717.2	2390660	3284620	870283	486370	1002480	1434160	1165460	909917	369207	604187	2307240	3641950	134014	838423	105803	57482	1581070	1200930	324690	1329050
321600	343107	563701	98079.6	41374	138584	420804	659440	278612	32456.4	348675	348980	524359	193491	82740.8	189074	405053	268894	46006.4	76891.2	64926.3	2396900	3274560	868597	485823	1001440	1436930	1164920	910025	369973	604248	2323830	3633510	134312	836946	105820	58183.6	1588550	1203670	326864	1331240
322800	346503	561709	96196	42813.3	137318	428815	654654	275933	33212	346331	349358	528992	193305	82553.6	189342	407522	269466	45722.9	77487.6	65217.6	2407240	3267920	869472	488689	1002270	1450580	1158940	914398	372985	608080	2335820	3627580	134723	837616	106220	58778	1588490	1204660	326851	1331950
324000	341597	560766	93994.4	43670.4	134666	434876	646783	271924	33357.2	342583	351173	535989	194844	82304.6	190746	412049	274159	45411.6	78530.4	64883.2	2421460	3266220	871356	490556	1007600	1456830	1166870	913697	372609	610087	2330550	3623800	134590	836783	105380	58750.8	1591000	1203580	327285	1333590
325200	342803	554406	92100.8	44933.2	132278	443598	638885	268383	34118.8	337012	353325	539226	196345	81702.4	191269	413507	277474	44860.4	78528.8	64837.1	2430280	3258420	871947	491614	1006130	1464580	1163780	916713	375254	612067	2342270	3613940	135024	837106	106408	58778.8	1599110	1212340	329282	1346040
326400	336552	550600	89943.2	45774	130214	450056	627980	263512	34666.7	330303	351872	542911	197664	80398.3	191243	415295	280681	44692	78160.8	65047.2	2438630	3246630	874522	494082	1008600	1477480	1165460	921885	377714	615285	2359430	3619350	134672	836097	105922	59782.5	1603550	1202620	328558	1342020
327600	333624	545192	88343.8	46357.2	127452	454553	621941	259419	35172.8	323584	351254	549077	199797	79864.4	191578	417940	286193	44344.2	78576.8	64989.6	2456630	3239790	874490	496630	1014230	1477970	1159390	920272	378050	617080	2351840	3614070	134031	836770	105623	60504.4	1609930	1197430	330014	1336600
328800	328692	532963	86037.2	47371.7	124289	460835	619158	254108	35785.8	315225	350198	552353	200908	78671.3	191639	416730	291215	43638	78035.8	64905.2	2463900	3235830	876438	497544	1015610	1489580	1168170	925571	379665	623109	2361140	3608280	134635	836409	106444	60697.9	1619460	1194800	331770	1338340
330000	325789	525467	83923.3	48037.2	120999	463102	611444	248433	35905.6	306688	347315	555774	201116	78000	191460	418660	300498	43181.6	77781.2	64625	2483250	3244090	878847	498998	1019580	1502810	1172670	929286	380770	627053	2367480	3600130	134360	838581	106082	59873.2	1621550	1192900	332289	1335640
331200	319409	512382	82011.6	48428.3	117765	465152	599671	243108	36694.2	298277	347028	558801	202644	76253.3	191816	416939	311044	42932.1	77440.4	64682.4	2487820	3246930	879552	499556	1019450	1509780	1168580	928678	382606	628366	2380580	3602560	134020	836466	105847	61112.8	1630710	1192540	335542	1341800
332400	317819	502862	80336	49176	114980	469646	589839	235190	37317.6	287707	342511	560083	203153	75813.6	190701	414784	316318	42593.6	75736.3	64282.8	2500600	3259730	885490	500881	1025550	1524570	1165110	935145	384273	631881	2401460	3603140	134809	835388	106666	60822.9	1636640	1193350	337235	1342790
333600	312138	491008	78605.2	49306.7	112228	465885	580096	226812	37711.6	276984	339370	560045	204218	74382.8	190260	411788	318552	42006.7	74842.8	63653.6	2517830	3265590	886297	504354	1031970	1529580	1174910	934801	386774	635642	2393250	3600660	134066	835788	106194	61542.8	1639740	1194850	336751	1344970
334800	310580	476689	77414.8	49145.2	109548	466530	574278	220165	38487.6	266628	336601	558455	204534	73952.5	189828	406020	320390	41470.4	73551.7	63538.4	2524010	3269380	889185	504997	1032920	1535000	1179370	938100	388597	637446	2411300	3603470	135277	834696	106660	61140	1648730	1199750	339126	1348630
336000	306821	465368	74758.3	49221.2	106827	463798	566321	212669	38695.6	257380	330970	552344	203875	72229.6	187709	399411	326208	40935.4	72239.2	63104.6	2540010	3284610	892772	506467	1037310	1550120	1182050	942876	390763	643908	2424180	3608830	134868	833444	106395	62180.8	1657870	1189140	342058	1347680
337200	303947	451774	73798.8	48842.5	103902	458681	554145	205967	39216.3	248126	326318	550910	205297	70559.2	186415	396094	331566	39831.2	70813.8	62160.8	2555170	3288650	890646	507975	1040520	1554200	1184330	944804	391941	646666	2418460	3606880	134452	831920	107354	61894.2	1665010	1183780	341671	1347400
338400	300365	434425	72135.8	48280.4	101076	455526	544119	198945	39885.2	239602	322142	545402	205113	68425.2	184891	389584	335005	39482.4	69404.4	61131.7	2564400	3285580	896264	508048	1043280	1565030	1196270	951635	393428	651420	2428620	3612390	135556	832050	107184	61830.4	1673630	1181950	343856	1347950
339600	296488	420526	71207.6	47510	98819.2	448645	534504	192689	39835.4	229431	315729	538514	204647	66286.3	183023	384466	338652	38562.4	67504.8	60218.4	2576840	3301020	905227	513384	1051350	1579170	1206770	956153	396138	657495	2436840	3615970	134897	831274	107321	61748	1678020	1177220	344354	1344110
340800	291623	406590	70442.1	46782	97081.7	441954	529207	186922	39978.4	221935	311523	533228	204863	65668	182125	377892	341415	37834.4	66190.4	59532.5	2595320	3318030	904335	513610	1051770	1584840	1204990	960874	396187	657869	2439510	3616550	136157	829474	107526	62599.6	1688540	1181020	345210	1349170
342000	287742	393762	69692.8	45612.9	95230	436000	524480	181549	40606.3	214473	305525	525412	203969	63455.2	180714	369455	356870	36938.8	64467.6	58263.2	2596420	3314190	910630	514114	1052410	1597730	1198750	967114	398090	662935	2451690	3626030	136056	829177	107875	63708	1699680	1184420	348768	1353830
343200	282046	385220	69023.2	44533.6	93703.3	427332	520313	175676	40595.2	207551	300410	518320	202139	61730.8	179340	365464	367622	36606	62570.8	57296.4	2608930	3323480	914482	516169	1056500	1614240	1205470	973000	400690	668022	2452840	3624920	136313	828189	108071	62743.8	1698710	1184100	348430	1357070
344400	275846	374678	68546.7	43189.6	92588.4	418419	517776	172218	40366.4	201714	296285	511408	200525	59821.6	178942	359515	371180	35645.8	61284	56587.9	2614900	3321770	915540	518958	1055830	1615030	1204470	977603	401275	675506	2453950	3620400	136933	827320	108154	62042.4	1700970	1189960	350071	1361060
345600	272246	365568	68490.4	42131.6	92356	411820	518988	167538	40671.7	197397	292446	503338	197687	58715.8	176872	350722	369274	35262.4	59291.3	55640	2626470	3321210	921818	518529	1059900	1629350	1209550	985439	403426	681177	2465300	3673010	136906	826409	108575	63835.4	1708110	1189480	352686	1365360
346800	267416	361185	68172.9	40570.4	91853.6	400865	518805	163273	40338.8	192211	289637	490594	194851	57684.4	175653	345062	373303	34736.7	58105.2	54893.3	2639300	3325300	925713	521452	1066600	1637770	1216120	986335	405550	687600	2463830	3697350	136234	823500	108510	64784.8	1716200	1183680	353068	1363670
348000	263148	354235	68562.4	39255.8	92526.4	392397	520475	160321	40466.7	188823	287654	478701	192718	56893.8	174366	336168	377180	34334.4	56744.2	54211.6	2639430	3321910	924633	521882	1063270	1637750	1220910	989374	406956	692279	2473450	3663840	136779	824505	108704	63609.6	1720880	1179730	355418	1367580
349200	258540	349998	69512.1	38178.8	93549.6	383409	523126	157059	40125.2	186534	284098	473626	190004	55600	173128	329420	380653	33934.4	55477.6	53292.9	2669280	3333830	928666	523188	1068180	1639310	1225850	997361	408915	696093	2499350	3649190	137193	825570	109444	63068.8	1719180	1176250	358654	1369000
350400	254353	345568	70004	36670	94812.4	373380	525112	156143	40289.6	184210	281067	467312	187922	55047.5	172561	324179	381056	33689.6	54457.6	52701.2	2680590	3341650	931994	524964	1077620	1635860	1222280	1001980	410197	701123	2488410	3644660	137125	823254	108389	63699.2	1717420	1171610	357472	1369690
351600	252098	342278	71774.6	35696.4	97502.9	366724	528304	156001	39576.4	183762	279532	461312	185602	54347.2	173822	317930	382464	33259.6	53312.8	52195.2	2680560	3351700	933535	525005	1079480	1635060	1220790	1005650	411710	707352	2485230	3644560	137279	821126	109118	64026.7	1726970	1172290	360100	1373980
352800	249875	338923	73788	35127.9	100569	359290	532894	156546	39394	184294	276379	455609	183745	53634.8	173105	312750	382561	33202.1	52322.4	52072.4	2692220	3364810	939109	526874	1087640	1643300	1223780	1015240	412844	713180	2481830	3660620	137243	819224	109313	65758	1731010	1172780	362684	1382370
354000	248477	336889	75710.4	34159.6	104378	351729	537393	157590	39374.8	185194	275593	454063	183998	53333.8	173411	307820	383210	33049.6	52262.1	51679.6	2705870	3377920	946267	529485	1094040	1647360	1226310	1020970	415055	721904	2474800	3657470	136901	817272	108809	65005.4	1728630	1178620	362382	1391700
355200	248800	335850	77955.8	33379.6	109040	345996	544495	160168	39220.4	188860	275074	452366	184985	53284.4	175220	303233	384991	33191.3	51419.6	51493.8	2719910	3380130	950039	530675	1093620	1647300	1221650	1026440	416396	726742	2473580	3647950	137608	815995	109251	64172.8	1730270	1183100	364597	1400510
356400	249769	334669	79759.2	32830.8	114222	340356	553671	163232	39557.9	192189	274804	453705	184428	53715.4	177006	298478	389015	33152	50904.2	51786.8	2726230	3382370	956760	530646	1100580	1653540	1223680	1037430	419516	733025	2484970	3649830	138402	815082	109258	64423.8	1729620	1182500	366309	1406230
357600	249959	334462	82362.9	32188	119955	333559	561012	166943	39453.6	196998	273514	454364	185488	53867.2	179869	297692	392496	33576	50668	51994.2	2740150	3381940	962322	533434	1104110	1659010	1225100	1042890	419968	738380	2482660	3655830	137521	815804	108612	65575.2	1733910	1178260	366569	1406920
358800	250879	336733	85682	31985.8	126349	329149	569548	172989	39690.8	203298	275625	453360	187536	54756.3	183932	295218	398225	34046.4	50909.6	52446.8	2745840	3377220	962119	533068	1106630	1654470	1221480	1045420	421551	740797	2482280	3647370	138115	813468	109005	65370.8	1735740	1191510	368938	1416450
360000	254821	339058	89992.9	31552.8	133029	325525	577638	178654	39808	210191	276736	455480	189199	55393.6	188458	295712	400413	34192	50903.6	53055	2750560	3371370	968294	534659	1114050	1662160	1226910	1053420	424422	748435	2492860	3637140	138694	812454	109428	66006	1732210	1198390	370401	1424480
361200	257224	340631	94811.6	31345.4	142308	321575	586008	184681	39976.7	216403	277077	462382	191616	56326.4	192398	297073	402490	34926.3	51217.6	54021.2	2762740	3378690	971907	536910	1119400	1669390	1233430	1061940	426793	753733	2494940	3631250	138338	813502	108846	65494.8	1732140	1202310	371153	1432620
362400	261041	340986	100597	31329.6	151223	319521	592424	192002	40075.2	224768	280453	471856	196026	58118.8	199246	299325	407004	35660	52134.2	54956.4	2769520	3386380	969756	537611	1119480	1674840	1233340	1068440	428200	756040	2488160	3621980	139284	812814	108735	65750	1735810	1206380	372283	1439480
363600	266958	341833	106271	31437.2	158912	319047	598944	198246	40117.2	231392	282574	481421	199072	59519.6	204461	300503	408366	36315.4	52463.2	56305.4	2766300	3388680	973048	539550	1126720	1677080	1237840	1072120	429076	758826	2492040	3621860	139506	811646	109176	65330.8	1732590	1206080	372470	1443980
364800	273696	343645	110741	31197.6	166865	318204	602814	202703	40208.3	239316	284723	489373	202669	61087.1	210332	301765	408683	37529.6	53673.8	57688.4	2775940	3389680	978298	541727	1135070	1686140	1246150	1075300	431230	761292	2493830	3616750	139319	814692	108992	66502.5	1729110	1200120	373844	1448000
366000	279774	348530	114686	31533.2	174493	317136	605375	209277	40133.6	247064	288529	500592	206908	62795.2	216705	304543	412698	38565.4	55019.6	59363.3	2791440	3392780	976269	542739	1141420	1688440	1242870	1075670	432449	763479	2502860	3602760	138984	813381	108404	65921.6	1733670	1197450	374791	1453020
367200	288090	352569	119021	31787.9	182562	318567	610071	214952	40481.3	256968	292862	513494	211074	65077.1	222922	306149	416936	39764.8	56595.4	61299.2	2780840	3382110	978242	542243	1144560	1691060	1240530	1085050	433813	765880	2514790	3603180	139340	814046	109126	65699.6	1736660	1194430	376073	1455430
368400	295404	358695	124541	32135.6	190375	319117	610623	219666	40523.2	265005	295564	524533	214137	66769.6	227230	310794	419443	41192.8	57714.4	62840	2791390	3386640	981903	544711	1149300	1703060	1235470	1093290	437292	767901	2520570	3608700	139506	814518	108274	65146.8	1740520	1191880	376737	1461250
369600	305238	362452	130887	32561.3	196822	319500	611284	225755	40333.8	272743	301661	538699	217619	70365.8	232407	316756	423494	42695.4	59615.2	65416.8	2800770	3393670	984325	546577	1156540	1705910	1236830	1090650	438882	768144	2517070	3599180	138759	815968	107659	65909.2	1743840	1192960	376846	1464350
370800	314564	368891	136615	33100.4	202180	321074	613060	232469	40473.6	281452	306050	556263	222008	73072.8	237488	320797	433483	43877.2	61224	67196.8	2797280	3387750	985922	547085	1155880	1710810	1243760	1091270	440188	768656	2515380	3590850	138674	814208	108016	64507.9	1746930	1193290	380193	1468710
372000	325245	374959	141295	33640.4	205623	322760	611189	237764	40680.4	289432	310127	567540	224511	75404	242460	324919	439771	45439.2	62709.2	69003.6	2803830	3391720	992700	549172	1158390	1719440	1251140	1098050	442214	770779	2511990	3590490	138782	815196	107591	66989.6	1751280	1196150	379751	1471200
373200	333820	383729	143659	34072.8	207858	324044	609269	242968	40551.6	296968	315074	577261	227441	78057.5	245493	332464	446571	46860.8	64832.1	70667.2	2816670	3389800	994094	553378	1161340	1707680	1247730	1103160	444186	773446	2494520	3582600	137778	814156	107295	66265.4	1753860	1199290	380042	1471510
374400	343550	390719	144235	35191.2	209260	326132	608946	248726	40538.4	306409	321577	585666	229338	80847.2	249729	339055	458554	47898.8	66735.6	72417.5	2822810	3382240	994148	554647	1161020	1707550	1249000	1104530	445220	775979	2485750	3569310	138061	813895	106854	65326.4	1760980	1203650	381546	1475230
375600	355768	399208	146574	35786.7	210284	329001	607199	252540	40317.5	313156	326600	591280	231342	83152.5	251444	345688	478680	49159.6	68233.3	73571.2	2826390	3386910	998923	558346	1165430	1714550	1250240	1111070	447776	783118	2474770	3573690	138273	816066	106739	65750	1758000	1202440	382472	1475450
376800	366559	408387	149809	36239.6	210527	329507	602378	255726	40277.6	317045	332345	595868	234186	86451.6	253630	353209	501220	50332.4	70104.4	75168.8	2831320	3390900	1002100	558087	1171510	1712700	1250750	1107810	447845	785930	2467760	3565130	137221	816988	106863	65142	1763530	1207510	383002	1477880
378000	378219	413712	153676	37060.4	210145	333584	602523	258150	40344.6	319994	337818	601592	235418	89400	256276	358596	514523	50822.4	70992.5	76108	2831070	3385230	1004500	559388	1171490	1714030	1248110	1108530	448477	789462	2461410	3561860	137704	814482	107157	64984.8	1772850	1210220	384859	1480370
379200	389993	422276	154853	38017.2	208745	336010	601479	258625	40211.2	323485	341386	602035	235657	91790	255234	365600	534872	51601.6	73218.4	76697.1	2842800	3380570	1008490	560930	1173450	1724370	1247130	1114650	452534	795752	2458020	3567600	138261	813251	106979	66470	1769590	1214460	385803	1483810
380400	399216	428752	154046	38703.8	206080	338691	598147	259503	40297.5	325007	346809	606084	240027	93989.2	256310	373629	550005	52769.6	74385.2	77563.6	2855760	3386410	1007160	562882	1177790	1718880	1248630	1112090	452938	798941	2454600	3561610	137794	811774	106950	66167.6	1777610	1217240	386609	1482340
381600	411012	431868	153130	39099.2	203530	342033	597020	261276	40253.2	327220	352432	607489	239166	96309.2	258081	376947	566168	52828.4	75623.8	77680.8	2865070	3378920	1007920	561101	1178070	1715890	1247990	1113190	454495	803705	2452260	3548800	138243	812797	106637	65487.9	1783750	1219270	386568	1486540
382800	420504	435339	152968	40399.6	199705	345650	597090	258990	40424.4	327884	355492	603457	239714	98827.6	256683	384365	576289	53560.8	76771.6	77909.6	2876990	3376660	1012860	565238	1183880	1721970	1246710	1112980	456254	810078	2451970	3552680	137362	810936	106446	65478.4	1786250	1213640	389104	1484990
384000	427588	438080	151129	40846.8	196526	348738	593757	257584	39960	326569	359917	604613	240554	100774	256259	392007	582693	54012	78217.1	78103.6	2883610	3374140	1013520	565715	1185860	1711880	1247660	1109810	457755	816168	2442620	3549770	136809	809048	106162	64493.8	1786410	1213420	389072	1488130
385200	436104	437727	150365	41728	192912	353264	591890	257938	39917.6	327026	363685	602315	240410	102448	256202	400056	594698	54152.5	79614.8	78762.5	2889090	3363460	1012890	565747	1184500	1710900	1258980	1112890	459512	822423	2444210	3542840	136838	806837	106430	63798.8	1794850	1214500	392001	1489640
386400	445730	441089	149476	42997.9	189630	357384	587535	255319	40082.5	326816	364814	596726	239754	103992	253943	404688	599060	54551.6	80309.6	78383.6	2887650	3363120	1018240	569367	1188160	1712590	1268340	1115770	461976	829773	2446920	3541870	137208	806778	105834	66324.6	1801730	1214720	394682	1488950
387600	451517	441657	146977	43938	186240	360866	584288	253609	40010.8	325127	368008	597388	237377	105499	253752	412058	614694	54516.8	81050.4	78739.6	2894960	3357740	1018350	571081	1189920	1708380	1262410	1114920	463344	836661	2447850	3544180	136370	806718	105763	64640	1802070	1212760	395614	1492650
388800	458245	440368	145642	45175.4	183175	366535	585116	252222	39930.4	324365	371130	597217	236712	106155	251986	414090	629890	54259.2	82202.8	78791.6	2891730	3345460	1018130	571128	1187620	1706300	1256390	1116150	465280	840718	2450350	3551240	136332	805506	105595	64449.6	1809450	1213180	396410	1493080
390000	464052	439906	141784	46313.6	178121	371578	582841	250032	39814.4	322043	372422	593347	234244	107110	250358	415754	651008	54655.6	82651.6	78567.2	2893760	3347430	1024600	570900	1194590	1699010	1260680	1120880	466630	844030	2448340	3538480	136400	801599	106025	64075.8	1809740	1213680	398253	1493850
391200	466722	439533	139491	47661.7	173929	375457	578395	248290	39800.4	319002	373197	593624	233030	106478	248928	422838	652918	54618.3	82833.6	78973.6	2898040	3345000	1029210	572157	1200670	1689510	1271290	1121420	469447	846303	2437790	3530070	135453	799753	105115	64202	1812490	1214670	397173	1492270
392400	470652	436783	135788	48975.6	170224	381251	576189	248307	39804.8	316613	376927	593003	232544	106235	247745	429071	650836	54617.6	83375.8	78858.4	2898170	3337650	1026930	573336	1200930	1678890	1270650	1124260	468589	847580	2429190	3525170	135880	796888	105972	65148.8	1819400	1215340	399174	1487370
393600	473913	435690	132188	50564.4	167670	387539	573572	246172	39885.2	315512	377934	590134	230433	105925	245065	431150	661572	54817.1	83664	78550.8	2896860	3333090	1031740	572761	1203580	1677930	1268930	1127280	470448	855505	2437430	3517430	135700	794548	105473	64836.8	1822240	1212640	401176	1484870
394800	475492	431657	129031	52266.7	163378	392778	568587	244725	39705	312992	378800	586916	229504	104933	243232	437260	666328	54884.4	84132.5	79212.8	2902210	3332380	1035700	576885	1206170	1670980	1264280	1127160	472369	861429	2439310	3520940	135236	794864	105604	64266.7	1823090	1211790	401426	1484070
396000	473838	427541	125749	54030	160106	398876	563463	243488	40202	312028	380848	585207	228423	104503	241823	439993	664464	54776.3	84633.2	79094.6	2907430	3322740	1036240	575667	1203590	1667490	1270550	1128650	475620	863670	2441470	3510580	135951	791085	105542	63839.2	1827180	1219820	403385	1486940
397200	474652	422521	122097	55931.3	156390	406425	558198	241890	40075.8	310317	378735	583707	226238	102498	238731	439683	659310	54789.2	84320.4	78764.8	2898670	3324780	1043440	576970	1205720	1667640	1279060	1134040	478706	863542	2453730	3507990	135800	789739	105652	62946.4	1834340	1220530	404665	1489610
398400	471020	419809	119327	57066	153066	409901	552536	240003	40035.2	307590	380028	585785	225009	101468	237326	442502	658123	54482.8	84703.6	78948.3	2899350	3331810	1044840	575152	1208370	1659150	1277190	1130990	480427	865948	2459350	3503500	135423	788473	105006	63958.4	1833230	1216890	406412	1480830
399600	467470	414831	116528	58445.8	149639	416718	548683	238746	40266.3	305156	379165	589828	224065	100303	235108	440561	653473	54195.8	84887.2	78888.4	2892870	3324170	1046370	573005	1208180	1650020	1275660	1127600	482369	869033	2457310	3495490	135283	785923	105232	64779.6	1820000	1216750	408014	1479100
400800	466299	411091	113891	59746	146766	424814	546199	236146	40272.4	302313	375972	590781	222275	99028	232183	439215	651749	53795.2	84027.5	78820.4	2893200	3325780	1058270	573828	1215000	1658420	1283080	1133030	484523	874825	2464400	3489430	135219	784320	105667	63990.8	1822260	1212160	411826	1478180
402000	459961	407137	110982	60772	142814	427207	541040	233250	39870.8	297628	374919	592597	220542	96837.2	229804	438765	647892	52999.2	83846	78694.2	2898500	3315680	1057780	574258	1212060	1655010	1286720	1133490	486284	878739	2465290	3483200	134228	784221	104625	63119.2	1830780	1211230	413057	1478090
403200	455564	400758	108369	60983.6	139402	434756	539557	230217	40312.9	293055	373084	594090	218111	94930.4	227036	436746	641788	52713.6	83329.6	78037.6	2898650	3302000	1055230	571893	1209140	1657420	1288720	1136910	486850	880289	2468670	3474300	134181	780995	104713	62756.3	1834800	1207520	416558	1478810
404400	448564	397549	106037	61745.6	136380	440345	536275	225860	39906.4	288652	368945	590640	216259	93028.4	224051	432388	632884	52340.8	82568.8	78303.8	2905300	3299110	1059080	573108	1210940	1661530	1291300	1139150	489116	883998	2476240	3468880	133628	781012	104807	61890.8	1834150	1200380	418590	1471420
405600	439236	394981	103371	61770	132800	443744	535340	222606	40337.9	282680	366540	590956	215560	91620	221694	430117	631759	52170	82012.5	77541.6	2905840	3298440	1065950	571565	1212470	1660080	1291700	1137730	491219	881437	2491550	3459830	133357	777407	104850	63060.8	1839990	1199330	420016	1472950
406800	431136	391762	100931	61937.2	129736	447244	531888	219906	40375.6	277804	363365	592412	213753	89567.6	219571	425753	627251	51690.4	80606.4	76969.6	2909950	3294420	1070910	569864	1212910	1660300	1299250	1141030	492702	882575	2490680	3439520	133909	775193	104933	63371.6	1852180	1201650	422653	1473850
408000	423482	387629	99005.6	61922.5	127083	449442	530058	214056	40693.8	271280	357623	589271	212918	87284.2	216032	420835	623970	51449.6	79718.4	76320	2911980	3294330	1076710	572224	1214630	1668810	1303180	1145190	494412	881660	2489030	3428780	133428	771923	104870	63520.4	1857730	1200400	425346	1470940
409200	412079	385473	96985.8	61567.6	124273	448278	526534	210829	40862.4	265144	354349	589870	211688	85461.2	213935	419256	617988	51066	78959.2	75966.8	2915800	3296750	1081170	572876	1215030	1672290	1304130	1144780	495211	872424	2484770	3410080	132998	773608	105190	62446.7	1867470	1198420	426850	1471730
410400	404033	380606	94668	60473.3	121661	451001	528608	206609	41194	258505	351866	586026	211585	83516.4	211546	413121	614600	50010	77716	75432.8	2911250	3292780	1084660	572160	1213270	1675880	1304210	1145720	496673	868003	2490630	3397930	133762	768430	105732	63149.6	1874880	1197680	431347	1469480
411600	396678	376935	93029.2	59835.6	119550	450541	531580	200832	41097.2	252130	346842	582884	211212	81975	208166	408020	609045	49506.8	76110.8	74456	2909540	3299290	1090690	572254	1214170	1686310	1312860	1149500	499505	868427	2497740	3393710	133415	768780	105600	62313.8	1876790	1195690	432410	1467620
412800	383003	374790	91233.8	58468	117824	445793	533272	197882	41090.4	245378	343851	578653	211497	79478	206601	402384	606816	48832.1	75107.6	73474.6	2910220	3286000	1091170	572343	1215460	1689530	1317510	1146760	501422	864665	2510560	3384020	133384	764168	105341	64064.8	1883470	1194860	432984	1468230
414000	375540	368695	90110.4	56810.4	115862	443583	536398	194423	41073.8	239596	339424	576589	211540	77860.8	203996	395872	604412	48144.4	73193.3	72260.4	2904240	3270200	1096310	572700	1217270	1696040	1325640	1151980	503044	864528	2517540	3386440	133889	762492	105673	63047.9	1893520	1196720	434931	1471040
415200	367715	365118	89350	55250.4	115365	438256	539346	188582	40978.4	233413	334763	569080	211432	76044.4	201965	389472	603158	47567.5	72359.6	71208.8	2906890	3267740	1102510	574384	1221030	1709540	1331430	1157560	504321	864612	2530150	3380610	133080	760780	105703	63264	1904460	1203600	435882	1476170
416400	359378	361570	88418.4	53649.6	113899	435160	547415	186240	40733.3	228256	332807	564486	211322	74374.2	201027	384186	598750	46706	71068.8	70475.2	2908890	3272010	1101420	573982	1219230	1710300	1328580	1161090	502978	861123	2529520	3368160	132421	759300	105441	63400.4	1914850	1203880	439230	1481640
417600	351391	359583	87735	52248.8	113566	431902	556574	182630	41069.2	223767	328629	551245	212709	72869.6	201265	376008	595450	46109.6	70090	69311.3	2911690	3263800	1104320	573468	1219610	1716120	1323750	1166710	505182	858984	2534330	3368090	133181	756479	105655	63420.4	1926740	1203090	439903	1481810
418800	340780	358242	87928.4	50156.7	114181	424213	564761	178990	40971.3	219212	325920	542004	212981	71364.4	200970	367441	595814	45408.3	68633.2	68342	2911140	3260500	1107790	574388	1223120	1726250	1328860	1173370	506160	859833	2543700	3356660	131598	755531	105296	63037.2	1934640	1200110	440658	1479640
420000	334050	355826	87744.4	48210.8	115348	419187	573206	176486	41035.6	216384	325032	541158	214681	70004.8	201716	363062	596686	44895.2	67854.2	67594.8	2932260	3254320	1106200	573545	1223930	1729620	1334580	1177300	507195	858888	2543980	3337430	131572	752510	105448	64131.7	1956420	1201140	442581	1484070
421200	328448	353611	88363.2	47181.6	117229	415185	581792	174501	41081.6	214454	319002	537799	215535	68473.6	201048	356031	596628	44062.1	66264.4	66540.8	2924190	3249080	1113500	573677	1226630	1737320	1350330	1188370	508182	864723	2558210	3335000	131870	749614	105453	63736.4	1972050	1202870	444878	1487090
422400	322023	353293	88814.8	45409.6	119462	410309	591699	172607	40752.9	212573	317625	534221	218125	67660	201717	351875	595708	43826	65961.3	66485.2	2923030	3250610	1117790	574770	1232480	1748450	1356570	1196040	508667	870239	2566320	3340010	131848	750774	104772	64129.6	1980770	1210300	444695	1493450
423600	315988	351056	90302.5	43922.8	122718	403900	603300	172074	40714	213002	316615	532740	220074	66951.2	203585	346767	595354	43219.2	65352.8	65745.4	2920530	3242980	1121630	575116	1237320	1755820	1357620	1198540	508670	869774	2563860	3322250	131955	746851	105639	63689.6	1995560	1208260	445587	1494410
424800	313229	350790	92018	42519.2	126642	397334	615993	171578	40740	213457	314814	532005	222810	65902.5	205639	342010	597617	42868.4	64987.1	64948.8	2918460	3233900	1129920	574763	1242480	1766590	1368930	1212800	510389	870098	2574330	3316030	132760	748530	106044	63990.8	2013250	1204860	449003	1491270
426000	308897	349942	93938.8	41297.2	130489	389253	625200	171566	40280.4	215353	314416	531815	225800	64645.2	207779	340109	601204	43011.2	65080.8	64985.4	2924530	3240300	1130950	575558	1249360	1770700	1380140	1218970	511897	866568	2579330	3307420	131929	746042	105480	63461.2	2022220	1202960	450106	1487840
427200	304570	350088	95845.2	39830.4	135536	382238	635469	173498	40634.6	219224	314390	532417	229524	64584.2	210974	337145	603157	42824.8	65275.2	64599.2	2922960	3231200	1132570	576431	1251440	1776790	1390320	1224610	512472	860408	2586330	3295710	131734	743800	105374	63701.2	2034970	1202560	450705	1490510
428400	303004	348505	99899.6	39106.4	140815	378521	645616	175464	40530.8	224123	314283	531778	232628	63883.6	214601	332132	607524	42884	65432	64415.8	2921450	3220970	1135040	577458	1253520	1780060	1399850	1235960	514465	859620	2605350	3317290	132668	742393	105799	63308	2050900	1206310	451702	1493700
429600	300709	350283	103459	37885.4	147614	373507	653330	176781	40180	229002	312369	531693	236633	63569.2	218861	331294	611317	43166.3	65625.2	64570	2922410	3219280	1140600	580596	1260790	1787360	1408620	1242600	516722	860718	2613770	3310110	132825	741990	105616	64089.6	2060460	1206500	452603	1492490
430800	300174	352012	107275	36991.2	154003	369233	660925	180016	39960.8	237071	313244	535697	241216	63918.8	224297	331889	613805	43556.4	66625.8	64809.2	2914070	3222240	1145200	580635	1270980	1790910	1416680	1248110	517320	858547	2607070	3290510	132503	741576	105674	64359.6	2075910	1205830	453659	1493450
432000	301045	352852	112757	36473.2	161356	365092	667783	183475	40078.4	245484	313732	538141	245850	64256	230236	331319	615479	44266.7	67001.2	65243.8	2913390	3219080	1152000	579079	1277240	1797350	1424790	1257270	517390	859379	2631170	3281800	133741	738784	106769	64539.6	2097460	1207200	456852	1498190
433200	302996	356527	117973	36003.6	170614	360927	671281	186421	40142.9	252894	314296	542789	250214	64352.1	235446	330362	618434	45613.2	68535	66756	2919820	3226550	1160620	580867	1282520	1804730	1429070	1262760	519876	860991	2651020	3279890	133385	739720	106608	63795.8	2109540	1206880	455291	1496380
434400	305857	360061	123695	35430.4	179088	359730	673530	191902	40321.2	261781	316781	551633	255273	65438	242168	332736	621718	46486.8	70071.2	68086.3	2931780	3226360	1160640	581067	1283400	1807580	1438160	1265300	519523	859356	2663680	3268480	133458	739368	106352	64855.6	2125290	1211680	455093	1499540
435600	310874	363339	130299	35106.7	187168	358497	675608	196856	40515	271468	319578	559064	259948	66127.5	249783	334524	626740	47962.8	72139.6	69342.4	2919050	3216010	1165200	584134	1290970	1812130	1449290	1276330	522110	862921	2681040	3256550	134243	739036	107417	63718.4	2142630	1214010	457519	1503840
436800	315534	368479	137541	34901.6	195936	356838	676267	200433	40465.6	277647	322412	567112	263964	67253.6	255182	337815	631703	49460.8	73904.8	71148.3	2908530	3223020	1171260	586317	1297880	1817480	1463080	1280330	523523	865657	2687370	3260370	133346	739171	107088	64308	2155020	1214050	457000	1500440
438000	321374	371930	144950	34933.8	202799	356668	676968	206083	40428.3	287464	328640	580492	268575	68898	261470	343037	634796	50987.9	76476.4	73490	2899610	3213590	1169090	587482	1300390	1814590	1474560	1280340	524327	866982	2691130	3257580	133148	738151	106416	62192.4	2174370	1217660	458360	1505840
439200	329905	378933	151022	35378	207931	358661	677206	210757	40551.6	297247	333792	591334	271541	70290.4	268301	345625	638605	52478.8	78228.8	75016.4	2899460	3207780	1175750	585706	1306880	1821540	1486590	1290410	525155	869653	2705510	3250090	133608	734900	107194	64701.7	2193900	1218640	458707	1505760
440400	338493	384876	157752	35617.2	214703	358532	675246	213534	40988.8	305323	338240	602396	275787	71846	273142	350436	644538	54314.2	80724.8	77973.3	2900140	3208160	1180380	587238	1313430	1829100	1492540	1292790	526204	874844	2722880	3238950	133689	737076	106967	64112.8	2205600	1221110	457892	1503180
441600	346401	389994	165148	35686	220678	359039	673637	218418	41172.9	315998	345201	617348	279874	74297.9	278632	355343	649832	56346.8	82997.9	80261.2	2904480	3199150	1178150	587525	1317210	1826660	1500400	1291410	528320	873814	2724580	3225340	133566	735406	107479	66710	2221580	1224800	458454	1507120
442800	356656	396762	171655	35933.6	225012	361378	669529	222425	41009.2	325379	349419	630435	282796	76247.6	284913	358533	655528	57545.6	85395.2	82866.8	2909400	3186260	1182980	588511	1322040	1833620	1510330	1297420	529947	880412	2732750	3221590	134994	736142	107343	65820	2245310	1230730	459787	1506580
444000	366749	404301	176808	36570	228876	360984	664583	223582	41183.8	330985	354727	640514	284793	78294.4	287093	364098	660400	59435.8	87447.2	85340.4	2914800	3185520	1187720	591060	1326300	1838600	1515090	1296590	531505	883712	2737600	3216450	134430	735002	107731	67016	2261360	1232080	460045	1507830
445200	377904	408766	180669	37415.2	230505	362695	660597	228436	41073.2	339308	361285	653612	285446	81849.6	289044	372729	664076	61210	90173.8	87924	2918050	3185040	1185600	591181	1327080	1836290	1519140	1291500	533417	884865	2732040	3205350	134278	732836	107735	65254.6	2276850	1235490	460408	1506930
446400	390247	414934	184834	38109.2	232831	363201	656281	231693	41701.2	345003	368127	668638	286753	83984.8	291011	377093	668198	62722.1	92184.4	89925.4	2912980	3177000	1187030	593202	1329390	1837010	1531080	1296360	533092	888402	2743280	3194910	134995	729204	108168	67732	2304410	1237440	460589	1510540
447600	404514	420566	187710	39185.2	234418	363110	652097	232042	41645	348826	371243	677051	287204	87093.3	291708	383735	672299	64836.8	93532.5	92443.2	2913750	3176840	1191350	595007	1336140	1839530	1531580	1299510	534955	889594	2750420	3193880	134970	728688	108202	66372.1	2317640	1238210	460126	1508980
448800	415727	425755	190352	39837.2	234717	363765	645725	233108	41960.8	350013	376977	683915	287451	89802.8	292690	391324	675682	66895	95389.6	94812.9	2921840	3173140	1191680	594759	1338710	1840570	1539360	1294930	535019	891351	2756990	3184430	134038	731455	108216	66416	2330970	1240990	460853	1511480
450000	428819	428898	192576	40902.9	233240	364836	641425	236424	42375	353161	383680	691316	287478	92719.6	292654	394425	680573	68312	95892.5	97024.4	2909620	3168350	1191630	596120	1338400	1843680	1548500	1294060	535616	891799	2762970	3169480	134317	726379	108144	66159.6	2349910	1244470	462421	1512730
451200	441884	433356	193139	42223.2	231600	364809	635575	236375	42807.2	355143	385633	693534	284979	96164	291438	397725	683729	69710.8	96304	98179.6	2907430	3164910	1194840	598494	1341260	1853450	1560270	1298680	537873	894457	2770750	3166990	134735	723597	108601	69012	2366680	1243350	462275	1515540
452400	452318	435921	193431	43159.2	229798	362564	630690	235230	42989.6	352438	389396	693353	284410	98482.5	290070	403049	688011	71320	96376	99714.4	2905810	3160320	1200390	599844	1347640	1859140	1570420	1297570	537165	899317	2774290	3160490	134303	719311	108071	69550	2386620	1246180	461833	1516350
453600	462241	435790	193339	44216.4	227107	364162	627418	236167	43316.4	352509	397206	696235	284917	101403	290838	408164	692537	72513.6	96417.6	100924	2909360	3152600	1202210	600993	1352830	1856970	1575710	1296610	539559	898836	2774800	3150350	134673	716551	108546	69599.2	2410790	1250390	461983	1516700
454800	474956	438210	193486	45442.5	225815	364032	621250	237334	43402.8	352691	398005	693258	282773	104143	289959	412165	695940	73925.8	96352	101439	2908620	3148270	1205400	602615	1355360	1861000	1586890	1299380	540137	899766	2784500	3146580	135602	714815	109447	70417.2	2423980	1251070	463741	1518980
456000	486063	439483	191888	46892.8	222389	363436	613932	236192	43892.4	350834	398281	690562	283609	106553	291260	417646	699940	75241.6	96837.1	101670	2906690	3148200	1212330	604024	1356040	1864620	1595010	1293870	541805	900856	2790120	3146980	135378	712605	108982	69371.7	2435690	1251080	462781	1517130
457200	492766	441425	191845	47771.2	219552	365584	607732	236980	43903.6	348962	402889	687352	282298	108712	290746	422953	702022	75646.3	98017.6	102606	2910340	3142510	1211760	605285	1362890	1862000	1602340	1287510	541846	900292	2796160	3139940	135341	709929	108745	69238.4	2458980	1250570	463838	1517780
458400	503845	442247	189875	49176.7	215120	366250	600794	238524	44222.9	345436	404161	682809	279452	110594	291125	426073	703794	77056	98346.7	102460	2905000	3130370	1215060	605963	1359120	1866750	1614960	1289950	546784	900894	2805820	3134250	135617	707571	109343	71422.9	2476050	1254350	463992	1518170
459600	511043	447090	186654	50325.2	211263	368014	594889	236024	44159.6	338054	404460	675424	277618	112120	289299	429307	706263	77420	97958.4	102554	2908570	3137020	1217500	607567	1364300	1880170	1622950	1289120	549535	902354	2814720	3129820	135493	707495	109011	70415.6	2484990	1255400	462238	1519900
460800	515326	448608	184847	51525.4	206641	368365	589256	236386	43853.3	332280	407106	673149	276280	113895	289347	437443	708013	78780	97616.3	103317	2916390	3138310	1217660	610970	1370860	1879960	1628290	1281900	550407	903624	2823660	3117180	135222	706823	109264	70924.4	2495410	1257470	462680	1517570
462000	521876	448367	183917	52462	202153	372266	583648	236810	44335.2	329203	409961	668515	274515	115754	290637	442422	708798	78606	96238.8	103445	2917670	3135800	1220190	609814	1372810	1879500	1633530	1284040	551650	904352	2835190	3106390	135654	703315	109422	72332.4	2504790	1259540	464443	1519410
463200	524539	451309	181032	53740.4	198878	374618	576783	234612	44398.3	324256	409232	662763	272168	116558	288495	447035	708200	79138.3	94870	103081	2911220	3129380	1227310	611804	1376190	1887020	1645750	1291220	553628	908660	2844350	3104700	135404	703421	108608	71276.4	2512180	1257470	465397	1515750
464400	526490	452690	178579	54834.4	195234	376850	571705	233824	44990.8	319928	411842	656881	270748	117407	288317	454309	706523	80288	94012.9	103218	2904730	3122620	1228970	612361	1378480	1888530	1653840	1286890	554655	907376	2828570	3101600	134542	701763	108820	70965.4	2520850	1255400	462557	1513860
465600	528281	453470	174961	55870.8	192060	381187	566440	234199	45029.6	316124	414181	652243	269254	118411	288570	454612	706084	80427.9	92997.2	103274	2904400	3119000	1228670	614327	1375990	1890700	1663580	1283960	557332	904676	2830650	3094920	134814	697622	108775	71492.8	2536650	1260640	463653	1517080
466800	530901	453727	170232	57075.2	188520	384095	560880	232754	44886.3	310149	412393	647658	267782	118125	286842	456567	702813	81267.6	91842.5	103082	2895970	3115060	1231550	614393	1373830	1892700	1670330	1285960	559731	906074	2825560	3083780	134885	694049	109436	71532.5	2546260	1262210	463097	1515520
468000	527263	456192	165766	57921.6	183613	387210	551926	232193	44795.6	304477	412503	642377	266639	118268	287008	463090	700626	82135.4	91237.6	102767	2903770	3105600	1230610	617825	1377320	1886700	1681780	1281910	560193	907693	2823710	3073310	133640	690787	108919	72340.8	2549890	1259360	462313	1511200
469200	526451	457545	163357	58580.4	180607	392509	542643	231251	44862.1	301124	415944	638875	267053	118111	286152	466279	696802	82040.4	90047.9	103017	2894230	3097450	1230200	617392	1379420	1878550	1697660	1282670	559351	906421	2821420	3065770	133845	687360	109082	72852.1	2557970	1257600	463880	1510780
470400	522857	459179	160406	59574.8	176650	397698	535329	229615	45236.4	297164	415907	635108	264177	116927	284182	466777	692832	82399.2	89265.6	102942	2889150	3094320	1231600	616940	1383740	1879640	1708840	1282240	561320	906500	2819430	3062480	134249	684323	109352	72862	2571630	1260370	466097	1506740
471600	516498	461838	156332	60332.5	172714	400608	534984	227404	44947.5	292814	415383	631658	263744	116140	283666	470212	685435	83327.2	88139.2	103183	2888740	3090990	1237090	617704	1387180	1882340	1718400	1272210	562217	906234	2828310	3056950	133677	683300	109038	72068	2574700	1258710	464478	1505460
472800	510264	461701	152843	60971.2	169860	406046	535785	229654	45066	292560	417267	629554	262112	115720	283551	472230	680843	83427.2	87525.6	103096	2886380	3090080	1237100	617427	1390430	1882930	1724940	1262390	564519	904036	2829660	3047460	134007	679663	109104	72122.1	2580920	1258890	465256	1505300
474000	507318	463652	149606	61590.8	166571	412585	532588	227399	45195.2	288947	414982	625134	260530	114401	281704	470574	676029	84099.2	86882.8	102438	2883670	3087140	1239820	617827	1390780	1885600	1736300	1262730	566261	905827	2820640	3031100	134674	675851	109170	72926.4	2587700	1258740	465791	1501070
475200	500238	464388	145327	62124.4	162955	416120	528241	225753	45197.6	283939	412663	621518	259074	112585	279388	469660	671935	84632	86750	102392	2886660	3088300	1242330	618633	1393650	1892600	1748060	1259240	566498	907707	2811380	3033090	134199	674538	109074	72130.4	2589550	1255990	463808	1496090
476400	493610	465312	142536	61930.4	159387	420294	523446	224024	45065.2	280952	412963	619383	258007	111148	277648	470549	663990	85071.3	86395.2	102539	2880290	3086480	1243630	619976	1399280	1889010	1757300	1251330	568761	906821	2807340	3035830	134317	671439	109023	73236	2598170	1254080	464006	1496480
477600	488113	465078	139849	62304.2	157156	425838	521784	223952	45191.3	278715	411529	618566	256174	109709	276319	467312	660778	84602.4	86062.9	102308	2871280	3078990	1244810	617855	1398460	1899780	1765030	1254980	569355	906809	2805260	3024930	134796	666702	109865	72893.8	2605970	1258540	464085	1495570
478800	481329	464498	136863	62149.6	153885	429748	516630	221400	45058.8	274587	407280	615128	255773	108024	274905	462709	657311	84169.6	85255.2	101730	2867200	3087170	1249100	617813	1402820	1908260	1776700	1255860	570138	906963	2812640	3017600	133234	664908	108960	72291.6	2612020	1255270	463392	1493600
480000	471114	463490	134140	61427.5	150610	432227	513530	220148	45215.4	271008	405577	613884	254980	106303	273492	462710	654364	84222.8	85191.3	100881	2867600	3084550	1249210	617845	1403800	1906580	1781200	1252010	572590	908546	2809750	3005850	131495	661313	108238	72448	2614610	1253480	464216	1493380
481200	463610	461892	130601	60897.2	147869	435868	510726	218711	45140.8	267460	405408	612843	253594	104728	271738	459523	648344	83054	84386.8	100638	2866770	3088050	1248120	616096	1405250	1908390	1791120	1251140	573815	906290	2807440	2989900	131147	656868	107892	72162.4	2624330	1255070	465161	1493710
482400	454640	461068	128554	60425.8	144904	437865	508734	216442	45503.3	264858	399159	609068	251836	102344	268548	451464	641777	82876.3	83944.4	100208	2863800	3091620	1255350	618560	1407490	1917530	1803330	1250310	574927	908815	2809330	2981310	130604	654102	107638	71073.6	2628760	1253760	465175	1484680
483600	444097	458047	126088	59438.8	142585	439776	505286	213106	45524.4	262001	396385	607270	250863	100744	266818	450804	637783	82148	83748.3	99702.8	2866620	3083750	1257230	617933	1412200	1914930	1809980	1242110	576363	908644	2806410	2967080	130712	651546	108083	70800	2626800	1250000	464492	1482650
484800	435323	456710	123937	58400	140456	442588	503295	211426	45763.6	260278	392343	609207	250511	98710	265270	446903	634056	81194.2	83086.8	98670.4	2864120	3071270	1259090	617102	1415100	1917640	1823120	1239010	575860	906800	2811110	2954580	131018	648300	108474	71955.6	2635150	1249660	465774	1478910
486000	427779	452988	122236	57645.2	138877	444322	500390	210060	45745	258626	385366	606403	249515	96466.7	262608	439268	630367	80948.4	82353.8	98107.6	2856480	3068960	1264220	617764	1415480	1923790	1834480	1239620	577403	907796	2808320	2948840	130760	645803	107902	70783.8	2639430	1248590	464788	1474550
487200	419923	451956	119723	56494.4	136648	441189	497467	208260	45791.2	257016	381088	605644	249678	94431.6	260823	436282	626353	79844.2	81873.2	96735.8	2864190	3067520	1261750	617539	1414920	1926220	1843950	1232480	578092	906738	2801160	2947200	130549	641031	107187	71317.6	2641970	1247250	463818	1468850
488400	411996	449194	118003	54990.4	136187	441835	494235	208275	45982.9	257244	379496	604324	250074	92115.8	259274	427547	625436	78317.6	81442.1	95840.4	2869100	3062580	1261280	617830	1412670	1931820	1852900	1235400	579690	906390	2795540	2940680	131105	638418	107538	71071.3	2650970	1250830	464441	1468880
489600	405161	448127	115331	54098	135006	440214	491580	206990	46206	256843	372152	599968	249835	90001.6	256913	422808	624750	76997.2	80981.2	94333.8	2863370	3059490	1266310	616700	1415260	1934590	1864300	1237330	580912	908208	2791090	2931640	130844	635612	107099	70020.8	2664890	1247810	464756	1463400
490800	395136	446598	114658	52709.6	134736	437192	487272	204790	46554.6	258036	368596	600838	251036	88441.3	256789	421720	620972	76432.4	80435.6	93930	2853820	3061990	1266020	616931	1419810	1935180	1869020	1229430	581245	905957	2782620	2926440	130401	633382	106872	69412.8	2678160	1246470	466317	1458930
492000	387466	445892	113484	51372.8	134364	437199	485828	204544	46816	260240	365220	599791	251702	86660.8	255632	416064	616473	74500	79548.8	93038.4	2844420	3059420	1268680	615294	1417520	1932350	1880220	1231730	581304	906808	2777970	2908170	130758	629490	107053	69971.6	2688440	1249030	467116	1456720
493200	379544	444772	113360	50262.9	136040	433141	481814	203004	47101.2	260889	358740	596393	252313	84581.2	254334	408895	614050	74420.4	79388.4	92252.4	2841400	3051700	1275980	616097	1422970	1931340	1893620	1232900	583312	907981	2780920	2901130	128928	628999	105695	69038.4	2687810	1248270	468100	1451590
494400	372346	443908	113296	48716.8	137907	430232	478423	202755	46882.8	262820	356553	598555	254670	83224.2	255126	406121	610310	73050.4	79212.1	91233.2	2842840	3052390	1275580	615653	1424280	1930800	1904470	1228680	584546	905876	2769260	2890700	127624	625202	105247	70579.6	2696110	1247970	467556	1444690
495600	365941	442721	114547	47820.8	140174	427647	476330	204171	46886	266382	353722	598234	255546	81915.2	255140	395528	606955	71848.8	78853.6	89785	2838510	3038940	1273900	616626	1422790	1925230	1915480	1228500	585900	905728	2768820	2875830	127619	621722	106525	70606.8	2709730	1252570	469155	1442280
496800	360641	441654	116276	46515.2	143699	424492	474030	203636	47459.2	267862	349218	596171	258034	80274.2	255126	393096	606367	70844.8	78067.9	88379.6	2844240	3032490	1275050	616321	1424760	1927290	1922690	1228370	587798	908328	2763350	2871440	127309	620508	106347	69415.8	2704240	1248940	467332	1437630
498000	354228	438918	118541	45447.2	146376	421815	471696	205002	47544	272393	347536	598937	261245	78814	257328	390792	605383	70018.3	78027.2	87208.3	2840040	3030010	1272980	614661	1429310	1924420	1928670	1224040	587064	905057	2749950	2858580	127384	617342	105934	69628	2705130	1250510	468882	1434920
499200	350648	437629	121121	44372.5	150757	420359	470777	207388	47618.8	276965	345058	600688	262737	77005	258019	384812	605839	69382.4	77668.8	86308.4	2840860	3024140	1271960	614118	1428020	1931530	1949470	1228540	588359	906339	2743720	2849290	128245	614448	105810	69895.4	2713640	1251800	470734	1430630
500400	345595	436984	124514	43621.2	155313	417436	468742	208340	47414.8	280045	342494	600303	264882	76053.2	259198	382505	606633	68952	77932.4	85833.8	2839890	3017170	1272190	614011	1430980	1938180	1957880	1228500	590062	910013	2731780	2844080	127761	612035	105594	69472.8	2714150	1249070	472210	1421500
501600	342689	435739	128108	42285	160515	413918	469362	211291	47817.1	284460	345210	604935	267835	75520.8	263085	381264	606972	68573.3	78044.8	85188.8	2841400	3014800	1267500	614632	1433860	1940430	1971390	1227950	590180	906889	2727060	2831100	127969	609188	104890	71682	2717460	1248940	472453	1417230
502800	341138	434221	133100	41890	166013	414892	467304	216243	47809.2	291497	344693	606693	269998	74593.2	265355	379511	605637	68250	78988.8	84309.6	2829880	3005070	1268830	614282	1434770	1943380	1985490	1224670	590473	903905	2726160	2818010	127991	608027	105683	70450.8	2724790	1246440	471868	1412450
504000	337921	433818	136768	41063.6	173004	411882	466266	218886	47668	294979	342838	610334	272361	74122.4	267934	378245	605091	68577.1	79309.6	84767.9	2828060	3003500	1273410	613140	1442800	1948720	1997110	1224070	592532	909762	2725030	2810380	127894	606977	105557	70152.4	2720800	1246150	472702	1404550
505200	336946	433080	142610	40330.8	179680	412698	465894	224963	47753.3	301280	345419	617626	275525	73662.9	272225	378262	606448	68326	80539.6	85273.2	2826560	2991440	1265960	612753	1444850	1951660	2005540	1228880	594020	910495	2718040	2799120	127732	602670	105558	70500	2724750	1254800	472352	1410460
506400	339183	432423	148649	39813.6	186362	413705	463549	229640	47753.2	305808	345514	622208	275065	73143.2	273969	374320	607024	68423.3	81341.2	85416.3	2824780	2984940	1267810	610687	1445170	1957240	2019870	1231590	595038	914388	2712400	2792350	127812	598613	105555	69873.6	2728590	1253330	474512	1403950
507600	339250	432484	154006	39532.9	193416	412617	462896	233137	47554.2	308912	345551	626413	277818	72923.3	276950	376446	608483	69373.6	82883.8	86599.2	2822750	2988540	1269370	611190	1451300	1963310	2040770	1238650	594634	921600	2703620	2781750	126899	596226	104625	69636.7	2730120	1244270	472466	1394710
508800	341057	431136	160196	38976	199347	413501	462032	237992	47798.4	313988	347528	635094	279740	73264	280389	379036	608967	70408.4	84066.4	87812.1	2822360	2985640	1262790	612342	1449740	1971370	2055750	1234560	594710	919194	2706690	2773200	126485	591831	104318	71056.4	2739920	1261210	473149	1392830
510000	344495	431251	166246	38952.5	206020	416203	460844	241369	47632.9	317831	350232	643000	279980	73332.1	281838	378875	609379	70725.6	85603.2	89113.2	2816520	2986550	1259630	612161	1450270	1979760	2074240	1235680	598151	919256	2700620	2762520	126791	589863	104644	70054.4	2750120	1282420	475846	1400240
511200	350352	431162	172888	39041.6	212173	416545	459113	243671	47772.4	319695	351949	651483	281090	73520.4	282643	382895	611258	72268.8	87008.8	90925	2820930	2991160	1259720	614714	1448310	1986050	2091010	1238110	599312	921158	2695220	2751270	126191	589697	104720	69268.8	2751860	1287980	473269	1407370
512400	355858	431902	179166	38849.6	217166	418073	458414	247866	47773.2	323193	356276	660836	281459	73926	286447	387203	612868	73416.3	88090.8	92940.4	2818420	2981790	1254810	612896	1451820	1986120	2104360	1239880	598489	919005	2700090	2735540	126503	587782	104493	69414	2756730	1290890	472544	1410010
513600	364371	433966	185954	39169.2	221199	421149	458111	250519	47556.4	326780	360924	668953	281338	74451.7	288318	388333	615690	74994.8	89023.3	95268.4	2814080	2969180	1255670	611123	1452000	1991530	2121650	1243890	597895	922967	2696170	2718580	127555	585918	104820	69136.3	2762860	1290430	473724	1408790
514800	371396	434410	192595	39468	225950	419407	456008	251980	47677.6	328234	362201	675916	280024	74936.4	288404	390669	619626	77152.5	90288	98285.8	2809770	2968390	1260220	610161	1456510	2000990	2138240	1243740	601264	927235	2676270	2712810	127119	584104	104675	69004.4	2767950	1283250	472089	1405900
516000	380302	435764	199532	39656.4	230546	419510	455453	255534	47820.4	331026	368152	685892	279522	76084.2	289214	397491	623823	79698	92155.4	101132	2811230	2969250	1255650	612660	1456450	2005230	2155460	1237010	602374	925245	2658980	2701700	125794	582780	104107	69914.6	2775650	1293210	471957	1409360
517200	393935	438545	204113	39789.6	233943	420225	454499	259491	48017.6	333297	372366	695901	279097	77575.2	291237	399144	625609	81383.8	93388.4	103894	2809260	2964110	1251970	611612	1455110	2014510	2178030	1236530	603510	926122	2655430	2692180	126636	580346	104569	70008	2787160	1298890	472649	1408990
518400	404778	439863	208512	40637.1	237096	419469	453964	259897	47789.6	333926	375823	701841	277172	78295	290594	402225	625256	83914.4	94560	106786	2804650	2968870	1254000	614026	1458560	2021630	2197300	1233580	604496	929456	2655310	2683140	126935	578435	104733	68508.3	2789660	1295320	472831	1409300
519600	415375	439492	212465	41086	240270	417262	451741	261661	47924.8	335617	381765	710540	275057	79855.6	290299	409486	627873	86628.4	95891.2	108807	2805530	2965470	1249050	614050	1463060	2024250	2211130	1231770	606296	934134	2652270	2675440	125627	576079	104490	69338.4	2792570	1290320	471728	1406930
520800	427282	439130	215347	41685.8	242026	415400	451009	262821	48487.9	337334	387446	717794	272604	81497.5	288978	412767	631288	88429.6	96330	111765	2804000	2964580	1244380	614064	1459630	2031750	2222640	1232530	607048	934098	2644230	2662300	126168	574368	104289	69873.6	2800120	1292600	472107	1405230
522000	440460	437758	218660	42069.2	242833	417320	449325	262297	48454.8	336573	390311	722990	268763	82632	287080	414294	634231	91040	97448.4	113990	2808300	2965100	1243390	614048	1459860	2040250	2242470	1232220	608183	936942	2646120	2654540	126513	572059	105054	68578.8	2807850	1295320	474632	1403910
523200	452559	438437	219821	42550	243714	411730	448632	262628	48941.2	332732	394062	727114	265853	84506.8	285257	421863	633842	93516.7	97479.2	117125	2815280	2961140	1242620	614989	1462840	2040520	2255260	1228100	610325	938454	2640940	2652170	126333	573012	104628	68864.8	2818270	1293060	471430	1400990
524400	463845	436903	219924	42927.6	243069	411343	446506	263955	49322.4	331551	399728	731251	264280	86225	285078	425812	635661	95865.6	97992.1	118985	2811590	2966680	1241760	613898	1462730	2044580	2275760	1228670	612070	937258	2631830	2637720	126020	570595	104791	70110	2836780	1295300	471851	1399090
525600	476394	436405	219913	43469.2	242825	409983	445665	264598	49616.8	329845	403175	733329	261267	87970	284536	425824	639802	98559.6	97687.6	121709	2807140	2960020	1241270	614841	1462340	2057420	2295900	1232940	613422	946117	2623570	2625580	127596	568820	105105	70890	2843320	1296600	473756	1397920
526800	488030	436418	218170	44354	241808	408623	444718	265557	49815.4	325923	404513	729398	258355	89820.4	281170	430448	641551	101133	97495.4	123868	2810530	2958360	1244890	616554	1458790	2063970	2315120	1234430	615779	952138	2619880	2613130	128135	566766	105120	69650.8	2849270	1294240	472791	1397550
528000	496647	436086	217705	44620.8	240825	406150	443874	266277	50458	323978	408690	729291	256196	91159.6	280505	434774	644362	103943	97320.8	126476	2805610	2955850	1242310	616768	1464920	2058840	2329830	1226520	615520	949314	2609540	2604080	127521	565789	105634	70212.4	2863850	1293600	473960	1397770
529200	505293	434690	217613	45535.4	237666	405221	442546	267958	50658.3	322735	414451	729728	253774	93227.5	279022	435416	647897	105926	96583.3	128346	2793960	2951380	1239140	616548	1461060	2067800	2346740	1230550	619801	951407	2601660	2592690	128306	565301	106855	69250.8	2873690	1298760	474584	1398370
530400	514224	433274	216084	46253.2	235058	404512	442240	267795	51424.4	319824	417012	725454	251104	95100.8	276845	438141	649295	108774	95452	130691	2791200	2952240	1242200	617512	1459790	2074230	2369250	1229220	621588	953554	2601450	2586270	128306	564923	106342	69215.2	2876740	1297600	476432	1397210
531600	518605	431984	214053	46576.7	231711	404455	440674	269209	51633.3	319972	420898	723214	249202	96661.2	274467	444114	650696	111065	94696	132219	2792490	2950530	1241020	617170	1455690	2079710	2377630	1222160	622695	952168	2600220	2583700	127618	564008	106058	68735.2	2883790	1296580	475204	1394930
532800	524720	433148	210623	47171.6	228173	404694	440822	270611	52238.8	320045	427265	719000	245760	98108.4	273981	448414	650968	112086	93347.2	133799	2792000	2953270	1239890	617876	1454990	2086770	2391200	1218250	623148	952887	2594620	2584230	128220	560566	107202	69328.4	2898680	1301940	477629	1397780
534000	530933	432602	206652	47970.4	224406	406634	439824	271732	52702.8	320586	427075	711492	242663	99725.6	271206	448643	649363	112938	92077.2	134492	2792220	2956830	1240520	618946	1455770	2090700	2415780	1216490	625972	955265	2592230	2591030	128102	558313	107283	69741.2	2915930	1306770	479668	1398570
535200	533978	433315	201250	48402.4	220259	406735	440697	271656	53121.6	320398	430104	704043	240274	101035	268923	455458	648979	114289	90393.2	135158	2800870	2968110	1241650	619893	1461070	2091240	2432200	1215210	625871	958118	2585260	2595350	127090	557090	107064	69957.5	2932890	1306100	479990	1396950
536400	535935	433171	198296	48555	216484	408370	440238	273101	53816.8	321228	435748	700286	237419	102418	268108	459210	645646	114534	89244	135549	2810390	2974900	1237630	618827	1461810	2079450	2444530	1212660	626318	960241	2579280	2599110	126970	555566	107110	70154.8	2950680	1308570	480102	1395620
537600	538923	433379	193279	49483.6	213217	410725	440490	273765	54439.2	321436	437986	694338	235943	103405	266072	458349	644773	114659	88100.8	135261	2811660	2979960	1237390	619660	1457360	2094830	2458770	1212750	626236	964868	2571360	2596250	128647	554250	107946	69746.3	2959770	1312540	484401	1395020
538800	540448	434668	189574	49898.8	209087	410606	439002	273393	54769.6	321456	440120	687785	233164	103827	263924	459085	641912	114973	86704.4	135359	2815750	2982830	1238480	621516	1455620	2101290	2474740	1209320	626750	966763	2568420	2597230	127526	552812	107628	68812	2964620	1317410	485040	1395240
540000	536480	434546	186032	50130.4	205782	413531	440836	274393	55082.1	322149	445259	683868	231147	105414	262338	462938	639475	114656	85347.1	134634	2813260	2991130	1236270	622801	1457300	2099940	2486710	1204280	627267	967302	2565860	2586070	128368	551958	108424	69341.3	2976710	1319830	483371	1392070
541200	537126	435718	182324	50693.6	202337	416579	440101	274577	55636.4	322678	449742	678628	228728	105865	260526	460190	635509	113774	84412.8	133854	2809450	2997280	1232790	621632	1449430	2106850	2506160	1205720	629804	968996	2572480	2571700	129559	547405	109378	70096	2990960	1323380	484299	1389730
542400	538138	436804	179032	51169.6	198771	419274	440674	273648	56112.9	322552	451535	671164	225657	106322	257774	461520	632826	113316	83892.9	133380	2806030	3006670	1236650	622337	1451990	2114170	2520210	1207580	630793	972650	2570040	2555520	129484	546666	109635	70411.2	2995230	1323870	487906	1390530
543600	533946	437426	176088	51412.8	195483	422168	441286	274067	56200.4	322928	453828	664895	223000	106265	256104	467008	629864	112392	82912	132190	2820480	3013700	1235610	621841	1462360	2112370	2528340	1201250	630105	974219	2560550	2536950	129269	545260	109273	70990.8	3002330	1320910	486803	1387690
544800	530869	437561	172658	52040.4	191780	427143	442404	273880	56592.1	323543	457059	660982	221525	106401	254414	468818	623506	109951	81958.8	130432	2826230	3022930	1233110	622634	1463090	2119590	2532240	1200710	631109	977748	2552330	2523780	129175	542609	110228	70427.2	3017350	1319340	487651	1382110
546000	528799	439021	169974	52406.8	187877	431386	444477	272895	56856.8	323694	458989	655097	218904	106497	252232	466349	617332	109090	81245.8	128462	2817080	3032180	1232630	623013	1461510	2124860	2541290	1207330	629630	984071	2545720	2509360	129941	541258	110014	70022.9	3021730	1321310	490397	1380800
547200	522919	440601	167537	52619.2	184235	433830	443619	271124	57560.8	322277	460099	648836	216655	107096	250014	468993	611758	108442	81003.6	126717	2805070	3042090	1239430	623217	1467870	2128830	2549490	1202040	630992	987559	2543640	2490900	128834	540373	109463	70798.4	3034040	1319610	490626	1378430
548400	516220	440081	165410	52817.6	181993	439145	444179	271172	57783.3	322046	461942	646389	215664	106738	248352	471243	606096	106886	79903.8	125829	2796830	3055070	1234440	622522	1474160	2128930	2554800	1193470	630760	984753	2546260	2476920	129369	537692	109643	71147.9	3046210	1316990	491049	1376010
549600	513753	440984	163050	53228.8	178268	444925	443308	270179	58051.6	323293	462004	641338	213828	106870	246042	468257	598171	105755	79632.8	124275	2800130	3067820	1230820	624339	1465480	2136610	2567710	1192420	631029	991392	2548360	2467370	129927	535900	110598	71473.2	3056150	1319330	493088	1373370
550800	505192	442319	160504	53338.3	175631	450130	444270	270369	58545.4	323564	460329	634124	212368	105630	244465	466715	591733	104427	78931.7	122908	2795800	3077370	1233300	625207	1465990	2139940	2578570	1193800	631946	998858	2546600	2461360	129613	533337	110810	70181.7	3049100	1312450	493098	1368180
552000	498891	442366	158273	52711.2	172531	453848	444383	269491	59314.4	324608	460486	631548	210839	104679	242795	466774	586144	102540	78522.8	121154	2797470	3085520	1231440	626046	1476240	2140200	2587380	1194810	633317	999933	2545380	2454770	129975	531225	111162	72214.4	3053650	1312120	493134	1365120
553200	496572	442147	156261	53081.3	169668	458615	444278	268883	59708.8	324020	458828	624481	209961	103804	240373	462970	580450	101500	77846.8	119254	2792580	3096900	1231050	624172	1475740	2144350	2593010	1194670	631810	1002710	2543540	2445600	130549	528386	111707	72020.4	3064620	1314130	495042	1364220
554400	488845	441549	155135	52936	167667	462669	442487	266340	59754.8	324121	456410	620006	208658	103203	238350	458742	575111	100785	77168	117259	2791150	3118430	1232960	624656	1476330	2145010	2599090	1196920	632100	1005520	2542010	2435790	130750	526309	112202	71559.2	3070100	1311300	494809	1365080
555600	480909	439471	152610	52613.3	166250	465381	441686	265638	60108	324149	455633	619132	208231	101933	236744	457097	569468	100311	76876.8	115888	2793670	3129320	1231380	624394	1479380	2137550	2600200	1187790	632971	1003670	2534140	2428710	129805	526129	110611	71596	3072520	1306850	495831	1359130
556800	474194	438376	151282	51771.2	165304	471360	441564	265549	60222.4	326242	454017	617187	208285	100990	235363	453756	563988	98968.4	76644.2	114107	2793660	3137780	1229060	623388	1482750	2138640	2603850	1187620	631907	1001930	2533760	2425150	130481	524824	110798	73118.8	3083750	1308150	496833	1358290
558000	468483	435962	150157	52061.2	164428	472925	438852	263863	60718	327418	450742	612442	207321	99276	233423	447542	557890	98102.1	76408.4	112335	2793830	3143720	1229230	623611	1480150	2144570	2610350	1188480	633316	1006570	2527810	2422280	130093	523028	110947	71944.4	3093200	1303840	499525	1356830
559200	460613	435465	148125	51661.7	162990	474970	437058	263103	60860	327985	449093	609247	206893	97903.8	230916	445266	552539	97355.6	75546.3	110822	2792440	3160860	1229710	624027	1484490	2142050	2619720	1188100	633044	1009760	2521700	2416300	129405	520359	110488	72682.1	3096940	1301060	498077	1354660
560400	453802	433580	147096	51019.6	162498	478331	435347	263242	60911.2	329462	447271	606244	208095	97229.2	230654	440334	549204	95607.6	75250.8	109320	2790290	3178250	1224220	622758	1484310	2146970	2621910	1184200	632944	1010330	2520570	2399700	129073	518023	110369	72656	3111660	1298250	499910	1349300
561600	448774	432405	146317	50381.3	162757	482904	434108	264686	61058.3	331593	443542	602352	207262	96036.7	228502	433245	544214	94531.6	74878.8	107496	2783700	3189460	1224850	623250	1480850	2152170	2626160	1186230	632731	1013480	2525000	2382440	129877	515279	111006	72532.4	3120930	1295420	501072	1348830
562800	441940	432210	145560	50221.2	163014	483369	431111	263701	60869.6	330582	439365	597209	207192	94971.2	227150	428743	540307	93730.4	74714.4	106367	2790070	3200570	1228290	625341	1483530	2146500	2639220	1187680	631950	1015130	2522090	2369160	129184	512968	110792	72582.4	3124580	1291940	499968	1345300
564000	434661	431035	144572	48888.3	164412	484112	429578	264006	60939.2	333052	437216	597460	208415	93769.2	227788	425902	537128	92260.4	74664.4	105058	2788220	3216390	1221890	624637	1488390	2138880	2642260	1185740	633152	1015990	2529320	2352430	129280	513163	110592	74069.6	3136380	1288500	500653	1343910
565200	429917	429204	144663	48001.6	165223	486184	427585	265787	61030.8	334697	435704	595724	209046	92385.2	226737	421462	531875	90786	74337.5	103265	2779720	3233550	1221470	624690	1485210	2147100	2653040	1189740	631134	1022540	2532780	2342910	130336	509597	111656	72869.2	3148360	1289400	500817	1343200
566400	424690	424555	144724	47370.8	167365	485928	425288	266167	60924	335618	431002	593334	209529	91017.2	225858	414703	527554	89379.2	73798.8	102328	2779020	3248780	1225180	624776	1484600	2150890	2665210	1192300	632918	1025090	2524370	2333470	130371	507680	111566	72184.4	3155800	1285190	502021	1339340
567600	418032	423404	144578	46421.2	169802	486335	424568	266990	61119.6	335690	429540	592474	211325	90054.2	225805	412404	524639	88387.2	74194.6	101106	2779660	3260970	1223720	624460	1486720	2153920	2659150	1185590	633321	1020300	2508830	2322980	129405	505748	110978	72963.8	3157730	1280020	501010	1335920
568800	415528	421074	145705	45788.8	172351	486926	424033	270033	60739.2	337194	426264	593854	212638	89608	226655	406092	520110	86521.3	74025.6	99869.2	2782610	3276950	1219820	626026	1486580	2161530	2663740	1185740	632560	1023800	2498900	2304620	130377	504401	111710	74906.4	3167040	1276610	499567	1336820
570000	411348	420375	146409	44583.8	175558	487077	423470	271297	60555	338301	420490	591773	213299	87546.3	226780	399445	516294	86111.6	73860.8	99510	2775860	3286490	1223790	625191	1486420	2164690	2673460	1190770	632790	1029180	2492640	2309470	129415	501986	111471	73465.4	3177340	1270220	502001	1332090
571200	406606	419116	147851	43862	178592	486897	423411	273555	60570.4	339804	416293	592721	214928	86289.2	228237	397037	513156	85278.8	73734	98332.9	2772190	3300280	1220950	625142	1487210	2161400	2675510	1187350	632220	1029740	2492660	2306190	129751	501558	111263	74963.2	3182410	1268640	500020	1328280
572400	402173	416815	150022	42969.2	181909	487955	422211	278466	60130.8	343150	412546	594984	217024	85941.3	230286	385809	510137	84199.6	74174.8	97913.6	2770330	3312280	1219100	626674	1482320	2165260	2677320	1185430	631018	1032620	2491560	2295190	129914	499087	111274	74273.2	3194570	1264930	501334	1324940
573600	400947	415306	151718	42721.2	186008	489348	419956	280793	60240.4	344368	408096	594806	217303	85157.6	231943	380484	506620	83892.8	74578	97526.8	2767640	3319770	1221730	625412	1486390	2178840	2685200	1189100	628560	1039870	2491340	2281830	130747	495315	112515	74015.8	3198770	1262040	503932	1324210
574800	397960	412996	154169	41950.8	189672	487446	418895	282499	60043.6	342769	402254	596098	219027	84295.2	233118	377228	504411	84247.5	74452	97016	2758740	3331240	1222160	625429	1488570	2181530	2688260	1186330	629852	1040890	2494310	2264230	129909	495230	111854	74449.6	3200230	1260850	503938	1321420
576000	397062	411318	157186	41432.8	194351	488097	419035	284757	60060.4	344485	398738	599785	220189	84014.6	236016	374700	500568	83718	75083.3	97196	2756610	3335820	1214770	626774	1485320	2179390	2684880	1186560	628832	1040600	2491920	2253390	130666	493593	112352	76236.3	3211270	1259430	503317	1319110
577200	399065	410753	161162	40832.4	198667	489515	417747	287731	60153.6	343279	393684	603006	220670	83249.2	237655	371199	498256	83692.9	75340	96866.7	2755420	3347020	1213000	627787	1484500	2182900	2690430	1188670	628809	1046980	2488960	2239670	130978	491591	113146	75011.6	3217560	1255900	503769	1317390
578400	399591	410616	164528	40209.2	204095	488151	417001	287128	60090.4	341733	389960	606500	221206	81940.4	239739	371188	495495	85194.4	76327.5	97372.8	2748210	3354590	1212360	626968	1487060	2196620	2691140	1188050	628323	1047750	2484250	2230520	130250	490144	113076	74389.6	3212220	1255980	502144	1315940
579600	398809	410952	169035	39810	209342	487866	415226	289383	59956.4	340250	386381	611318	222230	82364.4	241298	373022	493520	85992.8	76482.8	97953.8	2749940	3354890	1207680	626909	1490990	2200400	2691590	1183730	628086	1048400	2477080	2223110	129946	488551	113279	74787.6	3226770	1251090	503480	1311500
580800	402164	409087	173464	39424.2	213689	488028	415218	291269	59912.9	338447	383938	615523	221752	82670.8	243890	371893	490314	86575.6	77321.3	99118	2743620	3358870	1205890	627117	1485000	2200370	2709450	1186170	628417	1051280	2476970	2212020	130484	485974	113080	76636.4	3240880	1249400	502176	1307460
582000	403780	407178	177480	39132.4	219810	489225	412263	289798	59997.2	335981	379439	618086	221926	82297.2	245961	374434	487626	88282.4	78533.6	100520	2739190	3362990	1206080	627465	1483960	2197900	2720550	1185330	626960	1053720	2474170	2207520	130728	484572	113487	75115.6	3241900	1250710	503179	1308320
583200	403618	406387	181971	38755.8	224483	486823	411411	287994	60047.9	334114	379284	622867	222775	82482.8	248050	382128	485455	90042.5	79313.6	101918	2732260	3363730	1199740	626990	1482190	2202190	2727040	1182840	625802	1058260	2466510	2195730	130323	484885	113473	75692.8	3246800	1247160	502015	1304870
584400	406155	405252	186632	38524	230985	487041	410851	288727	60528.8	334047	378267	631104	222041	82271.6	249062	386008	483384	90960	80300.8	104420	2728140	3366100	1194730	627295	1481160	2197050	2734130	1185390	626110	1063440	2462570	2187810	131813	482159	114283	76197.5	3258740	1245960	503987	1305140
585600	409655	404405	191255	38735.2	235334	486180	409312	285505	60441.6	331546	378718	635399	221638	82794.8	250207	390455	479782	93218.8	80953.2	106977	2729270	3359660	1194390	625691	1482300	2203920	2741830	1193460	624510	1070150	2458600	2180080	131686	480494	114264	74766.4	3265830	1242440	504662	1304340
586800	412843	402392	194514	38719.2	240604	484339	408160	283306	60606.3	329286	377246	641585	221480	82714.6	250656	397180	477146	96219.2	81928.3	109668	2724570	3351870	1192640	625936	1483070	2209250	2746460	1188550	625440	1068770	2459100	2171870	131805	479468	114266	74003.3	3271760	1237840	503830	1301400
588000	420158	401487	198956	38604	245312	482255	408088	280876	60631.2	327120	378860	649539	221667	82765.2	252672	400909	475322	97407.9	83229.6	111902	2720730	3350710	1189170	624333	1482730	2209390	2757840	1183640	624746	1065790	2456330	2163270	131599	477228	114618	75588	3288460	1235580	502695	1298970
589200	427804	398293	202760	38882.5	250850	481575	405579	277161	60818.3	323646	378826	655053	220112	83211.3	252672	404422	473270	100196	83789.2	115222	2710330	3343870	1188790	623248	1483010	2212300	2777110	1186820	624115	1070160	2443670	2159290	131848	473846	114719	75304.2	3293360	1230220	503807	1297890
590400	434009	396123	206082	38419.6	254372	477367	404284	270963	60598.8	320498	378534	660496	219379	83202.4	252453	413345	472188	102807	84925.2	118243	2702340	3338940	1188700	621182	1483740	2216430	2783760	1188210	623075	1076740	2432800	2151340	131426	472078	114385	75430	3292490	1228270	501625	1296400
591600	444452	391580	209797	38667.1	259966	475309	402804	268117	60808.8	317998	379166	670357	219545	83931.7	254178	419265	471531	105942	85501.6	122093	2701570	3333040	1181430	620764	1481370	2231220	2789520	1190490	621728	1074990	2425580	2141670	131174	470692	113913	75493.2	3298110	1224470	501558	1294730
592800	453267	388634	213106	38789.2	263391	471356	401132	264249	60950.4	315632	379595	677482	219002	83940.8	253555	421724	470863	108616	86319.6	125634	2700070	3325570	1181880	620263	1481400	2233650	2809430	1194050	622318	1079590	2420780	2138600	131317	468793	113739	74248.3	3301130	1221410	502175	1296130
594000	461297	387028	214826	39300	266529	468299	400086	260928	60905.6	312558	380520	683730	218382	84146	253374	429771	470778	112401	87136.8	128970	2698270	3318750	1182010	619720	1483470	2238870	2825460	1191930	622852	1085670	2420380	2135260	130350	466722	113853	73698	3298280	1219150	500339	1293160
595200	466559	384303	217647	39562.4	269585	463900	400415	257818	60841.6	309133	382306	693173	217434	84912.1	253721	437348	469453	115603	88177.5	132154	2695880	3312930	1177040	618624	1481220	2237490	2835700	1190990	623177	1083310	2417990	2125680	130260	465328	113835	74159.6	3299400	1214760	498023	1290470
596400	476069	381518	218590	39654.8	271324	462395	398867	255065	61200.8	305539	381821	699252	216547	85199.2	253868	437946	466448	118280	88261.6	135763	2690970	3305370	1175580	619079	1476040	2233770	2843960	1192810	620738	1085060	2415940	2120050	130194	463136	114303	74749.6	3303780	1213420	497698	1287930
597600	482765	379361	219491	39994.2	271384	458542	398089	251378	60969.6	301224	380162	705030	215662	86272.5	252365	441451	464751	121730	88872.5	139383	2683280	3303550	1176720	618108	1477940	2245090	2848860	1194910	619595	1091980	2410260	2114160	130974	462870	114750	74210.4	3290560	1210680	497723	1286390
598800	487125	378818	218658	40167.6	270672	454555	398182	247751	61390.8	296899	380226	710034	215054	86697.6	251379	447868	465587	124555	89323.2	142436	2682460	3297900	1172850	619132	1476230	2240300	2858940	1192740	620532	1094660	2411590	2109370	130982	461032	114523	74620	3291320	1210060	496387	1284840
600000	493085	378558	218749	40480	270183	452519	398572	244130	61505.4	293928	380436	717175	214569	87497.9	251062	448238	463715	126476	89061.7	145098	2674450	3283180	1171800	619606	1470610	2247520	2875540	1196440	619720	1095530	2407320	2100590	131998	458776	115010	73960	3297280	1208150	496853	1286880
601200	498297	377986	217595	40993.2	267873	448455	397591	237519	61306.4	291322	379762	718891	212853	88829.6	250398	448209	464290	128590	88996.4	147294	2668470	3281690	1173620	617841	1479120	2246410	2881970	1197740	618463	1101000	2395790	2097690	132045	457250	114551	72866.4	3300920	1206190	495051	1284750
602400	499206	378251	215451	41473.3	264697	444407	397017	230780	61510.8	290646	380454	721858	212688	89113.2	248420	449983	463313	130337	88402.8	148819	2663570	3270720	1172260	616375	1475930	2247060	2878470	1194730	618728	1103130	2382660	2092380	131625	454789	114223	72719.2	3298200	1200650	494353	1284880
603600	503230	378307	214777	41447.6	261622	441399	397577	222301	61249.6	292988	380632	724535	210865	89780	247145	451726	463166	131291	88462	151305	2660140	3263350	1166160	616757	1468830	2243530	2889740	1195610	617523	1101520	2370980	2090160	131328	453413	114285	73785.6	3302190	1199140	492305	1285050
