# Supplementary material for: The singularity response reveals entrainment properties of the plant circadian clock
Source: Nat Commun. 2021 Feb 8;12:864. doi: 10.1038/s41467-021-21167-7 (PMC7870946; doi:10.1038/s41467-021-21167-7)
Supplement: Supplementary file 4 — Source Data [file 41467_2021_21167_MOESM4_ESM.zip › raw_bioluminescence/PRC_measurement/2hdark_mutants (Figure 2)/prr5_prr7/prr5_prr7_t=78h.xlsx]

## Sheet: prr5_prr7_t=78h
time (second)	prr5 No. 1	prr5 No. 2	prr5 No. 3	prr5 No. 4	prr5 No. 5	prr5 No. 6	prr5 No. 7	prr5 No. 8	prr5 No. 9	prr5 No. 10	prr5 No. 11	prr5 No. 12	prr5 No. 13	prr5 No. 14	prr5 No. 15	prr5 No. 16	prr5 No. 17	prr5 No. 18	prr5 No. 19	prr5 No. 20	prr7 No. 1	prr7 No. 2	prr7 No. 3	prr7 No. 4	prr7 No. 5	prr7 No. 6	prr7 No. 7	prr7 No. 8	prr7 No. 9	prr7 No. 10	prr7 No. 11	prr7 No. 12	prr7 No. 13	prr7 No. 14	prr7 No. 15	prr7 No. 16	prr7 No. 17	prr7 No. 18	prr7 No. 19	prr7 No. 20
1200	326508	377504	143690	71604	171611	303676	277044	98717.1	40438.8	141736	214578	378271	101379	25355.6	113124	301618	412023	240196	75798.4	154661	448250	1470850	511927	142559	471055	872830	656355	312490	102026	352941	558481	1374450	561397	238085	831071	927534	1507060	241953	253063	550709
2400	380030	520420	162089	89412.1	215598	347970	369742	144677	52280.4	204045	287629	542470	144066	34303.3	161261	436802	536438	273250	106642	169194	495250	1689280	545365	147709	490606	978188	725638	329988	105802	362491	744085	1427680	578565	252352	824877	976406	1550300	256384	270303	620669
3600	497961	632006	220086	121591	288991	437906	460150	175225	66507.6	245564	353602	667666	175716	43671.2	194074	538925	672782	313143	123095	192515	534704	1864510	580078	148130	521472	970119	780953	350425	109686	363266	853468	1491530	576473	254500	829272	1003300	1553470	260442	270196	630778
4800	597744	701864	265468	137068	350785	510103	525216	182763	76450.4	255072	389989	815088	196288	50422.4	217478	585812	748571	321228	134793	195555	583433	1746360	608586	149432	540039	951484	858906	354495	114340	363582	942484	1591830	588923	255114	879970	1018530	1584950	259521	276320	640831
6000	653955	744208	291736	142494	389914	553301	534964	180216	79136	249914	401868	896943	198892	52564	221946	602935	763919	313796	136771	190609	609971	1696860	605810	152814	538850	959996	910184	357818	118758	372798	948638	1670790	604571	250910	929341	1032770	1623500	264744	283588	661669
7200	654460	757538	285918	136930	378359	553969	521624	168099	75016.8	234783	393511	884689	190414	51357.9	209469	575846	719418	294384	132261	176381	606848	1690820	601395	155220	537720	980586	922663	356110	120525	376901	927682	1685390	617536	247564	976002	1046640	1631340	270140	289076	684310
8400	616462	731726	270162	124800	345214	533354	487770	150712	69700.4	213782	360228	835340	175216	47255.8	190510	522943	658847	260782	126105	155552	597928	1686920	597419	153694	532812	993372	923373	346237	120010	369274	897866	1665800	622825	246543	1023350	1060070	1651850	276617	290656	703675
9600	537246	686902	248220	111423	310513	491965	450389	133578	61892.8	192899	335268	767192	162393	42555.6	176695	469510	613701	232622	117102	137636	607714	1693510	598224	151769	530568	1008170	932986	335147	121095	358604	841290	1642630	623940	245208	1071710	1068140	1667460	279015	291480	721346
10800	481522	639893	226139	98185	276759	443243	419460	121996	54710	178224	326856	687494	155976	38846.8	171518	429115	586531	211595	105312	123655	624460	1715470	600866	151067	536774	1022900	931730	327039	122174	353162	784006	1628870	626531	247000	1104770	1071420	1674720	281045	291423	730930
12000	449190	604250	203654	87088	247035	397829	400999	113665	48647.6	167066	333932	622008	147135	35827.2	164050	398675	567748	191860	92931.7	112202	633788	1720910	602537	150201	540904	1053130	948267	325036	124723	351733	746423	1621170	630408	248457	1140030	1068590	1680350	281218	290538	741460
13200	424842	569668	182956	77082.5	221920	356026	387672	104901	43899.6	157476	316600	569324	138788	33370.8	154775	371339	545716	180006	83354.4	104140	641348	1710180	606049	147826	545858	1034230	968203	323920	125756	349252	712650	1613360	632045	246087	1162390	1057140	1686440	280014	288616	754275
14400	403288	535320	164706	67152.8	197032	320044	378650	98650	39938.4	149345	311836	531651	131084	31309.2	144753	347280	520688	169004	75404.6	97136.8	636312	1692470	607944	145735	548262	1013940	976340	315589	123511	341694	673332	1584970	627116	242280	1178300	1042740	1682050	278441	286722	759582
15600	380603	507530	150438	59265.2	173279	292508	371360	93813.3	36933.2	140713	305611	501548	123422	29205.2	135488	324123	494321	156672	67384.4	89260.8	628077	1670550	607435	142074	552408	1002160	984590	312359	121307	337114	643640	1572410	626410	241538	1190680	1032620	1681710	276264	285246	760447
16800	355618	479701	136519	52497.5	152761	269875	357042	87264.4	34062.5	132026	295051	468718	115409	27018.3	125901	301841	470444	146835	60719.2	83358.8	623519	1642170	606446	140770	553047	993819	993342	309681	120163	334265	620724	1557590	624915	239598	1202350	1016450	1679300	272023	284691	755676
18000	328653	450592	124753	47231.6	135659	247048	342589	83008.3	31644.8	125196	286686	437078	108580	25840.8	118288	283991	450806	139310	54260	77322.5	620549	1627850	603556	139236	550495	988534	996879	302580	119156	328260	600692	1530900	623603	236217	1211170	996974	1660220	268010	282969	749443
19200	303055	425154	116342	42397.1	121479	227990	332866	79746.4	29630	119238	279905	404124	102084	24361.3	111754	268340	431184	129441	48372.9	71268	614094	1612640	594033	137961	543017	981598	997364	297123	117819	322821	588053	1497080	618175	235532	1222490	980896	1640320	265073	281129	740972
20400	279925	401893	108674	38755.2	109913	210354	322888	75163.3	27682	112776	270909	367084	95237.2	23058.8	104274	253253	410185	121082	43190.4	67170.8	610498	1591860	583468	137108	532521	979321	1004780	295711	117773	322298	584733	1471160	612604	233318	1223460	973419	1625050	263372	279654	734358
21600	254659	379221	100244	34985.8	98651.6	191395	309540	69676	26182.1	106648	260724	330730	88727.6	22028	98029.2	240074	393810	117244	39653.2	64182.8	607569	1570810	576673	136226	523182	975540	1006920	291310	117190	318065	577214	1445130	605426	229692	1230140	966974	1607250	258705	278360	728145
22800	234888	358730	92950.4	31909.6	88111.7	176252	303585	67457.6	24823.6	102292	254556	303224	84051.2	20791.2	91837.9	230769	379303	112374	36004.2	61749.2	601317	1551690	566886	135400	512709	968110	1000730	285739	115443	312863	563453	1416680	598355	226852	1225590	957873	1584360	255758	274376	720248
24000	221187	341765	87226.8	29600	79383.6	162033	295564	63924.6	23480	97116.4	243120	276814	78716.7	19726	85032.4	218720	362155	106795	32942	58377.9	593643	1530710	558116	134372	502072	957121	1005260	284285	115297	311128	553735	1396510	595473	224011	1221980	956692	1573400	252904	272113	714210
25200	208466	325768	80971.2	27028	71647.5	148570	286417	59936.8	22605.4	92282	231817	255142	73354	18700	78736.8	206075	347025	103408	30049.2	57406.8	592872	1506120	553298	133365	492264	948132	1008210	281773	115686	309829	540901	1367320	591214	221855	1222640	949172	1564050	249178	270790	702325
26400	195774	309193	74902.9	24985.2	64966.8	137072	277848	57960.4	21462.4	88867.6	223713	236101	69906.3	17926	72545	196130	334185	100555	27848.4	55610.8	589634	1492690	547112	132371	487648	938515	997606	273998	114224	303803	524105	1340550	585234	218684	1220430	942377	1541900	244556	269262	690383
27600	187668	296172	69895.6	23238.8	59281.6	127357	274523	56027.6	20511.7	85698.8	215108	218603	65637.2	17243.8	66750.4	187070	318171	95643.2	25606.7	53736.8	582356	1479750	539648	130968	479812	928190	991749	269996	112430	299590	516350	1319530	580573	217278	1214800	939138	1524410	240946	266634	685816
28800	178517	282654	64557.1	21639.2	53553.3	118160	267946	52627.5	19545.6	81963.3	205642	201372	61230.8	16367.2	61831.3	177696	303808	93625.6	23905.2	52549.6	579836	1454880	534257	130212	473098	918557	986696	268058	112508	296590	507452	1303920	578153	214066	1216350	932175	1514760	236375	262373	677594
30000	168250	270984	59978	20588.3	49167.2	112339	260151	50888.4	18767.9	79522.4	197658	187932	56986.8	15919.6	57142	170758	290954	91041.2	22522	51936.4	575850	1440230	529521	130132	465546	912184	977428	262773	112416	291346	492727	1289530	573423	209899	1209350	920528	1495180	234425	260114	681229
31200	160680	262070	56659.2	19639.2	45095.8	106799	253478	49109.6	18102.4	77310.4	190248	177004	53221.6	15359.6	52844.2	165046	278757	87099.2	21300.8	50732.4	567937	1420990	522963	128613	458149	900501	964792	257970	112826	286639	482936	1274890	569145	207875	1214100	914945	1477960	231342	257003	673992
32400	153360	253957	53361.6	18717.5	41944	101438	246347	46649.6	17560.4	74693.6	181889	165370	49950.4	14385.2	49262.4	159359	267469	84510	19863.2	48854	565071	1398550	518758	127785	452436	907796	957020	256313	113571	284529	478719	1266290	566321	207170	1209930	910769	1468590	229024	255789	667245
33600	146942	244458	50358	17879.2	39268.8	96107.6	238035	45085.2	16864	72923.8	174777	154749	47288	13908.3	46393.2	155463	257317	84398.4	18864.2	48429.6	563250	1383690	517577	127840	448130	913044	947075	253431	113477	280138	469206	1258090	561518	204195	1200440	901605	1461730	226565	250253	661870
34800	140020	235940	48053.3	17090.8	37302	91704.2	234728	44570	16230.8	71813.2	168653	145966	44855.4	13506.8	43812.4	149883	245498	82344.6	18104.8	47166.7	555535	1377870	512788	126487	441320	907020	931528	246030	112856	273807	461743	1248030	552933	202621	1183480	901493	1456180	223820	247278	653880
36000	136690	230280	45510.4	16744	35420.8	88124.8	233058	42753.2	16082.1	70829.6	161378	137610	42692.8	13018.8	41664	143808	236035	79940.4	17261.3	46112.8	547913	1371100	510357	125515	435781	904110	926545	244964	112915	271512	460364	1241000	552949	202758	1175520	901994	1452630	222545	245744	646336
37200	132659	224998	43567.5	15975.6	33756	84766.8	227915	40992.5	15534.8	69185	154821	130118	40525.8	12605.6	39595	138887	228472	78395.8	16734.8	45922.1	542674	1363880	512376	125862	431583	907829	921475	244483	113010	271015	454248	1244870	550793	200256	1169020	899191	1448580	219494	243910	639745
38400	128554	220502	41918.8	15469.2	32526.4	81602	222360	40259.6	15031.3	68689.6	150090	123114	38937.6	12261.7	37859.2	134048	224205	77085.2	16337.9	45337.2	538185	1353760	509312	125618	425683	902410	910849	238997	112532	267347	445642	1239670	547726	197964	1160220	891418	1447610	221112	243687	649708
39600	125241	217387	40204.2	15127.6	31077.9	79159.6	217429	39777.9	15116	67487.9	144078	117308	37394.4	12126.8	36317.5	131414	218236	74629.2	15578.8	44754.6	531377	1345160	503550	124810	421902	895585	903530	236529	112638	262863	442854	1235470	546366	197170	1155740	892126	1444730	217170	243603	634775
40800	122888	213341	38697.2	15057.1	29918	77403.8	209838	38109.6	14846.3	65848	135952	111384	35777.2	11512.8	34776	127447	211743	73889.6	15202	44644	528855	1336980	503635	124625	418555	892786	900732	236275	113258	262613	444110	1238360	546413	196675	1149100	893734	1446890	215579	244878	633414
42000	117980	208201	36939.6	14145.2	29022.1	74886.8	201515	36639.6	14427.6	64909.6	129044	106005	34009.2	11186	33114.2	123559	205784	72894.4	14709.6	44732.8	525038	1329050	503663	124728	417104	893138	891465	233208	113323	259448	440824	1241650	543223	194772	1137430	889540	1448690	213419	242704	625890
43200	112935	201874	35361.2	13762.9	27814	72943.8	198624	36196.7	14125.2	64161.6	124596	101133	32688.3	10858.4	31812.8	119818	199138	70264.2	14116.4	43743.8	518000	1331070	502143	123957	415773	887217	881228	228515	113394	256540	436164	1238310	539990	193760	1129750	895424	1447720	211724	242958	620855
44400	109637	197136	34370.8	13784.8	26571.7	70964.4	195695	35276	13845	62273.6	117852	96254.6	31457.6	10498.3	30392.8	114834	191753	68435.6	13717.1	42572	514358	1329090	504691	123822	416234	887539	882952	228207	114085	255413	437139	1228920	541978	194990	1123160	900802	1451350	211065	244204	618792
45600	106359	189760	32715.8	13309.6	25576	68582.1	188424	33749.6	13552.8	61151.6	111670	92164	30020	10157.2	29204.6	110721	185534	67332.5	13358.4	41953.8	516502	1330490	507820	124550	417351	890110	885163	229388	114454	255110	437297	1226860	541223	195078	1120380	904354	1453350	210094	243556	618397
46800	101424	182739	31318	12826.7	24753.2	66032.4	182230	32778.8	13107.9	59686.4	107395	87956	28841.2	9947.5	28048	107173	179905	65538.8	12763.8	41269.2	512879	1335960	509636	124090	416730	882596	881409	227202	114508	253768	433942	1226210	537218	194212	1111060	909177	1458300	208582	244020	611365
48000	98428	176233	30476.3	12299.2	23510	64200	176390	31816.7	12825.2	58024.6	101957	83644.8	27457.5	9540.4	27027.5	103003	172393	63206	12343.2	40349.6	509607	1331050	507122	124294	414269	883739	884678	226172	115467	252822	437274	1222500	537111	195114	1104490	917564	1461080	207479	246520	608977
49200	96220.4	169940	29200.4	11958.3	22553.6	62315.8	171314	30304	12609.2	56573.6	96089.6	79693.2	26179.6	9336.25	25858.4	96684.2	165733	62142.8	11948.4	39882.4	509916	1327650	509744	124792	413665	888521	891884	226137	116869	252454	442756	1229260	541110	195868	1106560	916945	1467440	206875	246468	606568
50400	91938	162872	28116.7	11570	21705.8	60300.8	165300	29096.8	12319.6	55168.3	92718	75762.1	25012.8	8943.6	24569.2	92604.4	161170	61173.2	11645.2	39431.3	510324	1329300	512550	125060	412689	885114	892788	225418	117031	251328	440797	1232560	540006	195290	1100340	914448	1474300	205785	246347	604964
51600	89866.3	156149	27417.6	11333.3	21196.8	58789.6	162988	28661.2	12180.8	54603.6	89438.8	73285.2	24236.3	8750.4	23861.2	88919.6	155984	59878.3	11340.8	38590	511032	1337480	512467	125025	413975	879815	891687	223942	116978	251403	440410	1233930	543993	196608	1104400	919945	1483830	208321	248686	622978
52800	89290.8	151169	26762.4	11195.2	20611.7	57774.4	158953	27644.4	11952.8	53017.5	85466.4	70109.2	23402	8459.17	22962.4	84610	149093	58506.4	10861.7	37728.4	510185	1344920	517634	125946	414593	883254	895007	226734	117617	251748	445124	1241290	548900	197820	1115440	922280	1495340	208810	250098	624815
54000	87624.2	145858	25925.4	11027.2	20195.6	56190	153708	26661.3	11566	51564	82200.8	67437.6	22685.4	8109.2	22212.8	82674.8	144257	58469.2	10705.6	37875.8	511711	1359560	521923	127230	415419	887210	897278	227584	118216	252143	444705	1251090	546447	198272	1127420	921137	1503840	208013	249811	625691
55200	86506.4	141093	25582.8	10606	19989.6	55634	152838	26480	11581.3	51112	80810.4	65972.9	22046.8	7957.5	21926.8	79883.6	139868	58090.4	10643.3	37568.4	510295	1371330	523932	127163	417462	882774	896010	225134	117931	251408	444675	1261740	547678	199831	1130680	923751	1510510	210031	251706	626610
56400	87506.7	137720	25442.1	10701.6	19944.8	55217.6	150225	25722.5	11423.2	50053.3	78780.8	65211.2	21714.2	7723.6	21308.8	76984.4	136494	56953.3	10575.6	36855.8	510502	1376780	525480	128712	418636	881508	906873	225040	118741	251514	451524	1269470	552994	201967	1138860	929027	1520240	210181	254461	629668
57600	87709.2	135189	25347.2	10635	20199.6	54402	147866	25429.6	11285	49358	76091.3	64732.4	21104.8	7566.67	20783.2	74262.1	133327	57601.2	10560	37325.6	516313	1385400	533174	129848	422671	882035	913540	226936	119576	252056	454701	1281480	556821	203453	1146210	925145	1530730	211162	255458	633250
58800	87790.8	132321	25532.1	10447.6	20300.8	54610.8	147194	25621.7	11061.6	49290.8	76344.8	65078.8	20972.8	7451.2	20636.7	73415.2	130890	57666	10569.2	37340.8	518204	1397080	533970	129152	424249	876937	912966	224793	119374	251129	452300	1291390	559328	203330	1149420	926321	1538610	213132	257299	641719
60000	90503.6	130370	25924.8	10421.7	20927.6	55157.1	147529	25870.4	11163.8	49430.8	76086.7	65545.6	21060.4	7396	20952	71739.6	128842	57547.9	10814.4	37250.8	518853	1411850	535878	130393	426226	879506	919865	226340	119939	253610	458424	1299050	564691	205771	1169360	936563	1554030	216777	261141	650066
61200	92697.6	129610	26549.2	10621.2	21850.4	55870.8	146044	25835.2	11160	49611.3	75580.8	66707.1	20861.2	7330.4	20855.4	71574	128522	58574	11211.3	37534.8	522962	1422180	544966	131620	428476	885904	930509	227638	121293	252797	462823	1311430	569655	206509	1185250	934198	1567370	218707	261838	662358
62400	94987.1	129532	27303.2	10907.9	23026.4	57778.3	146782	26488.3	11258.8	50799.6	77195	68546.8	21343.8	7289.6	21236	73084.2	128610	59927.5	11565.6	38182.4	527911	1436820	548618	131819	431137	885758	931803	226817	122471	252328	462080	1325800	572110	208170	1192460	933748	1577130	223628	263460	678445
63600	99830.8	130688	28510	11443.6	24307.9	60181.6	151388	27542	11437.1	52026.4	79151.2	71220.4	21974.4	7336.67	21808.8	74712.8	129250	60937.2	11930.8	38511.6	527900	1453000	552780	133199	434014	886626	937568	225690	122351	252652	465585	1336110	578616	209976	1213260	946528	1586290	226784	266388	687685
64800	105501	133818	30014.6	11758.8	26086.8	63199.2	154269	28083.3	11564.4	53971.2	81298.8	75286.8	22693.3	7407.2	22422.5	76619.6	131904	62759.6	12620	39414.2	537414	1467730	559271	135115	437498	893565	949428	228237	124567	253886	473274	1354660	585473	211750	1227890	949928	1602700	229025	267326	695409
66000	110523	137291	31910	12716.7	28322	66706.4	159102	29366.4	11766.7	56550	86588	79855.4	23757.2	7772.08	23657.2	80308.3	137134	65824.4	13449.2	41078.4	541703	1485400	566148	136520	441901	899093	951704	228795	125396	255570	475457	1361960	587957	212739	1237240	944685	1617350	232366	269055	704520
67200	118936	144371	34213.3	13567.6	30975.8	71332	167919	31305	12205.6	59736.3	92258.8	86144	25153.3	8037.6	25054.2	85398.8	142820	68656.4	14227.6	42632.5	545700	1505680	568072	137752	446072	899508	955977	229356	126557	257067	478921	1367400	594444	215205	1250670	957522	1632260	238048	271963	722236
68400	128989	152072	37234.8	14621.7	34386.4	77095.2	177128	32613.6	12594.2	63227.2	97367.1	92969.6	26812.4	8401.25	26858	92118.3	150132	72073.2	15619.2	44441.2	552262	1520210	574942	139802	449840	907748	969885	231818	128373	258908	485449	1373210	601626	217787	1260180	959891	1641800	240271	274472	730360
69600	139853	161660	40493.8	15873.2	38536.7	83555.2	187536	34812.8	13299.2	67873.3	105222	101528	28857.2	9053.6	28871.3	100031	160640	77623.6	16993.2	47311.7	563061	1536430	581608	141895	454543	912734	977411	233098	130005	262153	492849	1384710	604808	218787	1269300	960713	1655480	241986	275778	734897
70800	152945	172736	44663.2	17596.7	43081.6	92115.8	203692	37908.8	14258.8	72892.4	115569	111510	31145	9748.8	31313.2	110340	172692	82361.3	18806.4	49893.2	566797	1560120	582938	143196	457575	919920	980326	234195	130756	263751	494190	1390970	610523	221361	1274540	970248	1674070	245528	279455	745093
72000	171345	186473	49968	19455.6	48536.7	103044	220403	40477.6	15367.2	79035.8	126386	122483	34223.2	10553.2	34109.6	121826	185180	88538	20737.1	52665.6	572319	1580230	589459	145502	460666	928352	995194	236663	132766	266368	502621	1403810	618691	223244	1284490	975038	1689410	248390	282584	751228
73200	187763	201039	55384.4	21600	55110	114156	238760	43764.6	16332.8	85831.2	139700	135170	37479.2	11728	37557.2	134815	201578	95901.3	23454.8	57589.2	581151	1603430	598372	148052	465836	938623	1005910	240030	134530	269429	509788	1421210	624682	224388	1293640	970602	1706340	250191	284466	756109
74400	207230	218491	61558.8	24118.4	61750	132572	263680	48238.4	17908.3	93703.2	155128	151062	42655.2	12921.7	42288.4	151823	220590	104476	26404.6	61772.8	587023	1625690	600414	149680	469870	937876	1007340	241672	135328	272600	512989	1427580	630525	225562	1299780	971435	1723970	252792	287416	761055
75600	231519	240108	69052.1	26833.2	69828.8	148099	288073	52191.7	19467.6	100835	171296	166941	46883.3	14242.4	46593.8	169176	239398	113065	29492	66725.4	592046	1642850	603233	151588	471575	948009	1021530	244214	137548	277560	524641	1438090	638749	228983	1308940	982721	1736650	256150	290253	768783
76800	255681	262170	76633.6	30267.5	78215.2	163701	312247	56025.2	21218.8	109142	187503	185069	52176	15838.8	51856.8	188867	262655	123399	33581.3	72583.2	602044	1663470	611581	155022	475888	957198	1034550	248740	139812	281392	534398	1449640	643686	229864	1315240	980760	1754540	259219	291386	780896
78000	277212	287652	84297.9	34130.4	87208.3	179162	340686	60473.8	23317.2	117563	207210	204618	57935.2	17406.4	57879.6	212199	287572	133836	38014.4	78822.9	609002	1686560	615070	156920	480623	962922	1037460	249248	141357	283446	542144	1463760	646376	231696	1313340	979238	1771720	261179	292882	783415
79200	305968	315177	93488.4	38362.5	96103.6	196726	373104	65474.4	25231.7	125683	225920	227187	64944	19340.4	64836	235902	312010	143941	42786.4	84384.4	613725	1712770	619212	158748	483194	967346	1047550	252069	142898	287252	547884	1475670	654047	233704	1320150	985108	1791910	262836	296280	784260
80400	333790	344519	102243	41713.6	106310	216614	402014	69520.4	27362	133326	243890	247324	71937.2	21210.8	71852.5	257255	336588	154588	47466.3	90316.4	622472	1732380	625927	161914	486918	977306	1059270	257021	145468	291751	557868	1491570	661475	234542	1314490	981833	1798980	266450	297727	789690
81600	357681	372763	110345	45660.4	115425	237462	431141	73868.3	29345.6	141524	264044	269321	79472.5	23049.6	79244.4	280653	365472	166152	52711.2	97264	628494	1754860	630894	164580	490303	983624	1065830	259504	146946	297504	561762	1501540	665092	236468	1314060	978343	1810720	270246	298890	798188
82800	385273	402620	118272	50290.8	125404	261907	460768	78574.4	31811.6	149036	284070	291918	87491.6	25437.1	87157.6	305360	390610	175650	58052.5	102748	630311	1777840	632627	165910	492565	986577	1069720	261123	148857	300943	567220	1511760	674038	238811	1319420	988616	1828490	273368	302146	802769
84000	411304	431876	126931	54262.4	134884	285850	486296	81943.3	33974.8	155300	300159	312492	94788.3	26926	94531.3	324730	412892	184193	63197.2	107837	637252	1801850	637237	168485	494980	1000850	1080750	264454	150959	305202	575405	1534410	681477	241250	1327540	987379	1833540	276704	303754	806540
85200	425954	459685	134884	58013.3	143906	309264	504225	84742.8	36079.6	160641	316176	331907	102064	28874.6	101797	346950	434791	192091	68556.3	112838	645700	1824430	643845	170955	498614	1008370	1083790	266814	154094	308989	574339	1547810	685489	241686	1331230	983979	1848410	278814	305008	808434
86400	442194	484968	143398	62040	152440	332733	529529	88541.7	38227.6	164401	333218	353434	108818	30366.4	109219	368151	454780	197615	73244.8	116103	647352	1854710	644250	173213	502277	1015590	1084830	269113	155759	311760	577575	1563830	691935	243251	1339000	988418	1869620	282527	307216	813669
87600	460136	510173	150403	64996.3	160034	354840	541883	89657.6	40184.2	167187	343501	369717	114478	31569.2	114270	381168	467641	200670	77234.2	117855	655532	1876050	653750	176120	502308	1026870	1087900	272556	158610	317794	586950	1579150	700246	245289	1348720	992350	1889550	287063	307956	819917
88800	468470	531860	153815	67374.4	165776	371311	548417	91104.2	41413.6	169551	352641	384570	119792	33083.2	119671	396489	479393	203136	81400.8	120140	665028	1893040	669990	178974	508263	1036700	1089650	275473	160582	322522	590016	1595460	707108	246028	1360300	988012	1909180	288863	308549	824215
90000	475181	548346	156136	69605	170228	386481	561822	93431.6	42967.9	171824	358292	400000	124655	33662.4	124610	408453	488802	202276	84539.2	119084	666818	1924670	688725	179659	511534	1040470	1082380	274679	161924	323793	589971	1608020	714275	246467	1374170	991920	1923650	292595	310536	831109
91200	482762	562612	157531	72012	173006	398387	559790	93894.4	44105.2	171898	359712	410405	127966	34686.8	127812	413769	492092	200287	86814.2	118020	672443	1943460	702509	182103	514901	1043480	1079540	277485	163744	326516	595615	1611210	721869	248357	1387440	998110	1934680	298097	311081	847291
92400	480136	570343	155880	72890.8	174707	408447	555387	92292.5	44231.2	170743	358017	416109	130736	34875.6	129732	413832	492868	198126	89100	116830	677927	1960600	708567	185745	515281	1061780	1074880	280304	166740	328898	598210	1620380	727284	247667	1402260	993574	1953180	300614	311235	856867
93600	469530	575530	153949	73140.8	173914	414297	552240	91831.6	44901.7	168515	356192	419242	132438	35243.3	131381	416102	492577	193889	90386.4	115107	679683	1988400	706725	185602	514114	1070080	1065280	280108	166531	330856	595714	1637680	729860	247261	1401620	990607	1977000	305435	313881	872753
94800	461524	576088	150526	73848	172952	419005	547163	90312	45065.2	164913	350952	423217	132796	35122.9	131140	412451	489362	187695	89925.2	111927	686152	2018390	699601	186220	511415	1078260	1056470	280536	168374	332844	597612	1653890	735810	248953	1406320	1000240	2000700	308321	314107	878063
96000	450975	574314	146766	73536.3	169085	419420	538540	87655.6	44651.3	160673	339377	423481	131128	34461.6	129676	402041	483790	183706	88731.2	108286	697055	2034040	698462	188820	509296	1089070	1051200	284196	169274	335947	600639	1660970	740710	250142	1409230	1000260	2020430	311857	312821	883046
97200	430306	567286	140744	72028.4	164672	417248	522831	85188	44233.2	156361	328385	421173	130240	34093.6	127608	394927	476719	177154	87992.5	106024	702973	2050630	697651	191176	508548	1093870	1041910	284393	169768	337941	595669	1663650	742835	250417	1414730	995532	2044990	316636	313285	902174
98400	412264	554542	136526	71161.2	159894	412641	504961	82997.9	43645.2	152082	318450	416526	128002	33590	124552	383406	467999	169209	85604.8	100998	704190	2077530	696886	191282	511157	1090250	1030230	282545	170637	338005	590543	1671110	746605	251781	1421900	992943	2072320	319174	314630	902980
99600	395327	542706	131875	69850.8	153725	406917	482242	79675.2	43132.9	145880	306263	411971	124898	32842.5	121107	364872	453087	161124	82470.4	96635.6	711448	2093510	704479	192963	514159	1099940	1025260	283742	173106	340810	596535	1681540	752034	254227	1425150	991163	2094460	321264	317071	909379
100800	373010	526627	126736	67321.6	147759	395104	455421	76105.8	41741.2	140666	289429	403323	120155	31888.8	116268	351348	438012	153851	79295.6	92755.8	719707	2112270	715207	195728	515710	1110710	1019110	283872	174112	341772	600726	1701300	752180	253812	1427340	986254	2118490	322848	316703	916734
102000	352540	507199	122140	64955	140780	381619	430805	73047.2	40330.4	135013	273895	393421	116452	30970	112723	337649	423480	147120	77005.4	88009.6	723042	2138820	726209	196417	519358	1111140	1011010	282171	173343	341767	597620	1701020	753093	253822	1428910	987775	2145080	325425	318472	912259
103200	338818	487879	117722	62627.2	133131	363982	406014	70312.5	39254	129558	259414	383952	111545	29604.8	108385	318327	408724	139320	73278	83746.3	726741	2161470	733981	196112	522499	1114620	1007400	283616	173724	342566	597014	1700530	757030	255281	1431920	994681	2169020	326455	319186	915617
104400	321996	469748	112942	59705.4	126741	346324	380003	66189.6	37724.6	123940	244956	371577	105809	28306.7	103832	300137	392942	132444	69900	79411.2	738682	2180570	742386	198440	524804	1123060	1011960	284112	175531	343622	600245	1700350	758267	255752	1431380	991511	2187550	327505	318557	921081
105600	305002	450325	107759	56902.8	119649	331620	357185	63063.6	36046	118573	233838	358670	101043	27481.6	99943.8	287398	377276	125526	66412	76124.8	742313	2196240	750223	199338	526844	1123880	1006370	283175	175910	342942	597110	1701920	757847	255084	1429570	985876	2201120	328552	319473	925437
106800	292748	430064	102750	54393.8	112894	312379	342100	60274.8	34752.4	112990	220643	344931	95901.7	26652.4	95586	269789	360470	119385	62860.4	71610	739899	2216380	751528	199083	525416	1122990	1003090	281378	177419	344589	600074	1710460	760047	256609	1431790	986634	2214910	329918	320727	923220
108000	278978	410300	98035.6	51828.8	105975	298039	328048	56681.2	32984	107540	208168	329232	91604.4	25179.6	91469.2	251489	344308	114562	59557.9	68466	751064	2229550	760342	199934	526909	1129050	1004700	285159	178453	344383	599561	1720610	763269	257135	1435260	979387	2228020	330299	321269	922612
109200	263507	390595	92967.5	48934.8	99591.2	281762	311076	54050.8	31442	102678	197043	312806	86247.1	23959.6	87599.6	237520	329778	108955	57328.8	65180.8	754594	2245520	767484	199567	527378	1133430	1002550	282068	177683	343055	593978	1722360	758593	256450	1437300	977220	2235750	329866	321459	917311
110400	251314	373118	88556	46076.4	93420.8	265118	296918	51854.4	30133.3	99104	185881	296853	82146.4	22803.8	84228.8	222563	315080	104653	54132.1	62498	753962	2264100	770371	199650	526004	1125460	994095	279872	178180	341196	589833	1732950	758138	256213	1433690	979553	2242890	331211	323185	921524
111600	241751	359059	84364.2	43984.4	87936.8	249123	281898	49237.9	28809.2	94842.9	175342	281768	78075.4	21567.6	80088.8	208116	300870	99936.7	51788	59330.8	759514	2271490	778393	202031	527696	1128080	995696	280279	179803	342307	590531	1738950	758841	256980	1431440	978412	2241990	333648	324468	929288
112800	229946	343717	80768.4	41427.1	83175.6	233548	268434	46715.2	27430.4	90518.8	166404	266500	74501.6	20583.3	77122	197068	286792	95769.6	49081.3	56603.2	765796	2282160	783319	203241	527540	1126980	989112	279508	180108	341967	585295	1740030	756867	255941	1425370	966604	2243300	335131	323182	937254
114000	218853	328323	76134.2	39123.2	78206.3	219630	257555	44858.8	26125.2	87558.8	158231	253102	70967.2	19809.6	74397.1	186910	274134	91990.8	46960	54532.9	764236	2294450	784566	202662	528443	1125880	982865	275233	180140	337239	583070	1732220	757685	255892	1420730	962251	2239920	337720	324678	944543
115200	210122	315590	72869.6	37417.1	74186.4	208308	244683	42846.4	25096.7	83560.4	150520	239080	67047.6	18775.6	71336.8	175469	261101	87883.3	45129.2	51784.4	767231	2308150	788360	203390	526534	1127230	980566	273690	180293	336818	583904	1721500	757595	257566	1420220	962499	2237500	339461	326118	916516
116400	199667	302733	69370.8	35588.8	70387.1	196541	232025	40432.8	23916.4	80391.3	142976	227802	63742.4	17873.2	68926.7	166890	251107	85059.6	43183.8	50158.8	775049	2313320	793508	203820	525992	1132840	978418	272499	180130	333918	582073	1718800	757504	256875	1414970	959478	2231760	340732	324487	914059
117600	191346	290882	65944.4	33796.4	66818	185840	221693	39273.3	22846.8	78491.6	137505	217099	61010	17335.2	66599.6	159645	241956	82263.8	41971.6	48011.7	772328	2321900	794847	203322	526684	1127540	973939	269170	179820	330940	580602	1713480	755533	256481	1403380	955642	2229360	343087	323035	914739
118800	185025	281292	63445.2	32399.2	63646.3	176967	213527	38034.8	21750	76005.6	132468	207268	58409.2	16611.3	64067.6	151166	231119	79360.4	40433.3	46504.4	773866	2323050	797044	202564	524605	1123770	967874	269681	180244	331219	584242	1709470	758951	257541	1376510	956191	2223910	343753	322583	921241
120000	179109	273432	60633.3	30827.2	60920	167565	203392	36064.2	20609.2	73429.6	127510	198388	55264.2	15544.4	62059.6	142658	220805	76342.1	38734	44720.8	780185	2325890	800345	201811	522679	1131370	964521	270811	180384	331293	582188	1713100	756372	256358	1363670	947926	2214200	344101	320205	916133
121200	171454	264271	57995.2	29531.7	58280.8	158654	196169	34944	19741.7	70953.2	122805	189581	53520.4	14890.4	60149.2	137190	212745	74156	37415.4	43093.2	780302	2329940	798110	201284	522118	1127150	958004	267974	178632	327444	579870	1715910	754261	254477	1355320	943320	2198110	346903	321298	905470
122400	166793	255611	55897.9	28654.4	56175.4	151245	189156	33568.8	18646.8	68081.3	118458	182801	51166.3	14212.4	58401.7	132249	204030	70920	36380.8	41369.2	776383	2331740	789012	199742	518370	1118100	954105	266629	178812	325588	578440	1723130	755678	254325	1349230	944538	2185350	349848	322747	910631
123600	162038	248234	54010.8	27461.3	54027.2	144651	181792	33651.2	17942.5	60173.2	113220	176332	48937.2	13592.1	56528.4	126120	197220	69122.8	35018.8	39959.6	780039	2336350	791717	200459	518036	1129250	950683	267333	179280	324876	581516	1725830	757608	254548	1342030	943246	2177570	350020	321938	914833
124800	156211	241239	51916.3	26548.4	52119.6	138628	174446	32503.6	17205.2	57792.9	109572	170483	47245.6	13009.6	54771.3	122837	191594	67028	33965.2	39032.8	781060	2341510	791194	201421	518692	1127790	947608	266158	178090	323066	578644	1726840	754330	252313	1331010	941550	2162770	351006	320617	911813
126000	151813	234639	50238.8	25543.8	50362.4	133505	168584	31984.8	16737.6	56213.6	106394	165334	45743.8	12716.4	53744.8	118578	186325	64694.6	33209.2	37464	775746	2346440	784726	200362	517274	1124640	944101	263877	178989	319804	576588	1725660	755134	251921	1322620	942035	2158080	350795	320270	904840
127200	148077	228251	49038.8	24949.2	48940	128429	161589	31406.4	16098.8	54739.6	102926	161480	44302	12082.1	52050	114223	179826	62570.8	32011.3	35981.2	775879	2336580	786356	199979	516881	1125520	948094	262756	179703	318058	576601	1729670	755544	250720	1316110	939510	2153860	352379	319610	900070
128400	142970	222219	47614.2	23923.2	47605.2	123670	154900	30887.1	15492	53588	100621	157729	42936.3	11630.4	50466.4	110264	174183	60982.1	31167.6	35331.7	778308	2332800	788621	202884	517279	1119940	943700	262408	180214	316801	575559	1732860	752848	249441	1305170	936652	2142720	352746	318656	894993
129600	140675	216819	46630.8	22920	46223.2	120877	151057	30120.8	14974.6	51894	98300	154740	41757.6	11368.8	49630.8	108044	169260	59660.8	30278.3	33988.8	770918	2328910	778288	204545	515404	1104220	938031	260254	178751	313556	573277	1740740	754286	247933	1297600	940935	2130050	355886	319343	892627
130800	138695	212763	45771.3	22166.4	45064.4	117887	146814	29790.4	14823.2	50386.7	96322.8	151869	40392.1	10998	48215.4	104621	165157	58572.5	29488.4	33130.8	775980	2326730	774114	206688	512457	1102170	938878	259559	179528	313125	579638	1752880	759799	246846	1289790	940784	2120120	356142	320320	888505
132000	136950	209660	45066	21245	44200.4	114120	143099	29230.8	14304.2	48911.2	94346.7	149212	39560.8	10545.4	47396.8	103391	160952	57788	28860	32442.8	781070	2333870	776848	208745	513317	1103000	938323	259441	177732	311866	579561	1768000	761096	244789	1282870	935434	2122290	354480	318846	888325
133200	134426	205864	44048.3	21144.4	43429.6	112594	141376	29281.7	14068.4	48328.3	94124	146440	38384.4	10493.6	46612.1	103191	158861	56834.4	28173.6	31623.8	779057	2333350	768098	207712	511925	1100770	940136	258129	177112	308950	578704	1776080	762858	244316	1276960	936901	2130750	352082	319389	883361
134400	134969	203775	43816.8	20598.8	42613.2	113453	138921	29296.4	13882.1	47869.2	93422.9	143629	37244.4	10312.4	45083.6	100920	155825	55554.2	27607.6	30424.4	778341	2331850	762987	206367	510241	1092230	940194	258420	178303	307433	582346	1792150	769057	245519	1276190	936481	2140260	354243	320202	883680
135600	135422	201641	43636.4	20316	42360.8	115921	137266	28824	13547.6	47540	93670	142005	36522.8	9914.4	44093.8	99320.8	154007	54470.4	27218.8	29951.6	787240	2330930	765856	206748	510488	1093030	943755	259426	178718	305940	583798	1807090	769839	245455	1271740	931199	2143820	356825	319369	895259
136800	136408	201498	43726.8	20152.9	42175.2	120372	137446	28427.1	13745.6	47048	94992.1	140119	36380	9842.8	43730	101422	153169	62951.3	27125.2	79282.4	784333	2325560	761998	209242	512136	1087970	944995	257824	178196	304668	586436	1821730	774766	245531	1269480	934719	2155100	356755	320803	894138
138000	140268	203799	44178	20362	42152.5	121311	139425	27833.2	13701.3	46437.6	96904.8	139411	35841.6	9826.67	43263.2	101276	152098	62120	26631.7	77559.6	784995	2335170	759318	211174	509902	1083780	950468	257320	179428	303473	594520	1829580	780877	245930	1266480	937634	2165400	361694	322740	889867
139200	144495	204442	44545.4	20257.2	42670.4	122098	144905	27302.9	13897.6	46010.8	98740.4	138866	35521.7	9688.4	42975.4	102408	152664	62833.8	26435.6	78882.1	793331	2346150	757707	213301	510777	1085670	954295	259516	181327	303058	603799	1840640	782512	245840	1263540	932210	2181920	363322	321464	887507
140400	148130	204563	45571.6	20512.5	43052.8	123454	149262	27639.2	14221.7	46396.8	103238	140634	35625.6	9635	42707.6	106257	154540	63944.4	26647.1	79180	793616	2367510	752006	213175	510149	1081590	955695	258826	181908	301139	604982	1845210	786097	246260	1261540	935643	2204800	364632	324152	891130
141600	155956	207820	46972.9	21162.8	44166.7	126115	155709	27564.6	14649.2	46700.8	108040	142600	35939.6	9674	42875	108969	157192	64650	26410	80510.4	798770	2378190	747523	212035	510820	1085580	961865	259747	185679	300623	613800	1850900	787248	247759	1260350	941606	2227130	365596	324933	892459
142800	164994	214208	48445.6	21636.3	45832.4	130823	162201	28441.2	15309.6	47745.6	113978	145706	36687.2	9874.58	43551.6	112950	162265	66614.8	27262	79266	806526	2389510	748820	212024	511020	1088440	961577	261330	187310	300917	617599	1859090	787835	248945	1256640	940025	2237780	367381	326877	889248
144000	173494	221816	50915	22546.4	47770.8	134796	172054	29208	15952.8	49247.9	123792	151530	37445.2	10286	44376.3	120602	168281	68160	27510	78225.4	808848	2415370	743781	210750	515603	1085090	957348	261550	188137	299770	622420	1863360	791142	249304	1252820	947870	2253060	368547	329066	890992
145200	188093	233481	53540.4	23720.4	50298.8	141006	184752	30626.8	16598.3	51119.2	134063	158573	38467.1	10590	45501.6	127697	175892	69821.7	28367.2	75778.4	818665	2427260	742643	210277	518819	1085800	966033	262508	191228	298863	632964	1872340	797483	251068	1255570	953480	2266990	371336	330362	914204
146400	199606	246055	56982	25037.6	53732.9	152029	197231	31789.2	17436	53235	145919	167269	40474	11129.6	47302.4	135518	186885	73286.4	29513.3	73858.4	833591	2432940	741182	210575	523660	1091750	973233	263280	192839	298252	643364	1878030	798899	250834	1257140	949489	2278760	371608	330710	916115
147600	216065	261163	60864.6	26610.4	57536.4	162878	215076	33657.9	18296	55788.4	161285	176986	42690	11739.2	49917.6	148851	198340	76447.1	30791.2	73345.8	837208	2450160	737145	211325	530793	1087720	976005	263415	193566	298283	651492	1881860	801189	252987	1255440	952928	2294980	372182	335934	912623
148800	236691	277268	65918.4	28506.8	61765.6	174910	234510	35329.2	19529.6	58376.8	177486	189495	45152.4	12449.2	52869.2	161635	211499	80516	32267.5	73626.4	845438	2464190	734379	211996	534988	1085800	982542	265764	197468	299289	663429	1890500	808288	254466	1255270	958850	2317440	373924	336848	919202
150000	258295	295123	71010	30708.4	67142.4	192521	256264	37522.9	20565.2	61877.9	195659	202808	48853.8	13364.4	56470	175407	228551	86432.1	34366.8	74865.4	859466	2485750	735391	213475	541010	1093650	982841	264466	199468	300287	671831	1898210	809140	255202	1248840	957036	2334240	373768	337345	923868
151200	279210	316348	78174.4	32679.6	74550	207084	280280	39976	22060.4	65989.2	218266	218975	53102.8	14571.3	61382.8	194276	247392	92871.6	36859.2	77690.8	859579	2507700	733910	213190	543726	1097270	984398	263213	201774	299475	674383	1901280	812791	257226	1245800	964880	2349580	377512	340192	932128
152400	305590	341046	85610.4	35512	81648.3	221617	308795	42946.3	23790.4	70625	241655	237141	57709.6	15803.2	66107.9	211064	267171	98866	39308.4	81552.5	864038	2520710	731573	214400	543936	1108850	991255	264179	204980	298660	682651	1907500	817472	259260	1245410	966783	2365690	381368	343237	944856
153600	330339	367958	92692.8	38242.9	88838	239344	336282	46374.8	25265.8	76110.4	267036	253836	63608	17165.8	72502.4	229706	290988	106833	42942.8	85744.8	876871	2542790	732770	215804	544862	1119030	995499	262280	208892	299161	686701	1918980	821904	258658	1244480	964932	2374670	385372	347576	962308
154800	354525	392945	99005.6	41075.6	96250.4	262527	370048	50176.8	26979.2	82560.8	295522	272682	70742	18939.2	79488.3	252793	316435	114282	46602.5	91158	880709	2562590	725938	216175	541472	1116930	1001260	263396	211395	298802	692529	1923520	830328	260530	1249380	977484	2394760	389012	350356	977354
156000	385043	420994	107026	44226.3	103744	290780	400794	53998.3	28699.2	88778.8	320449	290594	78275	20432	87233.6	272392	340899	122240	50569.2	96318.4	890464	2583620	724001	218469	540994	1126680	1010010	265041	215169	299769	704898	1938820	838145	262783	1257400	980758	2451640	393118	352941	990149
157200	411620	451187	114237	47456	112791	314408	431365	58513.2	30540	94733.2	346329	308413	87633.6	21995	95204	294322	369101	132134	55319.2	103016	897765	2604830	727111	220480	542774	1131880	1007890	266372	216619	301539	707687	1940990	839101	263761	1256910	976870	2486370	396846	355245	991800
158400	433163	482168	122733	50639.2	121327	337000	463203	63010	32477.6	100688	371680	324536	96406.7	23416.8	104105	320498	395960	145311	59794	118188	896730	2644440	723224	221443	544608	1142110	1008980	265132	219591	299542	713464	1943570	845061	265408	1256980	983331	2508920	401531	359023	1007040
159600	459894	510232	131437	53654.2	131232	357640	489111	66601.6	33907.9	106000	391690	342117	105626	25297.5	112943	337966	419384	153851	64265.8	122620	906985	2672120	725822	223525	547712	1155110	1018690	267168	223489	299430	723814	1955040	851180	266694	1257820	988257	2527080	404768	359603	1012020
160800	478171	538580	137713	56475.6	140477	382727	513682	70430	35730.4	111296	411732	358604	115623	26810.8	121300	361997	446418	161886	69843.2	128028	917036	2692350	723297	225256	551453	1170080	1020120	265976	225207	299908	719960	1961300	855595	267211	1261600	986667	2536890	408628	361527	1016990
162000	492270	567249	144226	59394.2	145704	414960	537002	74238	37425.4	115867	431516	372277	125474	28304.2	130258	385415	470770	167728	74700.8	130966	917543	2739690	719933	225675	552339	1171810	1019540	265497	227389	300966	720674	1966840	859908	268368	1262360	989687	2558720	414120	365059	1029600
163200	506280	599566	151614	62242	154007	437438	554222	76350.8	38697.6	119690	442354	384917	134174	29773.2	136780	409821	491835	174098	78906.4	133820	930945	2761490	722114	228064	556241	1181590	1027480	267097	231408	301215	724852	1975010	870603	268740	1262070	986896	2572200	417078	366746	1037080
164400	509628	627522	157522	63586.3	162864	461869	568387	79862	39590	124025	450880	396985	142734	30826.8	143176	436811	514397	178891	84491.2	135931	937386	2792950	721915	229729	560405	1182670	1023040	266343	233610	302199	720213	1982940	877550	271294	1259630	982198	2580080	421050	368400	1045950
165600	516611	651640	162493	65998	168113	483346	582209	82601.2	40836.8	127306	453402	410665	150212	32261.6	149494	455674	531141	182373	88911.3	137176	935184	2824300	721701	230140	561483	1187840	1024080	266575	235833	302394	721653	1991230	883344	274361	1261490	985139	2603860	426703	370314	1059930
166800	515613	672734	165498	67510.4	170784	502967	585147	84680.4	41503.2	129697	448403	419363	156018	32748.8	153139	463440	545144	184835	92546.8	136672	948622	2841360	726699	232072	566415	1200100	1027180	268010	239158	305190	731724	2004920	889054	275959	1262140	980339	2612400	431443	371357	1078890
168000	508354	687715	168392	68164.8	174097	515631	584425	86009.6	42260	130739	447151	427275	162083	33454.2	155929	475167	560290	186029	96807.9	135548	947926	2865390	730146	233344	571934	1206970	1026590	266581	240622	305530	728042	2025120	891175	276916	1260500	979600	2619140	436120	374057	1096060
169200	504644	701346	170993	69490.4	176009	537252	584521	86677.1	42610.4	131617	442540	431980	165193	34292.8	157562	474023	567746	185220	99680.4	136081	946821	2890780	731607	233668	574246	1215700	1027740	266504	243116	304828	732222	2035620	896403	278563	1259180	983967	2629100	442421	377775	1110970
170400	495326	712460	171471	69497.1	177475	547407	575055	86450.8	43286.3	130404	434130	432121	167849	34430.4	158076	468981	572286	184038	101582	132593	961490	2909220	736299	236689	580454	1224650	1024640	266570	244911	304700	734581	2053630	898639	279078	1255580	979684	2637910	446355	377964	1125970
171600	479624	718917	171766	69738.8	176305	559966	563489	87596.3	43460.8	129492	424615	432969	170535	35234	157315	470197	578738	180820	103187	129661	963823	2928160	734658	238964	585261	1238080	1019960	264391	245768	304474	728680	2065090	902636	280005	1249450	980962	2650280	452606	380353	1137290
172800	468282	719654	172740	69615	176043	569041	550995	87156	43649.2	127956	412718	431570	170387	34712.9	155608	457568	578304	175675	103592	126148	966617	2952480	735424	239878	587335	1245050	1021110	266633	249603	305920	732344	2077100	912259	281902	1251730	984628	2665350	460105	381486	1148610
174000	450420	722512	171773	69394.4	175202	575055	530279	85925.4	43479.6	126593	395941	425436	168664	34726.8	152428	448432	576868	171203	103297	122081	975872	2965960	740908	242741	592635	1257930	1022850	266407	251855	308642	730792	2096770	917151	282990	1250090	978508	2663400	465791	381369	1160800
175200	432803	717224	170551	68405.4	173461	580725	513570	85480.4	43304.2	125207	384699	421012	166389	34414	148034	440860	573540	166021	102811	117008	979360	2987120	741614	244511	595970	1273250	1019830	264342	252802	307810	727188	2120600	921237	283995	1247670	978190	2668730	471503	383573	1168960
176400	419655	709767	169854	67969.6	170339	581629	497430	85568	43167.6	123337	371431	416770	162119	34018.4	144825	428071	570921	160221	100601	113983	980643	2984830	741108	245111	598908	1276800	1022860	264081	255222	307224	727670	2138580	929543	285503	1247810	976542	2672380	477590	385153	1180620
177600	402872	697714	166668	66822.4	167495	579556	477109	83985	42882.8	120587	358079	410272	158101	33476.4	139991	413602	558932	154787	98832.4	109082	992298	2992640	743458	247944	604068	1294520	1018820	263663	256469	307508	723810	2154230	933117	286553	1245260	975086	2670850	480170	384808	1193040
178800	385544	679644	163007	65519.6	163489	572065	457422	83176.4	42687.1	118322	342938	403284	153671	33390.4	136587	405928	548130	149041	97411.7	104408	994274	3001750	744936	248348	610609	1303410	1010450	260985	257586	306539	720459	2161560	935841	286605	1238750	975087	2672480	485852	387133	1200530
180000	370827	662754	160031	64758	159911	563637	441199	81202.5	42584	114960	330116	394094	147845	32553.2	130729	393669	533504	141658	94727.6	99590.8	990660	3015160	746111	251282	612083	1315730	1007750	263048	259594	309336	720469	2174450	941268	288755	1234890	977654	2677840	490169	388726	1214820
181200	355064	645462	155352	63839.2	155680	554866	420394	79378.8	41926.7	112331	313955	384934	142945	32153.3	125123	381509	519417	135909	92292.9	94850.4	1002220	3023900	750961	253831	618792	1335860	1009520	265227	260758	312620	714587	2193160	940368	288072	1226880	971639	2672750	491196	388604	1222900
182400	339807	624994	151099	62906.8	150420	540484	402326	77363.3	41487.2	109951	300465	376898	139611	31671.2	119915	373416	504527	130370	90314.4	91660	984413	3045520	751011	254799	623891	1341610	1007450	264127	261609	311686	707118	2209730	939884	288349	1217290	971054	2667470	494655	390258	1232160
183600	326926	606462	145952	61935	145568	533022	384698	76128.8	40849.6	107644	287508	371042	135219	31023.3	115211	358510	485892	125738	87984.4	87827.6	976033	3066160	752414	256619	630242	1343710	1006980	267232	263158	313594	710955	2226110	945310	290783	1218190	973560	2677580	499125	392797	1244430
184800	313792	590449	141092	60936	141116	513162	367033	74152	40187.6	104940	275320	364671	131145	30603.6	111638	344714	468533	120495	85923.2	84395.2	980901	3070910	757160	258935	637264	1361100	1004840	269222	263819	316075	711749	2247560	948861	290770	1213650	975458	2670390	501824	393269	1248870
186000	303503	574450	136663	59499.2	136692	494303	351619	72780.8	39776.8	102936	263979	356221	127685	30034.4	108313	333458	453943	116494	83686	81388.4	985850	3094890	757430	260995	642913	1374020	998093	266905	263940	314598	708550	2264050	949753	290966	1208670	976931	2660480	505191	394652	1257540
187200	294114	558878	131950	58521.6	130887	482956	339637	71305.2	39117.2	100221	254082	347568	124094	29297.1	106131	318527	439690	112730	81155.4	79377.2	980985	3114320	756451	261676	643527	1376130	998984	268676	269064	316268	708663	2279220	955690	292841	1203800	983349	2663870	510785	396674	1269140
188400	285424	541974	127599	57403.2	127051	469295	326648	69492.1	38483.6	98328	243138	338656	120380	28775.6	102056	305122	425327	108964	79224.8	76757.9	988980	3123770	759410	263468	646141	1393800	1002300	271168	271424	317742	706980	2300800	955982	292917	1197850	980334	2658730	512501	397172	1275180
189600	275877	525863	123078	56191.2	123637	453932	314306	67812.8	37611.3	95560.4	233718	331440	116388	28396.3	98781.6	296748	412017	106007	77139.2	74593.2	990421	3153220	758248	264903	649272	1400490	1001220	267723	270410	316205	700574	2327270	953724	292050	1184440	980400	2656720	517705	398344	1279760
190800	268390	506154	119485	55424.8	120141	438240	303293	66195.4	36829.2	92652.1	226157	325943	113079	27626.8	94755	284756	398324	103000	75204.8	72396.7	985908	3178220	758434	264596	651852	1405040	1001960	265642	263578	314168	700972	2363950	958362	293543	1182680	983294	2665000	523214	399673	1293120
192000	258471	493145	114907	53996.3	116644	424908	292302	64167.2	35787.5	89442.4	218993	318946	109201	26547.5	90745.2	273730	383872	99716.4	72716.7	69958.4	990875	3160760	761857	266115	652742	1421670	997188	263598	259454	312264	699099	2397690	960032	293102	1179640	980613	2661360	524923	399822	1296330
193200	249878	478231	111513	52929.6	113851	406564	282037	62938.3	34934.4	87165	213708	313533	105306	26000.4	87360	267829	373448	96554	71764.4	68396.3	991489	3175440	760715	267996	655859	1425040	995354	260075	259068	309856	696345	2422680	964285	294280	1174060	982263	2654750	529716	402164	1297760
194400	243328	465074	108386	51882.1	110914	394075	273855	61090.4	34436.7	84877.2	207683	305984	101729	25639.2	83823.2	257822	361660	93631.7	68937.6	66339.6	981844	3190880	760337	269100	656790	1415270	994052	258915	259422	309253	695033	2452640	967013	295660	1170800	985588	2664840	535689	403696	1313800
195600	236814	453483	104618	50689.2	107915	376658	265012	59171.2	33484	82967.1	200449	299312	97666.4	25083.2	80957.1	248550	353439	91585.2	67362.1	64116.4	989795	3191750	763229	270481	659216	1427600	995067	258042	257872	307742	692952	2483030	968473	295888	1167470	985159	2663000	537369	404016	1321760
196800	229163	440337	101749	49576.7	105898	357199	256826	58012.1	32778	81136.4	195646	291770	93475.4	24340	77496	241560	344440	89645.8	65767.6	62395.2	988682	3196100	764136	272347	662400	1439840	993675	254918	253443	307013	690724	2519970	967632	295152	1160990	981025	2661560	542873	403067	1325780
198000	224402	429818	98502	48302.8	103463	341734	250968	57372.8	32117.5	79416.8	190984	285858	89625.2	23888.3	74520.8	233263	335829	86973.6	63675.4	60105.6	984378	3204670	763098	272822	663668	1442730	990464	253496	251788	305194	689648	2537110	971380	296538	1157650	983420	2666840	544351	404604	1327520
199200	218821	420142	95827.5	46846.4	100848	327696	242772	55719.2	31132.8	77343.6	186470	278616	85872.1	23200.4	72687.5	225902	326608	85337.9	61866.8	58734.2	993866	3205780	763188	273733	666004	1455160	988125	252938	252464	304410	686058	2561320	975434	297074	1153760	984322	2667320	547566	404301	1336780
200400	211976	409912	93415.6	45673.8	98869.6	316169	235415	54391.6	30505.4	75153.6	181450	270935	83007.6	22636.7	70509.6	220991	318905	84397.6	60671.3	57000.4	996075	3214750	766630	274723	669261	1458890	982410	250565	251581	303262	678241	2580590	977816	296992	1152110	985602	2679000	551225	404512	1341710
201600	208800	400912	91026.7	44361.6	96571.3	304123	229365	53069.6	29705.6	73047.5	177129	265857	80568.8	22060.8	68517.1	215758	312546	82954	58792	55688.8	992725	3224590	766280	273998	670560	1456070	983793	249597	252195	302511	677492	2605160	982543	297642	1153940	989622	2696210	556825	406451	1354330
202800	203575	392675	88941.2	42850	94688.8	292581	222273	51226.8	28860.8	71239.6	171814	259336	77288.4	21320.8	66616.4	209052	306701	80302.8	57377.6	53370	998580	3225750	768757	275305	675237	1464940	985014	249890	253101	302380	676408	2626670	988037	298110	1151650	986541	2703030	558311	408108	1356890
204000	199671	383856	86562.5	41550	92060.4	280468	216143	49940.4	27854	68850.4	169383	253117	74602.8	20496	64835.8	224357	303367	78210.8	55664.8	51599.6	1004890	3236370	772542	276401	680409	1472960	983187	249210	255651	301999	672323	2652740	993678	297781	1151490	985789	2700580	560138	408293	1360630
205200	196556	378237	84122.8	40193.8	89673.6	269491	212184	49210	27629.6	67733.6	166147	247335	72400.8	20154	63731.2	217820	298170	76045.4	53796.8	50267.6	1000080	3259580	771414	275403	683262	1467090	979277	248238	255959	301027	673836	2676750	996170	298770	1148310	993198	2697200	563115	410814	1369540
206400	195355	375327	82332.4	39178.4	87651.3	261129	207270	47725.2	27012	65549.6	163585	242350	69703.6	19395.8	62140.4	213941	292479	74872.4	52544.2	48825.6	1003850	3254560	773633	276270	686523	1477140	978272	248372	255370	301032	673661	2707460	1002500	299333	1149530	992517	2687770	566249	412073	1377770
207600	193055	368474	80387.1	38148.4	86337.6	251959	201814	46928.8	26231.2	64541.6	160735	238394	67569.6	19117.2	61350.4	211829	287736	73214.2	51046	47370.4	1006120	3264920	775429	277105	690773	1491990	978271	247623	255764	300818	673317	2712010	999340	299111	1142230	985821	2680840	568427	412708	1378850
208800	192603	363058	79728.4	37182.4	84015.6	245608	199571	46053.6	25788.3	63182	159875	235753	66048.4	18467.1	60004	210214	284051	71544.4	49851.3	46267.2	993232	3264280	776710	277696	694487	1489580	975624	245448	258092	298241	674784	2710260	1001150	299796	1134580	991437	2678880	573821	414609	1387980
210000	193231	359968	78602.5	36424.8	82387.2	240036	197204	45667.5	25400	62288.8	158249	233698	63853.8	17957.2	59265.8	207620	279340	70397.5	48572.8	44980	995162	3265110	777139	278815	699112	1496500	977130	246442	259602	300135	681226	2701840	1008760	301526	1140440	994981	2682860	578762	415648	1393050
211200	194124	358430	78225.6	35421.7	82092	234253	195262	44796.4	25205.4	61012	157271	231598	62887.6	17433.3	58544.8	206982	277492	69363.6	47600.4	43853.2	999048	3276170	780228	281239	702899	1508120	975090	247425	259397	299154	682263	2693740	1014810	302454	1143540	994005	2676460	580994	415794	1397730
212400	197240	358030	78112.5	35030	80309.2	231206	195155	44020.8	25001.6	60174.6	158345	232555	62252.8	16982	57978.3	207458	276269	68362.8	46465.6	43222.1	997636	3293480	778065	281650	706525	1506860	975291	246612	258333	299266	684068	2680720	1019960	304710	1141190	998599	2682180	584261	418255	1403680
213600	201848	361014	78275.6	34576.7	79443.6	229543	196226	43399.2	24941.3	60214.8	160124	233772	61185.6	16439.6	57665.6	206892	275501	67654.2	45334.4	42645.6	999188	3295610	782840	282197	710893	1508220	977553	246915	259101	299231	687084	2677110	1025300	306523	1139080	1000650	2680500	585965	420104	1405950
214800	206417	365430	78856.8	34136.4	78825.8	229779	198218	42970.4	24934.8	59677.9	163649	235585	60634	15885.2	57743.3	209081	277269	67261.6	44749.2	42147.6	1002670	3291810	787575	284280	715287	1515690	978009	246427	260763	299341	688352	2684010	1031120	307141	1141070	997723	2670610	585471	419826	1399710
216000	213693	371557	79356	33862.9	78744.8	232055	202065	42833.8	25118.8	59478	168777	238474	60542.1	15909.6	58300	213608	280422	67313.8	44495.6	42356	1002600	3301130	786263	284648	719317	1516120	974798	244875	261765	297370	692314	2691340	1032010	307572	1139050	1000750	2675560	589655	422043	1404740
217200	224750	381112	81170.8	34040.4	79037.1	237365	208999	43026.8	25424.4	59513.6	175270	244549	59867.2	15769.6	58881.6	218246	283465	67641.6	44117.9	42467.6	1004380	3296100	787264	286063	724371	1516950	976810	246412	261564	298831	695364	2694430	1037380	310563	1137670	1005310	2689740	592640	421998	1412100
218400	236819	391388	83230	34464	80821.2	241812	215544	43335.4	25441.6	60190.4	183000	249404	60456.7	15727.6	60400.8	224431	288561	68075.8	43945.2	42571.7	1011870	3302080	790730	286752	729516	1532180	980198	247833	261660	300572	699776	2700880	1039520	311212	1137710	1004900	2684660	594529	422945	1418580
219600	250285	401898	86476.8	35015.4	82383.6	249758	227109	44271.6	26313.8	61454.8	193776	255641	61051.6	15809.6	62376	233540	297170	69353.6	43710.8	44110	1006450	3311570	790942	288019	733428	1523760	982995	248222	261654	301506	705860	2702420	1043810	312156	1136600	1007510	2680010	601117	427035	1428980
220800	266408	419951	90580	35826	84982.9	257837	239457	45415	26875.2	62802.9	205297	263486	62412.9	15813.6	65263.3	242344	306302	71114.8	44016	45436.7	1008780	3319320	792006	289353	736460	1520660	983565	249536	262974	302352	714307	2710360	1051790	313657	1141490	1016160	2694610	606357	429862	1437970
222000	285559	439076	95152	37034.2	88878.4	268461	254156	47155.6	27602.1	65382	218405	272024	64048	15824.6	68281.2	251703	317804	73296	44647.6	47060.4	1015080	3328240	796936	291033	742555	1527980	983874	249549	263463	300956	718855	2717090	1055460	314497	1139470	1010900	2700270	607418	430557	1442690
223200	304252	457326	99878.3	38508.8	93085.8	283086	271864	49434.8	28444	67622.5	236719	281258	66610.8	16208.8	72982.1	267394	332572	75576	45223.6	48849.6	1015440	3343470	796037	291320	747530	1535080	986723	247607	263548	301160	719618	2722480	1060240	315462	1137800	1018160	2696600	611539	432287	1453450
224400	324614	481968	105501	40333.3	97947.6	299113	292753	52492	29342.1	71360.8	256084	292232	69935.4	16861.6	78352.4	278806	348154	78341.7	46627.2	51284	1013440	3353310	796385	292224	750130	1528870	988965	248229	264491	301175	729164	2729110	1069750	316548	1140260	1020990	2705940	613860	433985	1463410
225600	347046	511165	111586	42393.2	104127	319262	315522	54350.4	30174.8	74229.2	275215	303061	73102	17556.4	83578.4	292962	359329	82667.6	47976.3	54476.8	1018940	3362670	800088	293682	757284	1539160	990812	249806	265634	302216	732521	2746510	1075270	318357	1142230	1023260	2708070	614935	434390	1466160
226800	370302	537769	118016	44454.8	110298	338493	341630	57724.6	31386.4	78636	297763	314047	78130	18257.2	90576	310676	376148	87225	49680	57949.2	1009330	3381600	802885	294948	761711	1547630	992067	249407	265285	301559	735036	2759580	1077270	318499	1139330	1023240	2717220	618695	434536	1470460
228000	396094	571490	125411	47267.6	117698	358939	370589	60194.8	32626.7	83236.4	320541	327748	83408	19073.8	97743.6	325028	393264	91821.6	51660.8	61456	976089	3389640	805344	295973	766328	1542610	995229	249054	265210	299315	741351	2764470	1083810	320925	1143360	1030790	2727580	625133	438248	1478940
229200	419464	605159	133237	50218.4	124873	380258	396435	63625	33622	87781.3	341233	340050	89444.6	19819.2	105661	341424	412295	97408.3	54076.4	65513.3	982855	3382730	808112	297648	772503	1547730	997857	248360	265672	298699	746809	2773550	1083870	322267	1142950	1029070	2725400	626202	437542	1485470
230400	438626	640972	141290	53211.3	133136	404472	426612	67219.6	35081.3	92272.4	366062	352264	96987.6	20953.3	114592	359977	436228	104196	56507.1	70086	976415	3377350	809646	298943	776780	1543400	996084	246195	264397	296133	748546	2779600	1081540	322908	1134790	1030480	2758590	629036	439861	1491050
231600	459100	682209	149770	56402	141098	424849	453772	71716.3	36419.2	97377.1	391107	366237	104061	22300.8	122927	376639	459643	109133	59125.2	74303.8	976138	3376010	810206	299990	780661	1545250	1003630	246321	264129	296193	753908	2786920	1080570	325161	1129670	1038180	2764510	634127	441714	1494970
232800	479214	716768	157740	59434.6	149231	445030	478776	74930.4	37435.4	102514	412341	380693	112553	23725.4	131364	393640	485581	116029	62227.6	78718.8	981397	3378210	817285	300748	788486	1561080	1005000	246352	264225	296486	752069	2796740	1081860	325382	1130030	1040170	2759920	634824	443705	1499270
234000	492109	750574	165460	62440	157015	465118	506040	78845.2	38857.6	108050	440386	394484	122178	25231.6	141173	414438	507903	122450	65691.7	82959.2	981655	3379220	816818	300848	796296	1567340	1005610	247951	262937	296885	752345	2799840	1084430	326175	1128550	1045150	2765930	640449	444678	1505370
235200	506698	789236	174559	65458.8	163770	485085	529535	82362.1	40165.2	112252	462773	408276	131137	26735.2	149862	428201	530679	127528	68809.6	86711.2	980750	3393650	819273	300733	802713	1565530	1007250	249884	264852	298248	749842	2799960	1092300	327173	1131270	1047920	2779620	644544	446399	1516040
236400	518613	822501	185305	68015.2	172187	503982	547688	85686	41150.8	118073	481626	418495	141321	28354.2	158805	442568	553253	133731	72440	90800.4	981841	3398850	825983	301604	810463	1582960	1010780	249521	265787	296432	748464	2805010	1089750	326289	1128000	1046540	2775770	645566	445748	1516780
237600	523160	850254	195648	70380	179369	518155	567506	88280.8	42573.6	122792	504462	429679	151863	29982.8	167098	460902	577771	138706	75832	93582.5	979511	3413660	826514	301401	816722	1586100	1013140	247814	263375	296157	750588	2802890	1091370	327972	1124590	1050210	2776560	649656	449304	1521520
238800	531051	880568	203845	72418.8	185688	532576	583773	91045.6	43570.4	126790	519988	434481	161333	31405.8	173001	472129	595382	141703	78724.2	96134.8	982308	3422480	829996	302292	820035	1591450	1016180	248452	265592	295754	753060	2812340	1096960	331218	1127690	1049680	2773550	654577	449465	1538180
240000	531494	901135	211006	74023.6	192192	544409	595489	92047.9	44341.6	129257	527298	444547	171841	32982.4	179232	485236	617049	144356	82860	97513.3	989583	3430270	832490	304287	824410	1606750	1014420	248120	266800	295818	752492	2822910	1097870	331952	1125260	1042850	2789040	661308	450224	1548010
241200	529048	916377	216630	75449.6	196964	558709	606062	94328.4	45230.8	132038	540358	453142	181730	34590.4	184651	498248	635550	146716	86136	99437.2	987371	3442370	832641	306104	832139	1606850	1015230	249100	266341	296348	752975	2817930	1097190	333120	1116680	1046160	2797750	667526	453639	1556210
242400	527276	931392	222613	76824.4	199726	567771	610383	95075.2	45945.2	133798	546383	460498	190805	36104.4	189041	507563	651523	148457	88750.4	100284	986568	3446830	837528	307485	834497	1611420	1020080	250500	267202	297534	759277	2820570	1103890	335760	1115830	1047760	2796670	672130	456158	1559300
243600	517811	933747	228065	77451.7	204207	575795	609563	96017.6	46548.3	135800	546668	465068	199592	37282.4	193436	516143	668049	150366	92570.8	101033	992093	3460000	841551	308656	837911	1625020	1019390	250966	266643	297191	757439	2826360	1106760	335904	1115570	1045540	2796850	676388	455988	1560250
244800	507951	932863	232041	77582.4	206369	586693	609168	96247.6	47297.6	136758	553123	468430	208096	38993.2	196495	527937	688394	150770	94722.9	100946	990828	3462940	844722	309255	842868	1631480	1018340	249660	266875	295013	755205	2825090	1113150	338461	1115980	1047260	2800040	682601	458250	1563880
246000	502185	930257	235585	77908	207427	597985	605338	96070	48133.6	137371	550216	471100	212851	40114.4	198804	532420	697196	150694	97089.2	100295	990503	3459230	850372	310318	844824	1660320	1024550	250228	268436	294675	755896	2828800	1115980	341434	1115340	1053660	2800410	684613	458835	1570470
247200	489688	923835	237768	77278.4	208738	606603	591781	94996.8	48729.2	136756	539448	471172	216824	41060.8	200764	540074	707053	149957	98826.7	99450.4	999390	3459100	854904	312871	849482	1674230	1024900	250230	267768	295544	753571	2833640	1115550	342665	1110990	1049140	2795000	690466	457912	1578660
248400	477946	911148	237839	76358.8	207918	613660	576903	94862.9	48646.4	136418	528644	471282	219997	41692.4	201090	548449	710573	147243	99741.6	98170.8	992519	3471970	856285	313630	853626	1675530	1020160	250982	268738	295827	757090	2838590	1119210	344622	1110310	1048370	2808370	697505	458708	1590520
249600	463186	895500	236876	76332.1	207168	619566	560871	94331.6	49005.8	134872	518829	469761	219237	42101.3	199918	547922	705912	145597	100390	96076.4	995248	3471580	862184	314140	855420	1690250	1026430	253254	269575	297432	759117	2851560	1126830	345819	1109330	1049880	2820850	704406	460624	1599230
250800	445037	869248	235327	74946.8	205582	623317	542739	93231.7	48772	133738	504613	466300	218772	42379.6	196840	551950	702658	141796	101470	93829.6	1000350	3475660	868442	316833	860906	1701560	1028390	253405	269564	297614	754096	2855440	1125600	347490	1105200	1049130	2821120	709143	461228	1600760
252000	428952	841899	232942	73995	203070	625844	524828	91300.4	48912.1	131410	489213	463541	217160	42939.6	193004	554930	695092	138234	101420	91525.6	998220	3485760	869745	316672	864439	1706430	1026500	252635	268539	297316	749039	2855200	1126530	349288	1099660	1053770	2826450	716715	462401	1604130
253200	412617	820526	231061	73356.4	200041	628570	506780	91034.4	49046.4	130216	472139	456925	213168	42962	188905	551360	684983	135182	100192	89320.8	1001750	3485160	876086	318268	869108	1716550	1031750	254003	270145	299165	750507	2855360	1135010	356071	1099230	1056610	2827770	721611	462045	1609020
254400	395915	793774	227086	71807.9	196930	629470	486349	89141.2	48880	127365	457722	451568	208675	42794.8	185070	548910	676856	131799	100027	87138.8	1007940	3493460	880184	321551	877824	1737880	1028840	253740	269970	298408	747795	2864500	1135020	358946	1096660	1056630	2822160	726973	461894	1617900
255600	384180	764430	223067	70526.4	193026	630397	469550	87558.4	48691.2	125731	440732	447268	203183	42847.1	179989	543455	664696	128505	98219.6	85419.2	1008590	3501260	884708	322508	885006	1744420	1028260	252509	270999	298494	748561	2869790	1139400	363302	1092230	1057660	2831270	735269	462823	1628370
256800	372048	738502	217727	69716	187727	628218	451504	86456.7	48704	123324	420318	442708	196261	42143.6	173544	531954	650040	125224	96418.8	83161.3	1011200	3501820	892642	324192	891365	1758160	1032530	254488	271591	300253	752175	2879300	1140370	366128	1089820	1064850	2848470	741768	463092	1639310
258000	359094	711239	213359	68630.8	182991	624230	435515	85348.4	47749.2	121623	399354	436180	191485	41832.9	167696	523421	635778	121769	94086.3	80762.4	1004570	3508120	897690	325880	900100	1780850	1031920	254724	272582	300838	749287	2881950	1139640	368980	1083150	1064250	2844400	747401	462523	1648880
259200	348885	681548	208027	67364	178320	617307	420582	83262.1	47364.4	118963	380435	438055	183957	41607.2	161529	517910	618402	118748	91852	79475.8	1000110	3525880	900020	326575	903592	1788600	1029810	254872	273426	300646	744671	2880270	1142290	373183	1079460	1067660	2852500	754508	462999	1659440
260400	337781	660701	203398	66359.2	173783	612396	405221	81848.4	46788.3	117360	360585	434928	176609	40742.9	154581	505074	596023	115930	89554.6	77526	997119	3528830	906195	328734	907036	1811570	1028730	256998	275049	302049	744064	2889990	1146820	375698	1075360	1066250	2868670	760403	463065	1672160
261600	324551	641316	198125	65452.8	168528	599962	390652	80012.5	46241.6	114168	344412	429019	169295	40448	148437	494918	577244	112746	87534.4	75240	997865	3539140	912419	330336	915825	1834350	1028200	255805	276189	303604	738468	2904570	1144390	378296	1068420	1065710	2860150	766156	464038	1681630
262800	313862	625687	192586	64641.3	163050	589641	379517	79031.6	45524.6	112270	328608	423630	162866	39648	142576	480439	557746	109308	85166.4	73435.6	998873	3556920	919361	332303	924173	1832080	1027140	256241	276475	303175	731880	2913840	1147810	381814	1064500	1071840	2872450	772220	465198	1696620
264000	302876	611454	187358	63932.4	158178	579116	365685	77575.6	45143.2	109980	314366	417389	156286	39082.4	136490	464041	536085	107381	82574.6	71913.2	1002570	3552890	925789	333834	934216	1850880	1034550	257697	277889	304983	726804	2929720	1153160	384622	1065610	1075220	2878420	777491	465462	1705750
265200	292180	592870	182314	62853.2	153098	563506	353583	76575.8	44143.2	108366	303365	412590	150550	38397.6	131276	450721	520821	104823	80529.2	70039.6	1006080	3564670	928063	335934	943056	1867090	1032730	257462	276986	305930	724269	2943390	1153060	386689	1061180	1079300	2882910	785196	467344	1712520
266400	285286	576030	177325	62439.2	148034	551178	342628	74802.4	43601.3	105834	291036	407383	145194	37932.9	126482	437048	504912	101983	78292.9	69081.2	1006130	3579160	929470	336623	948680	1879270	1031840	258974	277067	307810	727826	2958690	1156240	389521	1058410	1083540	2893830	789572	468671	1719370
267600	278736	561137	172883	62125.6	142902	535193	330884	73667.9	43038	104139	278774	401592	139473	37224.4	121217	422253	490146	101037	76177.6	67638.8	1006490	3585380	937070	338656	957840	1896070	1034310	260250	277666	308453	725351	2972490	1155110	395104	1058610	1088930	2897870	792717	469763	1726490
268800	269806	545706	166873	60622.9	139038	516759	321441	72024.8	42669.2	101993	270473	396142	134140	36185.4	116834	411947	479395	99134.4	74835.4	66474	1010480	3595940	942957	339870	962900	1903960	1035140	260610	277831	310890	721945	2987640	1156090	397928	1053610	1088560	2900600	799760	487977	1739600
270000	264600	534140	161680	60177.2	134438	501576	313222	71189.6	42446	100388	262368	379685	129942	35472.8	112967	399262	467658	96472	72735.6	65595	1009300	3607260	946845	342239	969093	1909650	1043730	263283	279397	312698	783780	2999420	1162900	402087	1053060	1093150	2914650	806312	489073	1746800
271200	258386	521864	156988	59186.7	130081	486612	305475	69922.4	41687.1	98437.6	255020	384460	124760	34930	109314	386817	456230	95287.5	71348.4	64198.8	1011870	3608320	952652	344449	976610	1922480	1049870	262251	280434	312946	779075	3022160	1165350	404099	1050210	1097430	2918910	808950	487337	1750570
272400	251327	509238	152472	58300.8	125899	471193	297940	69098.4	41279.6	97021.7	249826	380285	120381	34234.4	105077	378650	446751	93374.4	69292.4	63516.8	1013960	3623380	959032	346865	980504	1928860	1050530	260530	280674	313528	768344	3042060	1169550	405883	1046530	1099910	2917520	814578	485837	1757920
273600	246604	499622	148204	57803.8	122519	455602	291779	67828.8	40990.8	95095.2	243405	368463	116488	33720	102389	368855	436235	92131.7	67960	62484.8	1015490	3630870	963369	348024	983100	1932040	1057330	262067	281935	315485	767374	3059890	1174860	409660	1047150	1108820	2934600	821169	487785	1768910
274800	242972	491335	144712	57175.6	119312	440872	284369	66845.6	40170	93639.6	236670	364164	112825	33212.9	98971.6	361713	425420	90653.6	66917.5	61180.8	1022950	3634440	969367	349363	987858	1952290	1063970	264874	283604	317039	766837	3076280	1177570	409467	1048690	1115230	2944620	825937	487637	1775030
276000	238263	482100	141061	56479.6	116031	425523	279122	66078.8	40258.4	91820.4	232403	366201	110005	32739.2	96445	358305	418936	89367.1	65752.4	59967.1	1027950	3645110	971691	352152	990244	1961620	1065380	264660	283458	317878	761879	3095710	1180300	411101	1044280	1119240	2949730	831360	488522	1786600
277200	235269	477627	137580	56019.6	113806	414717	274776	66016.8	39968.8	90982.4	229066	362655	107003	32171.3	94132.4	352970	409242	87744.4	64405.4	59438.8	1030990	3652720	977624	354680	992410	1955750	1068610	265586	285832	319492	758150	3110860	1183160	412320	1043340	1126670	2956120	834141	490248	1791440
278400	232806	471345	135512	55319.6	111576	401703	269703	64445	39257.6	89522.9	224872	351808	104620	31416.4	92272.5	349266	402615	87020.8	63290	58526.7	1034350	3661510	981111	357091	999093	1963530	1075840	266128	287261	320861	757630	3138850	1184880	415264	1046760	1133190	2954670	836700	491370	1791720
279600	230914	466823	133373	54552.1	110211	392022	267184	63798.8	39406.7	88457.6	223475	350497	102705	30468.3	90050.4	349624	396997	86068.4	62094.2	57474	1039230	3679780	982774	358530	1004630	1964500	1075980	266202	287199	322052	759390	3152240	1186500	418259	1046440	1139060	2958620	843682	494362	1798840
280800	231139	468826	131887	54426.8	108703	380875	263854	63353.3	39499.6	87107.9	221823	353478	100753	30305.2	88605	347876	392439	85236.4	61201.6	56900.4	1043340	3691930	986199	359722	1002320	1973150	1089510	266011	287746	322224	760378	3170840	1193300	434103	1045510	1149660	2966760	845980	495268	1809140
282000	231554	468830	130321	53946.3	107953	372605	266316	63688.4	43423.3	86374	257790	339082	104494	30939.6	88126.8	386145	402067	90270	53735.6	57490	1126850	3488250	1016990	392982	992698	2097820	1142330	272138	308262	326115	875170	3325260	1264560	465405	1087540	1278280	2918360	854412	527037	1872380
283200	241709	450840	113907	54000	100662	314935	255550	64027.6	41993.2	85238.3	234332	338634	99639.6	30961.2	88522	371880	385570	91423.6	52998.3	60504.4	1124470	3473480	1024980	396157	1008360	2050870	1169360	273266	311626	327977	848602	3363030	1304230	479070	1149140	1265360	2917300	834908	535209	1890050
284400	233270	452751	114322	55892.4	103280	308779	258645	63645.4	40874.4	84259.6	234002	335833	97881.3	30278.8	87882.4	369784	396187	90016.3	52284	59610	1127780	3386110	1025820	396602	1015460	2047310	1149490	276771	313393	331024	818372	3443570	1310190	490708	1163720	1270990	2895120	824497	543650	1882610
285600	226622	447645	117840	55065.6	106832	313875	257002	61906.8	38648.3	80670.8	227086	334125	92495.2	28973.8	83636.8	366882	381544	87284.8	50036.7	58202.8	1108800	3388470	1001840	392508	983626	2027360	1102100	271043	305054	326035	787998	3502650	1289260	490873	1156500	1277050	2844890	817594	542642	1840450
286800	219902	436019	120096	55320.4	109556	314285	253262	58261.3	36509.2	76179.2	214952	322841	87662.5	27600.4	78466.3	352951	362793	84113.8	47687.6	56334.6	1073880	3383370	970418	389446	943746	2005800	1054070	263008	296703	319916	774401	3550790	1290470	487448	1143930	1272340	2820360	813091	537764	1795480
288000	212078	421977	121319	54625.8	109340	307548	248790	55695.6	34622.1	73482.8	203444	311732	83934.8	26511.3	74025.6	344155	346696	79908	45720.8	54535.2	1054520	3369400	951085	391510	919605	1984940	1011520	255261	291004	315138	769908	3601250	1294730	488643	1137740	1284820	2818660	814832	536691	1771370
289200	203037	406377	121666	53711.2	107770	331853	242245	53990	32976.4	70992.9	179927	306156	79643.3	25266.4	71321.7	317863	338156	72657.2	48864.4	52629.6	1074790	3810490	1035580	405848	968898	2181800	1087050	260658	305977	326911	778867	3744280	1360210	515380	1184010	1362010	3080370	905477	560417	1885880
290400	211440	450657	147822	57055.4	124784	372308	279415	60515.2	33450.4	79236	198762	351654	87831.6	25703.8	74706	375023	388682	72954.8	54355.6	50534.8	1234140	4089780	1101540	421909	1016850	2298940	1077100	276577	311643	343461	819327	3749420	1392290	532466	1218610	1426930	3201050	949110	584356	1951770
291600	224026	438037	142964	58526	117276	358706	265733	57973.6	35374.8	77541.3	190968	334705	90498	24794	76776.3	379650	390607	78597.6	55163.6	52797.2	1163370	4162120	1115150	425055	1031130	2310120	1092070	271840	316085	339510	797029	3708780	1425680	520258	1242940	1392710	3271050	958413	588234	2015970
292800	266200	466240	141986	60945	116905	358207	284185	66637.2	42055.2	86916.8	213713	344090	93619.2	24371.6	80517.2	410625	402747	87024.2	57250.8	57715.6	1162970	4147960	1096040	428428	1047170	2286410	1115740	270898	318088	334536	799132	3697620	1416280	511875	1237320	1388420	3295670	972929	587936	2110000
294000	328169	551481	160747	65541.6	133991	405873	339168	83411.6	50085.2	105215	259383	392963	106472	26043.8	94859.6	472029	465051	95416.8	62560	62990.4	1172360	4160970	1115060	433892	1070630	2246420	1144030	270806	328832	330033	823685	3714260	1421130	508097	1247210	1366030	3280410	1000590	584616	2165350
295200	387860	663958	189996	71858.8	160184	474292	395119	96223.8	58154.8	118346	302881	450908	116948	28527.6	109912	510987	505549	101663	67681.6	66765.4	1176320	4176160	1114100	432908	1074530	2193310	1151880	271863	331912	332040	836158	3724110	1399310	500723	1233710	1336540	3284450	1006630	578546	2163320
296400	427037	765011	213271	76537.1	179530	523644	439490	103378	62451.3	124009	338176	500453	122782	29639.2	120216	540229	525034	104350	70342.1	69558.8	1157720	4191850	1097730	424243	1069260	2167380	1137670	272921	327248	330534	826898	3711630	1365900	492692	1198630	1308040	3262000	982947	570243	2105740
297600	457474	837060	226321	77790.4	191072	557595	473739	104846	64973.6	125816	361535	533067	125771	30298.4	125542	557123	537824	106999	70898	71464.6	1141470	4201300	1083250	414990	1063410	2119770	1138620	274650	323538	330281	817867	3708890	1346620	491105	1175910	1293600	3223550	968390	562113	2078410
298800	477539	896558	235341	78632.9	199041	581771	500275	105126	66691.7	127243	376987	560120	128167	30431.3	128770	568662	556364	110508	70387.5	73367.6	1136900	4196170	1083490	413970	1066670	2122150	1152360	274969	324267	333512	813050	3709250	1340340	488834	1165230	1284580	3189210	966375	555357	2077390
300000	487607	940699	242176	79069.6	205201	603398	526262	108075	68608	130890	400689	586784	132818	30215.2	135269	585566	582308	113851	70059.2	74491.7	1144830	4190450	1094510	416732	1081150	2094670	1164780	276606	324468	337258	814642	3699900	1337520	488658	1154650	1283280	3162250	973844	552947	2086140
301200	494716	982515	246484	79891.7	207824	612551	551776	113444	70526.7	137943	420673	601178	139880	30562.8	143055	591428	605885	117751	68874.8	74749.6	1147040	4180070	1095010	418236	1077220	2064940	1174690	280962	324750	342512	824085	3691510	1345380	490237	1153110	1294500	3153860	987136	552636	2095120
302400	501061	1013980	248425	80513.6	209168	616562	571738	118521	71668	144190	443584	624814	145736	30970	150553	602951	630370	120306	67435.8	75140.8	1147750	4172470	1101140	420563	1077870	2058630	1176770	285150	326653	345808	827042	3703770	1335150	488547	1147700	1297040	3144410	999420	550086	2093860
303600	508271	1039530	251344	80926.3	211896	622358	596843	123361	72887.2	151565	474469	632543	152466	31654	157598	621799	654466	122331	67290.4	76143.2	1148840	4174240	1103270	422853	1075340	2057860	1177170	286755	327337	346634	826914	3714190	1335190	488913	1142020	1302740	3135530	1004450	550550	2085430
304800	525928	1065480	255932	82332.8	216324	628700	625113	127458	74520.4	157969	502041	639588	158882	32364.2	164377	633953	672506	124814	66910.8	77056.4	1152890	4168720	1109580	423734	1070570	2056880	1184270	287649	329992	347039	826487	3725380	1339820	492414	1143970	1315560	3134590	1003820	549625	2076270
306000	540754	1079010	261864	83213.2	221629	632193	656650	130839	75456.4	162397	526843	644688	166570	33024.4	170460	649040	691546	127284	66887.6	78586.7	1159650	4174810	1119210	427466	1069680	2064970	1188100	285124	331611	344743	830610	3740620	1336470	496172	1140600	1318940	3128490	998138	548540	2055280
307200	551425	1089240	266576	84217.5	226990	640379	694091	137523	76391.3	167735	558251	655155	175719	33878.8	178310	664069	718094	129728	67327.9	79975.6	1160830	4188770	1124070	428881	1067840	2062480	1186980	283378	329097	341961	832942	3740960	1334680	498008	1132460	1331420	3120530	994808	549098	2048140
308400	559762	1098910	271478	85954	232197	644580	728478	142518	77070.8	171713	584791	659530	183401	34926	185774	672228	737907	133012	68050.8	81736.7	1165940	4183940	1132240	432670	1063780	2072820	1191710	282331	329549	341368	835861	3745980	1333130	499944	1127880	1340520	3111690	991627	545666	2043830
309600	556635	1099780	274450	86786.3	237053	646487	761226	145756	77431.7	174192	608810	666770	192669	35988.8	194668	681414	761003	136446	69054	83995.2	1171160	4193230	1139420	434869	1060720	2084150	1187630	280973	328776	338592	835065	3771240	1322790	502552	1120420	1341340	3086950	990703	542651	2039190
310800	552721	1099990	277619	87491.2	240390	649662	788030	148980	77648.8	176270	637307	672806	201626	37237.6	204795	694781	784657	138865	69808.4	85532.9	1173930	4188980	1140620	436245	1056360	2088980	1190300	281200	327958	336845	834914	3777450	1327450	504218	1116560	1349530	3072790	990905	542352	2042710
312000	544612	1099730	281403	88737.5	244535	651458	803980	151039	78428	178342	650544	679280	210284	38014.8	213505	697175	804515	142296	71225.2	88100.8	1174120	4188120	1147920	438152	1056410	2095700	1192200	281675	327098	335255	836841	3778050	1326150	506858	1112100	1356960	3057600	989692	542790	2043050
313200	533820	1088050	283530	90358.8	247663	650910	814396	152628	77912.4	178997	665731	683449	219549	39561.3	221830	704460	825541	145655	72448.8	89790	1178060	4189240	1150880	440963	1058310	2102210	1190080	278610	327981	333764	835311	3771890	1315590	507762	1099820	1356010	3039320	990163	541714	2044160
314400	523387	1080690	286335	90301.6	249952	653198	820590	153965	77928	178710	672847	690658	226276	40497.2	228279	712245	839311	146986	73393.6	91470	1173710	4185400	1153770	441277	1058780	2093950	1189790	278170	327513	332101	834070	3775370	1314710	509805	1096690	1361440	3040920	992626	541281	2044020
315600	509734	1069250	287631	90958.8	252303	648084	823219	153080	77827.1	178394	672942	691330	232290	41762.9	233760	714832	849276	149526	74647.5	92880	1175280	4175080	1158720	444179	1059010	2101210	1186390	278852	327624	331006	833643	3781020	1311960	511496	1091970	1363640	3033160	990513	540400	2034740
316800	493089	1046380	289963	90759.6	253588	646623	820934	152483	77270.4	177078	676462	696231	239266	43039.2	240043	719868	861048	150767	76294	93698.8	1175660	4179090	1154440	444155	1058980	2103880	1181290	276041	327200	329515	836204	3784220	1302720	513344	1076880	1363710	3026440	989233	540503	2030090
318000	479625	1027790	292551	90168.3	254096	642791	816633	151402	76551.3	176534	668101	695844	244351	44317.9	242910	720148	866790	151796	76992.5	94146.4	1167710	4171160	1156590	444141	1057100	2096380	1178470	275364	326421	329230	838191	3791830	1302730	513784	1073100	1368730	3016130	987439	540850	2026520
319200	460509	1002840	293798	89933.6	254800	637475	804950	149925	75692.4	174430	656708	695758	248244	45493.2	245506	718556	871448	151947	78186.4	95037.5	1171730	4167070	1156010	447423	1057690	2098790	1175150	273487	326598	327492	834203	3806020	1298420	513544	1068220	1367660	2994240	987836	541186	2015530
320400	444988	971707	296130	88643.8	254879	633647	796930	149775	74868.3	173709	647693	694498	252729	46267.2	247266	716456	868253	150910	79333.6	93888.4	1169020	4166880	1156780	448765	1060070	2094160	1168640	274132	324541	326205	831056	3808240	1295240	514452	1063080	1369660	2987710	986931	540185	2006740
321600	431592	944018	297255	88116.8	254308	629220	786460	148691	73857.2	172241	629750	692120	253837	47015.2	247342	711017	859875	149061	80019.6	93739.6	1164600	4159860	1161760	449929	1059610	2091580	1169310	272763	325483	323675	831808	3812810	1298890	516344	1059090	1372370	3012570	986721	541557	1998340
322800	412685	913944	297322	86620.8	254594	620606	771196	147053	72166.8	169774	608826	683524	255839	47801.6	246451	703567	853094	148303	80442	92106.8	1164730	4156450	1166020	452579	1062500	2091860	1164060	270615	324889	321988	826184	3819130	1288880	515886	1051620	1371530	2999750	982990	541760	1987080
324000	398694	882300	297135	85686.4	253084	615704	751686	145472	71218	167919	590520	677627	257203	48373.3	245741	696983	842435	145202	80567.1	90750.8	1161980	4154540	1161610	453612	1061660	2082290	1158540	269606	324643	318707	823570	3816760	1289670	516030	1048950	1374790	2989110	983879	542370	1982480
325200	382049	854502	297847	84361.6	250772	608371	733045	142741	69402.4	164685	567591	671364	254272	48788	241595	684250	828212	142395	80860	88572.1	1161480	4150640	1162850	454914	1059180	2091220	1159140	269006	324569	318402	819061	3821610	1292460	519337	1044790	1377440	2967480	981809	540810	1979090
326400	365798	823814	296747	82232.9	248360	600102	711448	140122	67856.7	162708	545460	660295	252738	48985	238186	675159	815340	139668	80671.7	86166.4	1163290	4153030	1161430	455647	1059210	2090920	1156330	266754	323318	315759	813253	3825390	1286190	518897	1040630	1375630	2943960	981975	539833	1971550
327600	353915	795527	294327	80812.8	244864	592032	687851	137171	67147.2	159893	522435	646844	248531	49549.2	231449	664532	797455	136286	80152.8	84232.9	1159360	4147720	1159410	455280	1057940	2088000	1153290	264824	322477	314748	815175	3826940	1289570	520984	1037650	1380480	2936330	981588	541030	1971170
328800	340304	766943	292837	79335.8	242551	588649	661458	133642	66092.5	157370	496951	634109	242946	49144.2	224785	647499	776914	133405	80118	82170	1158570	4144650	1161020	458205	1058660	2090080	1152820	263903	322838	313273	815450	3835730	1287520	521480	1037530	1380720	2929700	981122	540052	1966340
330000	326118	736398	287736	77612.4	238410	578822	638885	131122	64275.2	154484	476140	620102	238671	49521.2	219410	636190	764898	129451	79162.8	79115.4	1158270	4149510	1157350	460569	1057110	2088850	1151020	263708	322508	312641	812790	3832950	1286390	521925	1031640	1384710	2924680	980069	542068	1963190
331200	315348	710066	284408	75799.6	234152	572631	613936	128793	62750	151518	450551	610262	231676	49338	213469	618030	739707	125310	78248.4	76670.8	1157710	4150720	1158670	460597	1055830	2088310	1152720	263608	321568	311926	809836	3831420	1288890	520963	1029880	1390810	2924170	982241	542632	1960050
332400	303751	682975	278775	74408.8	229898	565396	590152	125898	61462.8	149059	429230	596218	226088	48727.1	206462	601381	716677	122113	76951.3	74932.4	1159070	4150350	1162280	462105	1056920	2095650	1152590	263841	322396	312795	804316	3848550	1281060	521990	1026870	1389750	2911960	978675	540058	1946690
333600	292928	652183	273208	72226.8	223460	556743	568181	123262	59768.8	146406	412535	587926	219322	48570.4	199692	585758	697111	117674	75790	72472.5	1158910	4164570	1158150	463064	1055000	2094530	1152260	263225	322836	311087	805308	3851610	1282600	522531	1024660	1398920	2900300	979562	541038	1945760
334800	284444	627555	266487	70762	217807	550613	548527	120738	58156.7	142809	391261	572305	212026	47656.7	192656	566225	678702	115337	74502.1	69974	1152310	4168000	1161880	464505	1054750	2098320	1152710	264800	323312	312586	810784	3857700	1284800	524648	1023340	1401000	2891460	982903	541106	1942030
336000	273819	601292	259143	69578	212312	539285	530565	118185	56803.2	139875	371955	558776	204874	47294.4	185566	548518	656228	111971	72986.4	67642.5	1154430	4164140	1164450	467156	1053430	2107640	1155070	263819	323510	311524	806470	3863280	1279580	524084	1021550	1401000	2875110	978959	541146	1933030
337200	265099	578895	252257	68348.3	206088	529546	512608	115882	55540	137272	353845	545078	199286	46132.5	179410	531852	631540	107946	70983.3	66134.4	1150920	4165820	1163270	469499	1053560	2103960	1157300	261085	323474	309571	807324	3858010	1281030	524810	1018910	1408700	2871770	978452	539472	1934330
338400	257296	559688	244799	67126.4	200668	521460	494398	113409	54174.8	135148	339336	532806	190656	45354	172199	513390	610285	104549	69314	63948.8	1149570	4165750	1168070	474136	1047960	2112910	1167200	260273	323422	308524	808513	3858100	1284630	527060	1018650	1410510	2867950	974928	539988	1932840
339600	249184	537524	238023	66227.1	194820	512398	478203	110392	52711.7	131521	328422	515114	185217	44142.5	167229	496443	591766	101740	68217.2	62042.4	1148380	4164220	1168350	476070	1050370	2117580	1169040	259911	324202	308358	802830	3853270	1283060	528132	1019240	1411640	2872020	976266	538706	1929800
340800	242803	516706	230423	65066.4	189271	505492	464855	108605	51835.2	128956	317220	507646	179004	43528	162133	480625	574889	98984.4	66436	60767.6	1148970	4152470	1171940	475841	1048740	2114840	1173890	261011	323600	307430	805570	3854590	1289110	529400	1019840	1416370	2871990	979627	537117	1931340
342000	236983	501426	223270	64633.8	183269	494804	450691	105738	50298.4	126936	306208	493632	173221	42306.8	155788	464500	555416	97592.1	65246.8	59290.4	1154490	4135260	1176330	477705	1048170	2126330	1177310	261743	324750	307850	803506	3870640	1290840	529780	1022630	1422000	2854420	980356	538121	1927470
343200	231172	482465	215176	63672	177502	485986	437992	103470	49046.8	124483	296431	479815	168576	41380.4	151266	451227	541250	95962.4	63727.1	57803.2	1157160	4125470	1177970	480720	1045760	2132870	1180650	261566	325150	308124	805068	3874730	1292310	531003	1022060	1427800	2843270	982945	539111	1926490
344400	227640	467292	208227	62962.4	170930	480557	426701	101633	48346.8	122103	286581	466928	162142	40764.4	145510	436700	526529	92550	62081.2	56640.4	1157470	4116440	1181810	481277	1044040	2133350	1190000	261704	325969	306303	810371	3879010	1299560	532527	1026680	1438410	2840700	988764	539840	1930230
345600	221856	454795	201638	62204.6	166124	471868	415872	99054.8	46939.6	120148	278187	453674	156662	39440	140325	423190	512948	90666	60261.7	55697.2	1161960	4112350	1186560	484178	1046210	2141870	1199220	262048	325370	306417	810935	3878440	1300100	533866	1030940	1438010	2829730	986985	539123	1924410
346800	218560	441292	194658	61432	160407	463547	405743	97041.3	45993.6	117936	271078	444293	152433	38820.4	136404	411704	500518	88857.6	59113.6	54890	1163260	4115860	1185530	486920	1046950	2153060	1201220	258989	324920	304478	808753	3882890	1303550	534014	1030630	1445050	2824960	990810	539717	1924150
348000	215143	428685	189543	61218.8	155578	456123	396768	95259.2	45287.9	115740	262882	434478	147080	37993.3	132147	399706	486981	87485.6	57671.6	54037.2	1170470	4110250	1192620	488042	1045940	2159030	1207950	259529	324821	303956	809818	3881150	1314050	535531	1034640	1455910	2823730	993968	542688	1921590
349200	212030	417994	184064	60704.8	151244	447519	388188	92955.6	44478.4	114494	257161	425209	142312	36851.2	127472	390771	477623	86742.4	56774	53485	1176060	4108100	1201020	492273	1048580	2172120	1212090	259727	326141	304826	812153	3895360	1315530	536112	1039000	1461010	2829130	998208	544539	1921180
350400	209986	407295	177801	60466.3	146854	438134	380725	91128	44050	112412	251664	419057	138375	36115.6	123879	384108	469471	85491.7	55695.2	53011.2	1177370	4114000	1201250	494054	1047610	2174380	1211570	259488	326562	304677	817626	3900660	1319430	535798	1044400	1468350	2829740	1001970	546666	1924350
351600	209873	401180	173643	60076.4	143075	429814	373896	89962.4	43442.8	111517	246675	411906	133942	35734	120582	376794	460019	83946.4	54785	52486.4	1184040	4124390	1203910	495144	1048310	2179770	1216720	263326	327658	306701	820836	3899650	1329280	538324	1050340	1474480	2849320	1004960	547630	1928930
352800	208681	394939	170625	59995.6	140716	421000	366811	88643.3	43351.6	110039	243989	405757	131288	34659.2	118105	371768	451252	83055.4	53993.2	51842.1	1191170	4110560	1207790	498427	1050970	2189780	1224260	262224	328190	306188	820000	3905340	1337280	540172	1056780	1483520	2853330	1007330	544404	1936950
354000	209362	390511	166897	60198	138057	413559	363963	87746.4	43135	109170	240557	403439	128174	34293.8	115924	369443	443420	82445.6	53508.8	51577.6	1193570	4109680	1206740	500249	1053170	2185870	1227140	260324	327878	304706	826260	3911470	1344930	542016	1063270	1493040	2844010	1012290	544391	1945600
355200	210817	391153	164024	60364	135476	407841	361818	86888.3	43112.4	108690	237405	401343	124978	33504.4	113985	366593	436909	82335.8	52913.6	51494.6	1196130	4105770	1212320	503921	1054240	2183430	1238360	260878	328431	304451	832488	3923370	1356350	543987	1069590	1501720	2830940	1016170	545553	1954360
356400	214526	392395	162500	60554.2	134146	402418	359416	86666.8	42901.7	108148	235885	398686	122948	32954.6	112661	367045	433254	82466.4	52329.6	51770.8	1204700	4111710	1215290	506370	1057960	2184630	1241440	258879	329500	303077	834079	3934380	1360900	544174	1076740	1505990	2825030	1017200	544034	1954440
357600	217986	392923	159832	61181.2	132571	396952	359780	85970.8	43337.6	107871	236572	398763	121269	32510	111470	371277	431097	81989.6	52097.2	51682.9	1213900	4105280	1212910	508204	1057670	2186110	1245470	258394	329971	303681	836929	3930230	1368650	543803	1083600	1515700	2826750	1021640	548575	1957180
358800	224401	398246	159661	61408.8	132222	393362	361602	85976	43517.9	108228	235397	401351	119364	31995	110495	374408	428171	81847.5	51704.8	51450.4	1218790	4106790	1212800	509880	1052810	2186810	1257750	258241	330758	303468	846216	3928390	1381030	543690	1093530	1526270	2828460	1023970	549405	1962130
360000	231592	404923	159316	62123.6	132026	390819	365833	86573.2	44154.8	108624	236806	404096	118501	31682.8	109678	380684	429931	82733.6	51557.2	52022.4	1223580	4117660	1213620	513958	1054530	2201360	1263440	258932	331968	304264	850756	3935190	1384650	544042	1101250	1529110	2827690	1025970	550855	1962490
361200	239797	414849	159981	63231.3	132184	389808	372311	87810.4	45062.4	109967	241474	407987	118280	31294.8	109768	389848	433614	83324.6	51776	52094	1236890	4110230	1215180	515637	1055130	2197670	1261770	259140	332001	304000	856680	3939520	1395670	545181	1108050	1537260	2839200	1029740	553398	1971740
362400	252098	426956	160802	64176	133231	390415	383171	89555.2	45664	111273	244786	414820	117442	31060	110292	398608	436968	84200.8	51757.5	52481.6	1247540	4097510	1217300	518785	1055590	2201660	1265330	260431	332985	304400	861033	3957650	1411440	547871	1117820	1547210	2848290	1030520	555437	1976280
363600	264791	440919	163196	65306.8	136140	391518	394844	91699.6	46652	113294	251831	421240	118202	30908.8	111442	410576	444091	85380.8	51552.8	52982.1	1256700	4102130	1218660	521924	1057430	2207840	1265710	261893	333901	306093	862632	3962530	1414920	549154	1122040	1556050	2839960	1028860	557447	1974430
364800	280000	456089	165467	66610.8	138636	395413	410897	95252	47987.1	115688	259286	433233	120186	30925.8	114081	425700	454609	86232.8	52208.3	53844.4	1262080	4108150	1219510	523243	1061570	2203190	1266950	260215	333904	305158	868223	3963510	1424780	550494	1128390	1564170	2836400	1035300	560584	1985470
366000	296877	476973	169251	68178.8	142309	401541	430958	99356.7	49538	119492	268836	445568	122071	31124	117421	440454	465850	87591.6	52428.4	54341.3	1275180	4100040	1223130	525704	1061600	2202020	1277270	259800	335381	305361	882609	3965540	1441190	552750	1137360	1571880	2845210	1040900	563416	1997350
367200	316099	499223	173736	69560	146685	407864	452443	104108	51057.1	124035	279764	456008	124917	31070	121401	455403	480350	89898.4	52750	55104.8	1291270	4097170	1228350	529034	1062940	2207810	1277370	259636	336567	305033	887138	3976990	1444280	552291	1146240	1581010	2857840	1041410	564249	1996720
368400	335517	521835	178950	71460.4	151204	416368	479983	109472	52879.6	128524	296585	470846	129270	31339.2	126443	476835	499083	91587.2	53523.6	56109.2	1301640	4105050	1230900	531600	1066170	2209520	1274960	258676	337140	305883	891040	3991110	1448080	553455	1148570	1585180	2860020	1046450	568056	1998010
369600	358198	549910	184744	73315	156345	427935	511548	115436	54930	134053	312372	487850	133363	31896	132846	494537	516930	93320.4	54031.6	57005.6	1307170	4127640	1229820	534211	1066400	2204150	1279170	259813	338814	306936	898272	3990680	1461290	556015	1156630	1592640	2863700	1051940	571012	1998800
370800	383360	577938	191154	75002	163078	440350	546555	123114	57055.6	140437	332889	505545	138390	32408.8	140760	512413	538115	96016	54835.8	58322.8	1323680	4125790	1237240	538359	1067320	2212730	1282080	262104	340624	306849	903701	3996140	1465110	556636	1164270	1596380	2860980	1052210	573298	1995180
372000	407358	607513	198877	76915.6	171214	455322	585075	132402	59375.2	147919	356729	523331	144985	33317.2	149413	535394	563555	98857.5	55547.2	59927.9	1333950	4130060	1241350	540710	1070520	2214220	1279520	262586	340555	306989	907388	3997270	1469260	558024	1167300	1601660	2861830	1055650	577470	1992120
373200	430703	641039	208172	79218.8	179175	471334	627563	141150	61659.6	156204	378941	543535	151682	34501.3	159008	553626	587974	100881	56037.1	61373.6	1345020	4128940	1241970	542795	1070650	2215330	1283400	264236	342797	308314	910250	4001120	1480420	560198	1172100	1604810	2875740	1061430	579784	1995450
374400	454487	673337	218503	80692.8	189694	487775	670822	150948	64759.2	165615	403466	564627	159480	35394.8	165367	571665	616366	103770	57385.2	62230.4	1360150	4135300	1248790	547315	1074930	2227560	1282630	264288	345247	308472	911041	4008390	1482620	561055	1179510	1606340	2872700	1063010	580850	1994430
375600	475470	702906	228134	82849.6	199205	508285	718821	161421	67627.5	175202	433498	586771	168936	36481.3	175737	594473	647667	105973	58578.8	64144	1373040	4140730	1253920	549112	1080150	2232220	1278330	261863	345032	305722	918037	4012340	1489800	562265	1181530	1607040	2873080	1067430	583790	1998990
376800	494117	736509	239443	85733.2	209748	526858	767330	172159	70577.2	184553	459425	609717	177801	38015.6	186800	612312	674738	108626	59615.2	65350.4	1388870	4136100	1253310	551774	1076890	2239080	1283320	260996	346970	305484	920464	4020830	1493960	564274	1183600	1611870	2884540	1071200	585736	2009410
378000	509770	764330	249437	87511.7	221854	543453	813862	182921	73451.3	195169	487258	633048	187398	39117.5	198288	629678	703594	111984	60958	66818.8	1405100	4138350	1257830	555131	1079470	2248540	1282740	261891	346932	306912	922927	4037390	1493880	565443	1185490	1611880	2883190	1072910	586498	2009840
379200	524078	789310	259933	88992	232983	560284	862100	192826	76552	204255	518400	659990	198722	41038.4	209368	652055	736825	113894	61748.8	68307.2	1409650	4157100	1258640	556634	1078770	2249570	1278240	260864	347945	306135	927258	4037420	1494990	567132	1183660	1617170	2887220	1078980	590714	2015340
380400	533890	816996	272676	91153.8	245727	577668	907775	203332	79388.8	211991	543256	684558	207672	42673.2	221271	666454	762659	116611	62902.8	70102.8	1423820	4149130	1260930	561004	1079390	2250650	1285260	264813	349016	308091	932937	4041280	1503130	568701	1189350	1627430	2885780	1081710	591249	2022110
381600	541236	840048	284371	92982.8	258023	591739	956616	210270	81950.8	219969	568230	712753	217704	44596.7	233135	680948	790788	119704	63976.3	71770	1443460	4131030	1272220	563935	1083360	2272260	1287610	265189	351123	307906	931572	4046160	1500930	569461	1188920	1628700	2895310	1081960	592415	2022690
382800	542215	858218	296338	94926.8	270545	605341	1021160	217969	84501.2	227623	594290	734760	228488	46572.4	244529	696502	816702	121726	64933.6	73272.1	1450640	4119950	1274160	564953	1086010	2288680	1282370	264674	352036	307876	936815	4052390	1505360	570363	1192950	1631880	2896230	1085560	593921	2026580
384000	543020	878479	307717	96573.3	282572	613777	1065330	223256	86957.5	232886	612528	761113	236388	48409.6	256692	706668	835769	123937	65524.6	74460	1455530	4106740	1275060	565691	1085880	2289700	1282960	265482	353495	308692	943878	4055290	1513340	572554	1196530	1634090	2903680	1087620	593392	2033820
385200	540123	891529	318915	98103.6	295082	618986	1101890	226626	88916	237845	626793	779445	245730	50190	267691	716281	858432	125411	66628.8	76185.8	1468640	4106540	1278000	568562	1086190	2301880	1287140	264733	354441	308717	949256	4066790	1507600	573613	1195540	1636810	2905310	1088690	594597	2035240
386400	533262	899198	328295	98715	306082	626842	1132150	229622	90884.2	240812	643136	800177	256179	51794.2	278729	726880	883424	127226	67272.9	77352.4	1475810	4102230	1280680	569757	1090570	2311410	1284750	264752	355067	307813	950249	4067350	1501400	574730	1193520	1639830	2906200	1091850	596011	2033830
387600	524990	906429	338434	100497	317194	633130	1156340	232182	92079.2	243024	651786	816027	263040	53754.4	287774	733954	899939	129064	68062.4	78761.3	1483980	4100890	1280630	571605	1089920	2319940	1284060	264128	356315	307320	955866	4070690	1508470	576384	1192530	1643900	2909360	1097000	598177	2038200
388800	512586	908434	347771	100660	326711	633887	1168710	231435	93213.8	244710	654684	832935	269284	55318.4	295920	737064	914950	130184	68763.6	79926.4	1491850	4091480	1287620	574046	1091220	2331820	1283190	265168	356208	307517	958121	4069810	1508880	577161	1196400	1642950	2907050	1096460	597909	2036530
390000	499325	904033	354167	100552	333168	637214	1176210	230082	93551.2	245233	656760	848856	276524	57380.4	304440	743874	931178	130655	69715.8	80488.4	1501010	4084710	1291260	575315	1094490	2341770	1283490	264301	357006	306400	960263	4063110	1504740	577152	1194020	1656090	2921400	1102470	598144	2040990
391200	486049	899029	361506	101221	338510	635026	1182260	227784	94576	244075	652267	865649	281642	59030.4	311910	744597	940459	130955	69896	81527.1	1512690	4068790	1295170	575463	1095040	2341610	1285060	264682	358350	306699	966572	4059690	1507430	580319	1193980	1671830	2923270	1103830	600884	2047020
392400	473534	893381	367311	101321	344432	629877	1181920	223976	94491.3	242664	642835	871069	284930	60918.8	317359	740924	945827	132036	70132.9	82270.4	1527890	4066190	1300920	577095	1099620	2344820	1284750	264763	358955	305979	969095	4065310	1503380	581097	1194760	1666760	2921610	1105440	599813	2048540
393600	457058	880668	371865	100653	347490	623672	1174470	221010	94034.8	241393	635187	875384	290434	62017.6	322306	740268	954634	131935	70995.2	82951.7	1531590	4059730	1302210	579603	1105370	2343900	1279740	264005	358891	305951	973516	4072640	1497890	580789	1192340	1665100	2922270	1109940	601209	2051220
394800	443560	869365	375158	100473	349453	617184	1161220	217058	93586.7	239201	623652	878648	293071	63485	324636	734477	954362	131567	70850	82560.4	1537440	4041590	1302960	580069	1100880	2341100	1282460	263246	359235	305688	981171	4063820	1503820	581730	1194170	1671740	2934120	1111610	601971	2058980
396000	428070	857098	378610	99796.8	350872	608461	1138050	210941	92824.4	236022	604861	881908	295407	64710	326103	725813	950993	131875	70858.8	83615.8	1550380	4021000	1304970	582849	1102650	2347050	1284970	263699	361147	305248	981599	4047670	1501640	581545	1194870	1674620	2961500	1115060	602731	2063320
397200	412444	839320	378927	98849.2	350788	598681	1123080	207081	92100.4	233053	590635	881056	298772	66485.8	326896	720350	946256	131471	70970	82861.2	1558710	4010970	1308960	584335	1103190	2351870	1281570	261998	360511	302995	983834	4042080	1495700	581054	1191570	1676790	2960830	1117750	602583	2063260
398400	399782	821328	378564	98127.6	346694	590774	1099100	202041	90729.6	230376	573943	875722	298694	68687.6	325725	711435	935608	130108	71007.2	82806.4	1567850	3990370	1305860	584568	1101690	2351980	1286830	260372	361314	302020	990211	4036920	1502010	582700	1192190	1686700	2940760	1120430	600406	2062580
399600	386298	805493	378538	96955.4	344230	579815	1068730	196484	89566.4	226502	550592	873912	298840	69370.8	325421	699546	922060	128938	70368	81925.6	1576360	3975680	1311430	586715	1104820	2357940	1286090	261347	362292	302092	992338	4041070	1501630	583636	1196230	1697960	2920330	1118220	597605	2065470
400800	372826	784991	377243	95012.8	339095	569950	1038030	191855	88377.2	222648	535407	862813	298908	70736.7	322637	690683	911589	127806	70354.6	81202.8	1588490	3966520	1315210	589106	1107900	2363360	1286620	262426	361452	302062	996300	4023040	1497930	582140	1199320	1694490	2902190	1122820	595673	2067240
402000	360388	764576	374089	93818.8	334176	562283	1008450	188002	86774.8	218002	513944	867071	296970	71044.4	317688	679880	892488	126121	70144	80397.5	1595760	3958630	1314080	588375	1111160	2366240	1289180	261945	362862	300678	1004650	4012930	1500150	583019	1200860	1694100	2894600	1126200	597052	2072580
403200	349067	744843	371426	92132.5	330790	552798	972529	182729	84926.7	214592	493433	861388	294085	71760.8	313358	666446	872128	125109	69494.6	79022	1608620	3938560	1315330	589202	1112870	2377440	1290680	259844	363088	298790	1009360	4008220	1498690	583053	1203010	1696880	2889750	1121430	596168	2080740
404400	337318	720365	366491	90330.8	324177	542409	939204	177770	83212.4	211211	471790	855005	292414	72864	309170	658424	855143	122541	69395.6	77380.8	1616050	3932740	1314400	590800	1116140	2379160	1286490	257688	364202	297196	1009750	4001430	1496000	581872	1203310	1696660	2904200	1123990	595907	2077930
405600	326476	698998	360692	88705	317141	535241	903803	173604	81339.6	207958	452885	835047	288961	73061.7	302519	646895	833860	120142	68697.5	75895.2	1619180	3921930	1311060	591090	1113370	2382450	1280970	258578	365434	297814	1018770	3986670	1497260	583096	1203970	1705970	2905780	1121490	596112	2071320
406800	316540	678062	356383	87063.2	311628	524680	868283	168632	79722.8	202825	435992	822571	283472	73094	294893	633947	810007	118292	67966.8	74367.9	1635160	3899260	1316420	595470	1113040	2393620	1281570	257399	368762	296418	1022480	3982770	1498230	582287	1207040	1707650	2899540	1121240	593595	2061480
408000	305964	655286	348300	84937.9	303214	514986	837685	163332	77724.6	198923	422588	813162	281076	72863.2	287486	624939	790048	116411	67456	72414.4	1641280	3876670	1315660	596340	1116080	2399210	1279920	255942	368947	295029	1025890	3959680	1496270	582186	1205330	1707470	2876870	1126860	591982	2053150
409200	297550	633667	340650	83869.6	293653	507900	806299	159671	76160.4	196278	405505	800748	274535	72193.6	279862	613658	766403	113324	66911.3	70779.2	1651800	3857740	1314280	597490	1116040	2401820	1279870	256006	370026	293786	1028840	3934270	1498910	583179	1205510	1711740	2864240	1130210	591990	2058640
410400	288153	612252	332752	82136	285902	497627	775587	155178	74720	191933	388377	784606	269186	71668	271008	600193	742181	112430	65993.6	68944.6	1663440	3836650	1317480	600050	1117370	2409220	1281520	256913	372249	293702	1032120	3925000	1495270	583136	1206960	1709930	2851780	1134510	590589	2062750
411600	279397	588925	323158	80159.2	277190	490508	746826	150278	73009.6	188538	374114	769360	263741	70655.4	263016	591980	722040	109381	65488.3	66872.8	1674530	3825750	1317130	601128	1119890	2412710	1278620	256046	372177	292806	1036500	3910010	1490940	580395	1205860	1711940	2835500	1136560	586998	2062070
412800	274105	569643	312823	79239.6	267210	483176	720342	147253	71516.4	183428	360534	761634	257128	69424.8	254097	579597	699614	105942	64590	65487.1	1679510	3821240	1315020	599606	1120750	2422820	1276050	255773	375238	291615	1041980	3896890	1498310	581303	1207780	1721620	2822270	1141540	588020	2065280
414000	266884	554280	304156	77672.9	258797	474080	693427	142768	69767.1	179404	347668	755937	248889	68245.8	244142	566848	677733	103042	63442.1	63606	1682470	3801880	1317030	603088	1120370	2432790	1280760	256540	375937	290829	1046430	3891140	1490840	579423	1207980	1716480	2817890	1143230	586004	2064640
415200	258416	535262	293430	76167.2	250287	467263	668191	138541	68429.6	176610	337584	745145	243229	66880	236105	558076	663460	100238	62706	61760.8	1691510	3788350	1315450	604212	1121050	2441230	1277890	254229	377094	290482	1049080	3877830	1482610	579089	1202430	1716290	2813500	1146590	586254	2059360
416400	252219	517475	283244	74547.9	241312	461113	646137	134540	67438.3	173844	324537	729746	235467	66044.2	227409	545728	646606	98623.6	61798.4	60250.8	1703850	3763450	1313220	602243	1117090	2453490	1276190	253126	379427	287397	1058530	3868050	1482010	578142	1201920	1724860	2806330	1152030	585237	2062660
417600	247346	500242	273932	73402	232885	453471	623598	130404	65968.8	170059	314853	714560	227972	64340.8	220152	535062	631206	97363.6	60608.8	58881.2	1719670	3745020	1316380	604963	1120740	2467800	1277220	254206	380114	286699	1061330	3862000	1479590	577619	1202360	1720510	2795310	1152090	583535	2060350
418800	240726	481720	263703	71745.4	223659	445348	602346	126418	65004	166651	306155	702245	222209	62508.8	212849	526425	614290	96016.3	60112.4	57258	1722430	3736680	1315740	607214	1119650	2472640	1275190	252755	379246	285370	1066700	3851120	1473980	577276	1196750	1722970	2786940	1155690	584637	2065760
420000	237184	467670	254083	70659.6	214740	438343	582800	122877	64165.2	163768	298013	692324	214861	61009.2	205932	516068	595018	92993.6	58893.3	56264.8	1727720	3718320	1313420	606891	1121050	2479440	1274960	252166	380718	285239	1077370	3832620	1477220	575676	1195490	1726930	2788420	1156910	582338	2070570
421200	233142	456260	246298	69782.8	208315	430583	564104	119198	62947.6	159632	287640	677138	207441	59237.2	198617	508095	580252	90824.2	58129.6	54938.3	1743860	3709030	1317450	608777	1121180	2493980	1274880	252768	382012	283896	1082510	3817690	1472540	574900	1195030	1723700	2782160	1160680	579508	2070080
422400	229190	442945	236118	68496.7	199728	422437	551168	116627	61510	156789	281262	678355	203337	57627.9	192988	502040	569048	89118.4	57193.3	54119.6	1757180	3699590	1315630	609381	1121850	2501840	1272740	251643	382740	282754	1088600	3809940	1469440	572286	1188440	1724210	2792930	1164450	574217	2078140
423600	227123	434979	229109	67536	192678	415841	536260	113730	60681.2	154605	274319	665848	195926	55966	187030	494066	555662	87645.8	56676	53068.8	1762680	3695610	1310120	610354	1121570	2508980	1274300	250694	384022	282321	1095980	3799530	1467500	570947	1188150	1727100	2797350	1167770	573916	2089140
424800	224352	425309	221167	66537.9	186650	410524	522430	110602	59812.5	152178	267854	662242	191431	54034.2	181058	488644	544808	87506.8	56353.8	52424.8	1768380	3678550	1311690	612323	1121790	2523160	1273460	250775	384814	282272	1102880	3787860	1460710	571183	1189460	1727920	2775700	1167390	572354	2091500
426000	223149	417149	213644	65915.6	180257	405352	511542	108072	58818.4	149593	264329	669079	186082	52613.2	175840	486923	536115	86464	55578.8	51969.6	1774750	3655850	1309630	613803	1124580	2533770	1272490	250164	384889	281712	1112090	3775220	1452560	570866	1180340	1726100	2754230	1170090	573633	2090550
427200	222763	412713	208848	65260	174115	400140	501635	106187	58028.8	147347	258966	666387	181294	51220	170659	481950	524764	84716.7	55255.6	51226	1793210	3632790	1311260	614289	1125640	2541600	1272200	250899	387699	281983	1120560	3766470	1452680	571869	1177850	1731810	2746330	1174930	571263	2096290
428400	222981	410043	203484	64785.6	169290	395727	492838	104175	57336.4	144256	254328	662212	175724	49593.6	165965	479527	516928	83627.6	54651.7	50808.4	1807620	3618550	1314690	616708	1128000	2557160	1270610	250794	388365	282676	1130430	3760250	1444940	568826	1175890	1732400	2739430	1178400	566518	2101940
429600	223622	406222	198564	64095.6	163766	391727	488416	103341	56728	142754	252967	674962	172693	48231.6	161983	479108	511210	82849.2	54470.4	50779.2	1804150	3606230	1313160	617488	1131140	2568280	1267090	249532	387556	281348	1138690	3753200	1438890	567397	1167750	1736010	2733350	1184890	566746	2112290
430800	227924	405371	194789	63770.8	159868	389884	482890	102166	56228.8	140878	249725	688684	168303	46799.6	158625	477882	503163	83032	54167.9	50002.4	1804930	3590310	1310760	617833	1129420	2575290	1267810	249400	389235	280952	1150440	3739990	1436820	569089	1164150	1739680	2735280	1190010	564657	2125700
432000	231420	406026	191163	63542.4	156532	388951	479250	101490	55796	139996	249051	692127	165175	45555.6	156201	478420	501098	82690	53975.2	50084.6	1813770	3575900	1313610	620610	1130820	2588630	1267350	249601	388286	280492	1159310	3731190	1443900	567518	1170250	1739880	2723080	1195680	562394	2135940
433200	237281	405871	188462	63657.6	153617	389036	477915	101087	55447.5	138713	249998	695533	163048	44627.9	153251	483122	501309	82418.4	54197.9	50010.8	1828300	3569920	1308660	620634	1131790	2593450	1264820	247593	389080	279657	1171500	3708970	1430300	566796	1157470	1743210	2719670	1204950	563959	2142310
434400	245032	409422	186200	63846.8	151067	388475	479258	101785	55368.4	138082	249017	712565	160803	43587.6	151011	485096	498286	81496.7	53989.2	49630.4	1844710	3555880	1306510	621926	1129810	2600430	1270250	247138	390768	278713	1180950	3699790	1426340	566674	1153290	1752230	2711680	1212760	563034	2160960
435600	253924	413899	184924	63781.7	149370	388012	480432	103200	55726.7	138376	251300	736175	160152	42834.2	149623	491478	500293	81680.8	54123.3	50088.8	1854730	3539900	1310480	623882	1133250	2614730	1270640	245995	390271	278052	1186450	3703470	1418790	567710	1162120	1752760	2696890	1216130	560733	2160150
436800	264242	418047	183849	64023.2	147963	388429	489060	104600	56199.2	138633	254279	744754	159480	42413.6	149193	498659	503128	81811.6	54434	50428.8	1856930	3529430	1302300	624788	1130230	2620720	1268970	245198	388378	275637	1190600	3699130	1413350	567678	1161790	1759110	2706440	1220290	559798	2167150
438000	277222	426566	184492	64357.1	146822	391168	495900	106925	56512.1	139738	259398	759672	159496	41438.3	149811	505493	507946	82271.7	54166.4	50340.4	1863860	3516000	1302460	626427	1132100	2637130	1269020	245091	389817	276063	1201680	3687520	1415450	566112	1161770	1758680	2711850	1226890	558454	2185570
439200	291697	433806	186976	65275.2	147284	392361	503872	109430	56757.2	141313	266180	769640	160713	40674	150180	516166	518084	82674	54580	50499.6	1869090	3504260	1308000	628249	1133960	2653820	1269190	244995	389102	274979	1211920	3682610	1409280	566064	1158710	1759400	2705330	1233260	557717	2192630
440400	307993	444042	188632	65527.1	148509	396640	518490	113496	57478	143353	277412	784588	162813	40623.2	152079	527371	528346	83319.2	54876.8	51171.6	1868150	3495460	1303380	628975	1136720	2654860	1271580	243349	388263	274170	1225570	3677940	1406770	566224	1154830	1764330	2688200	1241940	557730	2200290
441600	328168	457052	191872	66658.4	150263	403952	534996	118055	58150	146278	288016	800688	164170	40467.9	154342	537499	539901	84046	55461.3	51465.2	1870530	3478740	1302440	631625	1137090	2664890	1271730	244133	389346	274203	1239730	3675060	1409330	567117	1153910	1766360	2674490	1252060	555582	2211500
442800	348342	467761	195742	66623.2	153297	408972	552194	123460	59455.6	150441	301548	819557	167232	40438.8	158073	548983	553840	84827.9	56172.8	51761.3	1880150	3466040	1307170	634503	1138540	2680990	1275010	242173	389819	273037	1245570	3677120	1402850	566432	1151000	1760920	2688300	1256650	554903	2221650
444000	368190	478231	199979	67828.3	156764	416350	575732	130033	60531.3	154912	318668	839671	171013	40816.3	162072	564711	570276	86134	56832.1	52170.4	1889100	3452400	1310040	634705	1141250	2682950	1271530	241202	389726	272657	1254870	3670470	1399070	567450	1146560	1761400	2686130	1269750	554457	2232090
445200	389638	490118	204716	68629.6	161972	428014	601300	137730	62272.8	161015	336546	856843	175683	41166.4	167053	575708	586296	87262.8	57564.4	52758.8	1897420	3435940	1302290	634962	1137700	2700140	1269290	243690	389990	272740	1276780	3668600	1399020	569107	1143880	1765420	2679860	1276410	553521	2242470
446400	410293	504040	210572	69685.4	167620	437476	627893	145439	63717.5	167870	354538	871515	181022	41597.5	173130	589182	603858	88495.2	58369.6	53698	1902940	3428090	1309280	639116	1140530	2711210	1269570	244383	389036	273546	1287010	3669200	1395300	569270	1144280	1766100	2671370	1280010	551388	2247640
447600	427383	513829	217975	70977.6	174765	449127	659788	153679	65894.8	174587	379568	898603	188821	42115.6	180045	604632	623573	89352.4	59448.8	54074.2	1901400	3418620	1310120	638582	1145350	2719050	1268720	243554	389400	272608	1297240	3667990	1395590	569105	1139120	1768190	2667660	1287660	549560	2252720
448800	445654	528741	226135	71917.1	181784	461619	693812	164155	67425.8	182894	400882	928710	195420	43192.8	188395	617845	641698	90593.3	60209.2	55016	1899940	3407990	1306690	639628	1144230	2724340	1272170	244323	389130	272203	1307690	3665720	1395720	570882	1137920	1772480	2666100	1293350	549780	2263370
450000	461742	541215	235318	73484	190807	477082	726690	173848	69332	191692	424802	952480	203595	44193.6	197423	629246	660367	92920.8	61349.6	55752.4	1909340	3387620	1310050	642877	1147850	2731730	1268990	245217	390484	274132	1318290	3669620	1392460	568960	1137900	1771580	2662500	1299320	549105	2270250
451200	475014	549982	243564	74552.9	200726	493713	762969	183523	72147.2	200975	451509	978786	213171	45259.6	207043	643591	682191	93953.3	62570.8	56640	1906600	3384290	1309630	644754	1151180	2744200	1268230	245515	389878	273113	1328710	3671790	1392010	570164	1139210	1774130	2660940	1306810	549708	2276570
452400	487005	562000	254042	75810.4	212082	510230	801950	193465	74666.7	209611	475901	1008400	221475	46965	216396	654760	700502	95252.4	63931.3	57330.4	1905610	3374170	1309560	645270	1149930	2759780	1270810	247407	392440	275387	1346580	3663190	1396770	571190	1138220	1778320	2664490	1314730	549419	2289450
453600	495671	572862	264882	77326.4	223348	520443	836258	202540	76877.2	219044	500312	1031000	231487	48373.2	227636	663766	716639	97515.8	65018.8	58203.8	1912900	3361620	1314480	647962	1151110	2759230	1269080	247963	394214	274142	1362390	3665890	1391160	571432	1135560	1774310	2663930	1319090	549412	2292550
454800	499673	580269	275356	78242.5	233826	533274	870544	212006	79729.6	226969	526443	1048930	242627	50245.8	238914	678637	736772	98836.4	66206.3	59069.6	1918560	3354980	1319960	649161	1155450	2760370	1266730	245608	394996	273016	1372550	3677840	1388510	569970	1130880	1776150	2659740	1324710	547554	2299560
456000	502873	591348	285828	79228.4	246507	547699	902794	220529	82454.4	236167	548197	1064170	252890	52006	249473	688520	751712	99378.4	66917.6	60087.5	1929680	3344750	1322550	649733	1158000	2763390	1268190	246540	396742	273637	1382130	3676890	1387700	570186	1130360	1778860	2660920	1334600	548340	2306620
457200	504702	603835	296142	81028.3	257418	561057	931209	227708	85161.7	244306	565186	1078800	261871	53789.2	259819	696427	764824	101063	67932	61261.2	1939010	3328820	1326750	652945	1157000	2759320	1272830	246469	396885	275000	1394200	3667040	1388410	569948	1131750	1776730	2662560	1340350	547214	2311820
458400	499186	611754	304465	81572.8	269200	570582	955825	232946	87630.4	251837	583712	1088470	273059	55769.2	269709	708768	780124	102946	69162.8	61754.2	1949780	3320360	1330850	655607	1160410	2758850	1273240	247041	397603	275365	1399010	3654550	1384790	570671	1131170	1775370	2678520	1345280	548463	2315210
459600	496822	622310	313807	82610	279281	579470	980890	238587	89740	257758	598591	1097890	283311	57166	278857	718268	791408	103285	70328	63110	1954220	3313080	1329060	654736	1159160	2763610	1276310	247921	398448	275916	1409750	3647670	1385090	572486	1130690	1777360	2680990	1354510	548450	2316030
460800	491770	631566	323224	84093.2	290790	586097	1000050	241033	91851.2	262609	608514	1104120	292114	59513.2	286331	723717	799642	105038	71100	64384.4	1964480	3296880	1331570	656697	1158980	2770070	1280160	249058	399718	276185	1421740	3642620	1387880	573926	1135120	1777710	2677840	1357170	547572	2320020
462000	484099	638507	331299	84786.8	300378	589418	1012890	243228	93701.6	265891	618510	1108160	302540	61212	294200	732743	814044	105532	72249.2	64941.7	1973420	3286920	1340310	659625	1163710	2776610	1278190	247826	400486	274456	1428590	3647850	1383220	573656	1132760	1776350	2672150	1367750	547468	2323320
463200	476160	647366	333279	86368	307820	595021	1028540	243402	95189.2	269436	622674	1107320	310482	63614.2	300328	737970	822862	106414	73059.2	66039.2	1977330	3278900	1341880	661424	1165090	2774810	1276790	247887	400830	274680	1433960	3645780	1384820	574380	1136380	1782480	2668150	1373590	548104	2327490
464400	468074	654546	339005	86610	314923	597027	1038410	242010	96642.8	271596	620249	1102970	318078	65284.4	306123	740994	828468	107516	74134.4	66951.3	1993660	3270170	1345330	666863	1166580	2782340	1274110	248865	402357	275984	1440380	3645890	1389470	576128	1139450	1781400	2679660	1374270	550007	2325660
465600	457023	657024	344291	87225	321985	597766	1043500	240909	97502.9	274358	624173	1095690	323248	67278.3	310941	745860	837645	108650	75010.8	68210	2001480	3263620	1348620	670174	1169240	2785230	1271810	249089	401944	275759	1442370	3641990	1384020	576309	1137760	1781620	2677780	1382860	548720	2325200
466800	446170	659269	348473	88118	328114	598021	1045570	239860	99005.2	275900	618188	1087450	326494	69902.8	314760	747442	841910	108804	75443.2	68916.3	2006420	3242320	1348880	674232	1168190	2786740	1274460	250072	403549	276699	1450160	3630710	1386420	578130	1135350	1787040	2678190	1391330	548564	2333280
468000	436290	661914	352122	88395.4	331844	595150	1042370	236332	99487.9	276447	607148	1075110	327705	71770.4	317468	745703	843658	109853	76563.6	69896	2019380	3228520	1353530	674654	1169390	2792910	1276220	251343	404553	278226	1458260	3622680	1384830	577525	1138930	1782190	2675700	1394850	548235	2333120
469200	426692	663586	355896	88642.8	331798	592924	1036830	233209	100124	275506	604649	1061410	329560	73789.6	319079	745508	849863	110613	77615.4	70261.2	2024700	3218300	1356710	675654	1172750	2795520	1274570	251534	404087	278499	1461420	3618810	1378200	577768	1137680	1779490	2671580	1401500	549568	2332780
470400	416527	663980	357220	89083.8	332623	592413	1028710	230763	100182	274053	593567	1050830	329386	74981.2	320280	742263	851023	109540	78062.4	71306	2026980	3204220	1358220	673772	1172800	2800240	1277110	250876	407342	278200	1470720	3611040	1380680	579300	1137330	1780790	2669550	1405560	549537	2332070
471600	406795	662458	358870	88593.6	333208	589769	1014780	226394	99931.2	272092	578018	1037580	327392	76367.9	318776	736376	845947	110845	78406.3	71815.2	2029390	3188030	1361580	674800	1174380	2810340	1281910	252818	409361	279258	1474250	3605370	1387580	579790	1139670	1782830	2674590	1405970	548382	2328500
472800	396942	657524	359788	88619.2	331545	582687	999058	222526	99784.8	269791	570565	1019800	326737	77522	318914	731528	845560	110670	79010.4	72418.3	2038330	3177310	1365740	675049	1175980	2826210	1276240	252542	408338	279646	1475210	3608300	1384940	580077	1141910	1783300	2675370	1411100	547251	2331390
474000	390089	653800	360475	88351.7	327554	582566	982219	219769	99989.2	267162	555650	1006280	324718	78894.6	316565	724463	840791	110213	79337.5	72772	2039420	3163190	1364560	672841	1173740	2824140	1277810	253606	409152	279682	1486190	3599190	1386780	580292	1139070	1791650	2673760	1420260	547946	2335480
475200	380678	651092	361376	88292	325613	575976	960594	214503	99810.8	263559	538313	993634	320815	80857.6	313947	715626	832314	110534	80012	72677.9	2046050	3145850	1368980	674296	1174540	2827920	1278990	252597	410930	279370	1493800	3594050	1386600	579206	1142250	1782560	2673070	1424000	549838	2338910
476400	370458	645523	359256	87768.3	321355	569833	938773	209845	99130.8	259568	525513	979867	319122	82550.8	312998	708137	827564	109949	79858	72618.4	2052000	3126390	1371440	676412	1175390	2828750	1278460	252825	411130	279584	1492090	3587960	1392800	578877	1140090	1777620	2668350	1425610	551070	2332160
477600	362015	637935	356483	87013.2	314331	565691	919924	205912	99214.4	256165	512256	962342	316954	83639.2	310359	700544	820467	108884	80263.2	72339.6	2054700	3109360	1369190	676955	1174000	2825160	1278850	253242	410670	279281	1501790	3582310	1393040	580050	1138470	1778900	2685180	1433250	552317	2332000
478800	354633	633060	353836	86475	307998	561233	878998	201386	98223.3	252988	492845	948843	312161	84307.2	306360	688592	808624	108634	79964.8	72030.4	2058100	3097410	1377750	676756	1172930	2828180	1278800	253137	412056	278658	1507020	3577930	1389980	580132	1141080	1779420	2683790	1436460	552199	2331280
480000	342281	624899	350594	86271.2	302432	555733	849009	197180	97268	247689	480441	932445	309488	85104	301809	680098	799963	108259	80292.5	71590.8	2065740	3079040	1378250	677463	1174140	2827550	1276390	254470	412653	279001	1509730	3567490	1383980	579813	1140530	1775600	2670870	1438160	551872	2327290
481200	335587	616532	346762	85478.4	295398	551048	820132	193016	96413.2	243541	464896	916570	304421	85678	295386	671090	786044	107553	80248.4	71135	2069600	3066140	1374750	676920	1170540	2825350	1273830	253017	413226	277882	1515270	3560660	1384890	579884	1140380	1779550	2658100	1443760	553121	2324010
482400	329481	607120	341869	84022.4	287973	545349	791523	187719	95472.1	238443	447507	904512	298902	86295	289030	659762	770749	107166	80214.6	70472.8	2078170	3049500	1376330	678304	1171100	2822000	1273760	253592	415245	278205	1517620	3560930	1386570	581658	1142590	1780470	2661500	1448170	552506	2323700
483600	321250	597920	336731	82459.6	281718	539942	763035	183154	93958.8	233617	434544	888957	295929	86787.2	283256	648854	758138	105238	79970.8	69125.8	2088130	3031740	1378680	681317	1170420	2824870	1273080	253089	416394	277905	1517790	3566540	1383500	581830	1143750	1775200	2658500	1451130	553033	2318730
484800	313755	585375	331135	81494.6	273937	535687	735464	179501	93149.6	229256	421806	880262	290537	87288.3	277598	639203	742819	104142	79152.9	68056.4	2087720	3024460	1376370	681432	1169830	2827780	1273800	253843	415613	277544	1522170	3557060	1387200	580123	1143690	1773880	2656810	1456390	554004	2316600
486000	307429	576306	324853	80400	267014	529974	709256	175615	92216	224988	406331	870120	283816	87454	270452	626082	725660	102864	78664.4	67319.6	2089970	3009900	1377320	682478	1167600	2832340	1273460	254344	417130	277434	1529010	3554220	1391360	582510	1146600	1774970	2670980	1459490	555258	2321530
487200	300404	564554	319974	78558.8	260585	522380	683864	171184	90322.5	220828	395255	860708	277878	87382.1	264823	615316	711203	102553	78327.6	66086.4	2108400	2993620	1377740	683591	1167680	2836620	1269200	253988	416197	278080	1535540	3546810	1386810	582562	1148770	1774770	2666800	1462840	555178	2317860
488400	293177	552382	313000	76984.8	252768	518768	663861	167736	89332.8	216306	384893	850582	274055	87617.6	258585	606609	698068	100785	78038	65390.4	2112270	2980290	1378190	681258	1167630	2831780	1266020	253454	417451	277303	1532190	3534580	1387400	583799	1148810	1777410	2660810	1465390	554742	2315030
489600	287177	542411	307294	75493.3	245585	511507	643715	163515	87983.2	212679	372964	844693	267053	86533.6	252019	593850	679908	99897.1	77064.4	63980.8	2119340	2962650	1377320	681462	1164310	2829750	1267310	255030	416853	277411	1535710	3535820	1392730	583632	1151320	1778230	2665120	1469260	554609	2317260
490800	280133	533598	300652	73932.8	240555	504960	626105	160288	86540	208993	361896	835501	262055	85892.9	244315	585221	666595	98644.8	76277.5	62968	2124960	2945020	1381370	682839	1166740	2830250	1267560	254361	417899	277260	1538200	3532280	1389540	583621	1152390	1774090	2653360	1472480	553166	2311600
492000	274440	524191	294155	72374.8	232721	499407	610808	156755	85570.4	205071	354105	825993	256565	84593.6	238285	576348	652615	96261.7	75994	61457.5	2123610	2933420	1374520	680522	1164260	2825020	1265360	253388	418181	276557	1540030	3524930	1393610	583898	1151070	1774790	2645520	1475950	552689	2310330
493200	269485	517351	286306	71593.3	225758	491084	592535	153075	83982.5	201136	342299	819304	248924	82664.2	231097	564954	636951	95398.8	74837.5	60369.6	2129540	2917720	1377510	683117	1163050	2825170	1264390	256175	420191	277290	1544800	3527610	1394650	584022	1150780	1776920	2640510	1477450	563394	2309520
494400	264618	508947	278886	70600.8	218680	483580	577858	148665	82576.8	197234	333130	813652	243351	81609.2	224774	557961	625046	93731.6	74169.2	58956.7	2139970	2907920	1382380	685115	1162310	2826970	1262670	253798	420140	276445	1547020	3530850	1393410	583357	1151310	1778270	2640270	1477100	568919	2303930
495600	260432	500721	272342	69403.8	212204	477402	563802	146723	81326.7	195042	325810	807018	238709	79957.9	218260	550945	614112	92372.4	73882.1	57939.2	2137300	2893180	1378700	680955	1162320	2815690	1260440	251963	420939	274378	1551890	3523380	1393790	583222	1151010	1782750	2634830	1483120	570365	2304760
496800	254655	496337	265970	68625.6	206680	472578	548783	142436	79628.4	191168	316029	803280	231512	78193.6	210998	542059	600151	90560.8	73072.8	56848.3	2144550	2874480	1381820	679075	1161720	2817520	1263250	254802	420328	275668	1561360	3515420	1398310	583529	1149960	1785940	2621190	1486960	570183	2305460
498000	251835	490403	260624	67604.2	200518	464882	533176	140122	78695.8	188048	309902	796245	226070	76140.8	205250	534689	589718	89430.4	72803.2	55626	2153140	2856560	1380360	678641	1162870	2821590	1261910	252751	419755	274237	1557770	3506100	1392480	585414	1147750	1786110	2606070	1494390	569930	2302120
499200	249314	485725	253446	67262	194338	461266	522787	138059	78040.8	186167	306596	792015	220221	74254.4	199024	529678	579924	87800.8	72354.2	55133.6	2154050	2846640	1377430	676808	1160100	2813830	1258060	251830	417375	273569	1562650	3495500	1395760	586855	1144470	1787060	2590690	1498950	567858	2301730
500400	247490	482783	248361	66621.2	189736	456450	513842	134401	76681.2	182945	298496	787755	213588	71881.2	193179	523873	569872	87313.3	72020.4	54453.8	2158080	2833920	1378710	675222	1157940	2811280	1258690	253253	415743	273996	1570500	3487670	1396670	586881	1143710	1788660	2578140	1498120	563375	2298660
501600	244326	479465	244158	66220.4	184237	451781	503484	131937	75532.5	179819	294944	783773	209740	70026.7	188102	522100	562734	86227.2	71811.7	53667.2	2164920	2822570	1378270	676189	1158110	2808340	1259690	253409	415090	273699	1566010	3476050	1393320	589052	1141230	1786120	2560800	1496810	560774	2293780
502800	244989	477042	239223	65929.6	179712	448345	497342	130035	74713.2	177877	290502	781797	204250	68096.8	183128	520983	555486	84939.2	71678.4	53253.3	2171960	2812280	1376180	675246	1154130	2801090	1260330	253532	415000	272666	1570240	3471100	1396250	588646	1139000	1789970	2556830	1499240	559938	2288840
504000	245312	476765	235892	65589.2	176652	444125	491883	128332	74071.7	176574	287747	778428	199711	66035.8	178914	516968	546430	83752	71444.6	52220.8	2179130	2793370	1380300	674314	1154220	2802510	1259920	253576	416166	272393	1578020	3458250	1396930	587181	1139110	1789290	2547280	1500980	559102	2289100
505200	248216	475386	232080	65438.8	172558	440131	487084	127303	73448	174975	286305	774889	196573	64086.8	175193	518661	543870	82988.4	71654	52080.4	2183770	2781320	1376280	675401	1156650	2801600	1261820	252125	415935	271663	1580450	3456880	1393050	587008	1134430	1790100	2530130	1506370	557152	2288790
506400	253000	476190	230447	65699.2	168458	439020	484694	126568	73307.1	174603	286020	774453	193220	62457.9	172364	518018	540082	82427.1	71564.4	51462.8	2188990	2766360	1372670	673247	1151030	2798370	1262030	251762	415711	271996	1587180	3445050	1392460	586841	1130530	1787010	2528870	1508040	556258	2280470
507600	256010	479157	228771	65890	166221	434600	482801	126538	72888.8	174172	285603	774182	189486	61007.2	169148	519798	537608	81772.8	71296.8	51670.4	2196880	2746600	1376880	672530	1154610	2800460	1260570	252403	416668	272066	1594310	3428550	1391650	586967	1132150	1785150	2517370	1505000	554024	2278540
508800	261629	480767	225646	66170.8	163665	433362	482833	127139	72797.6	175166	288520	774065	187537	59253.6	168103	524459	542293	81301.7	71868.8	51267.2	2202480	2736770	1375000	672304	1156440	2799130	1263200	252086	416655	271563	1595690	3414990	1388760	586630	1127430	1785870	2502910	1506050	550820	2271410
510000	271285	483394	226352	65964.4	162104	432659	486226	128149	73124	175329	292076	775335	186429	58294.2	166700	528357	543900	80972	71813.3	50980.8	2207280	2723480	1368790	669882	1147680	2788000	1270850	251383	414778	271931	1604430	3404090	1386660	587800	1124190	1791070	2492330	1507470	548926	2265140
511200	280536	489392	226489	66774.8	160606	431327	490043	129666	73296	176547	295345	778110	184580	56869.6	166606	533994	543388	80483.3	72382	50765.8	2214220	2711760	1368950	670201	1143010	2793420	1271990	252033	415594	271960	1611040	3401560	1387210	588722	1124020	1791930	2492840	1509050	545840	2263070
512400	291400	494445	227842	66732.9	160377	428961	495959	131917	73382.9	178898	304438	780833	185624	55862.9	168163	540974	546595	80456	72685	50665.6	2219500	2698420	1365860	670658	1145150	2789430	1272000	252612	416908	272300	1615250	3386890	1383180	589743	1120630	1795320	2481240	1508800	542228	2249920
513600	306148	500293	229127	67729.6	160925	429888	506042	135312	73440	181807	311808	785618	185887	55061.6	168961	547921	551720	79640	73340.4	50751.3	2219100	2684850	1366550	668420	1139120	2783050	1277770	253854	417332	272923	1625930	3373540	1385100	590468	1118750	1798830	2476610	1509340	540470	2246780
514800	321023	506044	231393	68082.1	161811	429526	515541	139169	74512.1	187547	321687	791836	187521	54482.5	171427	553928	555516	80606	73210	50629.6	2227820	2666330	1367460	669329	1137450	2782980	1283330	254642	416576	273796	1631410	3366380	1382420	589002	1119930	1800410	2466900	1506750	537645	2241920
516000	335578	511072	232826	68609.2	163150	430136	527598	144281	75512.8	191533	336334	794573	190260	54004.8	175053	563520	561280	80708.4	73699.2	50694.2	2234260	2658060	1365410	669064	1138240	2780100	1291980	253427	416704	272644	1634060	3360730	1378740	588198	1115580	1798320	2452070	1507780	537024	2232090
517200	350773	515729	235326	68923.8	164853	432549	542860	150692	76503.8	197303	352458	802807	192936	53952	179161	571805	568598	80756.3	74248.8	51094.8	2236670	2651020	1365400	667682	1136150	2779410	1300190	252911	416509	272359	1642290	3346580	1377170	590288	1112760	1801890	2453980	1509720	534506	2225530
518400	368126	523548	239597	69732.4	168652	434530	557752	156941	77136	203552	369462	808774	195818	54070	183488	575410	573709	80950.8	74942.5	50714.4	2243060	2638270	1367800	666812	1135100	2773250	1309860	253246	416095	271874	1649030	3346920	1380580	590323	1114560	1797650	2444680	1509500	533806	2220810
519600	383825	526584	243004	70178.4	172752	435729	575760	163896	78640	209424	390701	814821	202085	54667.2	188926	583201	583794	81260	75055.2	50806.3	2242250	2623720	1368220	665596	1135450	2783460	1327890	250847	416221	271396	1652490	3336760	1374710	590089	1110750	1801320	2422750	1508460	532962	2214960
520800	399004	533410	249394	70436	177448	440355	595532	171811	80310	216890	412392	824028	207582	54947.5	195162	590886	590674	81438	75058.8	51036	2251390	2615170	1364720	663660	1130630	2774540	1353500	251504	415308	270629	1660240	3310070	1379760	592021	1110330	1802470	2404600	1515430	531506	2214840
522000	414698	538941	254181	71367.2	183443	441478	614008	179881	81207.2	224774	430052	832894	212919	55620.8	201543	595974	597240	81735.8	75777.2	51315.4	2254250	2602870	1365940	664480	1128220	2766710	1373430	252216	415890	271190	1662290	3301900	1376020	592289	1109930	1799590	2392770	1512320	530636	2207410
523200	426187	541608	258132	72273.3	189415	444195	636055	188447	82826.7	231575	456597	842858	220691	56626.7	209744	603362	607806	82354.8	76119.6	51644	2254930	2596480	1365740	663318	1129200	2757730	1370700	250615	416037	269958	1663700	3287100	1374930	591427	1108890	1798360	2383550	1515320	529974	2198090
524400	434870	548412	263379	72800	196400	448208	658927	196608	84294.8	239872	476401	853833	226590	57681.2	216540	609672	614388	82695.6	76341.2	51724.6	2258540	2583470	1365620	663390	1127480	2753100	1370350	250656	415600	270028	1670950	3275760	1377120	592953	1105540	1804280	2381580	1514820	528726	2194270
525600	442904	553800	269178	73820.8	204379	449467	682213	204588	85764.6	247681	498272	861019	233349	58998.3	223614	614077	620156	83776.8	76509.2	52483.2	2263430	2568680	1369700	663039	1125230	2750270	1370320	251036	416341	270306	1675580	3280000	1376210	593510	1105810	1797890	2374280	1516150	527382	2191320
526800	446328	556196	273399	74272.8	212289	451158	704711	213075	87807.2	254231	527876	870133	241876	60830	232438	621180	630711	84015.2	76530.8	53240.8	2265140	2561950	1364960	663130	1125490	2743510	1378540	248975	415100	269678	1678750	3271150	1373860	594143	1100990	1796960	2361510	1512470	526163	2185060
528000	448855	561778	278512	74802.1	219275	453831	729986	220444	89299.2	262212	548390	879099	248991	62242	240231	625601	635451	84325	76693.2	52989.2	2267300	2556690	1367020	661598	1122590	2735930	1390380	250872	415393	269493	1688100	3254540	1371220	594626	1097150	1798820	2350730	1513040	525529	2180160
529200	451247	567359	285209	75709.2	228213	456260	754865	225333	90382.4	267960	564341	884923	254663	63581.7	246629	626974	641077	85529.6	76241.7	53456	2272490	2544400	1370770	662688	1120420	2725940	1387690	250871	417227	269031	1685590	3244950	1369980	594788	1097800	1798580	2343610	1512590	528613	2178230
530400	448899	569670	288824	76618.8	236007	457912	774954	230380	91968.4	272815	584613	889144	261676	65394	254383	630270	652056	86108.3	75990	54072.9	2276460	2539210	1372900	661382	1121710	2738090	1393590	249452	416344	268424	1688820	3236210	1365200	593650	1096190	1799630	2340310	1516730	528176	2172040
531600	448224	573947	293143	77098.3	243338	460041	797870	235747	93468.8	276873	604204	895455	268983	66796.7	260570	633136	660644	86530.8	75813.3	54635.2	2275100	2527590	1365120	659518	1117810	2726580	1405730	249521	416975	268964	1693300	3222710	1367260	593931	1094320	1799080	2334510	1521120	528076	2174680
532800	444345	581751	298078	77754	251796	460610	817655	238983	93830.4	281353	607562	899569	273863	68558	266404	632389	664948	88339.6	76140.8	55370.4	2278810	2519650	1367660	660669	1116790	2723150	1414060	250304	418321	269198	1700460	3214410	1367470	594906	1095220	1797710	2333570	1520090	525015	2168650
534000	437900	585180	301525	78735.4	259090	459124	834373	240120	95082.9	283364	619830	900872	279476	70393.8	272785	635246	673910	88925.6	75972.5	55893.2	2284680	2510010	1367390	659554	1120590	2711370	1408770	249991	416678	268970	1701390	3213150	1365860	595685	1096130	1799750	2327130	1517960	523755	2163710
535200	429254	590492	304987	79624.8	264453	459920	850102	242272	96366.8	286765	628026	899843	283869	72006.8	276992	638908	682311	89553.6	76453.6	56754.6	2281350	2499980	1366640	658640	1118410	2701270	1392890	249583	417341	269407	1708790	3207250	1369080	596502	1095820	1800300	2315330	1516200	523440	2156070
536400	422675	599244	308352	80537.9	270069	456815	859014	242718	97057.5	289062	626973	899925	289265	73284.8	281572	636323	688074	90792.9	75993.2	57587.2	2286710	2488060	1366590	657967	1115060	2699760	1391090	252642	417036	270821	1715830	3195940	1372620	596082	1096030	1798060	2307490	1513580	523986	2155330
537600	415776	603914	311176	80812.8	275680	455005	864458	241775	97799.2	290119	629627	898485	293259	74774.4	285717	638978	694339	91159.6	76233.8	58175.2	2293530	2477250	1368010	658312	1115240	2694950	1403160	250444	417262	269467	1713590	3193650	1367440	594506	1095900	1791410	2302050	1514270	526365	2150060
538800	406375	608619	313511	81824	280859	453622	866764	240909	98474	291590	633092	895808	295400	76708	287816	640040	703718	91570.4	76395.2	58715.6	2281620	2472100	1365500	656720	1117110	2691110	1415450	249354	417570	268742	1717770	3195430	1372740	594786	1094100	1792480	2299370	1515230	526994	2146770
540000	399146	613461	317052	82233.2	284248	451514	868529	238783	99219.2	292266	624804	889549	299346	77498.3	289422	633254	706583	92768.8	76908.3	59563.2	2281940	2458600	1367460	657333	1112520	2691040	1436240	249727	417035	269508	1725140	3197810	1376480	595354	1094490	1791230	2296680	1514520	527382	2144670
541200	391557	618840	318435	82668.8	287816	447560	864982	236178	99992.4	292133	617286	881560	300646	79593.6	291814	631167	711175	94253.8	76526	60341.7	2287450	2447550	1368950	657106	1116660	2688360	1423560	250045	416707	270276	1723880	3196730	1375140	595216	1094260	1789010	2285980	1512230	526338	2140190
542400	384853	622637	320360	83106.3	288914	445054	859371	234586	101467	291180	609980	872732	300597	81487.1	291713	630517	714863	94114.8	76704.6	61148	2288020	2437050	1364500	655034	1115790	2685280	1410670	249094	417064	270272	1734420	3193630	1377360	595240	1091730	1789550	2287580	1512490	525148	2133730
543600	379756	626324	322014	83452.8	289913	441072	850496	232593	101636	291877	596546	861521	298900	82543.6	291074	625898	717258	93942	76481.2	61585.8	2297100	2421220	1366170	654165	1113000	2679390	1411170	249753	417650	271290	1741270	3189360	1379260	596120	1093290	1786130	2287520	1511620	524620	2135990
544800	370850	630577	323259	83701.3	289872	437896	841579	229215	102023	289340	583957	850171	298662	83989.6	291606	625055	720798	94450.8	76855.2	61632	2305810	2414110	1372490	652981	1112430	2677400	1420660	250217	418265	271450	1737510	3189760	1377880	595974	1094190	1783010	2282820	1514540	522753	2129910
546000	362806	631497	323336	83562.8	288728	434756	834434	225966	102854	287636	577926	838799	298315	85488.4	291096	624128	730805	94740.4	77108	62438.8	2297040	2406820	1369160	654335	1111480	2673490	1436040	249911	418297	270976	1738770	3184430	1379510	597977	1093010	1784060	2275910	1516440	522376	2129020
547200	356313	635678	323385	84084.2	286991	430448	821961	222850	103444	285680	563357	830309	293605	86335.6	290268	619737	732300	96029.6	77236.4	63083.2	2297300	2399870	1370970	653092	1110210	2671810	1438880	251868	418089	272679	1746250	3180100	1382810	599178	1095190	1784170	2273620	1515550	521351	2124130
548400	348338	638169	322424	83846	285870	426661	806479	219337	103184	281228	551407	819551	290745	87570.4	288551	614355	732255	96606.4	76402.1	63085.2	2315770	2387530	1368110	653862	1107040	2670680	1436270	251920	418696	273050	1748250	3170340	1377950	598763	1099800	1781830	2272140	1510520	519709	2120450
549600	343185	637412	320934	83728	282884	424127	797517	216212	103552	277921	543152	811113	289122	88890.4	286925	610844	732044	96851.3	76570.4	63534.6	2307440	2375890	1365090	653590	1106500	2664340	1438180	249910	417449	272035	1753520	3162150	1387480	599211	1103820	1781540	2262330	1511230	519184	2118090
550800	338732	638980	319339	83293.6	279956	420524	783349	213133	103401	274718	529174	802569	286912	90116.3	285372	605505	728678	96718.4	76856.7	64218	2300580	2364890	1362350	651708	1102100	2663100	1442650	252583	417784	273791	1760940	3157690	1397600	599570	1107480	1777670	2252930	1511280	519384	2112740
552000	329998	640713	318432	83239.2	278373	417531	769552	209983	103253	269729	513659	792497	282873	91285.6	283368	599837	726138	96647.5	76808.4	64278.3	2304960	2355010	1365190	652869	1099600	2665710	1455220	251986	418190	273793	1768110	3157820	1399540	599672	1111760	1773320	2247230	1505580	518939	2105990
553200	324863	637333	314968	82649.6	274026	413275	755761	206300	103118	266371	504720	785172	281446	92456.7	282756	596530	725281	97090.8	76600	64357.2	2302470	2350980	1364950	652564	1102330	2655030	1462930	250458	418075	273068	1773230	3155910	1399560	600458	1111520	1770800	2242970	1519290	517105	2110840
554400	318300	637332	313247	82516.8	269583	411430	743646	203184	103072	262393	493276	775812	278467	93372.4	280743	589832	720198	95975.2	77211.2	64500.4	2301390	2347150	1361930	652021	1097810	2656050	1456850	251588	418271	273614	1781340	3153800	1406400	600392	1114510	1767070	2244980	1517740	517532	2105510
555600	312307	635470	310611	82575	266136	407967	727139	199435	102503	258270	479042	767030	275615	94072.4	279790	583516	714393	97181.7	76901.2	64597.2	2308040	2337480	1363640	651092	1098200	2652550	1455760	252171	418911	274285	1785610	3145370	1407990	598946	1118490	1758930	2242530	1508260	517544	2095710
556800	306783	631870	306605	81728.4	262309	404885	713174	196066	102824	252848	469119	757255	274168	95070.8	279618	578666	700367	96651.2	77204.6	64392	2312670	2328740	1364410	650657	1099710	2655740	1456630	251233	419100	273476	1788140	3146840	1409060	597375	1119990	1751700	2241360	1507900	517820	2082990
558000	301284	627132	303970	81473.3	257634	400375	700478	193430	102431	248576	459419	747314	272024	95984.8	278661	573406	728825	97275.4	77372.8	64488.4	2302100	2322930	1362390	649882	1098670	2656850	1472540	250747	419986	274555	1795000	3147770	1414870	599147	1120700	1749080	2236810	1505510	518581	2078570
559200	296993	624743	300526	80774.8	254184	398050	686253	189311	101416	244096	447225	736648	269282	95826.3	275867	567377	736762	96305.6	77280.4	64163.2	2304530	2313690	1364750	650371	1096390	2654240	1483210	252466	421019	274954	1800780	3137060	1415670	599693	1124800	1748020	2231960	1505810	517948	2079280
560400	291276	619673	296403	80096	250520	395416	671336	186243	100766	239822	437823	726422	266907	95931.6	272620	562497	734766	96885.8	77630	63612.9	2305730	2310720	1362490	648850	1095720	2653690	1481390	253084	421578	276387	1804030	3119410	1409760	597883	1122000	1747000	2230450	1505690	517455	2076130
561600	286802	615754	292175	79747.5	245378	394327	657573	184445	100749	235102	429343	717752	265282	95558.3	270042	556587	724602	95038	77640	63778.4	2295770	2307310	1363470	647835	1095670	2651520	1474300	254408	422463	276544	1810830	3108770	1409110	596932	1120200	1747430	2227750	1509540	519292	2072170
562800	283514	612352	288329	79768.4	241593	391423	643850	179560	99863.6	231168	418486	708397	261048	95831.6	266146	550246	709841	96226	78207.2	63322.1	2301560	2299840	1364960	649528	1093500	2649840	1474910	254039	422843	276783	1818070	3094290	1409950	593812	1119580	1749720	2216030	1510420	519000	2072580
564000	278844	607268	283473	78792.1	237534	388833	630211	176531	98814.2	226381	408629	700678	259270	95439.2	262944	545906	704254	95968	78510	63144	2305190	2293450	1365670	649864	1094870	2647170	1482030	252844	422454	275076	1820330	3090560	1405860	592620	1114730	1746980	2201680	1508970	518428	2067400
565200	274503	602742	279353	78464.4	232393	387702	619972	173743	97690.4	222573	401273	692609	255894	95124.8	259853	542184	696954	96076.8	78611.6	62641.7	2304980	2288410	1365620	649106	1093310	2642240	1491420	252496	422351	275185	1828200	3081150	1404570	592545	1112310	1749460	2192430	1507250	517499	2062500
566400	271296	597882	275318	77893.3	227881	385951	607568	169222	96825.6	217783	392240	683417	252283	93624.8	257247	536757	684952	94540.4	78834.4	62008.8	2311210	2279220	1364110	649154	1091880	2643820	1494970	253910	422979	276281	1836120	3074100	1401380	592452	1109020	1749650	2190120	1505110	523919	2061120
567600	267822	593648	271828	77792	224568	383204	595981	166083	95446	213789	385060	675263	249526	93269.2	253635	534283	676043	95114.8	79452.5	60978	2313560	2276260	1366020	649250	1093090	2642370	1499140	253885	422492	276973	1843970	3066340	1394890	591917	1103570	1747330	2180380	1505770	522098	2055890
568800	264770	587227	267292	77020	219903	383302	586311	163975	94355.6	210126	380810	667766	246537	91736.4	249969	532986	669987	93926.7	79834.8	61121.7	2298730	2275470	1367240	646684	1095600	2635740	1500510	253098	423514	276561	1846490	3053970	1392940	590320	1099460	1746030	2176760	1506760	523447	2053500
570000	262686	584380	263550	76583.2	216026	381219	575796	161099	93789.6	207954	371041	662591	242259	90657.9	245890	526918	658581	94988.4	80269.2	61096	2303090	2265930	1367510	646133	1093250	2628450	1505970	254985	423840	277178	1854770	3040070	1391590	590640	1097970	1744640	2167240	1505030	520731	2051100
571200	259463	578594	260069	76654.8	211556	378774	565724	158293	92792	204447	364221	653660	239153	89201.6	242679	525618	652498	94464.6	81515.6	60551.7	2308770	2262160	1367470	645048	1094690	2627340	1507810	253856	424784	277352	1857570	3036910	1389780	591176	1097830	1745020	2160360	1505760	519366	2046010
572400	257792	573313	256520	76229.6	207262	378004	556921	156882	91517.5	201637	360690	646848	236052	87091.7	238991	525050	645763	94372.8	82295	60457.6	2300580	2261610	1364880	644086	1094600	2625380	1511600	254630	424442	277118	1859760	3032650	1389270	591557	1092490	1745860	2158030	1504400	519883	2040940
573600	255896	571012	252673	75828.8	203882	377355	550086	154051	90829.6	200047	352190	640851	230778	85048.8	234707	521758	638958	93128	82969.6	59656.3	2308430	2254550	1365010	642270	1092610	2620720	1518440	255763	425821	278275	1872640	3018230	1391950	593588	1090290	1748370	2150350	1501870	519185	2040050
574800	255276	566396	248866	75568.3	201166	375268	543587	152826	89985.8	197836	348375	636828	228905	83349.6	231684	522514	637137	93696.7	83684	59395.6	2318220	2253600	1368090	642853	1098870	2615590	1523840	253577	425190	276872	1877060	3010100	1386850	592924	1089650	1743930	2145770	1505320	519342	2037610
576000	254905	562833	246457	75386.4	196966	376798	539332	152216	89031.2	196948	346708	632723	225010	81189.6	228595	525898	637854	92860.4	84631.7	58878	2305000	2248440	1366670	640480	1101010	2612490	1527920	254140	424419	276684	1886180	2996510	1388230	594025	1085980	1747470	2143570	1508020	520403	2034050
577200	254350	561283	243461	75150	194016	376374	536390	151102	88593.6	196160	342395	626988	221536	79485.6	224770	525772	634596	92495	85621.6	58343.2	2303340	2243290	1366410	639849	1099810	2610330	1532990	256363	426271	278263	1896880	2981390	1392530	594536	1084650	1750250	2136200	1503490	519620	2031700
578400	255305	557605	240032	75058.4	190110	376761	534595	149891	87439.2	194850	340336	620710	218853	77419.6	223106	531094	633571	91611.2	86583.8	57556.4	2303530	2236250	1367920	640357	1100500	2601850	1538230	254701	426264	277041	1895350	2971300	1389810	593235	1079950	1743940	2125360	1505230	518344	2027270
579600	259527	556262	238091	75219.6	187611	377398	535266	150338	86647.2	195847	342159	616846	216461	75964	221275	535280	634509	91195.4	87327.6	58175.4	2296030	2234220	1366430	638310	1099200	2599310	1545860	255137	426134	277582	1905900	2963610	1388730	594295	1078140	1745130	2117860	1502330	519865	2024300
580800	264200	553470	236654	74452.1	185354	378050	535374	152095	86260.8	197345	339913	614863	213402	74330	219370	537661	632950	90368	88387.9	57486.4	2298150	2226320	1363800	637627	1097970	2591530	1545940	256937	426578	277621	1902630	2950820	1387440	594102	1076750	1746620	2113390	1502830	519820	2025140
582000	269527	551596	235819	74749.6	182483	378688	535826	153076	85109.6	198839	340563	611896	211383	72925.6	218525	542610	634844	90563.2	89144	57262.9	2309730	2219290	1360350	637912	1100450	2588310	1543870	255559	425879	277155	1895810	2938680	1382740	594118	1071960	1743450	2108070	1503750	519870	2020680
583200	276410	548599	232721	74510.4	179757	380582	539662	155959	84528.8	200630	344156	608674	209909	72360.4	218136	547448	636697	89514.4	89570.4	57262.4	2302430	2211050	1359470	635719	1098680	2580370	1549280	255564	426646	276255	1897290	2927050	1380550	593202	1067350	1732620	2099250	1501860	518538	2017420
584400	289356	549558	232753	74637.6	178758	380308	545578	158055	84125.2	203835	345895	608390	207687	71115.6	218510	550647	638012	89485.2	89769.2	57306.3	2303220	2199950	1360010	634557	1096130	2571700	1555490	255779	426832	276569	1903090	2914340	1384800	591443	1067400	1729490	2094570	1500110	518361	2015630
585600	300428	548915	231642	74575.4	177852	381823	548384	161146	83680.8	206274	349508	605360	208020	69984	219011	557049	642678	89252.5	89625.6	57071.2	2306100	2195690	1360280	633833	1098920	2567160	1565630	254653	426878	275672	1907820	2907430	1382590	592086	1064030	1721090	2085710	1501100	517414	2012030
586800	311018	545971	231045	74801.2	175958	385588	558470	165554	83514	209921	358630	604731	208145	69574.4	221082	563338	646407	89142	89684.6	56974.8	2299820	2190150	1358770	631812	1098300	2559000	1565480	253814	426230	273862	1911240	2898580	1383090	590575	1059610	1721490	2088410	1501080	518706	2005500
588000	322141	548962	231719	74293.2	175994	386248	567497	169423	83052	214387	365830	603481	208507	68803.2	223111	566745	647426	88940.4	88562.4	56817.9	2300280	2188530	1358570	631912	1092620	2556320	1567160	253810	427246	273945	1921540	2894200	1386250	590435	1062220	1719040	2080770	1499060	518450	2002300
589200	332702	547855	233084	74314	176664	388210	578675	174436	83006.3	218226	374502	603233	210305	68293.3	227306	574416	652506	89533.6	87998.8	57232.8	2300520	2182640	1357020	630627	1091690	2545140	1569030	253017	427899	273167	1921710	2882760	1387170	588828	1061600	1717170	2070210	1498730	518364	1995540
590400	344272	548072	233328	74380.8	176565	390735	589981	179151	83058.4	223288	388968	604045	211540	68591.2	231473	579734	656837	89685.4	88076.8	57290.4	2298090	2178080	1353900	629835	1086210	2552340	1573300	253898	428000	272480	1931640	2857840	1385170	587604	1056730	1726310	2061710	1497490	518613	1987780
591600	356396	549750	235724	74640.4	177839	392403	603170	184245	83365.8	229018	399939	604940	213014	68257.1	236395	582564	659949	89828.8	87143.8	57129.6	2299710	2166180	1352960	629444	1078960	2545140	1575800	253434	427752	271888	1939880	2841100	1383960	588010	1057840	1728130	2054870	1494470	518002	1983180
592800	367156	548284	236491	74644.4	179806	393142	614030	188946	83273.2	234118	414514	604017	215943	68214.8	241167	588917	663745	89334.8	86783.2	57212.9	2304900	2156530	1352670	626772	1079780	2535070	1578650	252929	429136	271477	1942280	2829980	1384750	587673	1055660	1726760	2044920	1493750	517397	1976720
594000	377064	547645	237822	74408.8	180914	395460	630025	194485	84170.8	240199	430928	605660	219179	68977.1	246902	594250	669656	90147.9	85984	57666.4	2297180	2153800	1352230	624549	1078470	2528180	1587000	252988	428346	271456	1951590	2824370	1385410	585129	1053480	1733240	2039800	1497230	519278	1971880
595200	386403	547444	239180	73982	184163	397739	645583	200058	84832.8	246673	443067	607639	221072	69046	251586	593890	674870	90819.2	85129.6	58175.6	2298660	2143650	1351600	625457	1078050	2525490	1590540	253516	427448	270998	1960740	2822820	1391800	585048	1057090	1731120	2035060	1493070	517323	1967780
596400	394528	544568	240818	73955	186805	398598	661153	204805	85153.2	252148	462857	607639	224906	69698	257589	597554	681696	91492.5	84696	58353.6	2303630	2140140	1350350	624714	1083250	2524410	1592900	253560	427057	270252	1954430	2813170	1387110	583577	1049100	1732230	2027570	1492790	517269	1961860
597600	400537	543182	242874	73803.2	190079	401372	677599	210902	86144	258972	481362	610318	228457	70092.1	262756	599546	686809	91982.4	84081.3	58884.4	2296920	2135110	1350050	623253	1079600	2520080	1601350	254752	428529	270962	1961270	2812090	1385530	583679	1045580	1738450	2028970	1492520	517388	1958710
598800	406248	540610	244920	73739.2	194940	403544	691072	214992	86888.4	264718	496079	611271	231932	70670.4	267298	598243	691383	92916.3	82960.8	59176.3	2293900	2124890	1353680	624647	1080160	2517940	1605190	255547	427982	271649	1965750	2797780	1386390	582557	1042100	1741880	2030940	1489150	516610	1953930
600000	411080	536841	247253	73524.6	199641	405800	707076	218837	87711.7	270394	515038	612970	235711	71942.5	272809	599176	697710	93480	82631.3	59510.4	2295970	2119390	1353990	622620	1083720	2509730	1605270	254563	429508	271184	1967830	2789290	1382510	582140	1039600	1742280	2015690	1486230	517336	1945500
601200	414935	538614	249619	73718	203314	407276	723574	222686	88263.6	275854	534018	614725	239269	73304	276132	600388	699084	94412.4	82460.8	59850.8	2290720	2116220	1360300	619694	1090210	2506680	1609770	255042	427576	270969	1976850	2773170	1386390	581225	1039370	1745310	2002960	1486060	517420	1937140
602400	417083	536838	252131	73581.7	209282	407776	737074	225515	89265.8	282666	541933	614006	241895	74229.6	279051	596424	703213	93895.6	81820	60195.2	2294150	2112480	1357490	618471	1089670	2498540	1618680	255671	428807	271714	1986510	2759560	1387150	579841	1038410	1747710	1992220	1481850	516690	1934940
