# Supplementary material for: The singularity response reveals entrainment properties of the plant circadian clock
Source: Nat Commun. 2021 Feb 8;12:864. doi: 10.1038/s41467-021-21167-7 (PMC7870946; doi:10.1038/s41467-021-21167-7)
Supplement: Supplementary file 4 — Source Data [file 41467_2021_21167_MOESM4_ESM.zip › raw_bioluminescence/PRC_measurement/2hdark_mutants (Figure 2)/prr5_prr7/prr5_prr7_t=84h.xlsx]

## Sheet: prr5_prr7_t=84h
time (second)	prr5 No. 1	prr5 No. 2	prr5 No. 3	prr5 No. 4	prr5 No. 5	prr5 No. 6	prr5 No. 7	prr5 No. 8	prr5 No. 9	prr5 No. 10	prr5 No. 11	prr5 No. 12	prr5 No. 13	prr5 No. 14	prr5 No. 15	prr5 No. 16	prr5 No. 17	prr5 No. 18	prr5 No. 19	prr5 No. 20	prr7 No. 1	prr7 No. 2	prr7 No. 3	prr7 No. 4	prr7 No. 5	prr7 No. 6	prr7 No. 7	prr7 No. 8	prr7 No. 9	prr7 No. 10	prr7 No. 11	prr7 No. 12	prr7 No. 13	prr7 No. 14	prr7 No. 15	prr7 No. 16	prr7 No. 17	prr7 No. 18	prr7 No. 19	prr7 No. 20
1200	230380	298218	45702.4	32569.6	135166	217218	365081	143835	128944	154648	155649	488522	79935.2	95549.2	82418.4	162475	539827	282025	93448.4	328934	1502910	1564710	332247	225897	398195	1134450	642541	231757	76294.6	300933	1426950	1840060	520897	477106	452057	1668620	1052010	591010	419959	444195
2400	276162	398447	51331.6	37774.8	167230	305426	483218	203754	150080	229433	219624	642548	139964	128365	143244	213352	671412	413908	110542	470156	1684100	1791470	380409	241065	501336	1285730	713591	287236	79613.6	380566	1437950	1868740	604480	514788	491456	1874630	1147440	644679	421214	474289
3600	370640	466258	67423.6	45094	225952	394358	582803	257473	191980	289810	308089	738142	150295	147767	150168	252955	710653	481041	128528	542364	1778400	1828600	383577	245000	491368	1382840	748462	305028	79847.2	400491	1415600	1854540	609890	522461	493817	1935260	1179580	633451	408976	464125
4800	415911	501199	75498.4	50153.2	254596	439812	643418	294427	211212	330336	371721	872004	155269	165739	157368	294399	804238	525913	140521	604244	1747460	1849350	375676	246727	460028	1435560	797530	313200	81033.2	416030	1382370	1889840	616510	537588	493960	1974950	1204160	633414	401768	455558
6000	468795	547584	85688.4	53522.5	291824	498910	668007	335150	222799	380459	410828	961664	173222	174612	173879	328083	854042	533763	144082	628957	1731680	1898760	377203	253672	455582	1435290	834980	308000	83015.2	414235	1371220	1934560	623412	543626	499148	2017540	1235570	647380	398800	457624
7200	478476	559324	94071.2	54270.4	325544	550426	666250	336252	215731	390645	407444	994362	160146	166462	160535	337840	845108	510064	139578	613456	1738720	1932670	380844	260327	455820	1407300	862220	297975	83183.8	407381	1356950	1984000	633790	540462	503669	2040220	1256220	650708	400727	462618
8400	450811	541851	93596.4	52440.8	329267	536370	641483	315086	197328	365922	365467	988090	149287	153962	151883	324293	801121	477640	129469	575000	1720080	1944720	375668	265739	444327	1363490	858250	290357	81835.4	405324	1346590	1963710	648068	533938	501717	2033230	1268060	647218	398859	459920
9600	412968	507619	87233.8	49542.8	312674	481152	613179	289701	178157	337439	318010	972844	140670	139665	145184	312450	809561	439646	121109	530676	1692480	1943380	359142	266226	419796	1329020	862780	285507	80400	408343	1333650	1937980	666971	527712	503936	2013400	1296580	643299	394247	455618
10800	377730	471594	79377.9	47458	291638	426808	597382	266236	160036	308133	290127	943100	131473	128974	137492	303772	762992	400401	114114	490635	1678680	1942330	346062	266152	397170	1297850	884549	285438	79063.6	413021	1319690	1908930	685199	529922	507934	1996680	1350230	641607	392778	453528
12000	352189	451031	71630.8	45519.6	266332	383730	590755	251589	144376	286094	275079	896276	122371	119320	131817	294535	759478	362624	107826	450548	1669660	1926660	339103	265197	382284	1258530	916286	286717	78700.4	422598	1306420	1885250	694446	534458	507283	1982830	1396230	642795	391925	454798
13200	333044	443937	64237.6	44108	242193	357065	587622	238202	131794	262565	261721	840626	115293	112708	126557	288190	755384	322966	101794	408996	1668770	1897980	333608	264056	373750	1220520	954003	288796	78132.8	430423	1295820	1868070	697403	533698	504402	1971700	1424680	641024	388978	454180
14400	315726	439645	58627.9	42469.2	224554	337125	581947	227546	120497	250527	250133	780295	109198	107078	121620	285252	743135	291893	96891.6	374478	1664080	1862950	330887	263176	367321	1192580	985521	288126	76964.4	430194	1285790	1847750	693093	530907	499724	1952520	1434490	637020	386327	454483
15600	301524	432836	54635.8	40468.4	212270	319755	573622	214858	110808	234846	240160	721858	103873	102062	116976	281613	723941	267168	92000.4	345565	1657360	1832100	327976	260996	361009	1157430	1012510	286960	75726	424788	1280380	1825890	686880	528062	495544	1930380	1440210	633110	383220	453480
16800	289560	424119	51296.4	37813.6	203460	303400	558306	203593	103182	223218	230269	669899	98345.6	96843.2	111776	276396	700478	246289	87640.4	318781	1651180	1815930	325637	256606	355024	1123890	1034890	286336	75366.8	424072	1269970	1805670	679972	525194	490910	1908450	1440280	624054	379712	451522
18000	278436	412180	48992.4	35847.2	199529	288272	543306	192325	95110	211300	220566	623682	94128	92272.5	107624	271969	678361	228698	82916.4	296528	1647480	1815750	321185	252152	348376	1102630	1049740	287208	75098.8	422875	1264390	1786930	673998	521382	486269	1888150	1438050	619308	376342	447526
19200	268141	401588	46684.2	33938	192470	276920	529273	182126	88744.8	200176	212728	578292	90536.8	88264.8	104610	266864	654655	211813	78505.2	274614	1631490	1809270	318112	248625	342836	1089100	1058570	289790	75237.9	424613	1251470	1775020	669479	516350	484456	1875580	1437810	614965	377623	447459
20400	260310	393566	44094.8	32352	185677	268348	515905	174204	83385.8	191366	205153	533568	89241.3	84350	102010	263908	630556	195272	74652.4	253720	1623690	1809580	314386	247957	338462	1075690	1065980	291753	74857.6	427339	1237620	1765280	667547	510842	483113	1859300	1432340	613714	375341	444056
21600	251677	387720	42182.8	30785.4	180194	260050	501397	166163	77981.7	184354	197580	485649	87387.6	80654.8	99701.2	261810	606443	179788	70548.8	231964	1612020	1797940	311898	245194	333113	1062840	1062820	293306	74319.6	429828	1220030	1757760	664638	503852	482049	1841850	1424700	610717	372535	441725
22800	243575	383631	42022.8	29826.4	180563	252646	483396	158731	73158.4	177253	191767	438314	85372.4	76643.2	97579.6	257674	580534	164328	66701.2	212450	1602390	1788610	311342	244182	330067	1060870	1056720	295061	74657.2	431798	1205510	1751170	664282	498552	479458	1832170	1415190	607681	370171	444410
24000	234135	376849	39860.8	28616	174352	242694	464620	152814	68880.8	170436	185887	394315	82550	72452	95265.2	254057	552187	149534	63718.8	193374	1591070	1778450	306456	243426	324093	1052570	1040610	297572	74037.6	433399	1191700	1809930	660529	492882	476317	1822390	1403960	606224	366586	443871
25200	223404	371898	37618.4	27125.8	165268	234911	444283	146475	64814	163345	180380	356219	79184	68639.6	91562	250247	521772	136000	60192	175934	1582790	1771740	304583	242437	318874	1037980	1024530	298269	73414.4	432856	1170220	1853880	656389	485206	472528	1816830	1394070	603194	361620	441006
26400	212958	362472	35954.8	25983.6	160752	226595	424407	138869	60460.4	156092	174881	322944	75262	65434.8	87793.6	245883	492879	123493	57059.6	160591	1580770	1757490	301695	241092	314990	1021980	1006640	298087	73133.2	432328	1154510	1841760	647206	480135	468398	1802410	1382050	596175	356931	435745
27600	201640	351431	34198.8	24616	156537	219432	406869	134305	56650	151061	169696	295026	71600.8	62236.4	83506	244751	466234	113452	54064.4	148312	1567490	1745300	298036	239761	309885	1006610	997647	296163	72492.9	430810	1138270	1794140	639910	474808	464738	1792660	1371800	588596	353360	431076
28800	188648	340101	32960.4	23369.6	150238	212864	390108	131533	53465.2	147969	164935	269720	68163.2	59420.8	78907.2	246118	437073	104549	51317.2	136671	1553750	1734960	293899	238474	305819	996848	995988	296379	71979.6	427748	1124040	1761440	630949	468088	459376	1793930	1355540	582169	347880	427519
30000	178925	327783	31823.3	22379.6	145070	207195	373969	126602	50753.2	142024	163470	247888	65892	57051.2	75335.6	245164	409300	96916	48582	126793	1541750	1719920	292216	236312	301520	990422	996473	294636	71200	424149	1114730	1727140	623004	461437	454342	1787640	1340960	578570	344975	423965
31200	170859	318020	30520.4	21423.6	139982	199963	357952	122047	48084.8	137719	161882	229189	64532	55004.4	72535.8	241861	387686	90610	45989.6	118116	1524660	1700600	289989	233111	298437	984348	989134	291557	70968	419850	1101030	1754470	616220	455632	450834	1779110	1331020	574238	340147	422465
32400	163099	310305	29347.2	20584.4	134890	193422	344020	117234	46012.9	131171	160268	211693	62945.4	53134	70370.8	237626	370803	85229.2	43892	111000	1511900	1686080	288058	230953	293981	984390	981095	288364	70556.8	415354	1083340	1745290	607870	450160	445436	1760870	1321720	569834	338118	419653
33600	157710	303628	28512.5	19932.4	131054	188454	330342	112029	44311.2	126262	159153	195289	61459.2	51883.6	69558.8	235101	353717	79960.8	41868.3	104344	1494890	1676990	284723	230180	291061	975493	962806	286114	69801.2	411443	1065830	1795170	599512	443478	439092	1748980	1308020	564602	334242	417785
34800	153128	298181	27877.6	19085.4	127690	183892	317917	107395	43184	120795	157896	183304	59909.2	50240.8	68204.8	233909	337061	76314.8	40110.4	99181.2	1480990	1671340	281606	226923	287948	968705	946160	282709	70333.6	406284	1051270	1750740	592867	438448	435769	1736680	1284260	559652	330877	416666
36000	147360	292294	27198.8	18485.8	124955	180744	305129	104570	41669.6	116114	155932	172272	57677.6	48375.2	66598.4	233914	319644	72601.6	38718.4	93865.4	1471100	1668030	278786	225164	285512	956296	930205	278969	69358.4	404229	1039290	1736410	591721	435416	429826	1719370	1266980	555556	327417	414662
37200	142006	284528	26515	18132.8	122740	176802	293610	101488	40267.6	111525	155090	163338	56081.6	46261.2	63798.4	232276	305269	70216.8	37166.8	88970	1466450	1664070	278618	223374	282158	952689	921213	275194	69105.8	399219	1026090	1697940	587140	433972	427007	1718150	1255020	550541	323038	411123
38400	137495	273228	25876.8	17518.8	120091	173184	283290	96972.9	38724.8	106411	154396	155893	54078.4	45236.8	61382.8	227566	289290	67534.4	35566.4	85132	1461220	1666910	278267	222252	279506	948313	913144	272018	69008.8	393272	1013720	1678200	585574	433185	424968	1722210	1242500	547448	321708	410824
39600	132637	261529	25251.2	17101.2	117015	168158	273674	93532.4	37650.8	103129	153593	148860	52470.8	44085.4	59213.2	220796	275227	64652.5	33864.8	81527.2	1455470	1660460	276431	222610	278462	948771	909745	268688	68481.2	388368	1006460	1659130	580082	431864	422774	1721760	1229060	544084	319243	409159
40800	128143	253114	24582.4	16532.9	113970	163151	263176	90659.6	36023.2	99242	153503	141865	50839.2	43012	57240.4	214060	260032	62843.6	32436	77860.8	1446560	1647950	276553	222173	277453	945944	905764	266202	69187.5	386224	1007010	1648190	579040	430145	420732	1713390	1214270	541449	317367	409714
42000	124072	247083	23546.4	15870.8	111018	158184	252318	86439.6	35066.8	95283.6	152938	135770	49317.2	41872.4	55445.4	208354	246920	60237.2	31131.6	74315.2	1436100	1633530	275335	221059	273604	949092	902200	263179	69275.2	383252	1004550	1643270	575374	428888	418728	1709770	1203020	540034	315138	409697
43200	119089	240204	23015.2	15440.8	108856	153294	242328	83957.9	34140.4	92117.2	153181	129463	47122	40951.6	53157.2	203769	235408	57272.4	29689.6	70877.6	1429330	1626060	274793	220775	271742	959406	897567	261529	69422	379714	992789	1645060	572112	427279	416680	1698760	1195220	539827	313556	414529
44400	115619	232566	22373.3	15045.2	105166	149220	232911	80622.9	32934	89419.6	151816	123458	45073.6	39373.6	50956.4	199588	226645	54368	28427.1	67491.2	1428220	1625860	274849	218899	271400	964305	889090	259749	69450.4	377100	995592	1644610	573508	428567	417445	1695330	1187450	540076	314158	414445
45600	111084	223388	21774	14585.2	103081	148999	223647	77627.6	31907.6	85808	150082	117915	43516.4	37676.4	49132.9	193785	216944	51602.4	27111.6	63913.3	1435320	1624130	275906	218625	273318	962342	879372	257489	69445	374078	995315	1648620	573520	426786	417399	1699080	1182650	538863	314619	414569
46800	107064	214609	21110	14239.6	99417.2	147370	214494	75240	30707.1	82886.8	148956	112076	41681.7	36391.6	47418.4	188260	207065	49661.2	26062	61266	1438620	1623350	277424	218178	274250	964973	877290	255612	69865.4	370048	994651	1653880	570630	428036	416429	1703600	1175610	538871	315147	413097
48000	101956	204494	20262.1	13865.6	97253.6	144272	205463	72536.8	29513.2	79814.8	147951	106520	40015.6	34920.4	45453.3	180528	198241	47717.2	24610.4	58347.6	1443200	1621850	279459	219548	275006	971058	873763	255131	69954.8	371412	996800	1654160	570314	428834	418339	1717140	1171170	540148	314018	415238
49200	97756.8	195780	19506	13279.2	93657.6	138847	196205	70810.4	28642.9	77400	146488	102090	39002.1	33688.8	43842.8	172541	189140	45981.6	23604.2	55303.2	1449600	1620330	280796	220665	275503	984121	872269	253884	70714	370174	1001810	1655260	571006	430314	418543	1724880	1163450	543102	316271	418535
50400	93060.8	187917	19028.3	12826.8	91821.6	133762	187604	67777.6	27806.4	74263.6	146821	97940.8	38096.8	32197.1	42291.6	164196	179661	43926	22444	53010	1459840	1620970	282083	221518	278329	996450	871688	253860	71255.8	370300	1003770	1661060	575018	429423	420730	1743050	1157650	545384	317930	421082
51600	90463.8	181161	18344.8	12532.4	88765.6	129355	179834	64826.8	26886.8	70507.9	145897	93163.2	37156	31005	41143.6	158823	171790	42570.8	21622.1	51080.8	1465040	1617840	285003	222722	280574	1007470	870364	256439	72116.8	372377	1002270	1669630	578952	432123	423541	1754240	1154620	551645	317834	427613
52800	87130	175062	17871.2	12284.2	86979.6	126996	173058	62816	26152	68380.8	144276	90124.6	36025.6	29867.2	40395.6	153201	165946	41457.6	20660	48934	1723290	1616120	286951	225768	282419	1015930	871518	256523	73060.8	372243	1000870	1682520	581042	434880	422332	1765210	1148050	557612	319706	431930
54000	84748.4	168420	17430	12026.8	84503.2	126356	166962	61233.6	25400.4	65703.2	141644	86824.4	34874.6	28981.2	38554	147476	159894	40318.8	20000.4	46978.8	1805550	1619540	288090	224346	282441	1023710	871076	256342	74182.9	371812	1004540	1698080	584672	440049	424540	1784400	1147330	560144	321676	435394
55200	81916.8	162289	17194.4	11853.2	82953.6	126591	162036	58870.4	25261.6	63497.2	139828	84302	33431.6	27684	37332.9	140114	154872	39609.2	19619.6	45820.4	1830120	1628280	289573	227393	284314	1037880	871083	256048	74717.2	370848	1011250	1714410	585505	442236	425460	1796920	1143470	562944	324131	437811
56400	79386	157435	16776.4	11624	81707.6	125543	156713	57296.4	24954	61487.2	139163	82933.2	32461.6	26692.4	36194.4	133241	151344	38906	18999.6	44773.8	1827770	1635080	291468	229604	286539	1047370	873448	258862	76046.3	374966	1017550	1725130	590618	442884	429811	1812130	1144910	565264	328821	440429
57600	77381.6	153366	16289.6	11494.4	80032.8	122926	152623	55862.8	24552.8	59954	139213	81757.6	31652.8	26213.2	35590.4	126252	147541	37796.4	18646.3	43940	1820410	1644050	293988	240610	289701	1062140	878328	261642	76876.4	378133	1022870	1735600	594508	447256	431452	1825750	1150490	570142	330820	443898
58800	75622.9	150665	15987.6	11194.4	78326.3	119557	148739	54310	24189.6	58660.4	138296	81860	31321.6	25376.7	34967.6	122441	144992	37925.6	18364.8	43675.6	1819530	1656140	297313	245950	291700	1073710	882134	266036	77866.8	386140	1032690	1748890	598458	451550	432878	1835400	1154980	577812	333917	451918
60000	74188.8	148467	16159.2	11105.8	77662.4	117863	145583	53511.6	23919.6	57357.5	137583	84970.4	30861.6	25159.6	34676.3	117526	144473	38225.6	18254.2	43826.4	1809120	1668330	302618	251240	296010	1089290	883215	267993	79259.6	386396	1040090	1761550	606066	456319	437231	1853660	1159690	584574	338079	463428
61200	73660.8	146521	16122	11178.8	78090	117727	144499	52864	24014.2	56283.2	136644	86817.2	30366.7	24885.6	34337.2	114576	144517	38762	18512.4	44735.2	1796130	1679610	306740	255736	297718	1098430	886561	269001	80369.2	387102	1045950	1784860	611449	460242	439358	1872870	1166080	596092	340625	480386
62400	72758	144143	16017.6	11117.6	78023.6	118165	143851	52496.4	24018.8	56027.2	136537	88135.2	30022.4	24807.2	33826.4	111474	145835	39696.8	18740.4	45540.4	1775310	1694270	312303	257620	302196	1109740	897094	271599	80955.8	391198	1049420	1811540	616418	465879	442385	1900200	1175380	603552	344068	495230
63600	72591.2	143391	16053.2	11268.8	77834	119668	143830	52243.6	24552.4	55298.3	137463	90169.6	29952.5	24909.2	33832	109866	148643	40745.2	19329.2	46813.8	1758140	1720170	317512	257816	306526	1116460	903794	276335	81506	395907	1055790	1840720	621658	471488	446001	1927750	1179730	613716	348010	508498
64800	72641.7	143194	16567.2	11293.6	79720	120150	144927	52162.8	25356.4	55831.3	140111	93478	30382	25172.1	34152.8	108422	151710	42455.4	20026.4	48591.6	1741380	1738930	323287	260022	309614	1125460	912626	281069	82128.4	402825	1065870	1859000	633681	476473	453112	1956440	1185890	622712	351140	520474
66000	74050	146198	16810.4	11458.4	80718	122088	146821	52725.6	26588	56396.4	142278	97203.2	30736.8	26016.4	34791.6	109069	156946	44269.6	20998.8	51460.4	1722870	1751690	328019	262857	313014	1211070	924916	285161	82610.8	408788	1069280	1877560	640100	479306	457424	1984800	1189790	629826	356528	531026
67200	76681.6	150281	17327.6	11638.4	82962.1	124600	150772	54186.3	27864.4	58152.4	145173	102708	31638.8	27218.8	35968.8	109880	162967	46446.8	22347.2	55150.8	1711450	1773220	330649	265161	316770	1508290	936860	289893	83828	415382	1080390	1896640	648884	482564	461988	2012980	1193900	636483	360408	540453
68400	79898.8	155420	17888.4	12191.3	85457.6	128941	155758	55947.9	29668.4	59497.6	148023	108947	32635.6	28639.2	37473.3	112769	172156	49530.4	24147.2	59187.2	1712550	1794970	334473	266104	319886	1508470	944364	294789	84360	420905	1085040	1916720	660319	488158	467488	2038290	1201590	643107	364982	548398
69600	84332.9	162111	18695.6	12858	89587.2	134919	162356	58919.2	31843.2	63127.1	150590	116521	34513.6	30338.8	39552.8	117220	184250	53968	26525.4	64893.6	1710230	1816460	340957	268990	324842	1434250	953264	299216	85247.2	426836	1094790	1936380	669629	495863	473463	2075610	1213900	650737	369139	554546
70800	89716.8	172051	20275.6	13583.8	95618.8	142436	170981	63237.5	34670.8	67365.2	156727	126535	36951.2	32654.8	42402.5	123620	197533	59207.2	29235.8	72196.8	1716880	1838720	345842	271388	328483	1374390	963422	304597	85332	435165	1105790	1960840	678194	501604	479452	2113100	1226260	657057	374552	558134
72000	96648	184898	21635.4	14500.4	102820	151302	181635	68416.8	38416.4	73349.2	163538	139834	40144.4	35401.7	46155.2	131324	213266	65513.8	32820.4	80421.2	1729380	1859560	349370	275851	331353	1354030	973799	311939	86186	446729	1118740	1959820	689028	506903	485665	2149250	1238660	664262	378997	562367
73200	105712	200900	23047.5	15541.6	109679	162442	194664	73823.6	43210.8	79366.8	171836	155259	43814.4	38910.4	50483.6	141033	232516	72802.4	36736	89932.9	1735000	1892500	353197	277953	333972	1385020	987118	321373	86788.8	461516	1120350	1978640	699147	513362	492982	2183350	1251800	672748	385117	567498
74400	116566	220996	25360.4	16663.6	118716	174379	209730	80876	48298.8	87300	180521	174379	48694.8	43501.6	55676.8	153974	254813	81432.4	41470.4	100944	1744820	1913260	356846	281315	336469	1511370	999364	329591	88143.6	472003	1126910	2000910	710306	518113	500140	2217000	1260890	679595	389729	575327
75600	130738	246118	27732.5	18168.4	129036	189654	228347	89688.3	54524.4	97358	191797	194950	53660	48725.2	62225.2	169183	281084	92562.4	47070	114911	1745320	1936730	361175	284731	338963	1539940	1007530	336811	88858.8	479998	1141310	2024990	723837	524277	508759	2246950	1276550	689400	394777	584715
76800	147109	276272	30819.2	19974.8	142613	207194	249513	100868	61530.4	110421	203094	219640	59914.8	54068.8	69838.4	187162	310604	105238	53501.6	130680	1756630	1946050	364492	286732	341597	1525230	1018200	343409	89976.8	489118	1148400	2061310	738088	531298	518176	2270120	1293530	699635	400590	593780
78000	165641	310504	34185.4	22143.2	156643	227717	274216	113337	69551.2	123919	216899	249296	66987.5	60834	78047.2	206354	343053	119998	60763.6	149409	1772770	1958770	366305	290549	343631	1508940	1036010	349909	90609.6	497146	1153950	2114820	751203	535004	527384	2306870	1310220	705277	406341	600783
79200	185712	348196	37798	24043.8	171252	250576	302214	127421	77989.2	140531	230355	280991	74708.4	67950	87200	228170	378658	136693	68077.2	170423	1789710	1982070	370905	293174	345770	1497060	1050780	357276	90358.4	505689	1165290	2137600	766161	538641	536926	2336340	1330010	715436	412845	606355
80400	206703	387604	41915	26526.4	188499	274618	330600	142934	87100.8	157690	245439	315927	82598.4	75481.2	97002.8	251512	417112	154938	76312	192574	1800820	2002190	373652	296302	346834	1487790	1060740	364435	90964.8	513914	1172120	2144710	775052	543788	542983	2369070	1345160	721558	417103	612466
81600	230306	431218	46462.1	29112.8	205758	300365	362814	160146	96602	177187	260317	353754	91702.8	83612.4	107601	276079	455756	173364	84627.5	215131	1814270	2013920	377328	300729	350168	1477200	1069620	371634	92054.8	524071	1177800	2165560	783216	578515	550936	2394720	1361550	725537	419427	617286
82800	255452	479194	51009.2	31781.7	223929	326327	396183	177727	106147	197329	277773	392940	102166	92179.2	119078	301672	499176	192789	93095.2	237664	1834500	2027240	377340	304908	350081	1478360	1081590	380876	92420	535623	1180220	2205210	792632	592609	558331	2422290	1376970	731532	424528	624562
84000	282920	527358	56358.8	34746	244735	355571	428957	194407	116834	218017	295241	434228	112297	101252	131099	327118	541140	212234	101165	261721	1851990	2045870	381400	310364	352377	1475760	1093950	389304	92910.8	546437	1186590	2270970	805006	596209	569479	2456530	1393670	736896	428576	630564
85200	310038	574912	61441.2	37534.8	263370	384354	465402	212948	125949	239101	309276	477156	122966	109707	142680	353498	581679	231184	109557	283770	1861400	2067660	381388	313255	350601	1477150	1099520	395556	93233.2	553284	1190090	2301640	816540	597329	576429	2482560	1408500	743844	432143	638732
86400	336244	621248	66682.4	40521.3	282147	414811	500019	231913	135131	261429	321703	522648	132358	117603	153993	377970	619802	249963	117022	307346	1881940	2094060	383815	316475	351735	1474220	1107670	400151	93335.6	561407	1196270	2304350	826061	597383	586991	2507450	1431310	748136	436673	646354
87600	358746	664660	71824.4	42685.2	300202	443949	532156	251109	142665	282746	333795	566913	141666	125819	165771	401133	657676	270214	125395	331305	1900330	2115620	388188	320089	353528	1474060	1116900	409110	93287.9	569644	1193850	2304250	837525	598520	596427	2533380	1454720	753902	440279	654730
88800	380676	707856	76587.6	45264.8	317932	468517	562933	268610	149237	304489	345636	610239	150768	132336	175946	420966	690545	288191	131470	351734	1918510	2130060	389255	323907	353982	1480590	1128000	414924	92947.6	577564	1193110	2309010	840195	597624	599116	2553220	1479450	759234	443870	661268
90000	399393	744267	80463.8	47480.8	331562	490576	590910	285758	153748	322923	359642	650822	158584	137792	185692	439730	719558	303220	136586	367003	1926650	2144590	390716	327451	353704	1483560	1137080	423178	92218.8	584232	1190910	2341050	845390	594922	607566	2581770	1505370	763436	449267	670438
91200	416083	768729	84508.8	49010.4	343379	512734	614406	299583	156921	339095	368612	685218	165482	143195	192388	454512	737694	315761	140206	379171	1938820	2156810	390015	331212	352547	1485720	1146750	433092	93103.3	593800	1190130	2359470	853879	594174	615038	2597990	1522180	771004	452588	678997
92400	429632	789388	86970.8	50429.6	351780	533485	635344	312327	158104	353106	372219	712614	171939	146252	197828	465289	754654	325883	142694	388333	1951840	2173550	390581	332781	349835	1480830	1150620	441638	93212.4	600748	1190760	2379830	858231	592254	619304	2617250	1535440	774006	456183	685035
93600	437489	806676	89021.7	51740.4	357620	548025	652593	322840	158031	363860	374457	732582	176598	147694	201558	475980	764970	331050	144723	392423	1970470	2188450	390071	335399	348773	1479110	1154930	447593	94063.3	605156	1197280	2387120	866397	592172	625530	2639760	1553090	774413	459113	686030
94800	442344	820255	90861.6	52521.3	365816	558777	662254	329399	155995	371649	373229	748480	179800	148062	204066	484395	763307	333926	145447	394458	1986100	2203290	392136	338858	348238	1483240	1160400	451425	93262.8	607881	1198590	2404510	869785	592064	630027	2659870	1565670	781028	462440	686422
96000	440619	822234	91925	52660	371034	567707	669115	333416	153739	377527	374535	762124	181121	152376	204850	483546	754864	331349	144284	392286	1987630	2216940	389968	342685	345879	1487060	1164500	456248	93711.6	610614	1197940	2409190	872302	593193	636955	2672350	1582000	786036	467279	687105
97200	437039	815735	91957.2	52218.4	369828	570816	669215	335913	150211	379739	373228	769688	181781	152203	202673	478626	745688	325196	141816	384637	1989090	2231980	386352	344369	343478	1486440	1171780	462807	93638.8	616193	1202970	2410310	873061	594012	641581	2696810	1592840	786584	470835	685154
98400	431025	805438	91420.4	51486.3	365623	568294	662200	335039	145216	378331	367343	773445	179838	149816	197622	469726	734075	317394	138322	374699	2003970	2241250	384797	346539	341770	1490740	1178990	470656	93983.8	623334	1216000	2422350	873113	594340	643762	2706000	1600270	787767	474446	684603
99600	421397	791424	89782	49892.8	361708	555600	651248	332954	139327	374997	358582	772762	176372	147665	191775	456751	720416	306717	134595	361432	2010780	2244270	384202	348695	338742	1487160	1184890	478440	93452	630094	1219270	2428850	874179	591502	647135	2717730	1598600	790407	475748	684330
100800	408910	774796	88860	48651.2	355433	546194	637406	325736	133310	367656	346914	768032	169467	144400	184545	445017	700033	292462	129992	345629	2013920	2243980	380002	350556	336823	1487110	1184430	485440	93959.6	634207	1216570	2431260	879395	591437	651910	2730730	1595750	792130	476708	683834
102000	393175	743287	87255.8	46906	346998	538358	619186	317865	126812	358580	338051	758187	162864	139512	174699	430978	674839	278674	124949	328847	2017110	2246970	376994	351906	332776	1476340	1184370	491830	94146	638928	1216230	2440500	884360	591650	657404	2743340	1592150	790490	482867	679958
103200	377693	703034	84877.5	45492.8	340264	525059	598180	309076	120966	348790	328316	742475	155771	133731	164852	414341	647183	264340	118737	311218	2020830	2254180	375314	355528	331428	1478210	1189270	496089	94033.2	643313	1216310	2448610	889462	590575	663098	2758280	1592060	789515	485533	673805
104400	362964	664254	82108.8	43605.2	329178	505373	574963	298114	114412	336444	319112	721959	148321	128105	156478	392607	620684	248292	112726	293918	2012150	2260390	373128	357079	327910	1475000	1192570	497627	93497.2	644901	1217570	2461010	886068	588723	663510	2774100	1590160	789121	488421	671137
105600	348719	630818	78756.4	41340	316859	479730	548872	284397	108175	321284	306230	694219	142338	121937	148243	368644	591538	231697	106356	275262	2013620	2271300	371370	359126	323889	1474680	1197310	499592	93236	648992	1216700	2466670	883343	587177	665246	2775010	1583100	789013	489695	670568
106800	332520	595992	75698.4	39574.6	303318	453592	522286	269055	101987	304614	293677	664934	136030	116116	141910	347507	563198	216542	100454	257282	1997750	2269810	365572	360046	320468	1467060	1197130	507842	92670	654985	1217100	2474500	881276	586747	667967	2776770	1577970	788395	492595	669146
108000	319322	558349	72730.8	37872.8	292296	429147	497399	254386	95558.4	290167	279239	630147	128131	108986	135410	328667	535309	201857	95356.4	241026	1998920	2272340	363210	361430	318228	1458050	1195670	515200	92951.7	661938	1215930	2488930	885140	589320	670867	2783810	1574280	789644	494387	668271
109200	301741	521777	68964.4	35816.3	278607	407781	471862	239858	89699.2	274705	268448	598599	119866	102406	127068	309996	509396	188717	89859.6	226620	1992630	2269780	360600	361228	314914	1449420	1196610	519666	92385.4	664305	1207040	2495550	888539	591447	674280	2779610	1576070	787773	495778	666872
110400	289300	493982	66298.3	33996.4	265999	386005	450336	227022	83908	260738	257260	568057	112171	96720.8	118574	290922	482731	176048	85404	212123	1991130	2274230	358730	363184	311270	1441510	1190610	521216	91402.5	665257	1195640	2499860	894537	589959	677127	2782240	1582130	787130	496015	665072
111600	272088	460220	62582.4	32416.8	252526	364099	427859	213542	78803.8	245850	246966	535686	104863	90208.8	110432	271554	456027	163867	79836.8	198187	1987710	2277040	355485	365746	308573	1433430	1187310	522071	90924.8	663952	1191330	2505110	893074	588757	677927	2784790	1587660	787466	496782	663754
112800	257370	432575	59153.6	30121.2	241370	341592	404902	200719	74285	230036	236435	505196	98299.6	85431.2	103292	253980	432380	152938	74702.8	186413	1970530	2274690	351384	367826	304951	1425400	1189620	521542	90664.2	662550	1185110	2507140	894463	588790	679550	2790780	1580900	786274	500638	662540
114000	245113	403916	55961.6	28493.3	228988	317957	383442	188580	70455.8	216571	226951	476230	93027.6	80489.2	97794.4	236933	412205	142734	70472.8	175450	1959220	2274110	348850	367484	302732	1426820	1196420	527198	90300.8	665771	1177820	2507200	893670	586620	681764	2812190	1571980	782782	501277	660822
115200	231944	383998	53428.3	27007.6	218566	294324	362252	177601	66436.8	203489	218544	447749	88695.2	75699.6	92917.2	222045	398522	134359	66108.4	165088	1946620	2281700	344832	368747	299294	1421570	1202030	535046	90884	673040	1174280	2502330	891692	583582	682987	2814400	1565030	778355	500261	657342
116400	221564	367886	50527.5	25778.8	206456	276731	345542	166577	62096	190180	210353	418376	84557.2	71221.2	87800.8	209813	382547	125408	62376.8	154684	1943910	2279550	343043	369408	296142	1415250	1197000	541788	90368.8	681863	1167510	2499720	893736	583388	681882	2810950	1559270	776953	500394	656063
117600	212434	350655	48317.6	24692	197075	262022	330946	156704	58930.8	178802	203604	392163	80750	66614	83004.4	197325	367284	118136	58754.8	145445	1942910	2277090	340794	370170	292304	1404560	1183650	543942	90201.7	686143	1159540	2502530	896826	581551	683299	2815520	1550250	778193	501861	654592
118800	203119	333745	45803.6	23543.6	186958	249350	318287	147799	55964.4	167285	197470	368722	76005.6	62589.2	78685.6	187967	351030	111722	56403.8	137828	1944500	2271010	336756	371015	288801	1393260	1173910	543480	88992.8	684947	1153280	2509630	897852	579715	683317	2812400	1543280	779389	502742	654536
120000	192907	316478	43467.5	22370	177974	237899	306285	139090	53131.6	157009	190560	347196	71586.4	58670	74991.2	177602	335408	105309	53894.4	130758	1936090	2261400	333255	373297	285897	1383390	1169030	540969	87587.2	684336	1140830	2504330	900500	576862	687959	2807990	1536770	776936	502541	651470
121200	183004	301586	41130.8	21294	169015	226514	292053	131430	50882.4	147264	183465	325866	68534.4	55165.8	71212.4	168696	321614	99610.8	51295	123856	1932770	2257680	330857	374836	282806	1386460	1168260	542528	86908	685559	1129240	2498410	901460	579714	684339	2812330	1532800	770223	505279	646931
122400	174872	288263	39420.8	20568.8	160924	216500	279872	125086	48427.2	139647	177466	307611	66010.8	52314.4	68692.9	160846	309402	95702	48818.3	118473	1926590	2248200	326884	374367	279490	1380450	1167120	545188	86490	690366	1122390	2499880	904812	576760	685445	2805270	1525350	768972	504377	643491
123600	167222	276347	37599.6	19843.8	152977	205360	266819	118420	46141.2	132059	171709	290427	62801.6	49450.4	66135.2	153458	298345	90428.8	46795.6	113292	1916470	2216940	324218	376145	275258	1373780	1161930	551264	86140.8	695440	1115860	2494750	901066	577354	685741	2797700	1516700	763892	507058	641632
124800	160758	266301	36181.7	19286.8	146754	195499	256233	112040	44080.8	124140	167708	277089	60292.8	47473.2	63793.2	147639	288046	86958	45062.4	108638	1909420	2191240	320018	373982	271474	1363210	1151310	555854	85954.2	700695	1113210	2509030	896405	575235	684650	2803550	1509740	765008	504681	641567
126000	153805	256017	34614	18451.2	139400	185706	247161	105947	42207.9	116879	163396	262324	57477.5	44648.4	61559.6	141712	278052	82855.6	43157.2	103671	1909670	2180590	317492	375193	269573	1357830	1141090	557398	86227.2	704053	1113530	2505330	890394	573757	680103	2819120	1503920	764443	505688	640250
127200	148613	246452	33144.4	17734.4	132804	179183	238052	101262	41050.4	111110	157940	248707	55302.9	42443.6	59194.4	136896	269070	79639.2	41830.8	99615.2	1917780	2167440	315566	377138	267984	1356130	1136000	552724	86237.6	701075	1109170	2506360	890828	572671	679176	2836930	1500310	762192	505762	638272
128400	142604	236784	31716.8	17211.6	126740	175019	231542	96770	39579.6	105380	152360	236650	52978.8	40336.4	57086.8	131276	260511	76050.8	40271.7	95673.2	1921050	2164530	313369	378055	266049	1347660	1134240	556376	85884.8	698765	1102960	2520540	888018	571520	679739	2839060	1493210	761878	506032	636499
129600	136865	228332	30880.8	16427.5	121587	169342	225140	92267.6	38487.6	100894	150368	225450	51355.8	38471.6	55106.4	126423	253132	73047.2	38899.6	92469.2	1922820	2155650	310243	380299	264667	1345710	1134810	552337	86420.8	696383	1102950	2522130	885139	570601	678062	2844860	1487840	760849	506326	635104
130800	132044	219881	29263.6	15928	115720	164003	217629	88420.4	37003.6	96182.9	146153	216807	49714.6	36933.6	53625.6	122781	244587	70769.6	37916	89512.8	1921360	2140700	308094	381846	261866	1345710	1131410	551541	86316.4	696180	1105870	2528700	880178	570133	673438	2827880	1478320	759803	507542	633848
132000	127120	214934	28237.6	15540	111499	158590	209843	85229.6	35914.4	92066.8	143658	207872	47918.4	35660.4	52264.4	119126	237757	68657.2	36843.6	87420.4	1912700	2127780	307421	380820	261806	1349400	1128390	557500	85721.3	701976	1105820	2569190	874256	569028	673555	2831320	1476820	756530	507895	632231
133200	122326	209088	27370	15120.4	107264	152115	203165	81888	34824.4	87226.7	140093	199878	46729.6	34711.6	50470.4	117476	231550	66623.6	35920	84882.8	1911850	2111650	307443	381646	260753	1352100	1117790	566243	85625.6	708705	1108850	2597650	869303	568944	668577	2834410	1473620	754896	508982	633575
134400	119556	204842	26490.4	14779.2	103285	147490	197756	78737.6	33860	83495.6	137185	193032	45565.4	33658.8	49072.4	115188	225900	65185.6	35072.8	83007.2	1921000	2106530	307157	380847	260482	1356890	1108620	572573	85926.4	715118	1112550	2620870	866217	570379	664247	2830400	1469140	752079	509704	629895
135600	116648	200238	25517.2	14654.2	100117	143038	193347	76647.9	32603.6	80031.2	134545	186561	44018.8	32642.8	47964.2	113893	221291	63566.8	35032.4	80871.3	1923680	2105800	306414	382675	259688	1361020	1098680	570192	85855	712928	1115950	2638060	867242	572059	664880	2832020	1465930	752001	510565	629731
136800	113708	196682	24996	14388	97626.4	140040	189334	73985.2	32373.6	76951.7	133661	182789	43253.2	31761.3	47424	113030	218389	64947.5	34791.6	83555.2	1940140	2106640	307644	385506	261140	1367990	1094960	567178	85937.2	709322	1120370	2647570	868921	573718	667042	2821950	1461080	756664	510399	629804
138000	111213	192798	24605	14236.4	92889.2	137912	185406	72016.8	32242.8	74733.8	131770	179268	42808.3	31055.6	46698	111636	215667	64263.3	35068	82438.4	1952680	2109640	308920	385486	261061	1372270	1096500	564232	85633.8	706163	1120070	2649430	867972	576755	667668	2820510	1453990	756059	512046	629945
139200	109261	191691	24470	14357.2	90020.8	134454	182957	70650.4	32090	72898	130726	175634	42704.8	30655.2	47026.8	111038	213105	63602.8	35398	81617.2	1961400	2111200	310665	387038	261377	1383370	1097520	564464	85824	705260	1123360	2656570	870019	579184	664281	2822360	1447130	752377	515120	626724
140400	107267	191783	24075.2	14131.6	88327.6	132302	181019	68802	32196	70539.2	130653	173067	42743.2	30617.5	47103.2	111086	212693	62928.4	35642.8	81535.2	1963710	2117640	311415	386677	260956	1386520	1099150	563935	85993.3	708150	1125820	2671670	873265	584988	667321	2832640	1442050	752730	518372	627146
141600	106336	193253	23856.7	13958.4	88445.6	131454	179066	67756.4	32416	68465.4	129556	170373	42998.4	30873.8	47799.6	111426	213831	63467.5	36766.8	81800.8	1972160	2121450	311665	389253	261922	1403320	1099310	564582	85958.8	712984	1127260	2683890	873148	590045	666957	2844650	1439170	750668	521828	625539
142800	106494	196712	23970.8	14060.8	88352.9	131510	179060	67768.8	32630.4	67897.6	130047	169684	43522.1	31214.4	49273.2	113436	216547	63654.4	37581.3	83731.6	1972350	2128740	320101	390175	269060	1405000	1095650	567362	86393.2	717116	1131960	2696890	875650	595764	662733	2825090	1438410	752399	524092	630115
144000	106781	202084	24492.8	14005.2	90624.6	132764	181478	67510	33739.6	67423.8	129780	169275	44146.4	31980	50172	115778	220496	65046	39304.6	85654.4	1981520	2135780	322076	391572	269795	1409290	1090570	571219	86108.8	720559	1135830	2709950	869388	599806	669734	2826630	1439930	755241	526510	630046
145200	107441	208568	25137.2	14471.2	92413.8	136336	184639	68320	34990.4	68900.8	130687	170528	45830.4	32840.8	52716.8	120052	225838	67049.2	41308.8	89213.3	1991290	2150770	322397	393263	270616	1416660	1090190	578299	86109.6	720914	1141790	2724830	873323	605693	672693	2831270	1442790	759610	528725	634122
146400	109684	217820	26195.2	14936	96259.6	140851	188782	70440	36900	70934.8	132769	173070	48102	34266	55601.6	125478	233498	69246	43673.2	93825	2000620	2161800	326130	395392	272911	1418460	1090990	583943	86745.6	720476	1142600	2742510	872006	611718	670517	2834660	1442730	761613	531213	633676
147600	111718	229406	27036.3	15542	100160	147086	194991	73100.4	39134.8	73295.2	135953	177864	50940	35955.2	59074.2	130655	244070	71623.3	47155.2	97698.4	2020090	2165300	329237	397604	274761	1433490	1098150	589498	87423.8	719920	1145280	2756860	875140	618162	674807	2849150	1442270	766674	536727	637333
148800	115908	243023	28494.4	16307.6	105633	153676	203092	76513.2	42403.8	76980.4	139936	184982	54142.5	38236.4	63064	138702	258563	75146.4	50068.8	103934	2020740	2175060	331535	399630	276772	1449570	1104820	590854	87299.2	723820	1150290	2788640	873521	621172	675355	2855670	1444490	768465	543272	638448
150000	121705	261183	29830.8	17420.8	111373	163442	213135	80912.8	45854.8	80873.2	145136	194084	57814	41116.4	68711.6	146680	272331	80533.6	54237.2	112717	2027340	2192590	333279	399223	278325	1463360	1106100	593442	87767.6	729853	1155070	2807680	880664	625875	678166	2870480	1444770	771266	548004	643404
151200	127840	280710	32003.6	18741.6	119283	174611	225438	86018	50124.4	86694.8	151592	205838	62986.8	44620	75046	156306	291325	86706.7	58486	123432	2029840	2205840	335974	400283	279385	1469900	1112530	596674	88059.6	733717	1162900	2825960	881093	632480	678239	2869140	1450870	775308	550913	645470
152400	135925	302898	34644.4	19941.6	129205	187610	238947	92474	55480.4	93236.3	158282	219070	68476.8	48444	83147.2	168272	312510	93745.8	63653.6	134635	2043710	2220160	336531	403410	279591	1483670	1115530	599213	88522	736279	1170950	2851860	885830	640525	677772	2878760	1457200	777899	557349	649922
153600	145535	327876	37697.6	21430.8	142426	204350	255122	99811.2	61308	101479	166051	235180	74177.2	53071.6	90886.7	181138	335817	102610	69313.6	148449	2058580	2236680	338459	407393	281345	1484810	1118430	602976	88819.6	739232	1175790	2866820	884789	644921	681092	2901830	1462820	782116	562532	652423
154800	156552	356154	41353.2	23007.5	156378	223125	275230	108257	67768.3	110473	176030	252903	81415.4	58512	99660	197458	364440	111919	76106	164259	2069910	2241390	339889	409285	283164	1493110	1120640	607304	88069.6	740278	1178780	2880680	889061	652827	682500	2915730	1465410	789316	566874	657947
156000	176372	387334	45717.2	24967.1	171932	244795	296320	118169	75208	121003	187360	273848	90248.8	65304	109457	214219	393796	122317	82907.5	180904	2073970	2261810	343482	410792	285206	1501120	1129240	611651	88374.6	740001	1183250	2876860	891095	655543	685614	2931860	1469880	793511	573264	662316
157200	193953	422658	50143.6	27098.8	188551	268602	319455	129450	83190	132850	199694	298088	100803	71568.8	121500	234302	427492	135482	89842	200015	2079190	2280830	347002	412372	289073	1517550	1138580	620556	87797.2	743858	1183520	2886060	896796	663102	687686	2939530	1477300	797692	580520	669059
158400	212577	459874	55195.2	29349.2	204866	295277	345450	143540	92102	148434	212724	322985	110428	79202	134058	254738	463603	148596	97323.6	220262	2076390	2297040	346946	413174	287706	1538580	1144340	626283	88513.2	750489	1180070	2892230	901263	665752	689748	2942820	1480100	805159	584055	673406
159600	233278	501652	60263.2	32098.8	223182	322487	374101	156946	100916	162690	225138	349765	123214	87520	147729	277470	502348	164155	105211	241572	2088280	2308720	348510	413489	290988	1564040	1154810	632327	88411.2	754670	1183520	2902850	908801	671571	693016	2949270	1487630	809904	587776	678581
160800	256636	545726	65827.5	34994.4	243349	352213	404075	171191	110026	179574	239227	378054	135311	95875	162826	302438	543688	179417	113615	264904	2092000	2306490	348364	417309	291290	1581620	1160740	634812	88561.2	756523	1188130	2910200	915181	676414	698464	2955790	1493330	815270	590130	681409
162000	281980	592370	71688	37830	264459	385147	437018	187188	119409	197357	252604	408478	145577	104114	179014	329612	585810	196185	122654	289616	2104350	2305230	350651	421116	292289	1591330	1166120	639548	88797.2	758143	1192610	2927460	928249	683034	701301	2955100	1498690	818425	596788	689410
163200	307903	640152	77287.2	41041.3	285477	420353	470875	204190	128574	216588	267246	441520	158926	113440	195355	361085	627623	212814	131420	314418	2119450	2303590	354118	424037	293528	1598380	1171030	646726	88837.1	759115	1199950	2949580	929990	686096	704679	2953350	1506520	824435	601449	690339
164400	330750	685833	83172.4	43781.6	305256	454890	507932	220938	137731	234125	281492	475239	174431	121815	213669	393318	669830	229617	139920	335510	2120010	2297310	355724	426587	294094	1605400	1177730	654282	89408.8	761114	1202670	2959350	936731	688934	709044	2957260	1514060	831366	608070	696816
165600	354887	732244	88575.8	45962	325173	488283	542307	239058	145163	252410	295596	507756	189930	131511	230101	423277	713033	244625	147820	355866	2115920	2296290	355646	428118	295912	1617380	1186930	660012	89415.8	763060	1199570	2961820	939605	691926	714620	2959490	1523080	834184	614913	700603
166800	378932	778327	94393.2	48313.6	343722	522544	579783	255324	153326	270034	308119	540675	203840	139162	246625	451366	750875	259575	155282	372729	2109920	2297900	354024	429778	296024	1628870	1198260	666734	89420.8	767412	1192220	2967240	944502	693956	715140	2949880	1531080	838314	619858	705091
168000	401374	822068	100108	50555.2	361025	557041	614928	269328	159555	286415	317780	572295	216700	146559	260928	478526	783926	272944	161979	389708	2110910	2302150	356122	431103	296592	1633550	1203500	672577	89486.8	769452	1193270	2970610	946848	695752	717490	2952530	1536060	843032	624101	710456
169200	422446	861328	106378	52472.1	377218	591343	647678	285902	164646	302575	326595	599764	228202	152711	274249	504554	811791	284528	168223	404827	2120260	2314540	356892	433730	296498	1625890	1207500	678354	89572.5	773512	1196480	2969280	958544	702304	724081	2950750	1542820	849922	628687	713708
170400	444442	891104	111443	54395.2	391788	627668	680254	300688	170092	317537	334826	624326	239053	158061	285088	526006	832453	292925	174196	411762	2131740	2326150	358212	436854	295692	1624710	1215760	683704	89810.8	774270	1202190	2976830	959181	700989	729215	2947750	1550950	855352	634042	715936
171600	460134	919828	116520	56023.2	404615	664822	709148	313262	174024	332431	339898	649329	247866	163082	294222	545214	852434	301554	178013	416263	2130900	2339120	357731	442760	295960	1633110	1232910	689551	89863.6	775443	1203570	2983160	961292	703089	730866	2948110	1557300	863062	641025	719658
172800	474980	942809	121233	57190.8	413175	688574	732106	325424	175556	346028	346917	670804	254954	167285	302799	558564	866131	306678	180709	420626	2133530	2349720	357145	445597	295166	1634340	1248160	699073	89450.4	776542	1204320	2980000	961762	712288	732790	2950390	1559600	870588	643004	723987
174000	487940	961074	125012	57282	418181	711658	748634	335749	176454	355914	349918	694550	258573	168853	304279	566164	871073	311479	182385	419700	2136140	2364120	355412	446390	293782	1639330	1254340	702903	89506.8	781289	1208900	2975380	969613	715574	736861	2945370	1565370	876826	650468	727348
175200	496368	972869	128832	57279.6	422342	731932	759641	342173	176075	364319	350325	715962	258641	170076	302703	569482	870689	314465	182794	416780	2139710	2378740	353670	447970	293206	1643510	1252310	707076	89651.2	788330	1215380	3014380	971210	715951	742438	2938830	1574630	877018	654627	728682
176400	502715	980741	131274	57342	422117	743374	766878	346740	174712	371671	349094	734289	256606	169207	297228	564419	868843	315680	181180	412722	2141340	2393170	353511	450545	292161	1642670	1257250	711407	89789.6	788218	1215860	3022540	978164	720277	743616	2938000	1580320	878313	659030	730228
177600	508759	977113	133798	57188.8	420411	753650	768605	349872	172818	375733	345839	748350	251796	166470	289991	554980	861063	314633	179160	404594	2144830	2399750	352126	452601	290584	1636250	1270130	718176	89310.4	784990	1222110	3025530	980089	720483	749931	2931510	1586190	878590	661279	727030
178800	508319	960133	135979	56352.5	415042	760563	764553	352363	170224	377538	342823	761943	245005	161628	280095	543850	845762	312836	175979	395172	2153270	2407440	351300	454763	288720	1640710	1275400	719512	89677.2	780088	1219340	3023930	980594	723826	753645	2916350	1603690	879145	665984	727670
180000	502237	930973	136235	55455.6	409932	755432	750436	353732	165609	377265	339144	773314	238318	157338	270028	526510	824340	308232	171121	382850	2154750	2417020	351227	456094	288799	1642710	1275220	719305	88540.4	779547	1220610	3026030	975156	721125	754525	2902560	1606870	876230	671363	722861
181200	494475	890317	136207	54254	401696	742181	731836	352949	161405	373976	335652	780022	229337	153963	260250	507862	802562	303406	165216	372751	2148190	2429310	351646	457530	289202	1649450	1276750	720203	88774.6	777214	1219780	3036570	975508	724090	755582	2897470	1608650	877096	674359	724048
182400	485559	854314	136090	53354.4	390995	721170	711710	349282	156107	371157	329928	787257	221328	149698	248860	486900	778482	297572	158680	360302	2153200	2439000	349231	461021	288728	1656540	1284040	724528	89072.8	775948	1219750	3044920	974840	725964	759808	2878230	1615790	874348	678438	720743
183600	476529	825466	134611	52196.8	379354	696124	689608	355322	150736	361748	321042	789460	210199	143748	236615	466578	753955	291168	151911	349010	2167970	2458790	345800	460787	288092	1660010	1298310	729104	88525.8	777838	1216410	3040190	977551	729232	761499	2872260	1628580	877302	683863	720619
184800	461979	798319	133552	50922.4	366556	668396	665774	344410	144628	345938	311217	788274	198814	138419	223819	441927	723814	283449	145698	335134	2169080	2475540	341905	463932	285774	1655090	1304140	729882	88486.4	778023	1219040	3046610	973731	731611	765363	2861260	1633470	877712	689231	717585
186000	452660	770554	131871	49580	351832	638741	638660	331256	139079	330458	300466	785082	188748	132751	211123	418388	693336	275876	141059	321271	2170100	2478010	339190	466571	285566	1648220	1302980	731046	88037.6	779635	1219690	3048430	986360	737490	772490	2857530	1634530	884493	695983	720512
187200	442455	737565	129914	48347.2	337796	612139	610669	316457	133109	316299	293051	780441	177667	127663	199103	395382	661888	266738	134902	307041	2176440	2490360	339299	468647	283927	1645530	1312410	729814	87799.2	778813	1224140	3045150	988848	737748	775126	2851420	1638700	888958	694498	718357
188400	422490	699916	125835	46564.6	323016	584355	584687	301530	126951	302980	286799	773023	168599	123061	187655	376876	635283	256916	129286	294105	2176550	2499850	339398	469387	282778	1646100	1324150	733902	87911.7	779979	1224440	3050550	985901	740114	776261	2848300	1638130	898255	697034	720334
189600	408800	663035	122284	45379.6	309210	554050	558080	294156	121323	295018	279449	762454	161287	117657	177104	357579	609178	245389	123713	277725	2173990	2506800	338965	471404	282143	1654180	1335710	737712	87105.2	780272	1228700	3058290	979169	736126	777550	2839030	1642160	905891	698579	718788
190800	391250	629033	118848	43510.4	294013	521358	530400	278597	116150	281877	271085	750075	152829	110932	168009	341747	582500	236087	118074	264263	2160460	2514890	337542	471962	280930	1660610	1350670	738303	87420.4	776782	1231370	3051390	981044	737830	780504	2832660	1644980	914217	700353	723142
192000	376838	598477	114131	42183.6	278418	492331	500586	265356	111082	267826	261456	732064	144677	105818	159481	325386	556072	226890	112406	251931	2157490	2523670	331687	472177	279123	1687070	1352430	738307	87155.6	775506	1232510	3052280	980624	735058	786459	2825340	1654240	918560	702764	721332
193200	361791	570390	110012	40623.2	263442	462860	474835	253002	106345	253157	250741	711789	136475	101216	150964	310601	533206	218903	107880	240517	2153410	2529510	326859	471823	278839	1686150	1358740	740348	86914.6	774868	1235920	3055120	985066	737595	788976	2829120	1673270	929940	704733	727078
194400	347159	545973	104480	39632.4	249455	438578	450344	241611	101857	239700	241406	691803	128475	96986.4	143307	294768	509446	209230	103176	228985	2162970	2542030	326071	472442	277485	1690040	1355110	740337	86992.8	775353	1239830	3055630	984288	738872	791150	2833120	1671170	936560	705704	724667
195600	329815	521538	99154.8	38258	235250	417050	427739	230566	97218.8	226030	232797	670733	121630	92560.8	135361	281578	489646	200480	98926	217883	2167560	2549220	326550	472842	276636	1692770	1340250	739926	86427.2	774122	1247780	3055660	990745	741546	796310	2830350	1670310	946728	707149	727375
196800	315178	500526	94542.4	37226	221895	396948	407495	219413	93186.8	213251	226999	647712	116035	88187.1	129456	272532	469402	191365	95252.8	207285	2175150	2560760	326368	473372	276504	1699690	1312180	738860	86390.8	774914	1251690	3062590	985630	739908	796930	2841430	1675730	954090	710138	724612
198000	303007	478869	89350.4	35866	209640	379256	387250	208453	89248.4	201992	221282	621407	110607	84699.6	123914	257576	451321	182387	90976.4	197390	2185070	2564010	324826	472604	275358	1699070	1288180	738618	85695.2	772600	1258510	3070670	984076	742896	797770	2848840	1672320	967003	711613	727729
199200	288550	456939	85380.4	34762.9	198177	361085	369786	198711	85576.4	191588	215102	595255	106642	81134.4	118959	244677	433814	173618	87022.4	187636	2183020	2576890	324385	474839	275267	1700550	1277840	739675	86046.4	772514	1264600	3069180	979863	741908	797241	2842350	1672350	971483	711632	726662
200400	276265	437155	80967.6	33723.2	187333	344383	353896	186643	81964.4	181394	208365	567149	102210	78098.3	113688	232858	418604	164821	83059.2	179343	2179940	2584550	323873	474235	273070	1699640	1278180	740696	85689.2	772585	1273070	3060480	978925	742537	799580	2835390	1672820	979072	713085	727925
201600	264743	420093	77727.6	32982.8	178149	328152	338487	175207	78709.6	171602	199918	541327	97601.2	75519.2	109124	223197	402498	157136	79942.4	170712	2172420	2577840	321645	475133	273032	1696390	1282490	739351	85474	772056	1280390	3053700	971828	743181	800417	2833150	1675760	979725	712784	724608
202800	255958	405721	73812	31759.2	169009	314302	325821	164680	75793.6	162116	192686	514515	93087.6	72802.5	104932	213713	386765	150242	77172	164171	2170280	2561810	319835	475413	272087	1696480	1286030	736784	85002	772444	1283910	3051540	969937	745778	802810	2826170	1679630	984190	716450	725315
204000	245569	389989	70036	30907.2	159750	300294	314294	155503	72889.6	153415	185386	489984	89319.2	69962.5	100493	205135	372188	144323	74048.8	157380	2182260	2571290	316690	477518	271854	1694240	1287720	735430	84742	772262	1293820	3051920	964660	746372	801274	2822170	1680320	986049	718314	724569
205200	236140	376334	66941.2	29822.9	151984	288056	303315	146556	69909.6	144734	179318	465542	85460.8	67318	96010.4	197182	359163	138286	71362.4	151319	2185590	2588950	314303	478434	270915	1698850	1289470	733818	84479.6	769174	1299480	3068490	963110	751736	800815	2820800	1674810	993629	716966	726223
206400	227465	361907	63676	29117.2	144558	276497	291725	138392	67366.8	136364	174275	444728	81408.3	64455.6	92599.2	192376	347152	132440	69828	145428	2200210	2602320	313405	481092	269821	1702570	1288050	733503	83492	770083	1304910	3066590	957395	755382	797028	2818960	1671760	996824	715816	723326
207600	220630	349704	61205.6	27860	138026	267210	281134	131665	65496	129178	170542	425183	78498.4	62020.8	88793.3	184906	337714	126645	68098.4	140336	2197260	2614410	313616	480409	268985	1713100	1290480	732711	83691.7	768583	1298380	3073280	955205	759466	796975	2776320	1667540	1003000	713920	724789
208800	214018	339196	58953.3	26890.8	131502	258068	270841	125833	63035.6	123680	166124	404687	75415.2	59925.2	85798.3	178092	326810	120687	65923.2	134169	2202470	2620190	313243	480745	269704	1728040	1293030	731888	83466.4	765043	1302540	3085620	955381	757398	800607	2772670	1670210	1004520	714197	721796
210000	205330	330580	56359.6	26222.9	125502	248097	262681	121191	60936.8	118222	161883	388230	72815.2	57566.4	83780.4	172099	320431	115293	64419.2	128923	2201470	2620930	313700	481291	268080	1726960	1295890	728411	82466.8	761189	1313170	3082900	952327	759373	800180	2746330	1672920	1007260	713913	722157
211200	198716	322271	53712	25802.8	120714	239108	254946	116488	59148.3	113566	156666	373866	70635.4	55833.2	81443.2	167378	312748	110868	63292	124382	2199870	2625160	313274	482324	267512	1733850	1298880	724618	82500.8	759236	1319730	3088200	948272	760116	799148	2728980	1675090	1011390	716663	722618
212400	193479	316545	52187.5	25251.6	115300	230958	247225	111510	57356	109326	151648	359308	68157.2	54243.6	79463.8	163017	308256	106824	61943.8	120387	2197630	2629650	313646	482845	265158	1740990	1301650	720856	82104.8	753522	1325480	3107330	943815	763650	797059	2730900	1679120	1018230	721121	723321
213600	187596	311432	49981.6	24671.2	110853	223445	241576	107881	55984.6	104706	146699	346391	66057.1	52740.4	77269.2	159998	303738	103297	60808	117450	2200940	2635370	312135	483968	265540	1741370	1302590	716716	82368.4	750948	1332060	3137340	938920	764038	796980	2737520	1682660	1022830	720706	723567
214800	183888	306430	48419.2	24250.4	107211	218647	236488	103869	54686.8	100690	143067	335803	64712	51683.2	76559.2	158550	300442	100524	60440.4	116413	2212040	2642130	313349	484125	265806	1749270	1305520	712860	82441.6	748010	1328700	3134390	942487	767811	798016	2735570	1680390	1027340	726100	723095
216000	180960	302668	46913.6	23781.6	103824	214964	233265	100956	53690	97582.4	141102	328004	63959.2	50460.8	75849.2	158200	299828	97818.8	60582	115370	2222790	2651620	313240	484949	265438	1758810	1308760	709804	82496.3	745604	1332790	3143640	942356	770494	799039	2733740	1696720	1035340	723336	725196
217200	178473	301269	45416	23526.8	101853	212986	230439	98078.4	52962.1	94256.4	139412	321294	63458.3	49833.6	76015.6	160918	299948	95899.2	61207.6	114852	2228210	2657370	313921	485179	266474	1769270	1313320	707006	82068	741830	1333070	3146960	937200	775339	793080	2725250	1698520	1040920	724286	725060
218400	175255	300944	44136	23353.2	100160	210149	228263	96966	52871.2	92038.8	138248	316795	64017.2	49597.6	76668.3	163698	301382	94855.2	61553.6	115132	2222440	2661380	314830	486537	266196	1780760	1320580	707236	81488.4	740179	1336270	3148080	935767	778230	793644	2716500	1700530	1044900	725083	725713
219600	173129	303938	43878.4	23280.8	99526.7	209313	227381	95749.6	52952.8	90126.4	137266	313316	64572.8	50168	78356.4	165901	304327	93896	62395.6	116671	2230280	2670410	314149	486574	264178	1787390	1324860	706561	82060	737222	1336000	3150390	934616	780545	791613	2719930	1701690	1050570	727084	727930
220800	174188	311273	43478.3	23549.2	99715.2	211529	227593	95641.2	53918.8	88972.8	136098	314256	65333.3	50470.8	80786	168792	309727	95585.6	64662.8	120345	2232120	2670750	312232	486116	264317	1799120	1325620	704040	82028.8	737554	1341330	3151610	935805	783908	792030	2730820	1707020	1058650	729308	729148
222000	175561	322099	43752.1	23608.8	101380	213892	230243	95679.6	54710	88301.6	135158	315397	67294	51348.8	84127.2	173674	320076	96419.6	66641.2	124539	2236160	2684770	313866	485778	263934	1809090	1326990	700730	81611.6	735038	1347050	3156770	937759	787741	786966	2730510	1710940	1062020	731606	730894
223200	176969	332041	44146.8	24106.8	102486	218162	234648	96280.4	55683.2	88046.7	134791	317924	70036.4	52667.2	87855.4	184817	330911	98245	69060	129650	2240090	2697040	313515	485136	264551	1825130	1331580	696364	81056.8	733380	1347110	3158240	940762	794053	788950	2738150	1715490	1066850	732297	731484
224400	181053	344005	44844	24671.7	105717	224477	241093	97983.3	57884	89140.8	136890	321955	73117.9	54489.6	92790	193452	344482	100422	72840.4	135927	2248490	2714340	314808	485723	264513	1834290	1336410	691751	80756	730011	1347430	3180660	942800	798830	789172	2746170	1722420	1072760	735279	733679
225600	187366	358650	46066.4	25909.6	110069	233348	249460	100703	60612	90598.3	140529	328708	77099.2	56846.3	98566.4	199080	359883	104309	76607.1	144688	2260190	2740590	316195	486298	265390	1840600	1335230	689124	80327.6	731471	1343610	3180240	944023	802177	791062	2745320	1730870	1079800	735600	735555
226800	192910	375683	47485.2	27144.6	115402	242817	258118	103715	63680.8	92431.6	145852	337866	81540.4	59833.2	105573	206862	381919	108950	80830	155266	2270230	2764880	316271	485565	265042	1855610	1333020	689536	79883.2	730339	1339660	3178140	951077	806021	793005	2740010	1726890	1089420	737892	737759
228000	200795	395374	49448.4	28273.2	121663	255588	270331	108422	67422.8	96078.4	152335	348720	86476	63103.2	112344	217746	403594	114499	85642	166488	2281650	2779050	318498	484692	265521	1869940	1337160	691808	79347.6	732102	1336560	3179500	956480	810762	797234	2745740	1727490	1096500	741537	740323
229200	209783	417298	52342.8	30362.9	129892	269643	284960	114561	72204.2	99799.2	158331	360588	93100.8	67718.3	120985	232588	425280	120410	91492.8	178013	2286940	2796680	317351	484066	265480	1883960	1342370	692469	79657.6	734179	1338960	3183070	965478	815975	798866	2753840	1735000	1098670	741752	742770
230400	220498	440048	55802.4	32201.2	139507	286273	301641	120461	77588.8	104951	164892	375422	99959.6	72292.4	131387	249349	452283	126330	97688.8	190934	2293160	2815990	322992	483119	268820	1898840	1341800	694134	79610.8	734750	1339750	3194480	982271	819128	803358	2756630	1742230	1105730	743276	746618
231600	231250	465010	59750	34440.4	149471	305167	323126	127976	83183.6	111265	173587	393569	107438	77664.8	141046	265263	481260	132450	104992	202786	2291410	2838250	327328	482578	271348	1908060	1343260	691937	79528.3	736094	1336260	3207030	993099	825787	803596	2756210	1745780	1114360	747381	749934
232800	244262	492503	64287.9	36856	161060	327248	344785	137277	89892.9	118248	182607	412664	116038	83422.8	153796	281316	514545	139144	112606	217012	2311700	2862220	322893	480848	269478	1968010	1347340	690146	79327.2	735289	1332950	3224210	995108	827162	804907	2767160	1746510	1125820	747522	753872
234000	260354	519120	68891.3	39537.6	173668	350009	370666	146890	96926.8	126704	195486	433260	125104	89720.4	166827	300367	549502	147395	120192	232921	2326540	2881880	322886	479582	270127	1988790	1350390	687844	79126.7	733291	1329590	3218740	999606	830561	805580	2777550	1747150	1134490	747100	758697
235200	276648	547038	74190.8	42069.2	188357	374198	398228	158286	104021	136995	210002	458490	135190	96426.7	180261	319231	585483	156183	129708	248886	2334210	2900180	325768	479760	270677	2006030	1358240	687264	79270	732797	1327280	3222370	1014620	831865	811091	2800360	1754950	1139140	748723	761280
236400	293947	577096	79878	45189.6	202884	398838	426724	170890	111935	147203	226598	481224	146786	102959	195996	343291	625478	164907	138589	263375	2348950	2922060	327051	478906	271261	2024400	1360340	688165	79161.2	734144	1334260	3232250	1031200	835156	813978	2821410	1769340	1143670	751126	765545
237600	312335	607718	85570	48537.5	216910	425776	457378	183761	120336	159927	242739	506855	158652	110286	212658	368079	667244	172586	148532	276913	2360360	2946410	327068	477584	271314	2038530	1362070	691628	79385.6	735023	1331440	3245670	1038690	841046	815558	2821350	1783880	1150410	752856	768562
238800	330973	641666	91334.2	51621.6	232558	457357	488231	198504	128340	172586	258010	531189	170586	117711	228145	394951	710614	180762	158939	289351	2359380	2962460	328452	477396	272407	2049770	1364050	694705	79213.2	736750	1331780	3264320	1051650	844780	819209	2823880	1796950	1155440	757109	773054
240000	353408	674478	97106.8	54747.6	248248	490008	522183	212631	136655	187168	271651	555140	183026	124554	243771	423610	755409	188427	169766	301642	2375470	2995840	329222	476311	272237	2060870	1369120	696440	79277.2	740622	1330610	3230880	1062960	848804	823852	2832400	1802910	1157600	759236	775475
241200	373910	708333	104353	57869.6	265856	524590	557990	228331	144959	202297	286035	580059	196508	131856	260698	452134	799761	198418	181512	314826	2393670	3017870	329888	475535	272791	2072990	1368270	697744	79280	744130	1316440	3223500	1071110	851385	825172	2843430	1824520	1160820	760124	776474
242400	397675	743723	110531	60533.6	282817	560741	594392	242935	153335	219162	302619	606023	210105	137496	276442	481765	843625	206166	193356	325491	2401510	3036360	335190	473839	276458	2099480	1373910	699962	79603.8	745882	1305350	3234730	1074300	856769	830187	2865320	1839430	1165780	764890	778119
243600	422401	777914	117231	62995.8	298299	597978	629898	258745	162492	237410	320845	629537	222350	143336	291487	510333	887897	212858	204900	334164	2413230	3061860	333457	471643	274853	2104390	1378880	703239	79641.6	747038	1303270	3250400	1079790	860431	833629	2876400	1861460	1168860	770368	782214
244800	444104	815343	123344	64695.6	312546	632149	665637	274368	169799	255364	337737	655574	234751	149052	307262	535785	930155	219695	216215	341810	2420250	3088160	331500	470606	274505	2109910	1380840	703700	79940	748101	1302340	3252780	1083780	861444	836040	2883880	1873000	1173270	776126	784423
246000	462413	847460	129924	66439.6	327336	665842	700500	289984	176572	272663	351740	679740	244246	153631	318279	560382	968473	226783	226275	349436	2426620	3107630	329658	470006	273761	2124640	1390500	704264	80212.8	749461	1304140	3247200	1098470	864316	842199	2888750	1880590	1175410	782625	787511
247200	481208	878313	136302	68327.5	336993	700077	735231	306334	182508	291445	363895	704396	252747	157109	327970	585309	1001900	232646	234271	354623	2437550	3124450	328065	472206	273297	2140670	1398660	704241	80354.4	749821	1299810	3257500	1108670	864517	845890	2898010	1890740	1179000	788827	788693
248400	500017	906744	141400	69182.8	348423	732463	767206	319360	187652	309090	370490	723597	259584	160905	335835	607443	1031150	238856	240465	357869	2460260	3144490	327505	474441	272621	2152800	1405850	707076	80262	753244	1296560	3281390	1113030	868524	847865	2899410	1905970	1188390	795506	792886
249600	518201	931434	146859	69708.4	357419	761768	793870	332285	191232	323868	375949	741354	263160	162911	339592	625752	1053360	245009	245294	362259	2460620	3171590	328720	478331	273268	2156310	1410660	707809	80218	759315	1293270	3288020	1120990	866046	853941	2914460	1905500	1188630	797424	791622
250800	531379	952112	152420	69837.6	364969	790939	816440	343299	194209	339461	379851	759340	266978	164490	341619	639408	1067960	250966	247182	366453	2473390	3194740	328547	481036	273440	2164170	1413660	708226	79687.5	758942	1285690	3306350	1130040	872238	862635	2920960	1917650	1189970	801642	792834
252000	545772	966698	155750	69258.8	370722	820677	836165	354107	196359	353839	384976	775871	269693	165042	341389	646009	1077920	256115	247572	368928	2484610	3215490	329361	483400	273633	2171800	1414310	706907	79870	757860	1278580	3319710	1132570	873832	865193	2930110	1947260	1195850	806893	796208
253200	557306	980956	157932	68286.4	374510	844566	850548	364185	198017	366090	389009	794008	269814	166250	338766	648658	1083550	260841	246526	368441	2494170	3240380	329741	486116	274368	2184640	1425720	708648	79686.8	757133	1271950	3330200	1138950	874770	869040	2921300	1954580	1201280	813533	798586
254400	566933	994543	160204	67175.2	377355	855643	857485	372196	198672	378486	390868	812714	268399	165208	332724	646826	1079350	262322	242106	365674	2504480	3262320	330178	486586	274293	2221580	1437920	711591	80360	758844	1274190	3342440	1152190	875645	874083	2922590	1974740	1205920	821348	801184
255600	573704	1001470	163776	66106.4	378753	861249	856648	378034	197680	387173	391404	833349	266789	167584	324652	647426	1072920	263466	236448	360518	2510530	3279440	330910	487972	274278	2230150	1448080	715172	79994	762490	1281340	3349950	1161560	877729	882475	2930620	1986650	1208140	827333	802261
256800	579096	998741	166635	64759.2	380154	860892	849954	381302	196855	392347	385125	850505	261607	168272	313883	639244	1056490	265111	230140	355211	2521530	3294480	329923	487655	274203	2228930	1453730	716612	80641.6	764856	1281200	3367500	1166550	879083	888799	2945010	1993780	1214920	833459	806285
258000	581077	989846	169682	62975.2	380526	858486	841713	383525	194135	397163	378770	865972	254105	165128	302255	631662	1038330	267113	221945	350355	2528470	3323750	328980	486914	274756	2232820	1455670	715610	80244.2	765159	1282110	3366250	1169270	882786	891791	2945790	2006300	1221620	835096	806798
259200	582370	977810	170880	61159.6	378281	852755	828621	383884	190970	397568	372483	876749	248657	161073	290829	617075	1013950	264867	214313	341554	2540380	3352650	329741	486930	275618	2234980	1457970	715010	80517.2	767128	1277080	3376300	1172330	883647	899490	2956140	2016960	1229020	836894	807912
260400	579832	961934	169221	59129.2	373569	834584	808050	383723	186681	396340	364579	887103	242766	156823	279419	595212	987518	263008	204909	333215	2564790	3372650	329767	488585	274941	2247180	1468490	713854	80622.4	769022	1271400	3392890	1172200	884415	903550	2977580	2041820	1231560	840317	808115
261600	575267	939161	168443	57528.8	367415	811600	780768	381305	182192	393828	359240	898115	235716	152408	266998	574451	958833	261455	196981	325278	2579970	3383900	329800	491023	275583	2252770	1479300	713620	80793.6	769528	1384270	3401810	1173180	886917	908069	2977790	2050010	1235980	844741	808943
262800	570815	914859	166317	55884.8	360835	784357	752156	378290	178084	390271	352994	908172	227811	148182	255526	554087	925902	258084	189257	317042	2583390	3403060	330809	491995	275163	2272150	1490620	714538	81120	770975	1400080	3403380	1174380	884002	911548	2979090	2055150	1234390	849586	806468
264000	562327	890833	162917	54018.8	353084	753748	719510	373092	173431	383530	346349	915876	218316	143216	243828	538328	891147	255296	181233	307888	2591530	3429530	329880	494617	275054	2262040	1499970	717869	81302	773781	1417950	3409380	1180250	884365	917500	2974890	2069070	1234260	856168	806686
265200	552131	870245	158184	53300.4	341868	722605	689627	367138	168650	376094	335830	919470	209056	138393	232575	516383	858832	252280	172768	299280	2592100	3455640	331378	500022	275678	2255120	1502910	720443	81772.9	775610	1416690	3416520	1182110	884942	921188	2983080	2077580	1238710	858491	806488
266400	540587	845935	152994	51730.4	331738	691351	660234	361025	164792	367785	323740	918118	201025	133474	221743	493082	821771	249153	165246	289973	2597850	3462620	330418	499339	276004	2248400	1503510	722029	82028.8	776493	1422160	3464900	1180490	884804	928230	2990170	2087190	1241190	861409	805341
267600	527136	818078	147227	50109.2	319007	658902	631802	353294	159900	359159	313577	914682	192824	128265	211522	471065	787922	245436	158162	280730	2612490	3475880	332177	503505	276293	2261990	1498660	722096	75356.8	775662	1415180	3508140	1183210	886781	937003	3002380	2107020	1243340	865944	804179
268800	515945	784823	141583	48619.6	307662	624979	601917	343736	155405	349204	306024	911751	186002	123316	202870	448949	757868	241877	151200	272476	2620420	3503450	332506	506728	277090	2275300	1500390	720538	75466	777929	1407570	3535040	1185360	887376	943639	3012830	2114920	1248830	872549	806064
270000	502256	749594	136886	47159.2	297076	591276	574419	333803	149803	338153	298920	905095	177968	119003	194462	423996	727876	238670	143924	263197	2626320	3525620	331504	505680	276626	2279300	1501160	721684	75978.3	780581	1399510	3553810	1182140	884963	948842	3004480	2118580	1253730	874794	807906
271200	487826	718913	131793	45908.8	284733	560216	551030	321340	144789	325914	293052	897152	170681	114546	187088	400838	699597	233638	137775	253826	2626040	3540210	332761	503058	277021	2278780	1504490	723595	76363.8	784010	1432300	3558790	1182320	885379	953068	3013410	2134710	1263910	877024	810016
272400	473722	688810	126053	44885.6	271555	532927	526500	310820	139679	313297	284978	886129	164131	110891	179814	382384	674214	229880	132749	244610	2636910	3559470	332952	502994	277373	2282100	1512200	726061	76728.4	786871	1413240	3573790	1185020	887420	960045	3015560	2142720	1267000	877612	809756
273600	455316	660050	121659	43660	259906	505680	504801	300977	134894	300578	276051	881855	157257	106608	171845	367332	648055	225490	127550	236730	2644930	3576720	332546	502953	278194	2276920	1521290	728120	77371.7	787379	1401300	3600860	1192680	890682	969220	3031490	2148900	1268250	878811	809918
274800	438220	634275	117108	42876	248363	480582	484842	290669	129838	288948	267412	864306	151649	102502	164781	350217	624550	221414	122930	229498	2647250	3599560	333382	500706	278814	2284310	1527230	728432	77535.2	788899	1392980	3634430	1190690	892135	973691	3027510	2163070	1272810	883793	810490
276000	421499	610474	111767	41850	236947	460158	464469	281831	125397	277169	258893	844812	145752	99417.1	158682	336304	604972	217803	118730	222839	2659360	3611540	332782	501699	279253	2285920	1521080	728330	77894.4	793889	1412350	3646910	1191410	890985	979030	3036410	2180380	1276780	888923	812486
277200	405292	589166	106959	40796.4	225750	438992	446330	272617	121953	267004	251758	825132	141278	96206.4	152754	323845	586461	212189	114795	215149	2670820	3628140	332676	502112	279291	2281210	1517320	729139	77645.2	794378	1426740	3658920	1189260	890039	993215	3039340	2194670	1278660	890897	812414
278400	389700	567335	102380	40062.4	215612	419852	430357	263737	118610	256721	245611	803515	136933	93240.8	148733	309112	571045	207439	111145	207931	2672700	3643530	332419	503546	280162	2281720	1528160	731096	78138	793202	1385670	3676070	1186460	885467	1003820	3046650	2210730	1286200	895163	815745
279600	375554	549345	98043.2	39332.8	206348	400202	417009	253907	114806	247710	239194	782874	132680	90470.4	145486	294190	559062	202530	107728	200301	2681460	3675880	331282	504116	278365	2293830	1540180	733368	78488.8	792565	1365770	3690720	1181160	884198	1011220	3055300	2231100	1290510	913110	819546
280800	361645	536469	94083.2	38777.6	195894	385997	406052	244760	111348	237953	233241	758179	129140	88076.4	141514	283706	546632	197626	104469	194225	2674260	3696840	330552	501866	277782	2309780	1553150	735951	78426.7	797617	1355760	3703220	1172430	889963	1016020	3058300	2251680	1296320	916156	821814
282000	348333	521849	90700	38347.5	188112	370531	395330	235466	108358	228942	227297	735178	125142	85889.6	137453	276260	534980	193147	101685	189652	2673530	3697620	329787	503908	276952	2313100	1569050	738183	78803.6	800374	1351200	3714220	1172310	894849	1020730	3050780	2257190	1299620	920899	823488
283200	335389	511076	87518.4	37751.3	180161	356466	383872	227293	105919	220836	222100	711562	121294	83227.6	132972	267506	523396	189283	100232	184425	2677030	3700820	330494	503844	276627	2305620	1576560	736771	78566	801811	1348300	3721410	1172140	902135	1024640	3060710	2272470	1301470	923874	824101
284400	323788	500666	84507.6	37196.7	172553	345069	374436	219312	103173	213224	216010	687164	117993	81722.8	129420	261105	515400	186700	98825	182748	2691130	3715170	329459	504742	277430	2307710	1571720	738777	78558.4	802538	1346600	3736710	1173240	903984	1031900	3072090	2290800	1306960	926700	825032
285600	314346	489927	82070	36557.6	165822	337843	365957	211989	100521	205076	210001	662872	115483	79702.5	126918	253146	507053	183150	97292	178956	2709240	3734470	327898	504224	276813	2314550	1572990	738648	78509.2	804260	1342770	3737570	1175350	902465	1039840	3082340	2308120	1308760	927293	825608
286800	305389	481800	79221.6	36103.2	159095	330120	359398	205033	98314.6	197963	205183	642419	112757	78667.6	124978	248462	501562	180436	96641.6	176170	2720110	3746620	329090	504310	277295	2330970	1577850	740916	78170.4	805349	1342570	3748740	1174970	898581	1043050	3087380	2315310	1307040	928287	825954
288000	295998	475548	76424	35522.5	152720	322410	352668	200232	96550.8	192637	200335	622484	110415	77319.6	124130	247151	496529	176680	95566	173969	2724940	3752590	329654	504833	277519	2343640	1586450	742116	78317.5	805950	1342400	3760930	1169760	899436	1047840	3101640	2326270	1309140	927851	828907
289200	289538	473746	74386	35296	147472	314968	346988	196344	94622	187244	195162	604106	108692	76192.8	122149	244132	493861	173442	95637.6	170767	2735300	3762140	328973	505302	277283	2349010	1590660	747499	78690.4	808906	1344780	3787500	1162040	899547	1052820	3112430	2341000	1312420	928017	831391
290400	282849	473312	72287.5	34802.8	143024	308559	342588	192502	93584	183360	190504	586372	107099	74826	121845	239775	492019	170133	97043.6	169725	2744470	3776850	329376	506155	278214	2351610	1591950	752527	78898	814258	1346230	3798120	1153970	905059	1051370	3119900	2349570	1317080	929726	832474
291600	277610	474978	70391.6	34852.5	139060	304894	338658	188667	92302.4	178682	185654	572774	106426	74370	122380	239621	490544	167579	97973.2	168597	2759810	3794780	330970	505803	278109	2359550	1588980	755396	78179.2	815389	1348330	3818570	1162660	910147	1061380	3132720	2351290	1326160	931092	836030
292800	272444	478485	68701.6	35040.4	135700	302519	336479	184396	91368	175640	182016	560541	105584	74030.4	122743	241556	494779	166230	99038.4	169278	2769990	3796910	331231	507388	277035	2357880	1594180	756238	78588.4	817168	1352680	3826370	1169560	910350	1069210	3148600	2366590	1334910	933413	839380
294000	269755	482967	67264.8	35084.4	133227	301915	331731	181747	90661.2	171234	178960	551227	106637	74265.8	124605	242328	498349	163815	101531	169633	2769260	3801920	332284	507859	276920	2374890	1604420	755839	77900.4	817302	1359820	3837360	1173710	910681	1074970	3166620	2378820	1338120	935148	838220
295200	267013	489830	65875.8	35369.6	130808	305414	331095	179147	90527.5	168406	176691	549770	107724	74223.2	126948	245471	502339	162553	104777	170750	2772920	3821250	331084	508638	276905	2382150	1613920	758442	77687.2	822015	1363900	3847040	1174090	913908	1078380	3168820	2388980	1339570	938491	839058
296400	265748	501298	65080.4	36244.4	129528	307655	332663	176872	90514.4	166312	174746	548123	109869	75471.3	130708	248084	511669	161251	108257	171954	2779920	3834430	331372	506390	276395	2389890	1616260	763086	77472.9	826241	1363350	3847500	1174020	916301	1084490	3183370	2408550	1341100	939976	838483
297600	267048	514198	64440.8	36928.4	128712	311080	336899	175226	90716.4	165234	173371	545863	112466	76458.4	135587	254095	521795	161061	112648	174835	2790860	3835910	330085	506267	276293	2397020	1620130	767294	77768.4	829926	1369580	3863040	1176050	917871	1089870	3193890	2416100	1348570	942909	843596
298800	269043	528701	64170.8	37994	129562	318107	342732	175300	91363.2	164083	172637	545288	116540	77889.2	141345	262628	537373	159257	118147	176966	2811190	3831360	329845	506409	275660	2404920	1615300	770597	77714	834892	1378960	3871900	1180490	921158	1107570	3205550	2420190	1365630	944676	850141
300000	272434	544365	64274.8	39282.4	130217	335020	349593	175365	92932.9	164488	172360	546308	120776	80067.5	147581	272084	554811	158917	125266	180476	2832880	3832720	330443	509035	276071	2406960	1617140	773232	77802	837243	1383080	3879730	1181930	922125	1113310	3223010	2435290	1371140	945374	852760
301200	275902	562198	64891.2	40678.4	131328	346840	359003	176893	94570.4	165164	172570	551706	125663	83049.2	154642	282379	572167	158842	132465	184900	2843630	3832010	331164	507747	276628	2420460	1621660	776437	77546.8	839188	1382690	3888100	1178930	923130	1118820	3241340	2449430	1373420	949387	852400
302400	281706	582200	65031.6	42215	132748	356932	371845	178732	97202.8	166854	175280	557989	131368	85969.2	163166	291466	594374	158669	141072	189627	2839070	3843160	332564	506930	277802	2425160	1623650	779727	77846	842174	1383640	3895620	1176290	923188	1122170	3259840	2450340	1373960	954818	853574
303600	287963	605801	66406	44162.8	136060	437094	402459	191538	106510	173704	197679	582281	158750	104198	178896	386078	638956	152378	176974	178555	3264540	4040260	352147	567550	288133	2868080	1696850	827866	81051.6	879320	1498940	4067340	1301820	1077470	1184330	3619210	2546530	1440030	963818	889665
304800	366816	604809	72804.8	46480.8	151788	434544	367780	210070	109875	186139	189662	588401	157690	104066	184373	372914	584395	146762	173589	168481	3204940	4020940	345465	557715	285311	2740990	1675150	829464	83285.6	880705	1454680	3926020	1302280	1053750	1181210	3567930	2509700	1459690	935753	906654
306000	359637	603384	74974.6	47748.8	155293	427828	372278	208206	108543	187378	185527	579293	160657	103170	187800	360244	600760	145461	172218	168333	3230610	4000750	326280	551104	270569	2733020	1641120	827389	84099.2	872343	1446250	3908040	1296680	1018590	1181080	3507440	2479760	1449730	937542	894127
307200	353335	578110	74383.2	46874.2	151877	417039	366542	209230	107100	187974	179758	575686	155836	100475	184973	342592	581030	144310	169823	168288	3182420	3907930	311658	540665	262555	2681910	1588810	812232	84325.6	848914	1452610	3855170	1258430	1003510	1171560	3450590	2442580	1423780	947996	863933
308400	336131	553710	71708.4	44966.7	145655	408036	358234	204778	103085	182574	172446	565530	146970	95772	178846	331132	556043	140890	165722	164358	3130450	3816690	301336	531402	255667	2637620	1541950	803172	84768	829313	1455920	3805300	1214160	988949	1158780	3408780	2413650	1403350	958669	837470
309600	324771	537314	68836.8	42922.1	139988	397303	346789	200583	99280.8	178880	166845	549528	137799	91344.6	172722	323262	527295	136566	159499	160205	3114660	3762280	289100	527933	249160	2600910	1512400	797191	85018.8	821252	1462210	3777710	1192310	988004	1153160	3393180	2417960	1389770	968850	821441
310800	314053	519035	65485.8	40954	133868	379549	329680	200231	95490.8	173230	149175	538749	132348	86326	174652	316624	524333	145387	153933	169444	3213830	3947720	283830	537795	249403	2548980	1607090	848142	81651.6	893554	1489480	3992720	1233240	997542	1236590	3386700	2594100	1507860	1024230	896572
312000	328766	569702	65371.2	42266.4	143261	403942	388939	202237	103272	178698	168244	547782	145209	88176.4	179833	329890	589980	153983	154208	183221	3196150	4164600	297507	543360	262533	2714240	1677870	861469	81752.8	927521	1632520	4139030	1331680	1021830	1294980	3552280	2704080	1562790	1091480	963106
313200	322888	634557	67904.4	45570.4	155068	421192	412454	211303	113744	190853	180139	537520	135802	91180.4	178288	346748	658585	160135	184999	197392	3061600	4137810	295901	541293	259181	2714910	1576780	829680	82285.4	892928	1703150	4153330	1386210	1037300	1324700	3624340	2724160	1503900	1102460	946594
314400	332154	702642	76279.6	52722.1	169025	454233	469646	229480	138220	218342	203417	591252	168522	116810	223122	408329	754267	171625	229705	220483	3020370	4158480	299865	562925	255871	2664510	1562740	834076	81680	899098	1706610	4254180	1379600	1054270	1311600	3633550	2687810	1525160	1101430	985866
315600	413851	854999	96328.3	68374.4	196174	569934	582295	267191	171929	261382	248096	716245	230096	151427	304301	539928	993548	190598	296037	253580	3018980	4172410	304977	547898	253168	2698770	1612690	845889	81922.8	920093	1694940	4308860	1420080	1055310	1319340	3622810	2699410	1515170	1108550	998095
316800	526563	1030640	123178	81809.6	243678	701580	741346	317413	199256	313144	290544	852796	297794	174759	381914	659409	1203350	210712	339554	286741	3024010	4171020	314366	546439	258149	2667590	1666890	838618	82949.6	912449	1680490	4297030	1388300	1045520	1302000	3570860	2699370	1506980	1111580	982536
318000	617157	1128470	141531	89486.8	280606	791924	844496	354120	214453	350811	318079	929558	336167	182371	424140	719777	1267230	227766	353567	308516	3028550	4130970	324028	543096	264049	2656260	1674550	840623	83603.6	907215	1652660	4269010	1332190	1029570	1293810	3529270	2713060	1497810	1113160	954241
319200	668298	1152200	152778	92680.8	302427	846128	888848	375370	223382	376933	329039	966666	342668	186478	433578	745759	1295850	235497	361788	320972	3025750	4100270	325338	543605	266183	2660850	1648830	846757	83428.3	903707	1623030	4208440	1296410	1008060	1288320	3501060	2714170	1486420	1110240	943510
320400	684218	1152250	161024	94027.2	318715	875438	907184	390578	230646	396010	331780	988065	335145	189158	425670	774302	1324140	239910	370254	329009	3035960	4081710	325132	544843	268850	2685170	1646410	848780	83125	899704	1603860	4162980	1292770	989462	1293230	3490950	2713690	1486840	1104310	942118
321600	681740	1147630	168962	94885.2	336925	881996	915489	398140	236052	411277	336330	1010030	326006	192483	414994	800390	1338530	245373	376420	339212	3039130	4094200	326617	547385	273353	2734180	1655700	852548	82186.4	904300	1593480	4147990	1303860	976932	1303020	3509670	2723570	1490520	1103720	942771
322800	677442	1151310	176044	95134.8	352029	885336	919837	402809	240228	421114	344253	1029870	317359	193316	407154	802062	1336340	248548	376544	345036	3054170	4120260	333509	549449	278761	2768810	1661330	855478	81904.2	908679	1579520	4149570	1313260	972163	1315090	3539740	2728320	1502760	1103280	949210
324000	671062	1156840	180416	95698.4	358590	894360	928444	407134	243188	430631	355232	1040960	314452	193618	407851	796760	1334690	249026	374685	345267	3079220	4138250	337732	551925	281152	2780720	1666820	856858	81358.4	911483	1561130	4153100	1313640	972522	1323830	3538990	2746270	1507600	1103730	954125
325200	664907	1157540	182647	96889.6	359115	904448	947627	413364	244805	439008	368991	1050230	316645	194273	410575	797394	1334670	247825	372402	340404	3102040	4150410	341808	554746	283190	2784220	1690280	862612	80925.6	915827	1536830	4148270	1317300	971290	1336450	3544000	2773400	1516670	1105380	962300
326400	665832	1158300	182982	97975.8	361584	923717	972050	421189	246693	450624	381597	1052630	321365	194590	417401	805089	1339810	245634	370611	334010	3124250	4167750	346102	555663	284469	2785680	1715600	866258	80854	917611	1521380	4169320	1330690	976506	1348400	3543370	2798580	1529970	1103800	966660
327600	672154	1162660	185527	99160.4	365506	946656	995416	429169	247294	463497	394618	1054740	324658	195680	421042	811592	1346140	244210	368666	328686	3133670	4188150	348993	557446	286645	2797390	1728150	874114	80484.8	925619	1514400	4168540	1337750	981183	1358440	3559730	2820760	1536300	1102010	971749
328800	683710	1164920	186250	98533.8	367606	972464	1011320	438859	247743	474094	408428	1058960	325769	196283	419030	816900	1361800	241728	364528	325011	3150100	4190900	351394	560234	288668	2817900	1744560	881311	80387.9	930684	1505160	4147770	1350060	975500	1370710	3567020	2842540	1539060	1103970	974319
330000	689690	1167210	186761	97803.3	369262	988498	1021860	447982	248553	484761	417561	1062670	323574	197500	414058	815753	1353540	240712	358216	321964	3147070	4197050	354304	561952	291235	2833930	1768490	888784	80145.6	937429	1561680	4160310	1364300	971894	1385590	3567390	2871680	1541180	1105930	976204
331200	697475	1166870	187282	96228.8	372388	995723	1027390	457963	249100	494246	424199	1067550	317586	196961	407654	814002	1349980	240884	349389	318673	3149740	4204020	357433	562079	294242	2838660	1797190	899923	80003.2	945320	1534210	4176170	1366700	970842	1392480	3579140	2898320	1538150	1106390	980288
332400	696844	1169710	187284	94570	377748	998216	1028650	464509	248719	504283	426473	1073560	311609	195551	397722	803995	1331130	239554	339931	312666	3156570	4202230	359543	559449	295966	2845310	1810810	905984	79741.2	953295	1519930	4181150	1369740	969099	1396010	3582590	2918630	1542590	1105620	981647
333600	695450	1168450	187411	91657.2	382446	1000640	1026230	472479	245488	508483	426592	1075930	304531	192517	387281	792794	1310200	239061	330049	308925	3147250	4196570	361446	558228	296623	2833300	1818290	910532	78936.4	959687	1508360	4188560	1379630	967272	1409830	3578510	2937190	1545480	1105190	986552
334800	696452	1172950	186326	88016.8	386504	993978	1010530	476462	244430	506351	427658	1076860	297054	190012	374661	775353	1292550	236531	318531	302508	3147770	4173340	362302	557642	296549	2839820	1829400	911814	78775	965657	1499020	4198010	1389060	967699	1427280	3568670	2952360	1549240	1104390	989471
336000	699382	1161360	185114	84827.2	389439	981122	995778	479369	242187	504150	428570	1076420	289617	185264	363373	757497	1264920	234696	306762	295593	3134930	4159050	363719	556363	295206	2828270	1832660	914589	78458.4	969045	1497040	4200410	1392910	960236	1434240	3570320	2966910	1552950	1101890	989712
337200	701833	1143840	183671	81501.6	392512	967710	974221	481147	240372	496456	427233	1075940	282446	180844	350788	735341	1241940	231640	293204	286224	3124180	4143640	364094	555342	296326	2836550	1836610	915987	77989.6	967566	1487740	4202250	1392380	953902	1439440	3563080	2978750	1550950	1098980	990592
338400	703787	1123960	181212	77863.2	391785	946800	949934	481978	236871	490313	424480	1076420	273660	176133	337223	713234	1199870	229569	279829	277686	3109020	4140750	366120	554896	296987	2845920	1856000	916145	77888.8	968717	1482800	4221770	1391680	951463	1440040	3553010	2994690	1553070	1103810	992009
339600	699924	1102210	178400	74488.8	387923	923419	920120	480120	234092	482990	420223	1077250	261600	169484	323488	689897	1161870	226752	267446	270287	3084460	4131750	365776	553337	297540	2848290	1868830	918098	77242.8	968277	1484240	4229340	1385690	945453	1444770	3538480	3015530	1550800	1101260	991457
340800	696894	1072580	174344	71731.3	383621	892729	887340	476659	229524	478626	413639	1075120	250899	163435	309418	663438	1117120	224353	254709	262857	3059680	4130470	367024	551864	297111	2855730	1872310	917295	76767.2	971961	1482480	4244180	1370690	944536	1447640	3535290	3029090	1551170	1096610	989242
342000	688924	1049200	170909	68397.6	377423	863768	849915	474628	224205	473712	406305	1072530	240281	156561	294483	636664	1074410	219935	241200	254905	3056750	4121320	368383	551074	297968	2854220	1880430	918435	76478	974688	1479820	4257780	1361970	944865	1447760	3539190	3038520	1554090	1092480	989978
343200	677201	1018390	165373	65281.2	371517	833818	815640	467408	218087	466609	396619	1063610	231286	150827	282676	608943	1031420	217438	229050	248393	3048320	4115830	369514	549090	297558	2853440	1885580	921472	76302.9	978330	1482310	4284930	1355850	939600	1451690	3537350	3044620	1555510	1089180	988249
344400	662698	983032	159786	61986.8	362229	796730	783978	457732	212005	456796	387996	1051890	222224	145251	270797	579755	992200	215090	217999	241499	3037090	4102780	371299	547521	298116	2861200	1886440	920259	75838.4	977527	1488580	4288590	1352340	934117	1455540	3535520	3057170	1560120	1087870	986758
345600	646858	948866	155314	59084.4	352175	760537	752328	447880	205056	443020	378820	1039640	215007	139966	259621	547638	950663	213653	207486	236146	3022140	4080890	371791	548041	298144	2869330	1886780	922010	75615.2	978932	1481330	4289220	1347720	929780	1461660	3520140	3072110	1559070	1094960	986555
346800	630854	913628	150583	56506.8	340923	726201	720730	436205	199199	430960	370493	1027370	206454	133758	249146	516392	911699	211416	197556	231178	3012590	4070620	371830	547473	298729	2881290	1899260	923642	75505.8	983175	1472610	4307410	1352830	928881	1468360	3528480	3086290	1562060	1097670	987329
348000	613294	877402	146234	54181.7	330449	692393	700148	424835	192065	418834	360159	1013970	198777	128200	239471	491010	874871	210576	188235	226099	2996010	4036770	371456	545727	297343	2883110	1904700	924786	75650.4	987099	1467350	4315300	1348840	929123	1474990	3514270	3080490	1563500	1092730	987764
349200	595403	845631	141751	52015.6	318053	659997	672992	412777	185791	403809	348724	1001200	191038	123158	230203	466901	841452	208606	179620	220596	2987750	4025200	372146	543970	297927	2879960	1902000	927855	75411.6	992606	1466620	4319330	1343850	930854	1474780	3509680	3083760	1569430	1088300	984819
350400	577212	813006	136278	50138.3	305955	632439	646278	400437	178526	389366	338678	984642	184564	118082	221916	444498	805730	206960	172313	215342	2987200	4017300	372951	543343	297915	2861490	1900570	928420	74858.8	997497	1464130	4327240	1343110	931997	1479790	3507380	3094660	1567330	1087730	980291
351600	559450	781697	131336	48370.4	294113	600477	621218	385674	172354	374175	326638	964696	178270	114166	213484	422562	772357	205639	164466	211370	2975250	4022380	373754	542187	298600	2865710	1900360	928902	75004.8	999316	1523160	4330530	1343080	930853	1484590	3500180	3100310	1567830	1090250	979615
352800	540396	752243	125591	46785.8	281203	575121	598485	372171	166145	358942	315911	947353	172706	109624	205633	403980	744002	203203	158127	206945	2979760	4032430	374586	544441	298747	2859230	1902310	928965	74991.6	999941	1499270	4346370	1334060	933658	1491460	3494650	3104630	1567810	1091290	977124
354000	520366	729314	120539	45176.3	267698	547940	578172	359553	159610	344881	306777	928989	167633	106101	198180	384163	717207	201231	152003	202643	2968450	4025520	373436	546531	297554	2871130	1901540	929723	74460.4	1001440	1482250	4361260	1331110	931515	1498420	3496310	3120120	1569430	1093920	978318
355200	501632	709896	115895	44036	255573	521874	558224	347864	153630	332352	296914	908914	162775	103628	191312	363901	702428	199404	146153	199026	2956560	4032800	373104	547658	297841	2871650	1906380	932857	74632.5	1005220	1473250	4372640	1332100	932613	1506840	3491500	3126100	1567890	1096140	977083
356400	480749	691044	111030	43052.4	242611	499592	539060	337624	148213	322610	286348	885208	157058	100390	185148	345104	684780	197261	140902	195277	2943980	4021740	373248	547542	297607	2862100	1908400	933992	74934.8	1009210	1476420	4382310	1336040	933928	1514410	3484280	3123470	1564920	1096480	976001
357600	462267	672050	107297	41831.2	232031	478102	522097	328714	143177	311935	277258	864744	152848	97791.7	179857	329622	662404	195500	136749	192559	2931230	4021990	373594	547627	298460	2855980	1905370	934475	74887.6	1013220	1472730	4397180	1338850	934781	1523560	3488310	3121110	1556340	1101440	972951
358800	443180	654679	103828	41227.2	221451	461325	506210	319274	138317	300542	269232	843258	148676	95340.8	174402	317610	643990	194679	132645	189790	2922860	4039370	374340	548300	298430	2854530	1897190	937574	74850.4	1019060	1466600	4417280	1348040	941021	1532020	3491610	3123310	1552030	1104200	973166
360000	426072	638553	100064	40499.6	212647	443852	490967	310720	134055	289156	260878	820284	145638	92924.4	170088	305055	626768	193789	129625	187783	2924180	4040270	374377	549298	299472	2858110	1889770	936842	75035.6	1022440	1468230	4415170	1350070	944941	1538660	3494680	3123260	1556220	1109170	970243
361200	409463	625245	97155.6	39792.8	203708	428328	477222	302693	130322	278561	251569	812136	143145	90857.6	166064	292611	609244	191910	126172	185576	2924860	4051180	374901	549543	299418	2859840	1885220	936104	75230.4	1023200	1470800	4427400	1354080	950041	1545820	3505120	3123530	1557640	1109710	971160
362400	393550	616038	93971.3	39175.2	194733	415430	464250	293005	126384	268911	243304	787026	139911	89252.9	162243	282964	597170	191390	122839	184536	2921860	4064360	376731	551591	300212	2858480	1885710	941338	75294.4	1029440	1474040	4443020	1348500	951263	1550890	3507440	3131050	1565760	1117680	973626
363600	379066	606988	90906.8	38490	186978	405058	451621	285731	123450	260909	237298	762230	138006	87684.8	158469	277794	586606	190419	120177	182758	2912160	4080420	378675	553407	300276	2861540	1885550	943719	75366.4	1032720	1477510	4455740	1345200	953314	1557920	3483870	3142050	1564260	1121200	970038
364800	365530	600390	88349.6	38231.2	179563	394128	442642	278624	119976	253057	231802	738717	136301	86793.2	156750	268817	575278	189595	118361	181822	2893430	4103030	377918	556468	300750	2872300	1882660	945740	75564.8	1036860	1483810	4474390	1348440	954190	1566800	3478060	3146100	1561730	1127600	968840
366000	353662	597231	85600.8	38099.2	173049	385364	431790	273204	118483	246171	225712	717314	134806	85354.2	155182	261857	576479	188974	116217	181032	2895850	4121160	378493	554738	301296	2872510	1887390	947634	75680.4	1038340	1497980	4502020	1347020	961135	1566850	3483910	3147220	1560070	1132130	968282
367200	342590	594818	83850.4	38031.2	167230	379665	423540	268346	116159	241402	220178	695565	133664	85014.8	153978	258978	576896	187804	115320	180796	2889660	4125890	378685	557042	301978	2867760	1889190	948103	75725.6	1042540	1515830	4527110	1351900	966253	1569750	3490300	3154420	1563370	1134120	967214
368400	333318	595177	82055	38196	162148	377588	417050	263802	115554	236354	215372	676845	133568	84815.2	153531	257122	580763	188524	115030	181117	2898240	4134070	377592	556569	302070	2869540	1886960	950564	75799.6	1048650	1523880	4538870	1352530	971864	1580690	3487360	3160010	1573790	1135690	970742
369600	325878	597845	79898.4	38468.8	158477	374831	412308	261889	115319	232448	211370	661481	133987	84537.1	153857	253434	579369	188529	115494	182947	2903960	4149000	379094	559430	301431	2873680	1885120	953819	75731.7	1051300	1526970	4555850	1360080	970319	1584700	3494780	3166190	1577820	1137680	973294
370800	320192	602808	78869.6	38539.2	155002	373974	407595	261020	115081	230868	208845	646412	135251	84879.2	156397	253448	577855	188772	117200	184844	2898520	4167140	380364	561295	302916	2871360	1891580	955488	75560	1054040	1530900	4584680	1363330	972540	1590670	3497310	3168990	1579740	1143170	975924
372000	315085	613108	78434	39411.6	152990	376734	405723	261847	114832	229595	207141	634634	137221	85905	159547	255438	583841	189529	119736	187023	2895120	4183000	379466	560721	302580	2870140	1899570	960211	75725.2	1059860	1534170	4602250	1360750	977863	1593210	3508970	3166880	1576650	1146830	976384
373200	311987	627890	77546.8	40152.1	150481	381891	405660	263385	116028	228519	203767	627032	141109	87106.8	164818	259842	593274	191134	122946	189985	2896220	4196250	379651	561626	303208	2884330	1904270	963602	76291.2	1063710	1539300	4621900	1361180	982135	1598800	3506650	3182340	1578650	1153300	978945
374400	310348	646597	77789.6	41156.8	149081	392282	409593	266489	117682	228538	202793	620506	145383	88721.6	170715	268869	611046	192245	127032	193206	2902750	4199750	380204	563337	303106	2877400	1901390	967965	76427.6	1066730	1549370	4640520	1367210	987715	1603660	3526010	3195970	1581340	1156810	982249
375600	310326	668805	77795.2	42493.2	148708	405223	413026	269570	119650	230592	201464	616331	151162	90893.2	178267	278637	627197	193727	132968	196556	2906040	4212940	379256	565573	303456	2857700	1901250	970796	76261.2	1069840	1560720	4668480	1380080	993058	1616640	3534490	3199810	1586530	1161210	983468
376800	311983	694064	77970	44485.6	149099	419766	422474	274849	122110	233470	201112	617180	157611	94069.2	187450	291768	644224	195942	140316	200974	2913560	4228600	379012	569776	302962	2842030	1899730	977571	76051.3	1072740	1567620	4694300	1387710	998723	1626670	3537050	3210560	1588400	1161820	986837
378000	316398	720396	79128	46487.6	151082	440136	433015	280551	124286	238014	201369	619160	165210	97603.2	196927	305336	669559	197786	147696	205245	2923070	4238410	376996	572133	302129	2824840	1910100	978732	75766.8	1073500	1567960	4703170	1396780	1006510	1635690	3537790	3213620	1588590	1148760	990513
379200	321980	755569	81020.4	49259.2	153720	464990	447635	286986	127838	243256	203103	624540	174333	102442	208695	322416	705291	199687	158283	209175	2940240	4247230	376925	576901	301938	2834180	1912520	983540	75868	1073700	1574330	4722740	1402740	1010010	1642290	3537020	3225380	1588770	1178950	991667
380400	330923	789994	83917.2	51800.8	158326	496496	464662	295860	132336	251071	205912	632269	184910	106840	222136	342228	741494	201856	170123	214682	2937470	4259230	377010	577648	302133	2855110	1918320	989866	75855	1076170	1583650	4742510	1404050	1012160	1649230	3535390	3229060	1587500	1181220	994925
381600	340700	831982	86403.6	54859.6	161954	520452	486800	305200	137288	260308	210162	644162	196013	112313	238037	363414	779638	204640	182865	220111	2944300	4271240	377067	580172	301890	2874780	1926550	994121	75953.6	1078420	1589900	4747570	1414730	1018140	1655040	3529880	3234470	1586280	1178790	998136
382800	352345	878056	90731.7	57949.6	167262	552741	510362	314726	141327	269988	215635	659176	209081	118716	255292	386916	822829	208144	197792	225011	2958730	4279220	377800	582453	303212	2894340	1931590	999459	75499.2	1079730	1595830	4764120	1423770	1023960	1660090	3533460	3248130	1584650	1182480	1001230
384000	366600	923279	95701.6	61686.8	174244	582577	539447	324762	147533	279327	222629	677272	222571	124604	273629	415797	868578	211063	213231	231139	2962510	4291000	377861	584560	302767	2901880	1935510	1003720	75810	1081740	1599530	4776760	1425040	1027790	1658850	3557430	3262590	1588350	1181830	1004480
385200	381905	977168	101699	65403.8	180064	617040	571285	335037	152455	292627	231288	696399	236372	131117	291817	446993	921074	212950	230473	236894	2975190	4292660	375574	588969	302701	2904270	1935610	1010400	75439.2	1086480	1608100	4795710	1430490	1034220	1668180	3573670	3272260	1594000	1185900	1007610
386400	401195	1023040	108251	69564.8	187317	658076	609178	346815	158364	305688	241714	717332	251790	139517	311241	480612	977246	215051	249171	243075	2989710	4301840	374655	593487	301170	2918200	1944670	1011650	75607.2	1087380	1607820	4803260	1437040	1040880	1676650	3583460	3289020	1592950	1185740	1008680
387600	421750	1066140	115058	73788.4	195701	694302	648033	360329	165393	322056	251184	740425	267276	146830	331985	514256	1033670	218866	267904	248383	3002830	4317850	375271	596725	304036	2919110	1955600	1018230	75672.8	1089840	1612540	4826800	1449650	1044780	1689900	3587620	3305550	1596350	1190740	1012850
388800	441182	1107560	122805	77868.8	204886	724345	677892	375164	171825	337720	265749	766413	280633	154608	352572	552386	1089690	222588	289133	254045	3008060	4326090	372853	601364	305954	2931930	1963580	1023480	75772.8	1096530	1618090	4832170	1456990	1051030	1697400	3586230	3311630	1599550	1193100	1019860
390000	464188	1149640	131722	82188.8	214878	760325	714323	388242	179250	355071	281108	793400	295691	161490	372872	587335	1153440	223841	309072	257930	3017130	4326360	371457	607301	305131	2935930	1968230	1029460	75310	1100330	1623280	4838620	1462870	1055190	1708900	3595270	3322070	1603070	1196240	1025000
391200	486938	1195740	139522	86068.8	226230	793285	757348	404196	187196	372789	296684	821922	309298	169855	392369	626689	1218390	226323	328917	261688	3029220	4343060	371350	610736	306401	2945960	1972450	1033830	75488.4	1105790	1618220	4851740	1471880	1062030	1722110	3595090	3335450	1603890	1199220	1028040
392400	511934	1234880	147554	89803.6	236260	829199	796890	417470	195382	392171	312998	847537	318792	176788	411644	666456	1274950	228348	348994	264508	3043990	4359250	371629	614831	307413	2956790	1974380	1039200	74949.6	1111030	1628820	4860920	1476200	1067220	1729210	3599740	3353430	1603000	1199890	1030080
393600	537325	1269950	155700	92480	245520	860296	837288	431550	204028	412812	330495	873237	330891	182616	428067	697966	1324940	229975	368270	267363	3066670	4367920	373351	620188	309052	2954700	1976690	1042240	74964.8	1116970	1652950	4882460	1483240	1071710	1737200	3621180	3362090	1602320	1200130	1031660
394800	564504	1299990	163692	95015.4	255107	891744	876002	445918	211382	433271	347303	900119	340494	189541	443093	725768	1371300	232098	386752	268941	3072780	4373370	375174	623352	310262	2963170	1987900	1046300	74720	1119140	1653630	4901700	1491390	1074530	1746290	3630500	3368670	1596750	1202870	1028990
396000	590005	1323150	170588	97300	265859	931892	910495	459532	220164	454200	364256	928053	350561	195510	457629	752578	1412850	233830	402107	271414	3089160	4382950	375681	628160	312288	2978160	1995610	1049810	74627.6	1124140	1643930	4921910	1494510	1075480	1754890	3647850	3382290	1601130	1202800	1033560
397200	615192	1336650	177873	99262.1	275792	956829	942562	474201	227830	476145	384263	955063	358262	202261	467172	772822	1445910	234871	416818	271988	3098140	4397840	376663	632039	313022	2984030	1995060	1057990	74274.8	1128950	1644770	4931470	1495990	1074770	1763620	3648850	3392850	1601760	1207910	1037270
398400	638556	1352410	183709	100868	285988	980249	971708	488004	235734	494280	402907	980212	363814	206988	475560	794204	1483340	235988	428888	272216	3105940	4412790	379268	642467	313519	2994900	1994830	1062070	74552.9	1132580	1643100	4953290	1498430	1082010	1769690	3655380	3401030	1599070	1211960	1039810
399600	662537	1361350	189186	101964	294470	1005400	999880	501193	242082	509603	420187	1003400	366559	210272	482137	814674	1520320	236458	436447	272246	3109730	4412570	381307	646218	315736	2988530	1996820	1068060	74436.8	1138790	1645180	4965740	1504690	1083780	1780260	3669490	3409130	1597880	1219740	1043720
400800	684354	1376710	194623	102740	304805	1028610	1024760	513840	248191	524685	436520	1020030	367808	211181	484254	833506	1533780	235802	443305	272000	3132400	4416750	384235	649934	316418	2982170	2004470	1070210	74826	1141260	1650760	4984130	1512310	1086790	1790850	3683210	3424690	1598600	1220900	1048530
402000	702525	1379960	198472	102571	318004	1044510	1047340	525438	253744	539274	453302	1035620	367446	213589	482334	843402	1543850	237829	446739	271716	3154200	4425960	384722	654011	317351	2982020	2010960	1074750	74410.8	1144890	1646520	4995210	1524600	1089360	1801390	3693700	3446560	1601370	1220170	1053490
403200	720170	1379820	201776	102721	327042	1058110	1065960	535563	258765	551752	468481	1050060	367613	216956	479831	853933	1551230	237267	447214	271053	3176510	4430410	385654	656054	318166	2988440	2020870	1079460	74253.8	1147800	1641610	5005800	1530440	1094270	1816220	3709980	3461840	1602090	1223860	1057960
404400	738676	1369680	204019	102072	336054	1068680	1078430	544457	263862	564867	482729	1064100	364696	218138	474615	857835	1554520	235999	445680	268327	3178370	4438400	386000	659965	318367	2994550	2029580	1084070	73750.8	1148990	1638340	5023820	1537900	1095140	1824340	3735630	3474900	1601630	1224270	1057420
405600	755090	1359800	205318	101189	343887	1074430	1085470	551239	267526	573796	494559	1076240	360584	217986	467544	859775	1538870	235636	438067	266678	3188450	4443660	387303	663972	319412	3008100	2040240	1089340	73571.2	1150750	1634580	5031640	1544480	1097710	1835540	3743790	3486520	1603790	1229190	1056950
406800	765418	1347160	207058	99750	352250	1077570	1087540	557600	270125	583039	504324	1087040	354192	216164	459204	857083	1528210	234274	432075	263771	3202510	4456580	389253	666446	321101	3025090	2054880	1094320	73357.6	1153620	1629370	5042020	1546580	1095390	1842590	3743660	3490000	1601860	1230880	1058260
408000	776592	1333970	207129	98241.7	358652	1072090	1087480	563580	272794	588471	513716	1094640	347810	213396	448187	851329	1507120	232651	421569	261483	3203840	4467050	389724	671000	322552	3029520	2071160	1100970	72994	1160270	1629220	5046090	1551480	1097770	1848590	3753040	3493690	1601350	1231350	1061870
409200	787728	1318960	207706	96401.3	364955	1068420	1084740	565408	274075	591698	520439	1097730	338962	210424	435086	842467	1480630	232000	411116	258805	3215690	4473420	390555	671858	323574	3037140	2083950	1107820	73015.2	1163060	1630400	5050100	1575300	1100260	1857640	3751000	3503130	1601840	1232910	1063030
410400	793794	1299520	207057	93956.3	371047	1057710	1078830	567005	274649	590164	523187	1096680	331994	205080	421652	830905	1449750	238477	399384	256954	3226510	4479570	391244	674024	323877	3037750	2092690	1115620	73174.2	1169350	1624700	5054810	1580470	1099310	1861200	3758610	3502670	1602800	1237700	1067260
411600	802055	1281150	206770	92020.4	377870	1049280	1061780	567713	274769	587323	523442	1092120	322689	198830	408633	814338	1410540	237865	386295	252918	3231420	4493770	393710	676236	324948	3035760	2097570	1118820	72980.4	1178990	1623940	5058230	1584470	1106480	1869570	3769200	3506130	1606420	1240230	1070220
412800	808597	1261780	205310	89240.4	381342	1037510	1048070	565193	273780	580096	521259	1086670	314228	192378	395071	794550	1367420	235891	371298	250013	3258140	4501850	395527	677738	327533	3041180	2103340	1126470	72461.2	1185050	1619130	5063480	1586740	1105010	1877380	3784060	3519810	1608210	1240860	1073090
414000	813562	1244970	202984	86328	383403	1018520	1032110	559932	271983	571476	520683	1081230	305652	185676	379866	772280	1328770	234465	355579	247035	3273130	4497960	396906	677721	327950	3046890	2115880	1133820	72139.2	1192670	1619240	5071870	1592950	1101420	1888440	3789600	3530000	1610970	1241890	1070700
415200	813243	1226040	201045	83119.2	385719	997458	1011490	553508	270502	562024	520340	1073210	297195	178444	365917	749034	1296680	232673	341927	243225	3273250	4496430	397781	679694	328397	3056150	2127370	1144240	72201.2	1199180	1615300	5074540	1600480	1102670	1894550	3794500	3529770	1611740	1241050	1072270
416400	811929	1202790	197538	80443.2	386915	972952	984142	547308	267525	550450	517383	1065820	288646	172426	351740	723045	1256480	230660	325628	239378	3277710	4486780	397099	679378	327816	3064100	2138510	1153440	72124.6	1201600	1613830	5078670	1606740	1104680	1900730	3795710	3538380	1611140	1252690	1074550
417600	805188	1178990	194693	77601.3	387220	945230	953159	539714	262175	537045	511638	1055380	279969	165962	339850	698126	1206680	230030	310998	236026	3291220	4499210	398596	680686	329518	3078330	2143500	1162980	71564.8	1207120	1614630	5074470	1612590	1102060	1909390	3780060	3549790	1611530	1255480	1079650
418800	799492	1146000	191198	74689.2	386820	919312	922256	528479	258044	523434	502400	1040650	271027	160472	328495	670524	1159150	227612	296822	232691	3292610	4511770	400190	678914	331130	3087210	2150830	1167380	71347.6	1217690	1612840	5075510	1616440	1107280	1914710	3780540	3554400	1609570	1255410	1080270
420000	792744	1114590	187329	72364	382485	892627	892120	518137	253710	509902	492226	1027280	262154	153942	317121	644775	1111040	225835	283948	229879	3300240	4518650	401555	681468	331912	3091410	2153740	1172550	71138	1224980	1608590	5080250	1617700	1107040	1920210	3789450	3557370	1621930	1256200	1080870
421200	784409	1081040	183865	69730.4	378723	866680	862705	504338	247573	492814	481916	1014500	253839	148172	305572	620208	1068240	224816	271294	226864	3307390	4523450	402014	680329	331507	3087860	2161750	1180250	70780	1233180	1607570	5081400	1616620	1104070	1925880	3800770	3572490	1625520	1256630	1079550
422400	777308	1053010	179423	67077.2	375416	839394	834522	490257	241305	478313	475000	997119	247334	142685	294578	593252	1023930	223330	260137	224211	3319890	4531080	402749	680602	330900	3091880	2170760	1189290	70774.6	1239790	1602580	5081550	1617930	1105650	1931040	3805970	3593530	1631520	1252560	1079210
423600	765150	1020410	175415	64825.2	368617	810694	808449	475884	234506	463411	465697	983505	240956	138235	284015	566166	982061	221683	249049	221636	3325130	4533930	403490	677256	332575	3098220	2183370	1199430	70826.8	1249170	1606480	5081320	1619090	1103570	1930540	3792890	3610420	1637450	1251770	1082650
424800	749466	989460	171699	62956	362266	781651	780203	461262	228641	447251	455948	970588	233921	133753	274869	540958	940068	220785	238321	220141	3323930	4527960	405918	673943	334468	3102240	2190860	1202400	70642.1	1254890	1601700	5080280	1617800	1103400	1933640	3759150	3622340	1643000	1255110	1084900
426000	732673	952352	167094	60651.6	354884	753118	752759	446147	221620	432454	444232	959024	227688	128836	265619	517594	900601	218735	229229	217460	3314300	4531650	405559	672710	333383	3107980	2201040	1210290	70775.2	1263960	1602480	5081310	1621420	1102960	1937880	3740850	3626820	1640760	1256010	1085870
427200	715455	920466	161939	59097.1	345643	723365	728008	432372	215740	417356	431852	943838	221586	124627	257167	495666	862797	218254	220598	215647	3321310	4546760	407935	671674	333319	3120640	2212930	1220990	70334.4	1276180	1601310	5080480	1620600	1102900	1939610	3713770	3622920	1638590	1256650	1089350
428400	697353	888587	156749	57640	335742	695569	703277	417369	209511	402048	416474	929714	215854	120268	249568	471103	833358	217522	212617	213347	3326010	4549280	409165	669716	333240	3116440	2225800	1230680	69732.8	1284140	1599810	5078260	1623790	1106110	1942400	3699890	3633760	1640180	1257280	1090780
429600	677420	861681	151409	55700	326111	671887	678816	402584	202571	387255	402880	915794	210091	115749	241870	449165	805979	216223	204886	211427	3322600	4556090	410409	668607	332860	3114360	2234230	1236040	69462	1287340	1599700	5073980	1631580	1105960	1952080	3666020	3655120	1642310	1258040	1092840
430800	660142	838420	146075	54383.2	316583	646006	654037	389280	196423	373632	390151	903089	205186	112568	235928	428168	785790	215905	196737	210352	3321430	4561240	413578	667108	333256	3108140	2244100	1239290	69823.2	1291620	1599140	5084850	1627580	1108620	1952860	3654080	3663310	1648670	1257670	1097360
432000	641323	816429	140812	53124.4	308744	628200	628570	376660	190641	360306	379791	892515	199973	108912	229586	410721	755273	216596	188956	209631	3325790	4570490	415654	665537	333415	3106180	2252850	1243820	69489.2	1295350	1595670	5089480	1626560	1111570	1954370	3609800	3661170	1649390	1260380	1097040
433200	620617	790194	136531	51885.6	300208	604996	603936	364832	185005	348841	370066	881385	195775	106084	223663	392219	732633	215720	181962	208704	3340220	4576380	419446	666358	333644	3098440	2264010	1252020	69431.2	1298830	1597170	5101230	1620890	1110620	1955320	3578180	3678990	1646340	1261270	1094080
434400	600103	771090	132040	50545.8	289973	586746	583628	353785	179572	339340	362422	871126	191480	103681	218147	377431	708646	214932	175376	208251	3346390	4575940	423120	668286	333801	3098000	2272270	1258970	69298.4	1304060	1595510	5115010	1614500	1111890	1960890	3587950	3686310	1644060	1263930	1096310
435600	577958	757088	127144	49646.8	279355	567036	563595	344858	175570	329560	353916	860883	187754	101470	213429	363570	686999	216106	168980	208608	3362200	4570240	427470	665219	334516	3092790	2279110	1264260	68886.4	1309190	1595400	5119370	1613070	1109610	1964820	3570170	3700760	1644710	1265370	1101570
436800	555255	742266	123314	48847.9	268292	545801	546004	336056	172017	322069	342096	852362	184118	99744.8	210489	350783	668382	217017	163857	208114	3350120	4560830	434601	665288	335181	3098720	2290780	1269260	69448.8	1313440	1593320	5120800	1613170	1110740	1967380	3557890	3708760	1644940	1267160	1106720
438000	536005	729672	119162	48421.6	258579	527931	529262	328769	168676	316040	331403	843100	181528	97918	207014	338878	660175	217551	157930	208195	3359910	4558670	445688	665180	337066	3089630	2295700	1271670	69113.3	1316540	1594000	5131900	1613060	1111900	1967430	3539980	3724490	1642910	1265190	1108490
439200	513884	713941	116258	47611.6	250034	513024	514295	323254	166800	310908	321826	833675	179432	96037.2	206041	327549	645498	217541	154373	207291	3351590	4554650	455290	663385	339026	3090970	2305010	1276440	69359.2	1323630	1596180	5133280	1612930	1112470	1971170	3521260	3720520	1643180	1273410	1112630
440400	493460	703640	112992	47525.6	240971	499572	502506	319316	164465	305515	312493	824982	176749	94266	203846	319834	630221	218288	150292	207576	3361790	4556980	463104	660759	340136	3082820	2311880	1281280	68760	1331230	1599620	5130110	1610440	1115630	1964910	3519230	3716700	1644800	1269790	1115240
441600	475212	696693	110104	47013.6	233858	486322	491467	316574	163101	302216	303853	814896	174940	93438.3	201934	314236	618788	218153	146981	209055	3380350	4565200	468713	662541	340279	3081610	2313820	1284280	69064.8	1337690	1604950	5134860	1605640	1116460	1968810	3523040	3728630	1646340	1262580	1119920
442800	458818	694635	107935	46915.2	227529	476871	482742	313902	162426	298279	296212	805383	173597	93397.5	201678	307854	620508	219752	143687	209652	3399070	4567320	474944	658971	341321	3070100	2323530	1291960	68685.2	1349880	1608310	5139250	1600360	1115850	1969400	3521910	3709950	1653930	1256540	1124470
444000	444300	700319	105147	47073.8	221241	471272	474365	315168	163086	296184	289028	796198	173132	93344.4	202705	304442	618386	221294	141570	211311	3401790	4571970	478749	660344	341040	3070540	2335800	1297130	68840.8	1358600	1611610	5142020	1596770	1112690	1974430	3521990	3723290	1660160	1264800	1124840
445200	429455	698785	102850	47807.1	213746	467996	466635	315577	163261	295768	283012	787975	173322	93390.8	204512	302769	614028	222742	140324	213066	3404860	4569470	482036	659413	341124	3069410	2349840	1299580	68757.6	1364490	1615700	5176910	1595880	1114080	1977770	3516620	3741660	1668190	1265080	1131110
446400	417084	706984	100612	48434	208362	467649	461070	319122	164649	298063	277284	780492	173829	93912.1	207518	302357	617848	224475	139314	214789	3398800	4556430	482663	658738	340393	3077170	2359770	1303140	68492.1	1371800	1624690	5157660	1594910	1113090	1980840	3515360	3751240	1672770	1259600	1135220
447600	405778	717352	99766.8	48655	203726	472871	457061	322869	167097	299633	271480	774790	175994	95577.9	212072	304549	622903	226692	139707	217410	3393220	4559150	484208	656461	339102	3068450	2365100	1305450	68647.2	1377440	1626170	5142620	1595160	1110490	1982320	3505640	3764280	1675930	1258140	1137320
448800	397727	733137	98332	49540.4	199938	480760	457274	326686	170012	301589	266499	771527	177977	96867.2	219828	310580	631595	229229	141391	219564	3402500	4556650	486167	654539	338938	3067670	2375000	1308890	68894.4	1384420	1628110	5149600	1595980	1114850	1984970	3519020	3783050	1681450	1252770	1139800
450000	391584	757875	98594	51019.6	196926	489216	459272	332715	172922	304760	263309	766480	181787	99547.2	229018	317533	647402	231251	143959	223330	3413980	4558280	485007	654210	338228	3072430	2381870	1312720	68688.4	1392500	1632860	5145410	1596080	1112230	1989510	3523710	3804620	1686740	1246710	1145320
451200	387854	777599	99125.2	52326.8	194384	498640	462838	338263	175577	307315	260093	764053	185950	102886	237102	327315	668174	234058	147038	226382	3427290	4561720	481143	658203	336919	3082730	2388950	1316240	68237.6	1396480	1634860	5153100	1593570	1113330	1986450	3513260	3814140	1701040	1242920	1154420
452400	386166	807425	99930.8	54170.8	192615	510932	470668	345110	178793	314043	258117	763019	191741	106744	247378	338492	688810	235915	151265	228814	3439920	4559810	477180	656534	334655	3084480	2398620	1321160	68181.2	1402560	1636570	5151860	1592820	1111060	1991650	3509790	3826230	1703570	1245020	1157300
453600	386517	842614	101735	56740.4	192368	528494	481522	353504	182852	320952	258893	764480	197999	111481	258185	354498	717089	237538	157363	232323	3446290	4558040	475324	656129	334882	3081870	2406640	1328900	67987.6	1405030	1638360	5155940	1593770	1112890	1997980	3497890	3829630	1712250	1242150	1161580
454800	387169	887677	103246	59407.6	193871	549829	497057	361085	186846	327734	258933	769827	207074	117587	273116	367908	748045	239310	164680	234544	3456090	4559380	473652	656096	334018	3081980	2416140	1334240	68043.2	1409170	1640550	5153140	1597870	1112380	2006910	3498970	3844980	1718520	1237200	1164180
456000	391302	925004	107007	62408.8	195174	574438	515244	371080	190395	337132	261416	775390	216246	123892	288809	382367	781650	241595	172978	237302	3456530	4566230	469698	656455	333026	3075240	2423010	1339830	68352.1	1414930	1643270	5147100	1605970	1110500	2011990	3507550	3866180	1725730	1231010	1170620
457200	397801	970355	109453	65500.4	197119	600234	539503	379659	194209	347466	265835	782449	226500	130513	306200	404896	822547	243670	183769	241902	3452360	4577270	470649	657319	333227	3083260	2426040	1348780	68274	1414640	1652350	5162100	1608820	1112740	2015820	3495220	3881080	1736530	1228850	1175910
458400	410471	1022070	113367	68778.8	200896	630215	564732	388235	197823	358913	271798	788524	237744	138322	324109	427615	868006	245830	196026	245204	3479930	4570560	469006	658002	332780	3093040	2422960	1353430	68021.6	1417120	1657850	5163350	1608990	1109470	2027660	3479160	3891440	1740550	1226400	1182140
459600	421914	1081640	116961	72340.8	203608	661291	594138	396094	202187	369838	279149	797272	248378	147032	343858	454188	920141	249112	209236	249370	3480550	4555760	468166	656232	332916	3159230	2429190	1353930	68139.6	1422120	1670530	5164430	1604690	1110050	2035320	3483870	3901870	1748690	1226040	1188750
460800	434079	1137490	121140	75407.5	207977	693700	626780	404523	205759	381778	287856	808634	260994	155672	362823	481593	978265	251862	222706	253714	3488530	4561440	467870	657884	331521	3199990	2441500	1355310	68057.1	1420590	1682540	5164390	1607780	1114920	2040270	3475000	3912680	1756660	1224640	1197340
462000	451137	1193760	125208	78493.6	213212	732014	661967	412528	209014	393243	298545	821569	274918	165340	383407	512636	1029900	254618	238044	256987	3497200	4561220	465991	656524	332205	3170920	2450030	1357330	68066.4	1422620	1694300	5164630	1608210	1112510	2047480	3469250	3930150	1767740	1222350	1205480
463200	468266	1240820	130189	82081.6	218595	766691	700670	421026	212696	406267	309218	834818	288038	175482	404819	546836	1080640	257489	253943	260743	3507840	4557560	464445	658852	331461	3150590	2452580	1359690	68220.8	1421910	1688820	5166030	1609670	1110950	2062350	3477700	3945070	1776730	1218570	1211440
464400	484531	1288360	136228	84846	225880	807062	741914	429480	216130	419102	322702	852646	302339	185484	425658	581080	1140460	258626	270673	263213	3517130	4551460	462693	659300	331112	3154910	2459980	1363940	67756	1421110	1694800	5170860	1610870	1112880	2076750	3473370	3957230	1785150	1216200	1216770
465600	503640	1333680	142134	87948.4	231613	840548	783605	437737	220842	432586	339454	871624	316882	196222	447288	617124	1198020	261916	289361	267052	3521770	4554820	462358	661833	331520	3159320	2466970	1367310	67858.4	1421810	1705000	5163790	1614380	1107190	2083160	3463500	3965630	1793370	1211670	1223420
466800	522292	1379810	148090	90685.2	237831	878160	826809	445250	224197	447004	355811	892842	328323	205453	467712	648777	1254880	263259	307106	269047	3518430	4548770	460080	661891	330948	3162020	2472820	1370660	67861.2	1426190	1713410	5166520	1614200	1105700	2090930	3468380	3972250	1805060	1211930	1232130
468000	541765	1415200	153084	92160.4	246015	913559	865268	453171	227250	461613	373424	915787	340134	213080	487774	685290	1312490	265123	322002	271636	3541630	4543260	460257	663707	330758	3165190	2478050	1370920	67963.6	1429830	1726380	5160670	1618930	1108080	2101300	3463730	3977500	1812470	1208190	1241620
469200	561093	1444580	158874	94444	252725	945953	909427	461087	231328	474256	391141	942498	348827	219634	504516	722551	1365820	266956	338400	273224	3558640	4540650	458742	666092	330376	3162060	2484520	1372000	67949.2	1430850	1734670	5162220	1618360	1105760	2109110	3468060	3983630	1819280	1207130	1245950
470400	584073	1472630	164205	95524.4	260773	975933	935888	467764	235242	486445	411995	969525	358135	225120	520013	755580	1423230	269038	354582	275655	3575790	4538460	458881	665668	330831	3148260	2489820	1373190	68270	1434230	1741790	5153650	1620110	1107240	2121820	3480480	3995670	1827500	1206590	1252040
471600	604712	1489660	168676	96536.8	268269	998075	970078	475138	237882	499137	433571	992486	367768	230962	533577	787284	1471590	271891	367772	278348	3591400	4536450	459791	668180	330826	3150300	2496710	1374940	69886.4	1433980	1740250	5159880	1622130	1107440	2129440	3490300	4007660	1841100	1204940	1262120
472800	629787	1507830	173586	98668.8	276200	1024440	999995	483941	241005	512686	456435	1015360	375738	235001	543653	816103	1508610	273960	381359	279530	3600730	4531720	460376	670448	331128	3159360	2506910	1379830	70516.7	1429800	1742100	5167150	1622570	1108060	2142960	3497100	4021980	1851740	1201010	1269370
474000	650167	1508050	178619	100262	284392	1049520	1031450	491302	243833	527021	475635	1036250	379926	237907	549910	844250	1534300	275802	390502	281710	3603040	4531050	460905	671295	331866	3167120	2516300	1384360	71345.6	1428990	1748830	5180820	1624700	1104290	2149800	3501970	4032080	1862300	1200720	1277910
475200	670943	1505260	181667	101282	291293	1059260	1057970	497616	247180	538848	497181	1055770	382338	239390	552895	869845	1558320	276914	400096	282385	3615490	4530150	462422	676728	332347	3173650	2527250	1391660	69861.6	1431620	1766970	5176230	1624580	1103760	2154620	3506600	4054580	1867640	1201140	1282210
476400	690098	1493690	184884	101010	299464	1067390	1079070	502432	248321	549565	514815	1080320	380995	238798	553905	890205	1576940	278058	406523	282166	3620610	4526970	464005	676963	332872	3181110	2539200	1396710	69671.6	1434120	1768560	5165180	1626350	1104370	2162460	3511520	4071940	1880180	1200850	1296480
477600	710569	1477390	187501	101234	307115	1069360	1101130	508657	252060	556413	531490	1093920	374982	237315	551358	908748	1595890	278834	409792	281940	3627530	4526050	464930	678512	333671	3186640	2548030	1394260	70083.3	1429670	1769460	5175040	1628240	1105380	2168250	3516300	4082490	1901110	1199810	1307920
478800	732578	1469990	190038	100802	316746	1070400	1112180	515125	253973	564590	549633	1107520	370857	234346	543857	921879	1605690	280410	411404	281369	3653470	4525580	468798	679484	334281	3188350	2550090	1394760	71118	1431460	1775400	5173200	1634020	1106110	2175980	3526790	4113320	1908950	1196120	1317120
480000	747868	1456650	192639	100070	324201	1066520	1118720	519522	255506	571133	566469	1118090	366042	230170	534278	926183	1607090	281561	410364	281896	3674130	4516150	471248	679001	336477	3188000	2559020	1396890	71127.5	1431650	1782720	5172210	1634810	1104390	2185070	3537120	4126100	1912770	1193840	1319140
481200	767041	1446440	193617	99317.2	330370	1062320	1120190	523582	256118	573710	580104	1126290	360470	226432	522104	929970	1604920	283181	407227	282459	3679670	4515300	475606	680488	337703	3190260	2562210	1403610	71256.7	1435050	1788580	5176820	1632600	1106040	2189830	3548490	4134570	1925940	1191620	1330770
482400	782019	1425760	195266	98724.8	336588	1053330	1116960	528949	257399	577668	593990	1129860	354079	222568	509610	933740	1597610	282554	402458	281246	3691610	4521080	479489	680230	339824	3202600	2568480	1410640	71573.8	1433640	1797800	5173480	1632810	1105000	2200010	3545140	4150580	1939770	1191530	1339370
483600	793511	1410400	196956	97857.6	343271	1046410	1114740	532255	257998	579189	604784	1130000	346324	219560	493962	933426	1580220	283317	396198	280628	3685090	4530900	482032	682215	341729	3221900	2575110	1419600	71182	1438720	1799900	5182480	1633890	1106250	2203430	3562740	4166140	1953640	1193730	1352170
484800	805339	1379230	197727	96610.8	350118	1031070	1110490	535174	258241	578891	614061	1132640	337813	214361	478216	932344	1558760	282620	389575	277142	3688440	4529450	485693	682800	342725	3225450	2584300	1423020	71890.8	1438100	1812350	5171940	1639470	1107030	2207570	3567740	4180120	1968900	1194180	1362420
486000	817145	1352470	198013	95240.4	356330	1021290	1103310	534899	257412	576181	618384	1128120	328588	208841	462169	923541	1530620	281523	381443	274694	3685660	4528830	488702	683243	343021	3226410	2596080	1422210	72203.2	1436160	1818440	5175320	1641610	1110480	2211080	3583050	4189220	1977140	1192180	1363730
487200	825780	1327610	197634	93619.2	362984	1009540	1091900	533774	257284	571399	624484	1119100	321344	203516	448006	916317	1505840	280545	373736	272945	3696210	4533760	490643	684616	344194	3237700	2607910	1426590	72769.2	1439530	1824050	5172930	1642760	1110450	2218040	3603960	4201900	1987470	1188840	1373350
488400	835501	1307210	197237	92126.8	369206	998513	1074380	532440	255774	567018	626864	1108780	312117	199162	432964	901586	1473290	279510	363226	270304	3698110	4523950	493368	687144	345595	3248240	2619810	1433570	72867.1	1439520	1834140	5176150	1642970	1107270	2222550	3612390	4221430	1997870	1186130	1380570
489600	845133	1274780	195072	89669.6	374674	978171	1051420	531959	254825	561244	627830	1097930	304567	193564	419045	888331	1440560	278848	354011	268466	3694670	4524640	496870	687779	347347	3265130	2630010	1440490	72773.6	1444080	1845620	5174590	1642920	1106440	2232470	3620740	4240940	2011720	1186120	1390070
490800	850335	1258830	193760	87255.6	379833	956418	1031470	528588	253325	554539	627670	1085270	296990	189111	406730	870591	1400810	276458	344183	265032	3704870	4526600	500337	688024	347975	3275440	2639330	1447360	72824.2	1445340	1854810	5170580	1640700	1108930	2234900	3624770	4248940	2029630	1183970	1409480
492000	855215	1230030	191902	84950.8	384434	935624	1012800	526378	251604	545633	624572	1077150	288978	183956	393335	849472	1359480	274632	333581	262320	3713850	4523540	504042	689240	349326	3284510	2648850	1453190	73058.3	1450030	1858800	5167340	1645450	1110390	2247230	3630110	4268410	2040090	1188030	1418850
493200	856031	1183660	190121	82860.4	388377	916329	991644	521077	249163	535959	621864	1060890	281740	178150	381246	828286	1317680	272642	323660	259215	3721770	4526860	507709	689457	350680	3299610	2663690	1459900	73594.2	1456240	1878890	5179220	1646960	1111040	2253340	3642750	4281770	2050420	1186940	1422620
494400	854925	1151890	189168	80592.8	391756	896874	968233	514175	247560	527860	616956	1045040	274288	173494	371466	805562	1277570	271530	312710	256434	3739810	4529000	510630	689696	351992	3308310	2676480	1467130	73963.6	1461560	1890410	5180930	1646330	1110740	2260170	3635900	4303270	2058350	1184950	1426320
495600	852202	1122020	187952	78236.8	395696	878337	945063	508232	245370	518223	609370	1030190	267625	166838	361437	785564	1239060	270726	303176	254313	3747960	4532740	513384	692528	352790	3315130	2685060	1469910	74406.4	1463980	1901870	5170440	1649650	1113970	2270720	3643620	4324850	2066970	1184690	1435890
496800	848972	1103690	187075	76106.8	398827	860125	920680	500692	242134	508006	602233	1014210	261058	162570	351571	764801	1197070	268926	292118	252727	3747540	4539570	516784	693655	353757	3319440	2694970	1475120	75086	1464730	1910130	5174860	1650270	1112890	2277670	3661180	4337910	2075810	1184590	1442900
498000	848634	1067050	185100	73785.6	400657	841956	897267	491800	238895	496810	595560	996390	255669	157375	340412	741441	1153540	267918	282087	249994	3749270	4544400	521319	694330	356383	3329320	2700610	1485280	75220.8	1468910	1908620	5175110	1647230	1114250	2285060	3674440	4359370	2079270	1183720	1450320
499200	843747	1022690	182526	71577.5	400350	820188	872659	483943	235487	485520	586446	982266	248884	152555	329725	717426	1142610	265180	273131	247698	3764300	4551860	523157	695580	357131	3339110	2717230	1493010	75837.6	1472700	1916130	5173570	1648720	1113380	2296270	3675020	4372160	2088050	1186620	1457650
500400	838614	971449	180262	69394.6	396690	798716	851682	475817	232621	475225	572555	966193	242549	147492	319329	697586	1105430	263672	263241	245088	3760730	4556750	528144	695433	358592	3349570	2727790	1496360	76420.4	1473900	1918770	5182960	1645610	1113000	2299690	3679920	4396050	2095270	1185420	1466030
501600	830407	931054	177085	67764	394194	780266	828712	466384	229284	465326	555516	952511	236176	143449	309701	674113	1072420	262421	254126	242590	3750280	4547470	534841	696875	360786	3356750	2737880	1504690	77452.4	1478390	1935280	5155490	1649540	1111960	2308320	3679890	4413900	2097890	1178740	1468680
502800	816984	893862	174801	66300.4	390693	765514	805562	458054	224551	453897	542060	939708	230219	138996	302089	650927	1043090	260928	245310	240227	3755280	4543260	536692	696250	361337	3365570	2744980	1508420	77834.6	1483810	1938390	5140690	1649070	1113760	2307620	3688930	4429110	2100470	1174970	1473170
504000	805616	866514	171422	64625.6	385514	744042	781513	451855	221838	443860	526751	925954	224340	134476	294826	626332	1006810	258620	237052	236823	3749280	4537810	542103	698555	362702	3368220	2753450	1514730	78117.2	1494210	1955140	5135360	1643560	1112480	2307900	3694930	4448650	2105050	1171850	1477360
505200	791894	835630	167630	62924.4	380275	724930	759441	442892	219083	433640	515118	911932	218689	130474	286668	605010	970422	257691	228657	235525	3749870	4536340	551202	697704	367077	3388950	2755750	1517350	78266.4	1497110	1954760	5129590	1638290	1116730	2304410	3706140	4463770	2111580	1167740	1483590
506400	777505	810712	164804	61988.8	375091	710247	739304	434975	215683	424512	503656	899514	215203	127190	279279	583013	938108	255550	220183	234105	3756730	4545430	556641	700601	367415	3402790	2763880	1519710	78657.9	1497910	1945490	5117360	1640210	1115320	2310270	3722560	4486390	2114930	1165260	1490530
507600	761870	786696	160408	60802.9	366826	691895	715794	429823	212810	417088	489917	888400	210023	124148	273052	563044	909089	254720	212498	232105	3755250	4549030	561395	700138	367996	3403610	2773340	1526860	78927.2	1501640	1962190	5101250	1635530	1118140	2316330	3700460	4502390	2123060	1164810	1501500
508800	743920	765075	156720	59601.6	359106	674492	694215	424831	210252	410405	476759	878278	205737	120923	266958	542524	880706	252704	204680	229833	3759540	4552290	563918	698932	368174	3410090	2783960	1534380	79489.2	1510540	1976440	5093780	1634660	1121140	2317460	3693010	4524860	2124220	1161050	1501430
510000	721874	743433	153102	59022	351528	659104	676476	419791	208726	405358	463291	870540	201556	118656	260549	524108	852362	250859	197102	227107	3767980	4551150	565656	700729	368536	3421610	2789500	1538930	79170	1517180	1990160	5079090	1628880	1119740	2309780	3707600	4530260	2123300	1162920	1498020
511200	702792	728628	149474	58254.8	343476	645179	657310	416398	207375	399993	449087	863151	198493	116380	255040	504950	830603	249203	190121	224078	3764790	4540810	567266	699592	369890	3430650	2793480	1543980	79499.2	1528410	2002370	5082070	1625190	1120550	2309910	3697480	4536990	2125600	1157380	1499720
512400	683814	713808	146103	57394.8	334979	632658	638511	414110	205713	396534	435314	856334	196161	113418	250325	488061	807727	248935	183853	222932	3763780	4531670	568708	701755	370064	3431590	2808820	1551000	79748.3	1533780	1998460	5074210	1619130	1121580	2307430	3707240	4557000	2125260	1157910	1504160
513600	664930	699528	143814	56897.5	328898	622037	621742	411897	205308	393903	421248	848539	193138	111613	244575	474464	787430	247694	178254	222046	3776680	4530800	567607	706700	370639	3443090	2820620	1558800	80292.5	1543110	2006350	5071260	1613250	1133530	2313040	3711290	4569130	2128760	1153700	1506350
514800	647429	690458	140443	56470.8	321126	610385	606707	411590	205522	392679	409810	841552	190844	110049	240845	461106	766666	246003	173070	220632	3768510	4534030	567886	707435	370790	3447990	2831230	1566510	80625.4	1547130	2013900	5049280	1612200	1128680	2317210	3717350	4598760	2126520	1151060	1515830
516000	630565	686236	137910	56041.6	314349	598973	592010	412720	205787	392318	399257	836588	189766	109083	237001	447495	749070	244735	168070	218824	3753140	4538210	570987	711393	371966	3458790	2841580	1566970	80538	1546260	2020120	5039330	1611720	1124940	2319790	3720220	4622870	2129280	1149110	1523730
517200	611632	679977	135158	55803.3	306783	588320	579833	415668	207263	391145	388838	830503	187935	108633	233441	437153	734848	244857	164112	217310	3755230	4530230	571264	711352	373075	3465520	2852200	1571380	80603.6	1544610	2026550	5039310	1607050	1127690	2315280	3713250	4627580	2131720	1145120	1532140
518400	594678	680266	132734	56076.4	299296	583282	568118	417831	209418	390742	377882	825564	187669	107973	231702	428740	722409	245226	160585	218206	3763530	4525550	570271	711020	373207	3456630	2863330	1569380	80560.8	1543640	2041440	5028600	1603560	1124760	2315580	3713440	4632230	2128490	1141400	1533580
519600	577006	683756	131393	56143.2	292610	575825	556356	422718	211728	392550	367599	819850	186867	107785	230699	424022	711428	244912	158471	217495	3760050	4522620	568744	710272	372205	3462850	2875840	1575540	80330.4	1546620	2050890	5017520	1601070	1129340	2317240	3719720	4649400	2134370	1138740	1535220
520800	562681	688708	129622	56516.7	285616	570183	546568	428227	214656	396239	359200	815870	187640	108059	229677	420264	704475	245096	156397	218086	3773940	4529620	568355	711055	373614	3471310	2886540	1578740	80844.8	1552020	2080600	5003410	1594210	1123730	2322360	3721160	4653540	2137970	1136540	1534630
522000	549384	699304	128318	56614.4	279367	568348	538874	436892	217860	400942	353190	812112	187798	109154	229629	417526	704297	245882	154838	219548	3780190	4527050	569650	711952	374957	3476730	2897350	1578710	80293.6	1554520	2073730	4993120	1594360	1123260	2326280	3730270	4652120	2137500	1136450	1536400
523200	540467	716560	127308	57745.8	273593	569108	534121	445575	221181	406230	346758	807980	189487	111219	230461	416912	704516	246652	153895	221262	3794800	4519710	568142	711913	375058	3481110	2907620	1583330	81072.8	1560150	2069930	4982460	1592230	1121010	2326440	3728790	4663370	2133600	1138180	1535680
524400	529235	736713	127526	58458	269156	568999	529177	455199	224670	413056	340748	806626	192105	113758	232379	420132	707104	247546	153804	221800	3787980	4522760	564834	712633	373864	3480280	2922070	1587710	80086.4	1564500	2071930	4999210	1586790	1117870	2320050	3737970	4669160	2134730	1139140	1539280
525600	521800	762193	126727	60058.8	265837	568203	527733	464520	227920	420698	334359	805457	194016	116774	234549	422526	711710	248369	155810	222228	3775320	4534280	563468	713601	374354	3501950	2935600	1588670	79923.3	1568340	2089090	4996790	1583440	1114870	2317400	3727410	4677650	2137890	1139480	1542070
526800	514215	793981	127301	61595.6	261402	574438	530088	475193	230810	427465	330635	804164	197741	121096	238405	429774	722767	249020	157879	223054	3783760	4537570	561530	714534	375160	3506550	2954860	1589900	80064.4	1575290	2102640	4986780	1584180	1111480	2316290	3726180	4687770	2143660	1131510	1550960
528000	510965	827636	128062	63279.2	258624	582501	534314	487851	234528	437256	328994	804759	201843	124394	243888	439185	740782	249866	161026	224261	3778010	4536790	562415	713283	376721	3509590	2970150	1592230	79873.3	1579840	2112270	4976200	1584670	1113230	2322360	3729700	4690770	2136060	1129220	1548330
529200	508127	864981	128822	65880.8	256482	590875	541772	498922	237596	445108	327224	806956	208186	129768	251442	450836	759468	251734	165697	227180	3777590	4541980	561862	716070	376797	3500370	2987240	1591200	79633.6	1579840	2117510	4970600	1582420	1110120	2318360	3723570	4696380	2135900	1128180	1546530
530400	509347	911234	131248	68084	254597	607537	554040	508796	241007	454246	328522	812030	214774	136342	260871	461440	780632	253205	170472	229160	3783970	4538870	558530	717778	375932	3499730	3011220	1592260	79840.8	1583460	2121850	4974080	1581830	1111380	2322190	3728040	4703710	2136250	1123220	1547080
531600	512096	961241	133419	70940.8	255170	627236	568186	519886	242265	466133	330324	814820	222983	142881	270948	474129	804733	254319	177220	231241	3793880	4546790	558200	719268	375750	3508240	3030320	1595410	79140	1586380	2131230	4970380	1579960	1108380	2320840	3722160	4718560	2128620	1120210	1545480
532800	517255	1018600	135269	74144	254389	647464	585285	529974	245779	481023	335202	822307	231358	150228	283718	490836	835988	256472	184714	234537	3793590	4547950	557524	722019	377282	3511720	3051840	1599590	79340	1588330	2142470	4962130	1575340	1108640	2323510	3716580	4732390	2123550	1114720	1545970
534000	525137	1074130	138186	77503.6	254478	665638	607423	540918	252332	499616	341229	829180	241408	158588	298284	513670	868585	257989	193568	235646	3798840	4547070	557128	722672	377514	3507300	3062820	1600780	78912.8	1590120	2149030	4945210	1575780	1107160	2323310	3705820	4724410	2118860	1114780	1549560
535200	533774	1141910	140995	81593.6	255878	682394	632466	550562	252275	518126	347714	835231	251435	166606	315160	532199	907067	258760	203672	237071	3796400	4552150	556892	725170	377639	3514000	3074450	1603960	79011.2	1592350	2158520	4941670	1573000	1100860	2323010	3710040	4722940	2118710	1114460	1551030
536400	545191	1208660	144702	85070.8	257216	705376	659179	560868	254678	533200	355216	844166	263519	175750	334593	563157	950585	260724	214585	239743	3790270	4565150	556936	726928	380261	3511440	3079980	1603830	78741.6	1596310	2168440	4938340	1573990	1104900	2324010	3701740	4733390	2116850	1115600	1555580
537600	556292	1271440	148668	88543.6	260842	728822	691307	570907	256825	546236	362289	855323	275015	183872	357032	591127	999864	262835	225811	242015	3794010	4573090	555307	727455	380341	3515500	3089290	1606270	78599.2	1596680	2181590	4946190	1573420	1100610	2321940	3702820	4759460	2113400	1110990	1554450
538800	572919	1337260	152810	92356.8	263131	758120	725367	578346	258549	562772	374554	867740	288293	192210	377848	611071	1048540	264611	238004	244494	3803500	4570370	555876	731278	381318	3509640	3100390	1608220	78488.4	1600590	2189940	4935750	1574000	1097220	2325590	3695270	4744980	2114470	1108330	1550610
540000	588318	1402900	156530	96144.4	266402	783530	763734	584634	260469	577681	388070	879291	301270	200388	398572	636802	1097410	266447	251054	246139	3810120	4576600	554638	733711	381526	3510630	3116770	1613140	78870.8	1605960	2199250	4936290	1573020	1093460	2325340	3697030	4730500	2109220	1102620	1544470
541200	601363	1450860	161373	99424.4	270130	811798	804708	590330	261286	592312	403020	895432	314186	208462	420702	673343	1145380	269527	263654	250131	3816430	4575510	556904	730165	384413	3508920	3132500	1615650	78755.6	1608090	2203590	4930330	1572270	1095420	2325670	3707770	4718040	2113450	1102900	1550130
542400	619276	1506060	165100	102678	273556	835601	846136	596384	262989	605391	423061	911934	327864	215030	442269	703018	1192620	272126	277032	251846	3821780	4578870	554952	728645	384075	3516170	3145050	1615980	78624.6	1607330	2202020	4925850	1570700	1091780	2328770	3701120	4724080	2115200	1100420	1548070
543600	638412	1550610	169172	106566	277074	852939	884726	601958	264648	620121	443447	926709	338751	221476	462879	732462	1244220	273944	290778	253196	3832330	4575850	552908	730140	384050	3523450	3140530	1618760	78794.8	1607440	2217470	4920810	1572800	1087330	2332030	3699260	4742530	2108580	1099530	1547120
544800	657169	1581320	172795	109540	281124	874919	925446	606029	266175	636675	465968	943215	348232	226628	481093	755634	1290090	275458	303745	254919	3836200	4583810	551555	733024	383662	3529480	3140030	1619270	78826.4	1606300	2230780	4924460	1578000	1085130	2337340	3700400	4742200	2105770	1095030	1548310
546000	675750	1596320	177083	111888	285263	899281	964642	609445	267872	641390	486680	960310	358296	229810	499127	783201	1335860	277797	315913	255390	3825500	4579730	555239	736345	386232	3536220	3142810	1621900	78804.4	1611160	2240710	4925260	1578300	1084080	2337010	3712160	4754490	2104980	1093360	1554700
547200	694452	1608060	181919	113653	288998	923297	1001730	613480	269340	645541	510106	976313	365202	231830	512510	813211	1376190	279670	326772	256915	3824700	4578660	557852	734869	387523	3537530	3147830	1627640	78692.8	1616100	2246740	4911840	1576630	1080350	2336490	3705180	4761660	2103670	1089760	1557700
548400	714088	1610410	186042	115794	294825	947404	1032540	615033	270210	648392	533490	987476	371844	233073	523309	836085	1411030	280835	335448	258582	3829230	4581560	558254	736044	387674	3546200	3152900	1625850	78424.8	1620370	2250440	4918830	1576540	1082540	2336930	3713400	4771540	2100660	1091460	1556520
549600	730300	1615240	189971	116698	298467	968426	1059370	614773	271873	650486	560505	996048	375160	233190	531678	860709	1450180	282719	342238	260438	3835160	4569690	559003	736000	388937	3524910	3154620	1626180	78837.2	1620720	2255820	4920140	1576430	1081990	2339970	3723230	4773040	2101510	1086460	1555990
550800	748913	1597720	192992	117390	303762	983552	1082640	617646	272282	657730	583986	1003190	376995	233002	537365	885462	1474560	285155	348173	262472	3838210	4559340	559434	734486	389248	3526480	3164630	1628420	78863.2	1621760	2273780	4922150	1578810	1080150	2338790	3717770	4761100	2103280	1088160	1556870
552000	767448	1583530	196236	118035	309124	995164	1099640	616494	274532	664134	605821	1009030	378746	232202	540313	903824	1494150	287192	353239	262658	3849530	4555830	561714	734324	389558	3539850	3174430	1631200	79486	1620880	2278850	4922310	1577910	1076600	2341230	3718580	4753680	2100660	1084490	1552550
553200	782577	1568900	198171	118332	313885	997081	1115920	616020	274908	667206	626882	1013980	377756	230455	542315	926318	1507870	287410	356832	263857	3865490	4553220	561040	736941	389424	3542250	3179050	1632180	79199.6	1620130	2287780	4918080	1576900	1077630	2339600	3726790	4763390	2097680	1082640	1559680
554400	799198	1546910	200860	119047	320377	994933	1129670	613508	276140	669797	644778	1014280	374247	228840	539372	954176	1513210	288810	357930	264167	3867550	4551670	561382	740305	389716	3560560	3183740	1639620	79287.2	1627360	2296900	4908670	1579750	1075290	2347640	3729810	4769530	2095760	1080390	1563260
555600	816600	1509250	201906	118704	324275	1000770	1135900	612142	277239	670433	662801	1012820	371148	227058	534655	973313	1512950	290158	358698	265644	3873080	4553190	561754	741432	391689	3565740	3183340	1641320	80091.7	1628200	2308370	4907470	1579700	1074200	2345670	3732950	4778860	2091210	1082100	1561380
556800	831097	1478340	204545	119679	330208	1001660	1142260	610266	278515	665885	677906	1008600	366055	224054	528587	986038	1517140	291112	357540	266270	3870670	4553440	565057	739047	392914	3576050	3186570	1637850	79930.8	1627100	2325590	4903010	1580120	1073530	2346940	3742620	4773470	2091580	1078030	1561560
558000	846777	1453360	205603	118452	336368	1005710	1142250	607726	278631	662929	685904	1002290	359418	219796	519324	993993	1513470	292075	354124	267442	3872710	4551720	568237	733022	393557	3570150	3193120	1637060	79966.3	1628290	2340640	4898600	1580190	1073760	2344910	3734890	4764840	2090290	1078990	1564120
559200	860128	1420120	206995	117850	342350	1003120	1136720	603880	279720	657369	698260	996103	354870	217332	511019	998687	1500260	293240	350047	268911	3881460	4549170	569481	733552	392678	3569340	3201670	1635730	80550	1628520	2348950	4903730	1582690	1071150	2348710	3741920	4776300	2091570	1075330	1563080
560400	873260	1392690	206731	116692	348590	999720	1129020	601907	280460	651761	705297	986658	347564	212576	500388	999737	1488650	294238	344478	269020	3889590	4551790	572576	734011	394546	3567830	3207350	1634690	80568	1631680	2350070	4900140	1582310	1070740	2349340	3757060	4793390	2088080	1074620	1565860
561600	887563	1360480	207612	115937	356045	996627	1122950	597795	281712	644881	710922	977205	340694	210230	489938	1006060	1473130	295427	338124	269611	3891850	4554500	572642	735440	395162	3581790	3215440	1636500	80646.8	1632840	2355590	4897770	1582600	1068630	2354090	3758980	4790920	2084270	1069790	1562110
562800	899980	1321620	207726	114324	362105	981812	1112120	595163	281933	636312	709879	970330	333221	208184	478032	1008210	1457650	295862	331355	269888	3889690	4555890	572357	738707	395440	3586590	3218020	1636980	80640.4	1636940	2365950	4899390	1582540	1070110	2350200	3756080	4793830	2078810	1071900	1559650
564000	911290	1294670	207858	113583	368973	967934	1098410	590644	281571	626668	707118	958898	325991	204612	467155	1006480	1445340	296200	325560	270109	3890710	4556620	574154	737338	395040	3595670	3223850	1639050	81021.6	1635800	2379260	4892910	1582150	1067310	2350320	3764900	4803750	2073470	1075810	1561020
565200	919746	1259920	208366	111625	375350	956321	1080330	587774	281513	618145	703553	947694	318807	201462	456070	1005300	1423420	296263	319324	270000	3904070	4559930	577554	738549	396536	3602040	3224900	1633920	81475.6	1632300	2392300	4888840	1586790	1066320	2350230	3766000	4802140	2070960	1074000	1565280
566400	928332	1221640	207666	109304	383400	944133	1062390	582508	281005	609709	699765	937430	312133	196962	447192	996225	1392280	296676	310925	270380	3909040	4559330	580649	739178	398299	3601520	3222130	1631900	81438.4	1632330	2400160	4891180	1588770	1068500	2358750	3771290	4805470	2070500	1064780	1566530
567600	936322	1191020	208123	107579	390592	932318	1046090	576446	282972	600068	696250	926001	304091	194068	436200	981775	1363860	297006	302879	271628	3921920	4572420	581958	741068	398818	3611620	3225810	1628890	81777.9	1631570	2412030	4883710	1589370	1066810	2357630	3783030	4806670	2069310	1061200	1565210
568800	940345	1162170	208277	104584	398449	920464	1027880	573022	281556	590063	686987	912050	296582	190238	424599	968254	1333320	296120	295855	270435	3923860	4575330	582952	745694	398533	3608740	3237630	1629190	82254.8	1632640	2425270	4890160	1587360	1069310	2356250	3808320	4818360	2062280	1054360	1563360
570000	942302	1128660	208341	102379	405610	907239	1008850	566600	279970	581506	679421	900575	291120	187687	413888	948503	1304700	295709	287331	272060	3925970	4566600	582836	749212	398785	3621240	3239320	1627740	82222.4	1631960	2430660	4889850	1583650	1067300	2352270	3797170	4818370	2058220	1057600	1559370
571200	944836	1101170	208159	100152	413668	885062	988076	560821	277813	572421	673269	890776	282981	184587	403098	934430	1275560	296248	279225	271783	3931560	4570920	583923	746914	399928	3634440	3243780	1630950	82853.6	1632020	2449990	4891740	1581650	1062280	2351280	3785930	4825100	2064520	1053140	1563460
572400	944683	1070060	207671	98193.3	419844	867949	967704	553064	275676	561196	664489	881961	277008	180369	394806	923817	1245540	295815	272648	271001	3921300	4576440	584672	744285	399276	3651640	3243690	1630240	83171.7	1630110	2588370	4888970	1578580	1060120	2356040	3801500	4822970	2053570	1056480	1558200
573600	944212	1035140	207653	95991.6	426128	846722	951629	546810	274887	551285	654528	870684	270317	177371	385772	902402	1216930	295769	265475	271583	3929440	4576330	587188	745290	400983	3661410	3247800	1631450	83438.8	1628200	2613850	4878960	1584020	1063830	2358930	3784670	4821050	2051660	1054690	1559740
574800	939285	1005380	206620	94294.4	430312	829286	931788	541211	273075	544641	643492	861971	262928	173126	377208	874638	1182410	294062	258424	270248	3939480	4581250	589572	747470	402126	3667770	3248010	1635520	83747.2	1630350	2613930	4879000	1579030	1061190	2350470	3791310	4821400	2048710	1053900	1565410
576000	935086	981734	205506	91898.8	434488	810197	907954	533200	271136	534965	631794	854955	257766	169582	369091	847802	1151020	293298	250304	269759	3954350	4578940	591774	748362	402304	3664910	3248840	1639250	84114.6	1631360	2613050	4888170	1576300	1063520	2345710	3797080	4822540	2047060	1049460	1562670
577200	932428	958103	204061	89343.2	437660	793742	885001	525063	269390	522616	622611	845673	251973	166314	359613	824159	1120180	292070	243977	269138	3957520	4574410	592625	747746	403025	3673130	3250920	1639070	83790.4	1628660	2611770	4883470	1574000	1064220	2345030	3815010	4823410	2045610	1046570	1562830
578400	926852	930879	202618	86978.4	440036	780268	862288	517465	266976	513785	612010	837628	246642	163687	349157	801751	1079470	290960	236649	267515	3958940	4570730	594653	748084	403919	3675770	3256020	1641510	83664.2	1627000	2604200	4865460	1570320	1060540	2346680	3824200	4832990	2049630	1043340	1563540
579600	918862	905740	201075	85225.8	442414	767356	840046	510584	264160	504313	602210	832384	241198	161742	338971	781764	1050230	290560	229872	266044	3952650	4574420	597634	750737	405833	3692010	3260740	1641970	84148.4	1628180	2610440	4863030	1573720	1059430	2350830	3824290	4835240	2041430	1041380	1562460
580800	905206	884604	199029	82974.6	443639	755402	819032	505345	262316	497227	594800	829978	235541	158530	330335	761986	1020860	288964	223970	263973	3952110	4573630	598287	749076	406200	3700200	3269900	1647630	84685.2	1630690	2617620	4859780	1568110	1058970	2346140	3825700	4844590	2037200	1038950	1561090
582000	893246	864510	197163	81291.6	443519	742259	797766	501306	260543	490863	581631	827044	230923	155807	322271	742916	996742	287970	216516	262248	3962720	4575160	597777	750220	405710	3708400	3274880	1654290	84093.2	1636220	2617720	4850720	1561150	1060350	2331560	3835340	4848550	2032780	1036480	1566620
583200	879910	845053	194615	79555.6	442593	725870	775559	497040	259152	484982	571460	825025	226050	153218	315860	723657	971312	287826	209898	260968	3951170	4587470	598316	752560	406016	3702210	3268210	1656080	85048.8	1635410	2620360	4853780	1557790	1059790	2330450	3818770	4846310	2030790	1034260	1570710
584400	863661	824350	193594	77998.8	439185	713630	758119	493265	258103	478599	561381	822234	223008	150064	308430	700752	946466	285783	204754	257748	3955360	4586260	600438	754703	407320	3706500	3274940	1661080	84844.4	1640070	2622440	4853610	1554590	1059820	2322310	3810950	4847470	2026940	1031180	1571840
585600	846373	809426	190982	76408.8	434656	704381	739560	490814	257859	474236	550241	822067	218950	146975	301712	681641	939101	284783	198198	256133	3957990	4591530	603006	757044	408382	3705590	3271550	1666300	85330	1642220	2614060	4855720	1555040	1055360	2324660	3823390	4848720	2023650	1029390	1569800
586800	830002	795554	188576	74622.5	430982	693757	720989	487228	256706	470393	540037	825390	216152	144435	295630	663542	920060	282944	193498	254477	3963940	4600770	603804	759006	408918	3711510	3277020	1667380	85369.2	1645410	2612240	4840750	1551970	1056840	2322760	3822120	4861810	2022710	1028720	1571730
588000	815664	787030	185999	73997.6	425220	681932	703201	486392	256290	467252	528261	831024	212933	142093	290661	645117	899826	282832	188466	252084	3967180	4605530	605387	761918	409452	3708550	3276460	1677160	85951.2	1649750	2613850	4834660	1548970	1054900	2316210	3830210	4851570	2021450	1022080	1570340
589200	796458	775830	182464	72621.6	417529	674222	686294	485213	256226	465231	518880	834637	210258	140964	285768	627570	884424	281577	184020	250818	3966720	4591800	608065	767684	412040	3713050	3281260	1680760	86257.2	1651260	2601640	4817820	1544220	1053630	2313340	3828050	4854520	2019670	1022350	1572340
590400	781622	769900	180112	72146	410871	663165	671264	484041	255790	462729	507524	839749	208812	139696	278952	610835	865808	280814	179837	249729	3969280	4582390	606857	771090	413326	3709550	3289570	1687300	86917.6	1653610	2591230	4820710	1540960	1051940	2310140	3826210	4858550	2022340	1021090	1576100
591600	763640	765690	178426	71124.4	402929	656242	660695	485956	257614	463049	498983	847486	206798	139765	275660	595646	850865	279453	175256	246817	3973840	4586190	606977	768892	414598	3712460	3292190	1696670	86842.9	1659540	2603730	4817160	1543460	1048900	2320960	3827440	4861420	2019180	1020090	1579520
592800	744456	761937	176350	70560.4	395404	647711	657223	488065	258560	464397	489508	853601	205091	138445	271271	588145	842451	277949	171546	245384	3975410	4582800	609118	769503	414960	3700910	3296700	1702240	87217.6	1662180	2613190	4812990	1546210	1046430	2319150	3817680	4860700	2021790	1018080	1582740
594000	727997	762598	175067	70368.4	387177	643726	648054	490392	259981	464558	480088	862932	203162	137732	268955	580331	826651	277792	168604	244707	3981120	4586860	610473	770434	416031	3701610	3310200	1708010	87075.2	1668090	2619400	4797120	1540840	1048150	2310480	3802170	4853190	2018260	1015500	1582710
595200	710348	766505	173558	70150	378869	645027	633324	492930	262624	466063	469112	870412	203365	137441	266751	572967	812382	277466	166912	243160	3977800	4574670	612301	771115	417028	3692190	3311520	1715290	87442.9	1669660	2631770	4788480	1537780	1048950	2303310	3798170	4848850	2020590	1013140	1585050
596400	695117	771277	172022	70192	372775	641989	622798	496858	264569	465981	458634	878318	203235	138858	265794	569120	801363	277434	165286	241334	3985450	4560780	619253	772275	421885	3695250	3313310	1718390	87331.6	1672920	2642310	4796480	1537360	1048060	2301650	3795260	4844700	2017440	1011900	1588090
597600	680528	778936	171854	70826.4	366113	640074	618681	500936	265327	467545	450203	887416	203408	139463	265382	565439	795190	276402	164116	242250	3985860	4569890	618648	772178	421548	3695440	3328580	1720870	87970.4	1677260	2641180	4783560	1534430	1046620	2298130	3792340	4842050	2020280	1007000	1591270
598800	668931	790579	170142	70909.6	358517	639158	615952	503802	267267	470314	443337	896346	204861	141289	264882	562781	789825	276686	163074	241260	3994140	4576090	617542	775336	421046	3695200	3333510	1721760	87622.8	1679290	2646140	4776170	1537630	1041560	2298180	3783990	4835520	2023210	1006920	1591780
600000	659772	807695	168579	71746.4	351528	646692	617068	509603	268897	472249	437430	906168	206158	143152	265936	562261	785486	275987	163412	240088	3996480	4575650	618197	777429	421036	3692610	3330390	1720720	87717.2	1678330	2649450	4763310	1533700	1040980	2301450	3782060	4834170	2024230	1001600	1593540
601200	650553	827885	168944	72646.4	345592	651428	617264	514660	271798	473739	433348	915835	209022	146657	267703	570413	782986	276096	164645	239833	4003430	4570220	620008	778317	422292	3693040	3330670	1723110	88417.2	1678840	2652020	4756480	1531740	1037950	2299270	3771390	4841660	2022700	999965	1595590
602400	642697	854594	168544	74433.2	340386	659931	617316	519512	276084	476364	428415	929107	212263	149236	270230	574644	785730	276660	166371	239130	4005900	4553940	620448	780312	423425	3692330	3344870	1726860	88315.2	1678700	2660360	4740910	1527860	1038540	2301910	3751710	4851800	2020600	996873	1596380
603600	634724	883976	168375	76403.2	334123	669112	620235	525664	276343	480702	424833	942212	216629	152704	275567	581374	790343	275736	168938	238643	4004140	4563810	621019	780773	424559	3692530	3356290	1731040	88835.4	1683570	2670650	4738270	1533930	1037020	2303920	3736050	4858280	2019630	996095	1601490
