# Supplementary material for: The singularity response reveals entrainment properties of the plant circadian clock
Source: Nat Commun. 2021 Feb 8;12:864. doi: 10.1038/s41467-021-21167-7 (PMC7870946; doi:10.1038/s41467-021-21167-7)
Supplement: Supplementary file 4 — Source Data [file 41467_2021_21167_MOESM4_ESM.zip › raw_bioluminescence/PRC_measurement/2hdark_mutants (Figure 2)/prr5_prr7/prr5_prr7_t=90h.xlsx]

## Sheet: prr5_prr7_t=90h
time (second)	prr5 No. 1	prr5 No. 2	prr5 No. 3	prr5 No. 4	prr5 No. 5	prr5 No. 6	prr5 No. 7	prr5 No. 8	prr5 No. 9	prr5 No. 10	prr5 No. 11	prr5 No. 12	prr5 No. 13	prr5 No. 14	prr5 No. 15	prr5 No. 16	prr5 No. 17	prr5 No. 18	prr5 No. 19	prr5 No. 20	prr7 No. 1	prr7 No. 2	prr7 No. 3	prr7 No. 4	prr7 No. 5	prr7 No. 6	prr7 No. 7	prr7 No. 8	prr7 No. 9	prr7 No. 10	prr7 No. 11	prr7 No. 12	prr7 No. 13	prr7 No. 14	prr7 No. 15	prr7 No. 16	prr7 No. 17	prr7 No. 18	prr7 No. 19	prr7 No. 20
1200	398694	415046	296833	138980	369471	492080	313434	189562	94870	158711	849720	1171020	159404	108134	119864	455573	526612	544472	126102	521206	1023240	1222820	960880	206763	1058660	2487110	1435520	407385	353687	837520	1069430	2239570	428064	258730	704316	2128690	1484510	870456	295373	1498670
2400	461729	537132	321260	147066	449337	588698	390491	245727	126618	217738	1015240	1348440	204898	143235	150452	647971	685541	581890	157650	598075	1109220	1353780	943527	215248	1048900	2587600	1597610	417515	386552	883885	1116420	2381490	447847	311610	744855	2344820	1565880	912167	316011	1593880
3600	643577	719920	384747	201172	539764	705282	494639	355506	178088	292394	1175140	1553180	244604	189987	182175	800999	820914	716991	204464	683291	1071060	1441560	969245	214079	1056840	2695660	1698400	424942	405767	885958	1189980	2432090	454131	332487	760424	2367820	1575620	922953	332008	1625940
4800	750968	819774	418877	221650	595257	729951	567415	421304	210100	328176	1440740	1609740	288072	214949	220550	961704	922742	860748	229602	768896	1043320	1536170	1000500	212804	1098780	2805710	1817140	432995	392503	919144	1255840	2501230	469755	345645	794297	2451620	1582910	940090	341918	1706730
6000	841948	867143	452112	222909	656491	703296	644638	458448	227400	346051	1562230	1561580	316918	224715	246374	1102040	984316	926326	239712	805774	1057210	1624980	1040350	214571	1161610	2941680	1942450	430329	382404	915003	1313810	2592870	487135	351596	834891	2547010	1567870	958560	359574	1774390
7200	881638	825684	470170	214254	685966	673482	675802	451693	227136	335391	1605850	1480450	320779	225250	247658	1122830	952147	892226	237750	789883	1065680	1670950	1060900	219727	1201790	3033690	2032880	426333	379435	907291	1347200	2636160	498671	341954	857438	2596980	1556490	963949	364092	1794200
8400	849794	759563	458948	196034	675446	620038	656938	424242	209919	312784	1586120	1364880	312462	215522	236003	1067880	872599	799024	224108	737735	1048120	1673420	1071360	224148	1230850	3088280	2059880	422020	376585	897900	1356590	2679580	497466	324596	863636	2600550	1549330	963580	362556	1787410
9600	793629	706354	434965	176377	645588	565156	613219	392037	189102	289924	1535420	1260770	306038	201374	224414	1011880	791222	694588	207926	670288	1042030	1684300	1085650	225057	1258920	3137080	2038430	412704	375200	883832	1347480	2764680	495793	307319	866100	2606690	1538590	961783	360424	1800040
10800	716542	664890	403581	160048	604528	522396	559283	359994	166940	266619	1451920	1169620	299494	185796	215592	931944	750015	593033	192884	603656	1049810	1718440	1102840	224751	1283420	3169460	1984130	405091	375401	883734	1341230	2834300	494986	293952	873874	2618650	1544410	964908	358808	1812330
12000	656111	625901	373134	146112	555427	489993	506946	336739	146911	243259	1320920	1108880	288357	170374	204891	839134	731498	491792	180786	541862	1065480	1743850	1106680	224277	1299750	3224130	1913500	399649	378035	893640	1329060	2874540	492038	283986	877749	2630680	1559150	961588	355132	1807210
13200	629015	594346	344700	130986	513387	463692	476054	311786	134170	221682	1203070	1055230	278743	155823	194642	757257	708069	435888	168560	493209	1085260	1752910	1112850	224780	1308870	3246070	1861270	397737	377612	913336	1309890	2891330	484798	275572	870020	2620970	1566560	955300	353072	1790180
14400	608100	563719	324493	116838	475084	440334	457786	293576	126056	204498	1114880	1003210	265906	141962	184744	679829	671800	387973	155547	445954	1098990	1763050	1105710	224912	1308660	3255560	1829640	397154	377980	927868	1292130	2888090	474318	267671	856074	2616020	1568530	945179	352402	1781150
15600	583958	536636	306432	104631	445327	416253	445328	280318	119607	190182	1028780	940044	253034	130372	175590	618068	633846	351499	142454	407057	1106970	1766160	1093000	224094	1299280	3251320	1820130	395148	378607	939862	1267840	2889290	465481	258250	847433	2584730	1568990	925495	352693	1745180
16800	559511	521678	290466	95040.8	417650	391188	433429	269628	113551	177836	949280	872000	240808	120093	166398	568981	596307	322310	130812	377878	1111770	1762200	1064170	221855	1278540	3264350	1843750	393507	376157	950641	1260130	2897300	459568	250934	846330	2555440	1562970	893858	351080	1687970
18000	540060	505152	278254	86746.4	393083	369787	421224	257063	106293	164722	874456	807784	229778	112681	157551	528586	564530	298787	119994	353416	1112720	1756090	1034990	219496	1257790	3290800	1837520	391421	373904	961343	1257460	2909550	454180	244833	844446	2523010	1572920	875518	347800	1660130
19200	525702	484468	270938	79667.2	369993	351677	409846	242498	99918.8	152160	803252	753540	216085	103876	147308	497353	536393	276041	109986	329441	1120560	1735080	1015770	217615	1244680	3312460	1845420	390258	370549	973690	1260180	2895720	449994	241243	841917	2487110	1582850	864470	342492	1652520
20400	506108	466577	265613	73428.8	350282	331735	396326	225430	94904	140221	736449	706253	203009	95985.6	137814	459466	510936	252216	100649	306647	1129470	1713370	1002040	216524	1238360	3316980	1844920	389147	367652	981046	1254700	2908490	446163	237390	836086	2451590	1578650	854012	336592	1637500
21600	487062	447933	255131	68156.8	329900	313850	385203	207696	90515.4	128384	671186	663532	189564	88681.2	127936	422134	488292	231340	92934	285737	1138840	1702780	996556	213386	1236180	3305440	1850670	387722	363474	986075	1245820	2884160	443013	233043	827015	2408070	1573420	844903	328816	1625640
22800	471857	432210	238137	62646.4	307228	294801	374542	190858	86888.8	118221	613774	625219	177566	82115.2	120097	386358	461752	213057	86140.4	265727	1143730	1694300	989875	211616	1235860	3254910	1853500	385192	358055	988062	1242780	2827530	437818	228920	817058	2355340	1572760	834103	323460	1619180
24000	452936	417650	219316	58016.4	284023	279408	365232	175862	83280	108998	561478	589700	165556	76314.8	113292	355717	434425	196356	80684.6	248347	1152260	1687290	982467	209283	1234020	3185140	1854130	382420	354518	989364	1235940	2773030	434193	225296	803616	2305460	1560870	827216	319190	1618590
25200	432309	399118	201418	53377.2	262747	267161	352531	161280	79779.6	100369	515576	556174	156319	70785	107046	325723	409712	182690	75927.9	232422	1151510	1667500	974175	206269	1230200	3102930	1858140	379604	350221	985053	1222310	2718160	429163	220969	790344	2265480	1545980	821584	314807	1613080
26400	411659	382127	185125	49615.4	244483	256592	338209	148934	75923.3	91905.6	473816	525319	147174	66484.8	101352	299654	386626	169062	71840	218011	1153400	1640400	968901	203890	1232710	3019630	1857380	374585	346650	978026	1204780	2668500	424372	217795	778047	2219780	1534210	816499	311204	1607270
27600	396030	366470	171070	45752.5	229438	245008	325747	137834	72402	84961.2	440835	495916	138650	62484.4	95156.8	278738	367718	157798	67642.8	204984	1149070	1612220	954624	201893	1220390	2946850	1846780	371292	342405	972597	1186730	2630690	420588	218737	766452	2175140	1520050	806439	308102	1591800
28800	386028	352201	160167	42980	217933	235243	314748	129190	69202.4	78710.8	411077	470730	129740	58777.9	89038	258357	349659	149102	64143.2	194018	1159800	1598610	942144	199038	1211600	2890610	1830480	368317	340524	966720	1175760	2603400	415959	213494	757002	2135670	1509250	795912	303515	1577050
30000	373546	338176	150867	40737.6	208762	226832	304027	120339	65840.4	72754.4	389600	448001	119506	57896.4	83265	244290	331166	141460	60975	184955	1151110	1588910	934457	195748	1205260	2827410	1817820	363519	336280	958356	1164650	2583880	412463	209216	746740	2099470	1494900	792087	299414	1563220
31200	362060	324148	142960	38786.8	199895	218885	293694	113449	62938.4	68040.4	375803	427268	110281	55255.2	78230	229407	313248	134026	57959.6	177762	1142240	1581420	930390	193539	1199570	2778670	1804910	357403	333779	951584	1155520	2559940	409333	206870	737905	2069770	1482540	782449	294085	1541750
32400	349316	311933	135755	37047.6	192593	212096	281242	107224	60385.6	63846	361921	409866	103038	52258.8	74220.8	218167	296912	126887	55459.6	171736	1137260	1577490	933348	190100	1207060	2727290	1800560	358591	330104	966302	1144640	2523700	404206	204569	731732	2046920	1474500	776335	290235	1521140
33600	333990	297774	128931	35122	185350	205222	271980	101382	58131.2	59449.2	339232	394445	97010.4	49640.8	70253.2	211366	281655	121276	52852	166379	1130190	1570320	918944	187570	1188600	2697770	1798650	350594	325611	946464	1131160	2493600	399715	200715	724101	2020280	1461860	769156	287404	1499530
34800	320704	287300	122300	33467.5	179014	199145	262475	96599.6	56550.4	56083.6	320410	381284	92170.8	47484	66586.4	198822	268335	116148	50268.4	160903	1124050	1569850	911175	185510	1181030	2678340	1796650	344233	322402	935732	1114480	2460270	396740	197711	723486	1997190	1448740	766873	286015	1493850
36000	310390	279458	116503	31787.6	173105	196390	254990	91980.4	54398.4	53165.2	306460	370016	87269.2	45371.2	63490.8	190386	257352	111089	48233.2	155902	1113050	1565480	904850	185078	1180560	2657430	1794070	339241	320191	921605	1100240	2446560	392381	195600	715612	1999370	1439000	762957	283458	1482220
37200	303692	272653	111746	31028.8	168634	192855	247487	88030.8	52187.2	50581.2	297981	357928	82695.6	43867.6	59791.2	183144	246201	106599	45828.4	151460	1101660	1562100	904241	184466	1185770	2646630	1791360	335768	317404	910811	1087630	2454370	389052	193205	711716	1988440	1420150	759145	281926	1466940
38400	297249	264843	107790	29988.4	165076	190449	239810	84737.2	51304.8	48333.2	289351	346405	77622.8	42717.2	56716.3	177086	235942	102607	44326.3	147954	1087860	1553690	903336	182734	1193220	2631310	1788490	333505	316838	908510	1082070	2445080	387490	192188	712059	1987220	1411000	754814	280823	1456830
39600	290742	255828	104095	29333.2	162166	188080	233360	82003.2	49437.1	46412.8	279392	334440	72590	41232.9	53691.6	173495	224814	98411.2	42418.8	144509	1076440	1559930	906676	182165	1198440	2623180	1782830	330118	315166	904766	1081390	2435260	387386	190739	711898	1987080	1407540	752350	281214	1443570
40800	281976	246598	99935.2	28490	158891	186499	226180	79246.8	47918.8	44876	267983	322856	67944	39675.8	50626	168508	214610	94758.3	40993.6	140718	1074260	1561960	910453	180321	1205910	2615330	1785860	326955	312723	900058	1082750	2420590	388842	189856	713482	1988850	1405270	752177	281505	1436400
42000	271395	238751	96917.6	27625	155982	184676	217944	76250	46376	42823.6	259013	311233	63533.2	37780	47376.3	162453	204498	90631.6	39648.3	136032	1068030	1566340	915269	180215	1214860	2620930	1789950	325168	311150	897108	1081500	2408110	388154	189392	715428	1995620	1405450	754109	279100	1432860
43200	261555	231365	93727.9	26594.4	152046	182442	210522	73519.2	44929.6	41405.6	249175	299920	59710.4	36184.8	44705.6	156183	196288	86448.8	37528.8	131216	1066680	1571070	920120	180240	1224330	2620580	1793330	323522	308271	891068	1078900	2389270	386890	188392	714070	2004210	1400700	753905	277918	1426710
44400	251898	225464	90520.4	25683.8	149700	180435	201283	71469.6	44020.4	39789.2	237708	287559	56557.1	34472.4	41977.6	150175	188218	83031.6	36156	127502	1067510	1560400	927382	181129	1235770	2624270	1794910	321191	307067	887031	1075560	2377030	386161	189232	713790	2017060	1398860	754028	277605	1417500
45600	244936	218999	87988	24817.2	146475	177573	194021	69868	44170.8	38518.4	228049	276343	53703.3	32962	39546	144406	180406	79264.8	34827.6	122570	1069270	1555390	934283	181843	1247470	2621990	1800130	319705	307405	883115	1074560	2383750	386136	189624	714397	2036510	1403020	754112	277603	1416820
46800	239281	212434	84978	24051.2	143585	173709	185534	67322.9	42615.2	36965.6	220381	264531	50461.7	31552	37595.2	138246	175201	76490.4	33299.2	118330	1073190	1553330	942968	183319	1257450	2627210	1807930	319269	307446	882788	1074870	2428220	387641	190019	714619	2056130	1399150	757995	277622	1418650
48000	233164	205785	82638	23152	140558	169522	176920	65767.6	41377.1	35872.8	210465	253677	49221.6	30354.4	36175.4	134648	168288	73540.8	31716.7	114123	1071120	1566250	948676	183926	1267360	2638530	1818610	319144	307926	879569	1077560	2450580	388962	190628	717223	2082640	1405340	759822	274868	1425290
49200	226976	197576	79708.8	22357.1	137738	166453	169009	64244.4	40230.8	34572.4	203207	242140	46966.4	29132.4	34815.6	129338	161602	70712	30596.4	110382	1070220	1570020	956361	184806	1277470	2646940	1823020	318429	307460	875480	1087170	2476040	390393	191872	723097	2104470	1410810	760569	274151	1428780
50400	218498	190615	77336.4	21759.6	134488	165968	162379	62108.8	39005.6	33859.6	195784	233688	44888.4	27845.2	33536	125556	156534	68263.6	29594.6	107052	1078320	1585840	963903	184784	1287330	2665250	1826180	316628	306922	874785	1096470	2474880	391647	192974	726636	2141630	1412320	765222	274481	1428140
51600	211614	183230	74740.8	21121.2	131436	164870	155591	60442.9	37656.4	32571.6	189036	225528	43099.6	26636.4	32021.6	122597	151580	66569.2	28492	104644	1078320	1602960	973736	185638	1298170	2674030	1829970	316235	306183	875217	1105550	2485740	394328	194899	730393	2157660	1418720	769426	274494	1422890
52800	204559	176702	73120.4	20338.4	128451	163131	150075	58969.6	36505.2	31881.6	183247	218522	41606	25796	30776.4	119329	147232	64512.8	27382.4	101811	1093790	1617040	981194	186570	1304160	2697050	1830870	316573	305863	874192	1111600	2507740	395420	195696	736613	2176780	1423660	769818	274324	1420580
54000	197846	170624	70968.8	19363.8	125589	160486	144864	57637.2	35284.4	30891.3	179153	213004	40333.3	25002	29826	116525	142994	63217.1	26375.2	99920.8	1093820	1629430	988520	188578	1313700	2720570	1834990	316476	306204	867008	1112640	2535560	396505	197034	741759	2199010	1434640	773018	274844	1426870
55200	192504	165769	69563.6	18741.7	122907	154372	140061	56207.5	34187.2	30341.2	176932	208676	39454.8	24197.6	29608.4	115324	140348	62579.2	25491.2	98186.8	1113700	1644030	995744	189238	1322890	2753100	1836040	316352	307282	865350	1118290	2565380	398940	198476	747086	2218080	1438960	777749	274900	1434130
56400	188822	160131	68633.6	18275.2	121590	150682	135759	55668.8	32952	29807.2	173756	205537	39064	24182.4	29052	114163	138284	61878.8	24754.8	97682.9	1121290	1658570	1002780	190534	1330450	2780510	1845560	317258	309900	867281	1123860	2610950	401528	200730	751838	2237690	1442510	789813	275749	1457060
57600	185743	155998	68160.8	18134.4	119970	149479	131966	55098.3	32092.4	29435.2	171700	203643	38435.2	24302.8	29026.4	113043	137306	62316.4	24252	98127.2	1135180	1676770	1011110	191156	1340050	2807410	1856030	318631	312269	872806	1135030	2640730	404563	203134	757404	2260730	1448240	796042	275737	1463350
58800	183011	151897	67641.3	17718.8	119635	148660	129106	54846.8	31209.6	29456.4	171081	203944	38330.4	24205.2	29100.4	112022	138406	63397.6	24011.6	100869	1151280	1700280	1020830	193440	1349340	2837780	1862250	319417	316284	870986	1145620	2671480	408500	205100	766039	2277050	1454400	804295	276575	1469640
60000	180135	148790	67943.6	17859.6	119898	150321	126547	54752	30319.6	29488.8	172907	205805	38428.8	24208.4	29447.2	112878	139840	65265.6	23834.4	105335	1164480	1722420	1029570	193655	1358710	2865620	1869560	320067	317366	873813	1159810	2697500	411282	207599	770537	2293540	1452100	807409	277574	1471730
61200	178445	147433	68412	17670	120791	153645	124513	55528.8	29930	29682.8	175208	209841	39196.8	24692	30523.6	115738	142308	67304.4	23767.6	109747	1178750	1751870	1039170	196134	1370570	2890140	1887700	322415	319465	874317	1169100	2722040	415230	210218	779013	2315270	1456250	813810	279835	1479620
62400	177446	146258	69325.8	17805.2	122723	155925	123779	56426.8	29624	30372	179900	216443	40754.4	25199.2	31863.3	118980	145054	70617.2	23942.4	114995	1197120	1778520	1052040	198787	1379950	2932380	1902160	323966	322017	875208	1174350	2761130	417525	211537	786872	2338290	1466860	822141	281239	1487570
63600	177307	146127	70822.9	17946.4	124763	155769	123493	57780	29593.6	31202.4	186056	225051	42982	26162.4	33835.6	122768	149977	73864.4	24310	120919	1217580	1799540	1060490	200003	1392370	2961800	1908610	326856	324913	877414	1182630	2788420	421602	214018	796881	2365760	1478890	832535	284768	1499580
64800	178448	147747	72918.3	18399.2	128048	153211	124261	59743.2	29851.3	32518.4	193018	236335	45657.1	27129.2	36309.2	128707	160393	77574.4	24927.6	127015	1235320	1822190	1069590	202047	1405720	3011560	1919370	329421	328017	881895	1192960	2823990	425354	216338	801810	2378710	1488150	838508	286598	1514010
66000	181240	149796	76095.2	19399.6	133486	153113	126120	62242.8	30410.8	33811.3	204182	251064	49212	29003.2	39479.2	135834	172480	82737.6	25548	134902	1248690	1849880	1080910	204158	1420140	3045420	1930050	332589	330563	890271	1205750	2871080	431530	218140	810742	2403060	1497590	844591	289017	1523890
67200	187027	154320	80354	20442.8	140215	155913	130415	66335.6	31405.4	36420.8	217655	269596	53004.2	31034.4	43216	145012	184289	89102.8	27040	145008	1270170	1874210	1092090	205386	1435780	3077950	1941120	336429	335326	897458	1222640	2942480	437619	221688	821628	2421330	1506540	851744	291160	1532530
68400	191632	160505	86385.8	21835.2	150665	161942	135144	71072	32812	38842	235750	292595	58022.8	33539.2	47381.2	157202	197585	96589.2	28655.6	157360	1305990	1900160	1108350	208145	1450090	3105930	1944720	340149	339259	906502	1235820	2987760	443412	224643	832771	2447350	1516150	861002	293031	1543170
69600	198927	168835	93957.6	23170	161923	168922	141901	77433.3	34544.8	42031.6	257482	318954	63852.8	36241.6	52537.9	173294	213702	106204	31071.7	171956	1353040	1924190	1119800	210718	1469430	3142540	1960550	344272	342404	916538	1242830	3008920	448884	227934	843361	2462490	1525970	868402	295560	1556270
70800	207782	178352	102131	25415.6	176118	179053	150564	84784	36932.1	46525.2	284471	351801	71012.8	39171.2	58380	191422	233835	115865	33714.8	188924	1376540	1947110	1132660	212942	1486000	3175210	1972880	350356	346295	926725	1251450	3036700	452993	230743	851636	2488710	1538410	879004	298554	1575260
72000	221499	191321	113030	27691.2	193185	190630	162610	93565.6	39577.6	51415.6	316549	391203	79620.4	43068	65302.4	215242	257508	127994	37153.2	207742	1399510	1974230	1143850	216049	1498010	3178970	1988460	356151	351225	938362	1262350	3065140	458042	233312	861876	2505800	1543970	889654	301920	1596470
73200	236283	208379	125284	30360	212876	201547	176679	104155	43600	57730	353919	437108	89568.4	48062.4	73740.8	243786	285656	142800	41247.5	228990	1417650	1999540	1155630	218272	1509880	3217720	2002030	360783	354317	949204	1266230	3115050	465085	236290	873188	2519820	1551170	902268	305602	1618690
74400	256551	228184	139827	34235.4	234899	213390	194134	115152	47769.2	64383.8	399274	486319	101068	53793.6	83115.4	277438	314111	159342	46271.2	253881	1434700	2045770	1166250	219548	1528780	3265140	2010750	366819	359516	962331	1274720	3177000	473038	239326	885077	2532490	1560970	908874	308606	1632410
75600	278780	251673	155263	38104.2	260921	228754	215254	129287	52906.4	73221.7	452141	542194	114047	60311.6	93641.6	316685	349729	177407	52646.7	280662	1454120	2096580	1179980	220627	1548010	3304530	2021490	371844	364517	973986	1286760	3225640	480733	243440	897344	2546480	1572790	917378	311996	1649650
76800	305755	279824	173627	42608	290130	245935	238903	146188	59380.4	82695.4	508166	603787	128032	66677.5	104330	360841	389819	197619	59832.4	307912	1475380	2141390	1194630	220603	1564500	3325720	2036090	376127	370375	984164	1302780	3271950	487307	246610	909922	2565730	1581690	926197	315558	1663250
78000	333177	311950	194204	47612.4	323314	265950	264586	165068	66481.2	94221.3	572700	673507	143768	74108.4	116567	410996	431775	219650	67901.6	336988	1497980	2200700	1206710	221980	1577000	3345540	2056620	382528	374488	1002200	1319310	3302620	494268	250678	917886	2577630	1591800	937571	319210	1675350
79200	365934	346179	216010	53230.4	358789	287656	293804	186118	74305.2	106002	644577	744676	161206	82537.2	129896	460291	476215	242518	77092	368145	1518530	2233470	1222460	223736	1593670	3361880	2065610	387756	378790	1017450	1330380	3322940	501963	254591	930225	2595600	1599010	950195	321788	1688390
80400	400594	382241	239610	59430.4	395850	308778	325057	209637	82872.8	120065	719271	818273	178989	90912	142963	510459	520494	267626	86774.8	398596	1552290	2265150	1235000	224658	1609630	3391940	2082240	392723	382800	1027680	1340590	3345780	508360	257636	941758	2647070	1609000	960374	325537	1701460
81600	438657	420837	262565	65539.6	432305	333438	358192	233837	92197.6	134734	800711	890657	198852	99464.8	155927	561888	568213	292750	97553.6	429550	1577070	2322450	1245160	226305	1621410	3414770	2095490	398264	392548	1036130	1345320	3377530	514457	259528	952838	2661070	1614940	970655	331668	1718080
82800	478409	461315	290444	72243.6	458138	356860	391695	259003	101323	150455	884988	964599	216796	108592	169200	614636	614096	318131	108988	460140	1598980	2340490	1254590	227447	1633390	3438740	2106120	403982	397972	1046200	1350830	3425110	521483	261964	962164	2666610	1621600	981092	336383	1732970
84000	515836	501624	311743	79229.2	489464	381389	428400	284738	110774	166266	973064	1038290	233646	118145	181812	666353	660651	341486	120595	486866	1623610	2364010	1261640	227537	1647250	3464150	2113510	409764	404506	1055410	1352860	3467150	528348	264249	971698	2671240	1629430	988348	339850	1743070
85200	554168	543860	330333	85976	517142	404196	468784	310846	120000	182070	1055860	1106030	248781	127564	194036	717296	697345	365301	131808	510416	1681430	2400330	1275720	229584	1666460	3494620	2122650	416036	411005	1063370	1365550	3507240	534858	267800	982589	2683930	1639330	997528	343774	1750490
86400	591502	582343	348616	93155.6	545554	423754	503338	335853	129764	198453	1133520	1160740	261827	135753	204276	764171	726778	385458	143408	530413	1706710	2482080	1289910	229199	1682350	3516170	2128500	421126	413601	1072850	1376960	3538080	541097	270818	995364	2680340	1652790	1013560	346950	1766490
87600	624661	615507	365320	98952.4	569221	435958	531954	358364	138748	213573	1203980	1206480	273361	143244	212418	807694	753241	401933	154282	547967	1733850	2593310	1299920	230251	1693610	3522230	2135450	425670	417279	1076590	1382140	3558830	547666	273926	1004650	2687910	1667680	1032760	351369	1811710
88800	655644	645719	379246	104621	586728	449489	559932	380257	147272	228174	1267390	1241220	283552	150190	219274	843339	771848	414793	164498	559748	1751370	2594170	1309590	230785	1700840	3519800	2137130	430693	419747	1077570	1382830	3577500	549174	275593	1016650	2701300	1677210	1054890	352676	1841810
90000	670959	673875	387230	109354	598060	458852	584113	398468	154031	241375	1320420	1263710	292124	156106	224290	864320	784506	425294	173216	566628	1789220	2589880	1314450	230559	1704740	3534050	2142570	439146	421434	1085280	1382730	3600180	552876	278355	1019930	2709890	1674580	1064410	354369	1857810
91200	685902	697576	392990	113177	601862	465306	604927	411735	160285	252612	1366800	1272610	295910	160568	227214	878522	792513	430513	180064	568679	1818830	2578710	1318260	232009	1711240	3558990	2147540	443772	421375	1085100	1377290	3634180	556608	279298	1025370	2714470	1675990	1073470	355905	1867370
92400	705438	717746	392140	116892	600439	470105	620634	420078	165546	261242	1390390	1268660	295478	166915	227585	883954	786785	432464	184820	564381	1840300	2579730	1324010	233558	1722120	3569240	2147550	448866	426739	1090430	1385190	3666590	559829	282574	1025600	2715890	1677370	1082940	358593	1877690
93600	718851	731539	389974	118729	595158	468601	631628	430161	169200	284863	1404630	1253910	292148	169909	224745	884791	771675	431449	187642	556735	1848620	2586450	1330110	234665	1730790	3558470	2142430	453258	433948	1097310	1400620	3700330	563334	284436	1031880	2716510	1685850	1094470	360731	1895400
94800	727273	737624	382389	119809	583688	464234	637592	429694	172519	292680	1401880	1228570	285348	170104	220630	881224	755092	425924	188906	543094	1875760	2598810	1335130	236500	1737670	3565470	2141990	459664	437583	1104790	1403270	3732990	567581	287985	1032270	2716320	1699750	1104610	362836	1904550
96000	727377	738328	372805	120194	568439	456836	640228	426065	174530	292714	1385110	1190650	277896	167800	215168	865973	734525	416415	189544	528150	1902440	2621100	1344270	236871	1748170	3574420	2146880	463212	441892	1111920	1399400	3745030	568493	289199	1034270	2721800	1716040	1113690	364896	1914790
97200	721535	732410	360764	119749	549342	447990	636513	414925	174051	288529	1357610	1146540	267874	164798	207821	853753	707765	404787	188026	509250	1926060	2620590	1355090	238830	1758250	3575890	2147200	468557	442603	1118960	1391920	3750010	569646	292490	1037220	2736010	1731800	1122820	367492	1923730
98400	709406	729800	346355	116961	527879	433996	625117	403461	173218	281033	1310660	1098340	256458	161209	199530	835527	678865	391208	184607	491715	1945770	2618050	1365050	239968	1770190	3665780	2143070	472063	442673	1126090	1387910	3762070	569678	293337	1040950	2741070	1733750	1133500	367963	1939170
99600	694560	715321	332244	114668	505987	419568	608734	389805	171069	273193	1258360	1049330	243968	156250	190624	805298	651061	377593	179818	474302	1954300	2620200	1369430	241015	1772260	3683770	2141180	475998	442589	1130110	1385360	3781510	570754	293722	1041680	2757380	1729470	1142700	370727	1941840
100800	673053	699726	315509	111362	481875	403133	592106	373840	167576	263477	1197880	998695	230842	150927	181168	766637	623327	362787	173457	456911	1959670	2617380	1370290	241022	1776710	3692680	2131620	477855	444656	1132180	1383560	3790890	573530	295256	1046110	2791050	1727960	1147780	371343	1947130
102000	652840	677768	299864	108073	458449	388189	573908	355611	162462	252677	1133580	949626	218030	145301	171373	726595	597213	348973	166080	438257	1975660	2627250	1377140	241540	1787470	3683300	2120880	480892	445878	1133520	1382200	3802920	575303	297495	1043650	2813330	1736640	1152860	373428	1950250
103200	626035	655609	283571	104310	434926	370367	553838	337762	156557	240359	1063810	899751	204088	137705	161469	689120	564954	332978	157939	419594	1995890	2641780	1386080	243772	1793130	3679070	2118270	481718	447219	1133310	1385450	3805340	575200	298195	1040820	2820340	1747960	1156800	374720	1948710
104400	599886	628786	266450	100002	409268	353227	530143	317998	150833	227300	994378	850589	191465	129224	152104	649792	532301	318336	149287	402580	2022610	2661990	1398250	243748	1799310	3674880	2119960	484121	450628	1134370	1385690	3815670	573590	299188	1035250	2818370	1762610	1164690	376631	1960750
105600	570152	602738	251030	94831.7	384418	335087	506794	300105	144443	213681	923519	801824	177751	121083	142276	610251	501596	302148	141698	385502	2048110	2689350	1404560	244685	1795950	3676890	2123240	487160	452524	1136760	1380960	3820040	570986	299250	1028660	2816470	1767160	1168880	377838	1969240
106800	539598	577038	237257	90137.1	363421	320204	482919	281397	137303	199535	856059	757483	166052	115253	133979	572279	475687	287126	133110	369022	2061050	2698770	1407310	245903	1783520	3680600	2119960	490740	449686	1141260	1375870	3821410	572034	299372	1027600	2810980	1763100	1175850	379428	1978390
108000	513475	551868	223465	85496.8	342720	306830	458550	262703	130507	185232	791575	716041	156153	110667	124592	532689	450284	271989	124592	352867	2065240	2708660	1408060	248809	1775010	3668630	2126250	493671	450309	1143510	1368680	3823510	570009	299564	1018850	2800680	1757080	1166440	380124	1974330
109200	487022	523633	210494	80393.3	323640	291970	432816	244797	123390	172374	728639	674721	146737	106030	117071	496092	427176	257256	116885	337016	2077230	2716390	1411790	249023	1780880	3659080	2116070	494763	450068	1144980	1361220	3818840	565263	301064	1011880	2786060	1752170	1177500	382090	1990060
110400	461695	498001	199468	76426.4	306204	278021	407063	227830	116734	160681	669707	636145	137438	99987.2	110784	463634	404876	244293	109370	323015	2077240	2729100	1413070	249393	1788370	3658650	2101840	495594	452979	1149190	1355740	3805440	565776	300803	1008450	2764890	1754750	1183550	380308	2005680
111600	439925	474904	189600	71918.3	291913	264178	383789	213097	109807	149010	617556	599105	127482	94644	103224	433065	384239	231540	102633	309718	2089660	2743170	1416160	247413	1805090	3650650	2091740	496513	453157	1152830	1352820	3773440	564235	300071	1004210	2746990	1758470	1186200	380504	2004120
112800	416715	454856	179906	69469.2	279206	252816	361348	199600	102640	139731	572885	565411	119420	89044.8	96429.6	405035	366307	219490	95578.8	298201	2101860	2754230	1420000	246526	1822520	3636430	2099520	495313	452493	1155360	1351730	3764940	561913	301627	1001990	2727420	1755830	1189300	378749	1999490
114000	396314	433505	170901	66658.8	266662	242558	341745	187769	96422	130909	531629	535395	112421	84090.4	90488.8	378265	346078	208797	89830	286620	2116050	2761860	1420880	245281	1831490	3631620	2105120	495424	451720	1154490	1343330	3756530	557534	302708	993206	2711790	1754580	1191130	379568	1988700
115200	372284	413474	162660	62685.4	254178	233300	322344	176420	90018	122594	495634	508173	106848	80157.6	85719.6	353274	329806	197584	83868.4	276206	2112450	2764780	1423990	244673	1832380	3630480	2110230	496877	451525	1156790	1334670	3760640	554694	301972	989994	2698500	1757700	1192310	379014	1984300
116400	351303	395775	153741	59655.2	243384	223513	303837	165074	84622.4	114812	464240	484534	101270	75523.2	81105.2	330441	314643	185948	78999.2	263968	2104120	2770100	1426230	245186	1833060	3630530	2108650	497273	450827	1156060	1325070	3786880	552717	301885	980331	2686820	1750330	1192710	380324	1981280
117600	333613	376732	147052	56096.8	233158	216042	287775	155369	79598.4	107326	436124	460574	96466.4	72004.2	77593.2	310868	302683	176680	74430.8	253929	2104620	2781180	1425810	244553	1836640	3621550	2108320	496868	451533	1159610	1322020	3792180	549100	301080	976528	2673250	1744490	1195120	380504	1985150
118800	317327	360720	140312	53081.6	224382	208512	273714	146537	74814.8	101503	411828	440752	91422.4	68602.8	73205.6	292567	291927	166398	69780	241628	2091440	2778650	1429430	244157	1842000	3616400	2104960	496434	451504	1158870	1317920	3773230	547038	301515	972312	2660620	1736900	1188440	379967	1975480
120000	305260	344540	134654	50220.8	216458	200934	260322	139268	70268.4	96101.7	390258	421457	87266.4	65442.9	69601.6	276129	282037	158533	65697.5	231512	2074580	2779030	1430170	243633	1842800	3603790	2096190	495248	449749	1158930	1312560	3754210	543126	300236	969140	2651220	1735410	1199750	378012	2017680
121200	293708	329650	128742	47529.6	208859	194498	248028	132906	65747.2	90937.6	371714	402760	82563.6	62874.6	66564	262473	273396	149888	61549.2	222345	2069550	2785580	1430310	243400	1849200	3593920	2093980	495710	448079	1159320	1310010	3745570	539916	299469	960510	2630740	1733170	1196010	378039	2006250
122400	281221	315257	123295	45117.6	201888	188808	238104	126433	61320.4	86397.2	354842	387199	79064.4	60663.2	63597.9	250441	263639	142807	58628	214654	2069460	2801610	1434760	242680	1856570	3590550	2088840	495013	448210	1161710	1314240	3756780	535210	299384	954811	2613950	1729660	1194100	375357	1995830
123600	270360	300598	117903	42691.2	195854	184102	228561	120456	57682.9	82037.6	339238	371037	75974.6	57615.6	60871.6	239312	254017	136954	55674.8	206638	2066530	2809810	1434280	241569	1856200	3578660	2083070	491418	446667	1157520	1313270	3769200	535114	299968	947010	2608400	1726170	1190820	374880	1983630
124800	259139	288427	113331	40524.8	190061	178098	219449	115405	54127.6	78600.8	326594	357129	73614	55672.4	59226	230082	244989	130465	53214.4	198852	2069990	2819030	1437480	241157	1857180	3571190	2082950	487665	446042	1150540	1310070	3778870	530322	298766	942959	2604940	1732500	1193980	373484	1997490
126000	247798	276235	108815	38732.8	184127	173176	212720	110328	51710.8	74432.8	313788	345123	72065.6	53100.4	57612.5	220357	238310	124556	50797.2	190502	2069810	2812450	1442280	241436	1854970	3564720	2089690	485955	445714	1151110	1312540	3778970	528825	298100	935360	2597970	1732080	1195740	373470	1990610
127200	237899	265934	104040	36929.6	178404	168466	206739	105728	48961.6	71791.7	302630	334120	69790	50537.1	55643.2	211454	231079	119239	48944.4	184220	2055280	2812400	1441970	241438	1851550	3551940	2098880	487124	442768	1159130	1314380	3775170	524899	297744	934784	2599600	1733020	1194800	372117	1980800
128400	227466	256692	99896	35220.4	172678	163364	200243	100652	46629.6	68521.6	293562	322442	67977.1	48852.4	54054	202440	225165	115892	46746.4	179561	2049720	2822980	1443210	241154	1846910	3551560	2102880	486706	442664	1166900	1312980	3771540	523388	297373	929920	2605320	1730070	1193450	371939	1965210
129600	219948	247753	96587.6	33991.2	166354	158789	192836	96424.2	44088.4	65950.8	284869	312518	66184.8	46973.2	52201.6	193250	218592	112327	44990.4	174296	2030800	2828030	1440650	241099	1842490	3560320	2102620	486826	443561	1170200	1313990	3767760	520002	296908	929891	2613960	1732410	1191420	370354	1955580
130800	213862	238862	93092.5	32687.6	161854	155772	186639	92980	42023.6	63047.6	276255	304236	64412.8	45364	50934.8	184510	213499	109518	43175.8	170844	2019820	2835040	1444730	240199	1846420	3566630	2098870	485716	441529	1171830	1321720	3768670	521463	296509	926642	2615900	1736800	1188340	369834	1938320
132000	210426	229969	90051.6	31835.6	157596	150916	181469	89293.6	40154.8	60908.8	272515	298443	62878.8	43688.4	49698.4	178327	209435	106999	41614.4	168425	2021260	2836790	1446890	239746	1849190	3564550	2091770	485801	440134	1175760	1335590	3779450	518292	296784	924543	2616860	1739840	1187720	368385	1934890
133200	205226	222598	87952	30549.2	154548	146695	176435	85467.9	38604.8	58615.2	266538	293208	61118.8	42807.6	48340.4	172480	205022	105752	39927.2	167024	2032600	2837480	1457580	241342	1850390	3557330	2090340	484504	440750	1178140	1349850	3791750	515851	297475	919003	2629750	1738690	1190210	368989	1927730
134400	199807	216731	85800	29521.2	151588	143023	173235	82564.4	37144.8	56430.8	263963	288721	59708.4	41797.2	47532.4	168554	201126	104742	38805.2	167642	2035490	2823720	1464560	241750	1856620	3561660	2101890	481847	441514	1179310	1354670	3806780	513302	297893	916653	2638410	1743340	1199200	369122	1938180
135600	195250	208230	83708.8	28366.8	148650	140285	169790	80097.6	36290	54789.2	261976	285769	58912.8	41117.6	47137.1	164152	199812	104148	37682.8	168569	2043800	2824830	1474910	242550	1871360	3589640	2118060	481348	437626	1181250	1360950	3829190	513028	298015	915908	2664630	1745780	1209190	370600	1952830
136800	190610	203261	81755.6	27950.4	145084	139100	167143	78340.8	34998	53997.2	262358	286869	58786.8	40481.2	46593.8	160762	199713	104387	36608.8	171153	2063890	2832590	1479780	243903	1877890	3598190	2128210	481650	438556	1182600	1363250	3845210	511983	297337	917172	2686390	1748730	1213540	370370	1954370
138000	187233	199291	80194.8	27160.8	143126	138379	165184	77325.6	34616.8	52960.8	264381	288553	58979.2	40345.2	47370.8	157989	202043	105904	36264.4	175038	2069130	2845730	1477990	244330	1878170	3610980	2133150	483495	442787	1186960	1362540	3871120	512880	297548	916326	2718960	1753000	1216610	371728	1952910
139200	185562	195740	80160.8	26581.2	142005	138312	164425	75944.4	33854.8	52538.8	268174	291526	59993.2	41056.8	48207.1	156233	205622	108144	35455.8	179948	2072740	2854190	1482010	244198	1873570	3626540	2135730	482476	441450	1187380	1370740	3893850	514131	299024	918955	2755730	1760540	1218840	370516	1954480
140400	185891	194136	81084.4	26438.4	142270	136844	163067	76486.8	33352.8	52722.4	275962	297341	60666.3	41712	49572.4	155751	210954	111409	35357.6	186136	2080750	2868210	1484240	244630	1868160	3627690	2139610	481932	439520	1183360	1381570	3907990	516921	300126	919341	2747490	1767920	1224690	372863	1963090
141600	187686	193280	82292	26343.8	143430	135675	164672	77567.2	33224.8	53251.6	285326	306684	62122	42853.2	51175	157130	219312	115124	35507.2	194558	2102370	2880350	1489950	243621	1858450	3633850	2148410	480936	440695	1185090	1397550	3930400	517628	301968	921560	2754720	1773470	1230220	374614	1970560
142800	191903	193978	84496.4	26356.4	146974	134725	167378	78893.2	33715	54881.2	296833	318498	64492.5	44235.2	53646.8	161641	229197	120164	36057.6	204088	2132470	2884360	1500190	244450	1858290	3665120	2166370	480913	442524	1190870	1414860	3951340	519871	304515	921658	2759740	1780680	1233500	376906	1967660
144000	195896	195623	87807.2	26336	152231	135925	172014	81625.6	34284.8	56712.8	313793	334741	67324.8	45774.4	56695.4	167526	242744	126364	36441.6	215813	2162070	2890200	1507970	244939	1861260	3686540	2183400	481539	445514	1200810	1430140	3977540	523102	304416	927100	2764860	1790770	1240510	377635	1976410
145200	201732	200212	92582.8	26520.4	158431	139128	178730	86466.3	35240	59532.4	334478	355193	71526.4	47579.2	60728.4	175108	260109	133636	37618.8	229702	2186950	2897520	1524910	247902	1869000	3697930	2202900	483927	446422	1203170	1441260	4034670	523264	304121	925965	2770720	1792620	1247790	381393	1986010
146400	209139	207769	98754.8	27165.6	166644	143018	186285	91658.4	36934.6	62956.8	359746	380238	76562.9	50323.6	65886.8	185847	283220	142081	38900.8	245719	2209720	2913740	1533970	249950	1879760	3719400	2221590	485400	448401	1211780	1442500	4059700	525283	304407	927497	2791460	1802590	1252000	383146	1999580
147600	218386	218330	105578	27550	176053	147505	197329	98879.6	39459.2	67785.6	389181	409435	82565.6	53518.4	71978	199094	309625	153256	41227.2	264252	2216220	2944010	1542230	251028	1886160	3737460	2239420	486679	451147	1209930	1452850	4097630	526745	305838	927757	2804130	1810690	1263680	385785	2013460
148800	231577	230883	114438	28381.6	188738	152500	209543	107953	42168.8	74002.1	425858	445611	90098.8	57146	79336.8	216597	342450	165216	43663.6	285847	2229420	2969580	1547300	251468	1894080	3762680	2255160	489557	454859	1212350	1463150	4140870	529910	306921	932956	2817430	1816410	1271550	387977	2028040
150000	247170	245025	125095	29802.8	203465	158335	224523	119211	45902.8	81380.8	467872	485903	99552.8	61896.8	88206	238490	380108	178518	47258.8	308754	2243340	2992560	1550030	252339	1899220	3785620	2271400	491538	456132	1213630	1474930	4176610	533620	307504	933270	2832580	1822870	1278450	389809	2035920
151200	264503	261403	138156	31347.2	222537	166193	244388	133320	50318.8	90302.1	514985	532107	110522	67038	98751.7	266069	422248	193940	51264.6	333891	2262000	3016430	1555130	253604	1909090	3791160	2291840	491746	462585	1209940	1476660	4205460	536089	308726	934571	2838440	1830950	1280420	392419	2048350
152400	285635	280986	153318	33004.4	244485	174409	266728	149671	55689.2	100764	568030	582136	123337	73183.6	110142	299553	472181	210667	56432.1	362130	2288610	3032710	1569580	254114	1916690	3807140	2313300	492126	469361	1208190	1492980	4234440	539485	311203	937190	2860610	1846360	1296000	394455	2070910
153600	308740	303816	170604	35282.4	269770	185462	294690	169298	61593.6	113070	624680	638356	138984	80226.4	123631	337272	522860	228845	61928.8	392331	2316140	3053700	1578320	255918	1924080	3831810	2328280	493227	474134	1208500	1495280	4243500	538502	312158	939115	2866680	1855090	1308090	397152	2075040
154800	331881	331430	189525	37615.2	298962	198426	325860	190144	68380	127134	691366	698070	157180	88551.6	137840	380352	577730	247538	68728.8	421194	2336520	3073600	1592430	257734	1926700	3854000	2344490	496887	477902	1209230	1493490	4261690	540654	313991	940665	2884780	1862950	1312390	400726	2076100
156000	358129	358587	209402	40386	328506	211451	359208	214476	76020	142544	763362	762012	175733	97304	153331	425938	630192	266430	76562.4	452039	2350370	3091760	1601280	258421	1929940	3875610	2360610	500210	483274	1209220	1491190	4292700	542533	314226	942770	2899360	1870480	1321030	402808	2085910
157200	389583	389781	230528	43350	360555	228488	395371	240722	84675.4	158855	836249	825482	198272	107139	169667	475512	686929	287755	85467.2	480801	2371630	3118780	1606150	259871	1925900	3900070	2366340	505389	488081	1217800	1494250	4329980	545879	316978	943806	2897810	1876030	1328800	407276	2090230
158400	421452	426853	253611	46591.2	394625	243946	435878	270259	93002.4	177834	911852	890914	220664	117361	186698	527447	745624	307211	95822	507508	2408330	3158250	1606720	260666	1924990	3929570	2371720	510813	494148	1231790	1500350	4338810	548499	318690	944974	2899480	1873680	1331890	409085	2099170
159600	456815	462552	275354	50018.8	429430	256920	477306	301673	102336	196640	990763	953488	243535	128310	204491	582690	797233	326278	107021	531410	2427870	3186000	1611710	262134	1926860	3944950	2384930	515562	496458	1239890	1504770	4349410	550581	319410	943267	2903210	1885460	1347910	411228	2109480
160800	492765	501697	297217	53950	463076	270084	521069	333536	111407	214745	1071080	1015030	266723	140341	221074	639853	849908	344458	119491	552054	2447330	3217330	1620730	262299	1931990	3964940	2403150	519041	500573	1245660	1502410	4367530	553054	322667	941120	2918090	1894970	1356310	413338	2120880
162000	529813	540527	316960	58262.1	494303	288406	564213	365665	120481	234739	1150370	1069300	289382	151433	237919	696002	899584	361791	132123	571492	2464120	3246650	1629960	262556	1934380	3979470	2425760	522701	504211	1251630	1506400	4383060	552453	323785	938388	2939960	1903370	1364770	417110	2126730
163200	566121	578532	336937	62593.2	524987	305614	608159	398515	129367	254024	1228540	1129260	312129	161641	252793	745080	917100	376268	145567	586974	2487190	3273700	1639120	263352	1934160	3985780	2453030	527080	510962	1259380	1505820	4419450	552364	325006	941545	2955620	1906500	1366740	418955	2130890
164400	603486	618062	352782	66853.6	552033	320361	650058	427260	137934	272828	1301970	1171150	334096	171018	267003	791638	942473	388348	158432	597494	2513480	3305810	1648590	264936	1932860	3992960	2470820	531432	515309	1261010	1504790	4435100	557838	326093	941932	2971780	1910470	1377130	423334	2138120
165600	637831	655014	367437	71507.5	576066	331064	688258	455167	147305	291600	1368170	1205580	350319	179834	279162	828869	962246	398144	172431	606477	2537540	3332870	1626400	267297	1935150	3998910	2485010	536018	515387	1263410	1492260	4451410	558337	327062	940996	2988120	1912340	1391020	423686	2159800
166800	670903	694737	377100	76148	590401	338147	721907	479512	156512	309548	1421920	1236450	365331	188004	288996	858585	977531	406748	185004	607386	2557660	3354620	1622050	266996	1938050	4001480	2497160	542466	516396	1268720	1490310	4466700	557695	328474	939560	2989100	1917480	1409750	426950	2171400
168000	701883	729037	384634	80233.6	600996	351505	751312	501169	163994	324944	1472500	1259250	373223	195402	295590	887243	980052	409949	196794	604686	2566170	3384470	1605230	267344	1935720	3999110	2507460	546905	523480	1274250	1486530	4491030	559126	329656	942260	2998490	1920890	1416890	429458	2177130
169200	732632	762503	388209	84302.8	606582	359902	776630	519085	171044	337712	1512030	1269220	375831	199837	299882	908694	980832	412609	207502	598213	2579450	3410810	1599380	268315	1938990	4009250	2516420	552852	525472	1283150	1485730	4513440	560717	331833	938623	3031620	1956750	1422090	432848	2183380
170400	761117	794016	391411	88502.5	610512	367746	798480	531626	176488	347256	1539640	1274400	374534	202742	300297	923014	971055	411723	216086	587323	2599590	3441880	1610560	270350	1940210	4003570	2534370	557881	529392	1293640	1488480	4539900	560527	333299	937291	3053340	1952630	1428890	434133	2189480
171600	778200	817284	387781	91628.4	609491	369946	811376	537046	181220	353210	1551060	1263420	368858	203681	297276	929814	950461	406664	223098	575938	2616880	3464980	1618820	270655	1936120	4004660	2545700	564348	531599	1302540	1486720	4559590	562987	335063	934867	3044900	1950310	1436950	437590	2190810
172800	791938	833508	381493	95148	604788	367826	822442	539384	183626	357581	1548470	1245560	362663	203355	291314	928198	924542	401435	228248	563181	2639050	3493740	1630260	273333	1934440	4006060	2552630	568977	533094	1309760	1486620	4566770	561006	336880	932108	3042460	1950620	1442880	439526	2193350
174000	804604	846596	374476	97820.8	595512	366485	827007	538828	186105	358735	1530830	1223600	352824	201949	284680	919517	895151	394879	231399	550252	2666620	3514830	1642270	273851	1932480	3993250	2559950	576804	536472	1316930	1484300	4581120	561096	338016	931839	3040230	1960160	1450380	441398	2199630
175200	814023	850720	363666	100923	578766	365963	828187	532351	186453	355174	1497160	1193760	341431	198165	274657	907668	858326	388552	235734	535544	2681180	3532670	1651320	274750	1934360	4004460	2571860	581435	539342	1327710	1491320	4591900	562414	338901	930181	3046630	1965430	1471490	441869	2216560
176400	820006	848026	352497	102760	561590	362601	822956	518523	186982	348108	1448570	1165360	328322	192934	263765	893140	823258	381367	235329	521825	2700450	3555970	1652260	275388	1930970	3997750	2573840	590190	542934	1335400	1488780	4598360	565608	341030	927597	3056630	1969990	1483100	444328	2226930
177600	820816	839103	338754	104674	542182	357543	811100	501178	185276	339805	1396130	1131100	310718	188180	251626	871851	788718	373220	233725	507270	2699070	3574170	1657800	276888	1932490	3989600	2576230	595381	546727	1342170	1494640	4598870	565203	343436	925670	3044980	1972030	1489410	444941	2233460
178800	811585	828558	325826	106204	522696	345165	797910	481725	183300	330016	1339660	1092890	292556	182716	238279	850571	748722	364967	231003	493525	2705750	3599760	1657010	278002	1923880	3979800	2583050	601418	550860	1345720	1502140	4599700	568204	345561	921695	3028510	1982310	1502630	449532	2233710
180000	806699	811883	312914	108439	502799	338729	781092	463994	180084	320202	1280040	1052460	275731	175487	225911	826142	708396	356270	226853	481549	2719910	3626770	1654590	278946	1916110	3972870	2597290	606238	549659	1355130	1486230	4604590	569904	346335	919842	3020770	1996560	1511960	452247	2241330
181200	782618	788655	297583	109278	480700	336230	762143	443706	178231	308428	1223030	1011290	260207	168560	212510	800052	670001	348068	221101	468843	2720610	3652880	1661020	279891	1911370	3956750	2608630	613529	554562	1364310	1478280	4616250	572120	346931	916078	3029510	2001510	1525710	454816	2244130
182400	763007	765966	284028	109186	460389	332255	738956	421641	173138	297821	1160280	968425	243941	159883	199751	767466	638329	338620	213320	455964	2725420	3665100	1660740	281984	1916790	3943070	2614160	618062	557948	1372650	1475200	4622450	571939	347150	914432	3015490	2003600	1532590	455373	2253680
183600	737163	743117	270750	109366	439755	322556	714600	398613	168634	285771	1097930	927433	230415	151963	188356	733246	605612	330292	205978	444628	2724090	3675320	1661260	282772	1920240	3936040	2623930	625474	559673	1379580	1472940	4624430	570478	349523	909936	3005800	2005010	1539150	457485	2264900
184800	716357	719332	258756	109698	419617	307503	685583	377800	162299	272406	1042680	887250	216080	144917	178353	702963	573763	323342	199341	431956	2730110	3694080	1655060	283146	1921130	3928130	2628650	631009	562607	1383950	1471750	4629960	572363	351990	907869	3000260	2018150	1551810	456280	2276390
186000	692370	691976	246464	108730	403128	295528	658994	355667	157244	260049	999648	846169	202477	138125	167721	674185	542828	315717	191851	422304	2732150	3702740	1649250	284145	1915820	3926060	2633020	635520	565894	1390650	1466100	4628820	572979	352776	904973	3000510	2031940	1566240	457771	2287000
187200	672293	663954	235845	106781	386252	293214	634346	335982	151222	248214	950296	812288	189860	131822	159146	647125	512553	309745	185721	413510	2736500	3709840	1641580	285276	1905220	3903390	2638370	641727	568106	1399540	1462880	4623790	571991	351989	901082	2996340	2043070	1577550	458798	2291930
188400	635288	638001	224992	104496	369852	291608	613756	318454	146029	237748	905989	778463	178341	126533	151030	620803	486651	303609	178794	405513	2747550	3725540	1632610	286175	1894780	3882370	2637140	648728	567334	1410890	1458320	4622250	572365	353311	896784	2983920	2047040	1590220	462629	2294660
189600	616635	611633	215659	101803	353866	287952	589026	301061	139028	227156	867282	747034	169665	121217	143265	596457	463250	297616	172093	398498	2750970	3731080	1629980	286374	1888610	3872570	2636960	652444	570710	1421220	1454490	4626860	570693	353722	894129	2979270	2046330	1591960	463393	2293160
190800	592232	586183	206830	98793.2	341708	278828	563551	284206	134439	217154	829556	715634	161505	116007	136236	572504	442936	293227	164543	390455	2740820	3735900	1633180	287398	1880050	3862090	2642380	657119	571336	1420450	1452220	4626520	570162	354696	890171	2983220	2037620	1596890	464561	2293350
192000	569626	564263	197883	97256.8	328182	266897	539239	270297	127555	206909	796200	686214	156485	110858	130512	549893	426118	288498	157271	382282	2733090	3744680	1625510	288135	1878260	3846150	2643140	660734	574708	1424020	1455600	4621170	570942	355573	885781	2979010	2033510	1600060	464727	2295440
193200	551027	540678	189897	94965.2	318145	256396	514864	255222	121977	197786	764363	659950	150573	105510	124932	529340	410177	282083	150321	374744	2725670	3748870	1619060	289910	1874360	3847800	2640820	664910	575552	1427700	1448070	4628680	573340	358210	885879	2974770	2032160	1615660	465973	2304480
194400	528594	516366	182790	92516.4	305940	252528	490489	243312	115670	189900	733187	636725	140330	101188	118120	507378	393339	276367	144115	366951	2722180	3753980	1612300	290001	1869940	3836570	2648080	667563	578157	1433690	1445830	4623080	573325	358081	882670	2974800	2040630	1622620	467752	2310120
195600	508502	495286	175740	90458.8	295918	247869	470453	231142	110742	181550	703861	613998	131722	97256.3	113650	483424	377230	271986	138633	361468	2721520	3755450	1609110	291115	1862830	3815900	2660890	671104	578579	1433150	1446920	4625540	569978	359228	878551	2974400	2035640	1627540	471192	2305080
196800	488124	471715	168358	87789.2	285532	243258	451786	220444	105873	173855	675394	593513	125360	94380.8	110026	460634	362276	265698	133149	355427	2717020	3762280	1609870	291154	1855970	3796490	2672820	675314	579046	1434070	1442450	4620070	567007	358689	873116	2987340	2038130	1637150	469902	2307690
198000	467294	452831	161918	85399.6	276471	236876	432903	209766	100971	166152	650142	575006	120114	91484.4	106090	442648	348896	261848	127322	349072	2719980	3761320	1608420	292792	1847350	3805830	2680610	679138	582029	1434110	1439090	4602580	567152	359876	871188	2990170	2044590	1642900	472512	2305210
199200	449678	435467	156103	83909.2	268167	227718	416012	200050	95618.8	158403	627050	557475	113648	88018.4	102038	427526	338733	255731	121756	341761	2712830	3765620	1608480	293528	1844150	3812290	2684650	679932	582882	1436520	1433070	4569690	566749	360472	870452	2988750	2047040	1655620	473564	2311960
200400	431529	417872	149464	82193.6	259956	219416	397721	190149	91293.6	152060	604658	539958	107192	84950	97834.6	413339	326974	251056	116356	335776	2717100	3757230	1606740	294693	1839790	3806440	2690230	685037	577855	1435500	1433840	4551790	570025	360358	869020	3000280	2057270	1662420	474857	2315230
201600	417060	402523	144294	80650.4	251818	214356	381803	181440	86494	145816	585360	523341	101649	81376.4	93132.4	398646	316076	246515	111266	330507	2723030	3747690	1603140	295625	1837070	3800100	2691790	685680	580944	1436700	1427940	4544400	568632	360094	866183	2997950	2064900	1662240	471435	2325440
202800	403668	388030	139014	78653.2	244182	211592	366094	172265	83080.8	139488	564656	508168	97340.8	78581.6	90048.8	383338	303721	241326	106300	323023	2733250	3745560	1607840	297400	1834610	3790520	2696780	687692	582216	1436360	1420450	4537120	567463	362092	862110	2996840	2073200	1671070	472240	2326980
204000	391203	374284	134095	75821.2	236650	207344	352318	165346	78806.4	133695	547657	494016	93865	75860.8	86455.2	368696	293864	236565	101899	317863	2726320	3738090	1613860	300600	1834380	3789950	2698330	688324	583177	1443150	1420170	4531740	570640	362149	862724	2989770	2079150	1680420	471954	2338950
205200	378640	362772	129400	73453.8	230551	199804	339638	157403	74906.4	128327	533909	481034	91002.4	72955.2	83757.6	354814	286326	232508	97657.2	313606	2718290	3734830	1621200	302409	1836990	3796430	2702060	692393	582218	1445340	1425870	4517620	567398	362548	858160	2996990	2087990	1691400	471836	2339980
206400	366596	349454	125223	70605.2	224667	191923	326470	150302	71143.6	122441	518776	468162	87857.6	70342.5	81350.8	336174	277517	230064	94470.8	309759	2708380	3729470	1627900	304512	1836820	3796190	2700610	694130	587801	1447190	1420960	4505350	563852	361440	854002	3007920	2082080	1701420	473452	2348910
207600	356132	337590	121206	67827.6	217614	185969	315946	142630	68242.4	117254	507202	457709	85426.7	67787.2	78474	318430	272108	226155	90590.8	306840	2706370	3726580	1631310	305325	1833790	3805890	2703970	695941	587640	1446240	1418270	4486130	564664	361658	853049	3020470	2091000	1708970	483973	2350980
208800	346635	327621	117696	65067.2	211928	183526	306284	135800	65045.6	112387	497673	448131	82204	65546.7	76112.8	305114	267332	223104	87062.8	305021	2696860	3734470	1631880	304200	1828780	3808290	2710570	698771	587251	1447960	1414490	4489370	563166	362816	851208	3025180	2091460	1713810	484450	2362180
210000	336117	318870	114162	62165.4	206268	180757	295082	129768	62649.2	108043	486473	439719	79458	64188.8	74322.5	295055	262556	221182	83294.4	303466	2687630	3723030	1631520	307118	1826820	3824190	2716620	700167	585585	1446110	1416510	4485930	563735	362390	850528	3035280	2097130	1716270	486369	2361310
211200	328720	312233	112088	60389.6	202142	176842	287008	124539	60010.4	104271	480344	435051	76674.2	62592	72540.4	285198	258168	219740	80398.8	304405	2681940	3700310	1634840	306555	1826020	3829400	2711630	699556	589798	1441920	1421010	4501790	564794	363100	848873	3044600	2097990	1719930	484828	2370620
212400	323754	305134	109601	58586	199090	171286	280100	121056	57995.2	102548	476408	430386	74872.4	61602.4	71653.8	278866	256433	220758	77202.8	306295	2682720	3683880	1639910	305522	1823490	3837250	2705400	702959	590002	1439700	1425720	4499210	565990	364137	849828	3051970	2098500	1733300	486414	2378180
213600	316829	296553	107879	56355.2	196093	166921	274476	117441	57640.8	100193	477868	428002	73209.2	60286.8	70916	270808	255760	221360	75068.4	310454	2670400	3678480	1643760	304128	1822580	3835240	2709000	702645	590426	1436290	1424980	4522280	565422	364252	847594	3044860	2098080	1731130	484778	2374290
214800	309863	292389	107213	54422	194990	163674	271149	115054	56892	98128.4	483406	428026	72574.2	59772.4	71114	261291	257981	223585	72886.4	317205	2657280	3673800	1651100	304275	1823530	3847110	2714890	703565	592358	1432740	1427880	4544060	563604	364269	842763	3044200	2097560	1739750	486785	2377280
216000	304905	286648	106697	52720.4	193474	162522	270330	113041	56852.4	97049.2	491904	430331	72817.6	59375.6	72020	258566	260441	226337	70863.2	324886	2656120	3661830	1658210	306666	1823020	3849720	2725490	703622	591947	1431440	1428750	4550330	564283	364685	842826	3056700	2100480	1745360	484411	2385960
217200	300806	283151	106921	51361.6	193298	161777	271567	111554	56178	95960	505093	434785	73336.4	59657.6	72845.2	258642	266040	232568	69127.2	336174	2660260	3656630	1665270	309885	1821170	3845130	2730240	705181	589570	1426910	1426890	4571060	562946	365674	840660	3072680	2096830	1746530	483425	2393660
218400	301934	280934	108946	49407.6	194888	159865	273935	111661	55576.4	96712.1	521094	443736	74488.4	60310.4	75124.4	260158	274324	236943	67835.2	346360	2653990	3651180	1670500	309996	1821020	3850760	2734620	704849	591635	1428220	1434730	4596830	562138	365071	842178	3070610	2103240	1747900	482348	2406510
219600	307234	280810	112679	48088.8	201871	158221	275965	113661	55413.6	98057.5	542101	456377	76875.2	61814	78659.2	264526	285670	243764	66888.8	360656	2647810	3670180	1668990	310600	1823530	3883830	2732890	703317	593022	1422910	1437580	4630860	567054	368175	843143	3068430	2108450	1753350	481446	2399310
220800	310968	283306	117843	47556.8	209098	157394	281527	117207	55664.8	101205	569336	471462	79972.8	63513.6	82784.2	271169	300794	251842	67165.4	377812	2642380	3664820	1676180	310367	1826180	3882150	2725520	703148	593900	1421810	1447240	4643410	568042	368764	843580	3082560	2115140	1757720	480813	2405290
222000	318290	287282	123400	47065.4	219022	156076	289876	121732	56076.4	104139	597715	493797	84456.8	65159.2	87578.8	284934	321323	260477	67218.8	396287	2638060	3647010	1688670	312261	1824900	3873280	2719000	703444	591183	1416210	1455250	4651690	568678	369722	840797	3085710	2113330	1767900	483086	2411050
223200	326940	293748	130519	46583.6	227758	156470	301982	128056	57380	109038	630900	519907	90396.4	67855.2	94205.6	294259	345933	269815	68646.7	418065	2632100	3638940	1700460	312841	1833040	3880000	2719760	705018	591403	1412620	1456670	4647820	567536	369738	840365	3089310	2110910	1768290	483933	2413220
224400	337640	301181	138858	46378	238774	158929	316504	136055	59162.8	115107	670244	550664	98168	71666.7	101526	304462	375326	278583	69833.6	437346	2636180	3633740	1708590	313894	1835420	3881120	2725050	705806	593047	1413670	1458730	4674940	567478	370581	840161	3097290	2111810	1767600	484524	2412120
225600	351981	314106	149002	46378	251782	161122	333738	146820	61221.2	122904	712611	586608	106969	76076.7	110430	319348	413995	290657	71934.4	459325	2641720	3620770	1708930	314807	1839810	3886110	2724780	707765	593979	1415070	1465580	4684740	567967	372762	842020	3096720	2116140	1767900	484906	2425690
226800	368551	333785	160740	46687.6	267684	165581	353022	159054	63928.4	129800	757025	629325	118388	80881.7	120285	343003	438876	302627	74797.1	481808	2641620	3621200	1711660	315769	1841710	3893240	2718470	707234	594201	1410370	1471240	4697490	568492	373873	838326	3096060	2116960	1767100	488179	2428090
228000	388214	350945	173874	47238.8	286466	169928	375870	174836	67465.2	140297	807699	676202	130333	86588	131788	370728	479892	313085	78908.8	503726	2646370	3627600	1719470	317017	1844660	3909560	2709690	706072	595933	1411340	1483460	4694360	566840	377787	838559	3096190	2122660	1769340	490784	2437460
229200	410483	369992	188058	48672.4	308118	174221	401629	192791	71565	152180	855435	729909	145002	93482.4	144128	400885	519662	324875	84203.2	527272	2651120	3623380	1732240	317498	1852750	3907110	2703780	705274	597210	1408470	1488280	4699670	567087	378909	836342	3095380	2125620	1777150	495336	2447140
230400	435929	393342	203739	50362	331865	179546	429014	214230	76647.5	165281	905896	786737	160257	100356	157495	428152	565125	335468	90086.8	548142	2647910	3630910	1739040	317224	1859390	3908350	2700040	705437	599804	1411630	1497900	4701480	567223	380966	837090	3091340	2128460	1791070	496674	2471290
231600	461124	417965	220213	51587.2	356806	185794	458301	237017	82822.1	178626	958946	846845	178336	108671	171148	456431	609206	343904	96282	565720	2649190	3640890	1750200	318298	1861360	3911600	2697220	706842	602107	1415070	1499140	4693220	570955	381848	837371	3082020	2134790	1792830	500034	2464900
232800	491214	445367	237070	53590.8	383858	194665	488618	263219	88899.2	194325	1011210	908475	197812	117299	187190	488041	657481	352138	104011	584108	2651550	3638330	1755690	319804	1868930	3912570	2695670	707675	603344	1416010	1503400	4695260	569286	381726	838081	3069110	2139120	1791390	502188	2462310
234000	526450	477647	255949	55591.7	413266	203104	516781	291806	95001.2	211099	1065740	974900	218705	126412	203316	524044	710534	362909	112094	597882	2662870	3644170	1761800	319792	1871940	3931460	2690250	710212	605358	1414450	1506510	4691410	571325	381460	838484	3065770	2137950	1797420	501962	2466610
235200	554762	512829	274766	57682.9	441436	212622	548161	322440	102158	228620	1116000	1037540	239678	135871	220582	565812	765882	369464	121518	610399	2674520	3645850	1763450	320310	1883940	3941790	2683710	711540	605730	1412580	1512030	4684090	572204	382869	838914	3067510	2165820	1805280	501498	2481950
236400	586195	550086	293138	60412	471597	221573	580706	352693	109100	245020	1169330	1098480	260531	146557	236896	610882	814544	374728	130983	618411	2679400	3648350	1771170	320789	1886770	3937300	2679350	711821	606803	1414400	1521440	4696970	574144	385883	838648	3059620	2177350	1802740	502229	2480780
237600	616164	583536	311779	63990.4	498742	231838	613105	383651	117006	263015	1218170	1156060	281449	157291	252221	655961	862308	376702	141344	622312	2686860	3660540	1779390	321567	1895200	3944240	2677870	713379	611150	1416410	1525780	4710970	572885	388711	837078	3030420	2185510	1804270	502869	2485370
238800	644230	621357	326392	66990.4	523281	243202	647763	415839	125090	281079	1265870	1212500	301702	167607	268039	702845	902878	380337	152906	625850	2700530	3678190	1783130	322586	1898100	3948580	2670840	726869	612339	1425230	1536110	4706080	571866	389893	834454	3010310	2197360	1813230	505116	2494200
240000	670955	656804	339497	70122.4	546695	253941	679544	445270	133751	297935	1314310	1263000	318641	177936	282253	757488	932133	382278	163967	628941	2710020	3687650	1786100	326729	1901720	3959610	2663790	723159	614375	1425850	1544080	4712560	571957	390422	833271	3002160	2205610	1817920	507446	2493330
241200	698528	695408	351758	73490	569106	263122	709918	476421	142137	316097	1349820	1304810	334065	188540	294784	821675	963121	382546	175085	625079	2711950	3700220	1790770	328934	1902520	3947500	2653850	724180	616300	1430380	1544770	4710690	574046	391154	835416	3001320	2214710	1819670	510601	2499000
242400	728595	732141	362498	77038.8	588119	272708	736924	505209	149483	333958	1389290	1338300	345594	197593	305102	872015	988512	379198	185472	619373	2716710	3712490	1793240	331297	1907750	3928420	2653130	726490	617653	1438850	1546010	4737580	574639	391183	836267	2984560	2214330	1820950	511266	2512570
243600	756578	770642	370296	80519.6	604869	282069	758052	531328	157339	351787	1423810	1365360	355360	207236	313666	914372	1004570	378617	196101	610260	2726420	3727190	1800220	332592	1909680	3926740	2652730	730082	619622	1446710	1548850	4738800	576387	394332	833619	2977220	2224290	1831470	514601	2518930
244800	783678	806520	376008	84391.6	615130	291278	775744	553189	164353	366880	1447370	1385150	360419	213320	319949	959988	1016270	378359	205734	604422	2740840	3734730	1798050	334354	1914780	3931930	2649380	731954	621674	1457580	1556070	4735930	576556	395284	832363	2969690	2231370	1827940	514599	2523020
246000	807378	840645	378845	87158	624253	296222	787619	570614	170871	379789	1465420	1395190	359670	220368	323767	1000360	1015420	377182	215483	594370	2739240	3744890	1801970	335877	1915650	3926360	2538310	735202	624470	1464340	1562240	4746720	577678	397191	831984	2967020	2240550	1837290	518210	2532500
247200	832902	869823	378771	90996.8	628077	300437	803384	584748	177124	389514	1476280	1395360	357864	222524	322706	1027010	1007900	375076	223895	583659	2751160	3752430	1807560	336283	1916620	3948730	2523410	739400	624095	1474370	1567150	4737910	578416	400293	830849	2965440	2242780	1844610	520032	2538700
248400	851408	902421	375724	94410	628593	303688	816051	593843	182905	397830	1479940	1389030	350684	226152	319736	1038380	989926	373310	230312	572522	2765920	3763200	1819440	338282	1924970	3939830	2508160	742466	626135	1478630	1571220	4742980	580589	401880	831069	2955330	2254190	1857650	520840	2543960
249600	868864	926604	371363	98901.2	623668	306598	825377	599776	188348	404161	1476570	1368920	342371	224991	313669	1049010	969202	367710	237622	559707	2779650	3776290	1827140	339845	1928710	3934370	2505200	745185	627794	1484800	1577850	4755430	581072	400594	830598	2946700	2263100	1859500	524067	2548290
250800	885128	948051	364891	102100	613430	305746	827978	601467	192096	408922	1474070	1351010	330686	225916	305897	1050190	946764	362843	242427	545934	2795270	3788310	1833930	340611	1928100	3941730	2514390	750860	629887	1494850	1573860	4760780	581019	402144	828356	2936270	2278860	1873320	528109	2576180
252000	903451	964570	357585	105420	603694	305880	831330	596082	194944	411762	1463580	1324000	317932	221801	296942	1051190	920438	358490	246656	533158	2816650	3800900	1837260	342963	1930590	3931640	2526810	755767	631713	1505730	1579640	4759670	581839	402166	827460	2929390	2291580	1903300	529511	2693010
253200	917576	976578	348159	107552	590976	308083	835197	586950	197909	411170	1436360	1290830	303944	218875	286951	1049040	891095	355706	249656	519364	2838070	3803200	1840580	345543	1933770	3944370	2530540	760699	630654	1509440	1583340	4740300	583231	405111	829888	2925510	2296130	1914330	529814	2719160
254400	924103	990855	337715	110229	574784	308300	834923	575301	199212	407728	1410100	1257330	289127	212295	275230	1040540	854602	350405	251401	507293	2856270	3830250	1849370	345337	1935470	3946040	2528940	763037	634943	1516610	1593100	4741630	585433	407723	828292	2924400	2301470	1919380	531126	2724500
255600	934129	999835	326893	113169	557922	302685	827518	559212	198916	400763	1370970	1219740	274283	207641	262364	1015780	818804	347301	251328	495260	2872070	3825840	1857650	347152	1939490	3956520	2525450	768770	636754	1523960	1597290	4729170	584086	408938	825168	2915670	2305230	1932100	535690	2729220
256800	933127	1005260	315359	115944	537936	298762	815745	538669	199282	389359	1334090	1180920	259391	199111	250796	986548	784906	342187	251218	485920	2889120	3824420	1869800	348016	1937880	3935150	2518470	771688	636517	1530730	1603750	4730990	584244	411442	825236	2907180	2305200	1947420	538047	2739070
258000	925625	1006260	301896	117773	518232	296093	809522	515953	198836	378623	1288380	1138620	247129	192913	238745	952770	750683	337512	249968	474805	2909290	3830290	1884070	350603	1947120	3921690	2522930	776729	638927	1535410	1597110	4705790	584172	413042	826167	2907720	2306950	1950100	541326	2731420
259200	918541	998611	289392	119035	496919	295412	797310	492468	198342	366347	1239150	1098190	235008	185390	227200	918188	718136	331963	247157	464008	2925550	3834420	1887980	351628	1954700	3925220	2528980	779612	641093	1538330	1597740	4701910	584553	413968	825359	2918210	2307800	1958950	543425	2728400
260400	906834	985548	278912	119833	479267	293955	785239	469025	197795	354407	1191140	1058130	220665	177768	215070	886640	685777	329904	242449	456332	2933420	3831200	1895210	352451	1962500	3935560	2523360	784552	647517	1554430	1598520	4700860	582364	414775	820772	2913800	2313260	1957980	545407	2728420
261600	886229	969398	267611	121273	461300	290318	768855	443159	195580	339980	1142500	1021380	207086	168850	205074	849356	654520	327394	236654	447468	2942910	3834980	1902660	354128	1970450	3928180	2512210	791078	651368	1564370	1596890	4692710	582430	417049	821613	2905940	2321730	1961250	545048	2712260
262800	864667	950211	257310	122143	444851	282100	749755	417822	193331	325173	1094480	983379	195883	160309	194742	817314	627220	323401	230484	440061	2952530	3841270	1917390	356427	1976390	3933280	2500580	793751	652092	1573840	1599720	4743540	584422	419749	818858	2894920	2332210	1956010	548432	2696380
264000	843202	929327	246541	122596	427024	279174	734077	393794	190665	309985	1052070	946917	184900	152453	185159	782324	598079	320569	224437	433438	2897240	3849020	1934060	357346	1986700	3949230	2492650	799362	652208	1579980	1599820	4762770	585761	421444	818710	2896310	2332110	1970640	550182	2697620
265200	822163	907185	237494	122964	411615	278228	716309	369602	188188	295098	1010450	915748	174840	144620	176393	745517	573058	318280	217639	427695	2894960	3856530	1946270	358728	1996530	3962230	2488400	805764	655465	1587000	1589910	4743950	584192	423378	818150	2902540	2334950	1979080	551603	2696900
266400	802753	885074	227980	122168	395602	277764	697960	348039	185268	282387	969194	887229	166684	137474	168031	707885	546855	314594	210752	423036	2894550	3862420	1957640	359962	2005550	3955970	2487300	809086	657603	1593770	1592050	4762740	584234	424547	818603	2903640	2344130	1991740	552544	2709460
267600	783777	857910	219587	121218	381668	276352	676041	329068	181863	269167	933838	860000	158094	131211	161052	672055	524924	314117	202481	417923	2901590	3865330	1968320	360856	2019280	3961010	2484120	812210	661607	1598410	1587350	4782330	586207	426564	818352	2908340	2347090	1995800	552644	2703430
268800	761315	823822	212571	119843	368309	270870	653930	310010	179250	256759	903650	836863	150871	125212	153604	638220	503839	311074	195240	413608	2907870	3863110	1976740	362138	2026850	3969590	2475050	813912	664030	1603510	1583610	4789080	587112	428310	817926	2910730	2351750	2001270	553173	2705910
270000	738110	787092	205548	118731	354426	266378	634975	292794	174595	245347	877893	817597	142804	120391	146992	608029	485568	309418	186767	409168	2915090	3868140	1992460	363833	2033040	3995060	2467430	818482	665716	1609520	1586840	4793700	585892	430766	815730	2917370	2363550	2010200	555273	2703120
271200	717488	751706	198102	117066	342012	262263	613941	276320	169856	233496	853473	799160	136407	115364	140998	579991	467682	308267	180675	406585	2928930	3874260	2000930	364684	2042370	3991940	2458170	822542	673938	1614960	1581360	4793700	585201	431750	815723	2917120	2369360	2025100	557369	2708590
272400	700317	718032	190317	115250	330526	261662	593947	262207	164558	224428	831433	779958	130269	110769	136091	556136	451203	305981	174105	404602	2936210	3880930	2018390	365452	2052430	4003320	2453310	826255	675633	1616270	1578990	4822960	585343	432960	814562	2915900	2374200	2031020	560002	2712950
273600	677170	687834	184630	113442	319657	259612	570231	249441	158882	215704	812832	763154	126091	107379	131011	534060	439101	305728	168376	402196	2953670	3894630	2038970	366047	2066400	4014550	2457600	829656	675980	1617960	1569660	4860210	588765	434544	817516	2927010	2378560	2036830	561644	2715420
274800	655597	662949	178950	111318	309718	255377	549100	238308	154460	209032	794624	750494	121156	103490	126688	514594	426724	305197	162611	401085	2963180	3904580	2046480	366974	2068050	4027300	2447560	835396	674357	1626240	1570850	4864540	592218	437494	818215	2946950	2381560	2056430	564083	2729790
276000	634390	636477	174216	108441	301105	248422	529884	228469	149314	202881	780284	734182	117438	100405	123185	497367	414667	305574	156804	401214	2971990	3925580	2054110	367208	2076740	4048020	2437280	838039	679170	1634870	1566390	4865550	591830	442811	818515	2961060	2394540	2058470	564971	2732920
277200	617743	612844	169375	106492	294332	245636	511297	219384	144509	196940	772300	720934	113860	97578	119438	480812	403789	306516	151952	401703	2992020	3944540	2074230	369345	2081730	4054700	2431490	840146	683740	1636760	1564660	4864610	594269	444030	819015	2998980	2402040	2071740	566051	2750670
278400	597853	590152	164893	103094	286050	241303	495919	211845	139319	190508	767824	709493	110381	95181.3	116726	467310	395083	307959	147297	403804	3006680	3955490	2081930	371944	2083350	4062600	2423960	843607	686774	1637710	1566340	4871200	595786	445338	819788	2988930	2415070	2085130	567780	2755100
279600	580515	573659	160171	100978	278626	239636	481216	204834	134340	185446	759629	700546	107565	92699.6	113826	455076	385253	310580	142473	408491	3022250	3956000	2097630	373752	2081930	4055920	2418210	847322	689455	1636730	1567920	4879410	594975	447792	814880	2999820	2421330	2099840	570777	2763030
280800	563549	557587	156064	98232.5	269929	237119	467352	197735	129756	179820	753604	689509	104518	90698.4	110805	440868	378038	312953	138434	414609	3036720	3954000	2112890	374162	2087130	4057140	2407560	850995	689516	1636760	1570740	4884890	593707	447482	815245	3005290	2430030	2098880	573868	2764170
282000	548167	541308	152138	96400	263548	233124	454991	192203	126434	174738	754245	683647	102271	88790.4	108566	426865	371808	317977	134797	420155	3048100	3964990	2126410	376788	2091190	4071250	2397550	856564	690277	1635850	1567450	4895780	594084	448500	813950	3015740	2433240	2110540	575005	2771010
283200	537035	526535	148464	94073.6	258257	228058	441636	186551	122261	170977	760360	677900	100776	87181.6	107012	416534	364961	320651	131234	428160	3065720	3979800	2136600	378006	2091650	4089180	2398830	861363	692992	1648990	1566950	4910050	596565	450574	815771	3032470	2438830	2119820	576730	2782200
284400	525680	513826	144805	91649.6	252585	223901	428385	181811	118823	167097	766048	672489	98664.4	85592.9	105446	411358	360603	326845	127998	437495	3088770	3994480	2145960	378510	2093070	4107720	2401920	865704	696801	1651150	1560200	4929220	596540	452052	812812	3064300	2449750	2119930	578351	2782680
285600	516060	502048	142918	88810.8	249367	220586	417148	177719	115228	163915	771189	668652	97628.8	84772	104990	407980	356656	331932	125656	447330	3108690	3999320	2161140	379148	2094740	4134070	2394440	865938	699419	1652920	1564150	4897740	594150	454068	810929	3087880	2461410	2132610	580152	2789860
286800	510084	491540	139982	87095.2	246097	216635	408115	174224	112429	161490	784143	668502	96407.5	83770	104210	406844	354687	339624	122918	459149	3128390	4007900	2173290	380579	2094660	4169360	2384560	871068	703441	1655030	1565790	4898950	595372	457445	811135	3089410	2466870	2137190	584255	2794700
288000	504881	483147	138274	85406.8	244682	213887	402281	171383	109776	159952	798633	671130	95643.3	82732.4	104376	407695	354171	345721	121045	470684	3143200	4036060	2181360	381654	2092900	4159050	2387440	873203	704410	1661920	1561890	4909350	595350	457752	811628	3090900	2475270	2140080	587011	2791220
289200	502369	476082	136085	83247.2	241838	211142	400335	169536	107808	158270	812554	678602	96080.8	82387.1	105160	406828	355969	353069	118974	485161	3158560	4037800	2192880	382718	2093650	4160010	2394120	879582	706520	1665850	1559590	4924070	595804	457913	811494	3103180	2479220	2142010	589968	2795850
290400	503274	468980	136323	82262.8	241886	207626	397255	167771	105812	157187	829862	684795	96450.4	82594.8	106556	402746	359185	360946	116655	501638	3171850	4042330	2198460	383252	2099340	4164730	2397840	882484	708383	1664320	1554370	4930760	596070	459032	813766	3117940	2481470	2152440	593309	2805160
291600	508796	464758	135633	80805.2	241512	203868	395418	166136	104219	156413	851669	696340	96990.4	82845.8	108061	402800	363993	369523	115861	517491	3183580	4046880	2201750	383668	2097630	4188850	2398340	887941	711023	1660110	1550400	4950800	597524	461266	812750	3127380	2483990	2156700	594882	2809620
292800	510211	463530	136962	78451.2	244280	199450	396783	166543	102491	157889	876555	711049	98730.4	83564.6	110478	405498	373380	376893	114677	533897	3201340	4047890	2208780	384828	2100970	4214530	2396030	891809	714011	1664980	1552730	4964800	596663	463751	810138	3136590	2491490	2160100	595359	2811420
294000	513935	464234	138366	76860	248569	197453	399715	168185	101976	158760	902301	730745	100624	84856.8	114256	412203	385522	384820	114094	551028	3211510	4067710	2216500	385768	2099010	4233410	2397750	895310	717431	1667770	1551570	4980550	597410	465420	810685	3152130	2500640	2167930	598177	2813520
295200	522877	467517	141406	76228.8	253785	197014	406680	170744	101206	160798	930480	755116	103488	85884.4	117951	423224	398974	391812	113700	569866	3213000	4081310	2220340	388287	2098210	4243920	2397750	897308	723466	1671980	1546150	5021950	594592	466347	805650	3162890	2508530	2168790	602197	2807950
296400	529545	471310	145082	75894	261490	198042	416328	175011	101090	164247	960916	780496	107286	87685.4	122488	436542	415342	398399	114300	586831	3220750	4091540	2227080	389684	2099010	4249950	2404630	900619	730021	1669610	1547910	5046160	593744	467950	805468	3174270	2518390	2166960	603385	2807960
297600	546364	480995	150046	75946.4	268328	196248	429028	180638	101099	169539	992133	813700	112079	90057.6	128270	451028	432715	403730	115408	602370	3222910	4100570	2236330	390103	2105600	4259880	2408790	905169	728838	1678510	1546020	5060100	590850	470139	803866	3180710	2531060	2170520	606943	2807480
298800	570365	490890	155805	75183.2	278146	194170	443001	188362	102646	177246	1022840	854316	118530	92899.6	136054	465458	456100	408628	116366	617016	3232630	4104640	2242440	391040	2108990	4283770	2415540	910172	734062	1696100	1537360	5084500	587666	472964	800056	3182830	2533640	2170100	609826	2808010
300000	592583	501832	163558	73872.4	289651	191790	457155	197195	103894	184187	1050730	894877	125658	97160	143780	485453	482882	412578	118348	628894	3240470	4109560	2245830	392435	2111610	4298600	2420010	914972	737300	1697830	1538160	5096050	587746	472916	795018	3188920	2532860	2171040	613681	2815850
301200	625327	515267	172936	73579.2	303398	192652	476668	208543	105530	193340	1083560	935828	134001	101017	153492	507842	513526	415466	120734	640374	3251740	4120910	2245390	392854	2104260	4304050	2425990	917866	740221	1696400	1533310	5106190	586608	474218	793819	3200820	2541270	2179920	616502	2820260
302400	653425	527708	183123	73588.4	317985	195297	495262	221016	108183	204404	1112830	980056	142598	105417	163122	533880	543852	419465	123201	652581	3258240	4122230	2253610	391923	2102320	4314990	2431830	919957	744449	1695740	1535850	5118130	589152	475143	795454	3214780	2549290	2195030	617520	2836450
303600	678488	546003	193396	74881.6	333541	199140	516439	235836	111422	215374	1142600	1032580	151703	111231	173961	561658	576011	420960	126856	661615	3268150	4129970	2262500	392711	2102070	4325320	2434390	921234	743820	1693210	1537290	5119290	589198	477742	794694	3232260	2554770	2199760	622419	2831610
304800	709882	566870	205032	76263.6	350916	201848	539174	254051	115286	229465	1169460	1083700	162734	116621	185268	589215	611993	420984	131640	669837	3281480	4148050	2265490	395195	2104630	4327710	2441440	923486	748506	1694500	1534500	5126780	585507	478719	792720	3244310	2557010	2183570	624362	2820200
306000	745103	587899	217676	77858.3	371803	203919	559736	274139	119627	244888	1198020	1136080	174940	123370	198492	619586	647270	421571	136791	676128	3301730	4160870	2267530	398509	2101070	4379810	2444190	924620	750877	1700420	1527390	5136380	583791	480939	788852	3249130	2557340	2181840	627053	2822850
307200	780302	609587	231436	78908.3	392965	206438	581100	296882	124211	261395	1224230	1190030	187088	130608	212724	650972	688282	419552	141093	678743	3307250	4181600	2262870	400128	2100570	4414550	2448720	929586	753216	1712650	1526070	5155880	584131	482249	789964	3256000	2562310	2176090	627013	2814800
308400	813722	635321	245386	79940	416292	211185	602676	321002	129940	277188	1247080	1243000	201818	138390	227165	683355	732546	419662	145225	678958	3318210	4179860	2260380	400277	2091440	4422090	2455520	932308	753468	1708460	1519370	5163140	583814	484650	786408	3260860	2568550	2167120	628295	2803170
309600	849180	657050	259920	80971.7	440140	218004	624221	344790	135183	293894	1272690	1291370	217043	147350	242962	716207	773287	419688	152128	680434	3332600	4184680	2264330	401177	2088080	4422360	2463340	934993	757486	1708590	1514810	5166230	581450	485126	783086	3266420	2580770	2173410	631038	2807100
310800	879854	683276	273044	82334.4	465405	224850	647510	367679	140713	308949	1294040	1339310	231530	154254	258229	748174	814341	416227	157963	677059	3344100	4189930	2266870	402432	2083300	4436100	2481280	935634	758400	1705010	1516650	5181510	581720	486900	784089	3278220	2587140	2179600	635524	2811710
312000	908219	713210	288084	85042.1	491043	231666	669860	393303	147125	324370	1317190	1379780	246494	162328	272724	781085	856465	410277	162839	671577	3361230	4200700	2269660	404474	2083840	4440020	2488600	938756	762306	1705850	1515980	5185890	580930	487172	782405	3286660	2596940	2180810	641675	2805190
313200	935997	742816	300442	87704	515589	239932	689234	417698	153662	338954	1337110	1426010	262694	170311	288075	818388	895457	405515	168533	664089	3372400	4215580	2268100	406391	2078640	4446790	2492120	941905	764834	1700970	1511920	5185890	580214	486748	780247	3303690	2611290	2177740	643342	2796090
314400	956650	777415	313432	91170.8	536225	246749	703679	442541	161263	353144	1349680	1466710	278975	177738	301905	850188	930672	400001	174322	656553	3389260	4222820	2263180	407540	2076780	4472200	2501560	941160	767423	1698430	1509280	5186270	578125	487077	779978	3319550	2612760	2173260	643899	2802390
315600	980111	808323	324926	94584	554924	254768	717885	465623	168625	365705	1366980	1499930	292587	185891	314781	880435	962975	395524	179128	646205	3407770	4223400	2258800	408849	2074290	4492680	2512330	945810	767220	1700990	1505780	5180260	575952	488997	776767	3325000	2621540	2166510	643969	2802590
316800	1002750	840112	334162	97519.6	573440	260181	728978	488310	176301	376739	1379660	1526770	306033	193186	327855	912992	990790	390618	183414	635023	3420810	4243930	2261720	409570	2071810	4507290	2519030	945931	769056	1697770	1502960	5180010	573496	491102	774716	3322600	2634640	2165520	647827	2792680
318000	1021990	866625	339835	100460	587550	266449	738570	506004	183158	386367	1393680	1547160	316310	199916	337419	938041	1016740	384782	189211	623377	3431290	4252060	2265940	411218	2065670	4525830	2524710	947875	772544	1699790	1501210	5193980	572052	492438	771366	3333210	2648820	2167210	651648	2785670
319200	1034810	899603	347545	102229	600751	273532	744862	524651	190005	394909	1402840	1564740	325964	205650	346061	969878	1037950	378085	193727	610481	3442630	4262750	2267050	412609	2060910	4549920	2528310	947719	779202	1698360	1499320	5224320	569812	491696	770572	3338890	2662190	2164670	653659	2779870
320400	1045330	926613	350807	103716	610184	284608	753638	540607	196935	402173	1408350	1571720	332541	209847	353034	1003140	1048530	371300	197322	596155	3459550	4263210	2264320	416316	2053380	4562810	2540320	951632	781424	1698470	1496510	5225500	569006	493458	767728	3363970	2664970	2164620	656170	2773840
321600	1053550	950845	352984	106636	616408	291395	757911	555967	203674	410987	1413300	1574270	337978	213824	356935	1025000	1057400	364656	200541	581768	3471760	4258060	2253140	416913	2048020	4574580	2538730	955580	783835	1699190	1490270	5187700	567088	495107	764452	3375240	2675550	2161180	659299	2769370
322800	1061850	973341	353608	109762	620732	292077	762327	565684	210732	416321	1418180	1568160	340588	216196	358236	1045990	1058760	355894	203522	566661	3489020	4250640	2252210	418312	2039320	4619920	2519060	960208	782842	1703550	1484830	5180920	565311	498663	762387	3359290	2680350	2161500	659352	2767930
324000	1065970	994366	354288	112120	621595	291466	767418	575431	216779	421156	1413010	1558720	341313	218543	356344	1067940	1059400	349423	205540	552814	3499520	4232480	2249260	420450	2037410	4654180	2530280	962916	785378	1708360	1482670	5194240	562638	499070	761240	3346570	2687600	2155460	660744	2766210
325200	1069070	1013500	351523	116244	618742	321924	792959	557189	228078	413851	1616310	1544280	365576	221052	358965	1066440	1104390	377876	198486	568126	3641950	4377280	2342800	448083	2086340	5048550	2607390	1040810	839218	1774200	1718380	5351900	640242	519476	828390	3693030	2736040	2203170	640343	2809460
326400	1214250	1071190	415668	126826	648065	348312	784184	558699	234506	426227	1695530	1560040	373548	226334	341003	1037090	1079830	378295	194996	574138	3548450	4304650	2361190	451021	2124590	4976600	2564370	1029560	833211	1729730	1634480	5139840	629623	506109	821493	3643770	2763960	2167240	630154	2744700
327600	1175700	1047140	404859	128725	628070	328118	803654	537751	223495	413689	1535520	1500090	336728	208975	308674	986900	1029350	362455	184482	549044	3547970	4279180	2391130	455210	2137930	4962520	2546450	1018350	818232	1684630	1612310	4999820	627995	503511	820947	3615950	2741520	2127930	623715	2681630
328800	1109500	990558	387724	128936	597206	306063	767340	530138	214063	413596	1425380	1411840	304230	194503	279274	958807	932023	345866	172495	521801	3546180	4287590	2357730	458515	2087050	4902800	2510410	997558	813495	1627990	1589950	4882160	622690	500096	801974	3570530	2718770	2110610	615674	2629570
330000	1038140	930273	360287	126770	560631	286146	723707	507196	200736	408362	1333620	1304360	272702	178823	249339	915230	854374	324406	160246	485548	3549850	4249470	2313670	458017	2017830	4832150	2487620	987973	805266	1590130	1579920	4785330	620353	494462	789384	3557870	2695560	2081660	606734	2581390
331200	982524	874210	341470	122172	530950	269293	691214	479059	187586	399574	1259850	1207310	248166	165433	226717	876254	795230	304926	150144	453670	3545860	4202000	2253610	454320	1964990	4816610	2483880	978625	811459	1566760	1581180	4764590	617906	491318	781346	3540780	2676860	2062140	589631	2556870
332400	933316	815663	322815	119141	507286	230727	650119	522480	178214	398066	1139990	1215340	241458	174031	233602	939103	775524	293131	161134	438558	3653360	4326620	2425190	464356	2137730	5032920	2690410	1005540	828731	1698630	1594040	4939990	638047	519009	832092	3585740	3018710	2064870	647777	2644030
333600	949689	837882	300182	113207	508316	195821	698444	525598	184566	425975	1182780	1267270	264510	175750	269848	1037350	802267	271110	188739	399305	3962720	4402140	2376900	495562	2089140	5023580	2836620	1050890	846687	1812900	1619260	5212890	615828	556415	804830	3670400	3079460	2103080	672155	2722930
334800	1032620	912688	296116	117055	504516	228600	719006	542544	206416	436729	1302900	1159990	252270	170473	274917	1115230	784428	268871	193386	399193	4057790	4597770	2396970	520669	2120530	5155040	2809250	1050260	842372	1825620	1598960	5415720	614692	573121	807708	3716880	3034800	2166250	693712	2783510
336000	1127130	1025730	299098	135364	519159	280128	768647	597419	250657	480668	1431620	1308220	275862	191999	299116	1247120	884666	270938	216122	401740	4070460	4813160	2381520	540947	2126810	5275790	2881650	1070130	846720	1938590	1603190	5393700	617555	586580	815510	3635640	3105200	2178280	713293	2799280
337200	1230060	1180010	350623	164176	611403	329298	876793	706262	311504	558371	1592330	1510070	336500	223289	367918	1451660	999853	292794	255445	434005	4090540	4923320	2363680	544337	2125980	5303840	2888810	1084860	859056	2001510	1612310	5420140	620588	584259	826167	3586670	3096310	2172360	724412	2782600
338400	1357960	1429250	385187	183911	665871	360441	955215	793618	339411	619180	1688050	1620830	376540	245218	418748	1596290	1036000	308036	299327	450054	4127870	4915140	2341180	531418	2107680	5253720	2836400	1092850	864748	1999920	1600310	5375870	621666	565929	828238	3569670	3054540	2174930	719943	2785850
339600	1376420	1514940	390589	192345	672063	365502	960059	796109	360020	627770	1700120	1609770	359730	247202	397047	1573180	1013740	320710	326565	463549	4141610	4870850	2318890	521424	2084670	5198650	2805480	1092570	866742	1990290	1572720	5364560	619520	557264	831387	3534540	3011680	2189800	709322	2791290
340800	1327270	1444240	380051	190697	655667	355792	932958	752212	352422	604072	1670270	1562790	331122	238823	362848	1475680	985020	329151	333596	468164	4106730	4813850	2304880	513405	2068530	5157770	2794880	1093140	864392	1992460	1568750	5340910	621025	550164	833378	3496230	2979750	2182730	705273	2781710
342000	1253060	1363980	368175	190586	641414	339752	902088	701556	338408	571485	1610980	1496430	311304	224180	338090	1404200	953668	333779	329986	470064	4060380	4761480	2299350	509298	2055470	5113630	2796340	1096340	864663	2002100	1581800	5326450	625490	545027	835168	3466850	2950720	2181100	700058	2769660
343200	1184490	1304010	357877	189010	620209	328244	875148	647498	325045	535460	1540000	1431830	290612	210757	312768	1339080	914545	336358	320448	468356	4016140	4714730	2294990	503787	2048690	5086700	2791050	1101280	863907	2017130	1586680	5318220	624400	541746	831653	3443660	2934870	2182920	697280	2776000
344400	1120210	1241610	340764	186696	590827	323446	847997	593428	308535	499750	1467650	1359410	268008	198366	287223	1270280	871191	334416	308374	464659	3983780	4665320	2292310	499836	2049100	5089640	2779610	1107050	865376	2020720	1573870	5307310	621689	540842	827952	3435860	2936960	2187200	697749	2780880
345600	1061880	1174260	318985	182173	551196	319286	818810	542270	291230	465034	1394610	1292490	244806	188334	262537	1195030	824008	332363	295248	462100	3991150	4619320	2293740	495365	2051630	5103530	2775530	1107430	869722	2010800	1563080	5304070	615870	537895	826321	3431950	2954840	2190560	692034	2787190
346800	1011220	1104020	297470	178098	508617	310474	790948	493863	274757	434144	1334340	1232280	225895	178779	242639	1118130	783096	328894	279838	453993	3999720	4595320	2298970	493832	2054370	5119940	2782280	1109800	874277	2006130	1560820	5308890	614230	537624	823703	3429330	2965330	2194570	686731	2794610
348000	963736	1047550	278549	175388	471147	299622	765362	453876	260191	406914	1279580	1179650	210323	169514	228719	1043930	749694	326132	265223	446918	4009650	4557140	2296940	491647	2058640	5132500	2792610	1118420	878969	2008230	1564200	5300870	614441	536232	821021	3442560	2980790	2194140	683457	2797520
349200	922212	1000150	261480	172473	442575	287474	740261	419516	248249	382539	1232610	1135320	197383	160131	216631	985259	721935	324460	252297	440351	4014740	4533340	2297510	490259	2055720	5134130	2799350	1129360	880860	2014070	1563330	5309450	612224	537486	817272	3436500	2995740	2188490	681397	2798780
350400	884708	952550	248382	170673	419086	280885	717736	390174	238810	360165	1192570	1095790	186580	151368	206862	929161	696221	323850	240192	438537	4021230	4516190	2297770	490338	2053590	5159240	2805800	1135950	884303	2019630	1552400	5308970	611321	538848	812178	3429180	2995330	2186210	678037	2797850
351600	850828	911035	236381	168926	399925	280124	695117	362855	229464	338617	1158490	1063080	177080	143594	198493	881967	672122	325593	231055	438580	4024660	4514020	2300050	489358	2049570	5166360	2804760	1142020	885616	2018810	1547070	5307620	606756	540501	809330	3421870	2988140	2193690	675393	2796110
352800	823732	877106	225865	165135	382579	279590	672912	338710	219022	319399	1130490	1034200	168834	136463	191601	842949	654556	327985	222835	440544	4038020	4515330	2301050	490738	2042830	5169650	2801890	1152870	885968	2029230	1543200	5295610	603430	539541	807146	3414370	2985020	2195100	673459	2787880
354000	795920	839231	216412	162358	367018	277956	654129	317575	209815	302681	1109660	1010620	162441	130176	184927	809064	636336	331398	215361	443555	4051880	4512390	2298130	493642	2037970	5188810	2820720	1162000	889552	2034540	1535580	5293990	599681	538010	803823	3412130	2981950	2193940	676378	2781660
355200	772446	805548	209066	160309	352702	275094	636012	299097	201957	287707	1092000	988385	155977	125320	180077	775433	622073	335846	207716	449075	4054650	4507250	2293670	494417	2036800	5185390	2850320	1164580	891334	2033210	1539360	5317530	599373	536362	801595	3408800	2974550	2186350	676230	2779050
356400	756790	777579	201306	157982	339806	268360	618753	283911	194444	274961	1080720	975546	150602	120613	175790	746975	610313	341887	200423	454402	4059240	4503960	2294000	495716	2031880	5196180	2834530	1168260	894366	2031290	1541890	5300750	596590	536065	797110	3402500	2972600	2192700	674799	2776500
357600	742319	750523	196192	154782	329190	260644	604929	270438	187665	264018	1071200	962127	146870	117134	173388	718012	600296	347443	194079	460900	4068560	4496840	2294700	494692	2027160	5199650	2826880	1173300	895893	2032430	1536920	5304920	593801	535944	793464	3395750	2964680	2199020	673426	2790930
358800	728084	729535	191001	151540	320216	257685	593700	260410	182444	254955	1069710	953540	142742	113207	170836	696928	594256	353688	187370	468149	4066160	4495290	2305750	496114	2022860	5207610	2823190	1174750	899227	2023290	1536390	5286520	592898	538454	793603	3388870	2970590	2205290	672894	2791520
360000	715772	708358	186486	147778	312646	257476	584055	251984	177271	247671	1067660	949320	139890	111298	169757	677860	591717	358955	181762	477363	4076680	4500630	2322230	497396	2022820	5206260	2821590	1178420	902742	2016090	1532480	5257430	590402	537857	790274	3381080	2967880	2201110	673065	2779210
361200	702266	689342	183712	144340	306450	256291	577526	244967	171880	242201	1066540	949529	138158	108926	168994	665140	590479	365475	175597	487610	4078170	4505130	2322310	499128	2019610	5219230	2814780	1185250	904170	2016120	1533690	5259470	590205	537783	788765	3392100	2968050	2203510	674833	2776250
362400	697372	672758	180338	140908	300834	255020	571070	239140	167312	237790	1068300	953364	136970	107635	169627	650552	588745	371409	170279	497422	4077710	4499270	2316940	499481	2010970	5208240	2800780	1190430	907179	2013350	1534520	5260260	587520	535500	786952	3398840	2970610	2212700	672973	2786750
363600	692577	657249	178197	137103	296706	253979	566207	235173	162720	234398	1074930	957554	137736	106124	171612	638262	587571	376042	166918	506498	4095340	4514770	2318600	500979	2010200	5212160	2789530	1191870	912704	2004570	1537950	5248370	586322	534656	783733	3405420	2973370	2201350	672287	2779550
364800	691344	643128	177272	133185	292556	252558	564017	231079	158492	231274	1082860	965262	137419	105770	172644	627066	590595	383304	163841	515727	4108520	4531620	2315950	501101	2008850	5216040	2778750	1194550	915270	2002420	1539510	5229350	585689	534265	781198	3401520	2982230	2204720	670191	2776620
366000	694448	635698	176317	130376	291647	246818	565339	227626	155029	228692	1093510	971941	138231	105240	174482	619127	595272	387126	159933	522321	4122000	4546940	2322870	502552	2003560	5232910	2775950	1196680	918103	2005640	1534600	5236920	583967	535751	776908	3390080	2985930	2202910	668761	2772530
367200	693650	627779	175988	127869	291407	241773	567670	226437	151390	228070	1103690	984501	139571	105276	177606	613709	602468	388700	157662	530180	4138370	4558890	2331020	502739	2002700	5227710	2766720	1196970	919299	2001540	1528370	5214930	583895	536172	774149	3387870	2990490	2209970	671483	2776340
368400	696988	619556	176289	125740	292343	239859	571003	224915	149078	227468	1115780	998737	141680	106551	180495	611666	614383	390325	155680	535357	4146260	4549110	2329120	506244	1996920	5218290	2759610	1195430	920382	1991750	1527600	5215010	580040	536800	769060	3391420	2995200	2220140	672904	2783310
369600	706927	615099	177517	123581	293018	238703	574420	224252	147934	227809	1125430	1017640	144084	106836	183816	609924	624621	390281	154609	540853	4164550	4541310	2325990	505498	1991330	5216800	2752360	1198940	922765	1984630	1526610	5212450	576687	537006	763603	3394130	3002650	2200680	671380	2761430
370800	717022	612550	179966	120983	294418	238371	583249	223598	145915	228856	1138020	1032720	147680	108307	187769	611314	636794	387202	153846	543552	4175690	4527890	2340280	508594	2000810	5208180	2747660	1203950	925360	1979290	1524190	5204960	573569	537010	760459	3394170	3004650	2199950	673011	2751980
372000	729312	610623	181980	118842	297906	238323	589636	224042	144764	229856	1148670	1046980	151721	109937	193296	606574	653814	385228	153194	543472	4190200	4513450	2343380	509140	1998690	5197420	2748120	1212640	928308	1992320	1519370	5194970	569582	535695	757552	3394190	3007900	2202400	671450	2752960
373200	743916	609565	185148	117450	301755	236075	598162	226041	143934	232118	1159880	1064040	157135	111851	198088	607380	671393	383746	153430	544737	4210220	4511260	2328850	512773	1983710	5190300	2743040	1218860	933399	1999000	1521510	5210740	567450	534867	752658	3398840	3016870	2202570	669954	2750920
374400	757952	613282	188517	115998	305226	233054	605477	229094	143655	235753	1169880	1081630	162968	114163	204479	610412	691540	381624	153904	545849	4216450	4499450	2309790	513549	1975170	5186830	2739660	1226170	937027	1997420	1524390	5202330	565842	535409	749000	3397810	3021510	2206250	669706	2753960
375600	775744	614648	191964	114986	310415	231493	614109	232083	143574	239026	1181310	1102850	168795	117314	210788	613066	715392	379406	154612	543948	4232860	4493770	2303980	514539	1972320	5184970	2748280	1232760	940872	1998730	1524870	5184330	563883	536340	746531	3397700	3028580	2215040	672585	2752390
376800	797397	615677	195986	114116	316322	231338	622863	236502	143686	242453	1188830	1121670	175339	120018	218550	617769	739614	377740	155953	541702	4243490	4492200	2305700	513739	1975170	5187250	2749690	1234460	944197	1995180	1524210	5193320	562077	537480	744576	3391770	3042710	2206220	672774	2750290
378000	818591	623308	200760	113529	322589	231295	633625	241458	144999	247967	1200700	1135820	183845	123378	226888	623504	768158	375691	157152	540247	4258270	4507370	2313770	515195	1977230	5177200	2738610	1236480	947541	1991180	1528520	5172400	560405	539462	742989	3393390	3042500	2197720	671050	2734670
379200	841938	630682	205410	113074	330670	231056	645130	247795	146315	255172	1208150	1155200	191746	126743	235765	628729	796440	373301	158914	540178	4275160	4510580	2315350	516928	1976270	5165990	2736520	1240940	949875	1986150	1526000	5161710	561121	539332	740888	3406620	3049730	2201160	670634	2738860
380400	858291	636454	211631	112407	339086	231922	654868	253934	147010	261193	1215220	1172890	200391	130601	242005	635368	823304	370216	160142	537341	4291660	4528610	2317940	517874	1972630	5165680	2743270	1255870	954823	1986490	1526900	5165410	561683	540894	739200	3415680	3051090	2208080	671781	2739000
381600	872763	647761	216988	111887	346989	232004	665413	261439	149158	268139	1225250	1189980	208899	134572	249442	635923	857100	368584	162946	535416	4311870	4538090	2323020	521002	1972340	5159100	2757240	1258100	956270	1986040	1529030	5166010	559263	541283	738917	3410370	3051050	2214150	673906	2740910
382800	886098	660368	221909	111769	356648	232702	674174	270485	151558	276003	1231000	1211750	219711	139430	255272	639991	889744	364744	163996	531703	4327880	4546940	2325930	523249	1967350	5157880	2766600	1260160	959204	1984070	1530260	5156440	556016	543056	737025	3402450	3061870	2220610	675004	2740660
384000	905213	674446	228129	111671	365427	233061	683805	280616	153576	284351	1236060	1231900	230666	143846	263604	649136	922011	361389	165700	528481	4340470	4567350	2322370	522912	1965510	5168840	2761920	1268000	965105	1989310	1533270	5150870	557812	542120	738257	3422990	3065880	2221820	674293	2738950
385200	922414	689205	234903	111890	375899	236330	694024	291832	157205	293631	1240950	1250770	241201	148427	271966	658903	957228	359365	167806	525010	4357940	4582910	2310410	524791	1961430	5174480	2760140	1270160	969498	1992050	1537960	5163340	561130	543850	740486	3420880	3076090	2221580	673388	2743550
386400	949964	704144	241233	113243	386446	239812	706207	302866	160133	302127	1244720	1268840	252684	153716	282333	671308	985677	357198	170263	520890	4373670	4589920	2312550	526985	1959990	5151410	2762470	1278590	970718	1992610	1544790	5154660	562545	543691	739355	3424150	3091010	2225840	673039	2736380
387600	969505	722168	247336	114420	398712	244408	721726	315638	163900	310726	1254800	1288910	264450	158423	291290	676388	1016540	354468	172554	517508	4386260	4599500	2317770	531001	1958550	5153030	2772470	1282230	973966	1993040	1546380	5160520	560523	544860	736617	3429530	3087220	2229830	673626	2746860
388800	987366	743147	253992	115672	408980	247828	739003	329616	167635	319448	1259550	1303950	276219	163926	301794	687394	1046210	351793	174337	514251	4401080	4614510	2317910	531259	1956240	5150080	2773020	1283170	977286	1988200	1545280	5163510	560202	547556	737864	3429930	3090160	2233000	674110	2745960
390000	999749	762916	260012	117442	420402	250410	756458	344213	172005	328160	1267910	1320020	286225	169120	309756	702421	1076140	348136	176040	509375	4411550	4628950	2318250	536803	1948430	5142420	2777450	1285270	976840	1986000	1548760	5142180	558962	550440	737690	3425400	3096610	2231290	676055	2737640
391200	1014240	779560	267528	118818	433007	253672	773166	358750	176529	337982	1279960	1340040	297258	174220	319199	720775	1103620	345635	177647	504636	4432490	4648970	2316800	539509	1951110	5126040	2781980	1289680	977917	1995460	1547580	5131340	561931	555573	741821	3418970	3106670	2245500	675826	2753470
392400	1035410	800546	274085	120700	445298	259367	791172	375046	182165	349002	1290600	1355580	309369	178841	328810	734675	1128270	342553	179806	499351	4442450	4658530	2315230	542093	1947360	5133310	2790670	1299050	979535	1997330	1550800	5119090	562965	557086	741524	3422460	3114940	2239080	677519	2744930
393600	1053010	824866	280064	122256	456647	266967	811084	393191	187070	360599	1304940	1370890	320979	183442	338029	750533	1153190	339283	181020	493695	4456610	4673740	2313720	542490	1942650	5133740	2799490	1308080	981570	1993970	1554340	5105410	562990	558924	739852	3423390	3118050	2235430	675758	2751800
394800	1065620	849239	286447	124805	469055	270113	827353	410340	193687	371050	1318790	1381430	332036	188204	347161	771330	1175490	336499	182068	487845	4473440	4699010	2313370	546147	1940910	5126630	2812370	1315970	984684	2000960	1555680	5123820	561075	563078	737928	3418930	3123120	2241050	680138	2753120
396000	1082780	871143	293322	126290	481999	271984	848526	428588	199095	382458	1329220	1391150	340779	191965	355488	791222	1192440	334645	183843	483228	4483180	4721620	2309200	549918	1935100	5128920	2818140	1324350	987968	2009340	1557440	5117850	562365	563303	741246	3425460	3126050	2248350	679325	2753080
397200	1092610	898726	300155	129229	496130	276605	869775	445868	206020	392088	1347500	1393930	348129	195345	360636	809835	1207330	332044	185194	477923	4492080	4736980	2317660	555676	1933280	5119050	2828250	1329100	988745	2013760	1563140	5108590	564589	565346	741348	3422480	3131030	2245970	677788	2744710
398400	1096710	927797	305920	131849	509809	283989	889949	461730	212442	402809	1356610	1397860	355271	199002	366848	829408	1221300	328722	187098	472747	4507390	4750250	2313480	558815	1928530	5116580	2836510	1334140	991557	2018810	1563670	5112110	566979	565107	742160	3419860	3143700	2242890	680396	2729630
399600	1109690	958154	311780	134653	521412	289570	905818	476441	217890	412479	1368020	1398270	361866	202239	370355	855381	1227770	325640	188736	466141	4523530	4764040	2312310	562818	1922430	5100660	2846020	1335900	993904	2028870	1564520	5111580	565744	565978	742940	3421660	3147160	2259550	681025	2740250
400800	1116970	989271	318474	136594	532298	295268	921261	492062	224668	422454	1379800	1391860	366989	204524	374169	877286	1229180	321734	190155	460210	4543830	4775160	2304120	565352	1918970	5092270	2854340	1343660	995393	2046790	1568720	5085590	562901	567897	745233	3421080	3155530	2256430	680373	2736490
402000	1129000	1020500	323924	139010	543058	299226	939069	506645	230282	433423	1389680	1383250	371891	206934	376538	894318	1225900	319196	190891	455433	4559210	4786400	2305970	567796	1918120	5087050	2867750	1347460	995233	2051060	1573440	5092360	566706	571649	745734	3430850	3178160	2256930	681671	2733220
403200	1137820	1051510	328566	141388	551378	305964	948458	522762	236902	443601	1399630	1371480	373029	207964	377886	907704	1221120	316380	191525	449700	4577930	4808100	2303670	571126	1917430	5072750	2881700	1353170	998772	2066000	1572220	5077630	569782	573022	747021	3440760	3186370	2269420	678852	2739700
404400	1138840	1079940	332006	144292	560510	310124	959340	536458	241935	453314	1406760	1355560	374368	208778	377353	928051	1216180	314779	193405	442799	4594900	4814170	2308680	577319	1914650	5057860	2894190	1365400	998985	2076420	1575120	5065440	567734	575553	743370	3433990	3189880	2269310	680704	2740130
405600	1134480	1102520	335434	147145	566656	313083	969565	548906	247449	463128	1406960	1337720	374144	209153	376695	948172	1205900	311586	194909	438988	4609590	4835480	2309900	580532	1915350	5053820	2900030	1372000	1000290	2085880	1572070	5061640	568244	577390	747564	3423180	3205010	2274980	680344	2736470
406800	1130590	1124150	338252	148962	569472	317855	981438	558247	252101	471344	1406790	1321160	372610	209102	370968	965099	1194860	310541	195998	434578	4630660	4826800	2311290	585866	1908340	5042000	2913220	1375620	1000530	2084640	1572270	5051610	567205	579050	749914	3416980	3218390	2275780	680692	2725860
408000	1123410	1145950	338298	152721	569748	318715	987244	565592	256876	479423	1405690	1302030	368083	207664	366824	979135	1178440	308286	197584	430017	4654090	4828140	2309740	588410	1908070	5023030	2925650	1385210	999874	2095580	1573040	5045420	567989	580626	750001	3417130	3236930	2279610	682388	2732470
409200	1120660	1160990	339240	155014	571743	320575	993290	570447	261039	485877	1402150	1284540	365850	205624	361553	988378	1162710	307229	198488	425863	4668150	4834000	2307300	592653	1905120	5013310	2940300	1391740	1001880	2098600	1575560	5028520	567473	582077	750170	3415310	3254200	2291250	684696	2742620
410400	1113160	1176270	338656	157553	569013	319158	1000580	575350	264479	492030	1398060	1264680	360493	203118	355193	999824	1148360	305400	200025	421587	4692850	4834840	2304550	595184	1905380	5001800	2953810	1397780	1002900	2096410	1582390	5013010	568930	582183	751271	3416140	3272190	2286660	683536	2739160
411600	1104390	1183510	337419	159664	565295	322428	1004230	577369	266266	498966	1389040	1240250	351870	200997	347770	1010670	1130290	304362	201320	416552	4723990	4839870	2304980	596603	1907190	4990790	2969220	1403930	1002050	2097990	1588130	5003690	567513	584895	751723	3409700	3287490	2285740	683178	2740190
412800	1090520	1188300	335912	161625	558308	322428	1004340	578445	268758	503797	1381980	1218010	344605	198472	340803	1012650	1111040	302370	202895	411627	4760120	4845780	2307630	600596	1905830	4973240	2981300	1407340	1000960	2100470	1594050	4988400	569598	588328	752931	3413230	3299050	2283730	681373	2740090
414000	1075660	1191690	332824	164677	553600	319492	999535	580354	270869	507490	1374120	1193420	336708	195560	332926	1010360	1086960	302277	203752	409354	4776760	4876950	2308240	604330	1898720	4965250	2991650	1416590	998893	2107320	1597000	4982570	567550	590245	751387	3410310	3318610	2286790	683153	2734810
415200	1061450	1188200	330081	167065	546200	314221	994960	577658	272196	508885	1364230	1171160	326394	192680	324627	1008520	1063400	301790	204865	408025	4809620	4875050	2311180	607044	1900390	4952710	3005110	1424920	997676	2115310	1599020	4978620	570140	591995	753969	3402750	3338520	2286020	680853	2733420
416400	1039070	1181890	324773	168844	539417	313622	992824	574929	272580	509680	1352290	1148300	316315	189760	313791	1009410	1044250	302399	206798	406563	4842080	4884160	2311530	609074	1897350	4939100	3021150	1432200	997240	2120040	1601620	4977780	570177	594637	756243	3400700	3360250	2295380	686090	2733830
417600	1016830	1174720	322008	170261	531612	313262	987488	572438	272053	508858	1340100	1126250	304897	186243	304713	1014270	1024270	304231	207839	407196	4876030	4889340	2313850	610964	1898830	4933120	3037030	1434880	995480	2122130	1604680	4989470	571208	596220	758538	3394440	3376790	2295640	684338	2728890
418800	996920	1162300	318742	173728	524069	313438	978912	568393	271889	506692	1326910	1103210	294778	182099	295207	1012340	1003480	304753	208842	407950	4902420	4882000	2315630	612168	1897780	4921750	3061280	1441140	995060	2126370	1603290	4976240	572097	598944	759884	3393970	3389800	2298910	683450	2729120
420000	974847	1145370	316768	175620	514866	310350	967219	562504	270970	503876	1311650	1081870	284470	177034	286195	1001450	990135	307043	209436	408290	4939570	4894800	2313070	614580	1898330	4908560	3083500	1450010	992924	2128960	1608170	4937740	574153	602500	763035	3393230	3399700	2293050	681797	2725650
421200	957026	1126890	313460	177540	507856	306858	959486	554663	268655	500620	1297280	1058950	274931	173111	275737	988185	973796	310854	210357	409332	4982380	4887970	2311650	615142	1898560	4898940	3095970	1457810	994839	2132390	1609690	4928260	575064	605393	766288	3390580	3403470	2285370	681033	2715700
422400	938093	1108010	310440	178135	501702	301242	954776	546289	266329	493438	1289340	1041990	263447	169080	267562	980049	953166	314504	209968	410447	4999770	4891500	2312190	616412	1895960	4885150	3108840	1460620	1001170	2142490	1613830	4926870	578896	607653	767487	3392680	3417240	2283950	681918	2713230
423600	920460	1086390	306155	179846	493246	295618	946402	536116	263802	485619	1275840	1026150	252273	165157	258421	969721	938012	320226	209950	413888	5026310	4899230	2304710	617961	1892360	4887170	3123110	1465650	1002630	2154920	1623160	4915240	582988	612121	770102	3399090	3425520	2278760	681066	2703360
424800	897787	1060650	303198	181416	486520	292301	928935	526178	260912	476549	1261130	1012280	242872	161285	251127	955140	920437	326073	209755	418911	5060540	4916640	2298860	620104	1888580	4884420	3136600	1466830	999943	2158670	1628450	4916730	584105	614189	773717	3395460	3432310	2281070	680643	2705600
426000	875994	1037700	299100	183188	480567	291207	911739	516713	256936	466724	1251460	997291	234730	157765	243801	937082	899836	330838	209301	424591	5095320	4925810	2302210	622808	1888080	4874500	3157270	1473960	994128	2156070	1628630	4920170	587284	617506	778337	3386810	3437740	2291960	681265	2721120
427200	854103	1015520	294890	183613	474311	288340	902346	505399	253922	456348	1241160	985900	228421	154017	237393	930541	880664	335825	209011	428730	5124440	4920710	2306460	624678	1891230	4866040	3173730	1478300	988348	2155450	1632030	4914200	585629	618767	777567	3374740	3447490	2294760	682299	2714310
428400	833680	992106	292419	184686	467245	286972	891736	495649	249928	449768	1232040	980533	222046	151201	231712	917721	866219	341180	207750	434473	5166150	4914560	2311190	626650	1892010	4855320	3188280	1486460	985693	2156910	1633860	4895090	584878	620839	777153	3374270	3455900	2305290	684971	2713520
429600	817750	968419	289795	185614	462397	285461	875944	487111	245969	441962	1226910	977459	216416	147802	227565	902994	850176	345911	207585	439333	5208780	4908260	2305690	626054	1889860	4855040	3204340	1495730	982934	2164950	1640010	4902710	588692	621019	780386	3362450	3462600	2307710	681173	2716740
430800	803505	941258	289514	186732	459195	283904	857938	478266	247808	434858	1221200	977918	211209	145466	223697	886860	837604	350283	206792	445240	5234170	4896350	2307750	627662	1888590	4848280	3215540	1504240	981288	2165570	1649050	4903050	589850	622690	780723	3363810	3467210	2290990	679838	2698470
432000	791582	918350	287252	187374	455746	282203	846097	470855	244422	428866	1216570	979335	206543	143001	220815	865260	828258	351135	205260	448133	5261870	4890230	2306210	626952	1892590	4849450	3228450	1508770	981901	2166150	1657370	4887210	591862	624686	782036	3366340	3472340	2269560	678953	2691230
433200	782404	895130	282613	188229	450394	280434	837974	462377	241264	420703	1214660	984128	203346	140815	217919	852766	822908	351818	203768	453044	5285300	4886620	2308840	627401	1891090	4844660	3236390	1515550	979930	2165950	1654220	4896590	592144	628504	784066	3370310	3482280	2277500	679420	2686220
434400	776676	876173	280008	187246	446261	278077	828964	452561	236425	413492	1213130	992134	201662	139197	217323	844414	815788	354249	202604	458083	5309470	4885540	2313360	628551	1893850	4834640	3247560	1524420	980745	2168820	1662270	4887440	592461	630686	784892	3372380	3485260	2274730	678530	2681300
435600	771066	858157	278883	186743	443289	276252	820528	443286	231269	405036	1214800	998478	201090	138152	218235	833948	809886	356248	202139	461698	5336010	4891920	2312380	634386	1889970	4824810	3257450	1533800	977041	2169690	1661660	4889610	592623	631953	785754	3384020	3488740	2277680	682057	2673770
436800	770214	836956	277694	185335	441196	275020	812264	435444	226213	400082	1216620	1009620	201882	136615	218992	821995	813285	356686	200290	464990	5365820	4912660	2314580	634387	1896810	4806010	3273390	1539580	974875	2164270	1667130	4894250	592139	632126	785885	3382860	3484460	2274970	680879	2677900
438000	773294	825949	275730	183306	439595	277050	811315	426841	221156	394414	1219300	1020150	201571	136231	220300	814199	815499	356734	199385	467510	5393440	4917990	2318800	636240	1899950	4800190	3280020	1546750	978370	2162260	1666720	4886980	593990	632900	785286	3384000	3487340	2276910	680228	2680360
439200	776273	809452	275758	181714	438808	281056	810332	420606	216477	389689	1223090	1031020	203168	135687	223328	809939	815985	357938	198152	470945	5422950	4906730	2318480	636950	1899560	4793990	3290390	1550150	977488	2157490	1673060	4878510	594179	634100	787904	3390230	3491390	2277180	678245	2677890
440400	787580	797614	274649	179993	437263	281424	806753	413390	211563	384042	1227820	1041470	206398	136430	227356	799449	819698	357104	197694	473000	5461270	4906380	2314100	638025	1896070	4779110	3303640	1555650	976584	2158430	1677710	4884760	596435	635388	789503	3391180	3492560	2273010	677773	2676330
441600	804168	783882	272988	178405	436003	282339	809898	405843	207812	379187	1233880	1056680	209106	137404	232371	788676	826400	356836	196897	476062	5496790	4902710	2316910	638712	1896270	4778840	3313740	1563490	975450	2162730	1682840	4865430	598862	637175	791971	3392260	3497510	2274640	675604	2676460
442800	812672	773932	272513	176042	436634	283880	817120	400442	204770	376686	1245980	1072070	213517	137859	236290	787564	835898	355821	196673	478925	5514660	4895140	2319790	641525	1898920	4773070	3320850	1570970	972224	2168990	1685540	4867050	603876	640330	797668	3394230	3515510	2274660	679082	2664050
444000	829817	762293	273401	173144	437694	281802	827058	396894	201971	373120	1254210	1084300	219115	139366	241564	786548	848406	355214	196852	480846	5536450	4900450	2322740	642200	1903210	4769150	3327820	1580720	973593	2171590	1690290	4877810	603448	641748	796451	3395730	3511910	2266080	675835	2658480
445200	846481	750986	274005	171273	437543	281062	839666	392764	199568	371762	1259630	1097210	224726	141060	246724	789105	864893	354754	196000	483842	5556700	4900670	2324940	643034	1902580	4764690	3336860	1586840	973122	2170010	1691440	4845000	605085	643239	797193	3397060	3508650	2272080	675522	2663120
446400	863604	739949	274515	169042	439275	282238	851916	389732	197428	369850	1264150	1109260	230721	142891	254260	787595	886648	353956	195069	485430	5581360	4890440	2326550	644430	1905830	4758100	3341290	1593750	973422	2168990	1694240	4860830	604312	644452	799153	3399200	3518320	2273930	674440	2657660
447600	888196	733688	274528	166348	441309	289410	866541	387788	195698	370624	1269730	1122560	238680	145475	259775	783777	909182	352723	195264	488545	5608140	4883740	2330270	646897	1908930	4752670	3349880	1603870	970428	2168390	1694660	4862780	606658	645156	801180	3398750	3515960	2268270	675673	2649590
448800	909186	728002	276164	163085	443889	297113	882820	385180	194310	371170	1272470	1130920	246653	148722	266472	784912	929348	351286	195310	490071	5628600	4877480	2334040	648802	1910780	4745430	3352640	1613540	970876	2169920	1698490	4834970	608529	644772	802676	3398070	3513110	2274420	677882	2652760
450000	925421	724196	277747	161178	446552	296332	902870	384271	194068	372929	1279590	1144900	253938	151838	271699	791140	949562	350114	196216	490817	5649600	4874860	2333090	648955	1908170	4736950	3360500	1625140	968931	2168280	1697610	4823280	614017	644634	809432	3398320	3509470	2281030	679236	2658040
451200	946333	721067	279215	158231	448638	294277	922899	384970	193499	375574	1280020	1155670	263438	155368	277124	798142	977108	350311	196845	491621	5674360	4873370	2332070	649805	1908710	4727120	3364740	1636110	970856	2167550	1694150	4822060	612825	646192	807734	3405230	3512670	2275420	679307	2658380
452400	963808	721562	280507	155915	449638	295914	941068	385298	193496	378755	1279450	1169700	272822	158863	283372	802922	1003990	347458	198306	492718	5698750	4873310	2341890	650986	1910340	4723820	3379410	1645980	967317	2168850	1696440	4810510	609548	647359	806665	3401040	3517900	2275980	676237	2657600
453600	986603	721338	282664	153864	451025	298385	963799	385753	194828	382700	1281000	1181210	283292	163347	289752	805058	1033260	346580	198871	491912	5710350	4860940	2342930	650185	1913210	4718610	3384080	1652520	967166	2170110	1697720	4797990	610307	649328	808556	3393210	3524210	2271010	673148	2657180
454800	1007720	725051	284946	152033	455369	291610	984734	387270	195520	386776	1282750	1191490	291905	167699	294156	810990	1065390	346264	199278	492257	5757910	4856870	2341440	651651	1911150	4714860	3394740	1662720	967236	2171350	1701410	4788620	617436	650701	810582	3397240	3527810	2269850	671170	2650020
456000	1035760	728900	287359	150156	459174	292110	1010320	387687	196829	391090	1285340	1203140	302452	173148	298181	819258	1099950	345508	201382	492422	5766360	4851970	2339020	651832	1913970	4711560	3407080	1670250	968498	2177620	1702460	4792340	619413	652359	811094	3399150	3527180	2273470	669145	2664230
457200	1058870	732954	289916	148419	463235	300489	1032590	390582	198758	395522	1285780	1209780	313458	178112	304199	828674	1133120	345560	202563	491844	5783810	4854130	2336650	653229	1911520	4707540	3413680	1676110	966740	2179340	1698910	4779210	622366	655093	812795	3418310	3530770	2264770	668371	2657100
458400	1078840	742699	292116	147654	467246	304818	1048780	393914	200212	401663	1288550	1221500	323040	182911	309079	838863	1165160	344195	203004	492090	5790420	4852420	2335430	654616	1913920	4702930	3417380	1681850	967213	2186040	1696700	4774360	622368	657354	813243	3420750	3541520	2272410	671179	2662750
459600	1094200	751532	294655	147188	470936	300182	1066760	397494	202406	407696	1291150	1230650	334568	188030	314975	844383	1196440	343382	205112	491380	5807420	4837130	2337600	654138	1911750	4699190	3425240	1688330	968027	2190790	1699000	4751140	626722	658663	821267	3408160	3560230	2279300	670039	2668330
460800	1108060	762789	297100	146154	477318	305594	1087530	402417	205146	412728	1294140	1237060	346224	193402	320278	846123	1226960	340807	206196	489104	5821700	4839930	2338120	661543	1912600	4691270	3427420	1700030	966608	2195250	1703930	4745050	627694	660210	822816	3392830	3577960	2280670	670317	2666300
462000	1122740	773138	299515	145653	482278	308098	1107160	408020	208301	420291	1294250	1247260	358264	197555	325584	857100	1257460	338684	207581	487698	5842480	4823530	2334380	662564	1908430	4693710	3434100	1710880	963898	2199310	1708430	4727350	630870	663441	821867	3375280	3594120	2279270	671454	2657780
463200	1138980	787100	302546	145462	486039	315360	1126300	414759	211175	427325	1297270	1254350	368464	201915	331593	866292	1290550	337132	209836	485093	5855290	4812000	2336810	658750	1906560	4691150	3431760	1724850	962467	2213190	1712320	4729450	632091	665995	826272	3372320	3610630	2278140	670551	2651720
464400	1145960	803389	304247	145253	491149	317584	1136280	420542	214132	433044	1301000	1259720	379991	207177	336852	877155	1321380	335040	211855	483523	5880480	4817810	2328990	658442	1903360	4683280	3434690	1743560	960662	2232970	1713040	4715650	632902	665805	829943	3389240	3624470	2280170	671024	2657160
465600	1157950	820748	307389	145890	495738	328173	1150860	426838	218403	438445	1306770	1262370	389762	212189	341503	882770	1350230	333298	212613	480738	5894420	4811760	2326100	657084	1900800	4671140	3434150	1743550	960566	2225670	1718270	4707240	634640	666962	833297	3384080	3639310	2274840	670422	2654410
466800	1179620	836949	309514	146800	500898	336366	1161650	433781	221030	442691	1311070	1262890	398738	215692	347625	886487	1376200	331198	213336	477152	5914270	4803880	2322340	658744	1899130	4658470	3438080	1752690	958312	2222350	1726010	4697520	639196	669811	831596	3376490	3640350	2284010	673134	2667020
468000	1188820	857358	313487	147954	505952	339537	1169060	440513	224444	448170	1316850	1264660	408296	218319	354608	894526	1401790	329554	214734	473609	5939520	4792570	2316860	658158	1895280	4664670	3455570	1759740	958674	2227910	1725790	4680270	643676	674181	835328	3366200	3640390	2278820	671046	2662900
469200	1196220	879662	317395	147885	510121	333440	1177980	448527	227972	452284	1323460	1264960	415227	219596	361103	903017	1421800	327420	215321	470113	5938530	4787040	2314280	659387	1892310	4659580	3456700	1768080	957066	2235780	1730910	4678640	644819	675229	837406	3356430	3644250	2274580	669895	2657590
470400	1200380	900984	320021	150123	516951	338854	1185720	454696	231221	457049	1328410	1261990	422204	221288	367284	910743	1434950	324996	216678	465364	5944980	4772350	2312920	659662	1890980	4659980	3451840	1784280	956413	2244980	1730700	4659650	644132	677498	840366	3351510	3645740	2274210	669830	2654940
471600	1205270	926268	320925	150794	522953	348613	1197720	462232	234670	460874	1331900	1257580	427188	220863	373398	913128	1446010	324076	217326	461519	5953520	4776520	2308770	659331	1889900	4649290	3447860	1798550	951890	2255520	1734020	4664620	644451	678972	843187	3349610	3646770	2275500	669776	2651510
472800	1206150	950511	320642	152586	525393	359088	1205610	470148	238522	465004	1335120	1253230	434222	220499	380760	925622	1451630	322116	216669	456946	5957050	4771010	2302580	659742	1889910	4645570	3443890	1804750	949141	2259270	1739210	4658170	649190	683316	847152	3349360	3657540	2271230	669746	2650840
474000	1203730	975020	323339	154091	529852	358139	1205570	478648	242401	468836	1335920	1244420	436129	221086	386810	937354	1453060	319021	217757	454030	5963380	4752010	2305900	658394	1888840	4642720	3433540	1812890	948640	2256840	1755850	4649160	652160	685436	850285	3347940	3667610	2274820	673272	2648380
475200	1195090	999663	324926	155336	535007	362560	1210720	484453	245578	472047	1339230	1234040	439298	220312	391477	948095	1454690	318002	217936	449907	5979140	4741750	2303250	660227	1881170	4633610	3434060	1830230	948089	2271870	1762810	4691080	655119	689008	853648	3345830	3663260	2273170	675811	2640530
476400	1187930	1024080	325112	156758	538509	362904	1207450	491854	249186	475753	1339580	1222670	441509	219698	397257	956586	1450210	315768	218557	446120	5997190	4730810	2301540	661103	1880180	4626610	3424660	1849720	945218	2279480	1763910	4658550	657631	690992	855861	3349480	3662510	2275990	672718	2639700
477600	1180230	1047680	325676	159765	542852	369223	1206430	498413	252157	480245	1340990	1214120	442844	217876	402340	959556	1448060	312531	218304	441852	6011730	4728490	2301950	661339	1879180	4615410	3421260	1857200	943403	2285560	1766920	4633780	657005	695047	858373	3341730	3663220	2270230	672208	2631270
478800	1170750	1070410	326531	160852	544642	371812	1202630	508071	255772	487493	1339810	1196590	441548	215550	408168	971113	1438200	310012	218526	437901	6005860	4719020	2301750	661264	1876400	4602790	3414780	1870110	940695	2296740	1768380	4614530	660441	696679	860916	3352150	3666160	2266160	674553	2625660
480000	1157530	1091290	325127	162238	545538	376802	1200560	515119	258940	492320	1339600	1181680	439822	213362	412258	985124	1433520	308745	216993	434234	6017890	4708960	2299250	659563	1872720	4594680	3413770	1882100	940940	2313020	1777700	4607720	663579	701802	867378	3351540	3671350	2265350	672678	2628140
481200	1145090	1109980	326425	162824	545310	379376	1190900	519742	261575	495584	1337780	1167390	436397	211020	412093	997749	1418990	307160	216057	429768	6020290	4698920	2294430	659911	1871800	4585410	3412960	1900400	937279	2333350	1785250	4590620	666316	704811	869953	3352600	3678510	2267950	674630	2629680
482400	1128090	1131020	326039	163916	544468	379533	1189190	523800	264518	498967	1335400	1154180	432237	208660	412330	1011320	1401040	305741	216777	426493	6043660	4686790	2287630	657538	1869460	4574410	3412390	1909230	934673	2344620	1786540	4573670	666477	707103	872765	3347530	3692190	2269880	672960	2622250
483600	1109210	1147400	326270	164818	543523	371794	1176770	528031	266829	502982	1331810	1134670	427951	206111	412015	1014180	1378420	305049	217036	422115	6041820	4685240	2283770	658491	1866670	4563720	3407540	1918940	932945	2352440	1788330	4564380	669176	712242	876053	3348120	3704890	2262700	672938	2612310
484800	1099340	1162790	326835	165698	542862	373048	1165810	532850	268898	506826	1330050	1119570	424512	203545	410821	1024330	1357830	304758	216344	418535	6053620	4675930	2280180	657928	1862100	4552760	3402180	1929350	929981	2360400	1787880	4550960	672978	714907	879245	3341320	3703840	2264970	670667	2617770
486000	1082610	1177900	325576	167019	541208	377421	1156820	535618	270782	511774	1324050	1101770	416407	201294	408270	1034210	1337150	305322	214842	416322	6059040	4672420	2274190	658654	1859150	4534120	3401220	1944980	929147	2372140	1794460	4521770	674583	718506	879516	3339840	3703690	2264580	671408	2618330
487200	1066160	1192790	325279	167032	538243	378432	1144590	537694	272056	512603	1314800	1083930	409330	198331	405232	1037740	1316530	306646	214482	414007	6072370	4669930	2268190	657051	1858140	4523710	3403280	1958650	927883	2387470	1802500	4520270	674151	721908	879826	3351710	3710270	2273430	668366	2624330
488400	1049080	1202460	323856	168618	534587	378252	1133550	538190	273264	514400	1311580	1068170	399808	196154	402525	1038850	1289490	310093	213795	412773	6086290	4661780	2265030	656245	1854680	4502410	3397530	1974240	925548	2404710	1801490	4504750	675236	729399	884682	3356300	3713150	2261430	670228	2605260
489600	1028030	1210160	321722	169597	530688	371497	1115080	538649	275065	516583	1304190	1052710	391302	192916	397919	1046620	1262740	313850	213160	412707	6093010	4657940	2265460	656331	1853290	4486600	3393290	1980750	925098	2408450	1807980	4486620	678104	731236	889534	3341840	3713000	2241550	668604	2592530
490800	1009770	1214240	319328	170283	526852	367212	1098920	538134	274603	519073	1294000	1037400	379846	189654	392400	1056100	1236020	317682	212786	411887	6096250	4653100	2261520	655524	1849800	4467760	3386250	1993030	925378	2416110	1815720	4486070	677384	735111	889675	3329300	3719960	2243290	666042	2589910
492000	990738	1217270	317787	171058	522460	369331	1080800	535352	275158	517063	1282510	1019200	369154	187321	385905	1058930	1209660	321000	212075	412530	6092610	4649900	2258690	659908	1845670	4445430	3385310	2002200	923758	2429030	1822820	4476170	676210	739059	891284	3331000	3720290	2242280	667535	2588630
493200	972977	1213810	315753	172541	515419	369715	1063780	533554	276149	515133	1272510	1004690	359992	184863	379882	1054980	1183580	326200	210803	414190	6095970	4638710	2253530	661621	1842480	4430380	3380920	2018810	921543	2437120	1829790	4464900	677241	742272	892678	3327350	3720600	2237460	666905	2587960
494400	957352	1207110	313909	172416	509952	366509	1050210	527025	276168	512109	1263170	991955	347968	182154	373065	1056090	1158150	332374	210753	416068	6093510	4629850	2253560	658944	1838960	4416770	3376620	2028920	919187	2448540	1833630	4449920	677731	746575	893879	3332300	3713310	2234190	666178	2587140
495600	944070	1199480	311645	172322	502884	364281	1035530	522742	276031	508078	1254590	982914	337466	179172	367093	1056020	1131210	338634	210148	417386	6107230	4619050	2246520	657379	1836220	4404000	3372150	2040550	917098	2457810	1841150	4440300	680470	750360	899129	3334410	3712980	2234870	669062	2585610
496800	929647	1190680	309238	173616	497737	358624	1025780	517138	276112	503366	1243910	971335	326984	176106	361274	1054240	1107710	345724	209946	420886	6105010	4602400	2244110	654300	1835350	4398520	3372070	2052580	917581	2459870	1843740	4430640	680488	756490	899775	3333610	3715470	2225920	667480	2577220
498000	916334	1177510	307434	173686	491342	355443	1012320	512519	276387	500187	1237390	961202	317385	173290	356050	1046620	1083650	353292	210409	424186	6101420	4590010	2245240	654161	1838270	4387450	3374260	2074270	917253	2481820	1855960	4412810	678860	760591	897420	3332230	3725010	2228760	665746	2574370
499200	905023	1163360	305484	174367	484788	353262	997474	505888	275097	493424	1228450	956009	307283	170906	349339	1043810	1059140	359788	210116	427128	6125400	4580950	2244720	652891	1832780	4370780	3378890	2082950	916069	2488730	1866150	4422040	680613	764336	898976	3335410	3726250	2215840	665297	2568360
500400	893112	1150540	302682	174319	478942	355145	980360	499184	275420	485975	1220210	950769	297362	168040	342967	1045090	1035400	365820	209947	431325	6125450	4578170	2242330	653960	1830880	4366080	3376620	2082560	914917	2484980	1875130	4411230	679673	767790	896264	3338300	3725270	2209380	666140	2560360
501600	882151	1134220	300640	174509	474242	349822	970638	490056	273646	478446	1214950	945387	289686	165368	339165	1041310	1010410	370837	210665	434270	6119160	4572490	2242380	655423	1830030	4358460	3393670	2087480	915385	2487970	1878260	4400850	679805	771339	899245	3340810	3722760	2212180	666571	2559730
502800	870663	1117020	296760	174626	467311	353132	959268	482072	273938	469373	1205940	944158	282691	162583	335936	1039630	991681	374480	210042	438811	6123900	4560120	2247720	656087	1834540	4353310	3398040	2094470	913342	2487250	1884290	4385960	681708	775304	902278	3342660	3717010	2206810	670300	2558350
504000	863596	1098200	295146	174895	462295	347340	945118	471810	273367	460350	1200630	941564	277258	160821	333962	1029230	971906	378825	209714	442455	6116100	4541720	2242430	654981	1829810	4346250	3381060	2109940	912901	2503650	1895940	4371880	680012	779118	902854	3347490	3718860	2205510	669058	2547440
505200	861488	1079590	292644	175268	456543	348794	931730	461744	273142	451386	1193440	946098	272289	158774	331570	1023320	958437	382103	209766	445316	6132450	4527100	2231690	656435	1821460	4335430	3377580	2121530	912212	2504450	1900140	4363940	679776	782832	903976	3350210	3727800	2191430	669598	2541250
506400	861264	1060790	290180	176000	452972	342443	918350	450386	272620	442359	1190080	949300	268596	157005	329725	1022790	943574	384729	209335	449360	6138820	4526410	2225180	656033	1820080	4331090	3375120	2123910	911067	2505900	1906440	4351570	680248	783713	906902	3350950	3736240	2189950	669524	2539630
507600	858455	1043130	289846	176540	449490	342276	909640	442556	272272	432740	1190620	953474	266077	154788	329213	1016840	932584	385125	209816	452484	6140880	4510950	2226550	657034	1821540	4338570	3375850	2130470	908623	2510900	1914200	4343260	681386	787242	905622	3350120	3734570	2184440	669680	2533270
508800	862523	1024000	288144	177199	446773	337923	900523	433384	271020	423929	1189510	959114	264177	153979	330153	1006730	923344	386485	210268	454567	6146510	4496850	2222200	655433	1820050	4340140	3379000	2134560	908156	2520640	1921620	4337220	685994	790669	908491	3350460	3733600	2169800	668544	2519540
510000	865162	1007170	286559	177247	443942	336738	891989	423303	269796	414634	1191050	965952	263240	152685	331321	1003490	914295	385982	210612	456451	6156900	4483120	2219990	656614	1820740	4340010	3381640	2142450	907607	2523750	1927030	4341200	686917	793710	910496	3351620	3765040	2164830	672380	2514500
511200	868864	1000270	283323	177838	439709	336782	886263	415575	268633	407033	1188840	972258	263566	152014	335341	1000800	908654	385280	211663	459657	6154350	4481450	2224890	657503	1822400	4331940	3407930	2149370	908816	2533020	1938960	4343960	687058	796048	911918	3349340	3766130	2161540	671300	2517800
512400	876658	986005	282186	178310	436956	342717	885595	407602	267590	398992	1189230	981851	264924	151282	338414	994354	900460	384687	211627	461487	6150540	4469470	2226190	658669	1823390	4328470	3412500	2162070	909929	2535130	1938610	4332600	685425	800562	911162	3349210	3747800	2158250	671603	2518150
513600	884854	971396	279032	179030	434505	346890	883406	399811	266682	392260	1189180	990318	268105	150866	342640	988808	896666	384444	212518	463599	6147580	4473070	2223210	659475	1819860	4327730	3429010	2169000	910980	2535080	1940110	4342620	685692	802506	914739	3348350	3735380	2152540	670137	2508920
514800	891517	955191	277133	178676	432312	351977	890083	393827	265512	387456	1188320	999857	271961	150835	348179	986416	896036	381287	212916	466733	6147440	4464020	2221750	659361	1821390	4333360	3435200	2177790	911084	2536520	1942120	4308880	686970	804269	916064	3365910	3731250	2141590	669035	2505800
516000	904184	943940	275420	177966	429940	346924	891860	385981	263604	381650	1189720	1008450	277449	151670	355112	985422	898269	381476	213739	467725	6154240	4452290	2220170	661454	1818740	4334310	3445480	2178360	911048	2538030	1948640	4300550	688825	804488	919555	3368590	3736510	2136210	666836	2509660
517200	918823	930286	274670	176742	428571	349955	897736	380183	262655	378023	1189870	1016170	284052	152384	362979	976492	906925	379087	213996	470108	6156420	4447250	2221240	659969	1816360	4342430	3450240	2181350	909900	2539340	1959160	4291780	691672	807780	920653	3370850	3739200	2128060	667183	2501520
518400	936793	919515	274440	176144	428496	353653	906829	373469	260679	372647	1192980	1025930	291415	152960	370708	967996	913639	378832	214633	471131	6155160	4437770	2222700	661622	1813570	4344250	3455830	2190750	910753	2544360	1956790	4273110	692100	810601	925018	3372880	3746520	2119900	664139	2491920
519600	952149	908829	273810	175050	428010	362495	916989	368790	259478	369165	1191380	1031960	299182	154541	377871	966541	924521	376042	215243	473700	6153920	4432920	2222100	663058	1809630	4347660	3461330	2193420	912106	2545610	1961230	4260450	693095	811981	923598	3370500	3750060	2112720	662544	2489270
520800	968877	903394	272552	174404	427878	365722	930694	363752	258780	366812	1191850	1038110	309404	156134	387478	964972	937757	374671	215814	475400	6143360	4428200	2228710	664561	1807750	4352410	3467590	2198200	910788	2549430	1966350	4262040	694370	810191	927757	3379620	3754730	2108840	661081	2482690
522000	982320	894136	270490	172663	426778	369238	946730	361000	257584	364344	1189220	1044290	320448	157674	395196	962797	952548	372249	216386	476951	6130730	4412870	2231000	666671	1804420	4348850	3471820	2201920	912166	2544430	1972410	4260450	696527	813624	929152	3383490	3759690	2101780	659874	2470200
523200	999500	889057	269673	170895	427324	367312	960550	357966	257296	362909	1187510	1052050	328308	159894	401162	959752	970448	370112	217152	478535	6121750	4405110	2234580	665982	1802820	4351300	3480650	2212930	912057	2559850	1973030	4245060	696326	814259	932004	3392120	3765690	2089660	662018	2463680
524400	1017980	882138	270371	169925	427715	369650	976496	356666	256896	362383	1185180	1059970	336966	161654	407460	958172	988269	368537	218920	480278	6103700	4398330	2234090	665804	1797920	4341230	3496420	2226430	911946	2560150	1971810	4248900	697864	817633	933922	3406530	3776410	2084220	658569	2462520
525600	1036220	877640	269706	167745	427630	366652	994711	354121	255719	362988	1185660	1068480	345932	164854	413523	959457	1008560	365782	219310	481025	6124670	4398770	2225380	667223	1796560	4336180	3496980	2222450	913477	2553040	1976490	4232400	701852	818077	939894	3424690	3780640	2075350	655313	2451840
526800	1056120	876452	270982	165696	429541	365717	1012350	353506	256126	364359	1186070	1075380	357531	167319	420230	957224	1034460	363514	219897	480512	6106810	4388340	2228060	666681	1795430	4325820	3496880	2229410	913031	2549160	1973530	4235010	705427	821345	941636	3418890	3783880	2065040	654352	2445070
528000	1074800	876486	272816	163458	431099	366000	1030970	355237	255898	368328	1186390	1085760	370560	170757	427693	953178	1057190	362650	221336	479824	6094180	4376780	2228570	665102	1799530	4320670	3509080	2229930	913796	2552680	1982040	4219010	706425	818686	943456	3409810	3793600	2056540	651382	2436470
529200	1092860	877525	273498	161458	432748	372141	1050330	356214	255910	369543	1188290	1092440	384810	173070	432416	954792	1082940	361454	221889	480567	6082800	4367820	2228380	666528	1798380	4314030	3522980	2235910	914797	2555560	1993850	4220220	711798	823084	945739	3396650	3796230	2046620	651947	2425260
530400	1112130	882286	273361	160148	433732	379700	1070760	357975	257365	374040	1190370	1097540	397506	175655	436164	956314	1110990	358162	223357	482065	6071970	4360610	2221120	667448	1794320	4309570	3544800	2241500	915053	2557480	1997360	4218800	713207	822857	948040	3394850	3805570	2044230	653717	2424830
531600	1131930	887659	275444	159409	436493	381733	1089250	360340	257289	377130	1190750	1101510	408304	178416	437822	954036	1138120	356791	224542	482821	6063190	4363040	2223650	668106	1802060	4310090	3563050	2246800	916548	2558900	1994640	4206680	712360	822235	947325	3386160	3806550	2029380	652948	2415510
532800	1148590	891608	276742	157953	439439	378181	1105940	362788	258448	380070	1191960	1105700	419515	181376	438924	950878	1176140	354137	225989	481930	6044190	4360390	2224290	670486	1801790	4303490	3558310	2250000	917997	2561000	1990600	4207570	715333	822520	953648	3382550	3811720	2029460	652778	2412960
534000	1159810	901113	279553	157331	440649	384384	1124030	365986	259983	384642	1191450	1111520	429463	184289	441724	955897	1206480	351666	226655	480930	6052560	4352320	2222440	670880	1796410	4298080	3568010	2254090	916173	2560720	1989890	4204530	719760	822085	957660	3379080	3822630	2020070	650469	2401150
535200	1169640	913348	280886	156334	444077	388608	1139260	368713	259878	389910	1192310	1117280	438172	186538	446362	956291	1232940	348885	228956	480068	6042650	4344430	2212460	672914	1791720	4290530	3586210	2262720	915331	2561490	1991780	4207820	719278	821098	961924	3381470	3828450	2009360	649712	2390830
536400	1179300	926610	281588	156016	446260	391982	1155390	372627	261219	393726	1192140	1120290	446765	188594	448123	956325	1261900	347215	230387	478268	6031710	4337180	2205710	671243	1785950	4281640	3589340	2267400	915052	2561100	1989180	4198640	721315	820985	963327	3382160	3846290	2002880	651087	2395410
537600	1187460	941663	284586	155660	449388	398861	1172820	377345	261892	399373	1196470	1123690	455646	191571	453230	953013	1293720	344494	231460	477116	6024410	4327620	2205480	669689	1788060	4279260	3598460	2271430	918161	2559180	1983710	4184920	724342	816703	968808	3407980	3858410	2007660	650583	2393240
538800	1195210	959330	287473	155909	451254	403900	1183310	380120	262682	403849	1202140	1125640	463810	192855	459885	952001	1319510	342620	233269	477047	6027820	4313890	2204390	668269	1790510	4274100	3601680	2275480	916610	2559760	1983190	4166690	728812	817403	974104	3402160	3863820	1985700	649767	2368610
540000	1202090	978805	289571	155776	455072	408784	1191660	384014	264483	406988	1205550	1127780	471077	194420	462880	952074	1343420	339991	234328	474975	6027470	4317470	2207110	667877	1792640	4271360	3604080	2276680	917222	2560880	1992030	4141040	730559	816715	976136	3389320	3871140	1958310	648874	2337130
541200	1207600	1000570	291789	156766	459632	414696	1203100	389183	265341	410971	1208010	1123660	477087	195982	464585	956871	1360030	338545	234915	473575	6021620	4309170	2204400	669575	1789170	4266560	3614400	2279390	916918	2561580	2002420	4133870	733120	819208	980424	3380020	3893760	1951250	647822	2330180
542400	1206460	1023010	294273	157634	463786	421387	1211900	394366	265744	413175	1206700	1123280	481299	198135	464194	958613	1378660	335775	236088	472043	6016680	4313370	2201240	669413	1784810	4261570	3622380	2279220	919149	2561520	2014620	4120460	731833	817948	981695	3365930	3902200	1941450	647466	2325230
543600	1204380	1047650	294343	159167	467406	430741	1219110	398804	267340	416499	1204880	1119010	486058	202362	469522	959752	1394620	334231	237418	470710	6025860	4299870	2192410	670152	1780840	4260280	3642340	2280680	917832	2561840	2015850	4112330	732220	821486	980807	3363920	3898840	1928430	647132	2323960
544800	1196660	1072900	297092	160495	470558	437674	1221160	402065	267548	419524	1204960	1113780	488298	204204	471868	966202	1406710	331973	237840	468499	6016680	4280310	2185610	671050	1778200	4256790	3664950	2286160	919387	2555930	2008190	4093920	736263	823835	987658	3361540	3898650	1926010	647714	2307140
546000	1191460	1098810	298873	160722	474216	440467	1222800	406146	270220	422676	1205460	1105450	492186	201967	473604	975267	1417370	329949	237613	466677	5998100	4279200	2184540	671318	1780170	4241920	3660230	2288530	920098	2555720	2008170	4089190	735444	826750	987463	3360780	3899020	1924050	647040	2313010
547200	1187100	1123360	298564	162663	476364	439255	1224630	412155	270688	426569	1207940	1096230	493529	201992	475280	982526	1424550	328526	236577	464736	5993770	4270970	2180550	670858	1776440	4231680	3669640	2289430	919688	2547920	2016970	4080340	735644	826471	988509	3362000	3890510	1912400	645603	2299130
548400	1187990	1153900	299645	162762	478551	447519	1219990	416572	270954	429673	1207530	1089320	495069	201988	477150	985568	1432670	327246	236794	462755	5990750	4262150	2182780	672015	1777980	4223090	3678670	2290060	917560	2544480	2033410	4088620	738097	828501	989287	3360770	3897200	1906920	648235	2299030
549600	1191510	1181810	301344	163900	480488	450622	1219340	421898	270891	432365	1207800	1080010	495590	200820	479947	984906	1437190	325835	236696	460921	5991580	4254180	2174880	671886	1774610	4211170	3685200	2295970	915776	2548200	2042660	4093230	737982	826974	993168	3369040	3897840	1900160	644778	2283410
550800	1182830	1208790	302624	165291	483996	457202	1210660	428236	271287	436244	1208170	1069270	496068	199280	481099	990377	1443410	326358	236268	459096	6001080	4241630	2165190	672233	1774330	4210790	3687900	2299080	913870	2545030	2039360	4075950	741620	826754	994870	3364830	3895760	1886810	641436	2282280
552000	1171980	1235610	303450	167181	486076	455901	1199670	432838	271000	439233	1207230	1058040	493733	198253	481894	993259	1440090	325272	235214	456498	6008370	4248330	2165800	671910	1774770	4204040	3690420	2298160	914062	2548000	2044750	4053040	741128	822160	995650	3351940	3903470	1884840	640536	2275410
553200	1159610	1262370	303466	168344	486729	457747	1189590	437858	270969	440834	1208750	1045260	490066	196296	481422	995824	1430800	325464	233953	455661	6005430	4252620	2160710	673304	1772260	4195690	3690380	2293870	913097	2542810	2053540	4026530	741406	822925	994210	3335800	3899650	1877590	636494	2274000
554400	1144180	1286530	301082	170247	484604	457054	1175520	441908	271891	443289	1209590	1032840	484210	193926	478224	999302	1426510	326335	233259	454040	5995670	4243370	2157940	672422	1768500	4188150	3705700	2295100	913521	2539830	2069100	4025010	740154	823295	995102	3319760	3899020	1869660	636786	2257900
555600	1131780	1310710	299536	170844	482232	460091	1165580	447009	271085	446818	1208590	1019100	480299	193418	477054	998925	1416830	326530	231686	452130	5977460	4235520	2150850	673952	1762050	4183930	3712010	2296160	913971	2536650	2077590	4004330	738699	823848	992673	3306520	3899450	1861580	633645	2248190
556800	1113890	1333730	297517	172232	480700	461356	1153530	451856	271180	450982	1206720	1005760	477382	192598	478307	992492	1403150	327195	229959	450949	5973380	4226690	2145030	674489	1758480	4182650	3716980	2291090	914051	2529570	2075500	3998700	738768	822377	995537	3307940	3898610	1853310	636235	2234670
558000	1098610	1352700	296575	172783	479663	479376	1132950	453714	269882	453654	1202050	993837	470520	191010	475656	997282	1390310	329533	228487	450279	5978750	4222280	2142600	675545	1756830	4174740	3714910	2294070	913507	2520000	2077120	3996860	738422	823136	994066	3313630	3902570	1848510	632443	2230450
559200	1084860	1371610	295266	173234	477082	480530	1113220	458064	269488	455598	1198970	982426	465421	189960	472970	1001770	1370920	330239	225336	450285	5974930	4217360	2141840	676632	1752290	4162230	3708860	2295220	914258	2518610	2083930	3976110	735098	820639	991238	3313210	3902860	1840040	634493	2217430
560400	1071820	1387140	294028	173578	475270	487694	1095870	461043	268412	458430	1194070	970358	458974	187910	470036	1008220	1350090	333223	223826	450198	5972170	4213970	2134010	675309	1754810	4157160	3701680	2300520	913280	2517990	2093160	3974290	736260	822631	990816	3310840	3895340	1828480	631588	2208240
561600	1059080	1400380	292601	172810	471992	488905	1078080	463003	267568	460487	1192620	957464	452442	187332	464642	1005150	1326950	336610	221798	450152	5966790	4202520	2130830	675840	1749340	4158980	3694570	2305720	912656	2516850	2094720	3969320	734900	817823	993292	3312380	3895780	1826770	631095	2203800
562800	1045660	1411240	291989	172696	468283	495825	1062280	465191	266464	461977	1187610	946963	445700	185866	463694	1000290	1301330	339528	219659	450640	5967720	4191370	2125830	675456	1746330	4160030	3691590	2305890	910853	2513560	2093310	3967230	736391	817385	989419	3313320	3896420	1811580	628058	2191620
564000	1034310	1419460	290422	172567	464399	477315	1044010	465952	265628	464463	1182970	935286	437833	184832	460414	997354	1274930	343025	216806	451051	5977700	4192990	2118890	676472	1741340	4163280	3689070	2301560	911046	2504450	2098310	3950500	735300	814772	991597	3315110	3889760	1812480	626307	2187600
565200	1022360	1425700	288872	172309	458030	469940	1023810	466036	264284	465968	1180330	926027	429324	182448	455487	995839	1247200	348001	213514	451610	5965100	4189840	2112430	677322	1737450	4162050	3694310	2295910	911032	2503300	2112930	3953180	735754	817012	993185	3319580	3886190	1803220	620978	2185150
566400	1013220	1426510	288158	172028	453188	465374	1006760	466528	262812	466466	1179500	913966	418542	181215	449905	996247	1220540	351727	210912	452459	5956340	4182110	2104010	678412	1732640	4157950	3688480	2293640	913684	2502100	2119680	3955100	733507	816703	989933	3321430	3889820	1795100	619878	2171900
567600	1004830	1424040	287650	171433	448100	471514	990423	465837	260462	466991	1174520	903940	411773	179525	444916	992850	1193820	355567	209847	452900	5953560	4173660	2099370	677473	1730010	4153560	3688020	2298910	911672	2496820	2119050	3953990	731724	818598	985244	3316810	3887900	1787480	617170	2163470
568800	993918	1419060	287035	171115	442645	467640	974633	463897	259290	467405	1169610	894591	403327	177712	439105	989692	1163050	360206	207691	454189	5943800	4174230	2097580	677515	1729680	4143580	3683470	2295130	912241	2490730	2118890	3954850	729620	815434	987543	3316950	3882500	1779580	616443	2145590
570000	980162	1406990	287000	170948	439253	469607	962175	463235	258526	467347	1164330	886778	395233	175729	434310	988136	1136570	363098	205856	455826	5940130	4177760	2095090	677683	1725730	4136820	3680640	2295880	913689	2488500	2123920	3937790	729075	818200	985420	3318120	3880060	1773870	616609	2140420
571200	968675	1396510	285347	170443	435261	460840	946728	462550	258038	465409	1157480	878564	387076	174482	430076	993070	1106200	366446	203012	456401	5930830	4168360	2089690	678669	1722720	4122110	3683800	2293350	914016	2482430	2136000	3934870	724846	816702	985142	3321100	3880870	1769520	619506	2132870
572400	960603	1382260	284320	170630	432159	464853	933020	459576	257057	464472	1150550	876009	378171	172757	424446	993697	1084080	367922	201576	456130	5923840	4157200	2081520	678867	1720860	4107900	3686580	2293680	912718	2474990	2133980	3933060	724595	816550	981837	3322740	3873650	1758870	615034	2124510
573600	954038	1367360	285254	170880	429860	470873	918224	457720	255918	462804	1146460	871837	372013	171762	416248	987877	1059840	369142	198694	457103	5924210	4139220	2075320	680339	1718040	4098050	3688240	2293220	911684	2471470	2133140	3922350	724275	813985	985384	3322590	3865950	1753060	615512	2119230
574800	945277	1352410	285518	169505	427377	485405	908822	453647	255258	458296	1142260	868819	364036	171234	410440	982750	1037810	368261	196526	457760	5922440	4128680	2069920	680661	1711550	4090250	3693450	2292430	910115	2466730	2133200	3922130	727238	816845	985614	3324630	3854210	1746680	611726	2108060
576000	936426	1334140	284032	168781	424149	484521	900668	450120	253859	456803	1138880	866978	359173	170028	408639	980868	1018050	369360	195388	457590	5917420	4120350	2064300	678262	1711260	4084930	3695530	2287290	911436	2462760	2142720	3911960	729306	813483	988198	3326220	3841000	1743790	610922	2103060
577200	929230	1314350	282784	168210	423392	488116	892627	446490	253311	454577	1133650	864684	355436	168802	404498	976647	996325	369374	194021	458098	5903730	4120830	2063960	679430	1708730	4079280	3693870	2294360	912102	2466950	2147680	3916070	727217	816925	983608	3326710	3826690	1738530	607470	2098030
578400	919354	1296310	281710	168100	421558	477462	884961	447265	253065	450166	1130240	864395	350100	167846	400983	976059	977468	368058	192234	458264	5899870	4126760	2057670	677626	1707790	4079020	3693000	2296150	911268	2467870	2145290	3921200	723952	814991	983798	3327580	3827610	1727400	606635	2082440
579600	917803	1277560	279806	167679	420155	474869	876486	444442	252186	446855	1125520	866154	346666	167323	398785	975520	961192	366344	190940	457589	5905550	4137260	2057670	679452	1704850	4070200	3683390	2297540	914475	2466210	2142560	3908580	725590	818902	979348	3322510	3821840	1714000	604744	2068360
580800	912669	1256090	277286	167806	419891	464035	871718	441353	251913	442820	1122120	867322	344909	166255	396422	968142	945362	363514	190348	457948	5908050	4119400	2054950	681148	1704840	4068390	3692150	2294540	912734	2466030	2145710	3890360	726096	818713	980163	3323610	3815990	1703450	603990	2056230
582000	911562	1236410	276055	167606	420214	465558	868546	437382	251785	437581	1119720	867570	344844	166278	394130	960879	931752	360100	189033	456515	5902870	4099600	2052220	680851	1702720	4060900	3688970	2292080	913150	2462720	2149900	3888980	724984	820044	979780	3319780	3808510	1698710	605699	2051920
583200	913151	1215620	273823	167916	420660	458734	870411	434039	252047	435305	1113860	873047	343224	166009	392861	957438	923572	357848	188502	456352	5895680	4087950	2049460	680381	1703500	4054210	3689990	2291140	912672	2458210	2155150	3880130	721174	816380	976889	3327270	3799780	1694600	604725	2040360
584400	917255	1192060	272918	168654	417888	459915	868765	429679	252333	430928	1109920	878920	342805	166402	392275	958001	911254	354095	187530	455171	5888260	4084820	2048700	682010	1703240	4047600	3684000	2285590	911806	2452020	2159530	3877510	718360	820653	970253	3328910	3799530	1684830	601860	2034750
585600	920850	1170840	271583	167662	417689	447957	870208	426309	252260	426832	1106640	884034	343946	165925	394154	952802	906570	351310	186980	454761	5877140	4078710	2048130	680822	1704030	4046270	3635580	2283360	913302	2448940	2160340	3868720	718444	818959	970582	3344790	3794210	1682160	601367	2029000
586800	922824	1153020	269984	167416	416516	448754	872190	422605	252194	422084	1101500	889555	346011	166464	396392	949141	901140	348111	186642	453082	5874030	4072570	2041650	683524	1697880	4042800	3643230	2283780	913004	2444820	2163840	3867990	721195	820212	969521	3342040	3795920	1672650	598393	2020410
588000	929765	1135320	268253	167472	414164	441798	876680	416968	251323	417100	1102490	894919	349024	166979	400617	941511	897864	345681	186273	453808	5860950	4064270	2042300	683161	1699640	4035980	3639890	2283080	914297	2439940	2167700	3862540	722144	817824	971624	3337210	3787460	1667890	596872	2015250
589200	939573	1118820	265580	167455	412410	440545	883427	411934	252000	412747	1101690	901562	352260	167972	404748	941009	898879	343302	186018	452508	5841150	4058670	2051210	682274	1698570	4033620	3638510	2278250	914502	2435860	2171210	3852630	722478	820291	969918	3332770	3777420	1655310	594378	2001290
590400	952777	1101000	264113	167865	411961	429620	893245	407927	250713	409054	1101450	905390	357496	168990	410035	941500	902025	340584	186079	450815	5813040	4057910	2053300	680860	1694890	4020770	3631100	2278780	915487	2435650	2172530	3846740	720140	820220	968921	3332600	3774370	1653210	592272	1993570
591600	961671	1083200	262678	168100	410493	432110	902389	402939	250424	405052	1100550	912385	362837	170299	416197	942811	906539	338942	186921	451253	5788030	4054160	2047440	682626	1689070	4011970	3625870	2277500	916804	2430220	2180230	3830930	721025	819918	968274	3330920	3774900	1648090	589639	1984130
592800	971489	1067560	260626	168540	409976	425597	916104	397915	249421	400759	1098410	917963	369328	171401	424020	939601	911999	337000	186718	452200	5773880	4046640	2040570	683562	1688950	4011300	3627580	2273900	920558	2428340	2176790	3819190	721317	818335	966298	3332820	3768860	1639640	589487	1975060
594000	980369	1053930	259272	168029	409833	424922	933585	394194	249867	396548	1096210	922433	376777	173542	430540	937666	919394	334772	188012	450602	5752080	4034510	2033150	686474	1684840	3998040	3629380	2285080	918711	2440270	2180010	3815270	719702	819806	964171	3333190	3768290	1629840	588038	1964030
595200	988641	1039230	257758	167158	408800	417913	948887	390392	249619	394345	1093870	929079	384284	175388	436095	940143	932364	333460	188224	451298	5751430	4033610	2029530	685613	1685290	3989440	3632880	2292480	921537	2437240	2178570	3803260	717926	817540	964730	3326190	3760530	1623430	586529	1956610
596400	996546	1026200	256873	167081	408001	419855	971972	387153	252023	391614	1090590	934258	391176	176540	441518	940906	946610	331439	188664	449943	5739640	4022220	2034330	684349	1691060	3978620	3629660	2291460	922500	2432030	2185870	3789330	720175	817979	965728	3327290	3752860	1614440	586049	1949760
597600	1008860	1014840	256669	166570	408068	412825	994249	383859	252625	389448	1088900	942825	399343	179014	447820	944129	959922	329286	189000	449406	5728770	4011650	2029550	682359	1691890	3971600	3625240	2286960	922685	2429130	2190660	3770890	719943	815862	966099	3329550	3750200	1603880	585332	1936080
598800	1018440	1005490	255810	166463	407748	414753	1014810	380938	252413	386584	1088930	949732	408336	180793	454632	945303	980211	328536	189426	449334	5714470	4001860	2025800	680846	1688410	3967190	3624020	2284710	922280	2421790	2199520	3753270	720903	817668	964948	3337270	3755680	1592200	582973	1928810
600000	1028350	996552	255974	165653	405834	407674	1038460	378358	253327	385066	1090070	956471	416390	182816	462370	940328	1000270	326280	190159	447620	5697790	3987550	2026290	681000	1690900	3967790	3624590	2286110	922797	2414790	2202440	3744060	719167	815740	963666	3336060	3760880	1584020	580452	1917630
601200	1036940	989303	256009	165452	406420	412837	1063700	375858	253799	382852	1087230	963142	425072	184822	467422	939588	1021420	324529	191204	446352	5681640	3983530	2023480	681168	1687140	3973950	3614910	2288370	924780	2416590	2204130	3729980	718295	815622	961670	3329310	3814850	1576280	577356	1912790
602400	1043930	982143	256378	164313	407917	413366	1089530	373644	254512	381419	1082310	970790	431102	186547	472227	943255	1046430	322835	192359	447146	5677770	3971450	2017930	681784	1685760	3955870	3607390	2288210	925539	2419690	2206440	3715690	719156	813736	961696	3328530	3818950	1570560	577134	1902680
603600	1051410	976873	256426	163722	409364	417016	1112020	371483	256471	379667	1079510	977606	439373	188999	475798	945684	1068190	320403	192878	445488	5665360	3965270	2017340	683112	1685320	3947050	3604380	2284650	925383	2414420	2210130	3703950	720559	816141	961151	3324260	3815030	1560350	573796	1889890
