# Supplementary material for: The singularity response reveals entrainment properties of the plant circadian clock
Source: Nat Commun. 2021 Feb 8;12:864. doi: 10.1038/s41467-021-21167-7 (PMC7870946; doi:10.1038/s41467-021-21167-7)
Supplement: Supplementary file 4 — Source Data [file 41467_2021_21167_MOESM4_ESM.zip › raw_bioluminescence/PRC_measurement/2hdark_mutants (Figure 2)/prr9/prr9_t=72h.xlsx]

## Sheet: prr9_t=72h
time (second)	prr9 No. 1	prr9 No. 2	prr9 No. 3	prr9 No. 4	prr9 No. 5	prr9 No. 6	prr9 No. 7	prr9 No. 8	prr9 No. 9	prr9 No. 10	prr9 No. 11	prr9 No. 12	prr9 No. 13	prr9 No. 14	prr9 No. 15	prr9 No. 16	prr9 No. 17	prr9 No. 18	prr9 No. 19	prr9 No. 20
1200	604679	1151640	597503	598806	1284190	506737	345101	442456	440294	1460730	609704	509944	598305	1104430	1181630	484647	540799	1776780	427107	538754
2400	644019	1272700	657975	794168	1617720	526534	415338	492957	716390	1578540	818808	582029	618105	1157880	1288660	445484	695028	1830320	523705	643773
3600	724480	1425510	852271	863484	1774970	546833	519392	543727	815259	1621740	975394	676446	635054	1230940	1284290	438413	831232	1811660	585196	707437
4800	750599	1451320	937912	839913	1801880	557037	577463	567178	784955	1565350	984865	716710	608907	1243860	1252490	436130	818162	1749260	610339	757048
6000	742403	1429400	966907	847058	1812340	554032	616409	572808	738404	1488670	995575	709010	576974	1225080	1241550	426312	816716	1671490	626448	769063
7200	724957	1392260	970971	853928	1802350	545046	623649	568338	707288	1444850	998800	700304	550976	1206020	1242000	418431	816693	1638150	629502	756278
8400	709282	1384650	976387	842130	1755730	529165	608323	564307	695896	1421650	991350	695399	531750	1198850	1248730	401252	797304	1630600	625400	745894
9600	700502	1383950	967747	826194	1724750	513727	592248	559259	691748	1403680	975254	690979	517639	1241980	1249000	382710	775459	1655330	626158	746214
10800	694256	1394120	958122	813599	1672180	499625	580943	561235	689594	1385210	957979	691246	513780	1262890	1266660	363919	755168	1661150	628459	750635
12000	689320	1397700	942903	821370	1632550	489524	570497	565727	693079	1391490	940292	690810	516170	1283510	1276450	353842	730865	1634780	621590	757018
13200	685217	1390820	926338	838188	1587840	482847	556597	574210	691050	1401870	925830	686022	510607	1279770	1278120	343327	709495	1618260	612882	764194
14400	679135	1381210	911946	850147	1550460	476930	541775	578953	688414	1408100	908055	681918	503505	1265550	1283240	336170	694309	1586670	613369	771086
15600	674967	1365790	900494	856179	1512240	472744	529465	579954	683011	1378970	890220	682896	497204	1250660	1270340	327782	684718	1553570	614216	773289
16800	670633	1353240	890811	856292	1475200	468597	521341	581999	680485	1310620	874818	677228	486129	1229160	1253230	316560	673429	1503580	614816	782670
18000	661872	1334740	881367	851158	1445020	462465	515014	579595	675936	1249210	864445	671358	471150	1218410	1230690	306231	668342	1445140	613230	779900
19200	658537	1328820	869000	841475	1405870	455486	506332	575657	667031	1200940	855399	667243	464060	1203680	1207560	296468	662791	1394320	613654	778278
20400	651248	1314930	850094	829791	1381560	447721	500076	575486	659714	1167150	846667	659032	451971	1184690	1194090	286648	655286	1357460	617236	780038
21600	641073	1293010	833858	823583	1361150	438222	494550	567520	653940	1127260	838753	648593	442290	1171320	1172100	274914	647921	1334610	621318	780479
22800	630223	1280010	822043	813018	1322680	430121	488534	558003	645414	1094000	829028	641758	436287	1153500	1150060	267017	641987	1313810	624356	782702
24000	621491	1261710	813271	802218	1283660	422822	481869	552342	638199	1063120	825086	634449	429401	1132480	1133970	257480	637644	1280390	624787	780999
25200	610039	1241300	801785	797581	1244120	414987	474726	547193	630704	1035300	816080	626091	421913	1115970	1120140	248255	628110	1250950	624964	782719
26400	596240	1211400	786751	789045	1215040	405250	467916	540633	623408	1008190	804207	612878	409766	1100360	1106060	240576	619774	1225200	626357	778010
27600	584534	1192910	776634	779939	1181380	395405	461195	533907	611111	975511	795140	603758	400949	1079170	1089130	234668	615105	1174460	625025	774195
28800	569576	1172450	768456	770608	1156680	386473	454514	526423	598023	939172	785441	589921	390882	1049820	1066000	229048	606356	1111170	623665	763234
30000	558635	1143270	755512	759712	1126390	377667	450943	523189	584625	893482	772543	576715	380095	1027190	1044940	223716	593182	1081940	617224	759420
31200	543560	1117030	747579	749638	1100180	368436	445775	516460	572065	844540	761013	560236	370129	1000050	1029250	216376	583667	1054000	612198	753100
32400	529925	1090260	736991	738143	1059830	358566	439957	509328	558018	801938	748989	544850	362216	978040	1002920	206877	573512	1019850	606563	740537
33600	515934	1061950	726745	725784	1016320	349605	433211	501958	544740	762024	736244	529853	351554	946492	981310	200264	560021	987283	598888	732945
34800	505279	1029850	713065	714345	982084	340383	426435	492183	531237	724778	725809	513929	340217	915889	966971	191360	547712	956079	594363	722437
36000	492310	1007130	701969	702992	938325	330620	419964	480723	515046	690669	709809	499964	331144	883550	954240	186094	537612	922273	585520	706615
37200	478814	980753	685057	690830	899618	323366	412392	471140	496583	663949	696005	488296	322837	856569	935327	180310	525925	888105	575512	690341
38400	468563	952181	663900	678967	859770	314435	406123	462349	483351	636290	680779	474638	316643	828183	897331	177924	508968	860381	567537	680889
39600	455292	924446	650795	666600	830908	307635	402340	451005	468947	611086	666770	460676	309585	803198	877630	174860	499528	833098	560320	668844
40800	450102	907504	637992	655803	807605	301109	398334	436970	452586	588140	656673	451640	303923	781722	860174	175054	494102	812012	552843	655874
42000	444660	886435	624422	643385	779575	295412	394219	429172	441344	574418	646681	442762	299831	763726	850899	174744	481291	792325	545314	648739
43200	440846	863734	612162	632675	764443	291771	391332	420399	432629	558018	635546	433518	293926	753105	842210	174178	472284	773789	541657	643775
44400	439556	846132	602184	624993	751136	289870	388375	410563	429066	542924	627188	426101	289403	737648	833841	175748	465233	757502	539292	634108
45600	440570	831725	592789	615480	738747	287767	386663	403122	425400	534953	617623	421683	287430	721138	835767	176768	461828	745189	536854	625872
46800	439387	818338	582829	608523	733354	287862	384625	398178	419324	528822	612130	417238	286904	708716	830094	178803	461495	738624	536512	627200
48000	439793	817177	575586	606672	727207	286878	384384	393586	416161	520448	605463	412833	285540	697940	818985	182270	459609	727926	535784	619668
49200	440388	816253	569727	601003	718694	286564	383447	394646	411080	520274	603390	409935	287530	688307	808266	186510	458648	723099	534417	614145
50400	440101	804024	561605	598685	717755	285936	384411	411107	408542	518780	597614	406984	286849	681269	807084	190438	455210	718973	534069	613133
51600	440113	805511	560634	597447	722406	285693	384175	424248	405983	516368	591852	402514	287602	678338	813418	195696	458437	715042	534091	607115
52800	440940	807975	558683	596973	718479	286933	384824	421102	405255	521814	593169	401043	290282	677190	809658	200786	463115	712607	530474	604546
54000	440525	802976	555114	595705	721312	287650	386158	423728	405193	528406	589900	399253	291990	675962	808579	205885	471675	717424	529349	607568
55200	441813	806487	556645	596168	731239	288630	386848	426790	407732	531368	590791	399056	296261	677557	819025	210871	474746	721508	529500	603671
56400	443316	813501	556324	597977	735173	289750	386100	429025	410454	542944	591761	402604	299311	680712	825755	217989	474920	725658	528363	604313
57600	446093	813951	556074	598320	743465	291055	385510	431220	413548	549808	592590	402968	300670	685542	836842	223203	476540	734048	528271	606374
58800	445916	822587	559134	601422	751893	292074	386231	430087	414740	557936	592051	402324	303338	690567	844720	228517	479606	743476	528794	605076
60000	447403	829552	563430	602426	760298	294734	387226	431223	416074	574898	594719	402425	306263	697041	851684	234233	482147	756946	531075	609182
61200	447078	833831	566802	604081	772007	297609	387290	435584	417484	587756	598182	404894	310009	706834	862005	237998	482389	774660	530288	611137
62400	448092	843386	573891	609376	791317	299558	390050	434716	421647	599336	601729	404472	314404	719690	872611	242274	492478	791149	531074	611402
63600	450101	854195	579910	614063	807939	303892	391217	435473	424401	615941	607987	405961	320858	730747	878972	247260	504733	802544	537740	612333
64800	450685	865491	582460	618752	825660	308162	392936	439572	428591	633989	616605	408521	326718	742516	884017	250239	509085	820479	542010	614747
66000	456000	877452	592568	625289	849756	312199	394536	445141	434173	649789	622415	411329	331817	756580	898519	254308	514435	835598	545601	617753
67200	462783	889419	598862	634006	865962	316587	399303	448666	440208	672426	630402	415517	341521	769583	907784	260563	525866	855431	551444	620832
68400	466423	895094	604110	642871	891218	322050	401340	455438	447416	695139	641345	420079	346327	783843	923513	264374	532816	877138	556690	627337
69600	470482	906400	612724	652144	917238	327944	403964	460018	453128	713295	651290	424624	352622	800822	942585	270942	544476	897972	563793	632833
70800	474400	919724	618309	661651	941618	334210	408335	464856	461785	743703	659179	431950	359135	815963	957108	274950	553862	917739	571858	638072
72000	478645	931854	619625	668748	971768	341216	413225	471366	471165	770846	671096	438972	364634	832561	975375	279419	566001	941459	579433	648239
73200	485524	953141	630022	681347	1006130	348815	418943	477870	482872	795637	682645	445021	371129	851595	997778	286618	578899	958407	589238	657277
74400	492787	969925	638812	693465	1035990	358418	425059	483004	494233	831174	695928	454085	379972	868245	1017780	290084	592655	978408	599031	665756
75600	498569	981828	647555	704972	1067150	366799	431587	491047	503037	862481	709979	462240	385208	886461	1041690	294005	606041	1027140	610466	682306
76800	506342	1002060	659367	718364	1101800	376522	440042	496190	512917	892207	724793	471317	394450	905896	1074120	299752	622118	1052100	623230	690014
78000	512232	1017990	669699	730635	1127330	383269	446792	504642	522970	927832	732858	483608	404884	921927	1092370	302929	638657	1076570	637830	704913
79200	521649	1031890	680525	744248	1166110	390350	455857	512590	532829	956036	747095	493370	411923	941022	1135680	305928	657094	1096530	651701	719135
80400	549167	1055940	693174	762142	1197360	398395	465742	524614	543672	988737	760388	503194	425490	961203	1169950	311364	678265	1118940	669595	729730
81600	569231	1074100	701908	776220	1229230	405188	475957	538436	556356	1027500	777139	516090	432685	982979	1202420	313360	697152	1150200	686215	749198
82800	585377	1095160	718190	793187	1273330	414285	487200	550829	569302	1054980	795488	525813	442751	1008570	1236080	319371	719436	1178240	704756	763806
84000	605466	1117360	731588	848213	1305650	420134	495900	565048	579026	1092900	812710	540560	451592	1030130	1254320	323329	742930	1200250	723428	778461
85200	624994	1131140	742589	863254	1344300	427200	509814	577408	594148	1130660	829933	552860	458867	1054230	1280970	326642	766527	1224550	740752	800676
86400	643900	1154520	757172	883923	1378620	434224	521730	588797	604953	1152870	849338	562924	469507	1077780	1306470	330826	802063	1249020	761788	815692
87600	662302	1174430	765645	899431	1405910	441688	533246	603760	617242	1193600	868206	579010	477306	1100350	1332230	332082	822570	1275360	781444	838588
88800	676297	1191670	782251	917770	1443840	450899	546028	616763	631524	1221230	889848	587540	482884	1119560	1368010	330850	851734	1300250	801384	854563
90000	691264	1212850	797553	936962	1461860	461662	559243	630322	642444	1258500	910095	601110	494626	1136150	1388250	327202	879714	1323680	818217	874005
91200	701109	1223140	809269	954202	1493350	470275	570848	644190	656059	1279450	923684	612407	498850	1155870	1415400	326670	909565	1344330	834897	894956
92400	711184	1249300	826564	973618	1512050	478062	582081	654049	667429	1288720	939996	623062	508335	1177060	1439990	330545	939950	1358470	856099	910189
93600	719752	1268360	837571	992674	1520050	484644	592560	670132	677428	1305210	953439	636496	513794	1186850	1463250	329901	965434	1376750	872943	929408
94800	724845	1282870	848218	1008220	1536420	486830	604621	682836	688025	1307770	971574	645802	517224	1195630	1489200	327852	986747	1392260	889373	945836
96000	731586	1298270	855852	1023470	1531900	489108	613004	695085	698194	1322100	988035	658515	525520	1200460	1499320	329702	1011480	1398050	902478	963018
97200	735113	1299700	866261	1041670	1543610	492076	622651	707355	713430	1330850	1004770	666739	525621	1204930	1520300	332092	1032320	1411040	915158	982916
98400	739263	1319370	876902	1056620	1547080	492275	631573	718033	722756	1328430	1017170	672970	531816	1205930	1535710	335022	1053130	1423820	935180	993183
99600	745273	1322070	882889	1071790	1537240	492326	640194	728855	733593	1320740	1030660	680452	532280	1216200	1543060	337656	1072820	1424620	945105	1009060
100800	753436	1333100	892753	1083540	1540680	497147	649651	738590	741711	1304550	1043520	686956	535989	1233920	1556580	339082	1091150	1425260	950388	1016290
102000	771680	1338220	899697	1095270	1530790	495644	654892	748440	747133	1303680	1053670	695120	536557	1240150	1557230	339556	1104780	1427170	956735	1025110
103200	777562	1341620	906795	1103830	1534100	498992	662154	758132	758129	1288220	1061380	694740	533710	1246080	1562960	338082	1116050	1426120	964937	1031460
104400	788522	1351690	913438	1113770	1527820	496418	667913	765046	761492	1281520	1068660	696986	536601	1247630	1555500	337440	1125310	1419840	966407	1036020
105600	791450	1353010	912490	1119060	1523080	497714	672665	773247	763177	1267040	1076040	699628	528030	1246150	1553040	335298	1132430	1416260	967856	1041490
106800	795886	1354120	916035	1121660	1513020	495714	677919	777181	763098	1252420	1082200	702122	528638	1241040	1548240	332389	1134810	1408680	969804	1037680
108000	798558	1351010	913025	1125460	1494970	494579	678944	784825	759771	1246530	1084650	706378	525985	1233630	1530380	328628	1144940	1396660	970262	1044560
109200	797409	1350290	912577	1129420	1485340	492162	681573	789006	756935	1219650	1087270	705859	522127	1230280	1507380	324937	1146980	1387290	967529	1038810
110400	798420	1352140	908258	1130930	1457740	489182	680664	797290	753161	1216740	1090770	706581	522119	1220770	1483790	318964	1151920	1369960	964018	1038960
111600	795716	1346790	907516	1133700	1448370	485124	683514	803255	750641	1195640	1087970	702767	516756	1210710	1475300	315408	1154980	1353840	960079	1039260
112800	791292	1342960	912291	1138610	1421250	483197	682481	807492	746893	1179490	1085310	701465	515628	1203730	1463820	314027	1154150	1333920	951247	1029340
114000	787499	1327440	909291	1139250	1402390	477327	688951	813191	745451	1158130	1083770	699617	507903	1194510	1449080	310906	1152540	1320970	943289	1034470
115200	785301	1328190	911784	1138650	1383640	475225	684952	812728	740230	1135810	1079260	695702	506191	1187400	1437900	310248	1151680	1301510	933629	1021990
116400	774163	1317950	902318	1136870	1358430	469338	682384	821709	734372	1116990	1074770	690735	499538	1177380	1420950	304175	1149060	1280820	927864	1022280
117600	765864	1315820	901394	1135110	1335200	466124	682155	824091	728938	1089050	1067690	684618	494172	1168380	1405080	300673	1144570	1259280	919050	1008290
118800	759373	1303390	892915	1133950	1300680	457287	677086	826905	722909	1071360	1059990	681118	487941	1154850	1383840	294463	1137060	1238350	910110	1005440
120000	750298	1290250	888761	1129500	1281530	452546	673316	824408	717734	1040270	1054740	672248	478868	1145670	1374750	286339	1132410	1216820	901093	994158
121200	740944	1281220	879492	1123310	1249530	443407	665075	822134	707049	1021270	1047520	669596	471509	1135030	1351370	278710	1122600	1196630	887168	985734
122400	729616	1266460	872870	1117250	1225040	439356	661307	819361	702307	994188	1041630	660658	464088	1124690	1336660	271433	1108470	1176150	874269	975733
123600	721492	1256340	864492	1108590	1187310	432738	654775	815855	697362	972576	1035010	657360	457140	1113200	1316420	263779	1096510	1149770	862245	959642
124800	708608	1237360	856247	1100170	1156300	428138	651357	812682	687688	950273	1025140	648396	445064	1099430	1294930	256091	1082530	1130660	850962	952640
126000	700029	1221770	851190	1095500	1124400	420643	646088	802737	678415	926826	1014190	648646	438569	1084790	1278030	253318	1066490	1114470	840736	936822
127200	689010	1241330	836123	1085430	1095490	413289	637786	798310	670666	909341	1000930	642655	430753	1071840	1254010	248666	1051070	1099770	829270	933779
128400	676921	1254190	833958	1074140	1075680	408036	631301	786027	660912	885665	991084	630660	424998	1083220	1239970	245800	1039310	1083110	820745	921449
129600	669158	1250310	816583	1064450	1050580	401261	623677	776976	650263	874151	977318	622884	417931	1064580	1220070	242364	1029750	1065850	809815	911920
130800	657722	1243160	805809	1058650	1038480	396082	619877	766384	641167	858096	965966	611948	408778	1051490	1213250	239817	1017350	1049250	799158	899561
132000	649952	1242490	797219	1048370	1016710	390608	611813	754074	631477	844157	951790	608639	406887	1049910	1201320	237148	1007750	1031070	790026	884879
133200	640572	1232950	785926	1039890	996790	384782	603198	744965	624919	835052	938697	605159	401811	1043930	1183010	233797	994447	1019100	781422	879260
134400	630859	1222210	778382	1031900	986942	381641	597882	732728	616604	820646	925777	596160	398524	1039340	1187330	233658	984912	1005620	775056	859226
135600	623073	1209280	769722	1023410	966409	376324	590293	726325	610340	820071	914440	589339	396551	1040590	1207970	232936	975052	995099	763887	851367
136800	614115	1197510	762826	1015580	962659	373153	587946	718361	605400	808285	906288	580652	391776	1034540	1211690	232530	966635	984836	760694	844880
138000	608928	1191210	755235	1009910	951957	369123	580089	708346	597932	805128	897270	576865	390917	1018870	1188770	234940	955082	977256	750617	830711
139200	603862	1175700	746691	1003470	947838	367656	576760	704976	591510	802744	885980	572477	385091	1001240	1177460	234209	948192	973553	746635	823614
140400	598934	1168330	741852	997614	941816	366338	569838	698000	587096	801699	877083	570604	386457	987401	1181090	237240	942428	974071	743740	809718
141600	591839	1156870	736074	993208	937963	366162	565380	695969	585439	806291	870124	571688	388488	978386	1179170	241666	936835	979922	736948	807763
142800	589224	1149130	732957	990120	947214	366485	562722	690296	583670	808958	864254	564779	388773	976246	1187160	247426	934914	986142	731654	801466
144000	587474	1145810	728666	994718	947103	366836	556340	689229	582794	822410	856570	563740	390985	978918	1186340	252572	935862	996001	729197	794482
145200	586860	1138300	722014	990740	959004	369782	555583	688094	582756	828720	852240	559974	391365	985970	1186950	255720	934642	1002160	728268	789372
146400	587013	1143830	719822	994796	969063	371735	553006	683972	582255	844626	850461	560217	395712	989828	1188320	262401	938227	1011080	726958	786391
147600	589046	1138010	717940	998346	982050	373408	553330	684803	585907	864072	847897	562524	396531	994883	1190710	266499	939141	1025620	729006	790349
148800	589364	1143360	721028	1004770	1002160	376970	551724	688852	589122	879330	849827	559586	400142	1001980	1193810	271838	939412	1035380	733325	783541
150000	591637	1142450	719400	1012310	1015280	378647	553052	691864	594414	899223	850954	563597	405304	1008090	1197070	276213	942476	1048220	737381	787300
151200	595382	1145410	723098	1020290	1043550	382551	556319	695119	596752	917574	854984	565128	406809	1017980	1208700	281070	945872	1063780	744181	789874
152400	603153	1154520	724758	1026040	1071850	387095	553726	697036	601795	941928	859004	570048	414974	1027430	1220090	285612	951094	1074270	749975	789718
153600	608878	1160290	721406	1036050	1091840	391149	554416	703058	606362	966140	865261	573565	418798	1039600	1227180	289302	957872	1091740	757656	796976
154800	613734	1172670	726535	1045830	1116650	394788	555670	705892	614208	984108	874620	577729	426008	1057040	1243400	294912	967480	1103640	767722	799449
156000	618845	1180980	726893	1056520	1132200	399897	557178	715578	622750	1016330	881945	584724	432636	1070860	1256170	299797	981894	1120330	780391	804084
157200	627921	1188710	731122	1091480	1168960	405893	565214	726395	630358	1043100	894148	588033	436649	1089340	1279390	303669	994919	1140160	793758	811181
158400	637934	1206130	735848	1109840	1187320	412097	568665	736663	636429	1073860	907111	594533	444218	1106170	1295000	310680	1008480	1157470	805451	814016
159600	648578	1220590	738175	1131050	1209600	418949	572528	749298	645061	1103560	922168	602549	449268	1124780	1312030	317164	1023920	1178530	823483	826298
160800	657638	1238390	748394	1144510	1234160	427391	574662	758912	654994	1131030	937405	607476	455517	1145080	1344970	322582	1039400	1198570	836730	831480
162000	670123	1254390	753991	1165900	1249530	435138	576989	774465	668003	1169550	953917	621072	462217	1164550	1361970	328372	1057970	1221540	853392	841449
163200	679374	1265910	761269	1181580	1274450	443714	584090	789903	678948	1195440	973392	626749	466857	1187140	1384410	333756	1077990	1246210	874698	852884
164400	692283	1286090	769092	1198540	1292950	452029	590792	800586	691716	1230580	990018	635556	476749	1209380	1407910	340847	1092360	1260790	891700	860737
165600	707863	1302110	777318	1229000	1311550	459902	596680	819590	705363	1262520	1007180	643953	482656	1228490	1424080	345406	1116590	1283240	911332	879620
166800	717682	1315910	793562	1256780	1333280	468093	603747	832342	717115	1282310	1026690	650446	490286	1252650	1453290	350610	1137360	1296070	926964	887120
168000	729256	1328390	801440	1271360	1343990	475512	609038	850238	729527	1317150	1047490	658854	496802	1269490	1473080	355130	1159420	1319230	947253	902568
169200	739502	1341790	813507	1295630	1367270	483108	615649	867489	741579	1339640	1064730	667613	500104	1290420	1504090	360150	1178900	1336110	969035	913326
170400	751143	1361330	824422	1317060	1377140	487388	621923	884422	754428	1372420	1081440	676333	508359	1309360	1530290	361746	1198430	1353310	989876	925704
171600	762098	1374880	837739	1341820	1390820	492879	630609	902073	768960	1399930	1098000	684802	510414	1324560	1557230	364408	1219770	1369500	1013660	943472
172800	769841	1394730	848349	1362440	1403790	500115	634665	912898	777150	1427930	1117250	688609	518715	1339160	1580600	367651	1235920	1382850	1030720	958688
174000	777140	1405450	859084	1387030	1409710	502665	641230	932099	791455	1457210	1135430	698682	522126	1354670	1597490	369008	1258820	1401010	1055350	978358
175200	783195	1424270	871806	1407620	1418390	508876	647160	944568	804773	1473640	1152330	703595	528750	1370700	1623310	371088	1280190	1414940	1072200	989179
176400	792438	1437930	885865	1422970	1416970	511520	650645	961390	818588	1498800	1169660	712728	533625	1383360	1642550	369680	1316980	1429130	1094380	1006320
177600	795639	1447070	898705	1446800	1431550	514310	654546	974482	826426	1512980	1184650	714870	534405	1393220	1666820	368202	1343650	1436680	1113070	1018090
178800	799641	1460200	910912	1458700	1422460	515094	658503	987450	835773	1530520	1200430	723602	536887	1405370	1681450	368904	1364130	1444010	1132550	1024820
180000	804310	1467950	916709	1470270	1428980	517112	664595	1001470	848723	1540780	1215760	730722	538395	1414940	1700160	367939	1383060	1457410	1149680	1037590
181200	805389	1481810	930286	1485200	1424770	515811	668893	1009540	857435	1536530	1231190	733586	589220	1421760	1720130	368762	1394790	1457300	1164120	1041770
182400	809830	1491340	938190	1508390	1410130	517661	670321	1025560	868222	1549470	1244110	743251	655319	1429960	1727460	365285	1409050	1456300	1180430	1056690
183600	813348	1499440	947305	1523400	1409970	520868	675014	1038390	876939	1543560	1258460	746354	687464	1441360	1741350	365796	1426810	1450250	1192810	1067520
184800	818290	1509780	954193	1537440	1391400	523089	674640	1049330	884777	1548430	1270900	753488	710517	1449280	1742940	362085	1439390	1439810	1208090	1071930
186000	820321	1515080	961758	1553370	1384550	520615	676028	1059150	890489	1546400	1278890	757495	720000	1456320	1752270	358888	1451770	1438820	1219140	1082640
187200	823349	1522740	968724	1561860	1371240	524625	678011	1062850	895605	1541890	1294500	763690	731034	1458600	1757240	354594	1458650	1433130	1230900	1083830
188400	822322	1525190	971753	1577710	1358720	523218	680206	1073480	905510	1533890	1297780	767415	729293	1463610	1758000	351016	1469800	1430620	1248640	1091860
189600	821939	1530520	976195	1588440	1350420	526692	682396	1071520	912644	1520940	1307320	770885	722368	1468200	1763220	350189	1475670	1424680	1263610	1091710
190800	826436	1529120	980770	1596910	1335320	524696	684553	1082340	920028	1507950	1312760	775169	708090	1473080	1756650	346180	1480550	1420780	1279350	1099740
192000	822663	1534800	988837	1604180	1322340	527916	687645	1079020	920101	1491630	1318950	776756	695801	1477100	1759550	344961	1484600	1413100	1288580	1098720
193200	822490	1539990	991804	1608920	1308900	526233	687838	1081160	920924	1517770	1325100	783349	683690	1478950	1756810	341914	1490750	1405700	1291380	1100310
194400	819668	1535980	993084	1617070	1304850	529927	687658	1082180	918146	1504520	1328090	784872	667199	1474930	1759080	337236	1499610	1402120	1281590	1102820
195600	822723	1538670	993376	1615760	1290630	525949	686464	1079290	916419	1482970	1332470	787303	660681	1472080	1752660	334661	1498990	1389780	1274500	1099840
196800	822479	1530780	996140	1615000	1277070	525958	686697	1084340	915726	1461930	1334600	789727	649256	1465520	1738690	331185	1502940	1387560	1272330	1109400
198000	819558	1530060	999859	1620660	1267260	523240	685921	1081660	920471	1435210	1336040	789774	643092	1460120	1735990	325073	1508050	1386530	1271870	1107150
199200	818282	1524350	999366	1626820	1248200	522158	682709	1081480	924760	1430770	1337080	792442	638497	1451230	1734230	319673	1508430	1380780	1272050	1108300
200400	809661	1519730	1002890	1629140	1241200	518908	681321	1078930	925673	1405330	1342700	792230	627284	1441990	1742200	313998	1508270	1374310	1266450	1109410
201600	803884	1523970	1002180	1625760	1227230	517797	678594	1075080	925899	1393850	1326560	792236	622239	1432760	1741920	308607	1510630	1364380	1254090	1103670
202800	796048	1513070	999618	1619180	1218130	514794	678597	1073710	984459	1372800	1376820	787388	609820	1427260	1725960	305167	1514220	1357730	1241410	1104220
204000	792121	1508610	996546	1611950	1202970	512146	676790	1063080	923030	1353930	1376300	789297	604935	1424720	1711620	299504	1514080	1347020	1232980	1100430
205200	787338	1497540	990211	1608170	1192990	507755	675864	1062580	913998	1337680	1359260	789516	596058	1417440	1701410	294206	1509920	1338890	1234000	1103300
206400	783827	1487260	990493	1606580	1185630	506964	675410	1056010	912516	1310510	1350510	786180	588475	1410200	1701320	289173	1507620	1332030	1230770	1101650
207600	778566	1480360	986634	1594240	1173350	502434	672637	1049190	911942	1311420	1344560	786429	584148	1404350	1692110	285133	1501370	1317340	1225800	1100490
208800	767152	1475230	981376	1587600	1168170	499864	672218	1044280	913158	1301650	1336070	781494	575242	1399400	1689210	281867	1501830	1304820	1217340	1098440
210000	759765	1476110	975859	1581350	1158850	494464	669866	1031720	910594	1291630	1330290	778893	573488	1398520	1673060	281067	1499950	1293180	1209300	1086690
211200	757572	1467570	973970	1578090	1148410	491130	669154	1028350	909914	1294630	1328160	776611	569725	1395650	1660770	279234	1491620	1287260	1203930	1087520
212400	754035	1458760	970762	1581050	1142980	486355	669022	1020940	910259	1277650	1327650	770388	562106	1393640	1661300	276086	1484650	1283400	1196760	1081520
213600	752573	1453320	965798	1567440	1134370	483027	665069	1012920	906942	1272770	1325830	770642	561303	1393000	1657390	275430	1476060	1274850	1188540	1077910
214800	749960	1440450	963815	1564050	1134630	478507	664172	1009890	904194	1259630	1317740	766214	555757	1392540	1648830	274189	1470420	1272030	1185370	1077850
216000	745848	1439670	963970	1549780	1133870	476724	662810	1000940	897267	1248500	1312410	762396	555836	1400060	1645330	272950	1462680	1263870	1179180	1067210
217200	743780	1434360	955433	1547970	1144110	474642	660494	997854	887184	1252990	1304260	761248	555237	1398210	1633800	272373	1451080	1260860	1176430	1068950
218400	742506	1428170	948786	1541300	1166750	471430	661848	992288	879935	1244840	1293890	756168	552845	1395950	1630710	272299	1447280	1257660	1170770	1065810
219600	742828	1427440	941787	1529780	1176650	469452	659208	985140	873364	1246650	1285240	756807	558647	1396730	1627530	270142	1436650	1252790	1166660	1059590
220800	744571	1421060	940299	1524620	1184650	468454	658450	982282	866638	1247770	1275400	751119	555201	1394770	1624250	269215	1433120	1254830	1163420	1059260
222000	745921	1422250	938295	1516220	1190610	466013	656937	972960	861673	1248580	1270820	748542	559050	1391980	1628720	267974	1429170	1251170	1161810	1053400
223200	746199	1418620	933197	1508220	1197070	463453	655636	968265	856716	1257810	1264210	746940	561643	1391430	1621590	265738	1422870	1255050	1162680	1056800
224400	745636	1415580	927252	1507300	1210400	462033	656131	966146	852097	1259130	1260040	744011	561127	1391860	1634810	264980	1425680	1258070	1163240	1059860
225600	746293	1414860	922040	1504430	1233500	462679	653604	957383	849222	1264240	1253440	742119	566015	1396350	1645110	265193	1430800	1262290	1164470	1049800
226800	747836	1406760	917940	1502220	1243610	461611	653508	957845	849346	1273570	1247840	738330	565948	1397060	1647550	266030	1431470	1270400	1165870	1055950
228000	748967	1410400	917299	1500940	1257390	464762	654128	952305	848994	1268840	1250580	736208	568615	1404860	1662110	270266	1430710	1273930	1169710	1048660
229200	755851	1413130	911380	1494040	1270590	464307	652408	952810	846081	1287460	1249320	736704	569349	1414870	1662910	273750	1423900	1281210	1175490	1055550
230400	760756	1414270	911961	1498380	1284630	467216	655740	951331	843657	1297600	1249410	736382	567407	1425410	1669380	278543	1426800	1286490	1179780	1058360
231600	765828	1416560	909839	1500150	1295600	468970	653588	947389	839845	1314840	1252680	738118	572978	1430310	1673760	282465	1422620	1291070	1188490	1055210
232800	771169	1415770	907372	1501550	1308660	471553	653198	952664	841313	1332890	1250510	740384	573916	1441490	1679390	283327	1421910	1304880	1200140	1060340
234000	776823	1418330	907820	1506930	1327730	473637	654298	950311	843054	1345250	1251630	737821	580130	1447290	1695420	286302	1422170	1305810	1209400	1060520
235200	783355	1420730	898135	1510030	1339100	477645	654817	955960	848845	1371900	1255140	738957	586656	1450930	1702570	287686	1422170	1317140	1224320	1067190
236400	784443	1424740	893821	1520910	1361760	480561	658372	958262	856092	1384840	1261760	736197	588057	1458670	1724020	290940	1428460	1328540	1239070	1073710
237600	792902	1435180	892727	1530830	1372200	484621	657817	959063	863578	1407530	1273090	739328	596471	1469080	1738420	295116	1435390	1337650	1253380	1078610
238800	799308	1435200	894753	1543510	1387980	487041	661563	965952	870944	1430340	1277780	741981	600628	1476800	1753290	299601	1444970	1353070	1266760	1086990
240000	806591	1447160	900344	1555310	1408860	493446	662501	966423	879296	1443160	1291290	742242	606035	1489110	1774580	304756	1457850	1367630	1286660	1088440
241200	814880	1454080	899292	1570750	1423360	498308	664020	974993	887777	1467680	1305800	745166	615653	1510850	1785980	309724	1466450	1393680	1310960	1103540
242400	821827	1463730	900845	1587690	1452210	503301	668816	984758	897429	1489030	1321850	747695	617350	1527180	1812070	315291	1475480	1430290	1333600	1111670
243600	830178	1475650	903227	1602980	1466390	508905	670317	986131	909260	1510740	1334420	752380	625295	1546630	1827100	320918	1485310	1459990	1358910	1117270
244800	837671	1484930	906046	1628440	1490330	513762	673762	996994	921356	1541270	1343710	756212	628764	1565730	1843430	324510	1499210	1493860	1387520	1130370
246000	847577	1499120	912080	1645200	1508080	518900	677611	1005110	931054	1560440	1359370	758609	637909	1576530	1872230	328677	1513330	1517250	1416080	1132390
247200	852705	1515260	912630	1663120	1517400	523048	680645	1017540	938710	1595610	1375790	765813	643160	1582000	1894400	330382	1526890	1539450	1444470	1150010
248400	860192	1521630	917094	1685440	1538630	529908	688488	1028810	949238	1615610	1387700	767040	646576	1597940	1925360	333616	1547090	1561480	1471700	1162850
249600	868419	1534580	921549	1716880	1554200	533928	696982	1038570	964196	1643700	1405850	771775	656652	1616630	1936440	336597	1564020	1580990	1503510	1167940
250800	876934	1541970	925794	1742010	1565650	538248	696784	1056180	979511	1663960	1430880	778523	659898	1634190	1950470	341253	1579340	1606520	1534550	1180430
252000	884285	1551930	932374	1764330	1580760	545079	703886	1071230	994489	1679400	1459650	780790	664438	1645920	1972090	344842	1599270	1618290	1565400	1190470
253200	890733	1571210	945056	1780290	1584800	549947	705638	1086790	1011280	1700830	1487760	787832	670564	1654840	1983750	350086	1617900	1627540	1594280	1196520
254400	896213	1566740	940147	1808930	1593190	553807	713868	1102700	1022720	1713840	1513290	792121	672176	1670080	2001500	352202	1635990	1645830	1627670	1212900
255600	901637	1584950	942156	1832670	1598470	561357	718826	1116190	1034500	1697570	1534030	796827	679420	1677520	2025690	357529	1648950	1650120	1656810	1218600
256800	909884	1594380	947893	1850130	1592590	567510	721191	1136490	1049900	1712960	1553080	800231	681433	1688440	2029350	360320	1657080	1658010	1685800	1232040
258000	909261	1603880	957696	1880130	1608630	571846	725532	1150690	1063810	1708400	1563490	805760	683306	1700090	2047990	363992	1676890	1661430	1709820	1243310
259200	909879	1620780	964980	1900920	1604220	574361	726260	1168550	1081660	1734910	1578250	809201	688187	1710080	2070610	368672	1701440	1660160	1741760	1251220
260400	912360	1624980	968045	1920320	1663610	568228	728081	1176970	1060800	1655570	1370020	810422	699061	1642060	2043570	348108	1625130	1700600	1678140	1285040
261600	931062	1616930	982533	1602480	1636060	559140	742411	1106810	855720	1638910	1116080	805386	708878	1658430	2056100	386482	1534180	1675170	1881660	1295300
262800	945406	1647430	996591	1612270	1608010	554758	731914	1118340	960669	1709070	1052730	811589	700145	1692780	2141170	392728	1534900	1723200	1903490	1282020
264000	955062	1665200	1012770	1597240	1615290	563813	735689	1087130	948036	1770370	1009370	821710	702030	1660880	2153060	395657	1517210	1747260	1839020	1270940
265200	938167	1648890	1035730	1568910	1596990	562927	716240	1050790	954866	1748850	952332	805567	692008	1608270	2136450	397442	1481040	1759460	1766380	1255310
266400	929728	1639960	1047880	1550200	1566600	557368	688513	1038840	961597	1739550	923142	793038	681665	1579180	2109670	397834	1465120	1761470	1732060	1237060
267600	922180	1641790	1051820	1530190	1517080	559034	663554	1051880	1020010	1886460	1116070	831833	691899	1671710	2226900	428535	1563310	1938320	1926330	1371990
268800	1018080	1864950	1155610	1983580	1695490	625205	746669	1250080	1249550	2081930	1671020	929175	795406	1798730	2264940	425072	1830080	1950330	1912360	1454300
270000	1021300	1986970	1177880	2057980	1804260	631591	738088	1390790	1366770	2106480	1916280	932121	752922	1903880	2406450	396492	1887670	1955720	1928280	1364450
271200	1003200	1963960	1162860	2102710	1695390	664410	779226	1467550	1394260	1979620	1946890	936363	772057	1945210	2504830	394598	1920530	1902620	1920780	1404340
272400	1010900	1983260	1153440	2139990	1697530	678500	789435	1511270	1398040	2026790	1909060	946844	775728	1985790	2561900	397560	1985160	1811100	1979570	1440230
273600	1026390	1979780	1155840	2163130	1694730	675238	794233	1530020	1414010	2009860	1895530	942230	779571	1995270	2593590	398788	2128760	1764850	1953590	1420680
274800	1031530	1941970	1161320	2175750	1661180	658289	792071	1495340	1431990	1967330	1912790	935642	778159	1953090	2536000	398484	2106140	1732930	1898770	1383800
276000	1024740	1892280	1170970	2186480	1644910	643402	779077	1453120	1442210	1913040	1916020	936064	764598	1946520	2471280	399788	2062720	1727910	1891110	1371470
277200	1015610	1874020	1181730	2172670	1629810	642810	770363	1417220	1445780	1866960	1915350	927636	761456	1948790	2435800	403190	2034600	1737810	1915270	1357550
278400	1002860	1875050	1195240	2187350	1616500	645977	764051	1398250	1463550	1859990	1913450	923130	758631	1943110	2417790	404616	2028640	1753300	1933920	1364750
279600	994291	1882470	1190990	2194410	1623920	649121	767233	1386570	1477610	1839830	1915220	920132	749947	1940970	2425890	405023	2028120	1754080	1939520	1365110
280800	992654	1901850	1181560	2190800	1606430	653730	766224	1377140	1489160	1830620	1910490	920993	749156	1957310	2425380	406794	2015830	1748010	1943550	1356150
282000	993105	1913520	1184970	2191320	1594650	655448	771038	1374410	1496340	1833980	1894700	921745	744448	1953630	2402890	406268	2003780	1743350	1956190	1365250
283200	992625	1918820	1166990	2186590	1589550	658393	774428	1364770	1506640	1822070	1874540	925016	743167	1971630	2395920	405606	1994160	1731150	1970660	1365170
284400	990103	1913780	1159880	2175130	1574320	656678	775994	1357950	1514720	1837440	1853120	931070	741082	1973770	2376370	403694	1976730	1727030	1978980	1369620
285600	987362	1898550	1159920	2158320	1577950	654887	778408	1348160	1516670	1820020	1835230	931862	739390	1973310	2375420	402870	1969600	1715420	1983060	1373860
286800	988267	1899700	1155300	2137230	1573680	652749	775717	1335750	1513000	1816160	1825260	934466	740575	1978400	2364090	401136	1976050	1703680	1987600	1369840
288000	985614	1888580	1148760	2126260	1563450	647325	773694	1332390	1506810	1809160	1808960	933120	735364	1973260	2350570	396793	1981570	1695570	1995340	1379540
289200	986706	1889900	1147510	2115070	1560880	643655	770824	1323320	1496170	1784370	1802760	930515	736693	1976780	2343170	395325	1983270	1683550	2000520	1378760
290400	985391	1882000	1144040	2103640	1547170	638588	768395	1315950	1491870	1783830	1787190	931712	736008	1973820	2317330	393230	1969070	1676310	1992350	1379060
291600	980781	1870410	1143130	2087420	1554950	634001	770146	1310320	1485730	1766030	1771580	932394	731697	1978560	2304740	388620	1961070	1674380	1979530	1379810
292800	981010	1871480	1139760	2062960	1550110	630205	769098	1297920	1485540	1749340	1757470	932750	731198	1976540	2289330	387781	1957170	1668400	1963760	1370210
294000	978363	1863690	1135790	2039250	1540300	627280	769724	1294540	1478070	1741680	1741590	931060	727898	1966250	2271650	383573	1946550	1662870	1946000	1367030
295200	974478	1854010	1140880	2019830	1543460	623618	772091	1284780	1466200	1716690	1731600	925218	725854	1967740	2267010	383456	1946320	1653120	1925460	1367140
296400	968294	1842190	1136500	2001230	1530510	618691	767827	1272400	1454980	1703360	1725380	925388	728770	1956740	2252250	379120	1923100	1643370	1911540	1354090
297600	964070	1838370	1133940	1986070	1525080	613908	763276	1263270	1446820	1690450	1714810	922411	727705	1945820	2233640	375282	1925440	1644690	1893970	1354890
298800	960031	1830050	1133450	1968280	1524120	610877	760724	1246140	1443300	1663560	1702400	916838	728087	1931400	2237010	371169	1921890	1637010	1876860	1349820
300000	955544	1818680	1138650	1954020	1511210	602893	758598	1230000	1435670	1658120	1694320	916112	725258	1909950	2220250	371741	1911210	1631010	1862740	1339750
301200	951106	1803530	1136100	1943860	1518350	595072	760148	1219870	1425150	1648130	1682790	910750	722983	1895240	2208590	363741	1904260	1627240	1794840	1337300
302400	946264	1804350	1136690	1926310	1523280	591200	758466	1207920	1417260	1632330	1675170	905726	723071	1893670	2201270	365939	1902510	1619150	1784510	1326000
303600	943674	1795450	1135760	1916810	1512910	587808	754032	1198910	1405860	1632910	1669390	903329	720922	1890070	2179150	358588	1887340	1617440	1766090	1320930
304800	939404	1786300	1135510	1904550	1511400	579800	753145	1185730	1394420	1617940	1658890	895761	716936	1893860	2167310	358339	1883890	1611900	1746600	1318000
306000	938430	1782930	1129290	1894210	1509320	574986	752335	1168680	1384430	1613940	1649770	894408	719502	1896160	2157330	352289	1882610	1609240	1737870	1302260
307200	939267	1771550	1122010	1883700	1513150	570795	752328	1162110	1375160	1615320	1639330	892305	719344	1894110	2143760	350825	1873850	1608790	1727230	1303000
308400	934517	1768340	1119240	1880000	1520310	567365	749689	1149030	1367230	1598090	1632960	886357	719288	1890800	2142180	347705	1863810	1608190	1716580	1300740
309600	933938	1763510	1122880	1865240	1519330	564196	747979	1138940	1361280	1607010	1629380	882447	719615	1888160	2125030	349455	1851340	1604870	1706110	1294490
310800	933540	1756290	1121510	1863400	1528950	562293	750268	1131570	1356400	1605530	1623630	877692	717273	1886200	2123650	346940	1846150	1610390	1695160	1291250
312000	933590	1755300	1120040	1856050	1537460	562358	751000	1116780	1351320	1599270	1622890	876223	720510	1881160	2122560	350386	1842000	1611720	1688180	1282000
313200	947954	1751850	1121420	1852110	1541120	561794	750805	1111090	1343750	1612200	1621440	874497	720368	1881320	2110040	348743	1835030	1616840	1683030	1285810
314400	946970	1747600	1120840	1852020	1557800	561009	755665	1105680	1339700	1614020	1619860	870854	715985	1884800	2110030	351500	1835560	1619450	1683020	1288110
315600	949577	1754760	1122350	1852490	1563410	563037	754645	1094680	1336490	1619700	1618690	870816	720804	1891770	2110640	351818	1836380	1622470	1684660	1280520
316800	955734	1752650	1120820	1850730	1572700	563270	755849	1093080	1337380	1634280	1620950	872144	720516	1905290	2100720	357587	1834180	1630610	1686330	1288660
318000	959911	1753480	1125530	1851410	1587880	565843	759530	1088720	1337950	1634390	1626820	869899	723363	1922320	2117660	358338	1841460	1633860	1690780	1292630
319200	969205	1759650	1133100	1851800	1591650	569529	759881	1085430	1341820	1656690	1636610	869960	730851	1924530	2122690	365333	1836280	1638940	1694200	1295600
320400	979322	1760380	1134200	1858720	1608520	571977	760676	1085180	1343390	1675990	1646990	869532	731520	1935340	2132840	365180	1837410	1658150	1708890	1301570
321600	987542	1774370	1141910	1862280	1624210	574874	762715	1084860	1346030	1688180	1656440	869522	739330	1943540	2132670	372493	1840910	1667080	1721870	1302810
322800	996124	1780050	1143910	1868470	1633230	576888	761798	1083910	1351250	1714380	1666910	871394	742076	1952560	2131060	373787	1842520	1678740	1731870	1309870
324000	1002640	1781060	1147200	1875610	1654020	579260	769352	1086770	1356820	1732080	1679110	871804	745156	1961700	2148740	380551	1852290	1690490	1744910	1319540
325200	1008390	1794170	1156990	1882090	1667480	582274	768851	1085500	1365290	1749210	1692340	869468	752740	1980490	2171480	382739	1857840	1700370	1762950	1325120
326400	1017650	1800340	1156950	1891760	1673630	584895	772900	1091430	1369270	1778740	1709150	870200	757310	1989670	2180880	391689	1864760	1717470	1781350	1335440
327600	1023450	1802760	1160550	1907050	1690860	588847	777062	1098390	1377720	1796110	1723640	870894	760293	2000960	2204060	395243	1877570	1735700	1804320	1345680
328800	1031120	1819120	1163860	1917410	1706130	592380	779284	1103790	1386800	1812030	1747660	874293	768911	2017100	2224250	405810	1890130	1751060	1827920	1348160
330000	1035820	1830550	1167400	1927620	1712180	597487	778387	1111800	1397140	1838890	1767110	876774	776823	2028380	2234050	408180	1898630	1764310	1852150	1361340
331200	1040150	1835200	1174340	1941420	1727280	602476	783967	1121610	1405380	1851580	1782180	876598	779052	2049090	2265140	417210	1906180	1778060	1875720	1373420
332400	1047770	1849680	1181060	1949560	1731880	608228	786473	1127070	1416940	1873690	1796560	880681	787592	2068920	2287890	421393	1919460	1784730	1902520	1374560
333600	1055430	1856560	1187400	1959790	1742150	614066	791218	1141970	1431390	1896790	1810360	885396	793969	2087710	2307750	432506	1931250	1801690	1932070	1394470
334800	1058080	1868990	1199060	1972050	1762980	620250	795591	1151200	1440910	1905980	1835410	885412	800293	2104210	2329710	438035	1949440	1810840	1956680	1405930
336000	1064500	1880020	1206500	1986730	1769040	626604	797550	1157090	1462330	1921720	1854340	891276	809793	2119780	2351590	450665	1962970	1816750	1981950	1411240
337200	1069190	1881740	1215730	1999940	1781740	632555	800141	1172800	1480950	1935300	1872630	897279	813728	2141830	2369150	456060	1974630	1833320	2006560	1425340
338400	1075060	1895580	1224570	2013540	1788220	639406	805709	1186890	1499760	1938900	1899990	898702	823909	2168370	2403470	469080	1984010	1841380	2034410	1432320
339600	1083370	1906750	1233810	2024810	1785780	647175	808095	1198730	1513660	1959850	1922680	905181	833134	2188870	2420550	477549	1995150	1851860	2062660	1440100
340800	1084440	1911960	1242500	2040310	1799260	653465	812432	1213570	1526680	1975840	1940690	909699	834518	2213010	2445580	488093	2006110	1865820	2089680	1452180
342000	1085450	1922500	1249900	2055250	1802640	659782	819232	1222490	1542170	1989650	1962260	915011	844065	2236620	2478180	496777	2022600	1875830	2112300	1467030
343200	1089410	1935540	1258210	2072690	1794620	664993	820538	1234810	1554280	2010180	1971400	921614	848905	2255310	2495600	509848	2031120	1886610	2138230	1476270
344400	1093420	1942310	1267560	2093630	1807160	672104	826435	1246400	1569910	2020550	1981440	926438	849823	2277230	2523430	518345	2057460	1898360	2168040	1489830
345600	1104470	1954770	1278670	2113270	1819430	677587	828660	1253530	1589680	2033980	1998250	932076	856073	2292680	2541900	529088	2073610	1906430	2199120	1493700
346800	1111170	1959600	1289350	2130010	1821950	685138	831616	1268930	1610160	2058840	2014210	941670	860205	2321140	2551810	534588	2089290	1917040	2224300	1511070
348000	1122480	1963300	1297970	2143270	1831790	692302	838438	1283260	1625510	2067320	2030300	944428	863430	2338020	2576910	546957	2107510	1922120	2251600	1521030
349200	1140410	1970720	1310650	2150960	1829590	698892	838519	1289170	1641730	2079800	2049470	953979	871580	2354080	2595080	553857	2119470	1929110	2270420	1525120
350400	1156200	1976190	1318890	2170240	1829910	703960	843240	1302570	1660080	2100530	2054470	961685	874394	2370660	2604810	564665	2133690	1938710	2290910	1536580
351600	1161520	1970890	1324020	2178970	1837760	710686	845942	1314110	1672900	2103420	2063070	965488	873329	2389660	2625800	569666	2155870	1947290	2306580	1547410
352800	1165010	1981310	1330180	2187060	1844680	714824	848500	1320400	1688670	2117580	2071810	973613	878814	2403040	2637750	577900	2167620	1954440	2324390	1553610
354000	1169150	1986590	1337430	2194730	1846510	717990	849542	1330950	1702590	2135710	2079890	979672	882034	2409990	2650530	582508	2178290	1963160	2336110	1568340
355200	1170450	1990770	1348390	2200030	1850520	724756	852439	1338050	1717300	2138460	2090430	986881	883260	2430280	2666840	590355	2196610	1969610	2344840	1570690
356400	1175960	1999450	1359090	2208470	1848750	728563	852437	1341340	1735000	2147130	2097670	993553	890072	2437820	2664620	591610	2213910	1971960	2356160	1571950
357600	1185330	1998530	1364250	2216550	1851860	730812	853791	1350120	1746290	2156400	2098250	998179	895472	2442600	2664260	598798	2224900	1980270	2360410	1583160
358800	1188110	2005980	1373230	2221740	1854560	734943	855662	1352710	1757620	2152110	2101070	1003290	900141	2446270	2674360	601840	2239560	1986730	2371210	1589290
360000	1191910	2010730	1381760	2226670	1844180	734133	856712	1358790	1767610	2161990	2103540	1011200	905021	2448350	2664520	609259	2249200	1985440	2377590	1589960
361200	1199950	2003590	1384790	2238150	1847830	736006	856508	1362000	1772790	2160820	2102140	1014540	903907	2451850	2665140	608935	2263120	1996590	2374920	1588690
362400	1205660	2015010	1394840	2238090	1844770	737474	857382	1356300	1782940	2155770	2103250	1022630	910531	2455610	2668590	612225	2276410	1999800	2368810	1589560
363600	1205680	2014190	1405250	2238770	1832800	739259	857288	1363530	1797680	2162660	2092050	1027480	916032	2458770	2655180	611694	2282860	2005880	2366960	1595480
364800	1202840	2008610	1412860	2240170	1836410	741292	858689	1365240	1809270	2146690	2088580	1031920	913788	2458250	2659210	615750	2294990	2010620	2360280	1598010
366000	1203780	2013800	1415830	2243290	1828310	742676	857574	1359980	1820470	2140110	2086590	1035270	917846	2454800	2659290	612788	2295140	2011810	2345250	1597120
367200	1207170	2016580	1419390	2243420	1817730	744910	857409	1360290	1833460	2145970	2079370	1038040	920678	2451190	2646760	614919	2295190	2010980	2324800	1600840
368400	1209360	2007540	1424160	2244540	1823060	746961	859320	1359950	1845270	2131040	2080520	1040840	921890	2447600	2650690	612111	2307660	2018370	2228600	1601050
369600	1211410	2012080	1427730	2239240	1827100	745573	859448	1355970	1847210	2126430	2071870	1043930	928832	2442740	2648280	616691	2307900	2020280	2224190	1594110
370800	1212600	2005640	1432490	2237340	1822160	747661	859451	1357990	1871830	2133820	2069050	1048000	935721	2437180	2633210	611839	2305580	2023470	2225740	1599170
372000	1212560	2005840	1438840	2239900	1833930	748115	860289	1349740	1850790	2117310	2060560	1051390	936627	2433650	2641600	616274	2309710	2024090	2210170	1592640
373200	1217540	2008600	1445300	2237310	1821480	749988	858790	1347130	1849680	2120950	2042440	1052600	943519	2423490	2623280	613230	2306880	2023670	2183110	1592870
374400	1214700	1999920	1444800	2237890	1828400	753028	856922	1338570	1847740	2112370	2031900	1056440	939390	2415140	2616880	614635	2313480	2026920	2168520	1596190
375600	1215300	2002810	1445290	2240690	1822450	754525	857206	1327950	1849790	2101680	2015680	1055610	943743	2407500	2615520	611434	2315870	2026370	2156910	1594100
376800	1218550	1997110	1454230	2236160	1812540	752109	856014	1320830	1849670	2107680	2007070	1057000	947363	2401220	2602840	610656	2311010	2023560	2140670	1597670
378000	1219180	1987930	1459390	2249760	1819610	753962	856594	1311600	1855610	2094120	1994500	1054840	945537	2395370	2597790	608084	2318180	2031580	2129010	1599360
379200	1216080	1986080	1462490	2244940	1820020	751084	855018	1297350	1838980	2093360	1990210	1056280	947625	2385520	2594690	607090	2312540	2027690	2119900	1589100
380400	1216090	1981770	1461380	2242490	1816350	750077	854282	1294470	1844870	2097730	1982480	1057700	948673	2375860	2577690	602092	2307110	2030890	2107000	1592150
381600	1215500	1972690	1464860	2244930	1833780	749667	857766	1287210	1845390	2089180	1970760	1055520	945011	2368980	2575100	599629	2309120	2030750	2093700	1592240
382800	1216730	1971360	1467660	2233770	1837240	745957	858752	1271590	1838200	2085880	1962860	1057790	953217	2360440	2571220	598419	2313820	2031700	2083190	1580160
384000	1215590	1965370	1466930	2233260	1836290	739869	859510	1268820	1832400	2088980	1952420	1057440	959915	2354030	2561350	595076	2303220	2038830	2079340	1588840
385200	1214950	1958980	1466780	2232310	1855080	736339	862380	1259590	1828510	2073960	1945850	1060190	962423	2352120	2567780	590839	2306490	2036010	2071770	1591220
386400	1212700	1957410	1473380	2228210	1862100	734885	863868	1246700	1822430	2081050	1937610	1062290	967099	2342770	2553320	588604	2299810	2030870	2069680	1591730
387600	1211290	1950530	1472710	2230120	1873840	732454	866897	1242630	1816740	2083630	1931240	1059540	966282	2332430	2545900	582548	2297350	2038680	2066720	1595760
388800	1212010	1951690	1473870	2223930	1888630	733945	867270	1228900	1821970	2072830	1932120	1061060	966825	2332530	2542610	579454	2294920	2036870	2062040	1589060
390000	1212080	1951150	1477800	2223300	1888510	734155	867106	1222650	1824460	2085350	1930340	1063620	970884	2329450	2538200	572908	2281480	2044870	2054150	1588930
391200	1213880	1945470	1483000	2223020	1909190	733978	869725	1214530	1822150	2085320	1921850	1065600	969278	2330070	2545370	565949	2276510	2053940	2047300	1592700
392400	1215890	1951210	1486840	2219440	1921880	735798	871481	1201930	1821120	2086280	1926290	1071700	974995	2328240	2549970	561024	2271320	2060150	2042380	1590470
393600	1217850	1949860	1487570	2215450	1937850	737240	870854	1198280	1822340	2097440	1924950	1074510	981122	2325980	2537360	552392	2263940	2065610	2043640	1599380
394800	1221850	1945020	1486140	2213780	1955570	736065	875437	1188350	1818410	2098850	1931390	1075190	978593	2330780	2543430	545668	2267970	2073910	2044680	1603310
396000	1225410	1953670	1484460	2212120	1965080	738365	876060	1177640	1817130	2102910	1933670	1078550	985233	2333620	2547400	543322	2269920	2082900	2047910	1607840
397200	1227710	1948390	1489050	2209480	1981510	743722	876657	1178420	1817640	2112100	1934080	1078300	984867	2330920	2549800	535809	2272720	2094330	2051170	1615330
398400	1228190	1963880	1489740	2218750	2000060	750603	879960	1169760	1816500	2101520	1941880	1079200	990467	2340280	2562410	531939	2278710	2098550	2055520	1617860
399600	1235570	1970420	1491550	2224240	2011850	749495	882990	1166600	1812630	2121950	1949940	1087170	996224	2342980	2558480	528215	2281450	2108830	2060520	1621160
400800	1235920	1963500	1491520	2232720	2037690	748282	889784	1165630	1808290	2131060	1964690	1085000	996439	2344000	2561500	525068	2286170	2122560	2071990	1630270
402000	1240940	1983500	1491490	2239030	2055650	751328	891475	1159590	1807390	2137130	1975180	1085870	1002990	2348030	2571000	523241	2292030	2126350	2083020	1630940
403200	1246130	1983100	1488960	2244400	2061100	753403	893056	1163470	1804940	2159470	1980790	1088100	1005600	2353710	2573960	520371	2303890	2138940	2098060	1647600
404400	1250170	1984070	1493520	2257670	2093160	757603	896113	1160900	1804510	2161500	1996740	1087440	1008320	2366710	2584620	517631	2325860	2155480	2110860	1655930
405600	1253470	1993130	1496160	2268350	2096980	765078	898896	1155210	1802480	2182420	2016080	1092710	1015420	2381740	2594570	517217	2338340	2166040	2121860	1656590
406800	1252140	1993540	1503710	2278400	2112840	767803	901831	1163520	1804760	2203920	2025640	1096830	1020290	2392020	2598760	515313	2349330	2187020	2135630	1675710
408000	1256020	2004190	1516510	2295940	2129930	771401	905180	1166520	1810020	2211800	2033970	1098110	1024160	2401220	2620590	516912	2361590	2195480	2153310	1683920
409200	1260190	2014610	1518480	2304410	2135630	777353	908311	1168260	1821250	2236970	2043450	1104400	1033340	2405650	2628080	519750	2372590	2205200	2175730	1693340
410400	1266930	2018400	1516490	2309540	2159230	783438	913500	1176030	1828400	2257880	2067260	1109490	1040900	2413870	2635400	520668	2382510	2220720	2192590	1711850
411600	1274560	2028920	1527750	2318120	2180730	786780	915716	1180060	1832770	2270490	2086820	1111360	1046160	2434780	2653790	523854	2400070	2250350	2211040	1724050
412800	1281550	2039970	1534280	2329610	2189980	792638	917277	1184310	1837360	2293280	2092910	1122040	1058530	2449240	2671070	527542	2415590	2276180	2230270	1736030
414000	1283690	2039490	1539520	2343400	2200680	798357	920296	1196400	1849480	2306690	2107160	1126250	1064830	2458220	2701430	529286	2428210	2306970	2246160	1754960
415200	1288030	2050780	1555730	2356110	2211490	851064	924849	1202590	1857860	2320240	2125860	1130720	1075310	2474730	2728550	535600	2440470	2323020	2267930	1763800
416400	1291400	2061150	1558670	2366500	2217560	873822	928119	1212150	1870020	2341900	2141820	1137940	1086960	2492170	2741760	540334	2452250	2335750	2287320	1777950
417600	1298180	2060940	1566030	2375870	2232580	888765	930861	1226140	1876300	2350170	2157890	1142020	1091390	2514960	2768690	543542	2471570	2358390	2304780	1795470
418800	1305210	2079820	1578610	2382640	2243390	898180	939219	1226490	1882850	2367020	2175990	1149850	1105880	2534930	2794700	548757	2485090	2369850	2328490	1805110
420000	1314150	2089910	1585070	2394030	2252320	909334	942415	1241080	1894390	2393970	2190560	1157590	1115420	2546950	2804580	551991	2500540	2387310	2351310	1824620
421200	1320190	2089130	1594890	2403840	2281690	919200	952349	1249510	1909910	2398990	2202410	1159380	1125520	2568720	2838740	558136	2518930	2417490	2374230	1839870
422400	1329270	2100770	1602520	2418350	2281180	934141	954291	1254230	1921000	2409660	2221160	1171760	1137830	2583340	2863800	564090	2537520	2428020	2395640	1847000
423600	1335260	2107070	1609270	2426130	2287230	944703	960275	1270840	1939760	2417910	2234290	1176760	1151210	2600490	2883140	570201	2549010	2449880	2412730	1867490
424800	1339620	2109390	1625480	2443270	2311390	955956	966002	1287870	1952950	2412050	2259030	1177370	1157340	2617990	2914440	575748	2570300	2470690	2428780	1882560
426000	1344750	2130240	1626810	2454970	2309680	968173	971309	1294670	1963810	2416820	2265450	1185800	1169650	2637620	2940040	583746	2585730	2483640	2452770	1884870
427200	1352480	2135240	1629290	2474130	2316330	982049	973259	1309870	1970060	2428290	2276460	1192870	1172870	2658710	2952690	589078	2603460	2507900	2468850	1897850
428400	1357330	2143990	1640770	2488750	2325400	996189	978792	1318470	1978280	2432800	2294430	1197890	1183060	2677210	2984910	595651	2628550	2529240	2485630	1907910
429600	1365750	2158610	1655730	2497720	2315380	1007190	977756	1331650	2000120	2452350	2301070	1207250	1192210	2695220	3003700	603076	2648000	2538800	2498520	1911540
430800	1368910	2155840	1661470	2507270	2320720	1021020	981570	1351680	2007650	2462330	2314850	1212960	1193700	2711430	3026200	610090	2667750	2564620	2511590	1926740
432000	1369030	2170270	1670720	2522350	2328130	1031440	985773	1360330	2017580	2466300	2324350	1222630	1203130	2727360	3055770	617441	2677730	2584280	2525580	1930990
433200	1372310	2180520	1683840	2529410	2324390	1041750	989266	1372260	2032460	2480460	2330490	1230620	1214430	2740860	3063800	622446	2689340	2602540	2539260	1935350
434400	1374580	2189120	1692380	2543240	2332450	1056430	993979	1387630	2048640	2485670	2333220	1234810	1220900	2753670	3075230	624991	2702810	2632690	2545570	1945030
435600	1372840	2203670	1707200	2550870	2340290	1063150	1000170	1399470	2058820	2489720	2339690	1239870	1231100	2767760	3104750	630503	2722520	2655410	2562280	1946790
436800	1377650	2214650	1715550	2555270	2328890	1069830	1004210	1404850	2070860	2506050	2338410	1245780	1233330	2773700	3119750	635183	2737540	2677890	2574080	1949030
438000	1385080	2217810	1719260	2567320	2330050	1082020	1003630	1418390	2074760	2515730	2336090	1252460	1234890	2781240	3124300	639361	2745460	2704820	2577090	1950910
439200	1389930	2226140	1737710	2573140	2342060	1092130	1004460	1430010	2079760	2515600	2338180	1257780	1238670	2797250	3147300	645420	2767730	2728880	2579160	1953750
440400	1392310	2238680	1748990	2580510	2332270	1101360	1006770	1427310	2085520	2525870	2342140	1265480	1249050	2808930	3157500	651238	2776410	2749450	2583580	1950880
441600	1396490	2240540	1757760	2587770	2328760	1110580	1007530	1441990	2085620	2535570	2345030	1269470	1254230	2808130	3157460	654526	2784980	2770890	2587380	1954420
442800	1394740	2245670	1773430	2596290	2338040	1117890	1009860	1448050	2090230	2531730	2352730	1275910	1254350	2813540	3175990	657572	2805210	2800220	2583460	1939280
444000	1397970	2251080	1781140	2594610	2335070	1126640	1015500	1446150	2098660	2530850	2354030	1280540	1259770	2817430	3183310	659220	2818250	2818550	2582060	1934650
445200	1399450	2260110	1791600	2604600	2326510	1138450	1018530	1457560	2109090	2538450	2347860	1280360	1265790	2814250	3191240	659755	2825970	2834500	2575410	1941850
446400	1404480	2260050	1810490	2615160	2335700	1145280	1020130	1459170	2112810	2530870	2342510	1277540	1267010	2823110	3210750	660288	2838730	2866060	2568410	1943590
447600	1408130	2276580	1814180	2619460	2329060	1151380	1024470	1454070	2113920	2528130	2341850	1281410	1274860	2825430	3225960	663660	2844010	2885840	2562030	1942230
448800	1409140	2280600	1819820	2624450	2313490	1157280	1024650	1463950	2115280	2535490	2340630	1287620	1276890	2821670	3217940	663713	2851560	2908720	2555870	1950590
450000	1407170	2290590	1825930	2642310	2320210	1160180	1028180	1464680	2108970	2529290	2339860	1289970	1279050	2822190	3240600	665049	2859640	2932700	2551290	1954520
451200	1408960	2302180	1834110	2636870	2314480	1169850	1028380	1463200	2107380	2532480	2336430	1295090	1284420	2822390	3240530	664755	2865360	2941490	2542110	1948650
452400	1416240	2308120	1842230	2640330	2302410	1177250	1028380	1472180	2109980	2531140	2330020	1303770	1282450	2823170	3235100	661873	2870730	2964900	2536200	1959560
453600	1420050	2311370	1862540	2639810	2306330	1180240	1029760	1474220	2115980	2526590	2334200	1304670	1281370	2828720	3239180	659808	2879490	2988510	2525770	1955940
454800	1424370	2325110	1870840	2641420	2300060	1187320	1027150	1466900	2116840	2528560	2331880	1310960	1286210	2823890	3236330	660136	2885580	2989550	2511160	1956100
456000	1424400	2327600	1871080	2653470	2296580	1187770	1028890	1470260	2116780	2528970	2324160	1318220	1285980	2822700	3235830	657183	2883500	3007110	2499390	1961320
457200	1427700	2342380	1875670	2664610	2306900	1185030	1028500	1466540	2116860	2518110	2322510	1320430	1288690	2818600	3252710	656645	2894200	3028150	2489080	1957810
458400	1430820	2344600	1882720	2679790	2291440	1186890	1025880	1461840	2119320	2525220	2318300	1326890	1287090	2809700	3246240	655320	2895860	3052630	2479440	1956410
459600	1438040	2337400	1892730	2693050	2302670	1188330	1025710	1462550	2113710	2524030	2311380	1331220	1286460	2808410	3271360	652037	2902360	3078130	2473900	1961530
460800	1438140	2344210	1903440	2701000	2298880	1194430	1025300	1455100	2113260	2527250	2309640	1334640	1292710	2806580	3291750	652116	2901030	3087700	2462560	1954040
462000	1435490	2340720	1907830	2702940	2289200	1200940	1022700	1459580	2117050	2533090	2321730	1342120	1294840	2805540	3286350	649318	2903510	3109310	2450120	1961680
463200	1433300	2345240	1913290	2707380	2293700	1208060	1024270	1455450	2110900	2527210	2326980	1347440	1298040	2806930	3294540	648887	2913600	3117650	2446420	1958820
464400	1437980	2351630	1914650	2708940	2287280	1213020	1021880	1445940	2111990	2528900	2330810	1353910	1303200	2803910	3288210	649745	2923340	3116400	2441340	1957260
465600	1442850	2347540	1920940	2700970	2298590	1217210	1023380	1445940	2110020	2527120	2317830	1355900	1295330	2800990	3263090	649103	2930260	3145660	2437320	1964780
466800	1444880	2360340	1939480	2710630	2304780	1222850	1024830	1436740	2101500	2525960	2310940	1359690	1297570	2802920	3264910	648635	2928070	3150100	2436610	1965390
468000	1449570	2354120	1944940	2703360	2296510	1225120	1022180	1437280	2097910	2537980	2301650	1367630	1298420	2803520	3255370	645521	2918870	3162390	2436530	1967900
469200	1447960	2362480	1952360	2697580	2314890	1219600	1025990	1435290	2093080	2529480	2295540	1366260	1294160	2810130	3262500	644239	2930790	3183440	2438470	1966510
470400	1446300	2368730	1956460	2686550	2302130	1222410	1025840	1426250	2095000	2537810	2297450	1371060	1297110	2811650	3259320	644122	2932860	3182870	2435730	1966990
471600	1451380	2364600	1962720	2686380	2311590	1219600	1030260	1423700	2091690	2543100	2305890	1380120	1295040	2813790	3259230	641556	2943020	3200870	2443870	1973500
472800	1455030	2380070	1979510	2678200	2314950	1216720	1035050	1411970	2094370	2546530	2312800	1381770	1298650	2815810	3285450	640132	2959740	3201000	2450310	1973440
474000	1456740	2382720	1980550	2670520	2311370	1216420	1039320	1409960	2089390	2560530	2303980	1385160	1297360	2827100	3259610	637644	2964900	3202310	2456750	1986090
475200	1454880	2383300	1990070	2673010	2343840	1213020	1042090	1404280	2081040	2561380	2296550	1387830	1297520	2843470	3256570	635645	2977690	3222490	2461040	1990580
476400	1457490	2396200	2006690	2677430	2343480	1217670	1043790	1390030	2080830	2574150	2304100	1392500	1301340	2841160	3248090	636898	2970800	3216290	2468240	1988150
477600	1461670	2392200	2010700	2677530	2352210	1215620	1046200	1388890	2085540	2585330	2314290	1396870	1298940	2841490	3244280	635753	2975460	3231590	2484330	1995970
478800	1459450	2403730	2018310	2675280	2369890	1216620	1051540	1380640	2083500	2588460	2321610	1402680	1303430	2837740	3252810	635553	2979620	3238290	2495000	1998090
480000	1460940	2407510	2021080	2674210	2363690	1216620	1055040	1387610	2085590	2609190	2324380	1407050	1310480	2840370	3241820	635347	2986180	3243230	2505940	2004010
481200	1464700	2404980	2021320	2674430	2385300	1219660	1057810	1385130	2084420	2615330	2322360	1409480	1311490	2851190	3243470	634103	3003280	3262910	2522710	2013430
482400	1466680	2417130	2025030	2678340	2392340	1223340	1059280	1375720	2087890	2630200	2331750	1413640	1318700	2853350	3236820	636054	3013320	3254480	2536710	2016250
483600	1466370	2416780	2032510	2685320	2407520	1226490	1060170	1377980	2086530	2644770	2355220	1421880	1317990	2860350	3242110	633584	3015990	3274620	2551670	2025530
484800	1470320	2433000	2054980	2693190	2419330	1229420	1065320	1373730	2085140	2654950	2371760	1425570	1324170	2870630	3240080	635050	3021090	3289790	2569590	2027370
486000	1473930	2434900	2057110	2697800	2418620	1235670	1070220	1378250	2091160	2679980	2388820	1426420	1329450	2872940	3224760	634375	3023340	3308310	2584200	2041620
487200	1476800	2436970	2077290	2698330	2438420	1239270	1077080	1379470	2092270	2686100	2393820	1430500	1335880	2893720	3224950	636452	3073950	3321110	2600390	2048260
488400	1480390	2442150	2080370	2702140	2442730	1248220	1077290	1376840	2094850	2703660	2407330	1436050	1344450	2905960	3220000	638350	3074430	3310320	2618120	2053560
489600	1486560	2436880	2084790	2713810	2459680	1258140	1080220	1388920	2097120	2725120	2419260	1440980	1348080	2918730	3206220	637254	3081270	3333150	2640530	2068070
490800	1487320	2454270	2100240	2718200	2464580	1263560	1082770	1391830	2099780	2741040	2428130	1445430	1355450	2934210	3202990	640467	3103250	3333430	2658510	2075080
492000	1498440	2456840	2101390	2720150	2457520	1269600	1086400	1401120	2109670	2760390	2441600	1453320	1362650	2945980	3198260	643126	3112050	3331160	2680530	2088580
493200	1499160	2458240	2121700	2727530	2490140	1275860	1090890	1407960	2114850	2761720	2457070	1459650	1369550	2963220	3201760	646522	3126940	3351080	2701520	2096480
494400	1502210	2467540	2125450	2739430	2495290	1283240	1097140	1413430	2125370	2777070	2473010	1467690	1384530	2982380	3199110	648881	3149500	3344740	2720510	2090840
495600	1513710	2468690	2130720	2746670	2489640	1291250	1102260	1424020	2136160	2794260	2497000	1475280	1396870	3000680	3202620	649636	3158010	3350510	2740830	2112460
496800	1517310	2473270	2145080	2756430	2507330	1298380	1107490	1433710	2145280	2803800	2515210	1485770	1400970	3019860	3210000	652930	3181120	3361820	2758710	2119890
498000	1526200	2483070	2154020	2760500	2509340	1310070	1108440	1444420	2157040	2822710	2537760	1496170	1413040	3039830	3217580	656936	3210960	3352880	2774510	2127480
499200	1533130	2485230	2151000	2769330	2515840	1318820	1113790	1460740	2166280	2832710	2551420	1506360	1418380	3056030	3228130	660506	3229300	3374130	2794490	2140000
500400	1542460	2483150	2161020	2777210	2545160	1329570	1121930	1467310	2175110	2834670	2576230	1517350	1425070	3074690	3244570	666030	3249630	3386700	2813810	2150050
501600	1544850	2484940	2149110	2782930	2534810	1340760	1125790	1482050	2187880	2857620	2590630	1526020	1436400	3096040	3257400	672844	3263920	3383040	2829940	2160650
502800	1548690	2478950	2140510	2792410	2555960	1351940	1130520	1498660	2198330	2869260	2608610	1535180	1441580	3118070	3270110	677488	3285340	3403120	2845390	2168480
504000	1556850	2483880	2143300	2793690	2564690	1364310	1139770	1513860	2217220	2874190	2630480	1548720	1451130	3148850	3285730	684286	3304240	3414780	2850850	2169480
505200	1561080	2486850	2146700	2790340	2557210	1377250	1142870	1527760	2234120	2894310	2632460	1560470	1458010	3165500	3298400	690170	3318660	3426890	2858230	2179370
506400	1565360	2485940	2156500	2798010	2578720	1388510	1149850	1547020	2242010	2898710	2646250	1568870	1459280	3190470	3323910	697807	3343410	3446430	2865460	2186170
507600	1571370	2493910	2159930	2810220	2583790	1405310	1156860	1559000	2260480	2914730	2668210	1581960	1466870	3210480	3332120	705827	3356580	3445330	2870830	2178620
508800	1578940	2490960	2161950	2821430	2591420	1416800	1163100	1575880	2272970	2919330	2677960	1594020	1467610	3226310	3335050	711991	3387230	3457400	2875370	2193630
510000	1587660	2500750	2179430	2825790	2605350	1428830	1167080	1591440	2288050	2923720	2694420	1607840	1478960	3248650	3362320	720433	3417410	3469990	2882950	2194260
511200	1596590	2504470	2181380	2830170	2594420	1442510	1175540	1604850	2293040	2937730	2701810	1620490	1486830	3268030	3369810	727038	3433970	3477040	2888910	2198140
512400	1604670	2496640	2190020	2841010	2615790	1455810	1179300	1624170	2301960	2936020	2720430	1632830	1489950	3293170	3391440	733941	3460680	3499980	2889790	2206470
513600	1611050	2504890	2187860	2844570	2615050	1468190	1187420	1633130	2315190	2941800	2736870	1641470	1501360	3314900	3394970	743769	3485170	3498170	2882380	2204730
514800	1621080	2502850	2181370	2845900	2615390	1482350	1199130	1649850	2329000	2952900	2747810	1651780	1504390	3331400	3388710	750590	3499840	3518210	2883440	2214500
516000	1627390	2503680	2199460	2847880	2634970	1491060	1206970	1660580	2343780	2936790	2767630	1660990	1508820	3349200	3412640	758901	3526020	3531130	2884330	2213460
517200	1631460	2504470	2207210	2848170	2628260	1503970	1210450	1673840	2355920	2950890	2771390	1672240	1515620	3356780	3414600	767716	3534300	3534020	2880210	2217240
518400	1635680	2498150	2211740	2858730	2639170	1514120	1213880	1691500	2371880	2958390	2765700	1685640	1514670	3371880	3419940	774731	3562460	3559750	2879080	2220840
519600	1643190	2511650	2227600	2862950	2644970	1523330	1220030	1701590	2383240	2957270	2758430	1697100	1523810	3388690	3428160	786583	3584950	3567500	2876600	2215890
520800	1649660	2516880	2237180	2868430	2629020	1536110	1221800	1716540	2394980	2962750	2761860	1702130	1525470	3394380	3423660	795665	3588610	3573780	2869830	2228680
522000	1653470	2515510	2250330	2880750	2643940	1541800	1228940	1725770	2406070	2965630	2765780	1709490	1526880	3413200	3431170	804726	3609870	3596600	2864580	2227600
523200	1658960	2519250	2262480	2877550	2630720	1550730	1230170	1731650	2418810	2969360	2770830	1717270	1535690	3430810	3435390	813875	3621370	3590200	2855450	2221220
524400	1663410	2510900	2265680	2885440	2637040	1564340	1232010	1750720	2428300	2976300	2777510	1723480	1539890	3447520	3427050	819084	3629620	3607660	2848000	2231090
525600	1670640	2523610	2282530	2894860	2637200	1578470	1236640	1754690	2439850	2970730	2778030	1726110	1551570	3461090	3442240	829663	3647180	3620630	2835530	2226780
526800	1674820	2532110	2287570	2887780	2626150	1589840	1236510	1764110	2452200	2991520	2786170	1728710	1552580	3461890	3428870	835341	3647290	3624490	2823040	2225190
528000	1681660	2523700	2299090	2891690	2647950	1599010	1238760	1770790	2457670	2991790	2788780	1729530	1550510	3472960	3432620	843482	3667800	3652010	2820660	2229200
529200	1689280	2534780	2318140	2888130	2639570	1599540	1240280	1771600	2450160	2993600	2791450	1737470	1557970	3480190	3416530	853322	3673610	3643880	2807360	2225190
530400	1694880	2534160	2322240	2889390	2635380	1606150	1244010	1783310	2453800	2995020	2789300	1744040	1555160	3487580	3400680	856548	3688750	3662750	2793600	2231450
531600	1701340	2542810	2336760	2897580	2635790	1609050	1245700	1784460	2463350	2989660	2794720	1747580	1563950	3499840	3404560	860977	3703030	3661500	2790040	2225290
532800	1707810	2550310	2343370	2905500	2615110	1612250	1248510	1790520	2468290	3006910	2793140	1754560	1566160	3501280	3395750	861973	3706600	3656930	2777530	2227290
534000	1716310	2545780	2346320	2908040	2623450	1615940	1252930	1799010	2474380	3004000	2785100	1756290	1563200	3505300	3395570	865666	3716280	3673540	2769460	2229780
535200	1721240	2560390	2361490	2904870	2612870	1620670	1251550	1790550	2484900	3003570	2785690	1756130	1574830	3507800	3397680	872352	3719900	3665830	2759330	2219290
536400	1721320	2560530	2364090	2910250	2605570	1630280	1257050	1800520	2486380	3011200	2793080	1760250	1575450	3511680	3390920	874603	3713660	3673740	2751180	2228190
537600	1724560	2560710	2386360	2910390	2607210	1633460	1257620	1798550	2489460	3004000	2801530	1755340	1572230	3524510	3407800	878966	3727620	3675220	2745550	2226780
538800	1726340	2560090	2400310	2904950	2588960	1636210	1259940	1800210	2491770	3016880	2839810	1760890	1573810	3527550	3396390	882931	3728310	3665890	2734020	2224540
540000	1729680	2559450	2415540	2912320	2596080	1637770	1263570	1802260	2490650	3012570	2840460	1761650	1572680	3525280	3405250	882759	3739070	3686220	2729560	2231010
541200	1729090	2569600	2425650	2918170	2596660	1634770	1263350	1795180	2492800	3008740	2849550	1764900	1579790	3528070	3431960	885792	3752470	3680250	2721430	2220330
542400	1730770	2570670	2428260	2920380	2587230	1638900	1267240	1799980	2494280	3020630	2849210	1764430	1580520	3522070	3426750	887867	3745770	3679890	2719700	2227970
543600	1732680	2573950	2442710	2924810	2597970	1640800	1268660	1797310	2496770	3010240	2853920	1762800	1582110	3528120	3437100	891022	3757470	3693810	2720710	2227580
544800	1736360	2579700	2459210	2921940	2589960	1644590	1266840	1788920	2498420	3015680	2864330	1769090	1585570	3531120	3449370	892492	3760530	3678120	2718510	2221930
546000	1734730	2577160	2465420	2927020	2597350	1645570	1270890	1790280	2488500	3022850	2881060	1773200	1587370	3529830	3447000	891759	3766810	3696430	2716160	2230930
547200	1741440	2584050	2489600	2925310	2602740	1643900	1274970	1783940	2488770	3017810	2888190	1775840	1592680	3525780	3447240	892108	3773830	3697410	2715350	2227070
548400	1742090	2585500	2495620	2928610	2589520	1646330	1276770	1776140	2485100	3031520	2887870	1778610	1595920	3522860	3435320	890820	3766560	3699390	2712270	2231980
549600	1745170	2588300	2511160	2930460	2609430	1648130	1280190	1862370	2491180	3029150	2895660	1778940	1598340	3531870	3440010	891740	3780490	3698880	2709290	2238810
550800	1750410	2590410	2516240	2927610	2602080	1650730	1282140	1805990	2495890	3036240	2908270	1782930	1603310	3537180	3438850	892247	3779050	3686910	2710180	2231940
552000	1752840	2593040	2510130	2925210	2607710	1651780	1280520	1770520	2492080	3040110	2909830	1787090	1604550	3532870	3437290	891601	3777660	3695040	2710460	2241950
553200	1756190	2600660	2523700	2926230	2619050	1651390	1283960	1726810	2493390	3028150	2920700	1789100	1609140	3539890	3450100	887868	3779060	3695590	2712840	2237740
554400	1760120	2603500	2528910	2929050	2611650	1656630	1286550	1710920	2489150	3037090	2938870	1792500	1616550	3539390	3437770	886827	3789720	3683880	2722280	2242690
555600	1763070	2605040	2538050	2926520	2615060	1660670	1286110	1716160	2486710	3033790	2943810	1791800	1620310	3541190	3442080	883919	3793490	3701140	2725750	2254090
556800	1768100	2607550	2552420	2932640	2627650	1657690	1289980	1719940	2489850	3032210	2956850	1795570	1624370	3548570	3458690	885607	3808210	3694250	2731770	2258320
558000	1770060	2611030	2552840	2939960	2619180	1657440	1293560	1726620	2491390	3041350	2957560	1801230	1625650	3547820	3443650	882577	3815040	3676630	2739080	2264040
559200	1775130	2615860	2565310	2949080	2642200	1655930	1297610	1724190	2487460	3035170	2965440	1800950	1619770	3552750	3443330	879593	3831150	3690950	2746330	2269400
560400	1775250	2623640	2567950	2928750	2647430	1655810	1301310	1708340	2489940	3032360	2989160	1839520	1627000	3554990	3440820	876660	3830720	3680180	2757830	2273570
561600	1778800	2622710	2573480	2927050	2649930	1656790	1306210	1713240	2492340	3043780	3000990	1840110	1627320	3550030	3424300	874714	3841860	3687020	2769410	2285100
562800	1782950	2629150	2589820	2927790	2666620	1657010	1307780	1715040	2495250	3030960	3015210	1842720	1631890	3559510	3431450	874955	3859570	3695200	2784290	2291150
564000	1787200	2634050	2588910	2937090	2654400	1658660	1310160	1723600	2502420	3039740	3029340	1846480	1633060	3550020	3425890	876815	3863220	3677660	2794900	2301070
565200	1788000	2633540	2590710	2941950	2671430	1661260	1316010	1735240	2505030	3046180	3031340	1848460	1630710	3555230	3430540	876477	3869940	3687620	2809980	2309510
566400	1794720	2638210	2604710	2943940	2675060	1662700	1318150	1738940	2504860	3043770	3056030	1853040	1637640	3558690	3446750	877893	3872760	3675070	2825510	2308730
567600	1795720	2647290	2607330	2950670	2677050	1668000	1320120	1752450	2513330	3062780	3055960	1863190	1642140	3558840	3441670	876718	3878220	3677800	2846170	2319750
568800	1799450	2650390	2612350	2944680	2692070	1673890	1330310	1758230	2513990	3065330	3071370	1867030	1644130	3562750	3450530	879181	3890390	3679100	2866900	2324870
570000	1802840	2648110	2613950	2947410	2691510	1681670	1326810	1761040	2525090	3072640	3093910	1875450	1652550	3563810	3446160	880938	3893910	3660960	2890010	2333970
571200	1807640	2650150	2611960	2956840	2707580	1692140	1329200	1771500	2527510	3084920	3103000	1879530	1651840	3565970	3454160	882155	3895670	3669740	2901350	2339270
572400	1806560	2660030	2629740	2953850	2720960	1699370	1335060	1776630	2534460	3084690	3113680	1882740	1655550	3570540	3483980	882822	3902580	3666390	2919380	2342160
573600	1814080	2657930	2638250	2957490	2715340	1708090	1338850	1781660	2540520	3098570	3127000	1891610	1659070	3583360	3489850	881507	3916840	3656680	2936240	2350700
574800	1817690	2656450	2642590	2961930	2729500	1716680	1344400	1785520	2550340	3113290	3140990	1895470	1657220	3576650	3487110	883426	3925570	3681720	2961900	2354790
576000	1816940	2670770	2654530	2957560	2747830	1713890	1348330	1791240	2556230	3109230	3156380	1909790	1694000	3592950	3497850	884836	3928630	3678000	2979630	2356610
577200	1823250	2673680	2656050	2956520	2747160	1728950	1354670	1801030	2565650	3128110	3168870	1919020	1700260	3610210	3502730	884260	3930730	3663220	2998660	2367260
578400	1825990	2670210	2659290	2961230	2769360	1737050	1363460	1812090	2569160	3135850	3184480	1924810	1701320	3606730	3510420	886515	3950960	3679700	3017420	2378020
579600	1829110	2675230	2676130	2973150	2780050	1745760	1368680	1820680	2580430	3139260	3197700	1933530	1715540	3627730	3514420	887401	3961720	3672530	3036070	2374390
580800	1835940	2675360	2683900	2972250	2765420	1754860	1372890	1831970	2587620	3155020	3205370	1939420	1724760	3626930	3520350	891802	3965160	3681490	3055440	2385760
582000	1837970	2678230	2706470	2979890	2789330	1760920	1373190	1838350	2597340	3148280	3211820	1937920	1728350	3637580	3537880	897099	3980370	3696010	3070440	2393990
583200	1838960	2677410	2709420	2984720	2788500	1771210	1381810	1847230	2608880	3156340	3225040	1943000	1737440	3648130	3548560	903132	3976940	3683520	3086190	2396230
584400	1842780	2676070	2713750	2991670	2796640	1777250	1388140	1859860	2621010	3171870	3235050	1943430	1740470	3655490	3560000	908486	4004630	3706750	3100950	2406420
585600	1846290	2682020	2737460	2993940	2804300	1785860	1395930	1865570	2638620	3171010	3246140	1949080	1753240	3654650	3579270	915857	4018050	3704360	3112850	2415020
586800	1850790	2683940	2747780	2997080	2797070	1800070	1400040	1876800	2647680	3192320	3261420	1957600	1762860	3670880	3584230	921242	4018350	3692290	3124070	2423560
588000	1858420	2681720	2753010	3006200	2815990	1810890	1406810	1893720	2657750	3197570	3270600	1965340	1767560	3678290	3597960	928266	4043840	3728820	3137830	2434610
589200	1860000	2688300	2767610	3001790	2822180	1818930	1418150	1904500	2675040	3188620	3284020	1972400	1775830	3691250	3618540	932121	4053220	3735160	3145660	2437020
590400	1861900	2689500	2772310	3000250	2808410	1833130	1421520	1918780	2685430	3200240	3287910	1976280	1783980	3693920	3630710	939506	4060490	3726760	3155350	2441680
591600	1869750	2689320	2776590	3009760	2818820	1842860	1421710	1936290	2693420	3200170	3289890	1979190	1788940	3712310	3628480	945865	4082580	3749720	3159530	2449250
592800	1872730	2696920	2797510	3016440	2822150	1852080	1426070	1941220	2706370	3201130	3289900	1987920	1805020	3725150	3647280	954812	4099050	3751660	3167790	2451130
594000	1878540	2697750	2800950	3015850	2809560	1867140	1430670	1955280	2720150	3225730	3287770	1994660	1812420	3728300	3649430	961000	4110580	3738680	3172020	2454930
595200	1883200	2701670	2814230	3021660	2821610	1880620	1437890	1971000	2732790	3225810	3291230	2001790	1819980	3733620	3664840	967962	4128370	3755270	3174080	2462910
596400	1886170	2711440	2834770	3023380	2830900	1896280	1447160	1981230	2742040	3225050	3287110	2008050	1833530	3751750	3689370	977789	4141000	3756730	3183940	2465170
597600	1893010	2714140	2842000	3021850	2821730	1904890	1459920	1987950	2757270	3232610	3286300	2014910	1837730	3758070	3697780	984724	4150270	3755820	3191270	2458320
598800	1893870	2715210	2847710	3022510	2809790	1919710	1471280	2002940	2762270	3240950	3283470	2022720	1845700	3766520	3741640	994789	4158610	3768570	3195410	2463390
600000	1903950	2713930	2872530	3020960	2826650	1924680	1480350	2014380	2771340	3236610	3283250	2026430	1852020	3776440	3724660	1005940	4180450	3779200	3204910	2465360
601200	1910170	2724780	2883750	3024090	2817950	1939450	1493190	2019040	2781830	3240300	3271670	2034870	1868530	3781110	3737630	1013410	4183000	3777150	3208020	2460590
602400	1909270	2725320	2885320	3023600	2808170	1952700	1504040	2033550	2787790	3250930	3268380	2040380	1880210	3782960	3753990	1017910	4194620	3774740	3207410	2466830
603600	1917140	2724840	2894400	3031220	2819870	1961710	1506570	2044250	2794160	3248270	3261560	2042340	1885470	3788010	3765130	1028330	4206940	3790430	3208860	2473030
604800	1919440	2729990	2906430	3031530	2809200	1971140	1511610	2049250	2806880	3251050	3255010	2048630	1898280	3796280	3767230	1042220	4209000	3791280	3210130	2472560
606000	1922370	2728670	2914350	3032850	2798880	1985380	1518110	2065600	2814750	3259380	3248900	2063560	1906560	3794350	3755020	1053740	4203850	3787180	3208410	2476930
