# Supplementary material for: The singularity response reveals entrainment properties of the plant circadian clock
Source: Nat Commun. 2021 Feb 8;12:864. doi: 10.1038/s41467-021-21167-7 (PMC7870946; doi:10.1038/s41467-021-21167-7)
Supplement: Supplementary file 4 — Source Data [file 41467_2021_21167_MOESM4_ESM.zip › raw_bioluminescence/PRC_measurement/2hdark_mutants (Figure 2)/prr9/prr9_t=78h.xlsx]

## Sheet: prr9_t=78h
time (second)	prr9 No. 1	prr9 No. 2	prr9 No. 3	prr9 No. 4	prr9 No. 5	prr9 No. 6	prr9 No. 7	prr9 No. 8	prr9 No. 9	prr9 No. 10	prr9 No. 11	prr9 No. 12	prr9 No. 13	prr9 No. 14	prr9 No. 15	prr9 No. 16	prr9 No. 17	prr9 No. 18	prr9 No. 19	prr9 No. 20
1200	393570	215148	357369	420673	221561	759478	794744	479839	367512	485698	637130	227290	577859	299199	233558	303358	620332	407777	717410	328240
2400	474303	265351	464844	630002	290707	800965	849203	540831	390223	504057	691790	208536	686952	340017	325658	439028	687666	411162	735755	355667
3600	680968	355851	541070	838031	361515	1022210	876156	591015	410622	528100	841954	218600	757753	423988	401457	514021	748127	417098	871478	368167
4800	639044	384039	565114	819040	390850	1028780	906496	609277	422345	541444	850039	225814	798874	447647	434890	519058	770546	428068	896463	362784
6000	594262	404968	575731	785956	411710	1008670	900683	604184	418257	524652	852660	226972	800602	455166	433828	518993	776513	429452	878646	352913
7200	556289	417613	575753	751953	410518	984755	883379	588946	401954	503096	860790	225620	786260	454341	403360	509394	770778	424301	862250	345443
8400	524526	422150	575228	727190	399158	966974	868077	578584	382127	490870	877301	220319	780008	444609	377040	504874	760141	419324	849180	339732
9600	503594	415165	575055	706674	387263	943994	859792	559430	366046	484084	877604	213146	766656	439738	359523	502198	758448	419763	842014	338846
10800	491567	403691	580036	694089	386726	930468	889270	542777	354599	481675	881692	207822	761020	438941	344839	498213	756390	420796	836987	336380
12000	482397	393309	579666	683267	384881	920252	914115	527282	350797	477084	888530	204513	762170	439933	334316	487948	765126	423426	838530	335986
13200	473018	388138	576858	674768	385022	913817	900703	514451	347095	469060	887540	200203	760752	441546	326569	476998	762757	419668	835448	329214
14400	466976	385221	570306	663821	388915	908459	886487	506763	343524	464924	890126	197272	763106	437999	322611	467279	759342	412584	825797	319308
15600	462788	382274	564778	653910	388029	894958	864157	497735	340615	453934	882996	192566	757555	436347	316696	462500	758064	408692	822467	312008
16800	460974	382656	560158	639103	392715	881736	856114	493965	334776	441781	876584	186700	747235	429952	311601	457862	786304	401335	816454	303054
18000	455500	379502	554118	621565	391616	861561	833648	486502	330480	431842	872333	181052	739778	426888	311050	453981	781143	397977	813515	296152
19200	452700	378913	549194	603296	394208	843401	812324	480026	323299	422251	862102	174288	724938	419542	308438	448948	762113	391150	807773	288733
20400	445655	374166	543047	584619	393995	832342	791908	475227	315831	416139	855074	170139	713970	412957	308328	442083	754310	384645	798210	279737
21600	441007	372377	535466	573144	393394	822700	767752	466262	307694	406716	841218	164588	697536	410651	306379	437025	739940	381351	792176	273164
22800	435188	368469	527834	563480	396777	812628	750164	461625	302409	399965	833444	160391	686275	403268	304444	430533	721262	371347	777728	259983
24000	429572	365336	517543	550963	394308	802400	727372	449061	299123	387726	822134	156197	675508	400044	303362	425117	705354	371548	770000	255428
25200	426657	364872	512462	542622	397262	794936	715066	442146	292789	379765	810962	152697	661235	394426	300005	419772	679026	364023	755417	245520
26400	418669	360948	506177	536017	394049	780858	695536	427064	289581	369215	797609	149204	652071	389815	299386	414072	665734	362919	745187	238936
27600	414325	361794	498132	528643	393475	766337	681789	414988	282640	358911	780893	145322	640349	383134	293922	406543	645398	356682	731028	228719
28800	405854	358127	491284	521177	391676	750996	664149	403382	278202	351169	765933	142435	630282	375083	291954	399970	632097	348612	712267	220684
30000	398355	357872	484773	512934	388271	736306	645788	391667	271314	341130	748204	138310	614482	369468	286058	393295	616326	344196	698020	213675
31200	389893	354229	479415	505188	390902	721810	629178	382214	264720	333888	734652	134248	600831	360266	281200	386629	598898	335241	677972	203626
32400	380996	351574	471796	493626	385574	703904	610758	368625	258504	324375	717195	130453	586045	355763	277093	378289	583831	332502	665474	197471
33600	372236	348609	462653	482441	386145	692442	595756	360210	252601	318003	700133	126153	571511	346038	269947	369305	565592	322443	644931	187605
34800	360760	343132	453237	468686	381749	677499	576057	348836	247481	310213	682512	122794	561800	339034	265535	362326	555274	319327	630496	180337
36000	352798	340177	445129	456166	376920	663534	557601	338665	241411	303933	664282	118650	546784	332421	260241	355485	535017	312984	612046	174134
37200	342512	333190	435441	445393	372510	647942	540241	329271	236997	298049	647990	116281	536462	325098	256008	348095	521601	306696	595140	165808
38400	334794	329985	426367	436014	365983	631108	523262	319159	232952	289946	630101	113610	521323	321360	250962	341404	507723	303070	587081	162591
39600	326190	324786	418116	424850	363109	621860	511219	312442	228638	285669	616804	110772	514232	316095	246609	335530	494054	296334	574437	156962
40800	317215	319623	407731	415669	356525	609157	497032	302331	226753	278658	604267	110606	506715	316537	243406	330589	486988	296491	566346	155391
42000	311618	319198	402508	408133	354600	601457	488550	297523	224114	274108	592381	108485	495982	311879	239110	325876	476950	292658	555419	151568
43200	304516	314509	393812	402153	351118	591167	476831	291774	223209	268727	585020	108650	490986	310813	236935	322391	473888	293621	549192	149760
44400	301122	314130	389078	397733	348972	583675	470016	286147	221585	264815	580090	107900	482346	309328	233453	319258	466430	292521	545138	148474
45600	297276	312753	384129	392562	348567	577364	465006	281928	221906	264308	575587	108115	479028	307074	231387	315814	462268	290720	537906	147701
46800	292398	310886	379708	388977	345913	571030	461135	277672	222500	260932	566911	108799	473544	308729	231000	312812	460205	292491	536650	148927
48000	290076	313064	377356	386338	345845	568431	467703	276870	222069	262115	562341	109905	471866	307129	229870	310156	455553	289432	535591	148783
49200	286171	311759	373889	382609	344686	565973	520166	273734	224601	261634	559017	111684	472382	308070	229520	308745	456333	292193	533197	149014
50400	285616	314434	372079	380878	344373	562423	511436	271259	224415	259396	556141	113494	470692	308476	228335	306746	454073	294656	534564	151014
51600	283757	314770	369642	380677	347732	563169	495936	272726	226721	262836	555357	115502	472042	307340	228286	304814	451973	294775	531002	150855
52800	280981	312671	366634	382912	378487	560489	489785	269706	227361	262266	553354	118329	471145	310219	227507	302272	455118	299926	533162	153882
54000	280325	314662	365514	385427	408029	562327	497486	270627	227959	264707	551568	120772	472723	307731	226533	305476	451816	299802	529504	154768
55200	278453	314222	361471	389251	413012	563036	497893	271501	230432	266805	550581	124432	477843	308873	228183	305595	457012	304796	531174	156625
56400	277455	315258	360383	393640	416479	565275	499696	273447	230961	267817	550856	126917	479395	309610	226594	304596	458136	307817	533864	159247
57600	277400	316058	356784	396543	419472	569094	502308	275533	232257	271934	550916	129608	482214	307325	226730	303305	461537	308790	533786	158315
58800	277292	316550	356288	403102	418256	571894	504552	276311	234187	273352	554014	133253	484209	309668	226916	304451	467224	312602	538975	160674
60000	278713	320215	357149	410736	416874	574830	507907	279102	234738	275999	556214	134729	487031	308404	226483	303997	466841	313163	540932	160817
61200	278495	320276	355946	417473	412598	580258	511805	283158	237239	280440	562514	138428	494099	308560	227953	305362	471113	315260	542807	160758
62400	278593	322003	356396	424708	405555	588500	512206	285485	238134	281993	567064	140150	497032	309053	229327	304472	475104	319957	550999	163716
63600	281663	325897	358047	433652	405270	597814	523100	291514	239665	288238	575412	141398	500330	308804	229604	304958	477041	320229	554496	164285
64800	282163	327064	358274	440026	399154	607291	526537	295687	242741	291457	581132	144188	505982	310506	231488	307313	484794	324361	561230	166139
66000	285564	331189	360439	447386	395912	616302	535192	301566	243538	294502	587763	145723	510069	310455	232793	309085	489424	330535	566563	168271
67200	287592	333873	362999	456328	396481	638129	547060	309373	247078	302196	596894	149073	519480	310617	236797	310567	492522	330845	571637	169618
68400	290276	335985	364712	465404	392111	722226	551837	314202	250178	305278	606215	151994	525836	312844	239704	314550	503030	339070	580932	171504
69600	295886	342987	369264	474798	394117	748321	562220	321013	252708	309270	618467	153509	531568	313636	241867	316712	504458	340932	590000	174012
70800	298687	345883	372144	483086	397210	768332	569531	329613	258418	315354	631683	157776	540415	315883	247019	319856	513272	346618	601333	175787
72000	303843	350372	375895	491896	397721	784274	574818	336980	260977	316445	642956	159642	547159	319618	251176	325466	522308	355156	614676	178689
73200	309797	356298	381228	502378	404420	805141	588126	346594	264485	321956	655969	161053	555166	319875	255934	329351	527920	358029	624672	180914
74400	314126	360167	384350	512812	408365	824033	596420	355800	269872	326268	674501	163825	566878	323287	261560	335718	542055	365099	637386	184183
75600	319978	367577	390769	523285	413514	838753	605313	363362	274051	328588	686070	165777	573788	326750	266521	342237	550466	373693	652748	188840
76800	326452	373647	396782	534494	423927	853979	619617	373609	279971	335141	703144	168553	583446	328577	272605	347487	556545	377292	664346	191979
78000	333593	378991	403198	544627	430706	868334	628725	380474	286007	339176	720776	171424	594559	334987	279877	355095	574000	387984	682730	192786
79200	341507	387253	409637	554322	443080	881386	642279	391373	290399	342610	735076	175263	601740	338606	285394	362564	582636	392818	699561	197872
80400	347577	391539	416837	564525	454714	894250	655605	402341	296380	349600	754994	178609	612060	344507	294635	368724	598701	398559	716366	202081
81600	354633	399728	424167	575454	464620	907127	663983	411058	301108	352015	770381	180550	619956	350018	301968	378154	615288	409165	737860	207300
82800	363333	407383	432646	586730	478947	921937	680352	424271	307854	357584	789635	182197	630888	354296	308903	386007	620381	411171	754558	210050
84000	368241	412705	444840	598066	489724	932936	691951	433204	314318	363106	810194	186268	644129	360350	318337	395337	636091	420718	771987	214120
85200	376642	421386	457405	611656	501692	947458	705697	442465	320801	364837	826880	189512	652118	366207	325225	403194	651362	427410	790899	219226
86400	383391	428317	464434	620300	516614	958465	727673	455958	327176	370437	847296	192125	663172	372576	333295	412680	661930	433550	805868	223088
87600	391053	435401	471328	632648	526795	972376	740944	462279	335184	374001	867045	196843	676493	380211	342407	421168	681940	444384	824560	227307
88800	399773	445813	479615	644953	540335	988854	755160	472246	342001	377132	882619	200339	686952	383447	350470	428507	688960	447674	838400	232000
90000	407309	449724	488334	658492	551738	1001850	770812	480816	350142	380529	901599	204454	700702	389875	359918	436691	704812	454127	855080	236203
91200	414939	457448	496498	670035	559303	1016820	782521	486718	354692	378979	914327	206320	707605	393659	367529	444755	716560	461479	873764	241708
92400	423163	464767	505691	680689	574033	1029800	799966	493476	360344	381518	931254	208936	712376	398373	376476	453155	721823	462558	885289	245300
93600	429674	470743	514237	690190	581066	1038180	809442	498060	365787	382703	947389	212242	726896	403440	386454	463172	734338	468817	900662	248288
94800	436136	479804	523049	696880	590646	1047490	818087	500230	370344	381714	956812	212987	735869	407083	393159	470749	740809	473362	914290	251829
96000	440290	484980	531026	702657	596954	1057150	825926	507529	373548	385218	973270	213929	745713	409927	400503	478732	749079	475675	924042	252845
97200	445206	491815	539784	708960	605158	1065770	830040	508302	378361	384585	983870	215484	752948	415255	407272	485666	763825	482890	935948	254514
98400	449930	495263	547261	716370	618838	1072340	832437	515428	378129	383110	997470	214889	755723	417651	413083	491136	768016	481863	941782	255783
99600	455740	495512	553652	720899	627133	1076270	830875	515853	380374	382437	1006600	214290	763388	420678	419870	498801	784541	486186	952491	253281
100800	461244	503234	564475	727844	631988	1080680	828514	516512	380684	380688	1016160	211868	771305	423462	424943	504616	785518	485341	961847	252307
102000	463836	504804	567600	730915	639632	1086690	832448	519370	383154	377786	1025590	211306	780900	424493	429713	510743	790400	487640	965442	251291
103200	468996	509814	573755	732191	642908	1091320	830493	518985	383720	376213	1030400	209728	786001	428431	433600	516446	792862	492037	973109	250250
104400	473160	514085	580404	736216	653114	1094980	832299	522410	383322	375514	1033460	206100	787099	428752	436618	520210	787556	489895	970929	249050
105600	474878	512748	581741	736603	653383	1092830	823274	518571	387384	372419	1034590	204934	792784	429690	441015	525870	783972	493175	980009	245787
106800	476450	516952	587104	737767	654361	1090410	817417	516442	386885	369917	1035920	201892	790164	428047	441750	529933	780406	492900	983788	243395
108000	476397	517063	590691	738055	657148	1090340	812454	515920	387278	368588	1041880	198121	793648	426417	443029	536248	778385	490570	979365	240950
109200	477081	516336	595301	738388	656757	1084530	804779	508530	386845	364754	1040090	195851	791537	425060	444045	538670	775764	494000	977078	240649
110400	478344	519903	597026	737638	663202	1083590	799666	508822	384990	360761	1043060	191966	791249	420582	443568	540110	765010	491409	977012	236632
111600	477693	517948	598169	736960	661951	1078470	794346	504861	384550	360680	1038350	189671	791919	418856	443687	541342	771586	492589	979727	232809
112800	478176	521046	599908	736101	661495	1073180	791856	501779	380750	356596	1035090	185910	788000	414799	443144	542228	772151	490050	977836	231234
114000	476650	519235	599456	732938	661892	1068590	788307	499275	377463	353720	1034800	181760	787204	409215	441829	543450	769832	485454	971470	225099
115200	480839	515522	597856	727786	657377	1061430	780652	493028	373765	349324	1030390	177952	786174	407204	439850	544295	768580	487850	966011	221314
116400	479181	513742	598310	725033	656632	1057470	778316	488483	368036	344090	1028990	172946	779462	402623	437065	542270	763604	484164	958924	217115
117600	477053	509944	594148	718867	654252	1048490	776731	483003	362707	341718	1022440	168557	777164	395519	433951	541222	762198	480336	950609	211591
118800	474600	507762	588749	714912	647686	1037990	771032	472879	358310	337570	1012720	165595	772597	393225	431141	539946	762005	482749	946143	206460
120000	471490	506836	590019	710618	646757	1029290	767744	468153	350143	333420	999292	160017	768421	386005	427525	538357	756643	476764	938075	202405
121200	465925	501188	585742	703976	642107	1020680	758890	462779	346560	328390	990419	155746	765766	380630	425442	538812	761062	476329	927877	196675
122400	461541	496808	581840	704055	633606	1012830	745226	454947	340841	321784	978706	151562	758189	376800	419872	536050	758935	473431	915925	191288
123600	455180	494849	578533	702390	629212	1009770	739075	448328	334934	315455	970664	146642	750966	368236	416640	532255	751000	467216	909218	185559
124800	448383	488818	573454	706075	622967	1002020	730462	441134	331692	311265	960721	143182	749403	364011	412337	529401	747652	466544	898186	179710
126000	442910	483847	569511	703072	616915	995518	723365	432779	326065	306979	944626	139130	739690	358773	407583	526587	744278	464806	891642	176032
127200	439095	480300	564888	698406	614235	986185	718740	426267	318818	302182	934803	134439	731902	351992	402992	523295	735397	458872	890820	171386
128400	431570	474355	559766	694567	605690	980636	711843	420086	314520	299044	927683	131370	726854	347086	398687	521098	732445	455803	897190	168336
129600	427055	468138	557133	693914	596520	971830	703865	413466	309209	294390	918149	127951	718055	342139	393786	517092	724080	453204	909760	165162
130800	422128	465377	552501	692964	591694	968047	700972	408000	303901	292230	908052	124159	709737	334808	389001	513662	713647	448753	906820	162549
132000	417082	457783	545074	688582	586072	960213	698272	402822	300158	290040	897666	121287	706683	330105	385640	509849	710254	447165	899423	159073
133200	410550	455890	539177	684941	578264	956705	691755	397169	295688	287333	882266	119132	701120	327169	382091	507209	708168	450596	899537	157238
134400	405892	452228	545203	683915	571565	951317	688138	392122	291022	285022	870480	116282	694976	322440	378263	503071	701693	449668	898033	155659
135600	401331	448574	540534	683924	568753	948130	687001	388762	286697	283908	861852	114000	691727	316378	376282	499220	690422	447155	895409	153726
136800	396896	445475	539268	684787	563395	944792	687415	385851	284180	282666	854259	113051	688176	313938	372395	494925	685565	447396	892942	152648
138000	395078	444214	545038	689977	558339	944343	684224	384891	279760	281495	854950	110933	685001	310980	370299	491299	679852	448769	888829	152245
139200	395358	440955	541844	692198	555562	945494	686365	384323	276400	281590	852179	109576	683343	307030	367629	486821	674460	447221	880365	151614
140400	392731	435249	539408	695558	551484	944833	687460	384282	275682	280838	854016	110056	682071	305671	368118	482463	670958	446681	874200	150141
141600	390396	432848	537535	700240	546384	946542	687873	385538	273273	281976	851886	110876	681066	304567	367507	481924	672862	449501	872004	150340
142800	389288	433302	537015	707992	546120	954787	690203	386351	272530	283430	851876	110019	680220	302374	367248	479678	668175	449090	866059	150790
144000	387041	431399	534247	714118	545842	965705	696023	390794	272137	285517	854220	109656	681374	299959	367070	479550	667550	449854	859354	150713
145200	386670	430903	534654	723683	541947	971764	699812	392414	273484	287850	863523	111126	683413	300133	367532	479748	670890	455422	855736	151158
146400	385657	431832	535824	729929	540676	984386	703452	396085	273135	289895	870888	111986	683956	300890	367312	482800	670341	459898	857374	152182
147600	386790	431759	536940	736792	542615	997268	711239	399895	274253	295420	878012	113425	689430	300141	369401	484342	670118	461989	857766	152926
148800	386455	430435	538029	744641	542720	1006800	717165	404667	276397	299829	886305	114986	698152	300358	371852	484951	678296	468604	859324	154542
150000	387069	430990	539385	751019	542257	1019600	723061	407738	277553	302754	904903	116859	698927	301341	372582	486367	684280	476592	864328	155620
151200	388592	434338	543973	755967	546915	1034310	734850	414633	279095	308025	923187	118485	702306	302321	375803	488615	687794	479605	867647	156542
152400	391062	435141	546548	751070	550719	1048590	742273	420754	281323	314286	944465	120696	708982	303000	378017	490047	694207	484849	872131	157270
153600	394512	436036	550306	765069	552081	1063680	746386	426121	285202	317955	959393	123694	716974	306116	382588	492710	704489	493818	884394	160100
154800	399002	439765	556439	767305	560460	1080930	756928	431893	285088	322854	971396	125325	720921	306964	384420	495800	714629	502502	896572	162059
156000	409720	440770	564177	771360	570440	1097950	768292	438936	287909	329581	987676	127606	729852	309938	388456	505765	722281	506655	906957	163287
157200	412118	441385	571980	779557	571843	1115680	778798	442977	290578	334283	1011540	130611	738557	313373	394307	513622	740379	516482	927688	166668
158400	418727	447326	580143	793192	576548	1132840	788762	451552	292762	338810	1035770	132116	739850	316308	400279	519154	749676	522689	945319	170490
159600	427649	451153	589951	798208	590066	1150960	805395	459798	295508	346049	1062440	133885	747394	319046	405448	527075	756783	526950	961953	172224
160800	436237	451624	596287	803610	598762	1167350	819399	464312	298358	352400	1086160	136602	759304	323595	410569	534550	771552	539015	982644	174439
162000	444062	456494	606103	812598	605676	1187950	833392	470431	299906	356649	1109690	138328	764599	326712	413658	542566	784445	551541	1002680	176754
163200	449244	461324	613413	819667	622013	1208930	847738	482934	302996	362228	1135400	140719	772240	328959	419715	549764	793049	556130	1023280	179001
164400	455882	460981	619710	830470	630360	1226410	859763	487508	306448	367670	1160450	146319	785266	332129	425323	558006	808335	568206	1044990	181532
165600	466794	467532	628591	842529	638361	1248870	872667	492490	309079	370728	1172680	149160	794204	334647	430594	566654	822198	579091	1071030	185041
166800	472757	472777	637384	849667	657416	1270930	887506	503065	312395	381079	1196810	151435	804550	335230	435803	574720	829183	584524	1087240	187336
168000	478369	474131	657128	855539	666436	1289340	902156	509119	316200	389976	1221280	155144	815409	338500	443458	584619	840822	593239	1103710	190003
169200	489190	480505	665565	861876	677903	1307210	911343	513810	320004	394696	1232420	158849	824888	341422	448601	591365	855097	602145	1145000	194493
170400	498152	486653	679208	868496	691218	1325090	924646	521543	322600	400656	1244020	161210	835037	343254	457722	598387	862481	606958	1164140	197833
171600	505732	490399	682009	871891	704953	1340320	937720	527762	324147	408803	1251760	162697	845722	344600	463367	611044	871758	616698	1185720	199702
172800	512558	494067	690086	877918	712721	1352930	947116	532472	326073	414086	1263150	165374	854580	348965	469100	618910	883435	626157	1208720	203801
174000	520689	498722	699092	882292	731274	1369140	959139	538458	326260	417713	1276080	166911	859810	352035	473616	624552	889106	630932	1224150	206528
175200	526352	499683	705324	880293	747010	1379660	973207	545345	329054	424697	1292760	169389	865368	353643	481970	635297	895171	635449	1237860	208709
176400	536442	502843	719649	878403	748888	1384500	978768	549080	332068	427439	1306410	170806	872776	356477	488064	643052	907045	646837	1256550	210250
177600	548756	510973	732161	874554	764196	1391540	989820	556127	331330	431494	1319070	171172	877248	357190	489907	651682	906675	648983	1261050	211228
178800	552161	511618	738598	856938	772208	1401940	996124	561269	332357	434270	1332830	172503	887370	356776	495409	660636	915119	652681	1274820	211803
180000	558124	514186	744278	870482	773981	1406230	996751	563932	332022	435439	1340620	172048	892474	359927	498823	668337	922704	656504	1284670	215525
181200	565460	517761	752464	886425	788638	1420090	1006540	568748	342421	436737	1354690	170686	897020	358716	504323	677125	922712	659998	1282500	216294
182400	573626	516788	756322	891808	787240	1422740	1006080	571121	348923	439172	1367850	170746	901322	362863	513297	688813	931471	670123	1292640	218076
183600	580941	524517	766310	902775	790340	1422870	1012070	575497	350700	438116	1371450	169310	902232	363628	519756	695799	929331	672752	1300740	218241
184800	585505	524445	771471	913122	799472	1422290	1018880	578945	358094	440194	1380640	170035	906080	363163	526748	704062	932780	675230	1309170	218229
186000	586170	526244	779308	924727	792794	1424870	1014480	581292	367055	440288	1381980	169881	908896	365866	530177	712162	940241	679894	1317450	218850
187200	589728	530615	788561	928002	792970	1425760	1016690	584862	378437	438615	1385240	169987	906584	365808	530846	723354	941386	681776	1321170	218542
188400	594718	529958	791091	926771	794369	1423980	1014220	589716	390862	441818	1394310	169138	908248	364194	535126	731656	943856	684933	1320450	216492
189600	596318	533444	795677	928383	790370	1418050	1009930	590428	402962	440669	1393650	168212	904067	369162	537719	737120	945290	685463	1324080	216460
190800	599120	536626	803357	927210	792851	1419860	1014130	593766	410694	439308	1402190	167156	899303	366963	542994	742092	940960	683037	1312230	215594
192000	600585	535795	806660	928600	785035	1417930	1013080	592160	419553	440623	1405110	167573	899360	369355	546064	747360	949521	684922	1315150	216276
193200	603340	539240	812910	929366	782186	1418950	1012910	592727	423710	437989	1405480	165625	894139	370479	547890	750326	946871	683579	1311700	216585
194400	601244	538558	812683	925772	785121	1417140	1010260	592891	431060	436260	1408090	164638	897724	370385	550116	752354	948640	683167	1309000	214026
195600	601180	536403	819029	927023	777090	1408130	1003920	591503	435496	433173	1405390	164033	891445	371969	552884	755018	949856	682192	1306160	212126
196800	604014	541774	821882	927955	774318	1406220	1003550	594362	439846	429763	1405010	162203	889192	371213	552074	755761	945836	685872	1295180	210891
198000	603947	541248	824071	927230	769767	1398890	999003	596321	443598	428989	1404610	161909	887855	371928	553927	759938	948578	690551	1291530	210121
199200	603762	543908	826155	929033	757652	1396210	995462	597973	443304	424901	1398910	161519	884287	373802	553073	763477	947367	688524	1290410	209752
200400	606586	541940	827258	927406	758584	1395890	999594	598178	445096	421205	1396850	159667	882066	373755	556055	764665	943248	683844	1284680	207931
201600	604279	541137	823216	925882	750750	1395190	993947	597593	445910	419923	1391400	159580	879354	376168	557468	766710	947729	684371	1280390	207230
202800	605934	542212	824907	927733	736583	1391820	989697	595964	444095	415873	1381610	158742	875474	378197	555330	766821	947017	688421	1272900	206998
204000	602238	541518	825002	928014	731556	1389480	983756	597129	444470	413973	1374730	157268	874320	376277	556758	770071	947298	683793	1259330	206324
205200	600280	540834	820757	931742	722103	1381140	979689	603959	443584	411761	1369310	157750	872650	375460	557572	770630	951187	680928	1255840	205122
206400	597564	541474	820720	937757	709823	1378210	976724	602473	440278	406190	1357660	156929	871856	373476	556153	773531	950012	677841	1250190	203572
207600	594415	541372	819668	938090	703404	1381270	978443	601943	438373	403153	1357170	156430	871195	366598	556477	771545	946869	677656	1239630	200973
208800	590528	538575	817196	941964	691294	1383220	968575	599728	436047	400678	1348710	156248	870985	366230	556429	772425	950768	679283	1233070	199553
210000	591275	540124	816671	945963	675518	1384720	966043	598525	430116	395497	1339080	155213	868099	363903	553433	770535	944896	674212	1221910	199569
211200	589595	536874	814811	947628	667044	1382560	966032	597760	426584	393359	1336400	153986	867850	363424	554046	773258	945637	669785	1207170	199662
212400	586684	535643	813668	950468	652932	1378400	962155	597232	422908	388766	1327970	153988	865547	364403	553315	768989	949417	667016	1202800	200322
213600	586834	536471	815630	952558	638691	1382870	960346	598742	418832	386771	1324460	153070	861039	363485	552136	764514	949922	663918	1196440	200038
214800	584198	532111	812706	952686	629904	1387940	954972	600077	416095	386221	1326650	152852	865429	363733	554385	762078	949681	662877	1193730	199349
216000	581092	532258	808715	955519	615323	1387370	948094	600376	412770	383042	1320240	152291	864000	365915	555581	758422	950390	661855	1186970	201358
217200	578241	530701	808720	956803	602931	1391070	947541	604170	409099	382369	1319750	150525	863533	363704	555281	756192	948378	662026	1179740	201500
218400	574784	525354	806095	957872	595329	1385750	944375	605548	408419	383158	1316580	149875	865108	361395	559802	757098	953861	666328	1174790	201802
219600	576188	523773	800256	961519	580646	1387530	937860	604943	406092	381607	1306970	149390	865886	359167	558498	758352	958423	667885	1173140	202866
220800	574231	522940	797735	963149	573860	1393760	939511	607703	403569	380297	1307000	147887	866792	352700	556274	756084	956049	664730	1169680	204151
222000	571276	519069	793747	964121	565494	1394150	936450	606529	403286	383010	1310130	147760	870710	348279	562064	754889	960005	662473	1165390	205070
223200	573010	516360	789893	967560	554938	1396800	934893	608447	400251	381446	1306520	148263	870406	342797	561830	753247	963954	664043	1166430	206515
224400	570848	514487	790325	977370	548848	1403090	936954	612998	398282	382258	1308480	146937	871818	339654	565003	751140	963624	662011	1162970	207408
225600	568558	509203	786465	979950	543756	1406230	941040	613757	398695	385012	1312880	147370	875891	338880	570987	751030	973440	665299	1162620	208431
226800	569069	506385	786370	984163	537536	1405800	941521	617495	396626	384410	1311290	147920	875615	338800	574235	751353	978984	671208	1165250	209302
228000	569544	506529	788778	991116	534340	1410600	948004	622445	396938	385106	1316380	147224	878886	338118	577790	750110	978793	677013	1167110	209992
229200	569660	503135	787706	995902	532210	1413550	952671	625984	399496	388839	1320620	147683	886015	337309	584198	750362	984918	681343	1168380	210668
230400	570401	503147	787590	1002670	528412	1414140	956045	631311	399071	389047	1322160	148423	887155	338372	590883	751293	992888	687953	1172760	211772
231600	571031	505542	790351	1012630	526679	1426950	963903	636427	399459	389234	1329930	148744	893101	337377	593737	750344	1007410	689702	1175010	212973
232800	569293	503039	793579	1016910	527806	1434930	972266	643124	402976	391786	1341760	148936	902453	334352	597574	751584	1009850	692938	1177590	213858
234000	570209	500372	797158	1024680	526805	1439030	978940	646978	404694	393893	1344620	150549	910172	331501	600826	752597	1017550	704283	1190830	214435
235200	573012	503352	800206	1034830	527648	1451360	986620	653414	406838	395420	1351320	151679	910617	327773	606100	755174	1021240	710464	1200120	215705
236400	577688	503055	808306	1047140	530285	1465870	999440	662023	411236	398716	1364280	152748	916539	323632	611956	757572	1031190	714036	1205240	216306
237600	588229	501592	808664	1058560	530750	1470170	1005680	665687	416852	402879	1372720	154902	924050	323127	617168	762108	1045140	723522	1214050	216655
238800	593150	504219	813575	1068610	531465	1479850	1015550	677246	419364	404219	1377560	155171	929741	322842	619196	763859	1055810	731090	1225470	218888
240000	598795	504323	821427	1076700	537011	1494140	1030600	687818	423242	408310	1391370	155555	939272	323362	624174	770734	1064610	737722	1233030	220866
241200	605762	502861	821697	1082380	540931	1501560	1042300	694866	429518	413312	1402590	157129	950778	325750	632052	776593	1082460	748252	1244530	223113
242400	612318	504404	831283	1095420	543478	1511640	1051470	700875	433609	417434	1412960	159426	956043	328954	641385	783099	1097940	760470	1255100	225807
243600	618051	505262	838802	1102220	546311	1527090	1068840	714092	439962	421277	1427450	159680	962815	329136	649613	790314	1106140	765383	1261370	227579
244800	663174	503654	844288	1109860	553835	1536320	1082670	723035	446837	425162	1444800	161397	976242	330119	653987	802103	1120480	774592	1271410	228907
246000	673895	505359	853518	1116610	557421	1543710	1090210	730830	452020	428144	1453980	163597	986251	331494	663090	812930	1139370	788016	1284990	231001
247200	684697	507342	868204	1126020	560735	1557690	1105440	739114	455894	428914	1458930	165709	993346	329733	668734	819608	1152910	800246	1294760	234766
248400	694816	509144	878570	1135840	564563	1572600	1121040	761672	461249	432228	1476460	166817	1001880	327583	677028	829394	1163070	807903	1302090	236829
249600	701372	509315	885395	1143500	569588	1577990	1134880	767468	466548	436928	1488490	169519	1012910	329096	685158	838905	1183240	817492	1317190	238918
250800	712563	512428	890320	1152450	573310	1589520	1141440	775122	471781	438380	1493620	171591	1020370	330580	693173	852515	1196430	826547	1326720	241685
252000	723166	515193	899096	1160770	576602	1604760	1158150	786011	477889	439436	1507070	173358	1029250	331976	698660	862427	1205640	830548	1332560	244721
253200	732302	515412	903248	1167440	582364	1614720	1171150	793095	482228	442208	1517000	174932	1043260	335328	709924	873464	1217900	837096	1335300	245955
254400	740590	515675	910847	1174310	582240	1622860	1176270	797207	484393	445881	1521520	176845	1047800	340495	716984	884066	1236470	846392	1346540	249364
255600	748021	520277	920965	1186620	583102	1635050	1188050	805736	487596	448885	1531000	178464	1053450	346858	723230	893097	1240520	849868	1353710	250802
256800	759910	521765	928678	1192820	586474	1650350	1199820	815366	489831	452783	1545310	178794	1067550	350637	729579	906391	1252030	853772	1362720	252608
258000	775562	525322	933648	1197670	586877	1652480	1205230	817765	492732	453450	1545920	180849	1073470	353752	739398	917568	1267210	860468	1370960	254359
259200	784454	531404	946045	1205750	588485	1663430	1212380	825468	491678	455440	1545680	181410	1077180	354876	743610	930807	1284650	863407	1380900	254997
260400	795466	531951	951380	1210350	588806	1671850	1223290	832241	496150	459603	1557480	182509	1080870	353030	751290	941016	1294290	868065	1387620	255338
261600	810040	535070	958070	1211300	591906	1674030	1226710	836159	497548	460542	1558230	186389	1088340	355037	762154	959596	1308130	875664	1396650	257567
262800	819725	538880	969583	1215830	588817	1678790	1231660	839155	500341	461131	1560070	189980	1089380	356978	765613	975098	1307160	874395	1402990	259783
264000	826323	540801	974720	1217710	589552	1680650	1240950	844311	503599	462929	1569140	191867	1092830	355540	774186	988240	1308810	873100	1411470	261470
265200	835127	543623	980056	1218520	590861	1681770	1241170	846490	503190	463026	1569160	193213	1093780	360376	775700	995302	1313960	877364	1420180	262797
266400	842720	548435	990454	1225610	588665	1694210	1249400	849535	501396	463450	1570480	193510	1093070	363009	781060	1001950	1311650	876951	1427680	265587
267600	847742	549322	993694	1224850	588565	1699370	1257820	849021	504446	464713	1579280	190737	1098850	367741	791360	1010400	1317580	876828	1430870	265858
268800	854092	549745	999719	1231060	590079	1701130	1254940	848467	504453	464900	1574600	191090	1104050	373587	801150	1021100	1323700	883478	1440810	266993
270000	861848	554895	1005250	1238920	588218	1706610	1259570	851307	504865	466644	1593960	190687	1105770	376582	801979	1025300	1317760	881582	1447820	265439
271200	869598	554316	1004840	1241730	590200	1708570	1263330	854685	507398	468111	1604150	192354	1110760	376225	818432	1030860	1324510	879321	1452660	275712
272400	878092	555842	1008750	1246590	590271	1705570	1264050	851626	510643	464003	1601560	196119	1107490	376470	827007	1036280	1326070	886788	1460800	278740
273600	880774	557070	1012860	1253910	587371	1711720	1269210	848597	510446	462350	1601030	198997	1103690	373121	833632	1041450	1321120	888090	1457350	279078
274800	882715	557325	1010570	1256790	589949	1710370	1267810	851631	515670	464249	1597310	200184	1106380	375619	838549	1046520	1324570	889143	1458130	280896
276000	885438	560396	1015220	1263730	587857	1705280	1263700	851430	510803	462623	1588830	200479	1103250	375714	838605	1051880	1319360	885485	1457580	281560
277200	889593	560844	1018290	1268080	588927	1706740	1265670	853735	513598	462226	1596200	198568	1105400	376080	846149	1054070	1315400	888447	1458440	282769
278400	892567	561814	1017430	1272650	591241	1697790	1257170	851512	514736	463235	1589560	198218	1106210	378094	848808	1056590	1317230	897170	1460260	281942
279600	889465	564137	1024270	1276650	585414	1696310	1251830	858073	513267	460346	1587470	196326	1099820	379490	851014	1056810	1310940	897181	1455820	282280
280800	885607	566095	1022020	1281750	583841	1701110	1257620	865609	518977	458997	1586260	194543	1104000	379216	854992	1059420	1314480	889962	1450670	277754
282000	890901	565392	1018620	1281870	578078	1687930	1247100	876805	509199	444386	1475170	192209	1122710	362340	825165	934096	1292770	891522	1390910	276594
283200	858336	482889	868679	1211190	602615	1676060	1299800	863230	523703	461181	1358290	201015	1069970	379445	802197	908122	1254290	891583	1408960	294120
284400	849645	492545	865657	1236000	578733	1723870	1351910	849877	544971	469487	1407450	197370	1092560	370030	772666	916174	1289750	909067	1414610	301949
285600	811330	498674	875926	1233450	559080	1736350	1348570	850904	569618	458791	1435400	194347	1076490	357106	756430	869853	1301650	892979	1423280	302372
286800	766005	490998	867707	1189690	528652	1721110	1322140	829203	568981	442600	1441020	190239	1050020	344515	726237	834706	1281300	873594	1387290	296762
288000	726486	482235	856582	1148100	510139	1689940	1296490	808350	555025	435148	1440200	185796	1032190	328796	700469	812569	1245220	869180	1368400	292142
289200	696493	477902	846851	1133750	444432	1666050	1257110	815478	558840	452850	1604640	177596	1069720	304860	713250	914754	1378480	934052	1499510	312060
290400	891577	624640	1106160	1346820	475084	1811840	1316360	986784	636353	493773	1849550	164331	1218940	335158	857200	1102030	1543980	954446	1622570	311324
291600	968948	682974	1202660	1413530	511687	1910570	1357580	1042070	578188	490029	1871890	171857	1272960	368274	918706	1137240	1535870	938186	1610120	301508
292800	987979	673144	1188010	1370130	550188	1979450	1377150	961248	574021	480606	1864990	177259	1271340	381026	949956	1151400	1430110	924813	1590050	287541
294000	1011440	664940	1168950	1364540	579818	1951360	1326710	941954	579263	475712	1854150	183999	1241440	389464	971774	1228780	1434400	935462	1565000	280575
295200	1057790	647964	1168760	1399870	591634	1923400	1315550	937493	575365	472110	1817430	194185	1223280	400042	1002170	1322190	1411180	932775	1532850	280992
296400	1057330	621377	1166590	1419380	571517	1875370	1303220	906274	566811	473874	1760900	203631	1199840	400026	989045	1343620	1375790	917441	1510040	283370
297600	1008870	604348	1155740	1425480	557771	1832930	1289830	874920	561235	475267	1714710	212083	1176570	398988	961771	1297170	1360090	910449	1494590	287163
298800	958979	597290	1142520	1437710	556765	1812680	1277550	859331	553924	471157	1681470	214806	1159510	393986	946023	1236100	1351710	907691	1496230	292024
300000	928730	607040	1130420	1456260	556707	1811260	1287700	852502	547518	473356	1666720	213904	1150910	387153	945093	1195770	1355550	905740	1501420	295393
301200	917504	609851	1120370	1472920	561056	1812250	1292040	854912	544860	476020	1665580	214159	1153690	383274	951454	1176610	1369560	912883	1512970	296482
302400	921972	614686	1114490	1485630	552749	1819880	1296540	858089	541782	477114	1658690	213521	1152830	384794	960979	1174670	1382640	920588	1527390	297673
303600	926729	616595	1110130	1487260	547980	1828160	1310510	863243	539812	477775	1650550	210226	1157400	384295	973103	1176830	1392010	922924	1530440	297875
304800	929973	617772	1109630	1488950	546225	1820810	1313240	867352	540613	482396	1633950	208465	1171340	385205	984053	1179780	1409180	932904	1547800	296348
306000	934854	620210	1112400	1492430	534543	1824330	1317850	872129	539365	480293	1649540	205080	1179170	383674	986655	1177890	1419780	938070	1562150	297838
307200	934909	622338	1112330	1500530	523372	1828540	1332050	877419	540559	481716	1655640	201442	1191800	380183	995799	1177450	1423200	937104	1564410	297440
308400	929918	626304	1110850	1509250	516318	1823180	1333260	880976	543601	483760	1654810	199775	1204160	377206	1005570	1180650	1438520	942979	1569160	295142
309600	926888	631063	1112390	1517190	507232	1824430	1336900	882779	543100	483550	1650010	199214	1204430	375840	1008410	1186270	1448630	945856	1572180	296164
310800	928233	634749	1113180	1531300	502076	1824880	1344400	890553	545944	484783	1656320	197342	1211500	371907	1018630	1190250	1453800	937562	1571010	295685
312000	925040	636550	1121610	1537440	502367	1823630	1346390	892401	549072	486666	1653250	197256	1218200	371475	1027610	1197530	1468520	933840	1571990	295762
313200	929733	640517	1131630	1545850	498675	1827480	1346720	894055	549691	486141	1653120	196419	1218980	370646	1029750	1208990	1476190	929061	1573090	296731
314400	935385	642283	1133120	1543820	494137	1839160	1351850	898082	553255	486156	1657010	194262	1224820	367434	1033830	1217820	1483700	922124	1570750	298070
315600	930226	642163	1131060	1545660	492383	1832510	1347360	899163	557930	487839	1660790	193302	1230010	365389	1039050	1229270	1496130	918606	1572300	299892
316800	939409	645805	1132050	1548450	490177	1833240	1346940	906923	560097	487049	1659390	192616	1232030	363293	1038750	1233570	1502830	915549	1574370	302200
318000	944000	646908	1139390	1541390	490186	1833040	1355830	911238	561999	487067	1662940	192204	1237110	358396	1040590	1245950	1505590	907090	1568920	304615
319200	948055	645619	1139640	1540030	493304	1834810	1347440	914308	567276	486606	1667250	193459	1246260	353611	1046730	1253710	1521880	904493	1565610	305716
320400	950454	645209	1142710	1545180	493463	1833960	1346060	917783	566817	485698	1664600	193835	1245640	351660	1046980	1255150	1537430	904366	1566140	307249
321600	955372	646464	1147020	1545070	491644	1840410	1355440	922964	567260	487118	1670430	193058	1247250	348500	1050540	1253810	1544660	900086	1561450	309301
322800	961222	646387	1143390	1546300	491265	1841710	1359370	924712	571146	488292	1672200	193890	1252330	346011	1056460	1259710	1554160	894712	1560480	310748
324000	968094	648073	1149330	1547250	491695	1842040	1353270	929672	572310	487816	1674950	194406	1251500	344510	1056140	1262290	1558730	893869	1559860	312443
325200	971084	647756	1154360	1547810	494137	1844240	1361710	941601	574540	488219	1680150	194404	1253970	342615	1056630	1269160	1562490	890187	1555160	314251
326400	975453	647844	1157760	1543870	500282	1846320	1357190	943849	578896	489575	1686110	194612	1257670	341818	1064660	1273340	1568840	889506	1557720	315138
327600	981034	651123	1162470	1538840	502636	1849080	1353810	945479	584126	488756	1683830	194792	1256570	342400	1070640	1276890	1576160	891517	1564760	317361
328800	985248	651737	1169970	1537720	502740	1851060	1362680	953088	585607	489839	1689720	194380	1257690	339502	1073870	1281340	1580120	890194	1559960	318739
330000	993294	651522	1172430	1536320	507152	1852970	1358170	959624	590815	491493	1695430	195288	1265430	338344	1079740	1288080	1589360	888112	1560460	320634
331200	1004510	652121	1180350	1532700	509016	1853900	1359370	962448	590027	492603	1694530	195567	1265790	335794	1085240	1293060	1600690	889888	1564190	323266
332400	1014430	654513	1186080	1530340	509938	1863530	1364180	969266	591764	492877	1701740	195556	1270530	332723	1086830	1297860	1606980	888869	1557050	324862
333600	1029990	655768	1190260	1531010	514226	1865290	1363450	972160	598612	495396	1710360	196662	1277240	330837	1090770	1307260	1616710	890179	1554280	326750
334800	1038060	656689	1195540	1537970	518788	1870670	1360430	975241	603412	494365	1708470	197433	1279490	331074	1092840	1313080	1626170	896401	1559630	330840
336000	1048760	662132	1205720	1538440	521981	1878490	1368240	982653	604890	494163	1716500	196351	1278270	331525	1094560	1319920	1633020	897098	1560620	334023
337200	1055850	661888	1212410	1536980	525765	1880490	1370910	987435	609138	497432	1723120	196235	1286490	331614	1097530	1326500	1638810	896059	1564140	335334
338400	1063320	665298	1219460	1537080	530455	1883070	1362620	988614	613639	498075	1720790	197229	1290720	334126	1101490	1333170	1649470	900193	1567990	337657
339600	1067500	669881	1233300	1543820	528843	1890320	1369390	995960	614971	498513	1724500	195819	1287440	334703	1104390	1340970	1656310	901249	1570220	337986
340800	1075890	671943	1240050	1542250	530238	1900520	1375940	1008270	619826	500240	1733600	195816	1295470	333684	1109260	1352770	1659380	900698	1573090	340643
342000	1084140	672072	1252620	1546000	532090	1903620	1373270	1015330	620376	500886	1737530	196159	1296570	333828	1115830	1397080	1667560	905370	1578920	344968
343200	1091140	676989	1263410	1545850	532315	1914390	1382770	1025850	622999	500896	1741860	194460	1295410	332777	1116140	1400700	1672030	906794	1581820	347902
344400	1098620	680245	1265840	1550510	539899	1922660	1386330	1035680	627767	504400	1750720	194208	1300500	333524	1124510	1405080	1677430	909198	1584880	349510
345600	1109040	685885	1281300	1557350	544006	1929770	1383610	1044110	631120	504105	1751080	193235	1303790	334675	1128300	1406620	1684820	919324	1588990	351367
346800	1115060	689402	1291570	1564180	547151	1943000	1396900	1058170	630042	503602	1763350	192426	1305600	334600	1132270	1414060	1689850	921019	1594110	349806
348000	1122100	694064	1293830	1562320	551034	1950580	1398290	1066500	634555	504953	1762870	191560	1312770	337308	1140320	1422740	1691910	929464	1600420	349374
349200	1134560	698253	1305830	1572000	551660	1956570	1399820	1072650	637848	503345	1761300	190004	1319010	340080	1144710	1434220	1697300	933872	1604130	351414
350400	1143160	701783	1318210	1574300	549810	1965300	1409660	1081960	637782	501401	1770510	189286	1321740	342444	1144920	1446470	1697650	931398	1601440	353223
351600	1151970	703454	1322140	1580740	551458	1976430	1412940	1098850	641814	501908	1777720	188715	1327120	342461	1149870	1457850	1700770	935834	1607340	356765
352800	1161920	707972	1331380	1593080	552102	1984920	1410260	1103040	644008	499551	1774690	188161	1331560	346920	1153010	1470990	1705580	944491	1613920	358159
354000	1164760	709804	1338150	1596780	554470	1999130	1425890	1110060	643133	500194	1760490	187221	1333430	346460	1154090	1475790	1705430	945520	1613940	359665
355200	1169360	708100	1341880	1597230	563644	2008730	1425290	1122170	648440	501270	1736540	186668	1339220	348410	1165670	1491180	1701880	945247	1617020	359343
356400	1176850	713423	1351840	1608300	565156	2018430	1421540	1123350	649414	499779	1724400	185522	1340400	348093	1168020	1498250	1704170	950230	1619670	358255
357600	1180910	715145	1355470	1611110	566098	2027640	1430840	1126360	650509	499866	1724540	184222	1344160	346574	1170850	1506340	1703920	948429	1620410	356673
358800	1186420	716435	1359650	1623230	570807	2034540	1428670	1128870	656313	500652	1726560	184176	1349930	346458	1175810	1516670	1707980	961676	1623670	355436
360000	1197720	720369	1367110	1634160	564933	2042950	1431290	1129280	656403	498752	1730470	183536	1346910	348810	1174960	1523030	1706560	968903	1626060	357806
361200	1201690	721405	1368550	1644580	558975	2052030	1436090	1130370	658740	498257	1738290	181820	1353460	349493	1179530	1531010	1705050	966824	1622290	360388
362400	1209460	723760	1374820	1651360	554147	2060810	1432600	1136770	660436	498028	1743820	181259	1362420	354844	1183340	1536020	1706400	973320	1629050	361824
363600	1216520	727937	1383890	1666590	546552	2071970	1441800	1141900	661420	497723	1752090	180111	1365850	356886	1179680	1544050	1705330	973558	1629130	364615
364800	1220340	728946	1384830	1669250	543715	2079710	1447000	1142690	667423	499208	1758490	179278	1373850	360354	1184020	1548550	1705330	975232	1628890	365921
366000	1228950	729820	1391010	1683660	539882	2085690	1443280	1145280	671340	500658	1760430	178254	1377580	364226	1187510	1558150	1705030	979894	1631260	364641
367200	1229570	732004	1394000	1690470	541158	2097600	1453020	1145830	671389	499939	1766170	177310	1377650	366534	1185180	1557210	1708800	975405	1633400	364935
368400	1232450	732592	1396260	1706970	552408	2111150	1454810	1146260	674462	501606	1772790	177119	1385240	365482	1191170	1562490	1712050	969548	1635890	363866
369600	1240180	734435	1412070	1714740	558648	2117310	1450660	1141630	672135	500796	1770370	176233	1394670	368477	1193500	1561720	1716650	969703	1639310	363631
370800	1239250	735980	1418730	1732780	560924	2128900	1460780	1145390	669609	499809	1778440	174812	1396400	364302	1192650	1565380	1714790	968940	1639950	365610
372000	1240200	735781	1420670	1742490	559924	2137180	1457700	1144090	674018	502140	1783230	175024	1404620	364568	1195890	1566970	1717610	973525	1641230	367034
373200	1240180	738699	1427990	1764030	552593	2142220	1454790	1138620	675577	501753	1787070	175063	1407350	366153	1195970	1570040	1724730	974992	1642030	368488
374400	1239210	739908	1430280	1771380	545836	2159610	1459500	1145390	679209	501291	1792130	175506	1413080	367009	1194060	1573370	1727500	971575	1644540	370694
375600	1237260	739593	1432280	1787670	541704	2166890	1454990	1148270	681884	504662	1801660	175594	1423130	368486	1197890	1571860	1732560	974482	1645980	366580
376800	1244390	743093	1436350	1802830	528675	2176460	1455130	1151160	681153	504496	1805840	176846	1428000	371363	1194840	1573100	1731700	978312	1648640	365551
378000	1243440	745370	1445660	1816020	518550	2188680	1457490	1152120	681815	508038	1814880	176423	1435780	370492	1196110	1574140	1732550	973316	1651820	367450
379200	1241880	744689	1449100	1826240	513306	2202660	1454680	1152990	684850	509016	1818890	176912	1449380	373533	1198140	1578140	1739590	978950	1653460	368363
380400	1239800	745476	1451400	1847740	509108	2212250	1452700	1152570	683444	508324	1818580	176970	1453690	373439	1198470	1579470	1745110	979286	1658280	370960
381600	1236740	749097	1453200	1857130	507015	2227830	1459460	1157560	682670	509450	1832980	176717	1463420	371981	1195790	1583270	1748360	972808	1658750	371710
382800	1233920	749322	1452710	1868150	507334	2228410	1460840	1154560	685132	511625	1836080	177956	1475510	371530	1201270	1592670	1754110	970282	1664140	370403
384000	1228330	753931	1457250	1899550	508156	2239290	1459120	1151040	685034	511721	1837050	178543	1477580	371253	1201240	1595570	1731750	970606	1668810	368974
385200	1222120	754853	1460300	1921540	514014	2255880	1464830	1153150	685339	511650	1845750	178860	1483920	367209	1199040	1596850	1730560	970740	1672240	368872
386400	1219960	754973	1463450	1921950	521281	2262190	1457570	1148010	688196	514329	1850880	179924	1494320	368030	1204140	1605610	1735690	971202	1686560	367876
387600	1219020	760885	1466630	1932140	522901	2274230	1456250	1152340	688581	514042	1852280	180331	1499720	366093	1201090	1603440	1742720	971866	1697150	370184
388800	1219250	763250	1471260	1936170	524350	2283610	1461920	1153970	689792	517326	1867610	181170	1510100	365551	1204960	1609340	1752500	966345	1701090	371534
390000	1222110	764068	1473610	1953230	523672	2293610	1453590	1154100	693765	518110	1866320	181258	1521140	366193	1206800	1610810	1766420	968534	1700980	369900
391200	1224650	767941	1483450	1972030	517128	2302660	1458700	1157400	692050	519062	1870110	181343	1526970	366897	1205430	1610290	1771780	966712	1707240	371503
392400	1227240	768996	1485940	1995590	510009	2316550	1461670	1159860	694783	521000	1881240	181782	1536290	368315	1211280	1612360	1781500	965704	1716000	370559
393600	1231640	771064	1492380	2009330	501098	2322990	1453500	1160970	696127	523088	1885740	182704	1539620	370734	1213030	1618400	1789910	970421	1719560	371330
394800	1238870	776459	1496350	2029450	494792	2337620	1455580	1166450	698692	524029	1889650	182122	1543250	370138	1210050	1620160	1794630	975574	1721800	372650
396000	1239970	777194	1497910	2034420	492471	2344380	1459050	1171480	700640	523925	1901820	181624	1548570	368511	1210790	1624710	1798710	973936	1721120	374938
397200	1243200	781314	1507300	2041280	497458	2351560	1455320	1173510	703185	527048	1909290	183400	1556910	365599	1217360	1629650	1813060	977224	1725440	376407
398400	1247140	786456	1513560	2045750	503642	2361300	1456090	1177780	703824	527257	1915060	183488	1562660	361889	1219010	1629870	1818370	979066	1728250	379070
399600	1250400	790162	1519840	2054790	513859	2372110	1460540	1190240	707550	527739	1930690	183062	1569750	356066	1217730	1635210	1822800	976710	1730500	382021
400800	1251440	792793	1526630	2063130	526685	2376040	1461070	1193290	714735	530255	1940390	182968	1579730	353328	1224360	1640950	1838190	979181	1734900	381515
402000	1252050	797660	1534660	2075520	529503	2379880	1458930	1200400	716162	531356	1944100	182472	1583270	352896	1228220	1641950	1845090	980305	1739280	384889
403200	1256290	801739	1536530	2084580	526804	2401510	1470710	1213270	720695	531451	1954000	182201	1588710	349975	1229840	1647760	1848810	982352	1744890	389438
404400	1262820	805267	1539050	2095750	522637	2413790	1471530	1216750	725512	531118	1959070	184769	1596810	348622	1237800	1659190	1858620	982449	1748610	392296
405600	1266630	810793	1547160	2100820	515150	2420720	1468760	1223420	725889	530403	1960580	186206	1601600	349310	1243880	1663820	1863190	988129	1752520	396033
406800	1274190	815347	1556420	2106400	507856	2424650	1477860	1228070	728233	529571	1962330	185940	1603630	347991	1244540	1671810	1866740	988250	1752140	399239
408000	1281900	816334	1563890	2106710	503016	2431740	1479700	1233440	732779	530660	1970640	187038	1608780	348093	1251490	1682540	1876080	988824	1758890	400989
409200	1287140	821920	1577880	2108740	503265	2432890	1481460	1243220	734889	530010	1965940	189331	1607770	348409	1258620	1687650	1884700	990530	1764680	404763
410400	1293170	831810	1585200	2110540	507583	2446040	1491860	1250850	737794	531290	1970530	189493	1610880	346471	1260480	1694390	1884830	993346	1766310	408626
411600	1301170	836508	1595370	2110060	514609	2448230	1492210	1254210	745484	530975	1974320	191209	1617230	344154	1268600	1703600	1895340	992272	1773600	412673
412800	1308560	841094	1610860	2118760	520742	2450420	1494240	1258820	748682	530139	1969570	191372	1621650	344881	1273060	1713540	1899260	997273	1776690	420161
414000	1315690	846192	1624300	2120950	528053	2453540	1504250	1268000	751847	529847	1968140	191017	1622650	342053	1279450	1722010	1897740	994405	1776940	426046
415200	1322570	850296	1675950	2123970	535231	2456110	1507870	1270910	753525	531246	1972440	191357	1624320	340346	1291400	1743790	1907970	995536	1779020	428057
416400	1328820	856577	1681630	2125440	533735	2451790	1509730	1275820	760395	531874	1971130	190626	1630990	339525	1302130	1750170	1913250	996436	1787550	432472
417600	1337910	861873	1688550	2123280	527602	2458980	1517840	1285660	760862	532536	1976800	188560	1631260	335398	1307960	1762250	1916270	999678	1787940	437778
418800	1345880	864957	1694150	2116690	524308	2463710	1523560	1292100	767436	531668	1981440	188680	1635400	331425	1315040	1775420	1920620	1001150	1792780	440808
420000	1351390	867234	1708090	2113470	522439	2458180	1519980	1296140	770772	531917	1978370	189714	1634680	330996	1322100	1788050	1929760	1007750	1796030	443965
421200	1356920	871813	1714190	2112330	520083	2461470	1531600	1304930	773103	531778	1982830	189758	1630980	329060	1326130	1801520	1930000	1004380	1796860	446973
422400	1361180	874484	1717720	2107670	521736	2468870	1535500	1310810	775716	530882	1991380	190249	1632310	327523	1330340	1815000	1933770	1005650	1800270	448976
423600	1367250	877650	1725980	2107850	524078	2458730	1534660	1320210	780785	529732	1983290	190983	1628600	328190	1334150	1822160	1938510	1009880	1809150	453854
424800	1373970	881500	1734190	2111110	525966	2458670	1548390	1326110	781504	529220	1982610	190193	1622660	326726	1337190	1832410	1936830	1015670	1813340	459821
426000	1375570	884874	1744090	2106310	525679	2459710	1556380	1336320	784797	527434	1986180	189263	1621140	324742	1339470	1841220	1936950	1015410	1811170	462289
427200	1382400	889086	1752880	2104370	522296	2454210	1555250	1340500	781871	527536	1979950	189799	1619840	325302	1344530	1852020	1939870	1022560	1817750	464571
428400	1390620	896004	1762700	2107830	517019	2461630	1566470	1353710	782220	528092	1979680	188215	1620170	324718	1345820	1862680	1935120	1019100	1816890	469264
429600	1396720	900242	1775520	2106960	515486	2464140	1573330	1362210	785381	527094	1977970	187358	1623340	326216	1349960	1870310	1938290	1022490	1817820	469900
430800	1404150	902406	1783600	2112900	516912	2457600	1573650	1365360	788113	527240	1974760	186847	1621530	325668	1354590	1876920	1939770	1024390	1824350	472589
432000	1406360	908278	1794420	2117020	521737	2462080	1587890	1374780	790344	525088	1981520	185843	1620050	324431	1355080	1882100	1939370	1026730	1826290	477088
433200	1410680	909898	1805390	2118800	530609	2460060	1597600	1382130	793622	526084	1983080	185977	1621920	324150	1364510	1898510	1937590	1026950	1830180	477674
434400	1414790	913498	1816550	2124290	535680	2454790	1591530	1387080	795608	524421	1978610	186143	1623300	326765	1367590	1902930	1940660	1033750	1836200	479912
435600	1415520	916798	1826850	2126150	536523	2460470	1604160	1397710	796289	523132	1990460	185047	1615530	325655	1371270	1912360	1940710	1029270	1837960	480757
436800	1416510	918521	1835910	2127430	532385	2457470	1604500	1400140	796307	522911	1992750	185360	1621200	325951	1376290	1927050	1946350	1030790	1837560	479040
438000	1414750	920702	1845050	2133910	522010	2454210	1606250	1399740	794061	521603	1990100	185176	1621890	326466	1375610	1936590	1952690	1033190	1841520	480254
439200	1410170	925668	1854270	2141970	510454	2459180	1620380	1408740	795307	518992	1993340	184189	1623980	325385	1377690	1941750	1945000	1033620	1842960	480508
440400	1412530	925790	1861970	2147740	500729	2453640	1624210	1410310	798178	518406	1991920	184062	1625180	325225	1380090	1948220	1946580	1041840	1848420	480174
441600	1413080	930575	1873040	2160550	495862	2452530	1631200	1417910	796560	516818	1989620	183374	1624930	323755	1377990	1956280	1946420	1042650	1852840	483162
442800	1411730	929179	1876240	2169160	495511	2457760	1642130	1422750	799797	515786	1994860	182505	1626170	321890	1381740	1965400	1944420	1038740	1857430	482626
444000	1412620	930324	1888080	2174890	495093	2455630	1642710	1422790	800694	515424	1990810	181648	1626150	322188	1384330	1968160	1949900	1037740	1861940	482434
445200	1412250	935593	1888750	2187730	494913	2460570	1656410	1424060	799605	514233	1990640	179818	1621490	320610	1382260	1973150	1949770	1035300	1865470	481508
446400	1411740	936248	1889680	2195370	495661	2462640	1662110	1421770	800186	517014	1990100	178913	1622890	321182	1387930	1975670	1949560	1035920	1866510	479071
447600	1409480	940206	1895100	2205600	494902	2462390	1665250	1421400	797252	514424	1980530	177970	1625800	321037	1387390	1981720	1955280	1039960	1876030	479521
448800	1404250	941356	1895360	2221260	494781	2468830	1676880	1426770	797777	512397	1977030	175151	1625470	320082	1390310	1988460	1954570	1038610	1871170	479978
450000	1403290	944709	1895380	2229050	495842	2468430	1681740	1425220	799123	512239	1983390	174048	1629740	320600	1393080	1991890	1959650	1040460	1877850	478222
451200	1397460	948066	1898920	2247060	493801	2471870	1689820	1422710	798218	511557	1974190	173532	1630620	319848	1395130	1989250	1963370	1040070	1886530	481456
452400	1396310	952419	1899080	2256840	495268	2477360	1701400	1427570	799595	510085	1976750	172941	1632040	319428	1398430	1989640	1965120	1041770	1887530	476872
453600	1395500	954203	1893830	2266990	494990	2477300	1701640	1424930	798350	510917	1976360	172231	1634070	320173	1401080	1991860	1970890	1042850	1891500	474883
454800	1394470	959880	1894670	2285340	491753	2488930	1710690	1430010	797582	510902	1973640	171516	1634750	320626	1399060	1986400	1971080	1044260	1896140	473525
456000	1390440	962505	1891680	2290630	488005	2490680	1715330	1430940	800912	511673	1971620	170740	1637830	320380	1401200	1987010	1969760	1042210	1900240	472288
457200	1390430	967355	1894590	2300680	483339	2492120	1711370	1429810	797091	510244	1965130	169654	1640790	320919	1405640	1991790	1976390	1043430	1903220	472138
458400	1388530	971396	1892120	2313230	479074	2499800	1721940	1430420	796439	509348	1960480	166730	1641060	320982	1404750	1987680	1980140	1043840	1901740	473567
459600	1383020	972176	1893540	2318700	477554	2507570	1726560	1433800	796229	510667	1972470	165298	1640020	322369	1408410	1984950	1980160	1042190	1903380	471375
460800	1390590	975842	1894840	2315220	473663	2514020	1726440	1430780	795013	509819	1993020	163385	1643180	323795	1409720	1982090	1989610	1047070	1912260	470071
462000	1384580	979724	1896970	2349070	469790	2526810	1737230	1431240	797351	509762	2028480	161844	1641600	322952	1411530	1978530	1986040	1045630	1915310	466146
463200	1384820	982645	1894980	2353480	467888	2529030	1741970	1426650	799448	510608	2052020	161449	1646930	323217	1419640	1982360	1996100	1045160	1918630	461573
464400	1389630	988073	1897610	2355300	463144	2531810	1741840	1425270	797961	510926	2057810	160416	1648580	322504	1421580	1980030	2005110	1046980	1919650	459073
465600	1387830	993145	1899260	2367600	463046	2549300	1752430	1425440	798916	512592	2063760	160416	1647600	320326	1421920	1979310	2013730	1048730	1918210	460156
466800	1387670	993245	1903750	2366490	466469	2555560	1755640	1422890	801926	511992	2067900	159794	1654860	319696	1431110	1983470	2027540	1053520	1924240	457598
468000	1388210	995791	1905880	2369500	469078	2557510	1754380	1420910	801622	510811	2069650	158590	1658970	319510	1435480	1979180	2035600	1054270	1931790	457944
469200	1386760	997684	1909530	2377720	468300	2567840	1761750	1422170	802590	510822	2078910	158179	1655940	317310	1440260	1978580	2044290	1052680	1932550	454643
470400	1380870	997217	1914640	2380200	470020	2577940	1763930	1421260	805202	511870	2094860	157403	1657060	315397	1448430	1980960	2047690	1056650	1934120	449834
471600	1383360	1003180	1920150	2380290	469832	2576250	1758450	1417430	805628	513543	2098100	156513	1659140	317068	1453650	1978290	2052940	1059810	1940610	447437
472800	1378140	1007310	1928810	2385270	468673	2590340	1763420	1422370	807227	515555	2105370	156226	1660840	316992	1454520	1979070	2057900	1062500	1944010	448744
474000	1379110	1009040	1933840	2384720	469306	2593370	1764490	1422320	812322	516119	2109030	154866	1664250	315745	1459770	1986460	2062080	1060030	1948040	447144
475200	1380440	1015750	1947770	2388050	467578	2596710	1760470	1425900	812702	515730	2111210	154451	1668710	315938	1463910	1990960	2066640	1063380	1955290	446970
476400	1381030	1021880	1950940	2395540	465337	2608820	1769290	1430660	815331	517992	2115180	154008	1667200	313731	1468920	1998140	2069140	1064810	1957470	445608
477600	1381300	1023480	1957070	2395810	464418	2615950	1770710	1438200	819181	519432	2124330	153756	1675310	310898	1474550	2006170	2072210	1069780	1958550	444323
478800	1382750	1025940	1960940	2398550	462492	2619420	1769760	1439710	822648	520900	2118380	152580	1680370	310268	1477950	2007440	2076370	1075140	1961090	443641
480000	1386810	1033660	1978050	2399460	459772	2634450	1775830	1446260	823008	521792	2121700	151752	1682160	309415	1483920	2012560	2075480	1074910	1965900	445673
481200	1391560	1038940	1985400	2401010	460308	2642750	1779840	1451560	829753	523669	2122170	151995	1687520	309228	1493390	2022650	2079110	1074670	1965470	444379
482400	1396730	1046290	2000370	2401460	460142	2645170	1776590	1452300	830681	524425	2125060	152831	1690410	310180	1500780	2030310	2085390	1075650	1969160	447427
483600	1404590	1053150	2009130	2407810	460405	2661260	1782410	1464190	835443	526435	2130140	153133	1689100	310626	1502670	2035510	2092840	1079040	1966410	449099
484800	1413840	1061660	2018720	2408110	466231	2669800	1787290	1474190	839733	526624	2140050	151452	1690390	309932	1510280	2045670	2098960	1079800	1965070	451154
486000	1418980	1067760	2025380	2406740	474276	2671040	1784330	1483680	843725	530077	2147860	152741	1696850	310671	1515470	2056860	2107290	1082670	1968820	450309
487200	1431710	1075970	2037060	2416120	478643	2685040	1787650	1493150	848078	532200	2155710	154135	1700440	308781	1519330	2063190	2112930	1086730	1971650	452407
488400	1447880	1082350	2047620	2415230	483179	2697960	1794320	1509100	852746	533568	2152650	153686	1698140	306583	1522150	2075990	2115620	1085720	1976110	453985
489600	1451880	1087900	2056660	2400750	490968	2703390	1796890	1517080	858354	535530	2156020	153122	1704650	304577	1533540	2089660	2124780	1091210	1979840	457184
490800	1462050	1095240	2064610	2398400	492176	2705890	1793170	1524280	863071	536852	2161960	154219	1706170	304458	1538560	2117190	2132760	1093490	1986690	462196
492000	1466720	1104480	2074750	2392540	495211	2719890	1803730	1536950	867056	538219	2170860	153853	1706160	301205	1541940	2131130	2136720	1094810	1990500	468642
493200	1471210	1107500	2086340	2378510	500576	2724260	1809930	1550740	872518	539694	2180330	154342	1709850	299889	1551690	2141600	2144260	1094460	1992050	471242
494400	1480320	1117150	2094130	2372340	504593	2722030	1809310	1560840	876767	540992	2181490	155497	1714640	299298	1556730	2156110	2157580	1100740	1992010	471677
495600	1492070	1126020	2109740	2369800	507055	2724730	1811740	1573030	879783	542588	2180480	156981	1716950	299777	1562160	2169380	2162360	1105700	1993040	473375
496800	1500190	1133310	2119150	2367840	509382	2728560	1819790	1585200	886496	542690	2188630	155348	1714820	299753	1564240	2183930	2165560	1107020	1997640	477067
498000	1507200	1138330	2135220	2361290	508984	2738460	1820580	1597610	892104	542196	2195310	156255	1719450	299922	1571070	2205260	2168750	1112040	1995030	480330
499200	1517120	1147650	2148390	2358250	505837	2732430	1818770	1607520	896507	543261	2185100	156899	1717540	301264	1576570	2224740	2171640	1117760	1997360	487072
500400	1527040	1157430	2161720	2357730	503619	2737090	1824530	1619750	902100	542159	2190300	155995	1715600	300384	1580050	2236520	2172400	1123280	2000550	492989
501600	1531490	1166170	2174210	2350290	504654	2738840	1832150	1636810	906525	542535	2191850	156523	1720310	297602	1586460	2261640	2169690	1123640	2002610	498667
502800	1542910	1167920	2181510	2344060	507672	2732300	1834640	1643060	913563	543824	2183710	157556	1723480	297262	1592910	2281820	2176270	1129700	2005230	499921
504000	1551040	1174630	2195820	2338210	511347	2727670	1834750	1657200	918335	546471	2177440	158852	1724760	296004	1599120	2300630	2177710	1135230	2010800	504038
505200	1557650	1185090	2205910	2338190	512093	2738770	1846320	1673590	923723	546932	2178010	158633	1725470	295582	1602380	2314730	2177620	1140800	2010690	507264
506400	1563290	1189790	2212530	2334220	512712	2737250	1853760	1684550	927260	547175	2175950	160097	1726520	294380	1607570	2335580	2179360	1146780	2009560	512259
507600	1564890	1196860	2217940	2336510	511214	2730490	1853130	1691990	930764	547736	2168490	160825	1730390	294376	1613630	2353090	2184440	1154920	2019360	516460
508800	1573140	1206730	2239700	2339910	510476	2727280	1856490	1702090	937026	546228	2165970	160560	1733670	293380	1617600	2377820	2183120	1157310	2022430	525808
510000	1575690	1213630	2248460	2340410	506704	2725300	1866540	1716560	940018	545972	2170500	161095	1735190	292542	1623370	2394720	2179460	1161050	2021860	531774
511200	1585070	1215530	2256060	2343350	504621	2711210	1867340	1721470	945465	548243	2170000	160357	1739250	292843	1631210	2422290	2184520	1167380	2023330	535481
512400	1596630	1225740	2264960	2346370	502911	2705960	1868620	1731230	950398	547940	2163820	159515	1737190	293574	1632680	2434280	2188890	1171270	2029210	534350
513600	1602120	1234190	2274990	2350840	503624	2706260	1882150	1744540	951690	544351	2166640	158642	1734650	292954	1636930	2444650	2178240	1170870	2028440	535740
514800	1604880	1238170	2278350	2354830	506218	2697240	1887160	1752900	956654	543960	2163190	159466	1743840	291238	1641230	2462700	2181100	1171250	2028060	534931
516000	1616610	1239200	2291590	2359510	507862	2684210	1885540	1755390	956632	543774	2156700	159823	1743590	290145	1648210	2477860	2186450	1174180	2033330	538936
517200	1620270	1245200	2298890	2368560	508667	2681700	1892270	1768540	959705	542650	2152640	159812	1743400	289020	1656410	2491560	2192310	1179710	2031260	544868
518400	1622870	1246430	2301220	2370730	511045	2673850	1899290	1774110	963619	542627	2150950	159462	1744550	286857	1663240	2506380	2191500	1180000	2026880	550885
519600	1629190	1246710	2300990	2375370	511350	2668160	1893580	1776240	966039	540240	2143760	160002	1745410	286591	1667030	2525440	2190950	1182860	2024510	552651
520800	1638010	1252670	2308710	2380250	510702	2661270	1902060	1781280	965622	540385	2139140	159702	1744530	286468	1668850	2535600	2191030	1188560	2025970	555650
522000	1642020	1257040	2313570	2383720	512116	2653660	1910470	1790630	969168	541238	2145610	159377	1748720	284408	1673830	2550810	2188140	1189080	2025000	552553
523200	1647570	1257450	2314590	2390400	510892	2643010	1908110	1791380	973532	542831	2140120	160025	1749480	285200	1681650	2567680	2194060	1193530	2028860	552671
524400	1653670	1259200	2328850	2394150	506074	2640330	1905690	1793450	975839	541947	2140160	159426	1747570	285263	1685160	2577060	2193980	1193440	2030900	553843
525600	1655790	1259570	2326980	2396990	504102	2636520	1916360	1797570	981985	539060	2138930	158597	1745300	283923	1691740	2580090	2187650	1196270	2032690	556775
526800	1664150	1260270	2325970	2393380	507518	2624750	1915180	1802670	986283	536814	2135270	158832	1744180	283520	1700300	2594430	2187300	1201200	2030820	556754
528000	1668360	1265610	2328090	2391790	507778	2612200	1912370	1806690	988868	538407	2125990	157982	1742080	283394	1699910	2603420	2185790	1204890	2032400	561082
529200	1668400	1266010	2338690	2398480	508375	2625480	1920790	1805650	992924	537523	2125140	156314	1740940	282009	1705030	2611380	2180680	1206260	2028030	562770
530400	1662700	1264790	2333580	2396710	502632	2618030	1919640	1800690	993591	539956	2127080	156435	1740310	280746	1710620	2625260	2179280	1207540	2025830	564186
531600	1669670	1266100	2329730	2396980	500883	2596090	1915840	1795930	993143	540241	2119070	156735	1745470	281710	1718190	2635730	2180000	1207130	2027640	564455
532800	1666950	1270510	2329520	2403060	502477	2597540	1926950	1803910	994705	539463	2116990	156518	1743650	280275	1720620	2634600	2173900	1204300	2026030	564192
534000	1666060	1270300	2323960	2399890	504400	2593340	1929410	1803930	1002020	538274	2117350	156686	1741490	280094	1729220	2641870	2172600	1205840	2030420	562965
535200	1667930	1271490	2334060	2402550	503953	2592920	1925620	1802940	1003290	538054	2111970	157253	1746020	281582	1734810	2647850	2169590	1199420	2034870	565510
536400	1667790	1272230	2341690	2411770	506369	2593400	1930860	1804370	1005120	534951	2114740	155536	1742020	279889	1738130	2648810	2163270	1201120	2030780	565442
537600	1664270	1266030	2336890	2405850	507196	2585980	1930430	1800060	1004150	536898	2111360	154726	1745480	279486	1750090	2663530	2165070	1202940	2032510	564126
538800	1668510	1261540	2330000	2409730	506545	2584840	1925170	1795690	1002670	534614	2106760	154569	1754460	278636	1752710	2668510	2168840	1205960	2037850	563962
540000	1671570	1257400	2330590	2419990	506367	2581360	1930810	1794910	1003770	534733	2106380	154549	1753750	277273	1755290	2669580	2158880	1205870	2039210	566319
541200	1666690	1248780	2327160	2417710	505522	2573120	1928630	1790470	1004000	537742	2106610	153850	1755760	276973	1764820	2678970	2156750	1208450	2041970	563958
542400	1669770	1249930	2330280	2422890	503058	2564860	1922350	1786860	1004000	535574	2097370	154299	1758550	277088	1766860	2683720	2155380	1211010	2041800	565560
543600	1670100	1251580	2331130	2429820	503706	2564080	1931810	1788840	1004350	533258	2099420	154424	1756100	274609	1770910	2684900	2144850	1214180	2037020	561963
544800	1673400	1246750	2323670	2431820	504098	2559000	1930560	1782290	1004430	531473	2101040	154324	1757450	275620	1777660	2694670	2141840	1215650	2041230	558409
546000	1678820	1246030	2321750	2436010	503910	2557800	1926840	1778490	1000870	531078	2094750	154870	1759230	274334	1784860	2701130	2139250	1220230	2042640	557150
547200	1673490	1245310	2316800	2435780	506561	2561610	1932790	1776310	1005600	529846	2094000	154555	1756000	272750	1789080	2698220	2139120	1218880	2037030	555058
548400	1673040	1239720	2315220	2432430	507221	2555890	1930690	1774140	1007170	531170	2095790	154380	1756630	272298	1793760	2709450	2135400	1221170	2038440	555162
549600	1677170	1239730	2314270	2433390	506647	2561060	1930980	1771540	1021210	530436	2095000	155001	1755500	271362	1798620	2710860	2129690	1229820	2039620	555750
550800	1676440	1240220	2309120	2432710	509533	2563930	1937000	1769290	1023980	530348	2094520	154320	1752430	269222	1803120	2711670	2119520	1231520	2035940	551163
552000	1679200	1235810	2305620	2435490	509630	2564840	1937330	1765610	1028300	531623	2097940	155126	1749790	268099	1808460	2716530	2119190	1240310	2038510	549618
553200	1677000	1234740	2308650	2439380	509990	2559320	1932540	1761260	1033250	531687	2097110	156038	1751180	267871	1810600	2721060	2113090	1245960	2036720	549969
554400	1677150	1232170	2307640	2447740	509957	2560280	1942930	1759630	1040210	529641	2099270	155677	1749010	267203	1814010	2719220	2111290	1251160	2034510	547199
555600	1676400	1227090	2310040	2441280	510719	2558260	1942430	1757260	1040200	529276	2106430	154787	1746770	266117	1821600	2726970	2111240	1260050	2037150	545073
556800	1682170	1226110	2320600	2445200	511282	2561370	1942410	1751680	1044690	527546	2092190	153912	1749920	266762	1823020	2730980	2111590	1269890	2038240	544294
558000	1681080	1222250	2322150	2450510	512844	2560090	1948390	1752000	1051830	527830	2092810	154036	1747630	265293	1828140	2734450	2106770	1276150	2030090	542430
559200	1684380	1217900	2322200	2446480	515523	2560990	1948450	1749410	1057270	531478	2102080	154729	1743930	265068	1831870	2740260	2112350	1284920	2031180	541544
560400	1691560	1216160	2326840	2447920	516445	2554390	1942630	1743410	1060530	531214	2101670	154233	1747360	264722	1837560	2738850	2115300	1292160	2034190	538309
561600	1691880	1212200	2331300	2439920	519822	2562090	1949920	1742650	1067130	530928	2112450	153512	1747760	262945	1840260	2745400	2110670	1300510	2030810	534566
562800	1695980	1209630	2327040	2436400	521244	2555200	1945320	1739920	1070210	529998	2109850	154704	1746710	263487	1847050	2755580	2115940	1312900	2036810	534565
564000	1703460	1211920	2323270	2433270	520918	2559560	1944110	1738190	1073970	531047	2114150	153983	1748140	263677	1849470	2757380	2120680	1325280	2039040	536815
565200	1710360	1208950	2320570	2429950	525991	2558300	1946920	1740150	1083630	530286	2116530	153418	1744840	261796	1856460	2763770	2117710	1331720	2040040	536942
566400	1714960	1205960	2322210	2426060	526585	2551630	1942790	1738580	1085650	532477	2118030	154148	1749930	261587	1865610	2779500	2123350	1342490	2044590	537610
567600	1727840	1206220	2322080	2422250	528088	2555560	1943320	1737630	1091000	531369	2117150	153319	1751340	262216	1872770	2785610	2126130	1353380	2043910	535513
568800	1729190	1205700	2332410	2417210	533314	2552530	1948860	1735990	1095600	531808	2119740	152452	1749460	260906	1876870	2797200	2123440	1362300	2039310	533180
570000	1738050	1206710	2329400	2406530	536045	2538910	1947350	1736790	1098480	537196	2119860	153128	1749750	261470	1881120	2821950	2130320	1374900	2043000	534878
571200	1746830	1209890	2330940	2404870	537531	2538230	1946690	1735830	1104590	538070	2119470	153745	1753850	262056	1885390	2835470	2137560	1387940	2045140	541013
572400	1748910	1214440	2325690	2393870	540732	2543460	1952110	1742420	1108600	534701	2119690	153490	1751920	260897	1887230	2837330	2138230	1397820	2046630	541360
573600	1759370	1215220	2332000	2383980	543855	2530360	1951170	1742720	1114310	535303	2124500	152534	1755460	259481	1894310	2857970	2144640	1408430	2051070	543253
574800	1774760	1218500	2327380	2372830	545724	2503080	1942960	1743670	1116680	536558	2122350	153088	1760830	260275	1900120	2883910	2149740	1420690	2058590	545044
576000	1782830	1221940	2333440	2370430	548719	2489840	1951560	1751790	1124100	536702	2125690	153000	1763250	260269	1906910	2906500	2147030	1429400	2058880	548174
577200	1788450	1227020	2327430	2360220	553982	2476050	1954460	1755000	1127310	540003	2122470	152728	1762530	259554	1913020	2915730	2146270	1440550	2060020	549389
578400	1801060	1229130	2327680	2349030	555645	2446560	1951280	1760860	1133460	542220	2123460	152504	1764990	259873	1923120	2929900	2152550	1453150	2067720	554990
579600	1810500	1232930	2334620	2350650	559302	2449240	1954240	1768360	1140300	540339	2128240	152531	1767260	259925	1929950	2931500	2153560	1463450	2066440	557959
580800	1815800	1238410	2333290	2343740	562633	2446680	1957120	1775980	1147410	541318	2132010	151741	1770250	260679	1937700	2944090	2154050	1475710	2063250	560391
582000	1821060	1243180	2333430	2334870	563977	2438030	1953970	1781170	1150400	540649	2125160	152424	1765640	261133	1947280	2952200	2156700	1484370	2069060	567490
583200	1832720	1246440	2341920	2333890	567946	2432460	1958280	1795490	1155390	540135	2111960	151735	1761970	261905	1952550	2951960	2154300	1492120	2067730	574897
584400	1847040	1252710	2342410	2321930	573072	2429380	1963620	1800180	1165580	543003	2115880	152151	1760970	261352	1964550	2962800	2151110	1496710	2067570	580002
585600	1860420	1258200	2344420	2307230	574655	2416460	1960960	1805550	1172720	544294	2122350	151958	1760350	262570	1973370	2983440	2155620	1510120	2072570	584156
586800	1877600	1265920	2349770	2301560	577248	2413100	1961840	1813650	1176950	545901	2118740	151125	1762210	262203	1980510	2994710	2155330	1516410	2072190	586526
588000	1882660	1269400	2346590	2290670	582322	2415750	1968110	1821780	1187230	544709	2120640	151450	1759260	260765	1991280	2997570	2148190	1520260	2071570	633882
589200	1888790	1268050	2346120	2279410	585453	2418990	1958910	1827970	1195800	544638	2114380	151644	1754470	260720	2003110	3025820	2149500	1527010	2074170	661881
590400	1898160	1275610	2353920	2278450	586415	2417440	1951530	1833410	1200780	546040	2102070	152335	1754130	261018	2012250	3041780	2150430	1536170	2078250	679982
591600	1906370	1278730	2355590	2275650	587674	2424660	1960250	1842000	1218780	544891	2098130	152550	1753960	260103	2021150	3041880	2143640	1543390	2076610	692923
592800	1916390	1281760	2357650	2258760	591638	2429910	1960770	1849930	1230210	545863	2094810	152231	1757030	260173	2031830	3057040	2146630	1548020	2073310	692996
594000	1926590	1283610	2351650	2248970	592366	2427170	1955160	1852140	1236920	546259	2089190	151770	1758940	260384	2042430	3067000	2149070	1557280	2078640	702021
595200	1936200	1287070	2358150	2242690	595223	2435090	1960300	1863320	1243380	547257	2085220	152116	1754020	260707	2047390	3072730	2147080	1558780	2073280	709374
596400	1940020	1290830	2365490	2231520	598123	2435540	1957980	1869060	1248610	548730	2079920	152631	1753900	258936	2055760	3087030	2143040	1562100	2079160	712072
597600	1946200	1292830	2368720	2224390	600602	2435440	1952840	1872980	1254850	547646	2073200	153089	1754260	260178	2063080	3105380	2136190	1568950	2080350	720461
598800	1958100	1296490	2372130	2219300	600788	2437370	1960350	1879400	1259570	548203	2066070	151441	1750170	258706	2067270	3102010	2133230	1575520	2078730	721436
600000	1963270	1297880	2366430	2213700	604159	2440120	1968550	1884440	1264390	548121	2064940	151724	1749610	257576	2080590	3121850	2121830	1577760	2078490	719667
601200	1973610	1299100	2366680	2202360	604689	2435190	1974440	1885910	1270570	550128	2051450	151786	1745450	258741	2087530	3125120	2118450	1581570	2082150	723644
602400	1983110	1304600	2372590	2203100	604126	2438080	1986710	1886180	1276850	548923	2043290	151754	1744210	257886	2092410	3128220	2117560	1583110	2083730	725688
603600	1988850	1300560	2374490	2195070	605193	2434510	1995370	1891420	1281770	551413	2042400	151198	1742030	256714	2096910	3131360	2111070	1586260	2082850	722610
604800	2015760	1295950	2375490	2188100	604181	2431060	1994360	1892520	1283330	551159	2033640	150920	1738100	256735	2100650	3143130	2109220	1591420	2085620	721776
606000	2036580	1293270	2378890	2186730	603450	2436730	1998120	1894410	1288740	549053	2023790	149649	1731070	255638	2102320	3141410	2105050	1595810	2077590	724444
