# Supplementary material for: The singularity response reveals entrainment properties of the plant circadian clock
Source: Nat Commun. 2021 Feb 8;12:864. doi: 10.1038/s41467-021-21167-7 (PMC7870946; doi:10.1038/s41467-021-21167-7)
Supplement: Supplementary file 4 — Source Data [file 41467_2021_21167_MOESM4_ESM.zip › raw_bioluminescence/PRC_measurement/2hdark_mutants (Figure 2)/prr9/prr9_t=84h.xlsx]

## Sheet: prr9_t=84h
time (second)	prr9 No. 1	prr9 No. 2	prr9 No. 3	prr9 No. 4	prr9 No. 5	prr9 No. 6	prr9 No. 7	prr9 No. 8	prr9 No. 9	prr9 No. 10	prr9 No. 11	prr9 No. 12	prr9 No. 13	prr9 No. 14	prr9 No. 15	prr9 No. 16	prr9 No. 17	prr9 No. 18	prr9 No. 19	prr9 No. 20
1200	1305430	824134	377178	198614	462942	1053360	964697	522672	109188	309804	1392620	89267.6	215532	200166	202920	650718	612857	227268	224206	252598
2400	1485770	902464	372154	219556	489987	1171760	1032140	557407	126471	320984	1425650	103442	248850	208020	217089	720686	751814	229985	259025	253376
3600	1713470	993702	477306	242570	621421	1302750	1077360	632998	135850	365819	1540740	122283	272412	223886	235776	776945	888159	225330	277745	250504
4800	1669180	1031290	522838	249008	673720	1280320	1092960	634349	140475	365289	1594090	130158	284077	223290	245042	794106	864591	217420	281470	243096
6000	1617380	1048800	523075	248926	677966	1199440	1075270	609211	139385	351076	1575350	137495	280726	218029	243945	782284	827896	207859	273938	232956
7200	1588320	1066700	504074	243464	662621	1146030	1045580	585210	138343	338156	1524090	143375	272624	207288	237104	765906	779821	196666	265112	222802
8400	1581020	1082010	488499	238943	648997	1119150	1035740	575008	136685	330127	1463900	141830	261838	202018	229275	747701	739820	192763	257042	218365
9600	1580730	1093740	477768	236729	634846	1101190	1028860	570432	135469	326322	1427390	138862	257515	200654	226881	735500	715294	194850	249922	217755
10800	1573140	1104110	467015	237256	623842	1097460	1030900	575250	134701	324956	1411490	135116	261324	199632	229210	734392	702356	193797	244312	217231
12000	1567650	1116490	457263	238726	611564	1108560	1030090	595121	133868	329644	1416590	132541	267947	199085	234277	733568	697194	193880	239504	215987
13200	1567270	1122120	441823	240844	593999	1119530	1026000	595440	134567	327666	1417460	129383	274942	198022	239618	735112	691823	191660	237343	214840
14400	1559380	1126380	423782	239917	573605	1120860	1024410	591723	135582	324095	1423590	126910	281062	196887	243183	731147	687663	188063	233489	211511
15600	1543360	1126840	405234	239030	552794	1107540	1018500	590016	135427	322568	1424500	123142	282387	195195	243666	725043	680730	183340	230522	209081
16800	1533430	1123400	391066	237625	534670	1087790	1010250	584519	135357	321032	1413200	120009	283884	192080	243865	717538	673699	181395	226025	206190
18000	1523500	1117450	381080	235331	519926	1062800	999102	577675	134792	318813	1383510	116931	284490	188593	243250	710580	668139	177992	221855	203538
19200	1504190	1114600	372195	233895	508618	1040890	990768	569997	133954	315258	1354080	113375	285377	185096	241420	700825	660219	174661	217329	199956
20400	1479350	1103470	363330	232637	496906	1017830	981381	563058	133129	311736	1322760	110333	285698	182637	240278	703308	650590	171053	213546	196067
21600	1464050	1091550	354272	230067	485316	994485	974485	557670	132339	308471	1291520	106834	285146	179713	239578	693464	640060	167769	209377	191516
22800	1446410	1078030	344283	228214	473530	973171	961073	553720	130920	305022	1270300	103815	285164	176744	237799	683835	631549	163924	206636	189093
24000	1422730	1064660	334368	225260	463227	953161	942578	547352	129960	301637	1243290	100635	284815	174620	235524	671840	619367	158694	203012	183657
25200	1414710	1046690	327618	222583	452400	935367	921541	542102	128802	299006	1220600	98331.3	283190	170469	234040	660515	609740	154656	197980	178608
26400	1394680	1029840	318351	219282	441882	918388	897185	535610	126882	294446	1198120	95562.1	282294	167102	231375	650944	598292	148954	193852	173228
27600	1369240	1012820	308691	216272	431468	892248	874098	529613	125100	290829	1176820	93702.4	280602	163469	228890	638769	584955	144643	190760	168879
28800	1350480	995989	299063	212555	419469	865588	853653	521794	123423	286384	1153060	90934	277952	158796	227061	625635	573981	139041	185647	162628
30000	1327330	980366	292747	209409	409216	842546	833224	514002	121037	280235	1125670	88667.2	274364	154396	222220	613508	561550	134200	179632	157687
31200	1307930	962583	284296	204506	398867	824525	808945	502960	119606	274702	1096910	87190.4	270020	150026	219159	598566	549880	129283	175027	152812
32400	1280850	946797	275004	200422	387255	795460	780563	493355	117602	268470	1063770	84609.6	264793	145850	214978	584758	535309	124406	169737	148323
33600	1251330	927401	265710	196380	375601	769218	754916	482820	115275	262557	1038140	83073.6	260775	141039	210696	567366	521305	120524	164109	143915
34800	1216010	913009	256734	193046	364381	744532	734135	472243	112994	256193	1013680	81798.8	258797	138165	205583	551914	508298	115870	159517	139446
36000	1177000	893432	248056	189647	351960	721379	716310	459750	111035	249970	990332	80428.8	253766	133372	201180	535922	494678	111881	154882	134966
37200	1140810	877305	238624	185328	339865	695585	696584	449016	108892	243248	968782	79430.4	249344	128823	196872	519614	482530	107286	149652	130698
38400	1111540	859081	230485	181620	329988	675588	681137	438736	106377	237238	952083	79208	243768	126135	192986	506051	471569	104045	145160	126921
39600	1088940	839620	222886	178131	321083	655667	664256	428250	104240	231048	928743	78606	237321	121973	187198	494645	460228	100154	140876	122803
40800	1070590	826138	215838	174228	312430	636773	648300	416880	101674	224955	918014	78700.8	231898	118734	182571	482256	449703	96523.2	136568	119065
42000	1047860	814545	209454	172063	304121	622132	633848	406520	99567.6	220106	904519	78937.5	229760	114536	178722	472211	442652	93604.4	133153	115940
43200	1032190	805825	205064	169442	298626	610900	623669	398679	97910.8	215279	889786	78804.8	225038	111432	175392	461890	433211	91062.1	130312	113092
44400	1021090	797540	200454	166136	292294	602706	614622	392470	95830	211446	877973	79026	219686	108827	170818	451534	428283	89224.4	127066	111289
45600	1031060	792890	196577	162725	288450	593420	607365	386168	93740	206828	873181	79584.8	213744	107222	167112	444804	423369	87671.3	123926	109199
46800	1017830	803178	193171	158952	284651	585600	601206	380016	92200.8	203947	864021	81261.6	209544	105935	163691	444471	421273	85899.2	122454	107558
48000	1003500	808406	190321	156823	280866	583652	597805	377373	91357.6	202062	862813	83340	206698	104341	161131	437995	420110	85063.2	120794	106466
49200	991282	813655	188643	153913	278239	589206	597130	373220	90266	199554	863744	84263.3	203246	103934	157862	433778	418018	84360.8	119321	105337
50400	982082	817304	187178	152000	278114	587313	592186	367678	89043.6	197555	882228	86262.4	201422	103228	154828	428503	416416	84185.8	118276	104765
51600	979430	826434	186540	150510	277722	584433	590460	363607	88083.2	194836	889443	88214.4	198560	103071	152688	426083	416048	83670.4	117247	103745
52800	978651	829181	186219	148874	277578	585608	590827	363147	87580	193274	895004	90234.4	195830	103468	151433	423699	418065	84024	116760	103962
54000	974363	829148	185503	147818	276926	586507	596184	362731	86600.4	193715	902818	91881.6	195022	103890	150539	422518	418836	84024.8	117527	104445
55200	974637	830332	185639	147761	277485	591846	601392	363061	86734.2	194616	909203	93400.4	196059	104379	150734	424391	418021	84436	117595	104327
56400	976890	834308	186109	147341	277693	601764	605470	362985	86482.4	194818	919234	95331.7	196573	104813	149212	425808	418441	85330.4	118607	105317
57600	976173	836197	185755	147717	279623	610658	611934	364892	86168.8	196157	926826	97391.6	197036	105591	149959	426210	418738	86877.6	119856	106296
58800	983512	841592	187412	148528	281459	621989	620245	366749	86631.6	198234	947126	99379.6	199274	107817	151662	428970	421577	87540	121219	107186
60000	996307	845566	189564	150480	284648	631222	630042	369880	87589.6	199982	961371	101264	201469	109623	152578	431699	424661	89547.5	122718	108648
61200	1016870	857643	191115	151092	286192	641302	638947	373911	88334.6	201264	980082	102270	202894	112026	153418	436209	427740	90902.4	124494	109995
62400	1036070	870970	194659	153196	290935	656369	649956	379987	88592	205332	1001380	103091	206485	114182	155463	440039	430161	92227.2	126416	110930
63600	1059670	880539	197168	154660	294600	670566	662288	386915	89805.4	208476	1019920	104786	210763	116894	157452	446070	434734	94765	128958	112306
64800	1089750	889177	200374	156702	300076	688308	674299	394331	90683.6	213015	1041700	105220	213151	119397	160022	454143	438949	96865.6	131582	114334
66000	1120440	899649	203061	159652	304186	705589	689099	401713	92148.4	216752	1065930	106059	217233	121684	162823	461534	443305	99476	135590	116835
67200	1150980	909187	207996	163155	310532	722607	702523	410720	93316.4	220816	1086900	107900	222269	124440	167136	469232	448797	102339	138536	119778
68400	1180020	922302	211063	166960	315201	744775	712843	421905	94750	227002	1110040	108976	226807	126948	171016	477726	455418	104622	142385	122174
69600	1205840	936618	215330	170875	322267	763575	728483	429465	95664.8	231646	1135120	110301	232023	130194	175337	487360	460996	107728	145792	124678
70800	1229990	950381	218755	174300	326943	783406	747726	437927	97903.6	236074	1163240	111222	238016	133263	179078	494244	467881	111040	150584	127736
72000	1257090	963058	223338	177859	335197	805011	764704	447330	100194	241864	1191070	112056	244323	136478	182970	503230	476794	113701	154439	130336
73200	1290530	979822	227592	183634	341610	826796	784623	456771	102398	247150	1219900	112438	249246	140145	186846	513004	486284	116079	160116	131776
74400	1327550	997378	233897	188814	351298	853567	805702	466582	105015	253341	1253650	114152	255221	143890	191920	524222	495996	118641	165162	133146
75600	1363790	1013210	239657	193676	360152	875799	829279	474485	107352	258294	1282180	115146	261079	148058	198057	536668	505958	121782	170923	137151
76800	1405120	1031740	244668	199342	367640	899832	848295	481490	109709	261989	1314210	116126	269365	152651	207146	551158	514834	125569	176443	138851
78000	1445330	1049420	249495	205639	374982	927617	871116	491592	112514	268372	1346730	116907	275898	157461	211806	567003	523982	129395	182246	143097
79200	1488750	1071260	256766	211924	384951	955742	891477	499914	114505	273468	1368840	118246	283532	162592	217982	577636	533571	132514	188542	146364
80400	1532350	1093650	262231	216956	394702	987918	912432	509696	117791	279549	1399750	119263	292742	167173	224873	594562	544512	136537	194832	150562
81600	1572410	1115040	268052	223127	402239	1015730	936523	520615	120334	285614	1427780	120239	300975	172182	230940	608510	556455	141132	201072	154020
82800	1610560	1137370	274096	229731	411335	1046500	959171	530613	123015	291758	1457290	121698	310586	176645	238333	622968	571160	143986	206926	157545
84000	1648560	1158470	280552	236401	420385	1073990	981769	539324	126538	297143	1485650	122442	319692	182362	245810	637812	583729	147714	214803	162611
85200	1686250	1185180	289540	242266	432240	1102580	1002890	551281	129457	304482	1516020	123502	327376	186808	253100	651596	596940	151796	222443	166132
86400	1723170	1212810	295298	249288	441218	1122460	1021470	553601	132263	306666	1545170	124257	337105	191312	260624	664435	609968	155988	228905	169391
87600	1763840	1238750	302094	255605	450582	1146990	1039500	564460	135944	313258	1571550	124458	346195	196613	269102	677304	622370	161193	235221	174563
88800	1799200	1271670	308075	262272	460182	1170260	1055670	573061	140098	319045	1618280	125005	354844	202414	276870	695748	635707	164502	241035	177796
90000	1833590	1293010	314275	268610	468233	1197280	1077230	580794	144200	323548	1645530	125661	362921	206521	284338	709510	647940	167983	246744	181201
91200	1862970	1318150	320422	275319	476801	1217030	1097030	592662	148010	329953	1666070	125974	370087	211256	290650	724687	658755	170650	251470	184163
92400	1887280	1348340	326035	280830	483830	1232280	1111910	594215	150855	331229	1684150	126218	379091	215441	296828	733778	671293	173263	256771	187261
93600	1912480	1374430	330690	286116	490680	1243520	1127570	600440	154840	335980	1700830	126824	387082	219004	304030	746348	682957	173138	260760	188073
94800	1924170	1403790	337480	291420	499486	1255690	1140140	607375	157960	339255	1705200	126642	394509	221805	311374	757745	692262	174936	264784	190623
96000	1939390	1433670	343952	297559	507676	1260310	1140350	610656	160785	340859	1702750	126018	402802	225680	317126	765927	700293	176370	267182	192626
97200	1954870	1456130	349807	304063	514876	1268520	1144050	615156	163241	344088	1711720	125491	408655	227023	324350	776921	710799	178431	270026	194102
98400	1981730	1478910	352572	308220	517848	1304680	1149850	615888	165451	346246	1719940	124552	418142	229278	333195	781146	718960	180858	272182	196512
99600	2002940	1492510	355892	313268	520526	1311630	1152320	616634	168252	345470	1721590	124188	425322	231244	342068	785247	727494	182312	272428	198059
100800	2015890	1501100	357982	317433	521114	1317090	1151630	617885	169540	346526	1728640	124193	432524	232743	348956	787544	734274	184370	273690	200320
102000	2024290	1510310	361232	321197	523734	1314680	1148390	616978	171361	346113	1729730	123863	437265	235246	354342	789790	740133	185448	275266	202146
103200	2018780	1514720	359958	323909	521306	1307420	1149390	617949	173416	348408	1728550	123438	444007	234198	359232	793129	743933	184299	276621	201577
104400	2011370	1520490	367918	325204	551051	1334060	1148540	618878	173584	347820	1722320	124234	449242	234541	362781	793286	748708	184942	278010	202637
105600	2002790	1525910	368298	326826	557479	1343830	1139450	618917	174830	348562	1710750	123452	454263	235396	368217	787624	751799	183242	277935	202098
106800	1990630	1528870	372339	328307	570056	1344430	1130250	616476	175672	346226	1691040	123314	458838	233598	373044	786568	754679	182622	277028	202632
108000	1977860	1527320	369832	329126	567673	1337450	1125150	611962	176258	344569	1678840	123445	462460	233660	375001	782148	754975	180986	276937	201073
109200	1953140	1520670	371467	329425	572720	1326160	1128890	609249	177735	342342	1662810	124072	464737	231830	377049	779399	756740	179767	277334	200686
110400	1953510	1514020	367764	329995	569057	1310880	1125770	606633	177830	340153	1641580	123819	465683	231916	378206	771408	759566	178606	276778	200662
111600	1948620	1504560	368848	329701	576890	1306690	1120600	602590	177622	338451	1617710	123107	466236	228421	380920	766391	760721	176783	275654	199206
112800	1937220	1494220	366902	329774	578478	1295980	1120510	601651	177127	336845	1600550	123041	467038	227870	381869	762848	768290	175420	273755	198502
114000	1918900	1489160	367473	329483	582761	1283870	1116980	598130	176141	334375	1590840	122686	466586	224896	382507	756241	773104	175120	272243	199252
115200	1908140	1466550	360300	328412	572356	1266140	1111570	591636	175029	330500	1568620	120833	466163	222692	381837	749014	768722	173830	269237	198912
116400	1898750	1462080	359841	326631	574028	1244690	1098240	585612	175088	326648	1547970	119148	466371	219620	379648	740782	764094	172641	266005	197488
117600	1880020	1448070	355409	325068	566674	1223180	1080600	577997	173656	322251	1528190	117618	465797	216805	376782	732712	755679	171536	262272	196718
118800	1862310	1438210	351761	322559	568054	1201020	1067030	571120	171690	318766	1505080	115630	462650	212963	375512	721674	747099	169514	258446	194302
120000	1839030	1421890	344965	320463	556356	1182820	1056400	566758	170233	315051	1489410	113774	459776	208809	372476	710033	739575	166548	255369	191548
121200	1811950	1404760	343368	317700	572524	1165860	1044730	560332	170656	309622	1468670	112283	456277	204543	368992	700960	730117	163605	251226	188232
122400	1782630	1384070	337461	315508	566847	1145580	1033300	552543	170634	305673	1441110	110128	450410	199669	365642	690310	718625	160290	247646	184752
123600	1759560	1367360	331931	312374	557600	1121980	1017920	545496	171192	299710	1416120	107920	444046	195215	361711	680520	710873	159874	244269	190249
124800	1731600	1346220	324227	308982	539028	1104180	1003930	538352	169644	296000	1396650	106132	439632	190640	357032	670728	702582	161252	241359	197011
126000	1690890	1326650	317820	305969	531323	1083790	991342	529706	166971	290170	1373850	103088	432869	186531	352549	660292	692042	160472	238356	202911
127200	1658680	1305890	309903	302054	518009	1058630	978399	522537	163782	285916	1358480	101175	426357	182428	347427	647365	682964	159200	233888	205738
128400	1614100	1290060	304416	298924	512301	1038870	961774	513797	160643	282241	1340110	98026	420575	178363	342314	633946	672043	155343	230257	204527
129600	1582610	1270190	296229	295773	496929	1020470	946525	507911	157870	278198	1326340	96412.4	412981	174189	336019	623372	666142	152571	226784	204067
130800	1551890	1252440	290394	293139	487023	1005510	936939	503887	155011	274760	1313540	94752.8	406604	170039	330559	614062	657866	150776	223602	206103
132000	1527950	1234620	284451	290626	472498	989655	927851	499085	153468	272059	1298300	93297.2	398646	166114	322816	606964	649421	149234	218982	207184
133200	1502160	1227460	278611	288073	465632	981310	920979	494361	150746	268726	1287440	92096	391003	162845	317878	597441	640708	147734	214999	207695
134400	1474010	1202480	272988	286149	455489	973461	912480	491061	148410	265859	1276400	90809.6	381948	159794	311760	590838	634325	146251	212168	206445
135600	1440850	1191700	270268	282552	451505	968669	902552	487558	145627	263768	1267300	90373.6	373885	157603	305970	580462	630085	144863	208557	204899
136800	1407750	1180390	265569	280534	442638	966785	894998	486896	143867	262218	1269580	89133.2	367742	156203	301674	570181	626112	143994	205691	204385
138000	1378780	1172840	261891	276480	437735	962888	885529	484750	141948	261492	1268870	88883.8	362588	153728	297172	561175	621962	142958	202703	202454
139200	1349600	1165890	259367	275113	432771	961130	879953	483320	139728	259940	1275260	87915.4	358168	151846	293145	551932	618715	142882	201679	202664
140400	1325520	1160170	258806	273487	432969	963481	875866	482136	138131	259823	1282040	87005.8	354404	151230	289683	545185	616243	142230	199222	202344
141600	1303960	1151320	255489	271340	428407	968271	875152	483046	137114	259870	1290680	86377.1	349029	150188	285984	541778	615038	142711	198052	202198
142800	1287240	1145610	253542	269268	428950	974726	874399	486014	135570	260545	1291890	85795.2	347288	149603	283972	539293	615831	141597	197249	200903
144000	1269890	1139160	250779	268166	426331	984314	874663	490018	134682	261484	1296030	85447.9	343196	149406	280104	536630	614333	140050	196381	198074
145200	1257580	1136140	252619	266769	430093	996989	878601	492174	133153	262585	1304740	85586.7	340484	149746	278191	535023	614342	139478	197630	196723
146400	1248150	1135380	250682	265977	431082	1012260	883302	494853	132218	263894	1322660	86042.4	339338	150383	276773	532274	613286	140360	197592	197286
147600	1245130	1138690	252527	264773	435877	1025740	892104	498485	132128	265826	1337310	86532.5	337140	150723	276999	532763	613908	141573	199064	198391
148800	1245890	1143590	253717	265846	440226	1043250	896665	503021	132172	268884	1353490	87352	336272	151873	276525	533584	614792	143586	200609	200056
150000	1266200	1149130	256407	266757	446214	1063660	908938	511980	131976	273096	1378440	88383.6	336696	153662	277977	535142	619905	145257	202675	201448
151200	1268960	1156370	257074	267798	450823	1084650	919528	521101	131755	277609	1402510	89310.8	337195	155500	278797	538852	626913	147007	204768	203098
152400	1279110	1160850	261040	269889	459915	1104450	932748	530576	131736	281499	1426250	90708	338460	156790	280089	543065	630427	149684	207208	205191
153600	1290220	1170250	263076	271061	464875	1129180	944498	537719	132451	285176	1449700	91849.2	339443	159453	282446	549250	636848	152579	209894	206526
154800	1301340	1190840	267058	273784	474974	1150360	957511	543216	133284	288974	1474970	93024.8	341960	161300	284439	554570	643368	154478	212794	209185
156000	1320830	1205110	270126	275508	481960	1169860	972308	551869	133817	293466	1501390	94341.6	343062	164715	287023	563497	650865	157376	216447	211053
157200	1344160	1223240	274915	278162	492653	1189870	987424	564099	134930	299448	1523230	95097.6	346719	168852	290478	569030	656380	159949	219115	213682
158400	1360970	1242050	278220	280279	500089	1215420	1005980	576749	136266	305022	1552080	97481.6	351753	171791	294140	576356	664207	162714	222498	216374
159600	1380760	1263760	283884	283675	511886	1239040	1021350	582792	137934	309381	1579600	99274.4	357958	175355	299743	584704	671150	165827	227457	218958
160800	1399870	1285600	287545	287148	518784	1262630	1040030	589470	139268	313890	1605410	101610	364634	179266	306154	594386	681413	168836	232135	221652
162000	1419780	1308610	294162	291540	529179	1282690	1062950	599206	140855	319213	1626490	103570	370187	182734	313610	606615	689701	171935	237240	224519
163200	1439810	1330760	298263	296823	538314	1309960	1085210	610188	143102	325540	1642480	104964	378473	187184	318549	616794	699188	173987	241318	226934
164400	1460830	1354770	304710	301953	548901	1340550	1108440	621002	145131	330360	1664340	107110	386342	191497	327218	628028	708935	177704	245472	230113
165600	1483580	1377190	308315	307021	556730	1366230	1124410	628368	146724	335812	1678130	109435	395136	195303	335364	643297	718954	180062	250482	232359
166800	1509810	1399590	310894	312305	561390	1391070	1138750	632866	150292	338667	1688090	110766	404311	199033	343962	652935	732040	183515	254349	236610
168000	1535480	1421000	315481	318145	571250	1416040	1153920	639234	152535	343628	1696420	112347	413054	204227	351638	664890	744006	186776	258082	239694
169200	1559660	1441980	321224	324492	579676	1431570	1171210	649455	154908	347737	1696900	113726	421845	208834	361396	677282	754954	190077	259844	241919
170400	1586430	1464270	324739	330946	585439	1447570	1192110	658708	156623	353413	1712870	115158	430267	212922	370090	689278	764522	193034	263714	245343
171600	1605600	1486000	330794	339426	594828	1462650	1213310	666202	160088	357070	1726470	115874	441333	216968	378945	697161	774638	196009	268682	248500
172800	1629270	1506860	333952	345494	599525	1478580	1230990	669948	162450	360639	1743390	117692	451398	222920	387850	706196	786150	199464	271378	253109
174000	1649320	1524880	340903	353469	608906	1494160	1250460	672476	164658	363108	1762050	119569	461212	228086	396822	714934	801041	200752	273523	255768
175200	1668920	1538580	345059	363664	613577	1503040	1269440	677356	167674	366219	1770680	121506	471731	231283	407071	726716	814524	202560	275739	258286
176400	1693310	1549340	349918	369082	619420	1514040	1293010	684981	170152	368971	1784100	122667	479654	234630	414607	734583	824457	203434	276209	259946
177600	1715530	1554660	354629	376322	622895	1517130	1309080	684604	172729	370519	1797090	122680	489756	237881	422702	742472	834822	204616	278096	261504
178800	1737870	1561760	357543	383002	629080	1527030	1321340	684520	175982	371294	1809720	123291	498793	240466	432122	750989	841734	206439	280292	264243
180000	1757710	1571440	361350	390855	632342	1532850	1334760	684516	177538	372871	1820650	123020	508626	241447	440144	758542	852911	207960	282834	266680
181200	1778590	1578110	366098	396818	635800	1531940	1348030	685054	180080	373252	1827370	122790	515576	242588	448999	764204	860264	209190	284285	268836
182400	1800490	1599240	368892	404330	637319	1533300	1357710	686402	181748	374884	1831100	123348	523421	243464	455554	767777	869006	210672	285191	270649
183600	1815570	1627990	372502	412385	640945	1523940	1363130	688706	183554	376430	1826360	121946	529535	244409	462825	773271	878101	211583	285065	271454
184800	1830460	1634260	373968	418543	643134	1521860	1373510	686551	185403	375493	1827420	122297	536284	247638	469840	775975	886685	211902	286271	272787
186000	1844440	1639400	379274	424205	647976	1513930	1380020	682984	186958	375982	1827830	123478	544377	248530	476884	778581	893681	214304	285917	274394
187200	1840380	1632940	378586	430305	646875	1515280	1377140	683058	189276	377989	1821150	123127	549361	248269	482223	782873	897058	224203	285438	280096
188400	1843810	1634900	381988	436194	652155	1506110	1374930	684467	190775	386785	1815570	122346	554074	248410	488236	784600	901922	236178	285703	286135
189600	1847980	1633100	383817	443176	651696	1503540	1371920	684769	191779	389057	1807820	122004	558280	248978	491136	787126	906618	248218	284920	293806
190800	1853160	1649180	387316	447660	654945	1530860	1368720	682455	192659	393150	1792650	121435	562084	249505	496185	786594	912819	261107	283680	299466
192000	1850870	1637190	388985	451632	652388	1511840	1362230	680551	193284	395658	1776340	120431	567610	249573	498383	787632	920888	268881	281777	302552
193200	1854590	1639060	391845	454768	654896	1503090	1356580	679227	194549	397804	1764520	119085	569910	249142	502300	788406	926162	274572	279341	305314
194400	1852490	1623410	391786	459102	650644	1490780	1354260	675648	195739	397973	1746760	117603	573633	248671	505460	788038	926493	280206	279176	307440
195600	1853110	1621050	396223	461526	653775	1476520	1347730	675423	196265	397784	1738790	117274	573486	247980	506940	787891	927566	285223	277085	309671
196800	1845640	1598520	396367	462497	647683	1454140	1338500	673594	196206	396580	1725270	117247	573699	248087	506110	784562	923052	288358	274731	311730
198000	1832820	1594250	397975	464184	650772	1438850	1335250	671908	196726	397227	1714280	116843	571538	247263	506097	781295	923099	290508	273299	312091
199200	1813380	1576030	396801	464387	645120	1419570	1328740	667669	196247	395120	1695700	116323	570630	246156	504530	775872	924100	292653	271250	313014
200400	1804500	1570390	399640	464716	645634	1400060	1320260	664009	195775	394040	1681490	117433	569580	245510	503737	771347	925602	295760	270386	315076
201600	1792320	1551330	397240	464071	638936	1380880	1307370	661152	195533	390636	1665220	118246	569485	243731	502654	765524	923596	296184	270578	315301
202800	1784050	1538430	401272	464290	643449	1366700	1300090	656714	194814	388765	1655090	117714	566875	242592	500590	760434	921959	296154	269113	314463
204000	1769580	1522020	402002	462102	639386	1351180	1290190	654573	193650	387463	1639990	116617	563832	240744	498518	753380	919004	296724	267096	312048
205200	1743900	1509260	402548	460252	640600	1333880	1279990	647710	192740	384105	1631560	115590	560027	239100	495092	748506	917331	295948	265198	313012
206400	1712700	1484570	398617	456953	634978	1315530	1269830	638808	191965	381221	1614440	114657	556120	236655	492152	740871	916539	294443	262991	312717
207600	1681160	1467230	399090	454311	635763	1300900	1264430	634748	189854	378722	1603350	112928	552036	234767	487563	732963	914794	292253	261434	309860
208800	1654270	1443290	397792	451337	627042	1288310	1258880	630922	188865	374860	1595120	111072	548352	232719	485055	723742	911619	289083	259421	308160
210000	1643600	1429510	397099	446850	626500	1271920	1250010	627959	186883	373405	1588290	108760	544359	231142	481704	715717	910742	286444	256432	307145
211200	1630480	1409650	393520	443279	620198	1254730	1243640	622436	186384	370845	1581950	106485	541124	229694	477439	707321	903250	284287	252780	305655
212400	1615970	1396790	393157	440084	618686	1243070	1233580	616665	184761	367558	1578390	106103	536012	227265	473346	697893	901442	282742	250085	303486
213600	1603470	1376680	393288	435861	615600	1233250	1226640	613516	183145	365192	1569340	105057	532305	225236	471816	691488	896099	279077	247721	300314
214800	1588240	1366730	392559	431015	611507	1222340	1221740	608635	181266	362032	1568810	103973	523792	222098	466834	684464	891550	274313	247032	297598
216000	1579900	1350990	389638	426760	605459	1213890	1218160	605800	180457	360994	1568230	103288	518113	220734	461874	678391	884337	270201	244041	294468
217200	1586590	1341210	389080	421342	604420	1205740	1205040	604129	179162	359681	1562500	102728	511365	217748	457242	670781	878651	266272	243040	291851
218400	1586700	1331020	386556	416857	602083	1203230	1195060	602966	178332	358666	1561550	101627	505360	215801	454027	664194	872176	261787	241922	288146
219600	1588680	1320310	386991	412054	602411	1202590	1187270	604228	176724	358441	1558300	100960	498317	213480	449109	658524	864875	257645	241738	284108
220800	1583180	1309300	386325	405903	599692	1201660	1182400	603342	175064	357311	1558270	100130	493748	212211	444243	653618	860030	253342	240749	280716
222000	1570910	1305960	384368	401988	600043	1204370	1177570	605407	174202	358314	1555760	99411.6	488224	210245	440553	650091	850256	250111	240327	279959
223200	1554200	1292490	384036	398636	598563	1203460	1175760	607495	172874	358479	1563160	98439.6	484467	209790	437432	648597	844583	246688	240417	277275
224400	1537740	1286910	384023	394818	600211	1210030	1170450	609740	172429	358522	1570130	97537.2	480074	208483	432251	640824	840110	243467	241553	275615
225600	1527030	1280480	382823	390938	599931	1213830	1167610	614412	171638	359872	1582640	97478.8	476749	207830	428422	638023	838654	240852	241888	273410
226800	1512700	1281070	382628	387116	602672	1217850	1169390	616927	170161	360928	1595170	96420.8	472041	207209	424947	636552	833613	237680	242377	270604
228000	1501220	1278560	380805	383471	602008	1227930	1166900	620000	169357	362692	1612450	95375.2	468753	207208	423369	644944	829746	235610	243385	268273
229200	1497520	1276870	382974	381216	605634	1236740	1168220	626206	169601	364903	1628640	94568.3	464104	207515	420122	650876	826403	234195	245318	267424
230400	1498550	1279240	382474	378576	608808	1253630	1170410	629837	168294	367866	1637620	93809.6	461108	208101	418993	652742	824038	234158	248011	268632
231600	1502560	1281730	382814	376124	613373	1273350	1173900	637930	168219	369694	1648640	93123.2	473465	208849	417953	654863	823804	233908	249644	268068
232800	1504340	1287600	383212	374165	614191	1285270	1179430	648056	167163	374134	1662100	92581.2	468685	209778	415211	656429	821157	233867	251887	268686
234000	1510900	1292780	381921	372107	618985	1304530	1186810	654249	167664	375943	1675870	92214.4	464809	211386	413224	659085	823554	234056	254298	268145
235200	1519150	1301330	381858	369438	622314	1323690	1193650	660641	167743	377978	1690970	92512.4	464460	212841	413905	656541	823330	234968	256904	269596
236400	1528030	1311290	383572	368472	627659	1341630	1202220	668097	167783	381048	1705350	92863.8	466670	213664	414493	658030	820369	235654	259867	270379
237600	1537490	1321330	382724	366644	629698	1360090	1209920	677098	167593	384655	1725980	91962.8	469273	215157	416041	659688	819755	236154	261941	272049
238800	1543290	1335840	383393	366585	636431	1383460	1217350	688141	168356	389575	1747760	92447.6	470833	218016	418014	663294	818708	237706	267044	273381
240000	1545180	1345860	384345	367564	641389	1400610	1227800	697089	168759	393443	1769880	92548.3	472442	219820	420143	669194	824642	238698	271483	275770
241200	1557320	1357930	385302	386214	648602	1422080	1239520	705456	169073	398452	1793950	92684.8	474715	222019	423368	671981	829882	240970	274555	278078
242400	1563000	1369190	388268	389772	655975	1444280	1250600	712080	170288	402513	1816180	93393.2	477361	225454	425830	677970	830403	244576	277605	282410
243600	1582470	1389470	389940	391750	663976	1461820	1264390	722026	170778	408161	1788980	94483.6	481005	228785	427868	684692	835549	246028	283546	283874
244800	1598590	1407100	392613	394026	671474	1483240	1276730	731234	172629	411245	1701040	95255.6	483157	232763	431165	691246	843108	249188	288279	287059
246000	1614800	1425790	396109	396336	679306	1504310	1292950	739368	173699	416850	1722990	95588.8	487498	235592	437113	698314	851552	250250	292744	288653
247200	1622350	1440770	400657	399364	688179	1528570	1303680	748039	174878	419660	1737880	96176.8	493344	239436	442978	707536	859625	252618	296656	291256
248400	1623220	1459180	403930	401120	695745	1545070	1320220	753744	176248	422936	1749940	96641.2	501271	242359	450162	714462	871047	254941	300466	293212
249600	1630930	1474720	406452	405183	703032	1558540	1334750	760554	177921	427611	1765860	97029.2	508115	246731	457690	725429	880203	255396	304876	294183
250800	1636780	1495080	410865	408889	713140	1573310	1300330	768301	179486	432138	1783570	98402.5	515855	250065	463457	731526	900154	256494	307575	296102
252000	1652380	1514110	415808	411720	721791	1588140	1299850	777374	181258	437800	1798980	98938.4	524331	252878	471964	736959	907944	258454	311460	298163
253200	1674180	1528940	419436	415998	730287	1602010	1301190	784565	183765	440398	1813650	100285	532878	256036	480146	745963	918726	260815	314457	299988
254400	1687960	1543290	424116	419995	742102	1615450	1307510	792640	185583	445139	1836960	101750	541253	258627	486846	755793	932818	262832	317728	302694
255600	1713010	1562400	426681	423425	749810	1624080	1321250	796003	187748	447899	1858310	103804	551303	262112	495900	764027	946933	264861	320810	305964
256800	1725840	1575310	430396	427772	757242	1631470	1331200	799594	189390	449721	1878590	105440	561363	264401	504059	780405	960264	266119	323902	307134
258000	1743100	1590870	436302	432660	767121	1638630	1345510	805354	192073	454082	1898920	107290	570575	266966	511910	790838	972831	268644	326833	309005
259200	1752390	1602260	437997	436000	774738	1643100	1359350	811162	193774	457289	1922200	108712	580873	269739	520806	800145	985198	269930	329018	309850
260400	1767800	1611910	442983	439981	782486	1646520	1369930	815039	196026	460716	1938780	109061	593317	272099	529974	808444	996947	271412	330354	310866
261600	1775250	1619280	448005	444092	790931	1648770	1395850	818479	198355	462658	1953640	110933	603478	272979	537761	816357	1013690	271718	332472	311709
262800	1782820	1627990	452586	447794	800145	1648360	1403830	818440	199949	465669	1973210	111346	614220	274969	547695	823685	1027180	273419	334808	312606
264000	1792660	1631520	454471	451650	802818	1651750	1416680	819822	202228	466412	1985870	111956	623521	279125	556184	826173	1037750	272612	335551	313459
265200	1797850	1640030	458096	456260	809275	1652950	1426070	822832	203791	468817	1994120	112584	632333	280364	565783	833048	1044650	274993	336100	315058
266400	1802660	1648520	463621	461675	814859	1654430	1432790	822131	205729	469424	2008220	113753	642950	281768	573175	834328	1055720	275148	337838	315817
267600	1808860	1651180	465216	465634	817776	1654660	1439640	823661	207260	471285	2017680	115128	650284	282357	581575	839158	1066040	274628	338892	315643
268800	1821970	1654130	467670	468911	822911	1660180	1447290	823956	209015	473069	2027090	115653	655286	283386	587996	841948	1077380	274119	340020	314443
270000	1837670	1654370	469334	473545	822211	1654070	1455650	823136	210374	474304	2037490	116490	659986	283736	594185	845119	1084060	274089	339707	315403
271200	1847200	1651240	470939	477246	827715	1645960	1465120	821520	212621	473689	2048800	116444	664293	283871	601240	845348	1089000	273916	339458	316051
272400	1851820	1650110	472820	480111	829603	1637350	1472610	821158	213618	473723	2057650	116552	670327	283874	607969	850079	1098370	274432	339345	316752
273600	1850800	1648380	474954	480450	831132	1631090	1482710	819204	214931	472253	2067600	117562	675092	283104	614071	848354	1107390	273058	339328	316106
274800	1851700	1649380	477182	483670	830838	1628820	1484650	819134	215409	473546	2072970	118260	680088	283190	618307	844226	1113950	271262	338510	316428
276000	1860690	1644520	440060	487562	837278	1624750	1484040	818725	216909	473168	2081870	119064	682354	282920	618073	843516	1120300	269158	338460	315147
277200	1867030	1640430	439524	489702	834011	1622920	1478400	816569	216827	473121	2088490	119354	682914	281718	619915	843708	1129960	267000	338439	312723
278400	1873170	1639640	443741	492296	834225	1619580	1476960	812471	216630	472171	2094550	119770	682888	281795	619307	843940	1138180	265624	337250	311673
279600	1872720	1634900	444888	493297	836310	1620690	1478160	810493	217822	470941	2092490	119708	683406	280505	621101	844412	1138520	264070	335476	310496
280800	1877650	1627800	446805	494482	833574	1615930	1479010	806601	217712	473146	2098670	119668	685491	279192	623351	843323	1142870	262605	334333	309111
282000	1877330	1618160	446413	495649	831822	1607790	1474510	806040	217865	471237	2091560	119248	689095	277485	627999	842345	1144670	260512	335270	306469
283200	1877800	1607440	448290	495835	828645	1601660	1469880	801683	218343	470742	2089870	118042	690651	276640	633080	839155	1146000	258505	334845	305407
284400	1873610	1599270	448141	495231	825021	1593130	1466340	799474	218105	469569	2092100	117977	689401	274776	633521	837847	1148310	256545	333593	301758
285600	1873290	1596070	450220	494361	822115	1588820	1461960	797083	218328	467515	2093780	117454	681211	272931	631753	834121	1153090	254526	332705	300189
286800	1878850	1585150	451382	494281	821562	1580470	1461670	793644	217600	466500	2063680	116917	677675	271313	629495	833522	1154350	252810	331320	298888
288000	1882910	1576190	452833	495150	822258	1572810	1460750	791869	217401	465530	2062690	115734	672086	271981	624110	829382	1155230	251547	329784	298224
289200	1880890	1563220	453034	492902	821199	1571110	1454640	791034	217248	463839	1993870	114378	666675	270882	621025	831125	1155530	249699	327843	296253
290400	1880220	1553200	453975	489900	818352	1569410	1454240	791339	216655	463988	1989920	113313	658086	269072	615968	829124	1154350	247206	327552	294602
291600	1878950	1541830	453695	487586	814156	1570600	1449920	787443	215989	461912	1994700	111686	654178	266756	610748	825010	1151470	246232	326369	293272
292800	1879130	1534100	453563	484940	809434	1561150	1446090	784462	215667	461072	1996040	110730	643506	266218	603762	823916	1149550	244322	327140	291752
294000	1878920	1527330	453449	481676	805081	1557440	1442410	781013	213338	459688	1989500	109439	636135	263221	595756	821059	1154150	243778	326362	290405
295200	1880150	1518210	453631	478098	801489	1554830	1440120	777424	212861	458307	1993110	108567	625190	261152	588277	821980	1155260	242380	325762	289759
296400	1878080	1505640	453544	475362	797830	1559690	1435040	776484	211847	458990	1984800	108544	615308	258532	581015	816743	1152740	242163	325219	289144
297600	1872820	1491780	455020	472484	794120	1564530	1436040	774624	210296	458688	1979870	108460	606511	259126	572145	810315	1148750	241706	324890	287878
298800	1866870	1478790	453013	469892	789608	1569220	1433870	774394	209227	459070	1977520	107436	596810	259524	566358	807235	1151150	239811	325143	285475
300000	1861500	1472090	451418	465797	780801	1573280	1429820	774386	208758	460428	1976050	105423	587560	257555	559709	805696	1156670	238970	324701	283877
301200	1857690	1470240	449187	463375	775489	1578170	1429320	774941	207731	460280	1983870	104714	580679	257731	554197	804882	1154650	237215	326113	283333
302400	1859600	1470370	449196	459917	775086	1584170	1428610	775778	206553	460696	1990470	104006	573974	256523	550100	805130	1153680	236418	327684	281964
303600	1859360	1468770	449588	449250	773129	1726550	1463240	808366	215789	458731	2267170	100918	599619	282574	554628	964440	1188140	254893	364636	292152
304800	2137700	1491010	459229	458401	753736	1711580	1461980	776037	217580	460095	2284810	104470	619937	294861	574818	946445	1148040	262590	358156	295904
306000	2162350	1477400	463270	465442	764856	1728400	1561610	789694	218414	464262	2301970	104695	619880	289598	571829	935552	1157050	257323	358113	290006
307200	2107530	1433370	462610	467264	756402	1739210	1572020	773933	215775	457653	2257940	100141	582726	285330	538530	924552	1121240	241057	356897	271424
308400	2045310	1394220	456815	458615	738470	1750400	1559140	753637	209822	450300	2204350	92767.6	547272	277719	512739	903447	1087050	232203	352960	265041
309600	2000580	1362750	453268	447110	727016	1743930	1543070	727996	205784	442250	2169710	86054.4	522446	271688	496873	882114	1057580	229423	346356	263717
310800	1981720	1340940	455753	435361	721266	1620850	1513970	723099	197174	453569	2012880	78359.2	499700	268138	509078	810296	1100880	233237	352902	271360
312000	1852070	1463350	488875	464028	853304	1802310	1675340	898989	215209	531354	1989470	74862.8	528985	274553	528048	882738	1228880	231414	365560	272667
313200	1917440	1483680	517350	479016	913402	1829450	1695110	888680	216924	541288	2052860	74415	536117	275958	533547	872287	1269770	235983	371166	278567
314400	1965590	1527070	515235	474853	882153	1861440	1608370	892530	215946	539638	2130080	75619.2	542345	281371	533887	838656	1260630	240179	372959	283690
315600	1937890	1556820	512421	472042	883184	1847980	1618720	894228	216012	539708	2187540	83260.8	552229	278132	546732	847817	1252330	239393	378024	283543
316800	1949460	1575780	505966	469575	884776	1845030	1617810	893062	214874	546173	2224650	90993.6	550068	279702	549579	861365	1260490	244227	380822	287331
318000	1949880	1582720	496570	467239	870603	1863660	1598730	886208	213458	553328	2267310	97643.6	542129	282152	551669	858826	1261600	248304	383588	291271
319200	1949760	1583020	490020	463762	855654	1887000	1586710	866395	213768	545223	2300440	103904	543121	282674	556700	856594	1245290	249703	387710	291896
320400	1950610	1587770	490097	462798	847436	1910740	1584510	874563	214380	547811	2322940	109364	547686	285208	563973	856620	1223950	254382	393710	294065
321600	1954170	1606910	490958	465636	842129	1928980	1594550	896938	215373	554733	2349770	113353	563920	287880	582950	861911	1219190	258144	399476	297245
322800	1959690	1625680	496070	467312	846175	1932150	1605380	916527	216134	562392	2355620	115539	561350	291277	580529	868757	1223350	262475	405357	302616
324000	1970900	1649870	501672	468075	853374	1936520	1617180	923584	218776	566480	2368470	116835	571963	294448	589137	874344	1242680	265096	411167	306670
325200	1982890	1672930	506521	469899	864388	1945990	1633480	926568	220564	571190	2375110	118050	580963	298317	597015	883169	1259310	267007	415467	306832
326400	1997520	1684270	510734	471775	875808	1965200	1653360	930251	223306	576037	2397710	118819	587767	301848	605242	892295	1289380	269313	421288	308630
327600	2002760	1696790	515231	473078	886825	1987980	1670470	941367	226527	582363	2426610	119134	595430	304207	611550	904402	1312070	271181	425367	309902
328800	2018430	1710220	518742	475100	892001	2008990	1686030	953016	229229	589897	2460470	119399	601351	307288	619478	916155	1366990	273881	430555	311629
330000	2030130	1737350	521678	475647	901012	2032400	1702840	961246	232537	594230	2484300	118320	606834	309745	625597	926844	1382880	277568	434944	314182
331200	2043010	1745970	524982	477201	910342	2044750	1714380	957451	234624	595959	2512500	118023	610038	314279	631087	938879	1399630	280280	440981	315779
332400	2049600	1767090	528233	479220	919063	2061030	1719740	955069	236618	599890	2540540	117004	614340	317429	636230	949931	1409480	282968	443073	318110
333600	2053550	1785080	529173	482188	923250	2072320	1726400	961890	237978	604403	2561610	116078	618277	318796	639836	959453	1430740	285699	443442	319824
334800	2056780	1800330	531130	482401	929757	2081690	1732230	968340	240206	609436	2586290	114394	621973	321710	646872	973812	1446850	289971	446859	322258
336000	2052500	1811980	532523	484173	935322	2090880	1739500	975503	241843	613096	2607950	114280	627015	322993	651412	977338	1463510	292051	449159	323279
337200	2061460	1821960	534004	485473	941368	2097750	1754300	974051	243438	615580	2626600	113755	632417	324412	655810	979987	1480390	291326	449647	321717
338400	2069470	1836590	535929	487649	944503	2104770	1765310	972937	244640	619609	2640250	113426	637859	325603	657824	982270	1493170	291818	450901	322122
339600	2080180	1856460	536732	488464	950619	2105040	1775130	974054	246075	623528	2662540	113204	642354	326966	662730	982420	1507470	291823	452161	321368
340800	2091450	1869800	533438	489787	946536	2108020	1784390	973909	247634	625082	2683450	112717	647238	328170	667275	983276	1518620	291353	452508	319892
342000	2105350	1876830	536124	492420	952723	2108760	1791260	977053	248403	628553	2701300	113084	652818	329569	672991	981959	1530050	289504	452010	318925
343200	2113340	1885390	536672	492957	953316	2105780	1802110	978128	248967	630093	2726370	112647	658588	329235	674876	982743	1536810	291143	451333	320082
344400	2121330	1896520	537749	493868	954790	2100470	1811080	976269	250028	633948	2735620	112682	661274	329694	677392	984016	1550520	293173	451250	320550
345600	2128090	1909440	536646	494716	955430	2093870	1819550	973934	251195	633902	2743980	112675	666229	329430	681644	986944	1564300	294763	452382	322232
346800	2136970	1917540	536859	497411	955008	2092380	1823440	970847	253776	635582	2755210	112195	669561	327774	681839	989778	1579790	296438	451946	323364
348000	2142870	1923980	537239	498140	955423	2087010	1829570	971200	256073	636502	2759270	112264	672018	325999	684754	992504	1590300	296382	451687	324623
349200	2151590	1925920	537960	497400	955080	2087640	1829100	970586	256708	639126	2771980	111591	676117	323868	687140	991436	1597930	294878	450978	324702
350400	2159130	1925590	536137	495035	951613	2086140	1836800	968163	256678	638588	2782180	112150	678574	322863	689480	989366	1609440	291891	449135	323220
351600	2171090	1927550	535408	494988	947972	2076730	1838380	964932	257066	638617	2794150	112545	681253	323315	691298	988454	1619220	289739	447058	323459
352800	2172770	1930480	537172	494820	947849	2056230	1835900	961445	256524	636921	2795640	112562	681911	322430	693106	988286	1652820	290158	444537	323800
354000	2185710	1938750	539772	494853	949915	2048160	1829860	955554	257136	635361	2802390	112965	684287	323462	692402	992703	1673220	285693	442003	318900
355200	2185150	1943680	537092	496204	943868	2042650	1823700	951119	256686	633619	2808990	112637	689471	321669	698266	993313	1677520	280787	439850	315691
356400	2187780	1950590	538028	496360	941464	2035640	1818370	947521	256476	633971	2807540	112530	693697	321723	701650	992880	1683350	278963	437597	312088
357600	2184130	1968470	537978	496032	937504	2028080	1808360	947101	255911	632630	2807220	112784	694999	320930	700278	995871	1693000	275008	434726	308720
358800	2181880	1979070	539030	496650	935343	2020220	1809810	942794	255946	631707	2811720	112440	694450	321516	696500	995379	1705770	274058	432156	306189
360000	2180620	1980870	538880	497413	930257	2013180	1808220	941009	255008	630477	2812630	112658	693386	321318	694300	993790	1712130	271948	430960	304693
361200	2180330	1986200	537829	497918	928009	2006480	1803220	934050	255104	629244	2809760	112555	693435	320173	692874	994035	1720120	270402	429025	305341
362400	2176930	1989960	537191	495772	923936	1996540	1799200	929147	254687	626922	2810020	112319	692096	318856	690356	993756	1727100	268388	425897	303683
363600	2179040	1995490	536617	497064	920735	1986640	1793790	925876	254037	625274	2810520	112438	691529	317400	689197	994846	1735150	267905	423710	303625
364800	2180430	1997050	534442	494738	913203	1971540	1792100	925516	254806	625190	2810070	112727	691212	315976	688216	995641	1735220	267218	421050	303868
366000	2186530	2002160	535300	493900	912181	1965260	1789530	922059	253448	622129	2806240	113158	692173	315225	685880	990948	1735220	266579	418558	302674
367200	2187220	2004480	536491	493087	907129	1960890	1790840	919175	252591	620866	2815980	113566	693185	314874	684608	990869	1735150	265120	416431	302705
368400	2196270	2006430	536838	490416	905189	1950870	1791070	915399	251959	619588	2817190	113894	694139	314202	681738	989252	1738610	263837	415474	302992
369600	2197730	2003370	536427	490976	900898	1940030	1787530	911726	251984	617137	2810900	114327	691981	312471	679992	989804	1742560	263754	414894	303335
370800	2195770	2004120	536938	489133	897557	1937140	1785460	909119	251050	616015	2797810	114948	687696	311341	678433	989659	1745720	264704	413251	303728
372000	2196500	2003510	536029	488390	892047	1933030	1784120	909361	250564	615611	2788130	114914	684009	310712	674668	990228	1748150	264124	410720	303710
373200	2191410	2008610	534934	486900	886313	1925730	1777050	909684	249847	615120	2781130	114945	680888	308520	673937	987680	1755800	264073	410658	304272
374400	2188770	2010130	533977	486653	883100	1924450	1771300	909440	249762	615329	2772040	114986	676708	306582	672097	985915	1750800	263720	410489	304761
375600	2184400	2008480	535130	484876	882522	1928100	1767340	907446	249293	614188	2767090	115161	673878	305119	669816	983654	1739810	262562	410098	304616
376800	2173240	2007380	535363	483561	882518	1935260	1762420	904826	249069	613492	2760440	115081	670986	303980	668242	982458	1740000	263886	408772	305317
378000	2162920	2006060	537553	482175	876558	1933960	1754990	905303	248099	613981	2758050	115363	668085	302838	665399	982798	1739840	263480	407028	307819
379200	2159440	2007150	538175	479725	871939	1932890	1752700	905891	248871	612339	2753120	116159	664060	302412	662132	983938	1733410	262775	405479	306559
380400	2156040	2006600	537254	479360	868296	1937360	1752410	907619	248622	613780	2747550	116009	662594	302171	662348	983364	1734350	262408	405939	308010
381600	2149720	2007440	539264	478470	865626	1947600	1749840	910542	248847	613071	2739010	116167	656718	301062	658080	986798	1749570	263464	406476	309686
382800	2143740	2008990	540044	478395	862102	1959150	1746790	909973	248757	611835	2736480	115222	653352	301345	657030	986574	1755210	262259	407604	309291
384000	2134050	2008600	539414	479393	858977	1970400	1742410	910622	249466	611916	2732550	114605	649919	299628	656533	987115	1759320	262616	409748	310873
385200	2126690	2009180	541005	479022	857323	1985080	1743950	912187	250130	615025	2732220	114586	647154	300676	654974	989193	1754640	263200	412350	311198
386400	2119850	2012210	542620	478553	854915	2002030	1747540	918080	250423	618538	2734760	114343	646188	302468	654885	993004	1756460	262485	413953	312695
387600	2120280	2016640	544395	477126	852358	2012800	1751500	927269	251111	622207	2727520	113953	643240	303560	655584	999252	1753220	264076	416900	314515
388800	2116370	2022370	546949	475804	851531	2030840	1755590	931508	252496	623492	2729530	113819	643052	304882	656430	1003600	1751220	264698	420244	315498
390000	2114770	2028480	550455	476622	851363	2046860	1757730	936016	253217	626821	2731010	114154	641226	305055	658432	1008010	1746480	264763	422790	316982
391200	2109130	2035030	554446	476022	851828	2069180	1764860	939319	254661	628646	2732360	113176	641238	306845	660050	1012290	1745050	265950	426457	318801
392400	2103020	2044660	555044	476922	854678	2098650	1775000	945727	255188	632500	2741480	113991	642125	307784	663520	1014320	1741530	266813	431580	319122
393600	2094510	2051730	558960	477187	855011	2120050	1782080	949287	256417	636520	2744050	113624	642772	309561	665547	1017560	1743210	269153	436586	322688
394800	2095980	2065420	561751	478023	857341	2137400	1796260	957092	258846	640727	2755130	114100	645712	310906	668502	1021900	1750750	268876	440041	323384
396000	2094040	2077970	566155	477680	861046	2163480	1810360	962545	259863	645114	2766310	115098	649749	312337	673448	1026500	1761450	268100	445772	322600
397200	2101150	2092850	570303	477794	864707	2187210	1820120	966195	261539	650873	2773910	115428	652558	313572	677492	1035670	1773050	269186	451386	323333
398400	2109290	2106280	574880	478322	867409	2211710	1827660	970871	263046	654595	2794290	115852	655478	316307	684221	1045490	1781860	270688	458084	325991
399600	2117810	2118250	579796	483388	873280	2240300	1838380	978926	264697	660445	2806560	116280	662231	317806	690733	1056840	1783940	272932	462498	327854
400800	2126630	2134290	584108	484255	879298	2268870	1847180	986901	267634	665522	2819010	116455	668520	319922	699086	1065820	1789770	273387	469028	329042
402000	2140150	2152520	588728	486041	884539	2303300	1853500	994491	269784	673285	2833670	116823	672866	321898	706162	1077230	1799000	274292	474701	329829
403200	2142200	2171030	592801	485228	889920	2335720	1863660	1001760	273185	679600	2846860	117267	678804	323815	712601	1084490	1808140	276264	479770	332858
404400	2121190	2189540	597849	487630	898841	2368320	1869170	1008760	275802	686761	2865100	117851	685750	327840	723367	1089830	1817430	276640	485240	333192
405600	2132080	2211130	605086	488927	906905	2394360	1876150	1012250	278074	691288	2890670	119554	692348	331094	729743	1096850	1829360	276413	491082	335273
406800	2141000	2231120	610368	491556	915604	2416700	1883680	1018440	280488	702069	2907970	120356	699352	334418	737703	1105530	1838060	278468	496275	336500
408000	2145510	2250670	618137	494404	921366	2444100	1894330	1028800	283195	708444	2925720	121213	704178	336366	748206	1117300	1852960	278523	501765	337153
409200	2150490	2272090	623511	496644	930240	2467870	1915900	1038270	285694	717350	2942800	121564	712767	338983	757506	1129340	1860840	280693	506928	339800
410400	2151840	2293360	629686	498874	939584	2493490	1935160	1044590	288302	722552	2962680	121570	721220	340533	766657	1137540	1870730	282150	512275	341958
411600	2157360	2318710	637442	502522	949848	2514760	1944770	1048310	291532	730436	2995080	121616	729734	343168	773553	1147390	1879300	285266	518410	345367
412800	2167350	2344820	642912	503680	959047	2532330	1956940	1053170	295648	737189	3016650	122187	737869	345339	779403	1155160	1897950	286413	523551	346814
414000	2181870	2371690	649835	506346	967174	2554580	1967090	1056800	297933	745942	3041210	122232	745138	347250	787018	1166070	1912550	289168	528660	351171
415200	2195900	2394070	656286	509782	974604	2566420	1994690	1062820	300652	750130	3072490	122539	752126	349932	796021	1174710	1928520	291480	532576	354918
416400	2221380	2419570	657896	513684	978919	2576980	2003000	1065680	303871	756665	3096910	122767	756248	353898	805548	1183280	1947270	292877	537832	358467
417600	2236290	2450060	663325	516024	982552	2596090	2021920	1071630	307486	762789	3113260	123254	760401	357042	808593	1189400	1968430	295078	541850	361314
418800	2258520	2470330	667770	518786	990688	2608140	2036850	1075600	309680	768163	3131810	123429	766842	360331	812639	1198000	1988090	301706	545284	368696
420000	2275190	2496130	671159	521826	997482	2618440	2049680	1081070	311806	774234	3158560	123097	774217	360914	817329	1203450	2008140	311867	548841	379739
421200	2291490	2518960	677650	524106	1004980	2626560	2065290	1085830	314912	780706	3175700	123092	782000	362812	825655	1207870	2025000	320710	551525	388588
422400	2304660	2534940	681332	525920	1010810	2634740	2074140	1090030	316256	786708	3198960	123511	792757	364482	830062	1213540	2045220	325922	553541	395503
423600	2319500	2558660	685994	530331	1015660	2639930	2083280	1096210	319196	791540	3224830	124099	801774	367166	834242	1219500	2068150	334433	554865	402928
424800	2324950	2582980	690176	530628	1021810	2638300	2088880	1099220	320452	793514	3239370	124953	808544	368302	836614	1230780	2080910	338042	557299	407766
426000	2349510	2606600	694038	532763	1025490	2639880	2099040	1097540	323432	797029	3255150	125464	813743	369255	839566	1237650	2106850	341995	558260	411868
427200	2370410	2630310	698739	535397	1031530	2655220	2112480	1100090	325105	796938	3266940	125770	816740	370850	842673	1241460	2118730	344502	558751	415694
428400	2383420	2640760	703388	537823	1028510	2662410	2121580	1102990	326316	800032	3263460	125662	817676	372313	844115	1245770	2134450	347021	558695	420494
429600	2392850	2656810	707148	538813	1031670	2666340	2125540	1105550	327568	801438	3255880	126142	821890	373394	848588	1252930	2152030	349953	559734	423955
430800	2401760	2673570	709627	540569	1034570	2667290	2127450	1104990	329923	804842	3262690	126183	825707	374625	847622	1258650	2167180	352246	561914	427734
432000	2414390	2690900	712307	541166	1038530	2671410	2129610	1106980	331141	807849	3253360	126206	830616	376807	849036	1261390	2183330	351884	562841	428874
433200	2421470	2706550	719290	541775	1049090	2664850	2134280	1108320	331050	809941	3259990	127842	834861	377860	848858	1262490	2201810	353001	564647	429815
434400	2433310	2717220	719850	542619	1050880	2662130	2142010	1109440	332620	811720	3253780	128174	837130	378872	847556	1263840	2213720	352808	566204	429794
435600	2443590	2725200	719107	546644	1048770	2655180	2141650	1108230	332625	811954	3250590	128790	841144	380369	848265	1260040	2224020	352504	564384	429723
436800	2459450	2734340	719846	546593	1041580	2654530	2147100	1111100	332772	811150	3239880	128652	841299	381727	845699	1264810	2235350	352310	565167	430132
438000	2475980	2742420	719883	547560	1038290	2650950	2149490	1106290	333943	811114	3233970	128350	841577	382048	845132	1271110	2248490	351808	564040	430058
439200	2484260	2745840	717076	548877	1032240	2653260	2152960	1108330	334296	809972	3229950	127714	840296	381165	841476	1281840	2268620	352958	563530	431281
440400	2508540	2743390	717065	550362	1029720	2653410	2160790	1107100	334783	808297	3219550	127743	839129	379488	840323	1277880	2283170	351072	560928	430473
441600	2539200	2743480	717455	551136	1024660	2651310	2164130	1108620	334849	806577	3211910	128114	838800	379947	838380	1276090	2304390	347423	558466	428416
442800	2543640	2749100	716608	549487	1022130	2637220	2172280	1111210	335330	807848	3201600	128720	841121	378762	837179	1277460	2314410	343918	557083	426059
444000	2553620	2745900	714918	549896	1017460	2631160	2171130	1109070	335288	805566	3200440	129020	839642	379862	832824	1281710	2326160	342031	554894	425943
445200	2554100	2749610	718102	550187	1041710	2622620	2178850	1106550	334001	804434	3181540	129068	839292	379274	829717	1285890	2328300	339638	553523	423799
446400	2549500	2748010	718141	550443	1042120	2607920	2199740	1106170	332552	802680	3175080	129671	836776	379957	829145	1288450	2329540	338389	551098	421215
447600	2563590	2740850	718930	551276	1040930	2599990	2212410	1104250	332335	799385	3164340	129801	834248	380993	825907	1288140	2327280	335103	550629	419398
448800	2568410	2735400	722055	552431	1041070	2591610	2212860	1105670	331892	799429	3148800	129261	828404	379857	823440	1287600	2329060	331923	552452	415814
450000	2585230	2730890	721896	553273	1040240	2587580	2213040	1107180	331982	798984	3132030	129252	825845	379247	818005	1287810	2335590	329999	553181	415153
451200	2589580	2730510	719942	555543	1035570	2576670	2215250	1107840	331673	795402	3116040	129412	825654	378601	814563	1293870	2323320	326690	556082	413152
452400	2590090	2726530	719545	554470	1032180	2567950	2215290	1107490	329821	794222	3102930	129215	823452	378368	810561	1296660	2316610	324419	554809	411401
453600	2587790	2729480	718124	553818	1029130	2562920	2213970	1108080	330039	793486	3084030	129595	821831	378375	808893	1297500	2311530	322675	551664	410372
454800	2583380	2724690	720304	554465	1029110	2552060	2213510	1106600	329692	793328	3062430	129744	819763	377197	805806	1293640	2310850	320455	551437	408889
456000	2574580	2719350	721492	556494	1028190	2540480	2210820	1108080	328581	788416	3045530	130005	817092	376470	804603	1292950	2314520	318118	548297	407178
457200	2569330	2714670	723777	557080	1028440	2534740	2212570	1108280	327440	786604	3027710	129511	813569	373948	801076	1289060	2308800	318143	548342	406946
458400	2563050	2713190	724285	558648	1026730	2538280	2214520	1112230	326696	787534	3015200	128964	810781	372677	800169	1283020	2303020	316186	549173	404732
459600	2556670	2708670	727451	558576	1029660	2535940	2212260	1112290	326798	785476	2995840	128771	808914	372962	799746	1280290	2293650	314572	550749	403094
460800	2550670	2699510	728174	558654	1030460	2544770	2212160	1115180	326166	784725	2975010	127913	805834	372222	797964	1281830	2280210	313553	552092	402255
462000	2546320	2698760	730439	560793	1029090	2547000	2241860	1118980	327068	783868	2956240	128040	800282	372242	795619	1280220	2272980	313099	553788	403168
463200	2541960	2696700	731076	561313	1028290	2555000	2245420	1120500	327182	781943	2944770	127949	798839	372594	796457	1282290	2256480	312765	556275	403363
464400	2539470	2692820	734102	561477	1029810	2566950	2244100	1126980	327031	781569	2924830	127572	796828	370333	795147	1279020	2246900	311440	557187	400832
465600	2529550	2685950	735578	564042	1031520	2580290	2248670	1130040	327118	783489	2914300	127782	796616	369638	796513	1278360	2230220	309681	558898	400378
466800	2508650	2687570	736984	564035	1033300	2588840	2261880	1133570	327560	782163	2902350	127449	795363	370483	795482	1278470	2215080	308832	562132	400238
468000	2498550	2687060	741206	564463	1034020	2597210	2266920	1136310	328581	784296	2888280	127152	794562	370168	797573	1282470	2197510	309817	565062	400668
469200	2495590	2683220	743669	567971	1037470	2601520	2276180	1138780	328162	786880	2878650	127657	793300	371601	799856	1284010	2181100	308924	568619	400515
470400	2488150	2679040	745526	567624	1038580	2616190	2286380	1144640	329344	787975	2867420	126927	794547	371062	800408	1282670	2166350	308480	571084	398653
471600	2476680	2685840	749790	569155	1044400	2628840	2301240	1146580	329243	788444	2853910	127572	791630	370390	801804	1284940	2158310	309024	575307	400297
472800	2475540	2686110	755701	569608	1047990	2657670	2312020	1153410	330399	789234	2841710	127438	790544	372072	805450	1292260	2155830	308864	579860	399802
474000	2481390	2689350	757541	569670	1048450	2678710	2324300	1158910	332767	791796	2831100	126968	793386	372226	807429	1291400	2161050	308071	583321	399698
475200	2483430	2692130	759622	571339	1050400	2659560	2337640	1163790	334244	793024	2826360	126664	797023	374552	812807	1296620	2168920	308881	590932	398890
476400	2473910	2700190	764403	573263	1054810	2673760	2357050	1168000	335007	794391	2818550	126820	801618	375056	816735	1302220	2175340	308264	594904	400135
477600	2470460	2713690	769417	573526	1059370	2706300	2375940	1170000	335975	798733	2822330	127114	806067	377893	821626	1309340	2179970	309238	599044	401036
478800	2467050	2726890	772058	573442	1061030	2739790	2402410	1176610	337954	804088	2826410	127282	811794	378471	826780	1316140	2178300	309443	602347	402511
480000	2458180	2732700	776653	575598	1065260	2775410	2416650	1181390	339853	805676	2824040	127979	814452	380803	830574	1328300	2180700	309623	607911	402874
481200	2456950	2740060	780990	579188	1068230	2806280	2430890	1186630	342940	812104	2819210	128738	818090	381026	833285	1340370	2192110	311509	610726	402366
482400	2442790	2754580	783446	581930	1073890	2840070	2452970	1191110	344155	815794	2816560	127992	823204	382315	839507	1345100	2203370	309348	617110	403174
483600	2446970	2772140	790053	584988	1080840	2863180	2488900	1196780	347685	820422	2825260	127930	832238	384133	844132	1349540	2209490	309039	620902	402252
484800	2445750	2786010	795298	585775	1084260	2865150	2507490	1202470	350299	826165	2826800	127585	839588	385210	850912	1359350	2214340	308300	626622	401644
486000	2452330	2807320	799420	588055	1090770	2895620	2523870	1206980	353591	830853	2835000	127881	846979	387058	855798	1367520	2215370	308932	629955	402977
487200	2457750	2835310	806038	591354	1097200	2935450	2548560	1209090	357104	836637	2841530	127809	853597	388974	863063	1374910	2226690	310113	634378	404620
488400	2466160	2866230	809653	593782	1101110	2963340	2564790	1213270	359922	842201	2850320	127988	860509	390768	869518	1385890	2248010	312186	639008	407026
489600	2483320	2894710	813550	594329	1105170	2986510	2589310	1219290	360804	847856	2854320	127633	868626	394227	876240	1393450	2263200	311800	643974	408314
490800	2492310	2922180	822033	597658	1113940	3006670	2613020	1223490	363519	850538	2861990	127850	875115	394408	883777	1399470	2278050	315575	647654	410482
492000	2498980	2943150	827071	600450	1115190	3042270	2638440	1231640	365637	861020	2872820	128130	882389	397249	890539	1405970	2297490	316941	651501	411974
493200	2504760	2966110	830778	603158	1120170	3071950	2647180	1236750	368494	866313	2880470	129004	888765	397952	896584	1411060	2309190	318456	655013	412702
494400	2502340	3019580	836756	606736	1123730	3093480	2662730	1241580	371681	870121	2889580	127860	895881	399406	901596	1419210	2313700	319132	657412	413883
495600	2512990	3109230	842247	607275	1126900	3107620	2649670	1246470	375351	876313	2905920	127818	902943	401127	907347	1420170	2297500	319410	660306	415037
496800	2525450	3147420	847106	610061	1132960	3120690	2631960	1250610	377510	879822	2928250	127292	910916	404556	913010	1427230	2231170	322195	660915	417472
498000	2537110	3179280	852954	613098	1135710	3143490	2613470	1252670	380461	884804	2944260	128732	916609	405518	919622	1435440	2231800	324363	663303	418826
499200	2531440	3223390	859943	616106	1140320	3152620	2603620	1255270	383824	889514	2959770	128628	920503	408126	925139	1444490	2237850	325254	663558	421076
500400	2548980	3261880	865448	621105	1146320	3169970	2602210	1258970	385638	895023	2975210	129006	926268	411278	927924	1452070	2244830	328130	665602	423380
501600	2557510	3289660	872250	623029	1148880	3173500	2605150	1260840	389014	899337	2988890	128545	929460	413846	932758	1451570	2253580	332218	667561	426576
502800	2560170	3306820	876449	627562	1151780	3173950	2606900	1261730	391859	903459	3007640	128759	933962	416162	938728	1461090	2267450	333086	669107	428573
504000	2560720	3323570	882215	629211	1156100	3186720	2619320	1264540	393791	909967	3019040	128003	935029	417472	940989	1465560	2283640	334905	668996	431835
505200	2569600	3332040	887664	632642	1167710	3201200	2628360	1268600	395300	912979	3032270	128452	935350	419854	942535	1470600	2299520	336050	670245	434015
506400	2574160	3348740	890545	635567	1173320	3215020	2641700	1273190	398545	914469	3042310	128263	940827	421243	945204	1475530	2316940	337335	670790	436333
507600	2597360	3355740	889986	639061	1176070	3223770	2656110	1274560	400995	918050	3063220	128518	946286	422510	947777	1476260	2321480	338514	670968	437284
508800	2612550	3377480	893126	640247	1182660	3228280	2667790	1277330	403797	922235	3074240	129249	952646	424425	952128	1482240	2331900	339254	670466	440225
510000	2619150	3392150	898816	642419	1185740	3234720	2680410	1280000	404350	928056	3089570	129274	952952	426390	952996	1487820	2342200	339800	670061	441195
511200	2641410	3357980	905415	646082	1188480	3232950	2692570	1282350	408068	929767	3106020	130296	952377	427760	955314	1493340	2355180	340297	669317	442338
512400	2665710	3341930	912656	648820	1198150	3231380	2698160	1285720	408484	940397	3117970	130354	952429	428926	957804	1502820	2366590	341587	669131	443693
513600	2684250	3338620	916804	651268	1202520	3222740	2707990	1285260	411038	944075	3121160	130458	952234	430644	958685	1511580	2371420	341199	667606	445368
514800	2702320	3345480	920568	653784	1209010	3230870	2714480	1286590	410409	949190	3127870	131168	951500	431238	959806	1515280	2390300	341295	667081	446592
516000	2719210	3352920	925851	656862	1214840	3230960	2715730	1290350	412811	952680	3130240	131052	945344	433036	958270	1521140	2406410	340859	665978	446893
517200	2732830	3353720	932497	659150	1221280	3232220	2714640	1294030	413931	959691	3132950	130684	941294	434565	954877	1531210	2422740	341162	665632	448261
518400	2743920	3367990	936229	660427	1224920	3242420	2716170	1297860	415439	964873	3135380	131683	935428	434271	954038	1536200	2428130	340591	664964	449567
519600	2753260	3371990	940394	662896	1229860	3247480	2719460	1301860	416792	969406	3135930	131787	928707	435575	949608	1544800	2433210	341281	662440	451258
520800	2761210	3370950	944378	665988	1238450	3251350	2717320	1304790	418243	972570	3135320	132103	928240	437850	949322	1546170	2437220	340489	660796	451681
522000	2765990	3367800	951269	666263	1242890	3248470	2719190	1310770	418909	978922	3141440	131925	927909	437258	948548	1550150	2443290	340288	658553	452084
523200	2771190	3353810	960556	668032	1247530	3246140	2717680	1311460	421046	983799	3145990	131604	927360	437988	947683	1548660	2450130	338899	657467	452453
524400	2787420	3347340	963149	671371	1251230	3238340	2715320	1311700	421534	988486	3142690	132435	923097	439033	945095	1551600	2450700	338262	656844	451169
525600	2792780	3348780	964196	672132	1255280	3241280	2715130	1312660	420190	992196	3142600	131860	919547	439507	941677	1549260	2453850	337738	655890	451179
526800	2801920	3342190	965529	675115	1256510	3240250	2714680	1315690	420201	993038	3140830	132230	912993	439468	937489	1552440	2451200	336985	654021	450145
528000	2799400	3336130	966786	676047	1258730	3243020	2718240	1320330	420254	996503	3137590	131804	905613	439474	931236	1551030	2456560	336578	655229	451051
529200	2801140	3325320	969318	678623	1264420	3244100	2721180	1326590	421740	1000200	3130870	131764	902248	438997	927508	1552810	2456260	335700	655494	452312
530400	2795150	3311130	968737	677899	1262390	3247140	2728620	1328730	422918	999655	3126720	131063	897968	440380	925011	1556260	2458710	334087	656480	449549
531600	2788240	3306730	968007	680050	1261540	3248030	2729860	1332420	424688	1003440	3109840	131117	897630	440462	923348	1558770	2456740	332407	656029	448426
532800	2783090	3299550	969537	682622	1265560	3251490	2736610	1337830	425608	1004840	3093760	131306	895549	439926	920737	1556480	2453800	332100	656399	447721
534000	2781040	3286390	973940	683446	1272520	3261090	2743770	1339850	425613	1004330	3069650	131509	893907	439366	918766	1556940	2450390	330490	658311	445019
535200	2774320	3280450	975399	684213	1273600	3265940	2741280	1343560	425253	1006010	3037720	131688	892832	439516	916327	1559620	2442950	327975	658036	444080
536400	2772170	3270020	974030	685817	1278280	3269220	2750930	1346480	425892	1010720	3016390	132033	890294	439578	916938	1560740	2439850	327858	661814	444813
537600	2776730	3251080	976942	684266	1276880	3275910	2754770	1349870	426532	1014090	2990100	132036	890176	439362	913540	1556140	2435870	325555	664070	442604
538800	2771140	3244210	979168	685866	1281290	3283870	2749390	1351750	427660	1015340	2974200	130935	885406	439843	910793	1556680	2436490	325391	663895	441514
540000	2777270	3248400	985477	685103	1286560	3287390	2755590	1353160	427597	1017350	2959410	130258	884193	438856	908259	1562210	2427670	325625	666079	441698
541200	2786160	3230410	987456	686873	1290530	3292460	2762180	1359440	427090	1019230	2950640	129733	884539	438829	908042	1575810	2421750	324096	671709	440182
542400	2785050	3211700	990931	686189	1293880	3302300	2765380	1366420	426375	1023240	2938580	130022	884127	438272	906933	1576250	2421530	323248	676074	440286
543600	2786370	3195670	992307	687034	1294160	3318370	2778460	1373120	428126	1026140	2931360	129342	882108	439183	905796	1575670	2412030	323514	682940	439868
544800	2780890	3177940	997185	687960	1294800	3333200	2779330	1376190	428254	1026590	2920520	128864	880878	438139	905053	1575320	2405910	323161	687926	439527
546000	2782500	3161450	998458	691490	1293970	3345860	2777390	1380460	429601	1030030	2907800	128028	881730	439238	906574	1582360	2395640	323173	690954	441138
547200	2777590	3155860	1000200	693596	1294200	3361820	2782630	1386680	429983	1031170	2903780	127583	883261	438785	907404	1585890	2390750	322988	697869	441974
548400	2774290	3143510	1000920	695027	1296880	3383530	2781200	1389530	430483	1034810	2900970	127895	885416	439784	908967	1590640	2394720	322985	704593	441786
549600	2771330	3136860	1003540	693327	1297440	3402370	2780250	1397220	431372	1035230	2895700	128920	888896	440737	908023	1587250	2393690	322921	709731	442765
550800	2761530	3134280	1005630	694327	1300930	3425460	2780570	1405330	432248	1043350	2905470	130531	894204	441554	912131	1587660	2394020	322845	716363	442150
552000	2757830	3130110	1008510	697441	1300720	3440730	2780870	1416360	432703	1050390	2895850	131791	897653	442055	915794	1592370	2395500	323475	723050	442561
553200	2748050	3124110	1012970	697663	1307420	3463870	2784860	1420560	434664	1054860	2889940	133024	903182	444026	920048	1598240	2394300	324305	727511	442249
554400	2747390	3115870	1017510	699022	1307420	3492740	2790160	1430160	434651	1062120	2890800	133228	907124	445270	921842	1605850	2390440	324680	735740	444212
555600	2744740	3112800	1017510	701772	1309090	3506780	2794010	1438250	435118	1069950	2890550	133520	910850	446780	924918	1617770	2394300	325155	744870	444170
556800	2742680	3121850	1018640	703481	1308810	3527770	2796910	1450720	435708	1075520	2886330	132441	913410	449657	924558	1617290	2386340	327117	752682	445631
558000	2748120	3119900	1021450	705391	1311610	3511700	2802560	1454810	437886	1081740	2885600	132335	916917	451178	929488	1624900	2382040	327182	758522	446143
559200	2745650	3126770	1028530	706554	1311860	3545090	2808360	1466410	438112	1091660	2889290	131969	918672	451447	931948	1632520	2379610	328199	767760	446937
560400	2747280	3127890	1031270	708915	1312190	3567030	2814490	1477630	440362	1102700	2883360	131782	924288	453526	934540	1641880	2367030	328898	776290	447842
561600	2753130	3132050	1035690	709724	1314200	3593330	2819190	1488400	442246	1113230	2883220	131035	931534	455500	943364	1649150	2356210	328848	782909	447344
562800	2756930	3137150	1039320	712626	1312990	3614600	2824630	1495620	443584	1119660	2886170	130071	942027	457178	946758	1653890	2348510	329295	790333	449651
564000	2760300	3145750	1047740	715476	1317570	3631550	2825950	1504300	445823	1128590	2893710	130226	945526	459665	950918	1670020	2344450	332040	796770	452010
565200	2758830	3157830	1051820	716978	1318930	3645810	2830400	1512410	449330	1135010	2905010	130005	951014	461412	950920	1673520	2343460	333208	803376	452484
566400	2764750	3164990	1054770	717987	1315380	3670420	2832200	1521090	449599	1144900	2908380	129629	957418	464141	957003	1675230	2361810	333987	811405	454038
567600	2765860	3188880	1060120	720817	1316140	3686860	2829510	1526950	451724	1151720	2909690	129301	962436	466968	959054	1679240	2386240	334948	816374	455514
568800	2771730	3208550	1066130	723738	1316530	3702500	2836300	1531820	452995	1159920	2922190	129246	968573	469774	963040	1682230	2393820	336406	820241	456711
570000	2777200	3230160	1066900	725398	1325610	3714360	2850620	1540130	454535	1167710	2930830	128978	974756	472561	968532	1687900	2404890	338268	825500	458836
571200	2782950	3262020	1074470	727703	1334170	3735690	2858860	1547930	456118	1174890	2931700	128434	977094	476506	969618	1693620	2413370	340371	828926	462249
572400	2791720	3288920	1078590	731380	1335940	3757500	2873240	1557240	457938	1184690	2944310	127953	981116	479348	975344	1706630	2424210	341512	832230	463227
573600	2808800	3307580	1083530	733482	1333680	3770350	2887870	1567600	459755	1189790	2946860	127524	986107	483434	981058	1714330	2426910	344680	837810	466085
574800	2819650	3320790	1087150	736894	1336180	3781030	2903500	1573250	461742	1197630	2956050	127403	991392	486652	987400	1716710	2429270	345437	839813	468338
576000	2829250	3325370	1090130	738528	1336170	3787650	2916630	1578060	464802	1202150	2976380	127482	995991	488838	992338	1722530	2428510	346268	839623	470308
577200	2836360	3328760	1094310	739286	1337840	3797490	2949720	1584070	465436	1209590	2996210	126721	1002110	494455	998214	1728610	2432160	348186	840923	472575
578400	2850800	3343610	1100030	743376	1339860	3811750	2969500	1592550	467355	1218990	3015690	127958	1005440	498746	1005420	1736430	2433230	349772	843140	476439
579600	2879240	3362520	1106050	746287	1341180	3804650	2976620	1599930	468897	1226970	3026300	127063	1010700	503228	1010860	1735470	2430910	352808	844779	478535
580800	2902560	3368200	1111780	748393	1344400	3804200	2988850	1606410	472376	1234060	3042780	126564	1015160	507043	1014170	1749940	2432630	354959	846280	480999
582000	2926470	3381960	1116700	752682	1345950	3813960	3002940	1613040	474284	1241840	3056870	126422	1018410	511955	1019370	1754790	2433880	355893	847254	482261
583200	2948890	3391710	1118720	754565	1345910	3818490	3013690	1619910	476600	1250630	3069100	125764	1019270	514787	1021910	1760990	2439460	357200	848947	485918
584400	2975320	3405490	1124140	756154	1349740	3825080	3022030	1630880	478795	1258590	3081880	124552	1021310	518726	1023240	1761660	2447310	356908	849879	485042
585600	2996680	3415700	1128640	759003	1350560	3826540	3035010	1641430	481741	1264800	3089740	123808	1026380	522111	1030520	1768700	2453210	358368	848888	487383
586800	3016210	3427330	1132820	760591	1354200	3830870	3046310	1650860	483952	1273720	3101880	123580	1029340	526393	1032370	1775290	2465850	358666	847644	490199
588000	3034140	3445830	1135460	762660	1350350	3839690	3046320	1658380	485892	1281160	3125830	123730	1036180	530762	1035080	1780090	2474580	359351	848272	492466
589200	3053360	3451810	1138260	765943	1351450	3833900	3045810	1661670	487818	1285850	3139440	123729	1036380	534304	1035960	1783360	2483660	360710	847400	493467
590400	3076310	3457320	1143830	766297	1353800	3839290	3051200	1668110	489455	1291950	3152900	123562	1037540	538799	1039160	1785080	2487910	360265	845031	494767
591600	3104070	3463740	1144810	769160	1356800	3842110	3054100	1672460	492562	1298100	3162540	123580	1038790	541930	1040210	1791020	2497620	361718	844704	496492
592800	3130480	3471040	1151270	771011	1359700	3842870	3060450	1680240	493964	1304720	3180330	123222	1044420	545526	1043560	1794620	2493590	362424	844999	496439
594000	3158420	3479540	1157260	773966	1363960	3827470	3064270	1680290	494952	1310540	3182090	123736	1046070	549475	1045080	1800770	2495920	363806	843733	498095
595200	3197420	3483520	1160870	775498	1366940	3831560	3071990	1683960	497287	1314740	3180480	124115	1048910	551659	1047230	1807490	2503960	366008	840462	499584
596400	3228670	3491630	1163690	774945	1371440	3816240	3076070	1689960	498984	1317100	3196490	124125	1049410	553711	1049770	1815190	2513730	366726	837397	502074
597600	3256070	3493280	1168040	775321	1373140	3816810	3076080	1692080	499192	1320370	3199880	124263	1052400	556173	1051940	1817990	2524860	366601	838143	501308
598800	3286370	3497160	1173790	778436	1377440	3817230	3077870	1697310	500630	1320980	3204020	124489	1051490	557512	1052820	1821030	2532280	367069	837473	502809
600000	3321880	3499310	1175210	778314	1376990	3808270	3075620	1703220	502595	1324100	3205610	125303	1053550	561002	1052980	1828090	2539660	368482	837485	504482
601200	3345970	3501150	1182340	779071	1379030	3804460	3076370	1706420	504914	1328380	3226120	125581	1052980	563955	1053040	1831600	2547990	369975	837014	505446
602400	3367330	3499060	1181770	779901	1378910	3786520	3077110	1707470	506938	1329640	3255540	126172	1056750	565474	1052720	1837680	2551230	370158	836437	507268
603600	3383900	3502180	1184830	777995	1382960	3768660	3084770	1705710	507662	1328490	3272020	127154	1058890	565293	1056940	1840010	2552590	371206	833375	507895
604800	3409470	3499990	1187720	777696	1386570	3752240	3082290	1705940	510399	1327360	3280190	128092	1062000	566130	1058940	1840970	2554840	371945	832779	509639
606000	3431410	3501890	1194770	779482	1393890	3745810	3079950	1701400	508970	1322500	3278990	128638	1064200	566398	1056890	1846340	2566300	373269	833505	510068
607200	3467280	3491690	1203700	781848	1397970	3736230	3076000	1697960	510510	1319980	3272490	130129	1064740	567559	1056750	1855540	2576390	374532	833634	512863
608400	3492580	3488870	1211200	782199	1407750	3722740	3082630	1698890	511416	1317500	3272910	131390	1063350	566883	1058510	1868310	2581640	376130	834940	514904
609600	3513730	3492150	1214570	780322	1410400	3722920	3088440	1695470	511491	1314410	3267840	131972	1064480	565530	1059110	1870420	2586800	377148	836268	517081
610800	3526110	3489590	1214710	780340	1414390	3722280	3094340	1695110	512550	1311960	3271600	133062	1069170	565908	1071310	1868490	2597160	378082	836856	517960
612000	3535490	3490840	1218130	780442	1413270	3714450	3096460	1699300	513884	1311090	3276770	133352	1067120	566475	1060120	1863830	2597380	377456	835622	518066
613200	3545850	3491940	1222130	778130	1419140	3706940	3100800	1704480	515112	1314780	3276700	133717	1067690	566785	1057330	1862220	2603150	379796	836468	520185
