# Supplementary material for: The singularity response reveals entrainment properties of the plant circadian clock
Source: Nat Commun. 2021 Feb 8;12:864. doi: 10.1038/s41467-021-21167-7 (PMC7870946; doi:10.1038/s41467-021-21167-7)
Supplement: Supplementary file 4 — Source Data [file 41467_2021_21167_MOESM4_ESM.zip › raw_bioluminescence/PRC_measurement/2hdark_mutants (Figure 2)/prr9/prr9_t=90h.xlsx]

## Sheet: prr9_t=90h
time (second)	prr9 No. 1	prr9 No. 2	prr9 No. 3	prr9 No. 4	prr9 No. 5	prr9 No. 6	prr9 No. 7	prr9 No. 8	prr9 No. 9	prr9 No. 10	prr9 No. 11	prr9 No. 12	prr9 No. 13	prr9 No. 14	prr9 No. 15	prr9 No. 16	prr9 No. 17	prr9 No. 18	prr9 No. 19	prr9 No. 20
1200	871608	419557	64095.2	154490	114615	1128800	537320	125444	98435	81624	282747	1466200	24226.4	126573	39493.2	1234730	614297	294156	132266	401179
2400	865049	443270	69784	190754	130786	1124170	543118	138899	107687	87052.8	307629	1468160	26372.4	137796	42965.2	1296520	768824	301124	150021	425751
3600	1036380	536825	83277.6	202468	151215	1241190	610835	167528	122421	103533	352848	1643250	30078	152064	49878	1371160	783476	308664	159714	428434
4800	1080010	569247	88341.2	201636	156490	1237490	630608	183409	128164	112237	416433	1639280	31656.8	163065	52956	1320390	785992	301858	160815	420316
6000	1120440	598500	82871.6	195947	151254	1207820	632736	195431	130183	117986	446391	1645020	32550.8	170757	54947.6	1252080	783243	290043	161856	404935
7200	1130790	609057	77640	191776	145104	1162720	630840	199705	130416	121050	464816	1638070	34015.2	172847	57691.3	1212200	759525	283569	160774	393910
8400	1127350	607291	74480.4	190825	141775	1197140	628708	197882	130146	120612	458022	1623260	34154	169667	58172.8	1203580	722706	277013	159329	385303
9600	1129890	598959	73855.6	190272	141635	1229690	631330	194081	129492	118580	448480	1626640	34063.2	167948	58217.1	1205920	703426	274081	158598	378029
10800	1137740	598038	74664	189818	143775	1224820	636801	192745	129047	118628	434725	1641160	33727.2	169505	58107.2	1218570	689255	274112	157732	375308
12000	1150770	599221	75470.8	188948	145991	1210170	647476	191868	128054	117896	425138	1653070	32668.8	170354	55881.6	1229720	682538	272696	157683	374339
13200	1150460	599408	76302.8	189150	148777	1181640	661866	189799	127021	116807	418076	1661430	31971.2	171349	55454.2	1224320	676244	267425	158484	369594
14400	1138390	599313	77168.8	188456	150608	1157400	671074	189373	127042	116140	412548	1662040	31380	171278	54479.6	1208710	672311	258809	157380	360768
15600	1127410	597190	77983.6	187488	152603	1129790	673803	186399	126093	114444	405930	1662220	30392	170248	53708.4	1190920	668477	250042	157838	350730
16800	1116250	595058	77825.2	186083	153433	1088040	675417	183313	124947	112386	399094	1652050	29768.8	169687	51866	1175550	666020	241318	156657	340694
18000	1095710	590658	77449.6	183792	153224	1051770	673107	180290	124752	110654	393106	1639200	28617.5	169058	49800.8	1164970	665458	233408	155913	330988
19200	1073780	583708	77124.8	181922	152956	1022410	670615	177758	123732	109106	386451	1605320	27075.2	168086	47606.7	1151910	667076	227208	156369	324176
20400	1051670	578682	76782.5	178907	152761	992214	668567	174870	122181	107552	380658	1591020	25817.6	165690	45569.2	1134390	667191	222438	154941	317965
21600	1033310	574918	75860.4	176215	152907	968640	665407	173508	120832	107078	374777	1565960	24889.2	164553	43888.4	1111100	668731	216845	153976	311761
22800	1011560	572071	75474.6	174045	152052	946515	661238	172332	118984	105907	369358	1535750	24118.4	163775	43054.8	1091490	671284	209680	153552	304056
24000	989961	571090	75168.8	172009	151907	925081	656992	170629	117202	105116	363470	1507180	23681.2	162073	42244.6	1064010	670864	202588	152851	295315
25200	971873	564623	74426.4	168994	150235	903295	650720	168872	116228	104429	358534	1485740	22815.6	160637	41263.2	1026150	669983	196616	151029	288405
26400	952825	561414	74200.4	166369	150065	879677	645575	167225	113447	103169	355751	1464780	22405.8	159368	40235.6	1000220	668719	188056	149010	280332
27600	929609	554379	73961.2	163693	148970	848582	635988	164729	111589	101417	350035	1439380	21610.4	157272	38857.2	987655	668256	181743	147447	272092
28800	907765	547913	73447.2	160498	149138	817208	626440	162766	108876	99515.2	344919	1411370	20791.6	155332	38069.6	967637	661600	175292	144736	264970
30000	886170	540151	72961.2	157014	147737	789629	615432	160134	106279	97480.8	339678	1379030	20061.6	152797	36468.8	1018240	655984	169023	142962	257966
31200	865623	533493	72233.2	153632	146386	760534	605862	157920	103882	95817.5	334035	1340450	19156	150458	35405.2	992347	648452	162779	140171	250164
32400	849646	524067	71079.2	150622	144093	730530	594701	154122	101067	93628.8	327946	1305810	18519.2	148533	34264.2	935455	640306	157158	137889	242983
33600	827905	516048	69970	146970	141650	702063	583458	151065	98999.6	91825	323194	1274750	18091.6	146264	33643.6	901436	629226	151220	134142	235396
34800	807392	507510	69011.7	143768	139726	672853	572072	147945	95954.4	89478.8	317751	1241950	17526.4	144059	32876.8	883222	616884	145143	131708	228210
36000	787025	498260	68174.4	140555	136965	646116	557480	144908	93505.2	87611.2	311226	1215060	17002	140768	31842.8	865895	602619	139384	129005	220088
37200	765630	488832	67131.6	137439	134047	619477	545079	142467	91101.2	85297.9	305036	1178000	16513.2	138418	31026.8	843185	588488	134140	126443	211156
38400	746747	481076	65684.8	134397	131350	594748	533892	139420	89384.2	83235.2	299419	1140560	15997.6	135412	30314	821253	576994	130236	123830	204448
39600	726334	476957	64374.8	131839	128564	571911	521878	135841	87258	81179.6	293197	1111820	15518	132551	29707.1	798138	564760	126158	121393	201225
40800	710813	470354	62615.4	128868	126316	553339	510404	133143	85718.8	79256.4	288345	1085870	15226.4	130463	29360.8	781832	551069	122295	119095	195690
42000	695342	463646	61327.2	126595	123698	536903	498009	130330	84286.8	77664.2	282382	1066040	15039.2	127311	29015.6	759461	541157	119263	116901	192076
43200	683346	457118	60384.4	123818	122447	522944	489551	128513	82439.2	75730.8	278740	1043630	14978.8	125758	28763.6	744103	531316	116611	114998	188844
44400	672026	453227	60074	121667	120566	510616	479456	126794	81567.6	74092.1	275207	1026200	14982.4	124212	28978.4	734274	522389	114793	113300	187676
45600	663275	450397	58925.6	119783	117872	504921	471118	124878	80532.8	73336.7	272648	1009890	15015.2	122392	29137.6	726355	515152	114136	111671	187254
46800	653720	447056	58003.6	119234	117231	498920	463338	123081	79348.4	71923.6	269501	1000320	15140.8	120800	29585.8	718379	508106	114474	109850	188220
48000	647468	441888	57325.2	117897	115678	496129	456033	122124	78036.8	70996.7	267185	995434	15197.2	120273	29838.4	716240	500564	115035	108429	189920
49200	645266	440066	56286	117353	113720	496204	448356	121020	77322	70045.8	266490	994931	15494.8	119276	30304.8	713480	492978	116237	107771	191670
50400	640692	438138	56010.4	121621	112690	497116	443305	120789	77379.6	69760.8	265057	992972	15559.2	119000	30809.6	712350	486455	116856	107433	194042
51600	639098	438135	55480.8	122594	112192	500183	437992	120019	77081.2	69272.8	264667	995787	15869.2	118624	31730.8	713057	480460	118034	107035	196413
52800	636541	438798	55274	121373	111109	504962	434170	120242	76676.8	68974.4	264471	1001160	16209.2	118672	32300	713484	474712	119614	106414	198139
54000	635016	438073	54647.2	120764	110775	513056	430758	119868	76480.4	69010.8	265282	1028710	16496.4	118691	32810	715254	468626	121383	106001	200986
55200	634769	435381	54418	121190	110016	520752	429847	120387	76343.2	69274.6	265194	1038560	16797.2	120607	33796.3	717382	463312	123888	106250	205026
56400	636616	436070	54175.6	121500	110306	530288	427898	121587	76399.2	69446.8	265634	1050160	17015.2	121161	34687.6	724310	459383	126297	105745	208878
57600	638119	435007	54057.6	122040	109300	540606	426674	121885	76459.6	69628.4	265853	1060500	17547.6	121471	35550	729990	455895	128478	106023	212212
58800	639335	436401	53886.7	123213	109757	551123	427424	122767	76864.8	69853.6	271721	1076510	17905.4	121226	36219.2	737629	454337	131991	106947	216943
60000	645695	441400	53976.8	123784	109818	562860	428228	123640	77467.6	70563.6	277255	1099630	18564.4	121974	37306.3	742652	454547	135170	106918	220309
61200	652994	443980	54317.6	124838	110206	574135	437486	124723	78247.1	70782.4	279869	1119180	18854.6	122759	37933.6	751407	453346	138225	107890	224863
62400	661872	446721	54488.8	126232	111459	587410	450950	126019	78938	71856	282042	1141890	19140.4	123756	38381.6	763905	454269	142341	108816	230541
63600	669320	448505	54599.6	127820	112299	600923	457484	128200	79485.6	72834.2	283362	1165780	19315.2	124984	39381.2	779480	456905	145926	109877	236208
64800	678671	449631	55012	130331	113550	613895	463566	129823	80042.4	73774.2	286306	1186740	19492	126184	39600.8	800224	459293	149134	111628	240903
66000	691145	453149	55831.6	132792	115033	626789	473446	132928	81305.4	75040.8	287916	1203620	19018.3	127773	39034.8	819400	463315	151152	112579	245648
67200	706169	456906	56505.2	135087	116919	640300	480943	134418	82108.8	76158.4	289923	1228750	18674.8	129834	38727.9	837080	468223	155539	115049	252200
68400	718246	460449	56841.2	137573	119131	656106	490640	138795	83150.8	78245.6	290876	1258340	18462.5	131467	38535.2	855267	483158	159317	117571	258178
69600	731696	465372	57904.4	139923	121601	674074	501326	142928	85187.1	79409.6	292752	1287150	18620.4	133384	38242.8	871528	494748	162960	119202	264399
70800	745650	470355	58708	142684	124044	692021	512647	145162	86480.4	80918.3	295068	1329860	19043.2	135468	38731.2	889395	501513	167503	121221	271388
72000	763514	480150	59658.4	145408	126964	709168	522834	148072	88358.3	82360.8	299822	1370410	19070.8	137985	38802	909334	512229	172455	122917	279139
73200	782252	486739	60954	147398	130194	724904	532834	150255	89686	83614.8	304915	1402670	19461.2	140670	39276.4	932947	525986	178638	125401	287624
74400	801512	494748	62725.4	150074	134722	740314	547980	152599	91899.6	84773.6	309823	1432100	20089.6	143434	40473.2	958103	537457	182786	127189	294214
75600	822974	503965	64636.8	153104	139886	760542	562516	154916	93835.2	86560.8	314147	1460740	20455.8	146771	41704.8	981634	548393	189172	129429	303300
76800	845042	511990	65900.4	156310	143406	782322	575954	158857	95702	88051.2	321904	1490360	21086.8	149082	42215.6	1015090	561142	194378	132854	312289
78000	868278	519784	67458.4	159450	148626	798788	587962	162552	97770.8	89613.6	327844	1516880	21262.5	153418	42825.6	1045550	574698	200604	135442	320940
79200	893315	529344	68931.7	162286	152911	816196	602202	167162	100337	91909.2	331477	1544380	21387.6	156918	42713.6	1078740	588773	205252	137712	329194
80400	916120	540107	70638.4	165755	156832	834878	620236	173315	102852	94726	336162	1579270	21294.8	160234	43223.2	1105020	601784	210343	140220	336634
81600	937180	553019	72106	168423	161731	853117	634281	177494	105733	96852.4	340838	1612210	21567.2	163780	43323.3	1127600	613534	214459	143890	345100
82800	958788	565124	73547.2	171548	166756	868455	651291	180885	108173	98687.5	346131	1649820	21584.8	167739	43936.4	1151250	627215	221442	146128	354974
84000	985319	580795	75506.8	173891	169920	882220	667206	185342	110723	100714	353119	1684240	21686	171787	43612.5	1177560	643169	225897	149495	361425
85200	1004390	595087	76720.8	177395	174997	894659	683596	190263	114024	103801	361021	1721610	22003.6	176115	43957.5	1204730	660193	231863	152544	369614
86400	1026550	611636	78294.6	181619	178551	910737	699512	194919	116233	105526	368227	1762560	21970	179974	44098.8	1236200	675788	236416	155334	376660
87600	1049640	627040	79867.6	185560	182797	930096	716337	200299	118650	108903	373407	1804210	22309.2	184584	44251.2	1261910	691254	241418	158058	384179
88800	1067600	639566	81346.7	188471	186418	944897	734580	205124	121376	111167	380347	1836730	22670.8	187957	44522	1289600	705231	246301	162258	389846
90000	1092930	651035	82640.4	192837	190785	960674	752947	211071	124349	113462	385791	1867310	22567.6	192163	44876.8	1313160	718178	249737	166065	394434
91200	1108620	664795	83548.3	195536	193614	974864	768865	216629	126978	116128	393613	1896980	22940.8	196390	44821.6	1335690	728588	253497	168754	400102
92400	1125570	677764	84965.2	199190	197350	987028	784270	220853	129762	118862	399624	1934380	23075.2	200410	45010.8	1357820	744984	257551	172264	404664
93600	1141060	693529	85527.9	200716	200606	996642	802692	225297	132835	121325	404786	1962030	23303.2	203470	45362.9	1369910	758130	259069	175237	406584
94800	1157220	706445	86412.8	203255	204216	1003060	817568	229202	136098	123659	418571	1989530	23271.6	207690	45697.2	1386100	775188	262908	177844	409693
96000	1163510	716112	87472	205429	206105	1005980	833499	232554	137536	125526	435417	2010250	23738	211006	45807.9	1400140	788402	264220	180305	408405
97200	1186460	728357	88216.3	206426	208029	1011470	848731	236253	139544	127188	444960	2027840	24020	214526	45737.6	1413560	801498	264929	183187	407944
98400	1213960	737163	88930.8	207963	208965	1007440	860029	239966	142244	129124	451652	2052290	24032.4	216380	46427.2	1417040	813068	265624	185033	406135
99600	1259910	740476	88875.6	210216	210618	1007580	872223	243735	144392	130900	458499	2069310	24319.2	219558	46623.2	1418480	821306	265748	187403	403869
100800	1221150	747668	89212.4	211898	211653	1008390	887397	247672	146561	132659	461420	2078100	24666.7	219990	46080	1419980	827706	265300	190054	403858
102000	1232460	754038	89392.4	213073	211857	1008510	898720	248283	148129	133717	464358	2074920	24633.2	223415	46091.6	1420460	836878	266308	190968	401855
103200	1225070	758766	89792.8	214004	212164	1009610	907998	248929	149003	135066	467918	2078440	24650.8	223556	46103.6	1421090	842866	265200	192144	398894
104400	1229810	759656	90205.6	215241	212744	1007220	918474	250026	150123	135815	470648	2073710	24776.8	227546	46061.6	1411050	851134	264011	193720	396327
105600	1230360	766476	89883.6	213944	211750	1007150	924082	251552	150877	135733	472057	2089210	25249.2	227835	46335.2	1405060	857320	263631	194115	393222
106800	1230750	770658	89760	214528	212352	1007780	929430	252963	151757	137284	475754	2093310	25148.4	229661	46235.6	1411130	861568	263608	194769	390191
108000	1220870	771994	89492	214166	210709	1000670	935345	254866	151420	137381	475554	2087230	25045.6	228525	45835	1408410	864526	261652	195504	386499
109200	1212040	773708	89426.8	213130	209552	995414	939215	255204	152232	138011	475401	2073810	25099.2	232146	45771.6	1404460	866618	259641	195889	381475
110400	1198000	772478	88896.8	213107	207738	990755	944120	256152	152691	138244	474770	2067540	25083.6	230267	45938	1394830	868012	257068	196480	375602
111600	1181770	772326	88402.1	212254	205646	986906	943536	253900	152412	138272	473446	2068040	25150.4	230160	45540	1376630	869722	254768	196595	370510
112800	1165210	775487	88184.4	211604	203940	984332	946093	253837	153071	137799	472239	2049610	25070.8	227689	45105.2	1351920	871320	251779	194838	363384
114000	1149620	777050	87753.3	209938	201153	982658	944663	253096	152092	137442	471622	2030910	24856	225830	44708.3	1332920	868722	250060	194279	357928
115200	1133070	775869	86890.4	208248	198287	975111	942118	252558	151183	136464	468657	2008640	24638.4	223736	43830.4	1325090	865603	246954	193742	351095
116400	1123100	773970	86186.4	207010	195888	965529	939319	250159	149867	135924	464199	1989910	24326.8	222217	43344.4	1309460	862438	242847	192613	344452
117600	1106700	770504	85193.2	205812	192460	953094	932356	249398	149665	135294	460564	1972270	24286.3	220124	42823.2	1291670	858080	239684	191616	337353
118800	1098510	769348	83454	204629	188226	940005	924513	246148	147222	133757	458113	1948110	23756.8	218103	42366.7	1269090	855881	235686	189836	329836
120000	1080860	768234	81946	201896	184704	930502	919617	244032	146620	132250	455835	1915640	23472	215020	41621.7	1246050	849845	231155	187802	321997
121200	1064310	766410	80480.4	200347	181766	918265	913235	241840	144857	130724	452565	1888400	23112.4	211610	40837.1	1221310	844851	226556	186442	314057
122400	1043650	762595	79252.8	198689	178374	908201	904582	238598	143225	129571	445910	1862290	22830	207828	40290.8	1210520	838412	222717	184836	307537
123600	1026270	757810	77514.8	196273	174412	896168	892465	234973	141289	127839	439080	1839330	22346.4	203647	39380	1190830	832063	218410	182660	301467
124800	1014000	757487	75478	193420	170268	884775	878743	230963	140055	125506	432882	1810020	21874.8	200063	38124	1162510	825200	214500	180234	295519
126000	998976	749564	73198	191070	165672	879601	872918	225896	138004	123661	427274	1781540	21451.2	196711	37413.2	1137580	816637	209877	177671	289385
127200	984500	742660	72073.2	188083	162414	875259	861664	222439	136278	121086	421506	1761260	20814	192944	36449.2	1115420	812451	206580	175360	284066
128400	975737	735899	70362.9	185544	158533	860490	849484	218301	134690	119261	414747	1732420	20320	189450	35767.9	1095390	809704	203446	172439	278378
129600	967795	730527	68290.8	183036	154612	852159	837048	214660	132355	117212	407222	1701230	20080.8	185880	34899.6	1077180	805749	200001	170608	273737
130800	958125	724100	66891.2	180516	151050	842762	825792	211836	130446	115959	400918	1675260	19626.7	181412	34252.8	1059580	798841	197578	168766	269806
132000	943969	717871	65640.8	178796	147369	835837	813384	207613	128873	113746	394808	1650090	19238	179005	33685.6	1041450	792007	193836	166174	264735
133200	935668	712816	64082.4	176753	144183	833032	801640	202768	126639	111155	387668	1625150	18969.2	175234	33223.2	1031070	785373	191457	163644	261249
134400	927019	706409	62613.3	174840	140366	828257	788899	199344	125050	109745	381198	1604800	18466.4	171449	32597.6	1015300	782281	189562	161738	258728
135600	917612	699563	61183.2	172852	137814	823622	777433	196096	123089	107536	373186	1589040	18227.2	168588	32087.9	1006140	777296	187674	160211	256076
136800	917868	694065	59585.6	171077	134743	823780	766566	194125	121936	105911	368030	1574830	18060	165929	31982.8	998542	771439	186039	158624	254246
138000	915030	688123	58528	169879	132468	822666	755336	191219	120216	104581	362258	1565050	17752	163685	31486.8	995618	762165	184476	156968	253933
139200	911488	682327	57265.6	168134	129673	824549	745008	188200	118590	102623	358500	1556600	17392	162222	31097.6	992773	756133	184070	155198	252985
140400	911476	675857	56253.6	167502	126853	824534	735369	185846	117182	101420	353393	1551100	17217.1	160502	31018.8	991463	751784	183980	153423	254117
141600	911014	668513	55266.7	166977	124247	825591	734324	183453	115522	100860	350141	1551530	17325.2	159545	30988	997393	753853	182918	151122	254656
142800	916660	664681	54230.8	165534	123496	825539	729295	182097	115013	99660.8	347291	1552100	17241.2	158516	30860	998959	751934	183738	151004	256560
144000	923220	662595	53505.2	164954	121224	822947	725350	181556	113911	99315.8	345019	1558080	16947.6	157397	30685.2	1006250	747273	183876	150418	257138
145200	930681	660848	52760.8	165491	119211	822054	718505	181598	112996	98804	343793	1568220	16865.2	156766	30622.8	1016130	743163	184478	149842	257883
146400	936008	661446	51772.4	166150	117320	822188	714368	181993	112345	98647.2	343812	1577180	16636.8	157453	30620	1024210	740645	185539	150191	259890
147600	947138	662418	51189.6	166373	116014	825398	711680	182230	112250	98548.4	344162	1595420	16534.4	157273	30620.4	1038760	739066	186758	149280	263360
148800	957301	663239	50732.4	167306	115483	828403	709160	183014	112612	99019.6	345973	1616230	16650	158061	30910.8	1048590	737137	188695	149618	266419
150000	975838	664328	50120.8	168851	115451	830397	707410	183349	112504	98855.2	346168	1638410	16633.3	159132	30900	1060830	735676	190393	149656	271073
151200	981373	667099	49964.8	169669	114480	833636	706063	184747	113100	98877.9	346681	1664570	16581.6	160518	30868.8	1077870	736350	192718	150084	274500
152400	1003000	670089	49550.4	170318	114052	838289	705478	186010	113761	100015	347734	1688700	16525.6	161843	31025.6	1097310	738685	194939	150358	278624
153600	1020130	670789	49615.6	173028	113415	840371	704731	187440	114637	100918	351260	1722220	16643.2	163734	31090.8	1117230	747525	197796	151450	283063
154800	1046800	674446	49315.2	174387	113580	840582	707388	188317	115009	101587	354174	1753730	16702.8	165872	31608	1142670	750698	201206	151979	288826
156000	1060860	678063	49257.2	176092	112782	843429	712363	190951	115908	102818	358125	1795890	16752.4	167425	31568.4	1168290	754516	204411	153133	293978
157200	1090760	683584	49388.8	177516	112667	848738	716550	194126	117372	104139	363644	1829210	16822.1	169695	31888.4	1194760	756731	207473	154606	300107
158400	1103410	687511	49658.4	179383	113880	851586	723538	197798	118414	104744	366184	1860040	17022.5	172672	32146.4	1223980	760386	211356	157345	305279
159600	1132480	691707	50012	181084	115220	854309	732467	201004	120366	106426	370397	1890100	17121.6	175250	32607.6	1249680	763320	216810	159671	312355
160800	1144500	696041	50501.6	183582	115400	856571	746534	204296	121985	108010	372878	1935660	17276.3	178679	33115.2	1280380	767760	220653	161138	319113
162000	1169830	705091	50835.2	185330	116108	864190	764420	208142	123018	109562	378041	1971950	17322.8	181748	33520	1306680	775909	225390	162985	325556
163200	1183710	713367	50874.4	188676	116421	873517	776542	211062	125231	111325	381028	2006360	17709.6	186220	33677.2	1328910	783940	229269	164521	332745
164400	1216090	724146	50998.4	190691	117254	883812	788406	214942	127088	113723	386826	2043960	17985.4	190235	33892.4	1353280	794522	234563	167212	339368
165600	1230890	734129	51160.8	192794	116952	897424	803201	219123	128882	115089	391775	2307970	18270	193618	34431.7	1377300	803582	239456	170062	346467
166800	1259160	745612	51518.8	194409	118128	903785	819022	226478	130836	118897	397612	2348680	18416.7	197284	34923.2	1405710	811550	243964	172327	354191
168000	1268510	758911	51600.8	196521	118563	915664	832986	232428	132835	120687	406134	2377740	18888.4	201683	35583.3	1430590	818996	248110	175058	360235
169200	1295640	772568	52143.6	198810	119253	925332	851257	235078	134763	122993	412368	2413190	18951.2	205885	35913.6	1453070	827636	252568	178306	365651
170400	1307750	783267	52306.3	201415	120219	934987	868188	239607	136731	124804	415187	2452640	19150	210760	36162.8	1476260	836214	256754	180854	371331
171600	1333470	795898	53124.8	204975	121138	944069	888834	243933	139161	126747	420138	2491010	19467.6	215548	36627.2	1500020	847269	260788	183613	376082
172800	1345260	805173	53146	207558	122095	955418	908909	248204	141373	128869	423605	2528460	19779.6	219452	37509.2	1520180	860516	263964	185540	380751
174000	1369440	815312	53623.6	210133	123277	964284	926220	251954	144190	130604	428945	2565710	20243.2	223212	38003.8	1531070	871646	266894	187602	386012
175200	1374480	827650	54065.6	211968	122882	977772	944965	254421	145260	132963	434574	2602450	20265.8	227496	38060.4	1541710	882476	269836	189970	390581
176400	1407610	837928	53646	213657	122678	986883	966355	258035	147222	134819	440847	2628280	20261.6	231426	37653.3	1552010	895795	273336	192471	393401
177600	1414710	845340	53088.8	215908	121307	993140	984088	261918	149109	136957	449674	2660260	20130	236216	37274	1559550	906280	276207	198940	396687
178800	1435470	859676	53008	217909	121140	998756	1001460	266032	150341	139016	455748	2701100	19859.6	239789	37228.4	1562710	916013	277984	203726	398003
180000	1429280	868632	53376.8	219592	121876	1006440	1019800	270670	152537	142253	462291	2722590	20020	243671	37440	1571300	928880	280206	209068	400497
181200	1449590	882264	54007.2	220601	122712	1012970	1034430	273330	153767	144495	466800	2742000	20195.8	246875	37827.2	1581810	941326	281443	212739	400168
182400	1444860	891509	55141.2	221893	123927	1018910	1048490	277601	155320	146684	472048	2771190	20557.5	250141	38014.8	1583110	949514	282520	216404	402750
183600	1461250	913938	55246.3	222883	124021	1021890	1058590	282740	157199	149728	477530	2783740	20703.6	253061	38222.4	1583470	959223	284644	218168	402342
184800	1465680	918409	55108.4	224314	122698	1025120	1069470	288983	158300	152619	480642	2790050	21114.6	254977	38592.4	1576930	967815	284748	219366	403129
186000	1478220	929154	54378.3	225194	120134	1029900	1076790	292658	159130	155374	481751	2796890	21415.2	256473	39138	1576280	975728	284813	219894	403093
187200	1470170	939814	54057.2	231767	118958	1033330	1085790	296374	160423	157371	483616	2794410	21811.3	257589	39475.2	1569210	986423	286074	221700	402335
188400	1489250	949374	53777.2	243067	119373	1037980	1096260	299181	161867	159607	484223	2795110	21609.2	259807	39699.6	1559340	992758	286121	223274	401850
189600	1475790	957893	54199.6	246939	119994	1042870	1100210	301691	162913	161754	484787	2784320	21540	260069	39732.5	1553880	1000870	285851	224406	401320
190800	1477630	960881	54871.7	247985	120735	1044430	1107280	305473	163759	163717	484769	2754470	21418.8	261496	39474.8	1550150	1006860	286051	226460	400223
192000	1463720	964123	55485.2	247460	121162	1049890	1111770	308558	163953	165689	486108	2736190	21334.4	262374	39386.3	1540140	1012140	284831	226168	397575
193200	1473380	967831	55378	247503	121158	1052170	1116400	309789	164106	167363	486069	2735900	21438	262723	39680	1526220	1018510	284668	226849	396474
194400	1460580	972695	55105.6	247694	119298	1058150	1117430	312493	164219	168388	485977	2731330	21340.8	262745	39664	1516060	1024890	283284	226777	394314
195600	1460530	976365	54918	247622	118979	1059640	1116000	313332	164060	170772	485802	2721610	21343.3	262555	39394.4	1503320	1031290	283864	226984	391178
196800	1446160	981663	54457.6	247263	117987	1061010	1118220	314640	164011	171710	485361	2706020	21258.8	262320	39431.2	1492890	1037860	281602	226379	388416
198000	1444970	984575	54024.8	247128	116308	1060130	1119000	315404	164329	172437	485060	2684730	20686	260526	39196.4	1476960	1044060	281074	225340	385942
199200	1433700	987001	53246.4	246854	114943	1061790	1119290	317034	164292	173546	484745	2658730	20579.2	260567	38591.7	1465770	1046910	279613	223920	382189
200400	1430350	992459	52819.2	246447	114594	1064000	1117540	317222	164083	173972	483990	2638770	20411.3	258407	37848.8	1451530	1048350	277993	223065	378803
201600	1412730	995582	52359.6	245379	112930	1060990	1115130	315746	165191	174496	483240	2626090	20222.1	257327	37326.4	1441410	1051240	276216	221403	375892
202800	1406760	995713	52624.8	244046	113243	1063670	1114360	315616	165751	174554	482800	2615900	20390	256021	37164	1420220	1053880	277092	219878	373686
204000	1387150	993076	52391.2	242184	113093	1063430	1114980	315162	165756	174183	479440	2595130	20633.6	254499	37343.6	1408780	1059980	274443	218479	367625
205200	1377810	987748	52470.8	239963	113455	1059250	1123230	313805	165771	173753	479019	2574040	20973.3	252605	37356.4	1396080	1061850	272723	217172	364604
206400	1366230	984495	52806.4	238863	113178	1057480	1126540	311753	164942	173753	476557	2551150	21207.6	251248	37362.8	1385690	1063980	269853	214018	359629
207600	1357600	983892	52817.6	236838	113003	1058110	1125240	308181	165376	172589	474053	2533170	21331.3	248346	37754.8	1373100	1065580	266551	212411	355193
208800	1344570	981847	52739.2	235831	112839	1059210	1120940	304643	165943	170926	470275	2506290	21656.4	245625	37911.2	1363020	1065510	265967	210006	351660
210000	1331460	980960	52340.8	234560	111651	1056940	1107870	301886	165744	170267	465136	2474740	21812	243202	37755.2	1351150	1062760	265476	208188	348363
211200	1327300	973578	52304	232491	110591	1050920	1089740	297008	165318	168638	459519	2449650	21815	239084	37988.4	1342630	1065190	263582	205955	345269
212400	1318760	966557	51671.6	231223	109393	1049430	1071960	293937	165688	167252	455054	2432340	21683.6	236364	37681.6	1332860	1065630	263440	203354	343130
213600	1305930	958052	51404	229434	107739	1045800	1059190	289985	164458	165371	451035	2417130	21449.2	234416	37210.8	1326930	1062620	261585	201418	339043
214800	1292300	951222	50456.4	228275	105862	1038630	1050820	284677	164480	163512	447274	2401710	21384.2	231172	36916.4	1324060	1062830	260504	200190	335836
216000	1281800	946378	49002	227555	102655	1034640	1046290	281119	163627	161314	443642	2393900	20990.8	227452	36448	1317620	1064560	259120	198241	332338
217200	1275680	936328	48643.6	226264	101590	1027860	1046270	275824	163246	160068	440132	2385090	20792.4	224113	35910.8	1311060	1061220	257716	196463	329159
218400	1261670	927902	48965.4	226324	102550	1022640	1047350	270838	162537	157145	435779	2378870	20506	220893	35892.1	1311320	1061300	256980	194798	326481
219600	1253490	920408	48945.2	226346	103342	1015290	1046940	265736	162205	155429	430394	2362610	20377.6	217728	35588	1302700	1059370	257150	192969	325907
220800	1248040	911250	49341.2	225054	103703	1006090	1047170	261243	161114	152862	424642	2360460	20088.8	215608	35101.2	1304480	1062310	256883	192413	324569
222000	1246680	905293	49748.8	224183	104169	1000980	1039310	257246	160864	151803	416430	2358700	19931.6	212882	35031.7	1303150	1063650	256086	190138	324340
223200	1242920	898732	50065.8	221469	104684	991454	1027820	253018	160538	149424	410141	2366640	19802	211097	34925.2	1305150	1061360	255508	188832	324700
224400	1243210	891273	51034.8	220342	106077	986044	1010150	249073	159909	147378	404662	2376630	19778.4	208319	34594.8	1308480	1061100	255811	187151	323775
225600	1241780	881142	51436.4	221366	106197	982084	987529	245725	160237	146276	399550	2386780	19724.2	207744	34436.4	1316330	1061130	255157	186700	322445
226800	1243030	870980	51000.8	221491	105198	976346	966488	242467	158752	144549	393327	2398500	19811.6	206527	34395.4	1318640	1060690	256079	186362	323023
228000	1242790	864588	50760.4	221988	103625	969288	946935	240861	158160	143396	389177	2405010	19707.1	205512	34335.6	1330000	1061830	256161	186344	323555
229200	1251040	856457	49789.6	221972	101662	961978	931833	238959	157966	142080	385930	2414680	19777.2	204898	34571.2	1334990	1064130	257132	185723	324054
230400	1256340	851178	49166.7	221865	100768	958448	922621	237287	158321	141828	383642	2437870	19737.6	204172	34180.4	1349460	1063400	257495	185559	324774
231600	1265230	847839	48388	222082	99546.3	956864	910592	235743	158462	140640	381873	2450290	19717.6	203724	34159.6	1359870	1064270	259307	185721	327493
232800	1270640	842650	47549.6	222149	97797.6	953708	899154	234526	158088	140121	381335	2469730	19585.6	204477	33894.2	1369390	1066350	260508	186574	330577
234000	1280330	839642	46644.8	224386	96884.2	952555	891536	234571	158582	139803	383269	2491880	19785.8	205371	33780.4	1382800	1065340	262546	186856	335089
235200	1289830	836798	46535.2	224528	95971.6	951805	884548	234035	158983	139178	382549	2512370	19613.8	206170	33771.2	1399390	1063970	263733	187201	339027
236400	1302800	832185	46423.2	225312	95793.6	950750	881299	234680	158663	139563	382314	2536870	19578.8	206418	33659.6	1414690	1065770	265367	188220	342115
237600	1309220	828740	46736.8	227647	96171.3	948099	878404	237294	158424	140153	382506	2568050	19550.8	208843	33721.2	1435640	1067260	268362	189270	346478
238800	1319490	829617	47258.4	229103	97750	946095	878064	238484	158577	140737	383652	2597750	19500.4	209628	33422.8	1454020	1070450	271926	190139	352521
240000	1328910	830823	47846.3	231473	98711.6	943903	879894	240059	159077	141434	385991	2616040	19199.6	212685	33855.2	1475760	1076900	273804	192305	357582
241200	1348410	831641	48168.4	233158	98927.1	944336	881784	242537	159739	141496	387982	2636600	19159.2	214658	33589.2	1498390	1081670	277326	194178	363201
242400	1365710	833445	47927.2	235236	97931.6	943075	883601	244986	159858	142308	391239	2660900	19063.6	216087	33571.3	1518960	1087860	281048	196896	367898
243600	1377910	835061	47656.8	236751	97440.4	945733	889330	247052	161127	144409	394136	2684810	18812.4	217713	33295.8	1540340	1092490	284374	198909	375410
244800	1385020	840084	47610	242959	97436.4	945257	897308	251176	162593	145459	396646	2721710	18354.6	220924	33025.2	1561790	1096460	287998	201522	381065
246000	1397610	847630	47277.1	247444	97251.2	947918	906086	254518	163701	147454	401019	2752890	18249.6	223965	32742	1578940	1103720	292078	204049	386834
247200	1412520	852741	46894.4	254310	96342	947861	913472	258110	163766	148902	405812	2780600	18018	228768	32625.6	1594780	1111110	295533	206445	392970
248400	1427220	855990	46098.8	258741	95844.4	945820	924178	261706	164430	150029	410528	2801560	17964.8	232263	32595.6	1611800	1120030	299832	209404	400764
249600	1438980	858693	46240	259962	95400.4	944528	937630	266562	165150	152310	415438	2825170	17988.3	235405	32350.8	1631180	1128360	304729	211630	407671
250800	1454240	861614	46922.9	261369	96245.2	917890	951108	270981	164525	154637	421270	2849830	18094.4	240237	32477.2	1648860	1139330	308510	215113	412279
252000	1465260	865539	47623.6	263400	97256.8	918266	966860	276031	166561	157190	425967	2876610	18097.2	243408	32663.3	1669090	1153300	311606	218404	419269
253200	1480150	870926	47380.4	264658	97032.1	921260	981032	281605	167701	159575	431498	2905680	18275.2	246248	32406.4	1684850	1164950	315543	222276	425558
254400	1492270	876857	47993.8	265832	98106.4	926100	994884	286803	168722	162578	436466	2936490	18338.8	249950	32747.2	1700530	1177500	318329	226527	431649
255600	1504020	883299	47476	267898	97047.2	928841	1007400	290907	170238	165454	443870	2966900	18648.8	254236	32827.6	1716370	1190400	321748	229355	437030
256800	1515120	889320	47150.8	271070	96416.4	932346	1023000	297150	171987	167976	447471	2987670	18823.2	258330	32946.7	1728180	1205890	325085	232600	443609
258000	1526470	894229	46518.4	272758	95996.3	924494	1038410	304628	173392	171334	451272	2993880	18977.9	261789	33590.4	1742500	1217320	329369	235361	450140
259200	1534650	900604	46385.6	274758	96341.3	925378	1054340	310498	174276	174066	456714	3008150	19046.8	267117	33703.6	1749620	1233080	333518	238508	453598
260400	1534850	905691	45876.8	276776	95611.6	925584	1067690	316468	175652	177529	461195	3037160	19412.8	271212	34050.8	1751260	1246110	336595	241359	456889
261600	1542670	911997	45820	279164	95414.8	926901	1079880	321783	177385	179231	465395	3052370	19655.2	273380	34692.4	1754830	1258410	338952	243597	460697
262800	1545730	918298	45765.6	281363	96127.6	925890	1095750	326615	179114	182476	468637	3067670	19419.6	275888	35052	1766790	1271860	342461	246985	464936
264000	1547900	924424	46774.4	282928	98036.4	925385	1108100	331554	180154	185178	472079	3070430	19493.3	278491	35205.6	1778770	1283750	344890	248701	465251
265200	1552420	928400	47244	284267	98723.8	926936	1123430	336810	181363	187955	477510	3067600	19130	282378	35450.4	1784280	1298790	348163	251553	469319
266400	1557760	932435	48176.8	285287	99626.4	930574	1138120	343256	183142	190438	480752	3066070	19232.4	283659	35693.6	1788180	1312330	350873	254374	471448
267600	1558440	937586	48577.2	287833	100233	936674	1150260	346987	183929	193545	484732	3070340	19250.4	286422	35687.9	1787570	1323780	352227	258178	473708
268800	1555690	943366	48820.8	288613	100766	940705	1163260	349727	184901	196311	489454	3072030	19347.6	288029	35741.2	1792260	1334480	352854	260028	474398
270000	1555580	949730	49323.2	289682	101174	941904	1175810	353211	185424	199109	492458	3066390	19587.5	291048	35936	1790260	1342670	353388	260772	474987
271200	1543720	953866	50055.6	290832	102888	944775	1184990	356129	187063	200727	492604	3063590	19618	291772	36099.2	1786370	1350990	353490	261332	476837
272400	1539770	957126	51205.2	292624	103863	945460	1193810	358236	187376	202533	496411	3062940	19950.4	291934	36317.2	1783910	1359820	354511	261092	477562
273600	1543830	957362	51524.4	292576	103632	943593	1201770	361083	188328	204851	500944	3062650	19951.6	293488	36638.8	1774830	1366730	353509	262122	477610
274800	1541370	960969	52277.5	293519	103268	942483	1208130	362365	188858	206492	504329	3059630	20331.6	293930	36632.1	1771800	1373030	354256	264340	479020
276000	1533630	964731	52045.6	293375	103172	937330	1213440	364815	190746	208667	507416	3051560	20677.2	293500	36872.4	1785360	1374390	353171	265577	476021
277200	1529500	969041	52922.8	294092	104303	935344	1218320	367233	191394	210175	511440	3040390	20760.8	293638	37137.2	1794600	1371130	353318	267736	473472
278400	1528580	974928	53413.6	295438	104559	929124	1223600	368110	192385	211407	513593	3036590	20961.2	294055	37209.2	1791850	1373230	353071	269153	469747
279600	1524200	982840	53866.3	295785	106482	925902	1239600	367950	192602	212734	517022	3038280	20750.4	293643	37085.8	1793790	1370190	351944	269837	468433
280800	1514190	987028	54630	295772	107506	922148	1239130	369936	193250	213954	518525	3020120	20715.6	292304	36799.6	1795930	1369030	351152	267720	464358
282000	1507620	992469	55705	295456	108904	920564	1239190	370086	193604	215078	519576	3003730	20796	292130	36577.1	1789140	1375720	347997	265208	462668
283200	1504070	995580	56198.8	294315	109633	911699	1249840	370690	193450	215866	521386	2990260	20443.6	291500	36657.9	1787510	1377520	350107	262577	462523
284400	1498660	995079	56331.3	294272	109097	910531	1250920	371291	194624	216630	520246	2972970	20351.2	290715	36378.8	1788800	1376480	348528	261413	457752
285600	1491170	994745	56342.4	293765	108583	909018	1245880	371246	195558	216781	519332	2964420	20265.4	289293	36209.2	1787840	1376280	343279	262351	453336
286800	1494450	994127	55994.4	293089	107987	906317	1238310	370624	196232	217703	520351	2957730	20325	288272	36264.8	1779210	1379410	338285	263192	448102
288000	1489650	991610	56311.6	292283	107267	906859	1228120	370031	196906	218044	521148	2951230	20380.8	286226	36396.8	1772750	1374760	333051	263871	442368
289200	1477890	990548	55335	291280	105315	909664	1219600	368760	196763	219016	521699	2942370	20416.4	283820	36418.8	1764090	1373960	329072	264507	435788
290400	1476230	987690	53280.4	291276	101366	907102	1221110	367670	196022	218200	523016	2931390	20270.8	282824	36411.6	1758110	1373550	325950	263268	430013
291600	1473080	988634	52081.6	289533	99720.8	904151	1218550	365798	195920	218364	523068	2921580	20355.4	279596	36652.4	1753730	1373520	323697	260274	424790
292800	1467500	985576	51442.4	289524	98660.4	902117	1214230	362959	196077	217971	524909	2918580	20240	276560	36311.7	1750260	1370040	317919	257398	419861
294000	1464350	983187	51967.6	288952	100038	900353	1208280	362812	195781	216729	527042	2913640	20064	274292	36116.4	1746700	1366530	316358	252760	415724
295200	1456060	980910	52419.2	288236	100924	899854	1206280	360852	196187	215384	526122	2905610	19948.8	271112	35896	1740800	1361510	315043	247987	414045
296400	1452520	973748	52748.8	287607	102624	900166	1204340	356908	197148	214512	525362	2897440	19911.2	269798	35499.6	1739820	1357160	313812	247005	410254
297600	1448660	969019	53077.6	288216	103884	899666	1203850	353380	197292	213088	523209	2892450	20052	266827	35543.6	1743190	1354960	312533	246163	406338
298800	1441640	962466	54190	288123	105513	893502	1203000	350691	198024	212404	521041	2890650	19800.8	265178	35772.4	1739430	1354090	311394	244926	402377
300000	1438740	957549	54508.8	286722	107190	888617	1198780	347763	197560	211094	518078	2886230	19940.8	262177	35532.4	1737170	1350860	310770	244897	399525
301200	1441970	949397	54753.2	287800	107726	883528	1195210	344852	197131	210184	515422	2882020	19677.9	259121	35340.4	1739000	1347550	309796	244825	397001
302400	1442540	945030	54662.9	286357	108318	878173	1195900	342341	196791	209258	510521	2879590	19724	258267	35014	1739150	1343120	310301	243548	395412
303600	1440370	941584	54557.9	286674	108901	873545	1193690	340743	197372	208396	506740	2878050	19507.2	255752	34672.4	1741080	1343790	311352	240779	394313
304800	1443330	936562	53698.3	287518	107232	867683	1199830	337352	197070	206902	503611	2882760	19484.8	253411	34669.6	1748940	1341020	310835	239004	393793
306000	1447200	931362	52410.4	287771	103712	860128	1210800	333846	197329	206037	500368	2893670	19246.8	251675	34556.8	1760260	1338250	310807	234683	392090
307200	1448870	926366	51913.3	288043	102372	853980	1210770	331384	197808	204669	497223	2895010	19421.6	249980	34479.6	1768550	1335000	312152	233024	393165
308400	1451280	923116	51533.3	288268	101753	847560	1209610	329010	200361	204166	495967	2900530	19369.6	249289	34398.4	1779210	1332890	315305	231810	393335
309600	1458520	919329	51895.6	288368	102096	843076	1210510	326281	202023	203313	493276	2910540	19409.2	248067	34458.4	1787740	1338110	315676	231499	394131
310800	1467080	914191	52244	290102	103298	838354	1203890	322752	202001	203034	489263	2920150	19395.8	248038	34643.6	1801260	1338100	318390	232015	395730
312000	1479260	908117	53064.4	292355	105542	835536	1199090	320738	202689	202852	484622	2927620	19418.8	247184	34319.2	1815930	1346170	320510	232616	398666
313200	1488920	905238	53514.6	292687	106970	827005	1193480	319385	201368	202878	481119	2933630	19534.8	246323	34241.3	1829540	1347870	322368	233622	401519
314400	1500920	902190	53654	294562	106993	820789	1186060	317016	201441	203039	476372	2941400	19277.9	245287	33927.6	1846770	1351530	326012	234562	406362
315600	1518380	900200	53755.4	296088	107608	811366	1183290	314965	201226	202662	473079	2955630	19303.6	244774	33760	1864770	1353910	330162	234387	409771
316800	1533100	896116	54025	299127	108272	805029	1180470	312086	201805	203119	470029	2975760	19433.6	245487	34120	1889140	1360000	332277	234543	414827
318000	1546070	896321	53815	300614	107528	800994	1183200	311343	202838	202670	468836	2993820	19751.2	245497	34203.2	1907350	1368170	336317	235641	418769
319200	1565310	897645	53584.8	303020	106857	796289	1186830	309215	204092	202598	466868	3008940	19722.8	247354	34685.8	1932350	1376310	339337	237868	423276
320400	1578400	898790	53825.6	305340	108410	791337	1189210	308512	204457	203113	467085	3018420	19864.4	249002	34610.8	1958140	1385140	342241	239412	428879
321600	1588180	900594	54452.9	307967	110164	789169	1195700	307996	206289	203963	466721	3028990	19843.3	250603	34802	1978550	1393500	346151	242453	433122
322800	1601750	901468	55459.6	310396	112424	784475	1198800	306708	207221	204992	468301	3051490	19943.2	252235	34696.8	1991620	1400370	348068	244269	438171
324000	1614740	904209	56517.5	312126	112795	778441	1200780	305257	207288	204385	469324	3058930	19901.6	254491	34204	2015110	1406020	350442	246530	444333
325200	1631090	902334	57175.2	316251	113275	780513	1217430	305456	214072	204533	479685	2986830	19069.6	265786	32823.2	2236140	1391340	360451	258453	459600
326400	1846890	870108	52794	335686	106852	808056	1206810	288734	212286	197146	446586	3111870	19831.2	259432	34490.4	2235290	1405910	382668	271709	488950
327600	1823620	851036	53985.6	343203	108399	796705	1196740	270142	212890	187190	440144	3191990	21092.1	255686	36820.4	2217250	1417020	392828	270621	508941
328800	1793770	808605	53890	333546	108380	765014	1168950	252270	208937	176866	428573	3135690	20993.6	249030	36765.2	2188360	1401580	398620	262799	516754
330000	1764320	776453	52947.6	321119	105520	724503	1139290	239729	202020	169033	415083	3070190	20169.2	244492	34829.2	2188350	1389040	398864	256465	517254
331200	1755790	749927	53050.8	308265	102204	702170	1131410	233348	199126	164183	401226	2993040	19254	242118	33378	2183290	1372740	401964	254358	518537
332400	1752970	733956	52301.2	293905	99182.4	659945	1134520	226625	198198	160153	370961	3195070	17036.3	248679	30322.4	2252600	1460310	423316	258679	554304
333600	1816610	741986	45259.6	314606	89619.6	677635	1280340	232000	206800	166984	415440	3370360	15896.8	273562	27117.2	2384310	1611780	436107	263280	557658
334800	1817500	802086	46214.6	365995	94506.4	685240	1368720	245032	215678	175024	487712	3501580	15641.6	293544	26946.8	2398900	1660290	408991	275398	527361
336000	1902660	851337	51657.9	378936	102732	700932	1421070	258394	222636	185943	526949	3554220	16445.2	305639	27872.8	2484370	1678830	407167	284105	526288
337200	1935500	886581	59062.9	381020	114415	716736	1455820	276502	228781	197636	551160	3529310	16776.8	312388	28652.9	2502700	1779470	405477	290952	528832
338400	1957930	914772	63883.2	379399	124615	726203	1502360	298622	232265	211081	567835	3564380	17101.2	318556	29518.3	2496790	1805310	401867	296675	527770
339600	1931700	930931	67056.3	367671	131334	729000	1529810	318198	234984	220726	575820	3530640	17490.4	316607	30640.8	2478650	1767860	402155	301252	527254
340800	1897300	939805	69780.4	360921	135395	731005	1526690	329196	235672	226714	576704	3459320	18100	313368	31744.8	2438860	1723540	405568	304751	534440
342000	1886970	944150	72071.2	358035	138249	728661	1504880	335110	237323	228902	570215	3420430	18876	314489	33074.2	2431440	1695830	401620	307413	529042
343200	1895220	948174	73910	360780	141870	725821	1485330	336392	238198	227772	561155	3421200	19632.8	317358	34241.3	2443310	1692240	404141	311260	534040
344400	1910630	954366	73454	364587	141670	719666	1472220	335395	240089	227857	555236	3443820	20567.1	321005	35578.8	2454310	1696770	405444	314359	537321
345600	1902300	965909	72045.2	365616	139840	719355	1467830	335226	243237	228605	555930	3437240	21005.6	326071	36490.8	2456950	1711570	408617	318924	542063
346800	1900850	976282	69883.2	365707	136288	717179	1467980	337906	245995	229467	556844	3434050	21349.2	330789	37299.2	2463630	1726480	412095	321824	548499
348000	1869710	989911	69003.6	366848	134787	716265	1477650	341868	248963	231592	559317	3444960	21653.8	334723	37806	2472550	1737850	413799	323517	553423
349200	1875860	1001280	67918.8	368325	133712	714294	1499090	346150	250362	235030	563752	3458940	22028	338193	37924	2473920	1748350	416748	323888	557806
350400	1879700	1013470	67871.3	368657	132910	711535	1511150	349319	252489	236955	566049	3454490	22002.9	343040	38087.6	2475300	1757190	417930	325272	559002
351600	1872870	1027390	66507.6	369733	131272	706581	1526580	352194	253200	239238	568958	3442880	22069.6	346794	37912.5	2475210	1770310	419112	326558	559214
352800	1871010	1039900	65807.1	370952	128868	704517	1537400	356634	253507	242193	571463	3432450	21923.2	348974	38145.4	2478430	1781950	418430	326887	559825
354000	1870630	1048820	64450	371492	126162	701734	1543420	362411	255267	246299	574120	3418360	21866.4	351256	38031.6	2480870	1796230	416379	328083	557815
355200	1871240	1054880	63191.6	372370	124320	701126	1548130	369302	255692	249532	576250	3402370	21659.6	353020	38035.6	2479780	1808720	414471	328160	552743
356400	1859360	1059570	62454.4	371835	123088	703276	1559820	373833	256237	251546	581005	3390350	21330.4	354762	38130.4	2481880	1816430	412885	328263	551427
357600	1846120	1058810	62038.4	373094	122309	708135	1572850	377808	255696	254926	585848	3376870	21106.8	356918	37646.3	2475640	1825520	411139	328093	549460
358800	1835930	1059170	60659.2	372787	121169	713760	1588180	381865	256383	256549	588750	3368610	20991.2	357619	37583.2	2467250	1831810	408340	327326	546605
360000	1826790	1059010	60178	371694	119949	720437	1608630	385611	256655	258179	590980	3369610	20648.4	357925	37112.9	2457280	1836640	403235	327405	541966
361200	1817120	1059160	58976	371723	118473	724438	1628600	387349	257014	261353	592534	3364390	20338.4	357734	36870	2455480	1842470	400923	326098	539712
362400	1810080	1062800	58516	372167	116600	726009	1638970	389456	257511	262367	593574	3352070	20347.6	357741	36226.4	2451550	1848260	398110	323905	537024
363600	1797900	1062210	57248	369722	115198	727550	1649390	391937	256907	263912	592950	3336440	19904	356675	35886.7	2453800	1853220	397471	322178	535762
364800	1783460	1064850	56991.6	368485	114202	727411	1661620	396040	257270	265658	593127	3322590	19934.4	354815	35770.4	2448190	1855070	394979	321530	532795
366000	1770750	1062520	55815.6	368659	112606	725569	1668160	398730	255781	268221	594258	3312740	19715.6	353429	35567.6	2444900	1858400	392286	319741	529195
367200	1757970	1062380	55290	365300	111346	720250	1670900	399990	255465	270716	594425	3302280	19566.8	350687	35313.8	2437250	1861700	390466	317640	526382
368400	1750730	1062130	54325.6	364108	109609	714959	1675220	401217	256224	273276	593667	3294510	19561.6	348757	35189.2	2428790	1867610	388957	315609	523912
369600	1744600	1062800	53955.6	361570	108291	712400	1678380	405102	256546	275774	593913	3286670	19523.6	346878	34809.6	2420910	1870160	388090	313418	520129
370800	1732160	1064490	53108.8	360107	106791	707200	1677900	408028	255774	277691	593210	3267010	19331.6	344385	34885.4	2406000	1867300	389000	310940	516631
372000	1720700	1067560	52578.8	358796	105310	705820	1677180	411777	254981	279978	591500	3246960	19226.4	343066	34621.6	2389810	1860560	387083	308130	510070
373200	1702400	1070260	51890.8	358288	104541	704526	1672990	411938	254329	281960	589920	3238560	18897.2	340450	34402	2384430	1855170	386533	307262	506390
374400	1691730	1073220	51636	357326	103560	704570	1669880	411587	254856	283509	589035	3226410	18738.3	337757	34024	2382370	1851980	386236	305098	502915
375600	1683620	1075560	51125	355738	102415	704118	1667400	413702	254086	284215	586624	3216910	18666.8	335004	33625.2	2370600	1850100	384444	304148	497738
376800	1680310	1079340	50596	354070	101048	700482	1669340	413880	254304	284723	585539	3207260	18464.8	332886	33482.8	2357830	1846460	382262	301401	492593
378000	1672420	1081050	49685	353126	100160	698715	1683210	412954	254109	286713	583733	3198560	18346.8	329593	33504.6	2346850	1840300	380052	299455	488762
379200	1665370	1081830	49245.2	351498	99112.8	692213	1686980	412666	253941	287620	582330	3187400	18128.8	326680	33053.6	2336740	1833200	379496	297345	486696
380400	1658100	1082910	48812.5	352752	98429.6	691647	1686110	408433	253560	287370	580825	3184600	18002.1	324408	33203.6	2322260	1831920	379987	293989	485377
381600	1649650	1083630	48607.5	352084	97904.8	688152	1683080	409289	252168	287753	579641	3179100	17919.6	321584	32816.4	2320580	1823930	378692	291445	481704
382800	1649450	1083800	48312.4	352729	97778.8	681874	1675810	408362	251506	288712	580299	3168480	17918.4	320254	32670.4	2324280	1817130	377484	290780	479628
384000	1646580	1083660	48103.6	351658	97188.4	673654	1664570	407514	251359	289105	581254	3159520	17870.8	317338	32570.4	2328310	1816560	378547	288906	478636
385200	1644510	1083210	47902.4	351508	96301.2	666302	1654720	406273	250783	287948	579221	3155100	17820	315443	32450.8	2338280	1808610	378683	286491	476474
386400	1650360	1081560	47594	351675	95592.8	659096	1650250	405104	250279	288292	577928	3151730	17738	312966	32163.8	2339910	1808530	378800	286326	475801
387600	1651880	1078340	47229.2	353230	95384	652000	1644750	405715	248800	288505	576236	3159490	17599.2	310174	32280.8	2349320	1800410	380463	284633	475984
388800	1654680	1076870	47208.4	354090	95188	644133	1634250	404662	249122	287930	575210	3159860	17543.2	307728	31932.5	2354370	1794650	382632	283663	478457
390000	1650870	1075360	47261.2	354600	95638.4	636798	1625020	399468	248177	285775	574256	3157150	17512.5	305873	32153.2	2372150	1787700	383744	282359	480128
391200	1650920	1071490	47783.2	356440	96264.6	628087	1622210	395765	248654	284456	571287	3158460	17447.6	305178	32024	2381250	1785780	386595	281269	484506
392400	1660400	1070510	47860	356436	96448.4	623600	1622500	393192	247477	282431	569026	3164780	17381.2	303642	31930.8	2392910	1781400	389302	280679	489905
393600	1667700	1065900	48067.6	358174	97698.8	617355	1616560	390673	247692	280721	565454	3176180	17408.8	302828	31546.4	2411040	1780670	392086	278992	491795
394800	1674540	1064570	48555.8	359697	98170.8	611880	1608680	389413	247590	279262	563438	3180650	17145.6	302123	31529.6	2425770	1783650	394957	278983	493510
396000	1686140	1067750	48763.6	362418	98784.6	605859	1601240	388699	248445	279780	563079	3183190	17264.8	301015	31205.2	2444790	1790880	397403	278655	495752
397200	1699210	1067490	49267.2	364806	99165.6	602369	1601340	387325	247435	278484	562592	3192570	17272.8	301388	31367.6	2472460	1792650	400235	279646	498840
398400	1712480	1067980	49568.8	368151	99917.6	598238	1597670	385633	248748	277621	563018	3199180	17367.5	301542	31547.6	2501270	1798510	402733	280178	502784
399600	1725320	1066480	49489.6	369352	100570	594917	1594190	382936	248481	275986	563405	3207950	17079.2	302772	31708.4	2528100	1808170	405424	280617	507544
400800	1741120	1065780	50162.5	372294	101516	590593	1592880	383078	249818	275312	562611	3220500	17304.8	303072	31278.3	2552810	1814880	409324	281487	511977
402000	1756520	1064250	50254.2	376913	102791	590333	1598330	380152	250977	273909	562976	3234920	17160	304417	31330	2575490	1821880	411847	282754	516138
403200	1773680	1069660	51159.2	380953	103518	587031	1598530	378449	252016	273592	562685	3248690	17311.6	305097	31390.8	2599290	1832310	414423	284432	519099
404400	1790520	1070500	51366	383046	104533	584204	1599570	377460	253181	273037	563132	3265700	17346.8	306633	31438	2621850	1843430	416481	285928	523153
405600	1807610	1072770	52178.8	386508	104743	580667	1610660	376032	255142	272204	562608	3277950	17424.8	308744	31305.6	2631240	1851170	417992	287312	528415
406800	1819170	1079270	51879.6	390195	105046	585205	1613990	373596	255631	271493	562669	3288050	17538	310321	31502.8	2650360	1864410	423137	288610	535586
408000	1836030	1083970	52028.4	393987	104294	583466	1616250	373860	257125	272090	562444	3299050	17584.2	312599	31683.2	2667730	1880530	428214	290766	542525
409200	1859370	1087310	52250.8	398908	104464	583736	1618990	372297	259605	270990	564254	3317440	17811.2	315274	31596.7	2686330	1888830	432877	293876	550400
410400	1879280	1094540	52492	402396	104189	579778	1630430	370839	261332	270818	566698	3330740	17896.8	319478	31848.8	2707060	1905630	436632	295787	559920
411600	1901020	1100780	52322.9	405984	104808	574752	1634780	370880	263785	270656	571456	3349570	17909.6	322652	31838	2732950	1924700	441245	298633	566638
412800	1920170	1106020	52785.2	410676	105362	571341	1636540	371138	265716	271309	575119	3363520	17882.9	325070	32172.8	2759700	1939190	446072	301596	574326
414000	1940070	1114930	53424.8	414674	106272	570782	1644500	373365	267393	272330	578672	3378010	18083.2	330070	32127.2	2776260	1952580	449529	304503	582367
415200	1956310	1123810	53727.6	419304	106900	571172	1654090	376553	269570	274626	581584	3393710	18303.2	333373	33619.2	2794160	1972670	455369	308373	589886
416400	1970450	1136580	53995.8	423872	108327	572007	1663480	377276	271618	276508	584045	3415020	18931.3	337664	34957.6	2816210	1993710	461156	311168	598879
417600	1990250	1149350	54307.2	431341	108917	570676	1677470	381466	274129	278299	587715	3438300	19307.1	341674	35820.4	2833990	2016200	467249	315867	608419
418800	2009460	1160010	54518	436768	109396	569401	1691160	383029	275413	280824	590816	3453110	19391.7	346237	36327.6	2850420	2038360	472425	318835	615664
420000	2031290	1171830	54590	439682	110018	568277	1707360	385921	277914	283143	593926	3464030	19477.2	351867	36420.4	2869670	2058540	474966	321581	621226
421200	2050480	1185380	54918.8	443874	111024	567169	1721640	388233	280598	287279	601038	3470970	19622.8	355494	36772.9	2885450	2077970	478220	324122	626972
422400	2071800	1198100	55378.8	447978	111291	567297	1729640	392114	282796	290308	607899	3480370	19767.5	361407	37267.6	2909120	2096430	482911	328427	634700
423600	2088960	1212340	55335.2	452389	112215	563944	1743490	395309	285611	293374	612852	3486580	20068	366274	37597.2	2941660	2118390	487086	332541	641516
424800	2105550	1225820	55868.8	455697	112845	564158	1758760	399627	289530	296845	618943	3495350	20312.8	369768	38072.4	2958980	2138280	491101	335884	648542
426000	2126110	1237510	56082	459694	113716	561397	1772300	402662	292162	300301	624552	3499020	20564.8	373425	38870	2979110	2155870	494419	339491	654988
427200	2138330	1249440	56413.3	461022	114142	561034	1788070	409016	294326	304089	628759	3511850	20615.2	377394	39082	2994610	2174850	503615	342823	663654
428400	2155430	1259960	56727.6	464028	114643	560716	1800420	413830	297160	308378	632901	3516990	20876.3	382856	39041.6	3011640	2192260	507593	345293	668101
429600	2174890	1270970	56535.6	468995	113852	560666	1812950	422629	298915	312682	637002	3520720	20760.8	387273	39140.8	3021120	2209680	509188	348225	673366
430800	2189590	1284240	56626	471938	114341	562458	1824110	432344	301669	318185	641643	3529430	20818.4	390968	39517.2	3032560	2224660	512395	350962	678292
432000	2198240	1292540	56641.2	472551	114861	561698	1838050	439230	304189	322826	650323	3532130	20625.6	394365	39328.4	3037520	2241580	515008	353696	682095
433200	2211210	1304290	56945.6	473554	115716	561436	1851410	445587	307386	326850	656040	3523780	20870	398856	39346	3037310	2251700	519146	355925	686426
434400	2228470	1312230	56962.8	475059	115747	561690	1864010	452486	310584	331152	659605	3518990	20699.6	402128	39251.6	3039900	2263450	519800	358370	687511
435600	2233120	1320990	57190	477490	116052	563913	1871710	458809	312951	335410	665774	3518330	20911.2	406165	39339.2	3046990	2285180	520170	361748	690072
436800	2244830	1331630	57194.4	479313	116205	565356	1879210	462432	315303	337592	670503	3515410	20985.4	407725	39417.6	3055400	2301710	522143	364028	692051
438000	2248940	1340340	57058.8	480065	116654	567568	1890660	466286	317704	341598	678266	3519250	21001.6	410974	39227.2	3051260	2314380	522248	365717	694297
439200	2255750	1348540	57018.8	479484	116041	570427	1903830	468693	318806	343396	683906	3515070	20962.8	412437	39534	3050970	2320930	524066	366738	695648
440400	2258600	1353400	56741.3	479879	115524	571105	1916060	471231	321972	347224	686319	3517450	21225.6	416371	39438	3052300	2325060	524992	367054	696402
441600	2266810	1360540	56828	478977	116296	572737	1926340	473222	324303	349314	691338	3514520	21174.8	418134	39320	3048760	2332030	525072	367932	698310
442800	2271190	1367670	57202.4	480605	116709	573436	1932640	475990	325009	350773	698803	3507950	21127.5	418672	39453.6	3042580	2340520	526143	368349	699354
444000	2280160	1375940	57641.7	479968	116446	575199	1931230	478739	327418	354591	703658	3526970	21234.6	419528	39274	3036100	2344320	527622	369430	699558
445200	2284340	1377950	58018	478533	116762	573443	1936410	480783	328871	355497	709652	3525590	21218.4	421503	39258.4	3029680	2348160	530100	369247	701189
446400	2289050	1383220	57748	478657	116441	570952	1940780	482217	328608	356407	714206	3508600	21275	420437	39213.2	3023690	2346280	530593	367932	699912
447600	2285710	1386320	57530.4	479436	116883	569331	1941590	484140	330519	358215	719224	3494930	21201.2	420110	39192.9	3015680	2346430	531346	368020	699756
448800	2292900	1395020	57360.4	478664	116160	569397	1948600	485616	332202	359105	722536	3482710	21196.4	420434	39092	3013220	2347130	529800	368364	699260
450000	2299300	1398910	57036.4	478740	116982	568231	1950790	486103	332369	360029	730070	3460610	21090.8	419177	39007.2	3006910	2347190	528430	368088	695938
451200	2301300	1404200	57448.8	478470	116045	567774	1948350	485779	333720	361036	736272	3441540	20991.6	419477	38877.6	3000230	2351770	526881	365824	695868
452400	2307370	1404740	57364.8	478514	115398	567954	1949960	486896	333538	360630	734866	3432730	21038.3	417104	38738	2997340	2354050	526669	365624	695883
453600	2309780	1405770	57375.6	479542	115200	568405	1953470	487448	334214	361936	734463	3429200	20715.8	418013	38329.2	2999040	2355410	526250	363641	694652
454800	2308820	1404730	57127.6	478967	114500	570856	1954340	487204	334410	362594	733769	3425120	20570.4	417244	37930	2987070	2355320	526442	363705	692197
456000	2305370	1403060	56598.3	479733	113509	571390	1953600	486140	334709	361802	734566	3407650	20511.2	416029	38093.6	2975880	2356030	525387	363005	689511
457200	2305680	1402650	56324.4	480309	112920	573363	1952420	487153	335314	362971	735544	3395430	20346.4	414088	37887.6	2971520	2355520	525433	361198	688245
458400	2304190	1402430	55960.8	479560	112415	578142	1956620	486176	336122	362262	736304	3389660	20375.2	411605	37457.2	2956460	2347670	523115	358729	685882
459600	2308860	1401590	56187.2	481112	113049	579713	1959710	485754	336075	365145	734541	3380470	20214.2	409344	37320	2958830	2344490	524216	357518	683305
460800	2305700	1397730	55954.4	482700	111710	580955	1955570	484973	336253	365267	735211	3365990	19997.5	405710	37145.2	2953330	2338320	525101	356554	683176
462000	2309090	1391660	55858	485122	111415	582233	1950390	483677	336978	366257	735792	3355710	20039.2	403649	36969.2	2951200	2339340	525279	355572	680681
463200	2311690	1387090	55858.3	484806	110212	585812	1948220	481763	337640	366619	736538	3352370	19997.2	400682	36524.8	2944300	2335550	526293	354086	680681
464400	2320010	1383450	55546.4	485429	110275	588521	1942270	480759	337534	366482	736280	3349810	20021.6	397811	36372	2947490	2334110	527165	352266	681232
465600	2325600	1380680	55149.6	487273	109119	590346	1957150	480674	338134	367667	736452	3343430	19576.8	396036	36212.9	2939250	2333040	527430	350829	681233
466800	2327610	1376390	55104	489367	108552	594776	1954890	480580	338714	368546	735887	3338570	19421.6	393065	35767.6	2939450	2328630	529829	350313	679418
468000	2333400	1370170	54696.8	491299	107523	594628	1953530	479230	339908	368267	736386	3328920	19478.3	390827	35857.6	2937300	2326070	529902	349234	680254
469200	2348830	1364550	54627.9	495058	107087	596492	1947340	478277	338864	369066	740573	3327720	19494	388479	35760.4	2935910	2322160	530508	348829	679661
470400	2357440	1361210	54668.4	498861	106755	598220	1943190	477269	339210	369415	741263	3324950	19286.4	385423	35613.2	2937770	2317980	531546	349652	680046
471600	2360440	1359500	54386.8	502308	105838	596914	1935070	477258	338709	369279	741673	3323230	19180	383150	35536.4	2938040	2318290	532467	347099	679888
472800	2364810	1352490	54179.6	506375	105617	600382	1929230	476467	338036	370715	739201	3312060	19099.6	380645	35228.8	2940500	2318490	533492	346215	681881
474000	2379240	1347780	53778.8	512457	104921	600270	1918050	476568	337972	370609	738033	3314520	18879.2	379746	34620.8	2948510	2316230	535070	345185	684328
475200	2388350	1339290	54192.9	517022	105228	598068	1909890	475717	338765	370677	736512	3316740	18715	378183	34741.6	2953630	2317650	535345	345969	685948
476400	2396640	1333330	54066	521132	105478	595698	1904340	476680	338323	371460	736022	3321980	18754.6	377818	34309.2	2959810	2315340	536677	347236	686727
477600	2403500	1328050	54170	526934	105634	591003	1912370	477027	338076	372494	733565	3327920	18826.8	376903	33945.2	2973910	2326680	537013	345898	687043
478800	2409850	1323920	54041.7	531859	106057	587642	1912780	475263	337597	371726	733299	3329740	18290.4	378058	33742.5	2980710	2327550	539791	346109	690951
480000	2422560	1320630	54102.4	536144	105538	584628	1912860	473540	338722	371740	731960	3328930	18197.9	377497	33579.6	2984070	2334050	542194	346395	698538
481200	2435550	1317240	54520.4	541985	105988	582788	1913450	473323	339035	372023	731686	3332010	17876.3	378935	33301.2	2994410	2337310	543044	346694	700740
482400	2447190	1317140	54544.4	547948	106784	582600	1917510	471430	339791	370675	730873	3336100	17960.8	378904	33392.5	3004800	2341730	545427	346806	702521
483600	2463850	1319320	54819.2	553314	106874	581266	1912200	468965	340762	371135	732113	3337080	17780	380900	33181.6	3019900	2356070	547888	348824	704015
484800	2482240	1317740	54876.7	559762	107102	581497	1910580	466799	342288	370130	731649	3340220	17657.1	382557	32739.6	3025870	2371040	550311	350164	709076
486000	2496800	1322350	54858.4	565200	107450	580189	1914220	465022	343204	371668	731335	3349510	17699.6	386078	32843.8	3041880	2384740	553506	350079	712697
487200	2514370	1324520	54750.8	570312	108024	579684	1917970	463257	343922	372026	731194	3354650	17529.2	387957	32881.6	3056650	2396260	555876	352104	719441
488400	2528800	1325130	55244.6	575589	108205	580020	1917040	462283	345997	372505	732614	3358790	17435.6	389680	32608.8	3069710	2402240	558084	353527	723336
489600	2539030	1327370	55488.4	581797	108696	583761	1918060	462166	347164	373321	733835	3369390	17420.4	391610	32375.6	3086210	2414070	563114	355490	731255
490800	2553080	1330310	55570.4	587801	109220	588055	1919630	462794	347283	374575	734078	3373000	17200.4	393481	31896.3	3093660	2428200	568019	357234	738460
492000	2569560	1336450	55405.2	591339	109088	592210	1923180	464344	349026	377065	731639	3379330	17020	397434	32002.4	3107190	2440420	572738	362422	746703
493200	2588950	1345370	55713.2	594527	109187	598469	1926320	466300	350025	378910	732026	3388840	17036.7	400105	31628.8	3119370	2455000	576954	366663	756131
494400	2596660	1350100	55732	600124	109107	602082	1928270	466844	352178	380988	728425	3408340	16881.6	404671	31514.6	3131280	2466640	581446	369404	764285
495600	2611780	1352250	55554.4	604610	109551	606878	1933590	469030	354732	382586	728199	3420350	17012.5	408674	31105.6	3142690	2479990	584658	374284	770815
496800	2627350	1359260	55850	608232	109341	611859	1942710	470233	357403	384899	725412	3434360	16753.3	411164	31349.6	3155940	2511070	590632	376823	778472
498000	2644680	1366310	55523.6	611154	109486	616677	1953120	473550	359889	388018	724602	3442230	16620	417095	31049.6	3167720	2530890	595023	379653	786925
499200	2656770	1375330	55812	613806	109530	619707	1961290	477256	362427	392512	725938	3447950	16619.2	421260	31140.4	3178710	2545070	602754	381773	797192
500400	2677550	1383370	55747.9	618035	110120	623357	1972220	479904	366254	396582	729954	3464910	16636.3	425828	31043.2	3202470	2558700	606719	385938	801723
501600	2696910	1393060	55906.8	623979	109304	628100	1982710	483799	369061	400500	736650	3478920	16533.2	430364	30917.2	3206390	2578610	610824	388726	809292
502800	2709220	1402120	55648.4	627410	108888	632680	1992410	486380	372463	404024	741986	3477060	16446.4	435251	30980.4	3223160	2592610	614799	392325	815828
504000	2718670	1442330	55654.8	629865	108172	634163	2002160	490061	375272	408633	742627	3481390	16526.8	438561	30773.6	3237640	2606480	618375	395810	822814
505200	2733040	1469540	55290	634370	108445	639959	2022250	496559	378725	415750	743774	3474590	16390	444330	30791.2	3257000	2623400	622185	399518	830927
506400	2744280	1476860	55584.2	638384	109793	642893	2036920	502278	381240	420472	743051	3479270	16494	448975	30576.4	3268570	2640890	626979	402976	837208
507600	2752800	1486550	56042	642956	110507	647903	2049980	509375	385015	425132	743479	3489660	16368	454324	30664.2	3278350	2657000	632566	406816	846405
508800	2756820	1500080	56264.8	643374	111745	652184	2067140	514799	388081	428907	745797	3500350	16364.2	459668	30891.2	3295080	2671080	637520	410748	854519
510000	2770490	1512380	56212	644486	112780	656583	2077140	520162	390818	433309	751118	3507940	16402.8	464636	30744	3298980	2688900	640829	411049	856670
511200	2768020	1520730	56130	647178	113111	658094	2085570	525929	396054	436307	758978	3511620	16280.4	470859	30901.2	3299410	2706990	646834	414515	862772
512400	2778110	1529180	56495.2	649708	113140	661004	2099880	532904	397349	440175	772277	3509260	16298.8	473658	31138	3311370	2726370	649006	419831	866401
513600	2783840	1539440	56478	652386	112500	661950	2115960	539461	401786	444570	788770	3512730	16592.8	479245	31206.4	3322090	2743550	651403	422762	872103
514800	2792090	1548810	56524	652812	113026	663533	2123680	545449	405363	449729	809411	3516710	16743.6	483889	31539.6	3339660	2759570	656265	425586	877292
516000	2796060	1557990	56472.9	654371	112017	665656	2137600	551466	408770	453645	825387	3518570	16607.1	489201	31735.6	3353140	2772900	659355	427585	883374
517200	2798630	1567020	56028.4	656831	117255	668341	2151480	558597	412552	458315	839185	3535120	16818.4	492112	31838.8	3361490	2785290	663655	430336	887592
518400	2797090	1576500	56033.6	659552	117449	669426	2160340	566891	416247	463325	859770	3542900	16797.6	494721	31832.8	3369710	2806720	666947	431649	891997
519600	2801630	1588990	55984	660998	117622	671464	2171690	574690	421015	467334	873754	3545480	16912.8	497463	32230	3366490	2821650	670678	434135	896383
520800	2800450	1599110	55931.3	661085	117584	675361	2186480	581745	424019	474120	874965	3548940	16975.8	499979	32061.6	3372280	2836430	674697	435928	902803
522000	2800500	1609220	55800.8	661744	116958	678934	2193410	591979	428742	488818	877006	3554920	16752.1	502062	32083.2	3371350	2854580	677326	437069	902457
523200	2799570	1619750	55828.8	661340	116523	681887	2199700	598411	431260	491599	885024	3566000	17056.4	503854	32253.2	3382280	2870740	679951	437195	905598
524400	2798500	1633520	55624	661902	115521	683176	2209910	603776	433644	495325	890106	3568130	17098.8	505228	32516.4	3390810	2886690	683040	438753	907109
525600	2804610	1642500	56225.4	662603	115178	685234	2218850	610606	438202	497674	899688	3563140	17098.8	508041	32554.6	3396630	2898040	684837	438734	911854
526800	2818690	1651930	56066.3	662904	115052	685806	2229210	616372	440514	501003	907947	3559830	17146.3	509414	33033.6	3401200	2909680	687475	439695	911361
528000	2814490	1660880	56060.4	662245	114808	689526	2240100	625407	445012	504707	915126	3560360	17316	509110	33261.7	3401540	2913410	690197	439835	913877
529200	2806920	1667410	55737.6	663911	114743	694089	2253530	635110	448382	509581	919016	3560270	17404.2	509259	33524.4	3402060	2919050	691452	439386	916812
530400	2802190	1674550	55428.3	663111	114813	699063	2263220	642781	452038	515828	922349	3554670	17505.6	509575	33653.2	3402380	2929400	691784	439310	917832
531600	2799520	1679350	55507.6	663223	115214	706551	2273030	649637	454267	520318	923197	3544610	17582.4	509188	33594	3399190	2935240	692842	440241	915650
532800	2796020	1685000	56032.4	662092	115140	713414	2280390	653547	460062	523544	923883	3544310	17542.4	509449	33881.6	3402260	2943400	694299	440783	913734
534000	2790470	1694410	55928.8	663247	115592	719752	2282190	661046	463168	527858	927050	3545180	17721.3	508142	33537.6	3407820	2952200	695246	440690	914507
535200	2788960	1703700	56178.8	662718	115332	725318	2280580	666696	466155	532902	927142	3551900	17788.8	507469	34043.8	3402310	2959020	698384	439964	915929
536400	2780790	1709220	56096.8	663843	115194	729340	2282740	670830	468055	537320	930458	3548630	17774.2	506233	34332.4	3398770	2961130	698084	441441	914361
537600	2773650	1714120	56310.8	664620	115363	734779	2291940	676391	471715	544057	934305	3550420	17885	504732	34424.8	3385460	2965310	700322	439427	914282
538800	2769640	1721890	56015.4	664838	114970	739597	2303440	680379	474665	548635	941546	3551290	17928.8	501778	34605.6	3373060	2970070	699792	441088	914349
540000	2766420	1725450	56328	664097	114816	745370	2308840	684713	477768	552041	948277	3543660	17878.8	500906	34613.2	3372660	2976690	702970	443300	911908
541200	2761710	1725750	55959.6	666654	113982	748775	2310470	688064	480778	555050	958637	3545660	18050.8	498773	34597.5	3369570	2984120	703672	442362	908757
542400	2756070	1726000	56117.5	666544	114871	753945	2314910	690688	483568	558375	973180	3552750	18060.8	496425	34570.8	3377310	2987610	706725	442676	908158
543600	2754640	1731450	56384.4	666335	115591	756746	2318570	692529	485950	560644	984698	3557280	18000.4	495085	34621.3	3382160	3048950	707784	441920	905908
544800	2747960	1733380	56449.2	665342	114448	757747	2331690	696673	489892	565015	997860	3545710	18177.2	495080	34630	3378070	3056690	707648	441535	905603
546000	2746060	1733620	56470.8	666643	114314	761650	2342350	698794	491132	567477	1009820	3549980	18080.4	493232	34815	3377090	3018980	709240	441244	902375
547200	2743090	1734080	56107.6	667216	113666	763275	2344850	701955	492794	569368	1016650	3544460	23453.2	491003	39729.6	3365270	2969100	712574	440807	904564
548400	2739110	1735290	55711.2	668071	113196	767537	2348140	704946	495099	571660	1020860	3540550	31108.8	488624	45668.8	3371980	2931950	714096	439497	903163
549600	2734470	1736370	55430.4	667559	112852	768360	2349730	707586	497312	572135	1026290	3539760	33022.5	487351	46182.4	3364130	2922020	714518	438057	902080
550800	2729810	1738180	55669.6	667692	112438	770142	2354350	708840	499061	572425	1028310	3543270	36682.9	485660	48752	3360190	2922020	713727	437265	899179
552000	2730840	1736200	55949.6	667823	112515	770352	2361980	712233	501506	574588	1034500	3546000	40910.4	484689	51829.2	3361820	2920820	712008	437241	898419
553200	2729620	1738150	56214.4	670128	112312	767251	2365760	712156	503840	574632	1040970	3546100	43801.3	482197	53572.4	3361330	2915320	713321	437595	897442
554400	2728340	1738550	55833.2	670678	112308	764800	2366080	713038	505781	573850	1045330	3550630	46065.2	480806	54754.4	3369610	2911090	715286	436495	898892
555600	2726300	1737180	55660.8	672744	112153	765332	2360910	713344	507560	571702	1051050	3564660	46085.6	479793	54666.8	3370010	2912700	715515	437646	897529
556800	2722480	1739730	55616	672196	111403	763307	2362140	711260	510058	571232	1059640	3562600	45434.6	479257	53936.8	3378110	2920550	715882	439729	897569
558000	2724230	1742400	55256.8	674710	111465	758588	2360250	709686	510147	568074	1062490	3557340	44154.4	480179	53447.1	3382820	2925720	716440	440683	896961
559200	2722130	1740430	55625.8	676980	112068	756188	2358940	710091	512605	565198	1066220	3552420	42696.4	479943	52251.2	3383840	2933880	716688	440546	899330
560400	2730710	1743360	55732.4	679197	112093	754288	2361400	708210	513534	562215	1069750	3551000	41426.4	479682	51681.6	3393940	2945210	716410	441738	897543
561600	2732410	1746340	56190	682193	112832	752180	2362360	708310	516402	559259	1073890	3558770	40275.2	479843	50773.8	3404010	2958060	718253	444101	898576
562800	2737940	1737330	56544.4	684201	113638	752752	2361310	708343	517088	555383	1078840	3557030	39184.4	480110	49915.8	3412220	2974520	721443	446561	899695
564000	2746080	1736830	56390	686957	113907	754979	2359980	706933	518427	552606	1087720	3549160	38369.2	479773	49365.2	3425490	2991920	720883	447750	904176
565200	2750050	1738380	56288.3	689484	114650	753957	2361800	704672	520281	547779	1090370	3550660	37687.1	480933	48861.6	3441830	3006890	723364	449959	907590
566400	2762410	1731100	56710.4	691480	114874	750122	2363250	701550	521576	544797	1089890	3539780	36997.9	480266	48328.8	3453740	3023410	725415	451425	910785
567600	2776150	1726640	56607.6	694487	116145	750558	2369220	700209	523916	541863	1089290	3539940	36345.2	480774	47897.5	3458980	3040970	728648	454036	917334
568800	2785840	1728080	56693.2	697242	116837	750415	2373780	698273	524009	538830	1088500	3540910	36001.6	482562	47535.2	3461230	3057250	732978	456583	923526
570000	2787960	1729500	56917.9	699904	117024	750547	2372250	692574	525440	538391	1091120	3533510	35356.8	485788	47384	3465670	3068170	737507	459570	927841
571200	2796550	1724110	57241.7	702671	117163	748423	2382000	686877	526737	534729	1093880	3531510	34918.4	487336	46979.6	3486370	3077520	736898	462751	933000
572400	2805570	1724210	57338.8	702939	117937	746171	2383590	680889	528657	531175	1095230	3526770	34624.8	490798	47031.7	3507160	3087360	740832	466009	938868
573600	2815720	1725670	56811.6	705688	118009	742383	2388570	679149	530212	529328	1095940	3520640	34358.4	494118	46568.4	3521070	3097040	745457	467634	945964
574800	2823980	1732290	56829.6	708269	117488	741793	2393050	675642	533545	525329	1099700	3523120	34087.6	496993	46469.6	3515180	3107330	748710	472311	951527
576000	2826440	1736330	56372.4	711010	116846	740915	2404880	671824	534664	522308	1102910	3527560	33752.8	499559	46515.4	3534150	3125740	752040	476143	959572
577200	2833490	1743600	56523.3	714490	116762	739566	2417400	667947	536037	521117	1103390	3521400	33487.9	502493	46286	3559660	3139180	753940	478568	965256
578400	2838450	1749500	55850	715816	116071	737352	2430130	665275	538409	520724	1104770	3524070	33208	504739	45992.8	3547260	3154500	757646	483078	973877
579600	2841160	1750330	55703.3	718301	115876	737368	2434010	662646	540191	520351	1105720	3526360	32862.4	507525	46215.6	3552150	3170250	763992	487701	979349
580800	2843810	1752020	55656	719706	115701	734904	2440020	660011	542992	520632	1108970	3526460	32692.4	511719	45912.4	3565700	3187860	768063	490496	988478
582000	2847520	1759340	55720.4	721756	116408	728735	2450470	656705	544502	520605	1112680	3528360	32698.4	516060	46201.6	3581790	3201340	773849	492266	995695
583200	2850740	1762750	55680	724277	116141	726960	2460780	654657	545350	517687	1114390	3531230	32362.4	520451	46342	3591700	3220530	778268	495056	1004800
584400	2852060	1771110	55389.6	727229	116532	725055	2470700	651172	547023	518654	1122470	3525520	32279.2	524607	45766.4	3595160	3234680	781996	499735	1014060
585600	2854440	1775080	55130	728626	116696	722889	2482870	649585	549872	519510	1124340	3523930	32465.6	530255	45886.4	3593860	3252420	787191	506264	1023970
586800	2854560	1780820	55249.2	730711	116958	721890	2489610	649522	551518	521390	1126630	3522170	32471.2	533468	45804	3585480	3270910	791852	512308	1030800
588000	2858870	1782310	55300	733612	117280	719204	2503420	648691	553669	523637	1132240	3526120	32750.4	536863	46168	3588190	3286580	795868	516226	1039090
589200	2859240	1785370	55440	735945	117289	717844	2513610	650770	557237	526439	1138170	3531020	32658	541690	46331.3	3597560	3297650	800404	520366	1046550
590400	2861990	1794320	55322.9	737902	116449	715999	2519530	652808	562131	530564	1144750	3529430	33332.9	546175	46572	3607770	3305700	802904	525045	1054630
591600	2855260	1807620	55374	737091	116266	711490	2526170	652837	563602	533989	1153310	3536050	33440.8	553172	46914.8	3618660	3314280	808786	529273	1061290
592800	2853260	1818950	55372.9	739230	116000	712911	2530420	656406	564544	537021	1161660	3536390	33775.6	558193	46747.5	3628290	3327140	812491	531993	1069180
594000	2856640	1831470	55303.6	740661	114884	712076	2537550	659522	566089	540364	1167420	3545450	34214.4	563457	46985	3633040	3344440	817296	536425	1078240
595200	2849450	1845630	54915.6	743983	114452	716197	2549570	664077	569103	545822	1176620	3540750	34433.3	566796	47760.4	3638240	3356820	820333	539448	1085540
596400	2847620	1859140	54686	744138	114279	718386	2557630	668952	573194	550244	1189050	3540190	34986.8	570523	48100.8	3634970	3363550	823904	542940	1090740
597600	2841030	1867350	54640	746394	113512	722022	2566460	674996	576268	556401	1196060	3546660	35759.6	575581	48571.6	3637130	3372050	826479	546149	1096470
598800	2835930	1876530	54547.2	746364	113276	720012	2577960	682401	578108	562466	1201410	3546720	36680	579983	49149.6	3640120	3379080	830094	553999	1100850
600000	2833830	1887180	54714.8	746126	113390	720118	2594410	688871	582823	569723	1209850	3551140	37108.3	583015	49947.6	3634690	3395910	831250	555810	1106480
601200	2822980	1898490	54839.2	747200	113216	720624	2615520	693994	584545	575422	1221870	3551370	37874	588766	50227.2	3645690	3408150	833511	556867	1105820
602400	2817170	1909180	54880.4	749808	113045	721026	2630150	699915	587597	580567	1236360	3555150	38567.2	592758	50856.7	3643450	3428430	834501	558703	1110210
