# Supplementary material for: The singularity response reveals entrainment properties of the plant circadian clock
Source: Nat Commun. 2021 Feb 8;12:864. doi: 10.1038/s41467-021-21167-7 (PMC7870946; doi:10.1038/s41467-021-21167-7)
Supplement: Supplementary file 4 — Source Data [file 41467_2021_21167_MOESM4_ESM.zip › raw_bioluminescence/PRC_measurement/4h+10C (Figure 2, Supplementary Figure 4)/+10C_24h_T=30h.xlsx]

## Sheet: +10C_24h_T=30h
time (second)	CCA1 No. 1	CCA1 No. 2	CCA1 No. 3	CCA1 No. 4	CCA1 No. 5	CCA1 No. 6	CCA1 No. 7	CCA1 No. 8	CCA1 No. 9	CCA1 No. 10	CCA1 No. 11	CCA1 No. 12	CCA1 No. 13	CCA1 No. 14	CCA1 No. 15	CCA1 No. 16	CCA1 No. 17	CCA1 No. 18	CCA1 No. 19	CCA1 No. 20	TOC1 No. 1	TOC1 No. 2	TOC1 No. 3	TOC1 No. 4	TOC1 No. 5	TOC1 No. 6	TOC1 No. 7	TOC1 No. 8	TOC1 No. 9	TOC1 No. 10	TOC1 No. 11	TOC1 No. 12	TOC1 No. 13	TOC1 No. 14	TOC1 No. 15	TOC1 No. 16	TOC1 No. 17	TOC1 No. 18	TOC1 No. 19	TOC1 No. 20
1200	951600	1068640	718125	939535	788186	1372700	935550	495334	1169390	410413	932816	1345920	1192070	1047660	198906	815962	729826	752640	945410	1331650	55749.6	179129	87646.8	76625.2	128783	123192	64932	110044	46752	80484	46200.8	118018	64220.4	69812.8	65493.2	77468	84544	109537	55771.6	96108.8
2400	1073180	1073750	673102	940205	828322	1446540	987780	530242	1216980	444758	1001500	1459880	1393470	1029720	204899	855297	727861	749453	936290	1331910	50132.8	181588	81147.6	69597.2	124734	118671	60732.8	112812	43422.4	74358.4	42618.8	117894	64080.8	73276.8	63394.4	75434.2	80176.8	106250	52554	100488
3600	1136720	1112780	746251	975364	851159	1434290	1056400	562623	1303500	457810	1009930	1500990	1356740	1046940	223659	849084	762089	731476	931179	1300990	47683.2	171917	77513.2	68092	121761	112201	59914.8	108348	40205.2	68357.6	41180	109992	60088.8	73372.4	60249.6	73091.2	75314.4	99946	50348.4	103746
4800	1061260	1100340	734132	894002	856256	1306510	986628	571884	1236460	476526	968551	1362300	1215990	995072	227758	822423	747783	682031	891626	1234950	45336.8	162482	75733.6	65297.6	118002	107329	57908.8	103048	36703.2	66396.8	39212.4	102092	57646	70708	57090.8	69364.8	71224	95006.8	47546	103911
6000	984088	1078940	693901	818018	843037	1193720	911965	538284	1153400	493951	906417	1230880	1099370	934013	221366	769596	705201	630478	843906	1127370	43322.4	161724	74553.6	60588.8	114328	104724	55116	98048.4	33370.4	65894.4	38224	96965.2	57574.8	66569.2	53581.6	66916.8	67356	93059.6	45881.6	102418
7200	915017	1049070	632253	756142	807156	1075110	841005	492350	1063520	486841	844146	1113990	999496	859972	207791	710633	659721	583154	795736	1010040	41363.6	161769	73578	57468	111193	101623	52207.2	95410.4	31402.4	64845.2	37383.6	92236.4	56319.2	60439.6	50697.6	65250	64188	91570.4	44035.6	98658.4
8400	848519	1004900	568536	698370	753939	972697	771678	461200	973264	457860	776827	1005890	922159	778770	193170	650594	610196	533136	739584	916057	39639.6	163786	71466.8	55303.6	109407	98928.8	50387.6	94206.7	29989.6	65144	36680	88384.8	56478.8	56432.5	49123.2	64424.4	62486.4	90101.2	42911.6	97810.4
9600	795578	933805	522610	643759	712952	896813	706035	437327	890434	435074	721282	909158	853178	719825	180282	605872	575685	496822	703884	845360	38398.8	167270	69477.6	54212.8	108932	95948.8	49626.4	94274.4	29946.8	65941.6	36997.6	87324.4	56971.6	54639.2	48562.4	64066.8	62528.4	90006.8	42002.8	97031.6
10800	749843	866773	490812	597455	681457	842840	653467	421950	821571	420038	672565	837873	807074	671846	169343	565100	548148	471654	671296	783424	38650.8	168994	68182.4	54129.2	109104	94318	49982.8	96006.4	29600	67465.2	37566	86248.8	57546	54272	48526	63848.4	62904	90368.8	41981.6	98034.8
12000	701621	797367	463082	556586	657788	794542	609803	407424	771926	410026	628921	780393	773361	624108	160285	532214	524162	451003	649185	722732	38821.6	170764	68403.6	54564.8	110232	94341.2	51211.6	98410	29979.6	70133.2	38765.6	87656.4	59335.6	54529.2	49444.8	65115.6	63954.8	91291.6	42756.3	102147
13200	649477	724255	433568	519564	627846	743696	572776	391628	738552	403749	584405	728906	736008	578951	151964	497496	498563	423726	616812	663315	40118.4	175403	70112	55834.8	112876	96414.4	53617.6	102918	31106	73250.4	40846.4	90395.6	61197.6	55691.2	50523.2	67482.8	65498.4	93837.6	44614	107949
14400	598878	656039	406549	480419	598438	691104	537737	373550	703422	399422	541280	678009	696768	540712	144854	465342	472750	399842	588386	610491	42060	181493	73555.2	58317.2	117704	100396	57268.4	108113	32668	77732.4	43635.2	95960	63884	58167.6	52577.6	71015.6	68187.6	98258.4	47985.2	115444
15600	555568	598844	378586	445422	558152	638835	503413	358607	665935	397868	496015	635346	666089	503452	137900	428417	442089	377321	556204	564612	45046	191451	78851.6	62161.2	125506	106995	62115.6	116202	34813.6	82823.6	47216.4	103498	67576	61712	55558.4	76690.4	71848.8	104688	52346.8	126661
16800	514522	544684	351608	413400	523180	591516	471609	344790	627504	393511	450660	599611	633676	467530	132302	394561	409610	355210	528455	522794	49997.6	204425	85759.6	67821.2	135728	116956	68568.4	126875	37361.2	89656	51699.2	112993	72357.2	66766.4	59336.8	84132	76944.8	113717	58207.6	139908
18000	479358	496026	327594	385798	489824	545786	443295	330906	593090	386065	410392	565046	598976	433861	127151	360420	381173	332907	497805	484515	55501.2	221043	94958.8	74552.8	148451	128999	77081.2	139429	40811.6	98614.4	57334.8	124885	79133.6	73679.2	64130.4	93192.4	83795.2	124788	65579.6	156357
19200	444900	452782	303541	360560	457324	504414	419310	315263	559429	374745	372422	529991	565640	398150	121597	332147	356785	312127	472991	448263	62143.2	242609	106300	83068.4	163395	144025	87512.4	154215	45325.6	109370	64644.8	138955	87328	81597.2	71170.4	104830	92054	138942	75320	174863
20400	408391	413924	280504	337684	424275	467047	396868	299559	528490	359024	340646	495581	538069	365789	117294	305005	332148	292706	446823	414745	69484	268825	121524	94126.4	182379	162582	100794	171212	50244.4	124610	73641.2	156752	98658.4	91572.8	79729.6	120225	102906	155509	86791.6	196646
21600	375708	380195	259361	314854	394076	430155	374179	284345	497958	340679	310826	466025	519363	333418	113938	279361	308833	274769	418378	382239	79308.4	303182	140496	107786	205035	183846	117041	190985	56736.4	142838	84481.6	177361	112186	103934	90203.6	137646	116226	174594	100848	222396
22800	346961	346984	238562	294917	363924	397246	354668	271717	469814	322215	282782	438764	489841	303744	109053	255368	289357	255558	387266	355349	90220	344438	166094	125022	231864	208458	137288	213082	64590	163718	100114	201865	129508	118858	102959	161485	133062	197161	117774	252757
24000	318539	315100	219172	274122	337669	367284	333206	259016	441586	304342	256725	412206	460127	278776	105444	234770	268564	238066	357756	326570	104179	392695	199076	146143	265000	237007	163896	238260	74660.8	188645	119050	230269	150970	137527	117456	190943	154488	223921	137469	288473
25200	293898	286365	200230	254219	312536	339218	312924	246393	412883	287057	234527	399166	433501	258320	101802	213310	247975	220663	328652	300829	119631	455431	240998	172041	303792	268019	197163	265587	86154	218566	143210	263995	177629	159316	133834	227628	179447	254214	161432	331593
26400	270774	260190	183190	234708	289385	312903	291823	234847	387645	273045	213341	489208	410583	239741	99332.8	195510	227435	204304	302180	276599	138463	534145	293766	202030	347755	302898	239987	295148	99601.2	254053	172272	303678	209126	182892	153690	272687	210252	290013	189243	382519
27600	252099	237304	167669	216408	269282	288619	272257	224393	364095	257397	195973	505609	392820	222678	97059.6	178560	210163	190496	277516	255205	158706	626646	355948	238027	395996	341288	290468	327926	115568	294164	207117	346613	245742	209313	175818	324157	246170	330009	222115	440092
28800	235703	216619	154743	199716	250772	267922	252312	212289	342430	242030	179200	506356	373078	207514	95313.2	163787	195328	177570	255300	236198	182284	730279	424027	279680	445926	381563	347184	360979	132626	340369	245072	395835	288270	237437	199999	381349	286636	373050	257593	500524
30000	222774	197393	143926	183580	234771	248355	234484	202648	320438	225797	163818	499078	354104	193073	94632.8	151064	182790	167434	234748	219653	207202	836426	493510	324207	498362	423172	407009	395595	151282	379468	282380	449326	333896	266588	225947	438626	329970	418744	298060	562500
31200	209056	182720	135345	168251	221701	232150	218130	193634	299599	209216	151387	487318	335950	179977	93370.4	139153	170312	158548	215978	205702	235476	945967	560793	372073	546467	463658	464170	428898	169406	417853	317122	508398	382051	296015	253640	491372	374122	465476	337521	618264
32400	197422	168688	127943	154662	210151	217112	203364	186380	281974	193862	140489	477808	317097	167696	92857.2	127792	159737	150099	199627	194494	266789	1051970	622380	419247	588512	503250	512726	459146	187416	453042	348086	566874	428668	322336	282482	540551	419344	511070	374759	664470
33600	186936	157120	121247	140707	201104	203911	191864	180090	265961	180692	130988	468629	299309	156995	92823.2	118211	149867	143723	184636	184705	295711	1154320	676190	466011	624459	540570	550099	483908	203407	487087	370944	616780	471468	342386	309473	580501	469272	549569	409916	702600
34800	177319	145850	113989	128810	191872	190958	180237	173674	251214	170006	123010	458414	281660	147906	92229.6	110571	142316	136538	170781	175170	323815	1246970	719375	506721	653508	575500	580423	505316	217189	512753	385257	658019	503888	358598	333369	610614	514163	586795	440145	733234
36000	167592	136641	106946	118544	183293	179185	169927	168441	237891	160322	115891	440758	267722	138791	92128	104026	135142	130334	159818	164252	350587	1321300	750882	541723	677060	605444	604056	521991	228449	535226	393924	684740	530954	371116	353357	626971	552406	619632	464816	755814
37200	159279	127432	101418	109945	174200	168714	160905	162652	224027	149361	109820	420830	256436	130576	92767.6	97634.8	127646	124838	147858	154564	373718	1374480	770832	565540	694280	631797	619242	532820	235819	552204	400558	696764	548708	380561	369290	636064	583228	647454	481589	771421
38400	151680	119433	96554.8	102098	166512	158656	152360	155442	212832	138995	104618	399620	244543	122974	93587.6	92180.8	121068	118510	138003	144783	392221	1402430	782552	578194	703922	653612	626545	540861	240725	561326	401455	706045	560280	389034	379622	638029	604711	668228	491464	780097
39600	144808	112288	91732.4	95722.4	158661	150838	145436	151092	202339	128075	99439.6	377216	235350	115674	95426.4	88520	114483	112771	129731	136702	410913	1411300	784498	584283	710003	665553	628876	547070	242352	566632	401897	706098	567755	396065	389091	634752	614760	680133	493102	778554
40800	138138	105854	87257.2	88898	151368	141188	139831	145088	191253	119028	95258.4	356358	225784	109939	99904.4	83970.8	108080	108072	121434	129158	422386	1416570	782428	589772	711009	674986	624573	549099	241950	571445	397618	700636	571722	400835	395921	630300	627434	684699	492426	766173
42000	131548	100060	83100.8	83418.8	145088	133922	134751	138852	181758	110665	90242.8	338478	213942	103638	100367	80315.6	102138	103319	114608	122689	448950	1423090	776936	588651	709827	681624	616644	552066	240462	574272	392734	695116	572544	402704	400851	624089	635186	690759	488670	751824
43200	126084	94488.8	78385.6	83327.6	138719	126548	130325	132803	171752	103882	85644.8	320296	204814	96947.2	100661	76431.2	96666.8	99279.2	107955	115804	459233	1420760	768384	587346	709313	680680	607207	553239	238929	578431	385658	684344	570106	405073	403017	616967	642880	693632	483278	739460
44400	120731	89056.8	73992.8	79996	132046	119330	124663	126082	162340	96473.6	81143.6	301769	194487	91535.6	101140	72544	92060.8	94687.6	101654	109279	471571	1419190	762005	579490	711162	677508	600095	555061	235398	584398	379109	672967	565348	407771	397575	608190	642066	692844	476276	726234
45600	115547	83689.2	70082.4	74910	124941	112564	118927	119693	154677	89531.2	77293.6	283462	183333	86568.4	102532	68572.4	85868.4	89993.6	96303.6	103040	469309	1402160	755161	570602	705561	671105	592832	555685	230537	587645	372626	663142	562971	406866	393847	598354	637974	693238	468048	718490
46800	112269	79179.2	66682.8	69510.8	117990	105469	114957	112430	147194	82883.2	73592	265772	173881	81653.6	102616	64990.8	80887.2	85623.6	91560.4	96322.4	457110	1385390	744070	562572	695809	665071	586114	553858	226648	587568	368746	654115	558637	406518	390363	589915	631188	687631	460069	706110
48000	107711	75048.4	63464.6	65456.8	112538	98997.6	112049	106061	139590	77257.6	69635.2	250528	164832	76857.6	103107	61956.8	76170.4	82496.4	86695.6	91240	453717	1372030	734685	554574	689486	657623	576818	551967	221634	587586	364814	646592	555736	406729	386804	584706	625484	683314	451488	691005
49200	104064	70497.2	60832	61998.4	107836	93311.2	108330	101170	132340	71674	66181.2	236230	155709	73069.6	101553	58251.2	71814.8	78799.2	81802.8	86416.4	450832	1359880	726266	547759	686726	651258	567601	547498	217992	589724	359952	638611	549560	406760	382805	580425	617926	677859	445434	678272
50400	97782	66993.2	59439.6	58022.4	102696	88027.2	104414	96016.4	125516	66944	62926.4	224194	146954	69239.2	100252	54974.8	67707.6	74895.6	78222.8	82133.6	445439	1351580	720118	539538	682766	643387	561526	546684	214093	589082	354656	627360	546556	406671	377673	578861	611812	673769	440960	673129
51600	92936.4	62995.2	56002.8	54490.4	98027.6	83311.6	100952	90597.2	118646	62670	59914.4	212045	139556	65603.6	98574.4	51409.2	63867.6	72430.8	74042	77553.2	439328	1340770	714216	531257	679038	635723	559174	542869	211233	581192	351067	617642	541836	407431	371503	576622	605303	671057	435784	660940
52800	89117.6	60204	52650.4	50482.8	93840.4	79032.4	97513.6	85065.2	112502	58683.6	57234	200730	132321	62618	97045.6	48741.6	60501.6	69509.6	70895.2	73622.4	436371	1324590	707162	525384	675182	629176	556441	541636	207751	575746	349502	610109	540806	405282	366253	573664	599154	665109	431861	649332
54000	86487.6	56950.4	50052	47714.8	88950.4	75418.8	95861.2	79577.2	107895	55298	55621.6	190103	125290	60463.2	95784.8	46008.8	57406	66946.4	68181.6	70535.2	435148	1313820	699811	518072	671916	620306	551702	543367	205469	576527	349350	609988	536786	405010	362720	570765	590489	658176	426344	641607
55200	83534.8	54672.8	48615.2	46531.6	85617.2	73069.2	92940.4	75020.4	103711	52830	53668.8	181869	118850	58151.6	94267.6	43987.6	54840.8	64278	65862.4	68020	439279	1303030	690041	511096	669028	615920	544346	541198	202188	575753	347670	611001	536892	404402	359377	569139	586216	652307	420912	628231
56400	79906.8	52877.6	47154	44904	83582.8	71135.6	91037.6	71568.8	100807	50374.4	52132.4	175864	113250	57515.2	91186.4	42261.2	52687.6	63101.2	63626.8	66670.4	438268	1290690	683394	505740	664632	610556	538466	537963	200003	571818	346007	610236	533477	400894	356529	565107	577404	646749	417280	621993
57600	77614.4	52357.2	45668.4	44280.4	81804.8	70254.4	90742	68141.2	97990.4	48776.4	51135.6	172230	111476	57600.4	88346.8	40896.8	51700.4	62666.4	62653.2	66156.4	431462	1278310	677092	500519	658410	603907	531850	533650	196501	557840	344010	604916	528877	396582	353652	561425	570800	641332	412479	617436
58800	75503.2	52022.8	44848	44648.4	80189.6	70530	91024.8	65717.6	96524.4	47712.8	50867.6	170848	108196	59695.2	86115.6	39750.4	51438	63734	61539.6	66710.4	428791	1263770	668654	494904	651515	598418	527217	529628	194002	540010	341788	592393	521075	390819	351391	557787	564568	633083	406845	646010
60000	74172.8	52918.4	45301.2	45794.8	79530	72634.6	95117.2	63883.2	97448.8	47492.8	51628.8	172929	107315	63723.2	84855.2	39221.2	52043.2	65930.8	62572.4	68139.6	420470	1244210	663095	487663	642390	594151	520771	522759	192031	522642	338228	583924	509953	384593	347152	556094	557443	627312	401160	651344
61200	74437.6	54717.2	46526.4	48565.2	79991.6	76146	100250	62669.2	100004	48565.2	53230.4	178134	108416	69678.8	83650.8	39832	54547.6	69247.6	63910	72084.4	410732	1222540	646667	482042	630611	583099	510848	517044	189926	505398	336274	575075	495355	376616	342340	547660	541948	618938	394762	643159
62400	77736	58844.6	49211.6	53302.4	82161.2	82170	107608	63903.2	106547	49899.2	57212	186910	112595	78937.6	83219.2	41031.2	58330	75890.8	68181.6	78338	409954	1194120	628346	475862	615805	574560	497928	508324	187143	484875	331209	567631	482764	366118	337476	538342	529051	609300	385488	633424
63600	82938	65580	53811.2	60255.6	86422.8	91425.2	117011	66618.4	116024	53100	62618	202711	119377	90915.2	82290.4	43100	63914.4	83844.4	74481.2	88071.2	404050	1161030	606888	468984	601378	561705	479198	499018	182644	464754	323560	557430	468228	354424	332968	526874	513829	595442	374907	619263
64800	89934.8	74742	61408.4	69542.8	93161.2	104590	131699	71545.2	129521	58196	70874.8	224767	129526	107612	82077.6	47352.4	72477.2	94943.2	83288.4	102193	393367	1126230	584842	461058	584761	552891	460346	487886	178716	441920	312987	546537	456106	341447	327410	513361	500823	581919	361672	602145
66000	100388	87589.2	70194.4	82293.2	103018	121966	150208	79496	148738	65818	82254.4	255528	147543	128378	82230.4	52892.4	84148.4	109484	95661.2	121476	383308	1084320	559492	450815	569850	542094	442424	474307	174233	418390	303708	531351	436736	328276	320854	494013	486892	566845	348284	581457
67200	114825	104126	81624.8	98369.2	117285	143816	174151	89675.2	173665	76243.8	97514.4	294497	169825	155224	84203.2	60764.4	98475.2	127171	113950	145738	372680	1046290	532284	440734	550090	529232	422674	461730	170297	395526	292805	512596	414835	313471	313019	473570	472978	551422	333282	559721
68400	133145	124950	97404.4	118457	136900	171340	202379	103098	205156	89246.8	116812	343152	199468	187062	87287.2	71236.8	116828	148478	134894	175462	363826	1002070	505537	426633	530607	513036	405116	448932	165179	372398	281768	495158	392769	299047	301981	451508	455469	534426	319764	536362
69600	157060	151114	118209	141945	160693	205134	237389	119395	244434	104497	139871	400867	235454	223788	91778.8	84426.4	138228	175030	161184	211740	352352	952858	475803	410134	510602	495907	384844	435286	160257	353048	268143	476740	373126	284435	290546	428496	435010	516781	304419	512042
70800	184861	181985	143374	170358	190665	243781	277372	140416	291669	123047	167164	466301	278859	265270	97879.6	100986	164735	205902	192618	255662	338346	907327	448453	395014	489013	476860	362123	419896	154516	334468	256966	459588	350373	270097	279338	405935	413340	496099	289666	486977
72000	218500	219728	172457	202410	226786	289228	321248	164617	345091	145094	201565	542487	329538	311401	105570	121293	195799	242606	232726	306945	323834	858934	421173	377884	469102	462309	339118	405141	147248	317460	243757	437458	328281	255532	268028	382907	394086	472160	275593	461280
73200	255490	264276	206259	237333	269661	338603	372896	192835	405955	171021	239896	627999	385367	361339	113354	145747	232542	282713	275157	365354	311187	813190	395629	360722	450255	446726	315162	390900	141352	301172	231221	417619	306122	239789	255998	359828	371508	448411	260325	437332
74400	297443	313525	243231	277547	319454	394196	427527	223323	474534	199156	283905	721668	449418	413768	123073	175518	270927	325276	323879	429376	298317	773688	370464	343986	431618	428521	294982	377783	134771	284651	218540	396624	288123	226360	244241	336967	352377	426050	247540	416342
75600	343807	367731	285621	318014	372546	453957	486732	256560	545320	231104	332278	821676	518256	467610	133857	207535	314014	367394	378056	496267	284690	732143	346944	326081	413222	411094	276668	363837	129677	270435	206786	374748	267927	211983	231672	314829	329766	405414	234892	397227
76800	395151	423939	329804	362837	429846	513261	545128	291801	621844	263168	383014	922004	587926	522820	145488	244608	360285	412334	436617	569164	270962	689686	322762	308787	395231	394388	259540	351172	123929	256176	196208	356543	250566	199600	217513	292352	308764	386077	222804	377648
78000	448064	484645	379013	408943	492040	574979	607962	327626	699991	296218	435768	1024620	661061	574226	158133	283746	409580	457190	495511	643702	256858	649935	300660	290983	380713	377075	242486	338355	118438	244864	184775	338079	235282	187617	204958	271345	288214	367627	211262	359802
79200	503139	549448	429940	451945	559312	636968	672285	366614	780738	329529	488992	1121630	734558	624346	170162	327156	461664	504759	559706	718760	242932	613107	281067	274274	364068	361302	225900	326024	112581	233474	175938	321033	220662	175893	193502	253986	269526	349521	201580	340861
80400	559978	614182	481610	497857	627550	698248	733131	407950	860061	364004	543318	1219950	803768	673688	183609	372181	516026	548702	621545	791411	229494	580285	262544	259248	349260	348109	210553	314441	109139	223415	166645	306444	206381	165114	182754	236490	251266	334013	191708	325732
81600	618581	678017	534401	544984	697213	752856	791195	447397	935838	400796	596931	1316270	876260	718994	195171	418178	569117	589187	687171	859929	217090	551812	246441	243688	334844	333900	197913	300522	104635	212307	157850	291961	195330	155489	173228	221820	237022	319052	183028	312298
82800	673965	737655	581928	587640	760691	805304	844895	485950	1007990	431846	648375	1405630	946731	759189	204779	465231	619722	623888	747946	923772	205068	528309	233640	230292	321020	322684	186037	288608	100193	203939	149173	276634	183491	147150	162462	208184	221474	304657	174697	299615
84000	726804	794671	627083	628492	815261	850993	892918	519349	1070070	459567	697450	1479850	1006460	800427	214852	511374	665822	658239	809402	976907	194844	503746	221672	216908	307935	309441	176218	277376	96574.8	196682	142109	262836	173990	138710	152780	194889	207989	291730	166884	288694
85200	762406	846431	667601	665302	863920	893281	932643	548840	1124350	481974	743722	1545720	1062320	829773	225449	554258	707029	687137	862636	1024670	185293	479554	210227	205560	296301	297366	167184	266467	93136.4	189628	136402	250742	165989	131997	144889	183982	193468	279804	159582	280098
86400	800512	896740	703607	699359	907955	925138	966092	573400	1173400	500091	784698	1599630	1105800	855336	233630	594834	743150	711857	908778	1063780	174997	458011	198994	195214	285488	287289	158300	258438	89765.6	183144	130885	239773	158412	125162	134651	174751	181876	268210	153705	270342
87600	830172	942064	738132	730249	951641	950386	996012	597503	1217550	524824	819624	1660710	1148860	878098	249260	634604	780985	742856	957864	1124290	166896	433002	185082	183920	274984	275890	148241	238812	86718.4	171261	123232	216306	147443	114088	124690	156920	156904	230308	140418	238986
88800	863107	975107	786308	752902	1013440	951284	999565	653476	1219700	560374	818580	1611430	1134010	859352	268036	638505	745989	747016	908413	1000430	121474	279762	116330	139007	190175	204754	96816.8	157592	64427.6	106607	85150.8	140256	88529.2	67853.2	79178.4	92229.6	88714.4	133928	89456	138302
90000	714864	807388	661594	610969	840393	762912	771234	556899	972318	476588	658264	1219960	880730	680850	257578	549079	614412	601782	728982	783525	65949.6	141812	60550.8	78946.8	102448	113682	52594.8	85989.6	35940	58734.8	47746.4	80553.6	49696.4	37505.6	45414	51210.4	50833.6	83690.4	52281.6	78069.6
91200	621568	762196	624169	531737	803773	671614	669553	523588	882970	432432	601234	1077510	789255	614721	270406	517221	594779	549133	664084	714906	43588.8	92430	43000	52118.8	68929.6	76819.6	37579.6	57216.8	23507.2	41391.2	32896	55293.6	35829.2	27352	32851.2	36913.6	37988.8	65109.6	38123.2	54791.6
92400	603571	770129	624782	509922	765376	641918	653649	534373	858429	420821	578888	1042110	766345	599969	289082	503892	597964	521714	635762	684913	34468.8	74657.6	37042.4	41679.2	57465.2	61146.4	31574.4	47609.6	19421.2	36301.2	27758	46956.4	30393.2	23260.4	27601.6	31234	32386.4	56852.4	32768.4	46540.8
93600	592387	758872	600337	498250	697459	619619	622380	524746	828564	402578	540711	1010530	751817	586022	309946	476344	570942	478909	607119	635173	30252.4	68118.8	34361.2	36575.6	53988	55313.2	28616	44820.8	17636	35864	25048	44489.2	28324.4	21793.2	24853.6	28998.4	30018.8	56600.4	30970	44438.8
94800	566578	723411	561077	487910	623663	586862	582068	508684	788699	379414	509344	957206	720607	571753	324580	439976	542424	444024	574932	581808	28481.2	68920.8	33809.6	35398	55756	54551.2	27930	45849.6	17011.2	37153.2	25458.4	45933.6	28645.6	22199.2	24301.2	28898.4	29637.2	53926.8	31940.4	46609.6
96000	536184	681923	517423	471987	557120	551465	548933	485910	747338	353849	474034	902720	662190	549540	327238	403155	508010	415384	544006	536373	28885.6	74098.4	35713.6	36132.4	59649.2	56811.2	29047.2	49181.6	17684	39726.4	27202	50246	30357.6	23477.2	24740.4	30508.8	30714.8	54497.2	33995.2	51325.4
97200	501599	623236	469909	442739	497471	513084	506496	446853	705417	324024	429586	838080	596534	514583	319463	362057	459878	382031	507153	495004	30390.8	81711.6	38809.2	38102	64662	61550.8	31300.4	53612	19126.4	43771.3	29776.8	56185.6	32883.2	25461.2	25671.2	33338.4	32661.2	58450	36944	57149.2
98400	456432	556390	419238	406019	442475	477579	461372	396263	643319	290817	380736	759698	526344	472531	302060	319263	407911	341717	461522	454166	32648.8	91348	43338.8	40709.2	71312.4	67801.2	34884	60270	20726.8	48316.4	33232.4	62961.2	36639.6	28378	27436.8	37314.4	34918.4	64557.2	40304.4	64354.4
99600	399933	486927	368786	366778	389428	436932	412708	346652	571006	258995	332683	674460	459534	426279	279970	277152	354506	300200	407392	406684	34351.6	102722	48499.2	44240	78788.4	74687.2	39895.6	68518.4	23132.8	53567.2	38149.6	71057.6	40773.6	31671.6	29922	41453.6	37687.6	71062.4	44141.6	72326
100800	346972	420161	321164	322637	336892	392563	366556	303801	499934	228150	288056	586727	400642	382457	254106	240101	304956	260532	352562	365054	36942.4	114582	55711.6	48340.8	88337.6	83842.8	46528	76898.4	26993.2	60375.2	44012.8	77537.6	45684.8	35666.4	32408	46150.4	41908.4	81600.4	48780.8	81523.3
102000	299252	354312	278087	281168	291493	351038	326011	273092	440582	202533	251988	514437	346306	344331	234048	211557	273058	236750	314212	343450	44680.4	147922	80072	60812.8	120131	110360	66605.6	108256	35291.6	88808.4	66401.2	109500	76195.2	57684.4	49971.7	76012	69380	145700	76046	132122
103200	298380	352730	285621	300719	304625	373819	348106	283708	459604	209672	260898	554264	369020	368155	257093	222486	289641	257159	326460	402120	92762	307709	183158	119043	251843	230931	136115	210110	65377.2	187315	135413	195564	160082	131400	100659	152894	141463	274106	136549	239985
104400	318164	356644	286761	324644	302458	400192	374268	280471	484644	203179	254905	561447	379932	370242	243026	215076	272876	246511	307973	397256	155795	468009	271693	191650	362522	354005	193680	290005	96094.4	264214	194984	264823	220728	197532	137683	215708	187706	347339	183028	309500
105600	302051	314505	251148	296885	261329	372127	336785	242642	427138	173568	221202	481978	326957	332460	206727	185998	235419	208892	266341	342299	182688	550359	318766	234253	410327	418792	230232	326986	114917	299669	234059	302864	247711	243096	158269	260112	215516	388456	214465	351970
106800	267591	271214	212691	248893	220022	326917	281866	202718	358143	143114	187495	403663	272223	292088	173692	158026	197935	173412	226014	286480	206446	614217	358267	275159	458263	479483	267780	361303	133102	333075	271510	336657	276666	286798	181503	308366	243703	434877	252278	395396
108000	236410	232987	180611	210010	190025	291862	241789	173216	308677	122446	164088	351768	236994	259898	149599	137590	169772	149423	198576	251496	236094	687947	406132	321909	519222	548752	311080	406809	154518	380981	314029	374318	319916	336433	210225	358985	278947	490933	293913	446286
109200	219077	206962	160816	184863	170416	268434	216978	155781	276956	107892	147000	322615	215535	237772	133625	123973	150582	134515	181627	229111	278618	771790	456986	370840	586534	620154	355618	458693	178750	438120	363730	413419	372107	393328	240249	418060	319415	548866	340196	502064
110400	209929	185814	144338	166271	154979	250214	197894	143558	254604	97078	136906	295297	199467	222886	122314	112119	134745	122220	170407	212259	327959	851242	511098	426308	652753	681864	403088	512292	201444	499247	419062	449513	421901	459738	270661	479080	361285	607066	379006	558111
111600	201772	168070	130033	150744	140209	230066	184054	133276	234560	88282.4	125294	271440	184935	205360	114682	102014	120870	111143	154759	197624	383108	924569	570632	485518	714605	738074	451520	560030	224306	560049	473158	479210	466352	507906	301354	528843	407870	668737	419019	607459
112800	191107	153188	118797	134337	126562	210588	171981	122941	211379	79668.8	114249	244797	168282	186938	105915	92733.6	109586	100480	137922	182593	423553	995238	637071	538876	769126	790796	505618	601813	245531	615557	526511	504676	507132	559397	333477	576102	457969	736408	453921	653421
114000	179347	140762	109424	119900	114442	193699	157157	113085	189960	73016	103440	218804	152919	169124	98013.2	83134.4	99724.2	91320.8	122608	167425	447880	1066580	701876	586560	813735	842463	564382	638156	262764	664402	570037	528600	549620	605397	368322	623804	513454	800453	490241	697996
115200	166754	129674	101974	107443	103384	179514	143219	103498	172121	65929.2	93367.6	196783	140722	153058	92032.4	73629.2	90725.2	85032.8	110284	154043	477605	1144700	767111	624223	851886	897230	621601	670728	281478	713466	601199	545996	590262	645781	401244	672700	571064	862470	525639	742491
116400	155273	119050	93841.2	97439.6	94879.2	165163	131685	95105.2	155382	60115.2	84496.8	178929	131432	139070	87582.8	65806.4	82897.2	77459.6	101069	145281	513384	1226320	833229	657022	886973	948044	677002	697906	297877	763954	629588	566454	638016	686589	433080	729454	631194	921553	562378	797002
117600	143497	109186	86408	88915.2	87287.9	152986	121971	87490.4	140200	54816	76674.4	164048	122821	128177	82566.8	59039.6	75630	71693.6	93023.6	138200	550075	1309580	900783	693124	927026	993132	725482	718809	314767	810412	659905	591240	688442	723420	457989	786139	685987	977510	595825	844980
118800	132657	99671.6	78670	81142.4	79655.2	142463	114835	80538.4	127294	50007.9	70171.6	148169	114094	118446	76602.8	54016.4	69276.8	67284.8	86949.6	131796	586422	1388520	959496	732855	960744	1033740	772630	736187	330895	846701	690755	617228	734381	748752	478377	840089	734884	1029660	622704	890987
120000	123268	90828.8	72308.8	75031.6	73001.2	132555	107258	74162.8	114897	45752.8	65868.4	133963	106697	109694	70977.2	49227.2	63468	62820	81950.4	124625	620442	1462610	1010520	773296	989786	1069260	812053	752206	344604	869424	713608	644646	765558	759665	495380	882478	773959	1072050	645188	934869
121200	114792	82678.4	66721.6	69108.8	67228	124683	100059	69390.4	103972	42118.8	61592.8	121311	99634.4	102307	67123.2	45958.4	58547.6	58600	76818.8	117256	655128	1526570	1051840	806772	1013080	1096500	834201	764056	355700	880428	725372	672439	785167	758332	509592	912054	804445	1104530	661587	967620
122400	106828	75070.4	61531.3	63303.6	61878.4	116698	93664	64716.4	94464.4	38739.6	57848.4	109755	92434.4	95131.6	62609.6	42556.8	53758.4	54294.8	71699.6	110175	681278	1576200	1080770	829063	1027750	1122350	848562	776535	365408	884575	726968	701107	797563	751853	521774	931011	823310	1126530	670778	987784
123600	99778.4	68132.8	56982	58182.8	56540.4	110340	87210.8	60775.2	86262.4	35944.8	54513.2	99729.6	86013.2	88575.2	58104.4	39673.3	50198.4	50836.8	67025.6	103508	701518	1610240	1103160	840615	1043250	1140360	852680	787023	370806	882167	722328	724694	800968	741524	527856	937433	833908	1138710	677102	1002690
124800	93619.2	62076	52318	53597.6	52800.8	104810	81596.4	56828	79615.2	33246.4	51606.8	90792.8	80461.2	82867.2	53465.6	37067.2	46426	47574.8	63407.6	98248.4	706454	1632970	1114540	843296	1053320	1154790	851028	788370	372624	879771	714138	741943	802078	730750	529578	937311	836313	1142560	676260	1012470
126000	87659.2	57258.4	48416	49685.2	49468.8	100466	76843.2	52827.6	74031.6	30826	48673.2	84327.6	75903.6	77977.2	49321.3	34823.2	43744.4	44646.4	60630	93045.2	704235	1637020	1121090	838271	1061160	1162770	844477	789979	371576	873716	707081	752150	802272	719967	524118	930431	830109	1136270	673158	1018130
127200	82903.6	53249.2	45374.8	46826	46618.4	96441.6	72286	48981.2	69735.4	29048.8	46342.4	78739.2	72033.6	73352.4	45601.2	32904.4	41277.6	41979.2	58633.2	88409.2	701557	1629060	1120260	830903	1064660	1167100	839034	790661	369238	866347	701436	765154	797872	706930	517211	918368	819908	1125590	668502	1021270
128400	78157.2	49673.6	42341.6	44378.4	44007.6	93038	67986	45666.8	65895.6	27395.6	44334	74697.2	69495.2	69054.8	42231.2	31246	39430.8	39788.4	57322.4	84625.2	700205	1613860	1110410	820560	1065650	1168820	826546	795613	365542	857494	690825	770811	790380	690561	509270	905874	808618	1115650	665694	1020740
129600	73615.6	47011.6	40292.4	42355.2	42011.3	89247.6	64132.4	42878	62578.8	26170	43123.6	71206	66855.2	66085.2	38782.8	30070.4	37919.6	38263.2	56500.4	81240.8	695741	1592690	1104590	809302	1062920	1166430	816127	794298	360624	846206	683953	766719	780107	674175	501730	891601	794182	1100630	661574	1015650
130800	69796.4	44827.2	38894	41022.9	40839.2	86530.4	60407.2	41044.4	60084.8	25530.8	42568.8	69030.8	64959.6	63502	36358	29270.8	36858.4	37250.4	55727.6	78105.6	687263	1571050	1090160	797374	1056780	1156730	800024	795156	354493	839857	675079	758922	769034	658750	491977	878026	778667	1082620	655025	1008980
132000	66716.8	43449.2	38001.6	40332	40287.6	84035.6	57952.8	39669.2	58572.9	24987.2	42339.2	67113.6	63762.8	62201.6	33750.8	29114.8	36124	36740.4	55777.2	76209.6	679503	1548740	1074370	783366	1047410	1153330	786805	789443	349515	829274	666747	757578	755466	642476	480239	865072	759841	1063090	646901	995925
133200	64789.6	42690.8	37760.8	39665.6	40361.2	83017.6	56558	39135.2	57613.2	25174.4	43072.4	66001.2	63420	61988.8	32491.2	29453.6	36376	36698.8	56636.4	74500	674578	1525490	1058800	771144	1034500	1149780	772716	785436	343379	817903	657380	746079	742534	624967	471066	855402	744698	1045400	639832	986092
134400	63167.2	43044	38267.2	39977.2	41218.8	82510.8	55808.4	39361.6	57640.8	25777.6	44751.2	67074.8	63104.4	63086.8	31398	30041.2	37057.2	37730.8	58025.4	73529.6	662829	1499940	1039720	761798	1021750	1142190	759714	778677	338731	803544	649666	735387	729889	608354	461737	849620	724446	1026140	629474	972177
135600	62087.6	44472	39919.6	41356	42902.8	83118.4	55882.4	40303.6	59800	27370.4	47474.4	69651.6	63839.2	66076	30809.6	30942.8	38843.6	40141.6	60470	73596.4	652084	1473220	1022160	751177	1007710	1126940	744524	773195	333959	787145	636222	724485	717100	588696	451183	838634	706213	1005410	621378	960202
136800	62206.8	47006.4	42336.4	43238.4	45747.6	85236.8	57056.8	42887.6	63636.8	30531.6	51975.4	75032.4	66513.6	71107.2	30623.2	33042	41633.6	43402.8	64359.6	75935.2	636918	1444790	1001830	741059	994659	1108000	725773	764747	328463	769733	622725	713889	704093	567368	441026	827552	688693	984384	609658	948292
138000	63995.6	51017.6	46315.6	47227.5	50494.4	89337.2	60732	46714	69948	35237.6	58965.2	83686.8	71401.6	79433.6	31800	36388.4	45905.2	49000.4	70285.6	79234	621508	1416800	979152	724477	977561	1087350	708864	760649	323606	749520	609452	701838	688132	544599	430735	808958	669258	958108	596264	930702
139200	67234	57686	52962.4	52828.8	58306	96467.6	67288	52904.8	79981.2	42262	68287.6	96208.8	78569.6	90990.8	33916	41224	52404.4	57120.4	77788.4	85194	606824	1388140	950789	709397	955138	1062120	688230	753470	319207	729356	594172	692907	669741	521702	422211	788374	646999	927952	583265	907544
140400	73075.8	67135.6	61874.4	61232	69370.4	106756	75650.8	61873.2	93906.8	51877.6	81243.6	115371	90075.6	107792	37639.6	48125.2	61400.4	69380.4	89136	94394.4	591858	1348880	916069	693286	934398	1038860	662036	744861	313572	708320	577097	683704	649766	497684	409407	764708	623795	897223	567930	886122
141600	81317.6	80361.2	75216.8	73554	85553.6	122076	87401.2	74644	114220	65447.6	98641.6	142230	105148	131418	43004.8	57393.2	74463.6	85646.8	105465	107544	573793	1313220	881916	674550	911578	1018350	635067	732650	306494	682794	556616	672526	628363	472520	395256	741534	599991	859820	550652	862693
142800	92908.4	98345.2	92481.3	89574.8	107156	142214	104972	91129.2	140994	83467.2	121999	177285	125926	161725	51272.4	70188.8	92663.6	107802	126430	125380	555573	1274220	843129	652565	881993	991278	606429	717694	298430	655904	533582	658940	607400	445946	380955	713079	575385	825047	531560	836223
144000	108053	121882	116720	110331	136046	169050	128327	113388	177648	105944	151328	224869	154074	202226	62547.2	87262.1	116435	137098	155034	148735	533691	1228310	804288	629039	851273	962088	576604	702011	291615	627196	506676	643722	580983	419482	365572	679227	549693	787454	510440	809537
145200	129228	152190	147113	137794	174012	203628	160200	141285	224809	134416	189631	284626	190914	254670	77288	109320	146645	174030	191300	179289	513558	1179300	761902	601836	820195	930564	544992	683774	282909	598247	479438	627724	552102	393604	348504	643265	523234	749812	487647	782333
146400	154574	190974	185917	172309	221826	246493	201261	174732	284236	167802	236072	360662	238225	319517	95264.8	138574	186272	219002	236422	218598	491444	1127890	717012	571797	786182	891288	511626	665632	273398	566866	453225	609596	517915	367046	331571	604533	492620	709306	462606	757339
147600	186561	240294	234284	213925	281589	297947	251744	215097	357298	205570	291796	452566	296069	398454	117173	173964	234672	272809	292219	266596	467354	1073750	670846	541018	751798	855910	480122	646057	263795	537558	425821	591448	486900	340594	314029	565465	463315	670168	437788	729869
148800	225738	298241	289376	263477	352707	358846	313377	262788	442643	248176	357018	560855	364745	487980	142066	215840	292582	333298	356133	323070	443955	1018550	629836	509522	717756	815736	446389	623684	253333	507248	397708	571330	460346	317148	297573	526754	432946	634166	414268	702342
150000	271962	365687	354368	323880	436653	428569	384661	317949	542213	294395	429749	686353	447044	587664	170988	264731	361094	400662	428292	388898	420349	963639	587509	479688	682336	778406	415370	604468	243402	478268	370742	552766	433769	294096	282874	490594	405468	596378	390953	674043
151200	323221	443573	425662	393221	531616	506678	464983	380729	653485	343778	509791	826235	537327	694134	203508	319020	435969	475397	510162	462448	397976	912716	547524	447840	648128	745573	382767	581820	232769	449534	345414	531720	410919	271678	266284	453984	377740	561058	368304	644762
152400	381374	533342	505690	468464	635086	591816	554770	448153	776349	394066	592557	984321	636358	807136	237494	380182	517045	551234	598477	542826	376245	861313	509126	417584	615035	714073	354520	561021	222081	421202	322004	509889	386424	250441	252446	419665	352312	528708	345078	614334
153600	447339	628812	589106	550688	745676	684678	649331	521382	907385	446657	684756	1152860	740536	921484	272880	445923	603030	629626	691485	631238	354538	814618	474364	387448	583680	682488	329021	539476	211484	395560	300465	486300	363227	232300	238363	388506	328746	497755	324948	582661
154800	518721	732866	675273	639129	857030	782440	749906	594507	1042220	496434	778753	1330570	851512	1032070	308296	515401	692928	710610	788736	723585	330882	766401	442524	358618	554582	651561	304364	519648	201524	372586	281519	462481	341236	214987	224228	360110	306409	469808	305490	553975
156000	591734	839887	761575	730250	970544	883716	853723	668888	1179370	545708	870890	1517290	969681	1143560	343302	586755	782658	793720	887677	819743	307764	722097	411570	332154	528020	621449	282292	498055	192024	352739	263620	440819	318737	198188	212132	334843	286100	443925	287669	525756
157200	672203	949993	849333	821054	1078930	986485	957061	742081	1312750	592739	962380	1709710	1091210	1255270	377008	659068	869448	869759	981392	918270	286831	683384	382878	308474	503881	594348	263278	479608	182874	333930	247825	419869	298508	183347	200105	311890	267246	419596	269216	498357
158400	751573	1059820	932783	910193	1179010	1089420	1057940	816359	1442990	635586	1046460	1896870	1212340	1356990	409982	731368	950792	945949	1070820	1016060	267104	646560	355904	286444	480110	565941	246366	459790	175260	315670	233081	400484	280206	170345	189906	289465	250596	399207	253345	474895
159600	832521	1164930	1011250	995106	1274410	1190480	1154080	887960	1563810	672235	1126110	2081260	1323380	1451770	439205	798621	1026980	1010300	1154070	1108050	248930	613065	333300	266701	458380	540706	231023	442514	167574	300296	220104	380112	263086	158479	178518	271126	234634	378600	238285	453122
160800	917156	1256940	1081430	1075660	1356750	1281180	1239190	953879	1677220	705260	1196160	2244480	1429120	1535360	464641	862870	1102460	1065440	1233320	1192380	232157	581710	312645	249838	437970	518370	217788	425761	160571	285387	209307	362196	249072	147762	168939	255103	221193	360087	225768	433961
162000	997772	1346840	1141760	1146350	1426280	1360160	1313350	1011850	1780060	728393	1261280	2394670	1528700	1609890	489007	931166	1161370	1109820	1304580	1265790	218598	552544	294200	233944	420526	495779	205579	409690	153961	273429	199166	346827	236050	138607	160756	240855	208062	345084	214010	415304
163200	1074040	1427140	1193840	1210830	1481500	1428820	1376020	1058980	1869290	746552	1312760	2522910	1612310	1664360	508471	983860	1216640	1144910	1362280	1327380	206386	526044	278957	220318	404130	476009	194671	395848	148015	263312	190716	332629	225297	130425	153063	229117	197329	330272	204311	399974
164400	1143360	1496440	1236190	1263310	1517880	1487780	1428670	1093580	1943280	758277	1353510	2629140	1681060	1704450	517176	1021050	1261950	1167820	1410030	1379250	195661	505649	264841	208636	389206	458260	186039	381043	143050	253504	182518	320961	219063	123412	145717	217847	186778	317282	195972	386533
165600	1209600	1550830	1266000	1310530	1536970	1542690	1466850	1119330	1994750	763275	1381880	2705620	1733740	1739150	533040	1047680	1299190	1186390	1447200	1416940	186920	483058	252602	198664	375179	442284	177019	368456	138420	244346	176644	309486	210657	117576	139731	208132	177745	306107	187991	374652
166800	1275900	1586450	1292590	1340860	1535080	1580640	1491400	1132550	2030380	756854	1391100	2759020	1765370	1761570	538224	1062690	1322420	1193030	1462000	1446450	178239	466437	242200	190403	361078	428324	170840	357433	135339	235925	172162	298296	203798	112504	134368	200684	170796	296310	182156	361911
168000	1329730	1610590	1305240	1359640	1514880	1610150	1501010	1132390	2036020	738485	1391090	2788600	1787200	1763400	538022	1065020	1332550	1187430	1463820	1461310	171022	449750	233580	183201	349835	416197	164414	347137	131223	228976	168014	289522	197088	108006	130388	194838	164405	286854	176075	352808
169200	1375090	1617700	1289480	1366520	1480600	1626890	1498990	1117150	2027350	715652	1371780	2776230	1800660	1746960	533286	1055470	1325070	1167910	1451620	1457980	164564	436800	225799	176764	340893	405602	160339	338131	127794	222213	163880	281689	191621	104146	126331	189924	158479	280644	171230	342740
170400	1404110	1607050	1256600	1356160	1434140	1631680	1482850	1092250	1997990	692922	1345920	2745540	1793220	1712330	525154	1033650	1309560	1145150	1427860	1445450	159079	425591	220250	172309	333380	397540	156743	331443	125417	216972	161190	274702	185901	101500	123255	185972	154506	273404	166965	335070
171600	1410450	1585250	1214720	1331390	1375250	1616380	1449990	1055980	1953310	663588	1309430	2676510	1767490	1678890	515382	1003630	1280660	1115300	1393720	1426760	154700	416064	215023	167913	327776	390714	153870	325266	123518	212514	159045	269325	182734	99018.8	120735	183722	151331	269452	164215	329030
172800	1411550	1548520	1161250	1299140	1309960	1589230	1408240	1016860	1901690	628160	1263320	2585620	1729480	1628240	501639	964288	1244690	1071860	1348400	1393010	151715	407544	211481	166388	323118	385261	152292	318526	121966	210254	158736	263866	180974	97052.8	119825	181879	149176	266025	161278	325314
174000	1407290	1493520	1098630	1257130	1237990	1545180	1354470	966765	1830300	594010	1216560	2472530	1676670	1561530	489860	916350	1214410	1026060	1300290	1354120	149806	401232	209146	165091	320653	384335	151964	314022	120814	207806	158426	261999	180439	95888.4	119200	181286	148562	264138	160550	321939
175200	1389680	1430330	1035860	1211790	1159940	1492870	1298130	917982	1752910	558963	1154230	2348770	1619970	1487750	478657	865550	1167350	971875	1242720	1300830	148476	397123	209187	164860	319112	384248	153362	309967	120728	208284	161088	260251	181106	95334	119324	183528	148379	263570	161030	321452
176400	1349940	1362930	970130	1155420	1080850	1436830	1240690	870562	1667310	524012	1089540	2215630	1550860	1413480	463610	810493	1107260	919824	1174160	1243080	148276	397708	211604	166348	319201	384739	154804	308400	121474	209535	163724	259715	182873	96443.6	120634	185679	151097	264903	162591	322246
177600	1301900	1290270	901891	1095490	997971	1373250	1173830	810876	1574690	489298	1020650	2075980	1470430	1336380	444985	755838	1032770	864340	1103720	1182100	148443	399168	215118	169985	322474	389511	158305	307661	122351	212401	168816	260561	187876	99635.6	122640	190740	153932	268321	163992	325286
178800	1263770	1212010	833984	1030350	926380	1305840	1105270	747047	1488190	457346	957325	1937800	1382650	1259680	423512	700333	957368	810639	1034470	1117940	150878	402807	221442	174351	327877	397872	163452	307268	124150	216533	176646	264288	193154	104096	126263	198100	159862	273640	167400	330941
180000	1216000	1126510	769580	961497	853676	1236890	1037500	682714	1392040	423409	894916	1797160	1297300	1175460	400376	653048	881968	755136	971156	1054910	154296	411160	230980	181716	338437	408076	171760	310200	126909	223891	186785	267708	200258	110626	131126	208135	167628	281639	171766	338152
181200	1146830	1052140	702690	892657	782971	1164420	966650	623077	1295880	392215	828013	1653800	1205790	1099520	381608	609257	811766	704176	904388	993236	158514	423199	245564	191884	351734	425919	181926	314798	130950	234773	200927	275294	210986	120256	137917	221658	177331	292001	178050	349020
182400	1071400	977623	642067	823385	713436	1095970	897066	570128	1193200	366080	762956	1514800	1122210	1032190	363228	559500	748078	653004	834198	928855	164560	437836	265209	204892	369082	447379	196237	323129	136664	249768	218080	283020	225132	132619	147245	239391	190100	306954	185720	361278
183600	1008830	903600	587993	755499	648473	1025480	826574	520746	1096990	338012	698733	1380430	1044670	964380	344248	511447	688543	603708	765094	867208	172410	459296	290957	222350	393128	476821	214145	333288	142410	269731	239183	292757	244386	149094	157907	262499	207186	326548	196603	375879
184800	948836	827275	536533	694840	586949	955939	756761	474535	1000190	310399	640523	1251840	975642	891341	324404	466136	631684	556124	683422	806425	182574	487378	324634	243816	422104	512446	238780	345658	150982	294488	267788	305130	268631	170092	172005	292142	228101	349478	210750	396883
186000	879483	750573	487573	638309	530465	886401	691652	432093	912273	284456	586758	1133010	902565	819151	304249	423338	575994	514394	625307	748146	194533	523344	369305	269573	457751	557220	267750	363351	161121	324871	304742	319120	301460	194933	189318	329929	256750	381252	228344	422398
187200	810866	685716	443114	585617	479489	822883	636560	390342	827771	259466	535676	1023200	831949	752974	289122	382392	522163	473817	570920	695291	209816	571258	424609	302022	500520	610138	302176	381713	174682	365348	350118	338562	341234	225237	210788	377879	290504	420674	247916	450836
188400	749946	632877	401825	537446	430472	763220	580332	358288	751128	238913	488084	923734	768549	695371	274050	345809	475252	434863	517161	643783	229854	625074	493099	341942	546975	672454	345226	405964	189963	431517	404158	357722	390692	258446	235927	432408	331192	469095	273712	487510
189600	693971	577900	365961	488714	388403	705936	530208	327289	682144	221534	443971	832192	704717	642363	262532	313840	433522	399034	468083	598538	252921	692837	570557	390344	597895	743826	397910	439481	207959	500095	462687	381754	448145	288197	265233	492245	379090	523971	304540	528856
190800	635082	524597	333054	444294	351175	648730	486594	298997	616667	207088	403026	748245	641644	594488	249037	284156	393858	366103	424351	553633	281176	771925	658327	444885	653510	823540	461110	477657	228308	566975	526792	408402	519149	318958	299217	555922	432887	584945	339242	575105
192000	580061	474096	302694	404734	319228	593935	444218	271291	557350	194363	366446	669856	581666	537674	234863	258136	356479	337086	384347	511564	312834	856783	749403	503768	715942	911300	530551	521590	252265	656864	599794	440933	594607	347295	335115	625241	491109	649689	378882	627826
193200	534491	430724	276543	368952	292180	544096	404282	246487	505726	181262	333506	599683	529222	481509	220209	235829	324584	310182	347332	473227	349612	947872	841324	563660	779016	1004330	598998	571834	278457	740194	668996	474372	678226	375756	373157	700058	553460	717698	421592	684936
194400	490860	392838	252238	335982	266490	499102	369205	225554	456507	169253	304692	536820	483105	443129	206335	214600	296146	285581	313102	439728	389777	1039690	930398	622966	846753	1098940	669410	628762	306774	821862	735789	514512	763896	404041	414135	769184	614210	782495	467332	740724
195600	444820	356996	231476	304924	244320	458178	337366	208774	412386	156210	279900	481616	437081	414027	200028	195754	271114	268069	282928	409440	426073	1115150	1009560	678208	894844	1175850	725536	650450	330023	850940	778297	518276	804718	405726	443532	793050	635770	797301	484593	715201
196800	392146	320580	212522	265548	220959	396990	287522	202305	347591	143895	240573	394074	364350	366884	194950	163066	228400	233522	231953	322327	372532	852692	756038	569157	660893	955173	516662	464849	268006	591634	580781	363592	546052	270494	306443	546668	392749	497794	336204	448231
198000	297683	241216	166158	197009	168740	291481	205440	162543	259872	113431	182152	281696	270483	286090	167930	121102	175814	176982	170886	233751	255107	483088	425831	350968	387284	569895	287066	271510	167999	350043	333048	228408	334213	152646	187227	325406	246074	310355	212982	279324
199200	240565	203654	143036	166872	148278	239627	176280	137598	226403	101488	159474	247819	232336	251648	157940	104415	157902	153256	148122	205981	187759	322879	309746	236998	282540	397266	210828	202522	117018	258994	230832	174052	263019	108660	132614	227992	180684	240179	154761	214340
200400	213895	185287	130188	154966	139865	222299	163790	126984	214880	95484.4	150384	236104	208842	235933	160154	98316.4	151417	144095	137508	193727	155314	258962	261404	187009	243312	323653	181842	181058	98789.2	219603	188823	154850	229416	97237.6	108346	191176	155117	217634	135716	189492
201600	195985	170084	118873	147324	132235	213986	150754	118917	206234	92420.4	144154	224068	191227	227633	164810	93803.2	144012	137426	127666	184578	139768	240110	245940	165689	235692	305088	171415	182696	92220	210835	173900	153852	223356	95873.6	97932.1	179934	149750	210450	133245	185967
202800	181292	159179	110712	140294	126432	207670	139625	112717	196386	89456.4	138421	214061	177629	224988	168400	90050.4	137808	131044	120559	176868	136732	243716	253205	161980	249473	315450	172659	199244	93059.2	220558	175309	166482	234113	99412.4	97268.4	185734	158888	223709	142573	198139
204000	169580	148963	105075	132387	119936	196493	129654	106936	185374	86211.2	132636	203820	167210	220318	166411	86146	133334	126772	112262	168804	140795	266405	275986	169892	275834	347177	182617	226653	99499.6	242017	188942	186008	251189	108160	102469	207263	173934	244580	159764	218589
205200	158262	140294	101044	123860	114953	186179	121710	101885	174330	82642.8	127347	193779	157644	216296	159166	83165.6	129114	122100	105809	160534	150647	298442	303419	184202	303457	385818	196102	259938	109065	269367	206151	208928	271442	118788	110646	227080	193053	270817	180760	244151
206400	148614	133661	96352.4	117479	109125	175551	112393	97693.2	164012	78298.4	121986	183206	148951	209725	150067	79813.2	122965	116637	99525	152489	164283	339925	339098	202254	331949	425511	210267	293472	120880	297162	223964	233597	295631	131651	122917	249676	212987	296973	201740	269543
207600	138615	126331	91479.6	111039	104201	165341	104064	92392.8	154355	74895.2	115862	172361	139170	203212	140819	76649.2	115703	112216	93562.4	145001	177898	374762	365239	219646	353834	457115	224699	321341	132996	320155	238612	255598	317047	143276	133479	268319	229127	318172	219300	292598
208800	128602	119525	85932	103633	99038.8	156000	96678.4	86898.4	145316	71506.8	109816	161428	130465	194211	131399	72846	109287	107352	88602.4	137122	196007	409526	390802	236814	376338	487772	241146	356041	146153	352414	259376	280758	343920	157606	145108	285318	245233	339451	236772	316018
210000	120052	113306	81535.6	97907.2	93928	146797	91444.8	81380.4	137248	68675.2	105654	155550	126184	190090	125397	71811.2	107628	106448	88630.8	139408	255500	550186	589805	314421	543396	680629	393076	570239	214009	580131	417851	454370	614825	270164	267059	508320	501907	694271	417678	638086
211200	133310	122556	89782	109890	103308	167959	106682	89310.4	148791	73528.4	117250	177553	148000	218144	137871	81766.4	117953	119938	103408	171606	547001	1239340	1245120	683534	1155480	1432130	804430	1140280	433484	1143270	822362	832310	1170800	582626	526607	956723	941532	1214750	753691	1142220
212400	153934	123253	90124	118520	103888	177583	112424	85834.6	150007	70268.4	115212	184706	157790	218548	129243	79779.2	111963	120829	103211	178671	809361	1727200	1530490	960213	1494040	1910520	1016670	1450820	575051	1400550	1022540	1036500	1356470	748728	629035	1144140	1078990	1360970	898452	1330560
213600	157813	111048	79455.6	110642	92055.2	163789	102488	73378.4	135766	61893.6	101357	166710	145562	193908	113831	69960	98166.8	105347	91988.4	162148	878673	1877460	1573570	1043870	1521760	2008990	1075510	1506390	610895	1428990	1076430	1099240	1341580	800928	631369	1216830	1100890	1376790	940376	1376260
214800	146418	96361.2	68002	95854.4	79352.4	147901	86861.6	61946.8	119319	53138.8	87862.4	142989	125514	168793	98255.2	60589.2	83348.4	88118	80239.2	138944	883726	1900340	1547380	1078350	1499850	2017990	1099420	1499860	636716	1389660	1095180	1129080	1304820	818452	631624	1261890	1100610	1387690	968808	1390630
216000	131613	83905.2	59149.2	84535.2	70036	131799	75180.8	55054	107278	46474.4	77904	125284	109308	150935	88288.8	53440.4	72634.4	77512.8	72313.2	122753	896473	1920610	1541940	1105460	1515070	2061980	1121960	1495180	665124	1380740	1104260	1161690	1307150	830228	649130	1294960	1108730	1415460	995838	1415600
217200	121141	75065.6	52880	76032	63308	121495	67489.2	51395.6	98390.8	41958.8	70708	112699	99276.8	137879	79796	48433.2	65168.4	70810.4	67428	110982	923508	1940880	1524640	1126600	1549350	2112280	1133810	1505250	695304	1386990	1110960	1200150	1325620	848061	669142	1323510	1121630	1436540	1007350	1451310
218400	111495	68426.4	47353.6	70158.4	58448.8	112264	62215.2	48560	92580.4	38595.6	66192.8	103658	92683.6	127941	72950.8	44583.8	59034.4	65094.8	65605.2	102900	961870	1951550	1496000	1146270	1583960	2143910	1133420	1523180	714233	1394580	1106660	1230940	1336730	863887	680807	1333740	1128640	1432970	999495	1485380
219600	103759	63108.8	43662.8	65193.2	53696	105212	58666.4	43612.8	88001.2	36087.6	61409.2	96339.2	88036	117242	66035.2	40841.6	54040	60486	62910	95985.2	983575	1937900	1462630	1151770	1606000	2137540	1129940	1523970	721947	1399960	1091790	1247440	1337000	855316	685646	1302180	1130610	1421680	988201	1489640
220800	95958.4	58420.4	40036.4	61222	50359.2	98228.3	55381.2	39030.4	81940	33433.6	56961.6	89544	84034.4	106288	60682.8	37992.4	49856.4	56729.6	59991.2	89507.2	986945	1900370	1424920	1128360	1602060	2104150	1123540	1506690	718880	1391190	1061480	1248300	1328020	830668	684063	1260600	1121420	1402730	962146	1470320
222000	87917.2	54554.4	37785.2	57502.4	47415.6	91268	52592.4	35732.8	76960.8	32594.4	52443.2	83561.6	80491.6	96638	55030.8	35624.4	46480	53548.8	57115.2	84688.8	967546	1850680	1389990	1089390	1574460	2045840	1117910	1474590	708055	1377640	1020940	1229550	1308460	795540	682216	1212890	1107480	1378830	921482	1436500
223200	81398.4	51508.8	35966.4	54306.8	45091.2	85552.8	50418	33537.6	72460.8	31302.4	48992	78733.6	76949.2	88042.4	51053.2	33560	44175.6	51582.4	54024.4	80592.8	942382	1802100	1361250	1048740	1538990	1987660	1109540	1434340	694555	1354130	975479	1200090	1289900	758760	680138	1167640	1091790	1358230	876272	1398310
224400	76099.6	49030	34787.6	51386.4	43672.8	80832	48551.2	32016.4	68489.2	29671.2	45825.2	74641.6	73931.6	80962.4	46754.4	31690	42718.8	50072	51615.2	76973.2	920295	1757630	1331230	1011340	1509640	1931800	1102140	1389830	677295	1331980	939300	1168650	1273810	730424	677226	1135290	1075230	1337450	835990	1360620
225600	71696.8	47326	34347.2	48996.4	43209.6	77080	47535.2	31300	65240.4	28168	43581.6	72454.4	72156	75887.2	44126.4	30933.6	41734.8	49255.2	49916	74140.4	912869	1720330	1301900	979306	1478920	1882740	1091720	1359630	659264	1309840	917749	1141020	1254470	703568	671643	1104440	1062100	1317030	801772	1333250
226800	68516	46314.8	34492	47762.1	42900.4	74733.2	46957.2	30399.6	63188	27070	42746.8	71328.8	70474.4	72571.2	40749.6	30749.6	40984.8	49054.8	48254.8	72867.6	899737	1687370	1273690	954217	1447160	1829760	1076090	1335270	641620	1288690	902321	1116300	1229300	680672	662469	1073260	1045880	1293060	774079	1307480
228000	66575.2	46272.4	35658.4	46304.4	43993.6	73712.4	47087.2	30570.4	62723.6	26658.8	42541.2	71546	70018.8	70495.2	38550.8	31569.2	41624.8	48960.8	47998.8	72178.8	883862	1660660	1252370	933296	1416960	1783630	1059080	1310270	627205	1264670	886468	1094250	1203770	656936	648988	1040390	1026520	1265830	748786	1294570
229200	65329.2	46929.6	37186.4	45841.6	46148	74164.4	47930.8	31665.6	63569.6	27004.8	43394.8	73391.6	70801.2	70138.8	35928	32744.8	42838	49692.9	48569.6	73078.8	865625	1639600	1225100	915370	1385340	1744970	1036110	1282820	613603	1232330	868446	1078210	1174860	629608	635375	1008240	999410	1242690	727204	1283610
230400	65040.8	49262	40070.8	46568.3	49416	75306.4	49494.4	33383.2	65999.6	28067.6	46209.2	76968.4	72076	71391.6	35061.6	35297.2	46316.4	50935.2	49371.2	76060	849585	1611000	1191420	898194	1354640	1710580	1009320	1256520	598265	1204930	847322	1061690	1145330	601404	619099	975590	972907	1216230	706878	1265030
231600	66269.6	53478	44411.2	48061.6	55446.7	79404.8	51931.2	36692.4	70490	30909.6	50501.2	82617.2	75332.4	75878.4	33862.4	38860.8	50898.4	54062	51616.8	81429.2	831084	1579010	1153140	879157	1326290	1679680	979091	1233650	584412	1172090	824882	1048650	1112850	575807	604113	944660	945331	1182330	685249	1249970
232800	68353.2	60114.8	50898.8	50641.6	63918.8	85401.2	55969.2	41998	77088.8	35504.4	58092.8	91962.4	80412.8	83159.2	34676.4	44258.8	58324.8	58462.4	56164.8	89340	811487	1541060	1109700	857900	1305270	1645120	943101	1212440	571694	1136950	799441	1033220	1082110	551837	589627	914197	913926	1149240	666436	1230720
234000	72438.8	70213.6	62211.2	54531.6	77084	94490.4	61813.2	49814	86909.6	42591.6	68129.2	104241	88012	94385.2	35605.6	51362.4	69852.8	65847.5	62147.6	102153	789750	1498600	1065170	836721	1280210	1607640	908723	1188690	558085	1097840	774300	1015390	1048200	525164	573128	882998	886011	1113720	647486	1203020
235200	78286	84994	77145.8	60625.2	95678.8	107556	69463.2	60866	100617	53184.8	82388.8	120358	99610	110491	39594.4	61739.6	85715.2	76628.8	71796.8	119656	766190	1456040	1018410	812312	1248630	1564290	871507	1162800	542372	1059130	746778	993474	1014640	500002	555016	851060	852526	1073620	629832	1168040
236400	87054	106134	97525.2	69456	121707	125744	81066.8	76536.8	119624	67710	103456	143313	114620	132648	44391.6	75444.8	108773	91749.2	85074	142924	742796	1405720	968586	785342	1213110	1519010	832344	1136540	526908	1018740	716184	974236	980136	473842	537924	813884	818058	1034990	611057	1124230
237600	98832	133842	125104	81330	158495	149692	96357.2	97309.2	144921	87378.8	131545	174503	135827	162097	53486	93641.2	139172	112155	104366	173716	718464	1355380	918788	758041	1179370	1473760	792036	1110750	511495	978262	685410	954615	945038	448875	520032	781226	783843	995320	591788	1081240
238800	115024	170145	163918	97462	206412	180206	117324	126160	177240	112718	169062	216355	163442	200753	64408.4	117874	178829	137828	130693	212680	695995	1301470	868206	730166	1143280	1425290	752520	1086110	497186	936372	652867	935015	908603	423548	501447	748812	747765	954876	571954	1041210
240000	136351	217771	213500	118586	267526	218357	143406	164762	219195	145126	217682	272155	199291	250218	80498	149207	230622	170842	166898	263163	671774	1247660	818309	701272	1105920	1376700	711635	1060900	481963	895751	620936	916569	867002	399311	483208	710264	713429	916828	552963	1004420
241200	163637	276540	277681	146448	344237	263899	177934	214506	272285	184588	280161	347628	246738	311130	100087	188964	294295	211670	212073	323362	645422	1196910	768624	671890	1070190	1327110	675757	1033470	466382	854858	591266	895932	825375	377238	464758	674070	678664	876872	531752	968950
242400	199982	349863	355303	182578	436602	318729	222297	276548	337542	230976	356228	442903	305295	386044	126026	239506	371674	261044	270172	394399	619470	1143720	721884	641883	1031880	1278560	639593	1006780	450704	814528	561004	875020	784148	355738	445782	637310	643738	838015	512759	937285
243600	244346	437202	447295	227478	543946	382884	279418	353451	416205	284756	449143	566027	377371	476006	155574	301642	465322	319646	339174	479281	593815	1096750	677505	610511	993794	1228790	604480	979795	432218	778858	531098	851741	745508	335004	427932	601858	611423	800408	492406	909617
244800	300850	538453	552508	284286	664995	457324	347843	444306	509728	341875	557188	716729	465241	580578	193189	376136	569010	385338	421320	576646	569773	1051730	633818	580388	956908	1181910	572133	950942	415880	743798	501601	827198	708975	315406	410710	568446	579362	761804	474572	881543
246000	369130	654196	671868	351601	797479	540488	429008	547534	617767	402914	679304	899648	568821	697054	233033	459479	684982	458073	514484	683867	543124	1005410	590480	550892	922310	1136890	537352	925290	400095	707917	474011	804604	674948	297383	393120	536318	547151	726858	457497	853134
247200	449576	783549	802732	430235	941162	633162	523792	654544	739441	461103	812161	1110320	688159	823262	280800	554395	813978	537808	618536	802427	521600	959995	553336	524358	891051	1093560	504834	898680	384210	675492	447235	781095	638345	281010	377552	506107	516733	694162	440506	821680
248400	541132	921302	944626	518148	1089830	732806	627130	770964	871251	520878	954438	1345710	822428	957569	330789	655380	950311	618280	730680	924463	497834	918665	517116	498686	859582	1048580	474738	871175	369856	645130	422069	756871	603299	264245	362097	477232	488134	662529	424182	791877
249600	648065	1062050	1090630	614551	1241830	837629	740346	890163	1012420	581985	1099670	1601550	966337	1094990	385142	762508	1091360	702687	849637	1051550	477604	879000	484842	473663	829614	1007450	447356	844491	354705	615528	398200	732761	570856	249412	346557	450910	462022	633014	407239	760453
250800	766651	1204210	1241210	718744	1395280	949404	856969	1010920	1158780	642860	1242860	1876060	1119720	1232140	437508	870834	1225640	788269	968104	1180970	457790	842269	456678	449084	798001	967780	420660	819890	340272	587908	376740	707027	538696	235362	332692	427020	438215	607981	392400	733006
252000	892968	1347130	1387670	831847	1541760	1058910	986982	1124960	1309190	701026	1379950	2154480	1276430	1372330	495883	982772	1361040	874396	1091970	1310120	437138	810329	429754	427618	765289	930057	395838	796035	325900	560671	357667	680866	509200	222096	318573	403078	413834	584950	379639	704740
253200	1029890	1484610	1524650	948606	1675750	1168870	1114110	1225860	1458230	759750	1510390	2424310	1439190	1499890	550464	1091000	1484040	957171	1210340	1435380	418214	779131	405176	408416	736888	896770	375042	772900	312750	536684	340244	656819	480315	209513	306292	382810	392486	563275	366231	680045
254400	1171140	1615920	1644280	1069370	1793670	1277280	1237700	1318410	1600130	805813	1616840	2680130	1599550	1617190	603704	1190380	1602320	1032340	1328540	1550940	400763	749348	384104	389857	711151	862252	354204	749841	300660	516028	324338	634733	454126	198774	295426	364412	373250	542175	353861	663295
255600	1313410	1726200	1728540	1192310	1900980	1380080	1354750	1402400	1732810	848921	1721020	2918240	1753840	1725300	652321	1279810	1709300	1100090	1436280	1659550	383018	720826	365329	373077	685505	830978	334906	728111	289973	496208	309708	612869	430898	189148	284732	347546	355604	521809	342668	642683
256800	1451110	1826960	1786990	1309280	1982260	1481970	1459460	1472360	1854640	887756	1816590	3138260	1900850	1819350	689681	1359860	1800970	1159810	1535000	1755220	367106	698983	348713	357812	661815	799679	319763	707482	280803	478538	296644	592581	408052	180100	275664	332234	340358	506612	332536	626399
258000	1577620	1922900	1799570	1418910	2046750	1574720	1553510	1538270	1964330	915091	1895740	3323680	2039190	1898320	726757	1430390	1872210	1209930	1624710	1839400	351762	680352	335329	343683	637348	773616	305046	688122	271152	461883	286398	571072	388277	170918	268512	319554	326214	491521	322358	609798
259200	1700050	1988950	1837640	1521200	2079840	1652830	1635510	1583110	2057700	934395	1972420	3481680	2157620	1954590	754680	1487390	1926560	1251190	1699980	1905950	338804	662261	323388	330884	616760	748004	291728	671468	262777	446878	274870	554586	369723	163138	260173	307930	313807	475983	313966	595062
260400	1806030	2024220	1863970	1609980	2094380	1754120	1698910	1610150	2136300	944376	2028960	3614000	2262520	1995770	774587	1526010	1949270	1276380	1759210	1958990	326154	646047	311438	317955	597620	725390	278133	654076	255026	432904	265374	539257	353694	155308	252505	296724	302062	464955	304275	581170
261600	1906010	2044170	1870460	1682550	2083720	1814360	1752350	1631120	2200080	946929	2068850	3702730	2352490	2024600	789807	1551050	1946820	1295700	1804540	1994490	314841	629281	300112	307104	581668	704446	266757	638270	247234	419849	258186	520204	338195	148363	244994	287250	291729	453589	295469	567278
262800	1997940	2054430	1853310	1741980	2054160	1859550	1802730	1631030	2248990	945512	2093570	3755890	2421460	2029210	799229	1560420	1930680	1302890	1828950	2010520	305003	613369	290899	297338	568541	682422	256805	621386	239961	408275	251372	503967	324579	142371	238442	279240	283562	442470	287375	553574
264000	2064730	2045760	1819090	1780930	2009750	1893440	1829690	1610990	2280020	935454	2098170	3777720	2467400	2019640	802808	1561000	1900620	1299250	1842060	2008110	295874	596662	281552	288699	552802	664196	248124	605140	233726	398446	244600	493655	313122	136261	232694	271251	274504	432276	279274	539111
265200	2107490	2010850	1763880	1803440	1949020	1913890	1839430	1565690	2294260	918248	2074780	3761740	2496920	1996230	804495	1548750	1858020	1291110	1836200	1993120	287163	582557	273647	281746	537361	646592	240137	590641	226987	388941	239243	480065	302257	131544	226794	265437	267491	423420	271260	527430
266400	2123930	1973710	1695180	1814410	1878310	1926300	1840140	1520320	2293360	901996	2044180	3716650	2504010	1969410	801703	1528480	1806850	1277460	1827510	1963940	278990	567460	266372	274834	523739	630680	232884	580718	222474	380424	235215	468118	293802	127404	221646	259372	260430	416562	263391	514570
267600	2115720	1940500	1614900	1813310	1801330	1925830	1819660	1464220	2275720	873272	1996590	3637190	2488580	1921690	791788	1494780	1754370	1259870	1804010	1926940	271768	558477	260422	269532	511689	616797	226398	562994	218283	372842	231884	456696	285790	122834	216376	254528	254798	407718	256727	505298
268800	2097400	1886630	1540570	1794320	1721310	1914210	1786520	1408420	2245280	852668	1948700	3537780	2460950	1867260	776252	1457210	1692140	1235100	1760070	1883480	266008	549645	255342	263854	500970	604745	220780	552584	213989	366842	229167	447044	279774	119179	212373	250870	250436	400762	249448	496212
270000	2066480	1821300	1480080	1770450	1635560	1893790	1746450	1339050	2207140	827984	1886090	3415670	2416450	1808100	757716	1417260	1625430	1204950	1712500	1832570	260146	539560	252581	260174	491716	594256	216482	542403	210785	360728	226629	438083	274172	116502	207610	249725	246396	395400	244671	487760
271200	2015240	1764560	1404740	1731220	1548430	1860770	1692130	1272050	2160680	803979	1810260	3270520	2360130	1743720	735830	1374150	1557640	1173580	1659070	1774800	256484	530888	250896	256747	482696	586226	212902	528303	207058	355299	226655	431279	271240	114078	203814	248868	243871	391701	239010	481103
272400	1949200	1705070	1324470	1685050	1465020	1821840	1636270	1207440	2107080	773968	1733430	3115630	2291310	1674790	713652	1321560	1497370	1143800	1601870	1713460	253742	524894	250977	254918	475699	579956	211137	515275	205308	351711	228292	424046	268818	113198	202116	250814	243306	390200	234722	474872
273600	1878990	1634070	1248690	1633140	1381920	1779480	1576370	1146120	2041570	743168	1656980	2956390	2213130	1603280	688993	1259810	1431550	1110620	1535950	1648150	253615	516384	252153	254736	469195	576406	211768	506687	203122	349743	231665	417138	267811	113610	201152	253666	246047	390353	230955	471366
274800	1801790	1554990	1186430	1578190	1303980	1731900	1514280	1086090	1978280	708144	1572110	2795190	2132460	1531540	664636	1199570	1358350	1074010	1468220	1580780	253498	515544	257631	255952	463934	575655	214299	496500	202503	351098	237785	413106	268183	115870	201505	259881	250948	394144	228231	470318
276000	1714680	1478650	1122500	1514810	1226100	1677290	1448130	1022480	1910060	685670	1488920	2634230	2045220	1457920	637787	1139530	1288690	1033720	1396890	1510720	254434	513887	265786	262333	459708	577964	220348	488955	203388	354209	248822	410244	271954	120353	203035	270262	258192	401980	226934	473171
277200	1622020	1410310	1055540	1446500	1149420	1623500	1383270	962104	1836130	658239	1409430	2479570	1951670	1390460	610405	1071930	1221020	992192	1325910	1443020	258050	517882	279356	270434	459728	584468	229928	483842	206060	360180	263573	409636	278234	127855	206326	283425	271177	413340	227001	477672
278400	1526300	1341060	988742	1374900	1076970	1563400	1318480	902603	1760610	635974	1327020	2331220	1859750	1320350	583173	1000570	1153140	948643	1250940	1372300	265597	525115	298053	285186	463303	596836	244487	482541	210840	371743	286221	410814	288612	137675	212745	300254	290714	432075	229279	485013
279600	1434570	1260350	920418	1301710	1007810	1502580	1253970	844812	1680800	605006	1246910	2184200	1768540	1248320	558218	932684	1084730	909176	1179600	1299190	275348	537047	323838	304965	470797	613565	264679	482220	217428	386980	317372	414282	303759	150787	221865	324339	318968	457286	234922	495986
280800	1344030	1188040	860763	1233410	940393	1434810	1187200	791154	1600910	578666	1168090	2040590	1673010	1177910	532324	874564	1020130	867374	1104820	1226920	287691	554243	358144	332840	482658	637442	292349	484175	226969	408390	358610	421227	322697	168827	235150	355983	356112	488873	242728	514323
282000	1257730	1120310	805914	1160970	878052	1364800	1119810	743141	1518020	548296	1090170	1896790	1581180	1110100	507782	816828	955582	822417	1032470	1154780	304284	578451	400605	366767	499319	671182	329477	489974	238833	436394	411246	430025	349236	187282	251251	397239	403949	530338	254760	537095
283200	1175100	1052760	753948	1094070	816539	1296380	1052460	693845	1437380	519180	1010360	1758620	1495130	1044060	484631	760178	897459	776921	963956	1088570	324620	611193	454164	411590	523279	714078	377763	503077	254758	471731	476934	442915	381993	211324	271528	445611	462741	581384	269754	566334
284400	1092830	987218	701232	1021590	756522	1223100	983709	648478	1355500	489246	930250	1626830	1405600	981602	460947	702838	836137	732438	895594	1022080	350216	654929	513069	465667	554065	769056	437798	519748	274638	515870	553025	461246	423296	238226	297735	502687	532972	639551	288550	605296
285600	1016620	924193	651276	950144	701730	1151770	915748	603698	1274800	461746	861434	1499630	1320210	918330	436464	651753	778436	688978	830752	956759	383866	704756	580132	530248	592251	833615	507249	545980	297666	569390	633763	484680	477557	267242	326187	564346	614933	702458	310842	652015
286800	942542	861795	605457	880226	652528	1080700	852406	562692	1195180	436094	795730	1376790	1234140	862313	412724	607924	721657	648927	766120	893296	422684	761940	648986	602912	640239	910171	591475	578776	326963	629253	721068	513638	541625	296241	359754	634316	702593	768414	334868	707788
288000	874463	803106	564248	818574	606996	1011500	790432	524314	1117210	412581	737110	1261430	1149680	807745	389147	563420	668811	610638	703706	833837	469211	824614	718632	681595	693654	996308	680355	617764	361693	697784	805021	548897	618271	322894	398836	708958	794636	836138	362312	772662
289200	805627	747520	523838	760899	564605	943272	728716	487876	1045310	390184	674038	1153750	1067900	757123	368612	517638	620489	571414	648243	774657	522770	888000	786084	759680	755756	1089350	768697	665198	399662	770968	883812	591427	704206	346551	439776	783558	885640	900965	389755	843242
290400	739864	695400	486862	702994	526232	877617	670942	452830	975756	369477	617206	1052440	989404	709098	356951	475014	575404	534397	593668	720888	580886	953651	847709	839580	819817	1188720	851422	717697	440684	849308	954848	638974	801102	367789	479623	856480	970866	962033	419338	915576
291600	677471	645702	454140	644807	491681	814652	618390	420839	906780	345473	567316	960686	915268	665376	352681	439010	533726	499726	545198	668180	643566	1018210	904180	911697	887539	1289760	928419	778895	483939	923945	1015070	693529	902515	386312	522521	921635	1050130	1019620	448404	995268
292800	622185	600458	423214	593938	457264	753819	570819	389284	845398	323930	523363	876762	845872	623776	339301	404417	493295	466648	498617	618413	706200	1082100	954353	978897	952838	1385870	999350	845770	528009	996397	1066580	750598	1006480	404022	565668	979541	1118970	1071070	476979	1076330
294000	573194	556517	393059	546896	425157	697524	524256	360602	785397	303540	481651	800356	779742	589221	322437	374010	456814	435833	457591	574202	771114	1141700	994780	1033600	1017240	1479960	1057970	915713	570506	1063950	1106180	811460	1110810	419900	605340	1032520	1174290	1115580	501232	1157280
295200	527854	516236	363996	506513	396496	643118	481688	334083	730807	288631	444770	729304	718371	555689	303999	344344	423668	407327	420027	532522	836470	1192790	1031420	1078110	1080950	1564920	1101900	987305	610617	1122310	1132990	874931	1205640	433961	643399	1078670	1219770	1157220	526785	1229080
296400	487320	481155	338437	465926	369130	594800	441398	310241	680075	270619	409811	666930	661918	525475	286911	316593	392346	380966	386192	494953	897576	1244110	1061990	1113040	1140640	1640460	1136960	1056890	647302	1173580	1156170	941379	1291640	451826	677612	1115290	1255540	1192040	549874	1296530
297600	447711	447220	316585	426450	344285	548887	405164	287361	632264	254985	378063	610436	612643	496821	274799	291936	363483	356458	354650	461574	956130	1287530	1085910	1141650	1190710	1711480	1160810	1120300	678667	1213820	1173400	1001700	1364870	463215	707868	1144470	1289210	1221310	569415	1361350
298800	413757	414469	295347	390570	321152	507516	374657	265303	587158	237560	349549	559469	565404	468372	264123	270566	335293	333623	326228	430148	1006080	1326010	1103750	1161480	1234160	1773580	1170340	1185380	706494	1248770	1181660	1057980	1425300	471112	733730	1166440	1313750	1249170	586374	1416430
300000	382808	383108	273783	360727	300082	471593	345536	244492	546065	222372	323136	514774	522414	442166	255904	250257	312187	311451	302266	400284	1051850	1361760	1119620	1178220	1270330	1824310	1182480	1247400	730015	1275340	1181170	1108340	1473380	472056	752999	1181700	1332260	1272380	601972	1475220
301200	355091	355252	254088	333838	280259	435383	319442	225777	506978	205918	298449	471352	483374	417221	249032	231582	290291	292504	281158	374219	1096520	1389470	1128280	1190790	1303170	1867190	1185690	1302070	745285	1295290	1177290	1154120	1509130	476686	767478	1191490	1349690	1289790	616339	1521440
302400	330428	330468	237615	309912	263286	405301	296483	209750	470448	192994	276450	436126	447418	393467	238808	214817	269603	276046	259824	351445	1132630	1412420	1133860	1199980	1325670	1901200	1190690	1350380	759069	1311610	1172010	1199120	1533010	484725	781260	1192630	1361510	1301880	628297	1559680
303600	308590	309100	222585	286383	249512	379228	275205	195291	437826	181172	258010	402138	414411	372151	230831	200605	251820	261526	244721	329600	1131750	1398640	1120130	1192070	1304300	1875980	1172420	1287610	760697	1264220	1141020	1116440	1419650	467034	752458	1122140	1266780	1181350	591505	1412590
304800	265756	279967	210088	241823	232012	337996	232276	185163	379809	173561	230615	329857	338175	335986	216952	173415	217264	229845	208817	270540	889354	973082	794157	890796	869780	1399150	777701	791100	568326	825016	769314	710778	826783	298112	480062	685182	729113	688044	375427	856554
306000	193727	216112	162319	182624	183423	257382	173102	145622	301962	137842	182388	249854	253774	266786	173863	135488	164967	180512	164303	208418	534412	515701	429722	495903	485695	835178	408398	436317	328450	488826	426494	414741	460746	170515	289796	374976	449114	425545	225807	548979
307200	165483	194646	145823	167682	168207	228801	164231	123364	284746	122126	168259	248650	232592	244468	155669	125399	153874	159444	161580	198100	371752	329631	291236	323810	338072	578046	289933	313886	215071	359302	289977	303915	345506	120169	205298	254197	336068	323530	160381	429191
308400	163198	196518	143462	170672	173727	229793	170528	120148	288248	120189	169837	261406	226580	246186	147002	125886	156588	152909	170546	198388	298112	257439	238200	249599	277506	462874	241741	265848	166162	295632	231961	259692	291889	101537	165851	205198	287704	279211	133938	375522
309600	167547	203183	149396	175082	182160	241526	174431	126156	290604	124110	176400	272769	227691	255278	142953	129703	160765	150238	180172	202219	260506	234927	212831	218013	255969	409682	220103	252776	148285	270865	207455	246798	273358	93637.2	145607	187036	269394	266487	127578	358369
310800	169111	212393	159920	178552	192793	249510	176354	129788	292306	129352	183804	282968	230874	264843	139587	134679	167873	149854	189729	209135	252887	238387	209008	210435	258041	397114	216700	261835	144024	273243	205719	257756	282359	92794.8	141740	188696	268954	271654	134540	361151
312000	172306	220467	171392	180463	203095	255581	175817	134061	290527	133099	192479	290724	233702	273695	135779	139260	175607	150052	194790	213291	253757	252597	214656	216572	274969	402511	223150	283396	149443	285256	212389	279066	296351	97102	145411	196868	278039	287982	148050	379208
313200	176286	226911	179765	181545	211667	255983	170420	139776	284955	138384	200964	292374	236678	283511	132626	142910	180758	149748	196687	214412	259386	273142	227544	229820	298733	420092	232111	308962	159663	298561	224207	303861	308767	102623	154870	210602	294564	308713	164219	397577
314400	178704	227936	185266	179135	217212	253670	163908	144601	277262	142602	207912	290305	237886	288888	129926	145667	185233	148908	195854	211567	268908	298706	242678	247832	323963	440690	242354	330739	171412	312981	236035	329425	322137	109118	165224	225105	304809	328490	179294	411248
315600	178364	228547	187602	174931	220290	246685	157259	145917	269593	144686	210467	286862	236058	290200	127210	145861	188962	148522	192319	207589	278627	325703	257982	264136	343192	459400	252153	352086	183078	326650	248660	352420	339334	116455	177373	242229	319633	341614	194289	426200
316800	177309	227758	188307	170120	219383	238837	151449	144905	259081	145936	209048	280858	231507	286245	124672	143682	191282	148912	187115	202966	287652	346322	271882	278617	360020	472656	260928	371307	192282	338614	261108	373878	351761	123832	187972	258240	327964	356720	207670	437448
318000	175807	225489	186045	164686	214811	229527	146238	143116	249457	146415	205398	277543	230072	285132	123077	144078	199078	154006	188732	207087	337920	415845	345439	341226	465146	592033	371703	527840	250110	488731	380960	566463	566674	187096	294262	426073	564168	633694	318409	772247
319200	204719	269890	215193	193525	253476	264940	176024	163495	284922	169396	236412	342760	287182	339201	140743	168692	248278	190560	228965	268792	698520	885350	744663	723040	1001170	1205860	758147	1122970	506114	954884	748898	1066880	1118460	393465	562223	855854	1042160	1143220	565071	1349570
320400	252618	306445	237330	234219	276889	298542	207313	172386	312919	176176	250038	390065	334871	362202	143470	176689	268850	206134	243936	299135	1088730	1300980	1003050	1048220	1368990	1697620	955991	1509480	712746	1217660	941717	1364820	1385610	510426	684833	1070620	1203770	1289100	689210	1578550
321600	274033	298840	221337	239369	255468	287591	204533	160215	303488	164283	230658	374529	331666	333056	128388	161121	258357	192758	223627	280688	1196310	1416150	1051290	1131060	1433110	1853940	987292	1584590	766012	1246080	987864	1435880	1367680	532644	701280	1131020	1221570	1300690	727234	1622120
322800	265172	273001	200138	221204	227522	260716	183544	142646	279358	148078	204233	333904	300079	296582	110617	142589	235037	170573	197801	247646	1193540	1435760	1049820	1147750	1422210	1888730	984146	1584020	784752	1216050	1003180	1449400	1315750	532660	704469	1151740	1203040	1297630	751194	1606320
324000	245467	247774	182210	197892	204279	234408	160346	128809	253368	135290	181791	293301	266740	269087	98655.6	128446	213678	155542	175753	218567	1180170	1450010	1038630	1156000	1413720	1905350	982456	1567760	803177	1189480	1016220	1449860	1281310	536591	718526	1160490	1192850	1300910	766412	1600160
325200	227416	230279	170162	179043	188804	216319	143807	119553	232932	126485	167114	265085	243495	250326	91361.6	117617	199947	146079	160654	199100	1177920	1464010	1030040	1158220	1413740	1924620	974118	1555380	825914	1180840	1024510	1457540	1264660	543807	732537	1163830	1184350	1303720	779669	1605250
326400	211086	216132	158950	165256	177011	205746	132646	112614	218622	119840	156526	245648	228594	236371	84860.8	109750	189728	139607	149835	183837	1194830	1475130	1021090	1160550	1422950	1939600	968210	1555940	847284	1190380	1035610	1463030	1260260	556663	740998	1169750	1176640	1293360	778379	1608680
327600	197863	206080	149325	154798	167474	198843	125923	106752	209288	114867	147696	233418	219433	226097	79688.8	101727	179320	134149	143500	174562	1210080	1480520	1013220	1166100	1432940	1943700	969292	1556750	841906	1211240	1024870	1458610	1262450	562996	746277	1159260	1164190	1278920	772391	1608220
328800	185613	199091	144468	146302	161108	192469	121397	100612	202254	110631	139196	225794	211742	216158	75894	95096.8	171962	129416	137992	166622	1211380	1479350	1002280	1162010	1441760	1931220	970846	1556870	830770	1232720	1006500	1441180	1268190	563815	745958	1141780	1150380	1260740	761864	1599260
330000	174638	193556	142006	139328	157491	185311	118062	95842.8	195678	110480	132704	219266	207273	209586	72754.4	89445.2	167668	124616	134838	162051	1197890	1468200	987488	1148470	1438420	1913520	964042	1552420	813758	1250190	983376	1417460	1261660	554755	745822	1120280	1138120	1245770	745077	1581360
331200	169376	191691	142480	134257	157134	179341	115975	94366.4	190040	112311	129112	216015	202080	204725	70568.8	86680.8	165259	121506	133183	159719	1176800	1457510	971814	1133780	1432480	1892730	960194	1541510	793485	1256390	957964	1385110	1248220	542028	742411	1095910	1126350	1230740	727817	1557230
332400	165712	194772	148138	130115	161163	173987	115368	95824	186681	118166	130146	216397	199738	205586	68811.7	85722.4	167221	120290	135259	159786	1153990	1446490	958898	1114550	1419800	1866150	956423	1528910	772958	1256670	935700	1353700	1234360	529784	740509	1067240	1112560	1217500	709623	1526670
333600	165679	200460	158553	128807	169895	171156	116170	99516	184962	126332	135113	221052	200007	211283	67904.4	88227.6	172296	121114	140560	162663	1132790	1433520	943167	1095210	1406150	1830890	946588	1512510	752010	1248440	914923	1327570	1216330	517454	735422	1049870	1095600	1199890	691907	1496450
334800	167982	211653	173274	127939	181876	170462	117928	105031	185648	140324	144765	231846	203060	223284	69016.4	93031.6	181436	123499	149178	166415	1112370	1423770	927541	1073060	1387450	1800690	930814	1492940	736411	1241490	896264	1306030	1196880	504922	728578	1026150	1077190	1181240	676060	1469490
336000	172765	227255	193252	130971	200029	171335	121164	115643	189855	157890	158528	249419	210836	241574	71349.6	101111	195955	127945	161520	174089	1091370	1411360	910909	1051950	1366240	1774530	909417	1472640	722904	1231350	873551	1288000	1175530	490098	719211	1004550	1050960	1157750	662224	1447120
337200	180632	249536	220355	136679	224043	176620	126821	131740	198715	180841	177626	273475	221406	264884	76739.6	113580	217510	134886	179407	185718	1071170	1396510	892813	1032500	1348140	1753620	884267	1449070	712639	1219560	849552	1274540	1153830	475602	709829	982734	1025980	1137930	648580	1425930
338400	191569	280610	255328	145007	258414	183550	135563	155386	211024	209777	203405	306656	237823	298359	84554.4	131186	245697	146242	203122	200467	1050640	1383520	870676	1010990	1329100	1733230	855352	1428310	698149	1205440	822907	1262010	1126960	458724	698364	956596	1002060	1116710	635913	1405940
339600	209180	318556	301845	157047	300300	195203	147424	186413	228438	245403	237509	348233	259077	342148	97679.6	154734	281009	162703	234193	222404	1029890	1366080	848159	989034	1308140	1713240	824100	1405220	684310	1186750	793319	1249170	1095070	444859	689052	928182	972069	1095560	625410	1384220
340800	230800	366643	358530	173924	354130	212266	163846	229406	250830	285453	281982	400530	288433	398800	115760	186654	326860	183734	273378	248732	1005620	1348450	822951	965784	1287070	1686860	792312	1381180	668721	1163140	763578	1231800	1061780	429699	678915	898014	942488	1071580	614068	1359490
342000	259824	426304	424708	195464	421494	234310	185257	284410	279796	336843	338400	464254	323952	469318	139944	226408	381991	210444	324841	282391	977991	1328400	795075	937975	1264700	1653490	759147	1353850	654056	1137560	729342	1215430	1024270	413926	668057	866966	908657	1048850	602414	1331770
343200	295007	497345	502222	224295	501034	262966	212237	353190	314866	394229	409470	543696	370702	555537	169626	278038	450728	244828	389372	323231	948838	1306190	769468	910374	1240330	1624310	727355	1324220	636289	1112750	693975	1198840	983404	397979	654795	832845	875480	1025400	590208	1301600
344400	339937	580176	588125	258536	594760	298090	247532	432172	358887	460638	493902	636459	425218	656548	204655	340900	528676	285297	468214	371767	914517	1285100	740307	884028	1217850	1588500	691988	1293930	617753	1088400	660658	1174910	943258	381258	638305	798483	842752	1001140	578190	1268940
345600	399938	673231	682498	300811	701202	340911	289823	524479	409872	526009	591982	748224	490679	774809	243263	412959	616914	331669	563911	427670	881715	1264510	711726	852340	1193690	1553950	656156	1263540	597818	1059010	628318	1156780	905816	365984	622935	762908	803876	972950	564612	1236210
346800	470004	777386	781838	351454	820766	390364	341754	627835	469384	600564	706124	877761	566302	903387	287232	495897	712113	385905	678354	490428	850423	1240660	682590	819638	1167590	1520110	623140	1236630	577579	1028500	596213	1133180	868054	349970	606036	728672	770084	945671	552582	1199120
348000	554353	892999	885882	411737	947192	446616	403966	740039	536899	676717	832375	1027330	653922	1049090	333847	589556	813604	446058	808706	562460	818991	1217590	656072	787619	1142120	1490850	591621	1207970	558536	997542	566473	1112180	830518	336842	587552	695841	737226	920119	539648	1162700
349200	651960	1016460	992679	480293	1079720	509998	477118	859516	614426	762960	969071	1194580	752632	1203650	385084	693013	921240	512450	954188	637641	787140	1194440	628854	753568	1115320	1457350	560964	1178660	538200	965112	538273	1092920	794308	323422	570239	665288	703361	894786	529591	1130520
350400	761426	1142890	1092770	558943	1213150	579970	562287	980649	695597	832800	1110270	1380460	859914	1368220	439470	802690	1035030	582708	1113480	722500	755257	1172160	602486	723407	1088590	1422470	533371	1154000	519479	935798	513890	1067770	760823	310040	555032	635085	673751	870372	521799	1101840
351600	887241	1272010	1193940	646137	1351790	655527	660179	1104310	781556	915252	1254680	1579040	976506	1533620	498472	920606	1155510	658113	1282460	810908	722917	1149770	578922	693975	1061350	1386840	507829	1125700	499084	910268	488467	1045970	728027	298164	536491	606326	643577	845842	510351	1074220
352800	1022630	1400100	1289150	740563	1482020	737350	771569	1222850	874941	990508	1401040	1786690	1097140	1705630	562094	1037200	1274430	734074	1453870	905864	692048	1127020	557402	667200	1037210	1352370	485580	1100930	482312	882034	468510	1022670	696413	286241	520560	578318	615326	824076	498678	1044850
354000	1163710	1529600	1376530	843544	1604040	823235	892270	1334440	968918	1073200	1546830	2000270	1222550	1878470	628527	1153800	1387970	814164	1627190	1003000	664465	1103900	535536	643071	1012860	1317080	466017	1075580	465824	855930	449522	1000490	662417	275484	505697	553129	591484	799323	487235	1015630
355200	1310530	1647100	1457030	951708	1713770	910752	1022030	1441310	1064850	1128840	1682850	2211190	1348260	2047160	693376	1265050	1502090	892023	1796570	1102170	637843	1081600	516673	619161	988391	1283540	446498	1049860	450129	831919	431866	976829	625308	265348	490313	531062	565924	776799	475875	986684
356400	1456930	1755930	1521860	1061330	1807460	1003380	1155400	1537850	1158250	1196200	1812480	2419520	1471100	2204180	752146	1373140	1615110	967622	1962280	1198770	612515	1060800	499833	596671	966204	1253230	428403	1028580	435498	809472	416366	957960	597062	254438	475981	510296	543900	757765	467839	963141
357600	1601910	1850730	1573450	1169450	1884570	1095560	1285310	1621390	1245210	1246220	1930490	2608070	1589320	2347690	804716	1473790	1716860	1037760	2111780	1287490	587564	1043010	482373	575122	943008	1224440	411437	1004510	422163	786003	401250	939502	570706	245801	462812	492803	524548	738697	457128	943779
358800	1738460	1937450	1612870	1278570	1941880	1185210	1402200	1688340	1333300	1298030	2030290	2776310	1696430	2475020	850045	1565650	1797060	1099390	2250160	1371750	566581	1021760	467379	558604	921826	1195100	396151	983733	410777	766668	388235	923078	548136	237282	449201	478801	507384	722430	448000	924253
360000	1866780	2011640	1639030	1379740	1981680	1271090	1508790	1745510	1410830	1322310	2113650	2922210	1793460	2573220	893360	1638650	1873420	1152750	2373540	1448530	546182	1001740	453205	543334	902990	1164150	382453	961843	398431	748024	376816	906871	526273	229163	436951	465418	488725	706415	438997	902728
361200	1981050	2062330	1656480	1474680	2009130	1348800	1614450	1785820	1480750	1359180	2181360	3039570	1880870	2648940	930723	1702980	1926260	1204520	2474020	1510290	526729	981011	440804	528093	881736	1138660	372690	942686	387585	731783	367584	889480	506629	221974	426508	452045	474372	689782	430980	883569
362400	2078910	2100490	1659480	1558820	2010060	1425020	1721180	1807840	1542520	1375320	2221480	3131830	1952460	2698790	959418	1747280	1973150	1248660	2556330	1561610	508814	962762	430080	513508	864964	1115030	361268	924525	377336	715619	359877	874251	486948	215198	417750	440263	461858	672957	422673	867990
363600	2158470	2120910	1654140	1633780	1999200	1488770	1820420	1813990	1592350	1388850	2251760	3192020	2019420	2731310	980054	1780690	2005620	1278230	2613250	1600790	492653	945620	420257	500987	848184	1094280	351762	906765	368670	700248	352556	858991	470736	209068	407628	431684	450948	658372	414805	855989
364800	2217310	2119830	1644450	1699610	1967660	1547360	1904430	1809280	1634720	1387590	2262970	3219480	2067640	2733090	993128	1802330	2030180	1304060	2649620	1633360	478145	928364	413152	489688	829102	1072240	341459	889238	360056	687812	346192	846604	456549	203680	398557	422725	441349	645378	409312	841441
366000	2257490	2107030	1624170	1746770	1930210	1597690	1973490	1787640	1670650	1392570	2265520	3218080	2107550	2718350	996778	1814700	2039030	1321680	2665070	1649600	463414	909350	406046	481263	813348	1051870	334449	870793	351190	675089	341971	830701	443787	199038	390713	414408	432605	629353	401803	828724
367200	2275200	2084040	1592380	1783080	1879760	1643990	2022320	1755340	1693890	1383020	2247780	3191220	2125680	2681950	993490	1808600	2034730	1327830	2662830	1656990	452826	890667	401857	473374	796269	1030270	325054	851752	342891	664942	338799	814210	433254	195039	382759	410488	425313	618956	394241	817173
368400	2276300	2057350	1554620	1808660	1823890	1676830	2057080	1713190	1706460	1369030	2219020	3138790	2135550	2630920	986904	1791550	2023840	1330020	2633970	1659140	440969	876726	397885	466204	780928	1010600	319706	845394	335377	655930	336428	799114	424239	190734	375581	406000	420222	609273	387968	804706
369600	2257870	2019240	1520960	1819740	1761850	1707670	2078840	1661630	1717390	1340730	2174560	3072860	2131060	2569200	975472	1762170	2002000	1324120	2587680	1649090	431142	863985	394473	461634	769354	996132	314883	836084	330104	649012	336621	786084	418104	187933	369260	402315	416337	601465	380992	795507
370800	2226360	1972870	1477690	1823770	1695110	1727760	2073440	1606660	1722420	1317990	2125760	2991940	2112680	2494380	959811	1724310	1969670	1314850	2524470	1631950	423345	849589	393855	458989	755297	979867	312120	820296	325441	640845	339138	771276	413324	186029	364660	401032	415884	592009	374610	786384
372000	2183500	1924290	1435320	1816880	1624700	1739490	2053820	1548360	1724190	1283920	2076260	2902800	2096570	2414510	941148	1677740	1932130	1303160	2449430	1607440	417404	836694	394457	458880	743923	967929	310174	802749	320820	634503	343114	758518	407597	184902	359896	403170	415362	584905	369415	780631
373200	2128880	1871400	1392780	1799060	1558680	1743350	2014590	1495010	1721640	1247990	2019410	2802220	2073710	2337830	917616	1628900	1887490	1287880	2361870	1576150	413990	824290	396831	459883	731570	954634	310087	784604	316740	629509	349013	745445	405911	184330	355808	408065	417271	580395	363976	775262
374400	2064630	1817540	1348830	1773750	1492140	1743730	1965920	1441930	1717020	1206400	1958460	2702150	2045740	2252710	893355	1578430	1840030	1272150	2273350	1544450	410615	812120	400504	464638	718946	944300	313229	767804	314954	626533	358277	730981	406109	184525	351188	415908	421464	578598	359439	772369
375600	1994330	1765400	1302100	1738940	1431330	1738100	1912800	1381000	1707870	1162750	1889650	2593910	2011310	2167180	866612	1527700	1783380	1251940	2180620	1506150	407808	804680	406364	470488	708065	938466	318831	753578	312922	624970	371624	718854	408301	185922	349922	425539	428781	579004	356320	769640
376800	1922400	1710350	1256880	1701380	1365630	1725190	1850790	1326750	1696260	1114880	1821770	2494730	1973580	2084380	841010	1475070	1733070	1229990	2082270	1470010	407279	799665	415450	481536	701394	934539	327240	738308	312256	626041	388462	708924	413641	188440	349083	441368	439450	582443	352139	771530
378000	1848620	1651890	1210530	1652900	1305580	1705930	1791170	1272270	1682660	1072940	1751380	2392140	1933710	1997030	813623	1415920	1677940	1205530	1989010	1430270	409700	796068	426627	495477	694413	931811	337671	730079	314840	630864	410860	701559	421577	193192	350070	461404	451352	591839	351566	775075
379200	1772900	1595990	1163630	1605430	1244700	1681130	1726250	1217810	1665930	1025100	1679860	2284800	1890130	1892070	787007	1361140	1622770	1177860	1895110	1383950	414191	793367	441688	515237	691312	933048	354698	721114	319964	636688	438902	694992	432240	198632	352726	486576	468346	601387	350133	782086
380400	1693030	1544660	1117900	1554830	1190140	1655320	1657010	1166010	1645480	977806	1605770	2180620	1844770	1806610	758664	1305920	1560840	1147510	1802570	1342360	418896	794864	458606	541292	689170	939884	376479	713566	326821	645928	473740	694720	447075	206048	357048	518987	489999	613982	350100	790640
381600	1619010	1492750	1072850	1498530	1136290	1621060	1586560	1114190	1620080	935238	1534820	2082070	1794610	1726140	729674	1249630	1502360	1114440	1711170	1293510	428670	801417	480001	575635	690963	948206	404132	707967	337141	657480	515591	693445	465690	214510	364195	558803	516559	631412	351692	805166
382800	1541530	1435700	1027640	1441520	1083710	1583010	1517940	1064510	1587760	890237	1464190	1988600	1740280	1652670	705706	1187920	1439430	1079700	1620960	1241370	440750	810686	505705	618276	695254	961230	435347	706860	350116	673270	562554	695073	489162	224694	376322	604378	548941	654292	354266	825612
384000	1468470	1380420	984432	1384250	1032540	1542510	1448830	1015200	1553380	843777	1398420	1893650	1686060	1586660	681246	1120230	1381660	1046430	1531860	1191700	457392	823142	534622	667508	705367	977804	475194	708037	368436	697082	619310	702869	518660	237384	390933	659926	587186	680549	358492	848033
385200	1394460	1324400	939496	1326320	982552	1498040	1375600	966579	1517490	803768	1331300	1804750	1627840	1516580	653905	1057530	1323010	1008580	1448040	1139400	475636	840964	566194	727161	718496	1001500	521961	710611	389055	721527	680268	709638	551163	251363	408226	723422	630099	712828	363672	870004
386400	1319090	1267720	895942	1270160	935528	1452350	1306590	916067	1476470	759952	1266640	1715920	1570370	1449220	625116	995916	1265850	969925	1367080	1089760	497151	861260	599304	795645	738122	1026450	574544	715437	413135	753514	747282	723166	590018	266229	430338	792538	676440	749720	369854	900593
387600	1245510	1214700	850652	1210330	887014	1402010	1237170	867251	1433340	715648	1200500	1630320	1512720	1380960	598206	940929	1201120	927842	1286970	1037060	523833	885045	634961	872596	759468	1058490	634411	723560	441711	787696	814588	742340	635724	281809	456194	871558	730316	788446	377960	935835
388800	1172590	1161770	809576	1150530	841499	1349300	1164120	818283	1387930	675603	1139320	1544750	1452010	1315900	570166	887863	1139280	888318	1208730	990078	554376	908904	672307	953797	784118	1093770	698236	736429	475721	827603	882450	765898	686964	297508	482893	952704	784778	829378	385970	980634
390000	1102880	1110830	767428	1094200	797675	1296220	1092650	773368	1339250	641507	1078390	1461200	1392170	1251870	544468	835257	1080750	845995	1133200	939593	589317	937703	711051	1037630	814831	1132570	762706	751715	510982	868881	946593	794476	740312	312961	513837	1034200	841863	871428	395746	1025500
391200	1036720	1060510	729606	1037450	756516	1241260	1027490	730487	1287060	608002	1020230	1378960	1333360	1184990	518615	784314	1020180	805136	1066250	888462	627503	968685	749849	1124290	847118	1174780	827863	770372	547972	911535	1004870	829566	800729	328920	547589	1113080	901855	910550	406162	1072730
392400	970333	1009170	690634	980346	716748	1184700	959332	688833	1236070	574982	962404	1299740	1270890	1121880	492723	737211	965334	766007	998588	841575	671963	996938	787316	1206570	882351	1221330	891847	791133	583683	954599	1056490	870758	865392	343292	582455	1189090	959904	949456	416068	1124740
393600	907352	961464	653451	922455	677229	1128470	895135	649152	1182740	541923	907341	1223720	1209020	1061390	468507	693936	912663	726422	935996	797394	721438	1025980	819863	1283480	917554	1267230	947048	815900	619773	997906	1100300	915260	931227	357225	616218	1261570	1014900	990253	427392	1181360
394800	849263	914110	618727	867536	640876	1071740	831463	610510	1125530	510601	856035	1149220	1145080	1004700	444070	652286	859580	686872	877635	754003	772523	1058100	853871	1349670	954981	1314580	999744	842815	656258	1038170	1137520	962783	995918	370351	651868	1323940	1067650	1026810	438533	1235770
396000	791408	867368	584602	813002	606638	1014670	773020	575830	1069660	484356	806892	1080360	1087000	950581	420523	611461	814706	650152	823151	712823	825926	1089680	882644	1411100	991664	1360060	1038080	869916	689362	1076750	1184990	1013540	1058900	381044	684935	1375700	1113460	1060500	450079	1293740
397200	735142	828991	554460	761437	575228	959948	714412	541653	1014670	457332	758369	1012130	1026970	899524	396335	569829	767914	612850	771461	671677	881041	1122260	908951	1457030	1030060	1402920	1068280	900164	720385	1109710	1211110	1067760	1118890	390944	719973	1422980	1158350	1093110	461897	1348750
398400	685446	790755	524820	712982	544725	908778	661132	508635	959209	432426	713927	945781	970565	847963	374507	531880	727736	580665	720420	631938	938069	1150310	931706	1496460	1065160	1444930	1091710	931116	749388	1140080	1227780	1121540	1171470	399696	750916	1456910	1193090	1119270	471622	1402020
399600	639111	752583	495948	667573	518807	857121	612539	480405	909497	409652	672483	885815	914449	802736	352818	497096	688634	548839	673632	594971	995376	1180160	952121	1524620	1099440	1487880	1105620	964055	773040	1164500	1233440	1173350	1217930	406660	780290	1484180	1226720	1144940	482366	1457850
400800	595526	717944	471538	624484	493597	808993	567980	452831	860753	387417	634403	829582	861313	760262	332281	465061	651371	522372	628330	566016	1049390	1208450	968374	1545840	1129280	1524960	1115200	997785	793813	1186810	1233440	1221270	1262280	411362	811256	1501650	1248970	1163730	492176	1510890
402000	555088	685968	447276	582809	473422	761395	525350	427707	811446	367330	598076	781943	810126	720624	312692	436036	620461	498456	587600	537416	1099780	1234960	979734	1561850	1158730	1563210	1118590	1032270	813406	1206340	1228400	1271440	1299590	416042	836966	1515730	1269110	1182250	503694	1556840
403200	518472	655634	428263	544307	455901	718252	487791	405037	766222	349254	564627	737064	762908	680658	293202	409777	592484	477038	551355	507718	1133370	1257470	990867	1571210	1184620	1595720	1119430	1066440	829896	1221380	1219750	1317810	1333480	419127	862031	1521120	1280400	1196510	513610	1600150
404400	486123	629271	409933	509874	442718	677509	454346	387161	724182	332625	536572	696966	718432	644717	275188	386765	565545	455408	517019	481583	1174830	1281540	996938	1573610	1210910	1625440	1118300	1099850	842715	1233400	1207630	1361200	1361690	421891	882196	1521700	1289340	1203870	523769	1643540
405600	457710	605320	395818	476490	429538	639018	423479	371746	686749	317621	509403	659941	674898	614207	258490	363980	543341	437535	488390	456682	1209190	1303440	1001940	1577270	1235000	1653320	1112200	1131840	854011	1242810	1195730	1400170	1382410	423544	903973	1515220	1290560	1207940	533195	1677030
406800	432126	583797	383233	448674	422107	605383	397220	358696	653168	305369	485564	628225	633128	588872	242131	344245	524360	422071	462154	436989	1233310	1321270	1004060	1575570	1259380	1678710	1105110	1168210	862022	1251110	1181250	1435040	1399300	423602	922572	1508540	1286470	1212320	542850	1705990
408000	409323	565404	373905	420680	417942	575602	372457	348600	622706	293415	464633	602461	596415	565150	228170	327734	505570	410609	440450	421854	1257380	1340470	1006710	1570010	1279300	1699840	1098800	1198360	869394	1259970	1169460	1469980	1410110	423071	942636	1500620	1282250	1218800	551988	1731350
409200	392005	552208	367160	398378	418421	547490	351468	339448	595813	283942	447086	580919	562702	545607	214664	312530	491907	403838	422558	405988	1276110	1356160	1006980	1560410	1297240	1723770	1088520	1228960	875688	1266770	1154430	1499910	1416710	422303	956176	1488100	1272640	1220880	559417	1751430
410400	375054	541956	365121	378774	421639	523243	334880	334422	574192	276854	432008	563860	533223	530725	202878	300235	481148	398090	408359	393064	1290070	1370880	1005490	1554050	1315290	1741570	1076790	1261730	876679	1269950	1138590	1527550	1418090	419452	965446	1474420	1262400	1224930	566878	1765710
411600	362342	535317	364042	360722	430966	501334	320482	332927	555928	273900	421425	548950	506528	519116	193894	290410	473142	396015	397386	384202	1269900	1339620	970390	1519580	1268350	1682930	1022370	1191880	852075	1180300	1096030	1406820	1264500	397362	891647	1344540	1113210	1063870	525674	1531810
412800	316023	505484	377555	308739	447642	453641	267445	336871	508007	280351	401031	467073	422710	481420	179054	262210	416455	357985	352944	329722	956641	925646	656478	1068020	825436	1189130	671072	724030	614493	741831	738024	887244	742298	253452	555030	818440	651681	627940	341114	917598
414000	245003	407470	323648	241540	394241	369632	200862	287380	425296	241654	335228	390349	337282	407455	147559	218263	340623	294140	298200	275652	582257	527610	381395	588832	479905	703538	371740	411974	357751	444062	417047	541864	435078	147770	339181	477402	409260	398033	212800	599417
415200	233568	393697	309680	226462	394545	343864	197378	271339	424227	226002	321925	430432	331940	405955	138052	210592	330811	279564	298609	278232	397750	350642	266257	384911	328787	475433	255414	283370	232000	309734	280064	380679	304871	100445	241640	330209	304084	302602	154434	455924
416400	255546	409802	324534	237367	435510	352117	218505	284848	454041	239314	340339	508534	350012	436525	139157	223449	345598	288450	318076	294398	308140	274859	216787	293342	266866	369650	208569	228599	181623	250019	226099	312825	250449	82196	199851	264621	247936	256671	128873	384564
417600	283778	435574	351643	258118	473546	368375	241347	308323	483718	257808	368717	584464	375610	475638	141960	242678	371325	301546	338508	316052	265278	243118	192741	254546	243206	324057	186105	203245	159838	227850	204698	285014	230444	74766.8	183680	243676	224123	244033	122208	348252
418800	313702	456357	382184	280163	505260	382559	266481	331550	509453	276962	400267	652770	400696	515669	145965	262058	398729	310372	361004	340202	250018	241855	190388	247212	243894	314633	180139	199706	154969	226737	203957	286015	230013	73520	185032	243660	218388	248822	127736	340233
420000	346938	480678	411729	304162	537912	397868	293997	353386	525554	299776	434928	708170	422038	552882	148914	282545	422576	322159	378163	359243	245845	251962	195374	251424	254548	318549	178418	204581	158436	232953	207689	301950	237807	75469.2	194812	253319	216547	257245	138839	337510
421200	372324	494752	433583	320494	566803	406074	317486	373938	533838	321793	466314	741460	434818	578358	151190	300252	444210	334602	388057	374366	250224	268128	203872	260250	267685	330506	183714	217244	166621	248787	220017	329431	250661	79728.4	206349	261444	217626	267611	149645	343756
422400	391364	507961	450372	333714	585845	409551	330219	385670	529203	339483	482934	757542	441346	594226	143812	312213	459135	341507	390242	380240	253666	282319	212558	268015	282289	346242	197153	236435	179706	268116	233919	355223	257633	83753.6	215172	268660	220066	283998	161847	362789
423600	406135	515932	456629	338472	581148	405222	333427	390889	517644	352072	491453	769398	448210	604274	143621	319672	460483	340981	383901	380877	259085	298298	226715	280120	303474	368228	210401	254969	192562	279832	243131	372779	263605	89047.6	227008	277297	231903	307093	175130	380015
424800	412551	507770	452157	334458	564303	396153	333873	392133	501750	358004	492432	764084	442214	596614	142756	318733	454655	335596	369960	381422	265554	319476	247192	295816	321354	387594	216306	263814	201884	290152	248274	394506	274561	93647.2	241715	293242	242663	321957	187153	386452
426000	407911	492902	444064	326664	547886	385202	333943	388619	483768	358283	486082	755279	442994	592610	144413	323440	473716	347948	377054	407427	317122	396301	320693	373097	420624	505720	304250	390951	268261	435177	354172	609534	452892	139054	393550	480742	425240	578066	296816	700586
427200	492249	616956	535026	400542	686783	464918	422714	473181	562408	421496	586357	948706	573510	730525	175792	394078	608615	441121	469551	530448	650329	835349	663154	792638	870962	1039740	594888	837551	528941	857644	654092	1144850	889374	273335	719304	902193	776123	1005170	516284	1204530
428400	593847	718682	587580	478118	750186	533594	514676	518668	616132	433632	632650	1040410	649466	789624	187328	419010	658809	472376	503809	576285	1001470	1199330	871219	1157510	1180770	1466260	758644	1120430	718418	1094000	814227	1459890	1115980	356386	856341	1084740	921042	1146760	625137	1415900
429600	602825	695708	550088	475860	686865	527697	506460	490705	595271	404337	586708	981419	633544	737559	172930	393682	620722	439892	467984	542060	1125300	1319650	920093	1262910	1263300	1630360	796101	1191720	775209	1142430	857097	1558050	1161190	385011	888790	1131600	960238	1177280	666711	1483710
430800	554287	634434	497030	435608	607152	489463	458161	435268	549135	357458	521605	880474	576554	663916	152958	358837	549702	386731	419634	489374	1154890	1378740	935798	1295740	1288550	1708480	808247	1217640	804901	1153460	878918	1604590	1156160	397066	899942	1159260	973093	1196040	699506	1515540
432000	490655	574386	449877	388043	544795	446768	401577	394042	499792	322403	468820	776749	519577	600006	138850	326496	491674	347987	377877	445229	1166150	1422160	948209	1307090	1303860	1758020	816355	1227270	835086	1154230	896250	1630200	1139800	408481	911599	1179970	984462	1210090	723793	1535020
433200	441131	526018	415344	348116	500634	412481	356101	366006	459318	297161	430151	697908	478984	550092	128840	302121	452788	327881	346319	411008	1176220	1451230	953369	1304600	1318470	1794140	824170	1234400	855481	1154160	905884	1645100	1129870	418134	921730	1184960	993462	1221710	740766	1553150
434400	407423	485990	386331	317943	467267	386205	324415	348635	427181	278683	403310	642086	449607	514335	122133	281127	422033	314710	321495	386057	1183480	1477110	957985	1295310	1330670	1808600	827618	1238560	875148	1155490	915932	1655220	1128940	427444	930484	1180310	995326	1225020	745190	1563570
435600	384845	455040	362588	293470	440788	366675	303942	333477	404741	263496	381196	603590	425654	487569	116903	262117	398446	306511	301638	365961	1187440	1488940	958330	1286580	1341100	1802910	828662	1238880	880683	1164000	918286	1650310	1130750	435034	933252	1164720	993774	1218990	744873	1567290
436800	364707	429734	344031	272827	423148	349724	289996	322202	386744	249938	360951	574615	408122	464254	113210	246747	380091	301005	288094	350604	1186930	1490250	954745	1273700	1347750	1786870	825961	1238230	876211	1167250	911420	1639690	1134210	436362	931893	1145550	1000460	1209360	740035	1568130
438000	346218	409808	331226	256514	410354	334779	279861	312829	369805	240254	345792	551712	395364	447570	109776	235839	366723	294298	280257	340637	1185430	1485590	950494	1257420	1351320	1771180	822485	1231680	869720	1170790	904942	1624090	1135380	437293	930491	1126280	1003300	1193970	733620	1562550
439200	330267	395790	322917	243286	406356	321624	271964	310066	355413	234007	335228	534674	386069	436433	107482	229572	359308	289961	278432	332852	1179030	1476870	942781	1247050	1346950	1752160	816966	1223380	861617	1170700	903644	1596600	1135980	435070	928256	1104540	1000220	1182580	726358	1554810
440400	318873	388180	319318	234049	412236	311194	265414	313815	346525	232436	333336	524039	377419	431692	105764	230399	357104	288417	282501	328302	1172330	1466840	934843	1236640	1343440	1735270	811130	1216880	852810	1171240	897811	1570170	1138850	434974	924940	1089730	997212	1171400	717952	1546460
441600	311238	387589	320080	227654	423136	304902	263306	323571	341905	235264	338834	519024	372021	433652	105629	234963	361601	291255	292147	326838	1168980	1459720	930662	1226560	1341020	1719510	806735	1208500	843643	1173880	892360	1544590	1140030	431271	917788	1074230	992267	1163390	707453	1538530
442800	309600	391932	324430	224923	439552	303682	265166	338372	339968	240920	351166	519564	370699	441336	106105	243933	369231	296481	307889	328868	1164310	1453530	925993	1217250	1339840	1710280	799526	1200170	836855	1177390	892572	1523460	1139010	431435	913335	1061300	988448	1155300	700294	1531440
444000	309403	400099	331939	224203	460956	304413	270586	358240	340582	248714	368723	525189	370818	452314	108182	257828	383052	305407	328891	332596	1161560	1449040	922052	1209220	1333930	1698720	791518	1192150	830544	1179600	892814	1508240	1143680	426147	906385	1052940	986009	1150910	691953	1525350
445200	313271	415843	344773	227109	484664	308029	279926	383212	345092	259730	391867	536988	375516	469512	111686	276659	403119	319165	355312	339064	1156720	1441560	920205	1200230	1329320	1692830	785093	1183410	826335	1181460	896855	1495940	1145080	426661	898338	1043770	983897	1146540	688056	1518660
446400	322846	434626	360431	232526	514360	314032	294005	415378	351998	278689	423863	553940	383412	491862	118327	300410	430772	337019	388474	347939	1148580	1434220	918599	1198010	1324940	1686240	778646	1173120	824408	1181830	905416	1484350	1141390	421344	893685	1032770	982101	1139610	682813	1515750
447600	334560	461451	382270	241910	547401	324275	312642	454685	362436	304238	465681	576991	396540	520788	128651	333697	466633	362002	428232	358566	1139690	1428410	917193	1193520	1318760	1678180	772824	1163880	822952	1179630	914142	1475550	1133990	421930	887815	1026400	977995	1134160	678767	1507420
448800	352069	494430	407811	253426	584936	338246	337385	500424	375949	335115	516234	607324	412970	554463	143454	374537	509921	393023	477822	372964	1128140	1423930	915495	1189920	1310920	1669010	766051	1154200	821397	1172760	919979	1466640	1126940	415884	884242	1019770	973951	1129290	675901	1500800
450000	373785	535880	440568	269904	628403	355290	368837	554413	394196	372570	575886	644528	434166	597460	163978	422663	564758	431969	538370	389520	1110550	1416180	912417	1182590	1302880	1657280	758745	1141960	815634	1164010	924746	1453590	1115320	415473	878062	1013430	966717	1123540	672378	1488140
451200	402784	585193	477658	289884	676504	378533	406815	614860	417732	418066	646647	690892	458660	648211	188312	481109	626726	477271	610779	411268	1093470	1410540	908753	1174780	1296670	1645990	750944	1132730	809681	1152040	928581	1439150	1099410	410369	873605	1006790	957559	1118100	669970	1474730
452400	437912	641702	520771	314792	727103	406299	452654	683863	445286	472925	730543	743300	488744	707311	218244	549091	702024	533286	697094	434183	1075280	1402320	903622	1162990	1285380	1629840	741313	1118250	806055	1142000	932527	1422130	1084970	407763	868823	998277	947137	1108800	664936	1456200
453600	476864	707022	568624	344785	784007	440787	509094	753669	479289	532267	822769	804102	522068	774563	254520	625636	786102	594771	797868	463281	1054200	1395570	896570	1147770	1276340	1613230	731260	1105300	801044	1127640	930744	1410340	1070190	401927	862067	990586	938010	1100430	658742	1442170
454800	522505	781351	618585	379789	845226	478415	575111	835037	518953	595703	922831	872944	560483	848526	293652	707977	878200	663468	913171	497338	1034520	1385060	889228	1134020	1263680	1594840	720981	1089480	793631	1111450	927252	1393810	1051880	396594	856707	979670	929394	1091190	651466	1424860
456000	573910	859361	673663	422333	909080	522602	651464	918970	563916	665164	1033050	951273	602504	929717	339051	800194	977400	737105	1040160	534280	1014600	1369510	878481	1120780	1249300	1572750	709240	1072670	785628	1096350	922731	1376610	1033160	391218	849446	973730	912900	1077270	641979	1408320
457200	628552	942364	732222	470167	971785	570366	737908	1008500	615074	739286	1146030	1031500	648908	1018090	388225	894959	1085890	818548	1176800	576119	991496	1357690	867504	1104740	1234800	1551430	697306	1057150	773915	1077200	915896	1355990	1012900	384577	843058	969671	895721	1065110	633979	1389870
458400	691081	1026830	790260	517698	1037940	627248	836140	1095270	671691	814253	1263430	1117050	697990	1106490	443519	993782	1194560	903997	1317790	621037	968532	1344770	854765	1086600	1215680	1531600	685320	1040020	763003	1061480	906603	1335180	991828	377696	838695	962230	876589	1050340	626590	1371890
459600	757019	1114530	851124	578226	1101050	682258	941611	1184730	734788	886625	1379680	1203240	752525	1196780	502654	1091820	1309230	992249	1460870	672335	940673	1328920	842352	1064360	1199960	1508310	672460	1023950	751332	1044040	895812	1316620	968059	369326	830252	950395	857817	1035740	619174	1350200
460800	823772	1201330	911846	639220	1165510	742364	1053600	1270660	800624	959125	1493250	1293460	807209	1284710	564619	1189390	1420940	1084220	1600960	722806	917500	1311350	824472	1046140	1182570	1485570	660320	1005750	738485	1026890	884979	1300790	946544	361944	824505	941520	852843	1019640	609464	1330140
462000	891444	1286540	969945	701174	1228560	804608	1167440	1355630	868870	1028660	1602090	1379410	866283	1372490	632350	1283970	1533710	1177560	1737470	777497	892905	1292740	807985	1026270	1162110	1458810	647516	987353	726458	1008610	871978	1282410	922836	352629	817859	931045	833990	1000600	599989	1309490
463200	961245	1364940	1026240	767135	1289010	870855	1282730	1431150	940591	1094860	1705810	1470320	922581	1453040	692840	1371810	1636300	1270780	1864080	833143	867012	1275470	789424	1006590	1142830	1433920	632628	970490	711193	991490	854826	1263680	900318	343369	811439	920765	815902	982387	590271	1290550
464400	1029760	1442180	1079420	824470	1346250	937189	1394460	1501280	1012850	1152340	1799390	1561350	979049	1527370	755487	1452530	1729450	1360560	1980640	889547	840572	1252810	772629	987912	1123380	1409050	619489	951305	697065	972143	840894	1250660	876191	332693	806216	907174	797688	963308	578362	1267060
465600	1093510	1507340	1126530	902594	1401700	1003370	1499050	1567160	1085200	1209860	1886520	1629630	1035020	1597430	809045	1520500	1816130	1444370	2082630	944303	815553	1234220	754204	966746	1102260	1381080	604487	932322	683044	953492	823034	1233910	852601	323527	801017	893076	779729	942526	567837	1240340
466800	1153410	1567910	1171930	965685	1454520	1066400	1601800	1623540	1157650	1254410	1960800	1688700	1088950	1655400	861676	1577160	1892870	1523180	2162170	996221	789711	1210010	734449	946956	1082980	1352350	590845	913679	670334	933526	807067	1215400	828312	311226	794022	877772	760486	923431	556636	1217240
468000	1208040	1623940	1209420	1025540	1497280	1127630	1694690	1668210	1225750	1294610	2018160	1745420	1141340	1708420	910155	1623460	1960680	1595530	2227930	1046900	763811	1188620	715054	929338	1063590	1323600	577332	892948	659801	912572	786657	1192880	806381	302582	784348	861253	741898	903643	546166	1192180
469200	1258130	1669050	1241640	1083190	1533430	1186070	1779330	1709550	1292540	1324510	2066290	1806190	1190580	1749500	951988	1654640	2016350	1657150	2279940	1096680	738165	1164030	696758	910675	1042280	1294000	563316	874542	648007	891523	765687	1171620	783874	291117	777020	847181	723046	880341	534445	1167670
470400	1299360	1708560	1270380	1135510	1568840	1245910	1851050	1736880	1361250	1345510	2100360	1857040	1239370	1788950	982838	1675550	2055730	1707180	2312720	1141840	715842	1140510	677087	894016	1022400	1267460	548976	857414	635368	874002	747845	1152820	762771	281845	768412	830771	704639	859106	521896	1148090
471600	1334620	1736810	1293390	1182200	1596970	1302450	1912190	1750870	1425500	1355050	2122660	1906680	1283550	1818270	1004420	1683760	2081910	1747350	2329010	1184940	694207	1116380	658575	878631	1002480	1238170	536426	837646	623647	856490	729028	1134640	742091	270806	760512	814327	687135	841745	510145	1123860
472800	1363670	1756330	1311860	1225300	1614070	1349250	1958680	1763910	1489180	1348190	2131620	1951720	1325490	1833470	1021350	1681040	2099440	1783920	2328360	1223390	669866	1090880	642148	864904	979452	1207570	523901	818755	612176	838916	711045	1117280	722320	262617	752203	801204	670861	827067	497287	1100180
474000	1388510	1774890	1326260	1263630	1630850	1396470	1990250	1780380	1549420	1344730	2133620	1990180	1365310	1846870	1028430	1669780	2101480	1806430	2315300	1255560	649040	1064620	625044	857597	960508	1178230	511000	799817	600284	820750	694882	1095510	705299	253328	744673	787199	653235	806384	484678	1079380
475200	1406850	1783530	1335980	1305560	1641380	1440620	2010390	1777340	1609930	1336980	2127220	2023320	1401320	1855180	1027800	1648300	2094170	1823530	2292750	1282760	633782	1042370	610849	851284	941695	1148740	498962	781295	588700	803505	679181	1077070	689980	245278	732627	773931	638680	784468	473794	1056410
476400	1421530	1788210	1341920	1333720	1647450	1481100	2015250	1759510	1668760	1325390	2107010	2052440	1439640	1856140	1022730	1625420	2081940	1831770	2257740	1304720	615952	1015270	596346	845954	922414	1118710	488826	761303	578225	786685	665938	1058110	673472	236504	723987	761999	625480	762768	460778	1033070
477600	1434590	1788820	1344440	1361710	1648930	1516260	2008700	1744270	1725360	1302810	2075240	2074220	1470950	1858030	1013430	1596110	2061360	1837530	2216640	1325270	601522	987548	582936	840055	902507	1091440	480977	743028	571471	770918	653410	1038240	660875	229277	713696	750452	615352	743456	450260	1012220
478800	1446170	1784630	1344280	1387010	1649090	1548450	1992050	1730390	1777580	1282240	2040210	2094110	1507220	1852530	999018	1564500	2038220	1835720	2171900	1340700	587737	960247	570474	835829	884489	1063050	473270	723676	564584	757195	646537	1022260	648460	221447	705540	741806	605923	723965	437354	993504
480000	1451090	1773940	1339070	1404390	1644510	1580110	1966760	1703840	1828430	1257880	2001470	2113660	1536760	1843830	982473	1529610	2005120	1827480	2123110	1353380	576556	934085	559042	836642	865157	1037720	468368	706006	558028	744494	640310	1007680	638990	214802	696044	733490	597973	707904	426864	973285
481200	1458400	1765050	1338400	1414930	1634580	1607160	1941850	1669820	1876540	1237080	1957660	2127680	1568710	1832500	963023	1494700	1968400	1811120	2071190	1361050	566527	907777	548393	837672	846593	1013110	466460	687981	552771	732138	637728	992338	631836	208308	685442	728163	591900	693483	415841	954090
482400	1465360	1749500	1330100	1425920	1618570	1633970	1909490	1640560	1920910	1210770	1914820	2138830	1597120	1819110	947358	1457390	1923510	1794750	2015160	1363480	561784	884354	539179	842475	827442	990734	465340	670761	547842	721391	638532	977633	628176	202957	675473	726583	587520	679384	404592	937792
483600	1468530	1733060	1320780	1432900	1598270	1653940	1870280	1610240	1961170	1179620	1869370	2145610	1626330	1803800	924536	1421670	1887670	1773410	1965840	1363450	559993	862332	530611	852369	811452	967874	465852	654966	546259	713851	642539	966645	622152	198213	668218	725934	585064	667132	394842	924644
484800	1470250	1712360	1304150	1439000	1573070	1673430	1827690	1568380	1994230	1151570	1821650	2160860	1650930	1784000	905351	1379710	1842260	1740660	1912030	1359270	559331	840544	525570	864003	796899	948437	470448	638547	547036	706019	650940	957984	609990	193454	659395	726231	585283	657882	384661	912528
486000	1469400	1688610	1288290	1442330	1544750	1691330	1782550	1528110	2025160	1121200	1777640	2161670	1673130	1766430	884268	1337590	1792230	1708500	1857750	1349680	561776	817812	519896	877750	780827	929895	475796	624238	549890	699959	661448	950020	608484	189374	651583	729584	585390	649847	375586	903328
487200	1471160	1659620	1268990	1442010	1515830	1701320	1736710	1485300	2047560	1095580	1728430	2156200	1691510	1741660	860162	1298080	1741970	1670740	1799810	1340560	566346	798778	518996	893932	768079	915771	483264	611349	555597	697073	676160	939022	612007	185426	646666	736324	589473	644764	365454	893844
488400	1464010	1629470	1246390	1437380	1481980	1709770	1687200	1446800	2065100	1065570	1682830	2151700	1706370	1715240	836294	1253610	1690540	1627580	1742400	1326140	576302	780951	520274	914130	757992	901448	496009	599968	563129	698284	695386	933848	619222	183849	644888	745637	596363	640746	358784	888810
489600	1458370	1595950	1218330	1428680	1441530	1708990	1640260	1405320	2074660	1032080	1629880	2140080	1713960	1684970	811654	1208970	1632650	1582360	1683560	1308790	588193	766779	521630	938675	747678	890572	509119	588674	575480	698241	715035	934462	627668	181712	646859	755480	602304	639939	352127	885573
490800	1449770	1558910	1191650	1418190	1401360	1702230	1590100	1356720	2079570	994776	1574670	2119650	1716650	1652720	783860	1162740	1575980	1530250	1623330	1286330	603404	752093	526915	966660	739854	882633	525316	581024	590620	701125	735223	940041	638840	181380	644712	766208	612293	640761	345843	886361
492000	1435540	1519210	1159830	1404510	1358730	1697320	1543600	1309100	2076120	959116	1529320	2094930	1716320	1614340	757402	1117710	1517500	1476410	1563240	1261110	623468	742165	533488	997564	735349	878088	542132	573510	610752	707243	761075	944627	651114	181232	647233	781271	625782	643943	341788	887580
493200	1418930	1479180	1126270	1384220	1315530	1687290	1488650	1261780	2066140	922333	1475030	2063540	1717490	1574610	730020	1068990	1456870	1417320	1507450	1234070	647032	733483	540606	1031670	731348	875573	561233	571605	635209	715224	786265	950914	668647	182725	651552	797934	639980	650284	337794	894464
494400	1398960	1438060	1092560	1364930	1273620	1669070	1431210	1210740	2047660	886552	1421200	2027930	1705850	1532070	699782	1020780	1397520	1360580	1448960	1207540	673398	727480	550272	1066220	729424	875030	580925	571150	660358	724248	809946	959875	688607	184829	657882	814403	656885	657785	335644	904233
495600	1376750	1393180	1058130	1341600	1229770	1649940	1372600	1163810	2020940	848641	1368560	1988320	1687780	1485760	673050	972436	1336060	1299060	1391430	1176010	704622	725767	562150	1100490	730688	879194	602170	573128	691786	735883	835122	971077	709075	187272	664101	831720	676436	667110	333857	919522
496800	1348650	1352420	1020720	1322640	1187090	1626200	1312820	1112240	1988510	808278	1313590	1943540	1662350	1437970	646302	925077	1275910	1238570	1331120	1143370	737301	725908	576331	1140680	734172	886116	624258	577306	726436	748402	859755	985049	732786	190036	670536	852312	699964	679442	334492	934582
498000	1320210	1326100	982811	1292980	1144390	1601550	1251310	1064020	1952330	768722	1256820	1894670	1634300	1390020	614771	879647	1217910	1178030	1272210	1108560	773808	729164	590810	1178740	742459	898049	645670	583547	763810	762072	881188	1002770	756071	195240	679524	871149	720105	692835	335960	952723
499200	1289830	1287720	943717	1262300	1099900	1566550	1189160	1011950	1905590	729100	1201800	1840030	1604000	1338630	583634	833168	1165800	1116310	1211910	1072940	812906	734055	605367	1216880	748673	911373	663660	591702	800703	775557	901451	1021810	779225	198640	692232	890538	739720	706160	339460	973339
500400	1256620	1236280	905340	1229700	1057370	1529030	1128690	963188	1857050	690959	1148020	1777800	1567700	1288960	554016	788970	1114340	1051800	1156910	1035960	853391	742596	622153	1249850	758128	926093	682814	600235	838722	790762	921420	1043330	805181	204990	704886	909985	760267	722694	343545	997929
501600	1220500	1187010	866227	1193540	1018920	1491910	1068090	914280	1801040	653637	1094860	1716640	1527980	1239250	526188	747860	1058720	986872	1102640	998281	896489	752924	637877	1281230	769752	945463	701258	611310	878586	806393	938440	1066580	831222	210256	719126	922440	782908	739846	348887	1026200
502800	1182130	1140140	829232	1163140	977208	1451130	1009650	869730	1743960	617025	1040430	1651700	1485650	1185950	499824	707484	1005060	927574	1048420	962431	944732	764757	654707	1311030	782212	967496	716374	623680	919642	822078	956549	1091410	859119	218043	736438	931736	802440	757229	356999	1055710
504000	1141240	1094490	792211	1122530	936796	1408120	954174	826138	1681520	582680	988657	1587020	1439200	1139250	471905	668469	953529	874958	999089	923391	990206	782052	671860	1333090	794954	988461	732796	639970	956446	840120	973515	1113470	883876	223273	752765	947402	823038	777394	365603	1087300
505200	1103290	1048280	757203	1082950	900534	1362700	895945	782372	1615870	550459	939115	1520660	1392570	1091780	446024	632247	902942	823365	949047	886934	1035580	800967	688101	1357670	813076	1014540	747955	656112	989051	855816	987930	1139410	912072	232773	776631	961027	843818	797235	375065	1118000
506400	1062850	1006840	724613	1044150	865531	1317530	841516	740773	1551750	520110	889765	1460200	1343170	1046530	419896	598326	855697	776072	902240	852138	1071460	823510	706934	1373380	831951	1040870	760956	672955	1017960	872468	1001820	1165640	938285	237762	807011	975232	863678	818210	387569	1148780
507600	1024140	965866	692808	1008950	833584	1269670	793318	700823	1483830	491763	841686	1399390	1294950	1005190	396634	567480	813004	732102	860533	816543	1113390	848043	726837	1388990	852403	1068900	772781	692491	1043460	889728	1015920	1191720	963371	248598	830020	985172	878275	839996	399842	1181110
508800	985628	926050	662499	979255	804668	1224500	748903	667790	1419190	464396	798488	1338550	1243930	968073	374523	539117	770097	689388	819220	784484	1153390	873120	742830	1401500	871770	1095380	784438	713080	1065810	907668	1031550	1217180	985998	252896	853796	993204	892542	860858	415386	1212580
510000	949429	888968	635620	944381	778013	1177720	705784	639615	1355330	439496	757935	1284050	1196130	933995	354702	512252	731953	650376	779590	755398	1193070	900900	761493	1409170	896451	1125330	796608	732907	1085680	924803	1047350	1249120	1010390	264662	878672	1001630	908012	885234	431426	1246620
511200	917764	853777	609099	905842	755576	1131320	666351	612122	1293120	417777	722454	1230960	1149130	898473	335388	490132	696772	614631	744803	730590	1233850	929796	780028	1418540	919663	1153390	807730	756121	1103570	942450	1061050	1273520	1030700	267894	902276	1013940	920937	909048	449086	1277550
512400	884028	826075	586756	870762	737444	1087300	628504	586648	1232510	398502	687624	1179490	1106040	871352	317086	469256	665012	583318	710804	707838	1270370	960262	798012	1422490	942612	1180950	819477	781550	1117270	960197	1075030	1296310	1047950	279778	924156	1017750	935072	934994	463890	1306340
513600	851365	798162	566753	839734	720244	1044970	594799	565708	1175340	382208	657039	1130780	1064110	845583	301682	451879	636996	554844	684316	686612	1303470	993095	816293	1428750	967888	1210440	828341	805381	1128500	977186	1088450	1320580	1064870	282040	946263	1018400	946927	959309	480657	1334460
514800	822930	775615	549286	807795	705647	1005440	567594	549815	1119600	367360	630470	1088870	1020740	823912	286993	438631	611176	530185	661672	663682	1335840	1027030	833755	1432940	993579	1238770	837038	827049	1141120	993179	1104360	1343450	1078420	292290	969817	1023360	958074	982168	498006	1362660
516000	796369	755333	533382	780184	694506	966455	543484	536728	1069950	353388	607766	1052920	986199	805550	274630	427983	589050	510775	640519	641822	1362650	1062340	848618	1430190	1016700	1266160	846727	847442	1154030	1009410	1119550	1367880	1087970	293831	990735	1025630	968492	1005070	512668	1384910
517200	775435	737680	520680	752335	687795	931984	523086	529305	1020470	345338	594337	1018650	949478	790334	263361	422490	570508	493335	622505	627398	1388410	1095960	863542	1429460	1040310	1292140	856670	867290	1170370	1023560	1130470	1390950	1096160	305289	1012500	1023100	978835	1026170	530010	1404850
518400	755703	725854	510813	725868	682474	901011	505417	522780	976029	337854	582020	990329	916945	778449	255132	422142	554276	479355	612349	617046	1407570	1129470	874527	1427420	1060600	1315380	858564	887223	1186580	1036160	1144320	1409760	1101400	306127	1033920	1023220	990998	1046180	544979	1423920
519600	736871	715791	504330	704051	678182	871286	493102	522238	938432	338205	575048	958457	885196	768421	248530	427355	542427	472794	602174	598027	1387620	1124800	861820	1383510	1024100	1265160	822396	829309	1152850	962037	1106360	1287580	978441	296680	968516	944740	893205	945537	513098	1204520
520800	649713	677714	512838	616442	674522	788506	417608	520487	823445	347727	552384	792055	740268	721783	229661	410651	480025	431275	548157	505049	1043100	787335	612710	989822	657304	849792	565016	485413	812761	592738	771290	793692	561484	206105	628836	608894	541750	587052	336156	697027
522000	491189	570710	445465	476701	584762	632231	339730	434563	633172	304717	467882	614409	577335	614190	189772	358772	401298	358984	471952	428786	613409	445933	361460	551273	377251	479995	328120	267068	461848	343239	445064	473405	321046	122187	381111	357411	329916	374588	207965	434604
523200	429462	573521	428634	428318	563578	561330	358800	412047	553326	290138	455460	588332	529518	593760	184260	373943	400970	360706	480754	430767	393269	296740	248900	347279	255414	310078	228334	185315	303667	240362	299940	330261	220441	85371.2	265084	241342	230465	276175	148188	312741
524400	423189	607683	425785	414423	567663	536006	418649	428285	522433	303571	481674	581188	510862	606564	194658	413888	422363	388212	514882	453821	293692	232873	203449	263558	203831	231122	184647	148376	232575	195297	235405	265959	177705	69669.6	217954	191554	188184	232986	122571	254092
525600	436955	635967	436900	412931	598014	523639	479834	460585	505986	328947	526741	583692	503229	628441	206925	460178	448361	419082	549192	480560	248350	203752	180953	228440	182368	195959	166553	131180	204578	177375	210065	238842	161081	62892.4	203915	170681	174168	218843	114407	227242
526800	452129	658804	453873	413828	630042	515224	534083	493397	495376	354364	567691	587866	492952	644421	219956	504095	478714	453282	581382	503827	231142	197625	176637	219241	178111	183670	163760	128853	201815	178646	208405	236341	159488	62010	205986	167892	173050	224145	118466	223515
528000	466567	676427	466940	412400	654901	510738	578105	523871	489174	379250	600856	594638	484785	654579	232762	540443	498182	482362	610058	516881	232306	205308	182916	223042	184682	185075	168917	133214	210079	184828	216838	245299	164173	63592	215812	172298	177702	236192	127549	227130
529200	474729	689088	469445	407416	666750	501384	606569	548136	479234	399090	621742	596558	474977	657490	244134	564061	514881	505707	627458	521138	241867	218013	193918	234168	197500	193902	180248	142732	222691	196403	231446	262110	172054	67878.8	232658	183143	187836	252718	138568	237993
530400	476214	691160	467353	399623	664520	486729	615404	564361	465006	414968	632950	589871	465325	652598	250201	574522	514840	520848	630744	517734	254512	233571	208659	249029	213832	207340	192624	154086	237858	207620	248607	281372	178694	72729.2	250902	195182	199550	271998	151010	251664
531600	469735	680426	461001	387433	650750	468208	612537	569484	443190	422772	633001	576494	449184	639648	253014	573560	507722	525591	621458	508148	268202	250765	224106	263818	229908	221357	203454	162666	252092	217584	266980	299839	186188	77420.8	268990	207649	208686	289857	163097	262623
532800	455345	664030	453961	373048	634044	447980	598226	568104	423203	423844	623170	553880	427456	617807	251112	563886	504035	525839	608011	495741	282128	267422	237210	277424	246626	233485	215242	172295	268808	230451	285925	320282	194736	83744.8	289738	222588	221352	308421	175313	275812
534000	437229	647563	444229	355395	617250	429002	586394	563315	405373	419791	612384	535328	413500	604502	253429	563504	516176	549050	615178	507281	334742	330468	302541	342406	319886	301699	290874	248045	360197	342781	405436	489500	317205	122087	464283	354338	377282	529464	279507	503206
535200	508004	787538	530391	422402	793414	509948	720032	707881	480129	508260	747827	669039	525078	745472	325479	697630	658022	699760	770395	635436	708701	749240	647045	740275	707366	686743	590618	579660	760485	718412	801188	987145	664641	247754	892589	693487	753243	954486	514703	948873
536400	624650	907648	581992	521642	876792	596546	839593	785998	563289	539925	820379	767440	610759	810213	347919	743471	710425	742366	826359	683970	1120150	1124400	882160	1121450	1010590	1045180	784529	837002	1078890	949683	1073210	1300460	872019	333345	1116730	905337	947525	1113970	643455	1172250
537600	641878	875882	550112	542033	785590	604169	814166	738999	567952	506095	777772	755223	607782	769888	319960	692015	671752	691434	770477	653452	1292140	1261820	943068	1270540	1114950	1203190	849852	925379	1193390	1013400	1181420	1408000	934935	368923	1203000	997404	1015650	1160530	695199	1271210
538800	610560	808764	501943	515908	694645	576880	739119	657038	536937	447721	705350	712950	568933	707122	282109	633457	608391	613110	701257	602845	1347640	1333400	963590	1340640	1166770	1294760	880183	971174	1243850	1040700	1249450	1466090	958800	389051	1250430	1054710	1046020	1185150	729834	1325960
540000	561082	744852	457341	477737	627830	543919	657435	590761	503888	400596	638301	662979	528097	649104	253514	582348	554192	551703	637518	554854	1367600	1382820	977824	1389260	1203900	1353910	901694	997076	1279320	1058710	1298960	1508610	973903	404197	1284190	1100930	1065520	1211170	755748	1364060
541200	512739	696600	426930	442937	582588	513121	590075	543095	475166	368074	584881	620060	496247	603754	234351	544184	513477	508736	588709	514304	1379000	1421220	986587	1418790	1230580	1393290	918636	1014670	1309610	1071720	1333460	1541320	981824	416215	1313320	1130900	1077190	1225800	774012	1386690
542400	474756	657620	399418	416261	542872	486038	536934	506388	450490	343090	541111	585275	472690	568704	220308	512140	480461	476945	547576	478917	1396730	1446920	992912	1436980	1248420	1415460	933337	1025860	1327110	1080490	1355630	1559680	983532	423118	1334630	1149430	1083090	1238050	780058	1394050
543600	446176	627769	378132	393019	507515	460872	499078	475312	429922	325086	503252	553027	451304	536515	210213	486448	452992	456052	513368	448998	1406410	1457750	995301	1443450	1260880	1422610	941771	1026590	1333290	1083820	1367190	1566530	981181	429352	1345890	1156590	1084380	1241540	778561	1393800
544800	424556	598154	356994	371608	473554	440070	472286	446808	413456	305470	471351	527284	431355	509437	203632	465824	430923	436869	487312	425190	1403260	1453710	991830	1443730	1263010	1417040	943605	1026160	1325890	1082720	1359940	1555360	975125	430672	1345660	1152400	1079870	1236470	771132	1387030
546000	403767	577721	338933	354566	444812	418981	452401	421638	398648	290498	443530	503235	414796	486009	200743	446468	411442	421509	467576	407127	1395510	1444270	984517	1436390	1259450	1399000	941144	1020930	1314600	1080070	1348010	1543790	971445	430282	1341790	1142920	1071010	1226740	760831	1376110
547200	384308	560332	324672	338640	424694	401643	438859	404438	385547	279771	422334	483953	402693	467001	199124	434460	396615	410698	453143	392496	1383460	1432770	977970	1430200	1253540	1366840	936112	1013720	1302490	1075010	1335170	1524020	968661	427302	1334740	1128410	1063130	1215230	750641	1360790
548400	365812	546005	312430	324176	411100	386560	430280	392523	377100	272584	407305	467690	391570	452657	202338	425160	387320	405156	445524	380966	1369520	1421350	969124	1425290	1245240	1345010	930334	1004300	1285930	1068330	1321510	1505010	966156	421001	1321430	1114560	1059280	1204970	739488	1349530
549600	350589	537183	304744	313151	401887	374514	427511	384272	370364	270558	398569	456291	380169	442534	207184	421646	382176	402890	442526	372161	1361800	1410970	962852	1420450	1241570	1327370	928825	994016	1273830	1063180	1312610	1490890	967885	415825	1307260	1102040	1055040	1194260	727807	1337840
550800	337029	532928	298522	303786	397201	365561	428586	381123	366793	270629	393080	447917	369956	436960	214712	421779	382440	403808	446279	364619	1352570	1399410	955304	1418070	1234570	1311860	927218	983107	1266200	1057510	1309170	1477450	970568	409006	1292470	1096150	1051910	1187510	717119	1328620
552000	325148	529636	297279	296989	395859	359261	437543	378748	366098	273092	394045	442253	361964	435023	224413	423866	384145	407686	452848	358988	1349060	1389890	948559	1415730	1225750	1299320	924265	970920	1258290	1051800	1307640	1467060	973946	404048	1282140	1092860	1051020	1176450	706743	1321240
553200	315543	532674	297155	293034	395922	354858	449933	381221	367867	278973	400066	440548	355373	437647	237772	429711	391436	416540	465254	356411	1344910	1380370	942776	1414960	1217590	1285660	919993	958663	1251160	1046170	1306030	1458550	977806	395876	1271830	1090350	1044900	1169100	696617	1313610
554400	308960	536596	300631	292064	399865	353319	467080	388033	372595	286890	409988	442362	351572	445107	254682	440536	402062	427372	484021	354800	1336130	1373000	936161	1414260	1210790	1273400	919261	947602	1248450	1044770	1307400	1454230	980168	390070	1263270	1082310	1040780	1160560	686182	1306440
555600	304421	544042	306408	293958	409238	354843	490079	401180	381260	299380	419124	447141	349453	456438	273840	454403	416775	443550	508238	355902	1329670	1363920	929815	1412020	1206300	1262510	915858	935566	1241970	1038620	1304880	1448510	980984	381815	1251220	1077360	1033240	1151020	676606	1298120
556800	302783	557334	317213	299261	422976	358310	516866	416780	392145	317296	437398	455489	349557	472808	297444	473289	437167	462568	534658	358991	1317330	1354180	920779	1409250	1198280	1249290	910763	921923	1237520	1033000	1304040	1441720	979095	375396	1240180	1069980	1027010	1138620	665562	1287650
558000	303234	573544	333056	306830	443001	366062	550854	441170	407900	340865	461301	468249	352289	492514	324178	496630	464483	489246	569390	365429	1302880	1341160	909483	1406290	1184500	1235150	904363	907311	1231700	1027800	1301240	1432970	975685	368198	1225900	1060470	1014920	1127160	656493	1276120
559200	308141	597346	353820	317013	469563	375991	590787	468044	428299	370086	493381	486200	358335	520023	354149	525365	498136	521096	610889	374977	1290140	1327690	896400	1399270	1169330	1219170	896581	893634	1226140	1018530	1295810	1431550	971812	360428	1209150	1050750	1002570	1115980	645822	1261270
560400	316409	626777	380567	332205	502935	390545	637121	505833	451067	406983	531048	508313	366957	553543	389842	557920	537266	560617	658416	389976	1272870	1309470	880586	1387030	1153830	1201570	886134	877156	1221080	1010350	1284090	1424880	965056	352986	1192980	1037310	984905	1110010	636994	1247470
561600	328485	665446	413280	350109	545736	408380	690675	548088	479485	447483	575456	535472	378603	594131	427570	595530	584985	605614	714208	408185	1254860	1295080	865987	1372960	1142660	1185300	874171	859569	1211840	1002270	1271430	1415210	955923	346534	1175420	1022830	968613	1093690	626497	1233150
562800	344958	709606	452311	372950	594446	429068	749246	599190	512807	494564	625768	568477	393824	640733	468946	636338	638190	658465	772304	432206	1235160	1275890	851270	1359990	1127980	1166060	862794	845888	1199660	992753	1256810	1404900	944505	338730	1163470	1007570	947242	1074570	616956	1220450
564000	366554	761376	496852	400214	652558	454960	814481	655882	551338	546670	681228	606001	411308	693785	514536	683980	697179	716090	837805	459888	1214610	1256310	834574	1339880	1114320	1144770	847687	829009	1192320	982321	1240100	1392510	932704	331662	1147130	990187	926703	1055520	607050	1206300
565200	393704	820224	546157	430846	719253	483664	885045	721704	595203	606565	743314	646358	433212	754070	562929	738494	762250	779762	907744	492395	1192850	1237190	816367	1319040	1099560	1124740	833952	815476	1181970	967372	1221620	1377710	920222	324020	1127960	972030	905090	1035480	596689	1189800
566400	424674	883680	598467	465949	792550	515240	961931	792643	642165	668452	807049	693190	457814	821479	613660	790276	832860	849096	979742	528776	1169990	1216960	798262	1299650	1084080	1102530	816924	800949	1170690	952485	1203650	1361680	904700	316066	1107680	952916	884381	1015880	586458	1171020
567600	459088	950333	656615	505241	873984	550082	1042720	869270	695607	735782	874838	743539	486540	891690	667218	846613	906026	922442	1054710	568107	1146180	1196740	778796	1272860	1068820	1082560	800181	784645	1160790	935912	1182870	1345100	889663	308431	1087180	932171	861113	994646	576331	1150010
568800	497978	1023860	713495	545476	959889	586937	1127920	948898	748074	807049	945076	799626	519730	966856	719674	906154	981760	1001050	1130980	612434	1123340	1178560	758155	1249220	1050400	1058620	784350	766232	1148150	919791	1160360	1329140	869911	300375	1065570	910222	840348	973668	568032	1132910
570000	540249	1096010	775811	589847	1050460	627239	1214350	1030700	803560	879713	1018240	857443	552395	1044380	772090	968185	1060590	1077270	1206310	661352	1097480	1157330	738575	1221620	1033060	1035350	766439	748967	1138150	904512	1137870	1310200	850696	292271	1043550	888836	815884	952697	557446	1111460
571200	587800	1168140	835534	636677	1145780	668203	1301680	1115630	861144	950764	1088190	917166	590996	1123730	833134	1029450	1136380	1160090	1281950	712324	1071550	1131790	720372	1196700	1015340	1012730	749132	731499	1123590	888385	1117470	1292370	832674	283530	1021450	867610	793147	930835	547804	1093120
572400	636394	1238580	895537	684168	1237890	709610	1385950	1197230	919800	1019800	1159340	978334	630373	1202400	885414	1088120	1209440	1232850	1354860	763652	1049800	1111180	699962	1170720	994145	990264	731975	713911	1110020	870350	1091130	1271650	811680	275628	997276	845061	772014	909203	537512	1075260
573600	686475	1308660	951602	731442	1330610	750932	1465180	1274340	977538	1084600	1224220	1044130	670204	1278720	931602	1147270	1280330	1310750	1461630	817970	1023520	1088570	681924	1148180	976330	968642	714237	695841	1096490	850185	1068700	1253060	791532	267067	973743	823648	749618	887869	525828	1057510
574800	738127	1371820	1005800	777794	1417530	793295	1542220	1346180	1034750	1145130	1285190	1108630	712431	1352670	971573	1201720	1346850	1376320	1526590	869535	998662	1066200	663282	1115760	957739	946055	695574	678514	1084000	830495	1043850	1232200	769732	260190	950128	801822	728868	865810	514292	1037430
576000	791307	1434550	1057690	824980	1498380	833688	1615100	1415110	1095040	1200630	1341350	1173480	754803	1424840	1012050	1255200	1410970	1437320	1586730	924603	975541	1040750	643517	1084430	937732	923037	676876	659043	1070960	809929	1020380	1213850	749005	251616	929153	778264	704509	844149	506235	1015160
577200	843024	1490860	1101880	867454	1570210	873261	1679800	1474740	1152930	1252280	1393690	1237930	797290	1490630	1044800	1295630	1463900	1489680	1638060	976626	950963	1016920	626693	1056330	917314	900009	660369	640175	1054910	787838	998944	1191380	726468	244944	908416	756036	681862	823785	495550	993769
578400	897054	1539630	1142710	910008	1636050	913031	1737130	1532970	1206000	1298380	1440460	1300670	842538	1552160	1070380	1334850	1511650	1537190	1673760	1025520	926978	993125	609274	1028630	896553	877597	642392	624172	1041450	767070	972358	1171080	704913	236303	887778	735524	664804	803278	484994	973302
579600	943946	1579450	1178300	949825	1691370	950676	1789440	1582270	1258840	1334220	1482160	1363020	886598	1605240	1093690	1370570	1551020	1574020	1707150	1074080	901993	968557	592504	1000000	877055	852534	623880	607263	1030020	746419	947884	1146070	683014	229828	869239	716274	644810	783422	472005	951061
580800	991582	1615770	1205280	985820	1727210	987122	1836410	1619110	1309090	1363730	1518030	1423350	932027	1659280	1109130	1401170	1585920	1608350	1741520	1118450	879204	945677	575328	969958	857002	827383	607377	590695	1016670	725914	924141	1119520	661745	222113	849996	696526	627108	762168	459648	931966
582000	1036880	1648770	1236680	1020560	1755430	1024460	1874550	1653890	1354990	1387400	1548320	1483940	977030	1711140	1121520	1427220	1616060	1634710	1774190	1158280	857908	922976	561964	943873	835127	804874	591246	573679	1004290	704356	899360	1094410	642048	215432	828087	677269	609293	742518	447642	909732
583200	1080610	1681280	1258400	1052990	1772150	1061690	1906350	1678720	1397700	1404750	1571230	1539510	1022890	1757060	1129930	1452770	1636170	1647580	1793550	1200070	836040	898843	548150	920389	813278	783632	576192	557653	990301	683608	872824	1067030	622338	208508	808956	658647	592533	724166	437251	889399
584400	1120360	1707240	1276910	1085660	1791430	1097060	1930920	1695090	1443110	1418310	1593390	1588160	1072000	1800310	1136110	1475050	1655310	1659090	1812790	1232970	813820	873439	534068	894841	794677	762943	561688	540149	980996	665197	848153	1043370	602720	202030	789278	641976	576305	705834	427612	867980
585600	1157580	1730500	1291900	1113840	1803750	1132670	1951430	1701930	1483730	1423110	1607970	1638960	1120810	1838810	1132670	1493170	1670670	1662280	1827320	1267100	793554	850019	519725	872377	773852	743319	547454	526827	969074	644008	826060	1017790	585147	195850	771202	623947	561721	688278	416847	847480
586800	1190810	1749720	1298400	1140580	1811620	1168100	1965600	1708020	1520570	1422330	1621610	1682730	1167010	1875280	1126580	1508010	1675580	1666540	1840610	1296830	772998	827282	505051	849345	752334	723818	533835	514243	960690	625361	806368	996138	567733	189559	752620	608652	545363	671288	404914	827287
588000	1220610	1766850	1310750	1166230	1817120	1200590	1982010	1705830	1557150	1412620	1631050	1724210	1213400	1909740	1117210	1522600	1680270	1666830	1848590	1322160	756085	806086	491056	829595	733069	704029	521766	499203	951592	606917	786161	971740	551246	183929	734783	593063	532541	654670	393516	810953
589200	1246560	1778720	1315070	1192450	1808220	1235140	1989640	1697840	1593240	1400760	1637110	1761470	1257680	1934360	1107560	1536440	1684960	1658900	1852580	1347320	734582	784156	479247	810178	713220	685664	511052	485072	941850	590206	765178	948624	536011	178311	719063	579782	520494	638717	383086	793698
590400	1266780	1787260	1319160	1212120	1803760	1270260	1996900	1686710	1624650	1386020	1640230	1795120	1301070	1958000	1095100	1545850	1684220	1652560	1853270	1367650	717648	763144	467510	789970	693304	669913	499078	470674	935004	569442	747923	923859	521520	173354	704299	566435	508898	623030	372995	776397
591600	1286320	1793530	1317390	1229730	1803030	1301880	2001460	1669690	1656130	1377460	1641740	1823630	1340990	2027800	1081440	1557440	1684800	1646220	1850360	1387340	700456	740276	456603	771346	673733	652302	490878	457126	932637	551739	730636	898950	508563	168105	689042	553493	498928	610506	362880	759971
592800	1299590	1797280	1312030	1248420	1794320	1331780	1998180	1655090	1681820	1361320	1636740	1844700	1377260	2043070	1068010	1564240	1683190	1634730	1846610	1401280	688280	721742	445285	756074	655196	636282	481670	445787	926253	535696	717448	878606	497948	163675	677988	542490	490336	596992	353288	744981
594000	1309290	1794310	1303790	1264620	1778980	1363380	1990700	1638660	1709890	1336960	1629590	1863110	1409350	2047710	1049800	1566500	1676860	1622670	1838250	1413070	673896	703001	438211	742606	636398	621602	474087	433942	922149	520576	705990	859374	488500	159532	668451	533333	483889	586220	343160	730937
595200	1316640	1790660	1292570	1277100	1758060	1390700	1975720	1611860	1729220	1310690	1618760	1875760	1439110	2046010	1029900	1567170	1665120	1606830	1825950	1421710	665803	686746	429778	732867	622007	607741	467566	422651	920064	508099	695176	842316	479796	156781	660878	524526	479749	576142	334962	721287
596400	1321150	1779190	1276220	1288330	1735930	1416030	1958180	1583900	1746120	1286860	1602430	1881540	1466530	2037150	1008410	1564080	1650360	1586350	1814610	1424460	658580	671455	423413	725710	607108	597905	464597	413378	916636	496412	688078	825957	473530	152893	650795	516105	478170	566585	326009	717613
597600	1320240	1767200	1260830	1296330	1705900	1436310	1940250	1553460	1761330	1261820	1588160	1882080	1485430	2017320	983888	1562910	1633750	1564800	1796860	1426790	652948	656984	418497	718842	593182	587100	462961	404092	920206	486196	687103	812425	468992	151228	642746	510852	477438	561427	318627	708099
598800	1315440	1751250	1238180	1298930	1673460	1453850	1914720	1517040	1768520	1236240	1568680	1880370	1503160	1993570	960531	1551040	1613600	1539140	1774790	1422660	651877	644779	414787	712977	581172	576993	462316	395011	923038	477366	687450	800490	466482	149931	636377	507506	479666	556936	313418	698062
600000	1308270	1731860	1216240	1295830	1635660	1466440	1883090	1481140	1772710	1203720	1544370	1875700	1518130	1961170	937348	1527130	1590890	1509840	1750880	1416120	651996	634822	413926	711368	570885	568890	462914	389820	927527	470808	691290	790005	466082	149774	632073	505684	485516	555956	307572	689664
601200	1296900	1707780	1191240	1291400	1596530	1477760	1852420	1441160	1774620	1168880	1517360	1862040	1529370	1927750	911882	1499380	1564070	1479400	1722370	1403140	657152	628447	415158	711668	560248	562984	465726	384203	934705	463785	699034	778749	466520	149354	631144	505088	492150	557866	304003	682574
602400	1284100	1677820	1163170	1281550	1555090	1481860	1813070	1399610	1770710	1133360	1484570	1843810	1529200	1887220	885416	1463680	1531630	1443670	1688360	1389730	666862	622923	417688	715882	553388	559757	472451	381283	943517	459770	707604	773111	470772	152510	633123	506124	501604	561318	301663	677646
603600	1267940	1647770	1135070	1270480	1514400	1482460	1772920	1353810	1762220	1098810	1450050	1819950	1527530	1843810	857550	1427680	1502460	1407350	1656150	1369090	678544	621079	422692	723888	547783	557028	479704	379322	954887	459751	721811	770347	473960	153146	638556	509461	513635	568508	299734	676520
604800	1249380	1616080	1105730	1255130	1470500	1478870	1729390	1304450	1746700	1059130	1412670	1794260	1520470	1794820	830237	1390000	1470170	1367510	1616340	1342860	694380	623108	429995	732876	546175	557832	491003	378698	973986	459221	737564	768711	481442	158598	645135	514964	525460	578282	301010	678553
606000	1226180	1581250	1074300	1234700	1423610	1470020	1682200	1257670	1725920	1019080	1372910	1760470	1510190	1744330	799406	1354130	1438530	1324470	1576020	1314080	712948	629561	439845	745284	544823	562262	505090	379364	991504	461296	755912	770321	491036	160651	655910	524219	540104	591387	303113	683419
607200	1201750	1541830	1042480	1211070	1376000	1458250	1631030	1208780	1700860	975479	1332140	1724630	1492290	1692900	769544	1314360	1402620	1280840	1542410	1287150	735937	636686	452010	759073	547389	568573	519158	382590	1021580	465262	776647	776028	502060	168186	668777	532318	555080	606338	307743	689138
608400	1174700	1501690	1006700	1183450	1327050	1439270	1577580	1157950	1669730	929421	1288430	1684520	1469690	1633250	740884	1268220	1360860	1237690	1507480	1254760	762276	649396	465123	774818	551075	575434	535521	386956	1042350	470747	802795	781864	514711	171186	685565	542192	573756	622746	313555	700209
609600	1147880	1458220	973168	1155160	1287050	1416470	1521380	1110870	1636730	883781	1242850	1643680	1440900	1579470	713144	1224540	1321710	1195880	1463090	1220660	793684	664300	481035	794262	558218	585266	554394	391610	1069380	476478	828519	787404	529281	178933	702426	556330	591497	641254	321364	711356
610800	1118790	1414950	938272	1125470	1238100	1389690	1465380	1065520	1601290	840888	1197280	1597500	1411160	1518920	685609	1183070	1280300	1147630	1413990	1185670	828332	679630	498604	814303	565582	596582	574067	400950	1098650	484292	857444	795192	544544	183268	723929	569743	611456	663626	328450	723299
612000	1085480	1369000	903677	1090980	1195330	1360800	1407330	1021600	1561690	802830	1152920	1550130	1375110	1466890	658422	1139020	1239360	1102320	1367380	1145680	865246	698213	517525	838399	576491	608609	595685	410955	1124340	494818	888836	807688	562373	191568	748235	587952	631921	686386	338340	740029
613200	1052410	1320340	867590	1053980	1144050	1327640	1351250	978124	1519310	765124	1106370	1503000	1337830	1405750	632536	1098210	1196880	1060770	1317480	1106530	905946	722390	537204	864670	589936	624050	618017	422116	1148350	506550	921724	818470	579550	198236	775416	604164	652265	711406	350975	756390
614400	1019100	1273650	831789	1016650	1096880	1292700	1297180	934794	1476670	727804	1061180	1456140	1299000	1346510	611494	1055860	1156890	1018250	1268680	1065860	948271	747062	557170	892377	606666	638873	642518	432841	1174790	519936	949236	833086	599611	206968	804325	623172	676264	738694	362850	775180
615600	982556	1225220	797752	979739	1050370	1255040	1240510	892348	1431160	690836	1022290	1406960	1258320	1290200	590006	1017430	1117570	980528	1221800	1024300	990514	773086	577000	919715	624532	656423	666368	445482	1200790	534374	981197	847700	620428	213315	830946	643108	698483	765557	377104	794698
616800	947825	1178500	765332	941267	1005960	1216700	1188170	853198	1385140	657342	979664	1361530	1217400	1239460	573687	978021	1078220	940152	1175640	983712	1035120	800952	598952	950526	645465	672852	687851	458409	1225470	547460	1012060	864970	639582	222604	857722	661204	722107	794117	391948	816852
618000	913430	1132870	734008	902250	962400	1176760	1135850	816159	1336170	630054	941330	1314850	1174860	1173450	557236	941484	1043150	904432	1132070	941522	1079100	830872	619933	983695	666228	692421	709834	473137	1250870	563084	1044700	884420	659153	229110	885503	681939	744435	823565	406747	839531
619200	879986	1089840	703485	865198	921278	1135220	1088600	782940	1291630	601286	904267	1267890	1133520	1114930	542951	908192	1009190	869459	1091170	901456	1121540	862243	639987	1015800	687804	711029	731624	488483	1272330	578892	1076810	905233	679864	238001	914286	704188	768978	852190	423512	865848
620400	845937	1046970	677713	828456	883926	1092850	1041030	753826	1245240	576381	869164	1221940	1092800	1064240	531108	876652	975674	839538	1051860	862535	1161020	889888	658535	1047890	712756	731184	753544	503749	1291180	593186	1108770	924605	698860	244803	943244	722918	790584	880651	440181	890368
621600	815479	1007030	650246	792619	846625	1051930	999657	724892	1200980	549905	839293	1178140	1053480	1021130	522369	843735	944564	810390	1019630	825571	1198050	916448	677510	1080100	736966	749135	773616	519220	1309460	608080	1138750	943321	717333	252988	973867	741446	809931	910936	456482	914366
622800	784716	970035	626952	760314	811916	1010660	961670	699666	1158810	524990	810146	1135340	1012390	979246	515919	814116	917255	785124	986841	788310	1231280	941846	692968	1107090	762479	765583	791933	535190	1328020	622734	1168190	961143	735502	258613	1002350	758976	825253	941553	473552	932901
624000	756973	932987	604718	729292	781829	972222	925898	677990	1116540	507322	783436	1094400	973427	938861	513940	788226	891194	764532	957195	756292	1262560	967531	710303	1138100	786471	781100	807191	549103	1344310	638537	1198310	979725	752070	265787	1030880	775299	843144	967691	489924	954021
625200	730952	897875	583926	698964	755125	936148	893012	658232	1077750	492136	761268	1052940	935647	899810	513774	766657	865906	744286	931852	724121	1288260	992582	724536	1163900	808842	794827	820679	565556	1358440	654882	1228780	997274	767568	272110	1058430	791606	856922	987758	504688	974416
626400	702208	866757	566809	673375	730146	900593	864906	647145	1043460	482166	742563	1016740	897038	862736	514309	746230	842056	727197	916672	695724	1312590	1017760	737406	1190470	830690	809107	835091	583411	1370760	668884	1259560	1019520	783074	277650	1081550	805604	869048	1005780	519778	994064
627600	678779	837729	549104	647035	706064	868584	841396	637737	1009080	468762	725937	973992	859580	829898	522358	729749	821198	713391	894169	654778	1294970	1008210	726899	1177920	802931	773246	808870	544232	1325170	619711	1228340	914178	705698	270157	1014550	745750	771890	910275	484109	814330
628800	566346	753792	542965	541985	690248	756838	695861	595506	886471	449907	677832	763335	692951	753485	493068	680407	719094	634735	764184	505439	909205	676185	493967	851049	500977	490247	542833	309042	913292	365126	845727	509004	394659	184427	637292	471376	446423	543591	307077	426338
630000	394210	588000	475094	398257	583899	570855	518451	483996	677815	379873	560724	556769	512130	598718	413405	573019	584386	530702	608728	385709	480625	364026	275092	473198	275945	259783	302734	168080	507031	206744	478972	283142	223393	108352	369993	269278	253399	329666	185247	257711
631200	332041	528977	452699	343126	528708	490237	476597	468132	605670	365475	521073	510484	459368	536597	418389	544022	557236	530516	579410	354779	302952	244638	191337	307655	188760	167307	207312	118135	338548	148784	327388	202176	158463	77775.2	266182	184803	178578	246146	134607	186952
632400	311436	507821	431107	325395	506770	458162	475458	491414	574709	378921	520509	489021	433274	512228	429454	531190	546734	547308	584096	346487	227166	193566	160220	240176	149142	123521	168842	92777.2	261454	119316	261703	163220	126950	64398	220685	148404	148162	211644	112138	151046
633600	305752	493314	411443	317101	517248	438453	482896	520611	551267	401999	527184	477268	412626	502227	441214	523652	538909	571654	590140	343292	194602	167066	144747	210995	130812	102881	153402	81550	231428	105716	237904	144935	113041	59121.2	202475	133328	136401	199216	103289	134406
634800	304544	485895	401650	312448	515165	428709	495022	549246	534276	422868	532708	472282	395639	487298	452702	516600	532611	595763	592140	342378	183925	158379	142622	204387	124642	93928.4	149552	77464.4	225270	101198	235222	139014	109390	58676.8	203512	131132	134771	200125	104278	129398
636000	304310	482127	396270	307931	513490	413486	509708	568033	518290	437366	536371	470082	382569	474781	459028	518323	530368	611369	588909	340002	185664	159786	148432	210362	127221	92769.2	153919	79291.6	232044	101750	247382	140498	110176	61739.6	213939	136508	139126	208541	110764	130804
637200	303326	473704	388550	302807	508071	399517	518876	578278	500463	448623	531787	464470	369568	462209	455042	508026	523686	613377	578524	335768	193851	165904	156967	223177	133733	94796.3	162210	84130	246400	106582	264046	146118	113688	65475.6	228933	146522	147724	219500	118968	136338
638400	301469	461494	380895	297872	496657	386298	520510	583519	480007	455177	524157	453675	355763	449080	444090	495737	513482	613151	561552	328224	203414	175018	167475	238787	142222	98287.6	172360	89911.2	261818	112091	281678	154046	116908	71334	246652	158723	156236	232973	127828	142834
639600	296822	446302	373015	290431	482954	370777	512146	578334	456895	454222	508787	437557	340680	430744	429518	479924	501140	608982	540704	319276	213236	183473	177030	250804	151770	101544	182991	94838.8	277884	117206	299694	161416	119084	75875.2	261474	171479	162929	242007	136254	150076
640800	288742	427182	363957	280554	464960	353168	499468	570824	432770	448829	491851	423426	325519	416473	409462	464163	487788	600237	513918	309091	222364	192316	186990	262687	161395	105406	192658	100158	292366	121855	316893	170124	121446	81216.8	275583	182412	170293	256799	145252	156874
642000	278485	408044	353200	269960	448222	336282	485784	564577	412880	447328	478398	419342	321853	409244	408286	461801	500346	623093	511075	317220	271788	246828	248742	333997	226364	145299	276564	154917	418512	195764	470330	285869	208014	122791	464041	301762	311256	487173	246972	323920
643200	345488	508986	425772	330758	557163	414937	618233	731674	506302	557024	584914	558380	428714	515347	514340	562962	638754	796849	641358	409893	625850	571850	539382	729602	510000	347406	574506	363288	883633	427590	929229	636876	445852	239684	883785	590377	635652	889698	455441	652071
644400	453194	611400	468901	414250	622725	502103	742001	814983	601906	600526	649449	682145	518274	580223	535132	594944	700064	847482	693556	459978	997679	847005	736999	1097120	736718	547009	771973	529720	1242280	572656	1243110	869899	582968	314415	1100960	762978	808287	1034880	564296	816388
645600	480736	600344	454530	436004	596303	515655	744336	768932	605516	562541	631470	678245	512172	563867	487904	564983	672548	794676	662248	450155	1157160	952710	783650	1248240	825370	643095	832678	599126	1390790	623635	1369030	972342	639447	346560	1184310	836961	871220	1076310	613477	894524
646800	462977	556797	422982	418114	544680	496180	705940	693806	579144	505269	592120	644224	480491	523612	428546	525888	627798	717782	613760	418856	1229040	1011280	798262	1322210	876849	706487	860628	639333	1474630	650444	1440520	1034830	670672	364520	1236140	884464	901284	1091790	650597	940861
648000	435810	514921	397498	392474	497587	468467	653905	634964	545950	457439	552752	608328	446893	488130	382831	494096	590529	657055	566794	388167	1266580	1053120	806914	1366020	917556	750367	881901	667238	1537590	665658	1491830	1076500	685510	378680	1269460	917271	916126	1106560	678729	973954
649200	406507	484894	380086	368958	465833	442078	606400	593407	521053	421007	520450	572545	420134	459516	352155	468905	558656	613432	527620	359262	1290400	1083800	811499	1386450	949110	777272	900570	685619	1581150	677396	1516600	1107470	693932	388580	1290370	940501	926526	1116360	697361	997822
650400	381140	458851	363572	348368	439348	419521	568692	560592	498104	397186	491996	543051	397920	436607	329034	446212	530700	581282	493290	336599	1301470	1106230	809768	1389820	969141	793536	914062	696358	1611070	684553	1529990	1121450	698346	393375	1304070	950723	930002	1124950	708096	1010440
651600	359348	435839	349236	330302	417930	398615	535031	530175	477754	374007	467763	516167	381243	416518	311512	425056	505342	553410	464442	316574	1298680	1115980	808528	1379920	980363	799952	921302	700045	1619180	687502	1527520	1128290	698913	394935	1306920	949521	924975	1123840	706542	1013580
652800	342553	417625	334370	313628	400713	379423	507884	502098	460565	348774	443814	491804	364007	400281	297217	405277	482959	530292	439938	300970	1281410	1116570	800090	1365310	984067	803103	921762	699968	1617530	686987	1510750	1128630	696532	394313	1303070	939512	917113	1116930	699106	1010340
654000	327038	402089	320913	297897	385973	362825	485284	478828	444357	329461	423130	471263	350865	386354	284309	387692	466090	511458	422131	287948	1258530	1111400	789995	1345820	981680	797356	916026	698364	1603070	685954	1484160	1127920	690973	391161	1296060	922580	905075	1108450	689324	1002730
655200	315528	389930	310824	285349	375105	347783	467163	462399	429581	317180	405061	453269	339592	374961	271592	372086	451673	498035	406961	277189	1235570	1103080	780854	1325240	978884	794247	908360	695374	1586260	681625	1455180	1122930	686875	387392	1283600	906792	894480	1096920	678852	994097
656400	306935	380370	301166	274574	366356	334726	453078	450025	418689	311138	391140	437872	329990	364783	262763	359204	441046	489730	395112	269164	1214160	1095390	771623	1305680	972726	783354	903027	689432	1567880	675089	1428130	1118670	682386	381320	1274750	891733	888187	1086650	668935	984839
657600	299185	372306	294949	263773	358334	323837	443142	440345	409655	306841	380726	426986	321999	357722	255992	349828	432716	482043	386515	263280	1194590	1086890	762304	1293770	967662	767820	895161	681558	1555170	667501	1400740	1113760	677834	375678	1262910	876251	879717	1075580	658214	973752
658800	291822	368352	290470	256557	353961	315304	434807	435342	400779	304229	373230	416849	314516	353092	252590	343351	426938	476152	380770	258675	1178290	1083450	756107	1282610	961965	759512	887401	673418	1543520	660830	1381590	1106250	673856	368378	1252120	866520	873059	1067420	648726	964780
660000	287935	364798	287058	250476	349294	308977	429939	432874	394988	304331	369284	411130	309240	350945	251316	339726	424328	471486	377244	255850	1163180	1076090	749073	1271710	955729	753460	882328	664388	1531550	652193	1363600	1096710	670262	362796	1241240	856346	868238	1060740	639300	957734
661200	285129	365180	286048	246175	347946	302928	427652	432804	391318	308528	366602	407470	306072	350169	253675	337674	422937	470798	376632	253571	1146270	1071480	745143	1264420	947697	746317	875724	655853	1520520	643820	1345880	1086020	666174	356364	1225820	847904	866656	1051020	630870	947767
662400	284756	367104	287358	242373	350048	298731	426627	438952	387984	318677	367510	406843	303282	352447	257800	339280	424535	474091	379723	253951	1131000	1062520	737802	1252620	940952	740258	869916	644896	1513850	633682	1332680	1072890	661695	349498	1213850	838866	861068	1043500	623892	940747
663600	285787	370487	290847	240930	350985	296588	428282	447843	388031	329750	371119	409378	303502	357037	262545	343771	430048	480897	385449	255451	1114260	1053280	730898	1236920	929604	734478	865092	635311	1505690	626852	1315960	1064130	655641	343732	1200150	831086	851147	1033330	615776	931274
664800	288253	379055	296713	241266	361290	295485	433934	465781	389800	347294	380822	412655	304869	364833	270794	351984	440510	493622	396718	259695	1097190	1043380	722868	1221800	919190	726996	856163	626382	1494160	617833	1300300	1052370	650081	338169	1187340	819486	842722	1021880	608345	920435
666000	294859	390133	306276	243026	374975	296780	442246	488894	394091	373397	395152	418694	307955	376860	283168	365819	455948	511056	412181	266688	1080480	1034280	714825	1203590	907528	719172	847287	617256	1480230	609321	1284680	1042200	644073	332762	1173160	808660	829481	1009690	601502	909432
667200	302266	406203	324582	247001	396449	298964	455587	521652	401352	407766	413162	426655	312970	394426	298315	384644	477142	535588	432234	276481	1062160	1022990	706672	1185070	895951	708819	835951	608510	1463120	600859	1264550	1031420	636563	327671	1158970	798154	819786	998454	594622	896299
668400	311604	427468	344531	253470	424755	303399	472700	562280	409591	451720	437685	436805	319608	416232	316084	408790	504038	567656	459016	289133	1043990	1011650	697340	1165070	883561	703068	824497	598542	1444450	592917	1247970	1020130	627234	322598	1139810	788210	806933	984351	586318	884007
669600	324980	453212	368940	261768	457398	309384	495338	613238	422269	503134	468814	452376	328741	446470	338596	439470	538952	606626	490604	305297	1025900	997697	688967	1143840	871111	693311	809380	588598	1422710	583165	1228550	1006070	617723	316522	1123240	774741	794722	970927	576298	873560
670800	340922	485820	396010	272244	497632	318474	522359	669236	434844	557547	505040	470332	341451	478814	365286	475966	581412	650519	529747	325899	1005950	983341	678722	1123000	857532	682716	797387	578064	1397990	572640	1206900	992577	606824	312072	1105490	760827	782436	957499	565337	859846
672000	359723	522766	427814	285225	541963	328293	553358	736512	450215	621614	547362	490757	355204	518482	397572	520805	625827	702553	573515	349216	984702	966340	667152	1101850	842312	669685	783214	567829	1372580	560835	1184440	976691	596445	306283	1087340	746444	767689	943156	554844	845538
673200	380370	562162	461500	300043	593728	341017	589769	808245	468855	693057	597161	514427	372267	563173	434930	570391	673521	758358	621951	373148	960986	947992	656508	1077800	829060	657348	767758	556073	1345840	549444	1163870	958320	583779	300182	1067830	732010	753700	926919	545211	831848
674400	404325	608565	502747	316562	647789	356661	630776	886576	490871	772903	650313	542314	391065	610432	476485	626584	725600	820098	676966	393711	938128	927995	644612	1056600	815026	646398	752009	545644	1314300	537572	1140470	941218	570384	295528	1048940	716842	737926	911337	536137	818756
675600	428369	658250	542770	335473	706847	374665	675588	966232	513936	853250	707693	570988	411096	662928	524298	690698	780955	885072	734558	426290	915524	910874	630369	1031350	799197	633876	735642	535776	1282680	524761	1116360	924063	554782	288639	1030970	701553	722168	895498	525625	801725
676800	455765	707624	586685	355796	768142	393568	722699	1050060	537892	931875	769329	603316	433366	720186	576556	758243	838145	955304	795470	461312	890786	891326	618469	1010590	784576	622417	719606	524301	1252010	515467	1093410	904996	541382	281584	1013750	687835	705748	876849	515520	787600
678000	485349	761075	631166	377066	833694	416607	773500	1130840	565213	1012250	830972	636472	455618	776816	633151	830847	899643	1027100	859534	494511	863784	871824	604931	986004	768788	609485	702367	512753	1219730	505024	1067880	885370	527082	276407	995086	672721	689445	859643	505477	771882
679200	514200	815360	674566	401712	897718	441258	827738	1209330	595236	1091920	893545	671865	479268	834764	691535	904923	958254	1099070	924466	535103	838906	855001	592758	963918	754072	597028	684392	503015	1185470	492195	1044520	864983	512354	269861	977805	658832	671736	843648	495052	757627
680400	542232	872332	719353	426575	962099	468240	883796	1289430	623868	1168770	956068	708522	503975	894776	753736	982018	1018340	1172350	987848	574664	813294	835773	578484	938932	737334	583090	667062	491098	1151580	478851	1020620	843894	495580	263892	959663	644388	654820	827254	483165	741521
681600	570487	925220	760188	451478	1022470	496196	938932	1368300	656043	1239790	1019620	745595	528570	954473	816898	1060290	1075410	1244170	1051820	612571	788002	816742	565036	914970	721000	569050	650660	480109	1120590	466362	999306	822070	480279	257340	943350	631294	636435	809277	471854	726567
682800	597944	976824	799421	477712	1087670	526454	994592	1444110	687968	1305740	1081440	781429	553260	1006300	880531	1136310	1127280	1310570	1114740	652000	762390	798622	552148	892876	703215	554428	633768	468621	1089690	453668	974142	803913	465214	251592	923728	616858	620697	788772	460540	710547
684000	623812	1023440	833718	504390	1133240	557410	1049340	1508790	724435	1361700	1139700	817679	578828	1055310	940862	1208240	1170420	1371330	1171690	691104	740267	780720	540217	870934	687514	540680	617187	456144	1056250	441949	951714	786405	449724	245328	908577	606200	603978	769853	449516	693177
685200	648605	1067670	864244	532636	1187210	590884	1103200	1562410	758940	1407460	1189910	855042	605377	1106170	1000060	1279260	1212900	1427970	1225430	731562	717074	764457	526592	849736	671516	527208	600776	445160	1024260	428488	929781	765259	435744	239840	891642	592365	588264	752282	439480	675638
686400	672776	1105650	893555	560695	1230520	623428	1155860	1613770	798359	1455780	1237720	890401	633590	1159000	1061470	1344300	1249730	1478320	1277260	768704	692828	746824	514614	827961	655152	512822	584416	434112	991605	416297	908700	745159	421713	234268	874774	579602	572192	732964	428510	658880
687600	697256	1142740	924946	590621	1273340	657738	1205100	1652640	835998	1488220	1279400	923145	661675	1209710	1121810	1403860	1288410	1518930	1323330	802155	671271	729082	501146	806571	638853	498876	570234	421036	961119	402589	888611	723556	406563	228426	858495	567456	558413	715807	417020	643204
688800	721272	1176930	952161	620351	1314110	692997	1251930	1681410	872740	1507610	1315350	959723	690701	1254690	1181260	1460190	1321960	1556510	1366730	838027	650402	712249	489658	788411	620066	485031	555440	410328	933362	390706	868764	703859	393069	222621	844729	553682	543958	698367	406870	626844
690000	745219	1207160	973889	652666	1344600	728109	1297650	1706710	912590	1519400	1346570	993564	719170	1297790	1235280	1504910	1351070	1589700	1405560	867824	630365	695490	476829	769416	604592	472804	542038	400071	904982	377216	849375	684615	379714	217639	825874	542384	529621	680268	395261	611003
691200	767854	1238120	995920	686701	1375720	763685	1342620	1726090	952120	1521600	1377550	1023550	747782	1339780	1287090	1544240	1379020	1613430	1444500	898885	611152	680117	465462	749411	586872	459805	528900	389480	878617	367024	829224	664387	367189	212954	809242	531298	516836	665490	385641	596095
692400	794627	1262240	1014890	720806	1402730	800005	1387310	1746100	989950	1533320	1403890	1053750	777770	1378700	1335730	1577900	1406970	1635530	1482960	926182	592383	662422	452582	731959	569762	446662	515810	379293	854558	356285	809255	644308	353751	207484	793872	520339	504385	650390	374910	580383
693600	816616	1286750	1033760	755896	1429070	835340	1426680	1759400	1027820	1541050	1429370	1080730	808115	1418540	1371840	1599450	1430080	1650930	1514990	955256	574097	647300	442228	715310	554798	433781	503021	368573	831336	344826	790434	625814	341666	202476	778160	509722	491202	636423	364665	562350
694800	839446	1308450	1048610	791946	1449970	870904	1462020	1773110	1065950	1542420	1449300	1107330	839790	1458390	1403260	1613970	1452450	1667030	1547440	985590	559364	632361	430732	699378	539536	422828	492002	358249	808288	334242	773384	609527	331136	198998	763141	500189	481164	620576	354578	547565
696000	861059	1326520	1063010	826566	1470950	903573	1497560	1782910	1102430	1537420	1467870	1131560	871638	1488140	1427810	1623050	1466950	1673120	1572130	1014310	545780	617587	421230	683423	525817	410884	480834	349361	791393	324348	755780	591891	321219	193678	746701	490983	469228	606536	344874	531378
697200	884676	1346840	1074440	860806	1487640	939072	1531080	1791670	1135470	1528940	1489600	1154530	901771	1518450	1447610	1630650	1484080	1675860	1597290	1042310	531636	603447	410970	668309	510088	399336	468774	338976	772597	314287	738447	574126	311408	188925	731196	480836	459537	592699	335302	516218
698400	908336	1366530	1087620	894662	1501710	969900	1561120	1793750	1168110	1523480	1504430	1177940	934262	1548310	1461200	1633040	1500060	1675880	1617030	1065330	518894	588894	400622	654844	495754	389529	458124	328762	754813	306433	721898	558525	303599	183548	716780	472381	449863	578492	326594	502261
699600	931782	1385910	1098510	927593	1511750	1000340	1587630	1792000	1199060	1516170	1520620	1198110	964418	1573230	1468230	1629140	1515260	1671060	1635650	1086250	508387	576357	391097	641820	481219	379167	448646	319680	737434	297229	707024	542897	295502	179151	701390	463595	441687	565566	316860	487852
700800	955253	1401670	1107160	960404	1520700	1027840	1611710	1789810	1227740	1507860	1533960	1216480	994628	1598570	1470190	1624240	1525350	1666450	1648420	1109240	499414	565437	382965	630126	468254	370692	439850	310815	723081	289818	694474	525804	288405	175131	687777	456387	432657	552904	308466	474954
702000	977244	1415540	1115750	991012	1527690	1055440	1630950	1780010	1254690	1496900	1540690	1231880	1022950	1619180	1461930	1615830	1535850	1660610	1672980	1125610	490699	553242	375017	620847	456402	362248	430676	302060	711302	282794	679754	511526	282426	171647	674143	449113	424806	542498	301337	462832
703200	996630	1427490	1122970	1018720	1531690	1078270	1648520	1770600	1275350	1481690	1543990	1245400	1048790	1632740	1447590	1601670	1543920	1650530	1680380	1141200	483592	543434	367269	610581	443146	354954	423224	293776	700302	276394	668326	498340	278316	167816	659230	443300	420548	533840	292600	452061
704400	1015380	1434770	1123760	1044280	1531780	1099250	1662210	1756540	1295990	1464290	1543110	1255740	1072950	1644510	1430810	1586070	1548050	1642040	1675500	1158930	477769	533564	361447	602855	432128	349414	417042	286764	691526	271535	659202	485866	274049	165243	647786	436593	416380	525694	285744	444033
705600	1030800	1439850	1124000	1068430	1527980	1117070	1674790	1738590	1311570	1438310	1538440	1265190	1094790	1646350	1404710	1564970	1549550	1631600	1666370	1173680	473440	526387	354979	595773	423347	343408	413454	281238	686057	267019	650280	475089	271440	161694	637839	432679	412319	519086	279680	434227
706800	1043890	1441970	1121670	1087740	1523380	1130340	1677910	1716810	1323350	1415610	1531060	1270390	1114750	1647730	1376660	1544010	1549570	1616760	1646120	1184550	471726	519464	350969	587344	414126	338700	409186	275130	684315	263440	644275	465424	270025	160564	630820	428742	409866	513968	274287	426050
708000	1054590	1442570	1117870	1103070	1509000	1144870	1677750	1702150	1332190	1400660	1520390	1272440	1131430	1643260	1345320	1518240	1542290	1597550	1627150	1192100	469945	513704	347736	583633	405039	334348	407624	270665	683149	261570	640843	457330	269670	158462	624416	426404	410420	511861	269716	419943
709200	1063070	1451240	1106760	1116920	1494930	1149700	1674600	1681840	1335930	1376270	1507140	1271900	1143700	1631810	1310330	1490610	1531590	1577370	1608900	1196470	471688	511047	346827	583370	398903	331714	408485	266670	686117	261367	641227	452093	271040	157683	620318	425937	412903	512257	267173	415078
710400	1068530	1443000	1096610	1125470	1473490	1159000	1665410	1661680	1341590	1340860	1486690	1267060	1154670	1617870	1271570	1458290	1516560	1558980	1587510	1200470	474202	509684	347136	585457	393418	329651	409903	263986	691318	261496	643426	448706	273518	157377	620153	427352	415787	513934	264773	412204
711600	1071320	1420820	1081560	1132260	1449800	1161600	1650370	1637390	1339430	1304910	1466240	1263070	1161110	1597310	1228510	1421100	1499000	1530670	1564470	1199940	479103	510821	347576	588251	391334	327877	414031	263624	699651	263269	649497	446838	276830	158910	622597	429839	420645	518361	263688	409618
712800	1073670	1398200	1062910	1133560	1419820	1160150	1633120	1609190	1336310	1275200	1442320	1256210	1164280	1574230	1186260	1385620	1478690	1497770	1537950	1196530	485660	512946	350832	594202	388789	326214	419801	261766	710606	264924	656667	445466	280821	159056	627266	433175	428380	525046	264014	408042
714000	1067480	1379200	1043510	1132050	1388500	1155780	1608610	1579370	1329270	1242320	1415450	1243310	1163800	1547000	1144420	1348150	1453300	1465880	1506880	1187400	494239	516142	353929	602976	388004	326864	427342	261881	723990	268562	667755	446154	287156	161929	633246	437668	437551	535127	265224	409217
715200	1060590	1356300	1018920	1125970	1356270	1151450	1582050	1542010	1321900	1210790	1384860	1231320	1163320	1515300	1089430	1308020	1422350	1429080	1470080	1173370	503399	521316	358536	613449	388986	327646	436961	261726	743905	274125	682515	448044	294382	164318	644566	444940	447761	545793	267680	411286
716400	1050420	1332130	996116	1114300	1319640	1147280	1547850	1506190	1308980	1171920	1351000	1214610	1157480	1480210	1036120	1265940	1390650	1389060	1432920	1153530	515410	528026	365618	626959	391532	330570	447669	264721	763928	279401	700445	452954	301732	168780	657462	452627	460128	559884	271052	416775
717600	1038880	1302760	970882	1101320	1280400	1137370	1511870	1462020	1296280	1122050	1313260	1200040	1149350	1439970	989484	1223450	1356140	1348990	1394150	1132320	530342	538554	373144	644482	396030	333456	460318	267176	786074	286688	721413	458998	310262	171748	671435	461617	473266	575695	276423	421504
718800	1025820	1269270	943910	1084770	1241020	1124560	1474070	1421460	1279140	1079700	1275070	1182200	1137970	1396260	946338	1179840	1319630	1309170	1350810	1108040	543427	549176	381313	663910	401307	337755	475367	270510	811454	293785	746291	467917	319874	176514	686610	472815	487944	592569	282726	428707
720000	1010450	1239280	915995	1064390	1198560	1107140	1428750	1379270	1258270	1039700	1230280	1162940	1122350	1351530	905538	1137280	1282560	1268030	1308930	1085020	559400	560068	390771	683693	407738	343711	489904	275506	838650	303036	771506	478660	327480	181676	703262	482205	501169	611826	290672	438032
721200	991390	1202750	886092	1042030	1158960	1090100	1386180	1332020	1235480	1002690	1189540	1140900	1103360	1305000	861156	1092900	1243950	1221980	1263990	1055990	576760	571316	402260	703933	416374	349736	506290	280631	871004	312826	799073	492026	337478	187406	722150	493730	515117	630831	299317	450037
722400	972833	1166490	854946	1016650	1113950	1070880	1343800	1286470	1209880	966625	1145230	1118340	1083650	1255990	817508	1048710	1207970	1178680	1220120	1028890	593736	585347	413638	727720	426520	356255	522395	287590	903290	322936	828763	505137	346320	191360	740606	506688	529317	649592	308825	461016
723600	951993	1127660	821806	991624	1071310	1049750	1297270	1241880	1186630	919519	1103260	1093960	1065360	1208840	772576	1002930	1165830	1132690	1174190	996673	613422	600697	426633	751652	436938	363230	540439	294959	938337	334562	859774	521337	356986	197160	759198	518790	544786	669064	319890	472817
724800	929084	1088020	789875	963770	1027380	1027580	1251560	1200610	1162160	880271	1059940	1069780	1039320	1162060	730778	960556	1122760	1089960	1128480	967599	635205	617056	438720	775355	448444	370577	557048	302922	972781	346890	888586	540390	367273	202329	782811	531184	559603	688576	331250	487179
726000	905821	1050950	756657	933844	980882	1003970	1206830	1159150	1132290	847506	1018550	1044110	1014280	1115700	692864	918798	1079820	1046540	1083120	935624	658203	635134	452430	799160	461141	378705	574984	311830	1009690	359168	922425	561688	377556	209925	803470	545325	575020	707570	342214	503486
727200	885449	1013730	723752	906160	939014	981194	1161890	1116580	1106860	814295	978840	1021570	989311	1066130	657358	877356	1038880	1005930	1039770	904064	679808	654757	464232	823548	476168	387136	591828	320942	1043670	370498	949714	580145	387496	215436	827417	557598	592200	724482	353692	518029
728400	862144	977278	690962	875098	896628	954082	1121240	1074470	1078600	786214	939026	998094	961545	1023140	624670	842235	996436	968147	997501	871219	702397	673258	476514	846650	490357	394920	607863	330835	1074830	381571	979880	600836	396651	223683	849860	569382	605935	743636	365890	533503
729600	839515	939807	659696	845099	854862	928291	1079470	1030360	1049680	751655	900088	970974	934733	978747	593152	804746	957659	928588	954993	839330	723880	693122	488864	868695	504622	404848	622514	339642	1105800	391611	1008660	619123	404172	230198	870308	580655	621026	761482	378457	546331
730800	814682	905007	630286	814793	816411	902218	1036950	989087	1022440	718265	861892	948671	906423	938021	568555	770365	919724	891738	917461	806629	744762	714684	500862	890892	519399	413231	637020	349206	1133500	401573	1035930	643894	411550	238195	891825	590904	631979	778116	390077	558926
732000	793729	872671	603096	785010	780830	875335	999137	954646	994366	691383	824797	923796	880849	897777	542201	737555	882487	858172	880799	776720	762954	732727	511460	910406	533855	422002	650991	358040	1159420	408712	1057200	666856	418122	243439	913422	601392	643308	794264	401073	571392
733200	772849	848784	578041	755104	749356	850190	962370	917461	968254	668030	792214	899964	855302	863712	518234	706046	849463	829854	847811	749004	783766	752534	521184	928690	547065	431110	663272	367460	1179120	416677	1076840	693188	424522	250455	934720	610302	655612	807515	411712	585092
734400	750936	822730	556415	726835	719848	824754	929856	887062	941271	650104	761576	880709	827709	829634	498847	677224	821293	803464	816526	723412	797721	768301	529768	945414	561504	438618	675005	377672	1198250	424304	1094770	713190	429896	256001	953100	619280	664844	825228	422802	596632
735600	731478	797745	535144	701466	695044	800193	898363	863146	915941	629430	731752	847231	799984	798890	479604	652796	792369	778112	781436	686924	787668	754262	521404	928188	540364	421183	646868	354754	1159730	391919	1055310	644788	384320	253429	877534	566126	580975	736494	390897	478848
736800	621478	703971	519892	596915	659652	698829	717456	783869	806625	590465	653226	676441	645604	704443	425276	588484	663828	672072	644289	539439	534102	491295	353412	651614	328818	262312	415742	201954	789145	227663	709124	352128	210495	179076	539186	350139	329226	431437	247101	236872
738000	432712	533236	435518	438331	529582	521170	507105	620185	625734	490746	508277	502878	475784	545676	338438	476001	515348	534630	488339	414512	275992	258984	196209	360688	177003	138003	230005	108938	443064	128580	399044	196550	120362	107934	313340	199700	189171	261626	148613	138304
739200	362552	479269	399832	372975	470453	446671	453478	559609	555045	446908	440809	459634	431118	480348	323520	433234	471582	494477	446652	387560	175622	169246	133853	229140	118438	88343.2	154584	75552.4	296744	93621.2	270416	136514	84689.6	79848	223289	136119	131258	193901	105652	96964.4
740400	339411	457834	378120	345768	451591	417086	434048	544959	519814	428454	417261	434507	404474	449713	323471	405269	451273	485633	433268	374046	128969	131283	110935	173911	92375.2	64521.2	124874	57932.4	231208	74798.4	216735	107558	66507.6	66830.8	185474	108410	107899	163915	86093.2	77436
741600	329718	445838	351163	330508	443006	396260	422863	541153	496988	423590	407924	420530	387926	431628	333596	389185	437202	481650	425815	365157	107191	113232	98670	150050	80691.6	52882	110966	49861.6	202256	66068.4	193598	94022	57670.4	60550.8	170352	96705.6	97616.4	149992	77150.4	67632
742800	326926	435914	332704	318065	432719	382658	415101	538280	476666	427950	399156	413350	375440	419891	345918	378279	429682	482809	421934	360812	98861.2	106023	94960	142625	75457.6	47602.8	106695	46335.6	193392	62651.2	189990	88464.4	54048	59356.8	169321	94148.8	96181.6	147728	75016.4	64048.8
744000	326102	427510	320850	308678	421728	371430	411713	534323	459100	432299	392472	409855	365434	410156	355288	367862	425696	480359	416940	357241	97852	106299	97340	146253	75624	46188.4	109997	46874	197576	62522	198883	89105.2	53419.2	62556.8	178801	97040	99510	149242	77537.9	63988.4
745200	325508	419258	310737	299607	408360	362817	408918	527834	441650	431571	382807	403876	356206	398932	359758	358757	417591	476210	407436	350316	99028	108751	101047	153670	77727.6	46957.2	115846	49088.8	206600	63342.4	209241	92206.8	53273.2	67101.2	190376	102737	104642	153602	82438	65930.8
746400	322179	402921	300032	288384	393565	349352	400797	519670	422186	428374	371868	394570	343522	386162	357569	346508	406971	463757	393410	339339	101405	111983	105795	162888	82041.6	48031.2	121823	51615.6	215840	64133.6	220747	95803.2	53374.8	71786	203438	108813	111252	158873	87702	68116.4
747600	315384	388858	290648	276891	382006	336737	391333	510922	402413	421182	360549	382450	331509	373638	354047	336433	397668	453072	378622	327656	104158	117199	111496	171628	86744.8	49653.2	129498	54734.4	228134	66171.2	234748	100456	53968	77228.8	216222	116020	118589	165838	94111.6	71522
748800	307545	376153	282330	265196	370610	322377	376158	495163	382375	412894	345469	368772	319294	361012	349111	326327	387681	439008	363818	314108	107380	123218	118144	181884	92181.6	51406	138116	57767.6	240740	68429.6	249200	106005	54463.2	82862.8	226591	122537	125428	172456	100754	75407.2
750000	299103	361172	271867	254684	353873	309018	359734	480155	363934	405158	334245	359842	312335	353002	347986	320028	385673	437916	356785	313176	121867	148586	145892	217325	121274	65424.4	184373	80388.4	313816	98294.8	340226	162261	83794.4	117083	356370	186412	211516	304985	162256	145789
751200	358994	440100	318408	302498	428766	374208	456367	614275	436084	503661	411977	472640	411248	447769	440093	390903	505398	556686	455886	409140	282025	357801	327420	478434	290261	160802	412259	191252	670060	220251	708284	385348	185723	230614	716677	385287	456067	598662	319735	326324
752400	484620	553276	361928	380975	506066	478491	595948	714312	529933	569261	484274	603006	517787	527425	481189	432894	580256	622846	526540	476287	498516	591153	487368	790547	461710	286410	609560	304119	994649	312510	1011420	572143	260776	313094	943148	539192	626799	740729	421732	450185
753600	537396	562892	357879	405043	501120	500838	617167	689210	540316	541714	482361	614161	519362	528523	458326	426284	564245	600956	517500	465311	611352	683396	529405	932851	535011	354744	675867	360009	1125600	345312	1133070	651795	290129	344050	1026000	604548	690419	778306	466712	511438
754800	524624	527383	336596	390265	459795	482302	587432	638013	515774	492620	453501	585908	493740	498258	417929	402352	525466	552359	487302	435673	680520	734850	545478	1007080	580228	401393	710142	398832	1192170	365580	1206780	704078	310622	360582	1069230	647714	719430	794340	498543	551630
756000	499619	490378	316754	368566	422521	458499	546507	593320	489938	451009	425824	555894	466977	465142	380612	381678	494946	510866	457174	404148	727272	771235	556590	1050240	611928	434056	732265	426525	1239960	378622	1255680	739402	323594	373856	1101080	681224	736750	805399	524970	580900
757200	472733	462950	301783	347070	395211	433461	506984	560688	469753	423706	402214	524844	441184	438916	351102	363816	470416	480729	429340	380760	759419	798522	565678	1075390	633112	457980	746220	445720	1271880	387719	1281950	762856	331704	382477	1129330	701886	748532	815890	544962	598021
758400	445845	438735	289035	327352	373955	410394	474457	534096	450143	402241	381938	495312	419724	417766	328986	348930	449931	456757	404557	359524	774760	818754	573556	1083890	648900	471100	756498	455731	1288900	391826	1294050	774036	335618	388946	1148120	713458	752386	821208	553898	609785
759600	421214	419578	277027	308822	355527	389143	446990	508710	432431	384727	366662	467683	397800	400009	310506	334605	429406	435228	384035	340008	777618	830123	578047	1079400	660605	477194	759145	461952	1294340	393044	1294070	779346	337283	391728	1152590	715319	749690	825025	553292	613754
760800	398643	403130	267667	293559	339285	370626	424193	487521	416079	366582	352733	444761	379501	384757	297358	321386	413575	418043	366010	324075	769841	835122	577815	1068600	665692	479386	758140	463917	1281650	393388	1287320	778141	337445	389567	1148400	709202	743527	827875	547208	614198
762000	379838	389856	259488	281303	328769	355102	404620	468592	401114	351857	339995	423674	364874	373134	285040	309253	400113	405122	352001	308912	756753	836369	576026	1055250	670604	480234	755920	463472	1267030	391328	1270730	775137	336692	388222	1136590	696530	736680	824842	541039	612058
763200	365019	380216	252945	269923	321353	340718	388554	455265	388393	342046	330371	407144	351763	361962	276890	299438	390862	396084	341591	297406	744157	833324	572127	1039570	672120	481718	750396	462778	1252680	390239	1252260	770782	335818	385361	1125430	683381	725512	822559	532822	609823
764400	354370	373273	247420	260892	315358	330124	374393	443182	379487	336495	322371	392208	342189	354255	272137	291136	383386	389372	332034	288332	733049	829377	567814	1021250	671260	479122	746909	461516	1232960	388547	1232870	765988	335587	382258	1112670	668855	717679	818742	525104	605775
765600	344336	368466	243106	253220	310372	320689	363622	434696	369654	332914	313374	381275	333101	349241	268907	286112	375261	384565	324641	280648	722565	822822	563171	1003100	671795	473717	742488	458982	1217320	386740	1214040	760352	335199	378460	1099470	656266	707092	816166	517020	603066
766800	335500	364559	239138	246918	307386	312028	355153	428665	362189	328735	307286	371792	326311	345703	267302	281627	370499	382253	319555	274586	714211	817694	559660	988350	668187	472297	739048	455669	1202810	384720	1196720	752756	335081	374083	1088160	644188	699035	810729	508861	599978
768000	329801	362615	237208	241194	305634	306118	347778	426070	355470	328178	303488	364094	320124	343710	268823	279611	367256	381820	316468	269966	706763	814240	555241	975605	665040	469877	733026	451735	1191670	383978	1181690	747214	334843	369848	1076420	634815	690706	805513	501872	594600
769200	324590	358954	235226	236889	304581	301681	344633	425403	350262	331984	300260	358098	315208	342150	272399	278714	366168	383558	315719	265973	699705	809218	551919	964677	660507	467133	727273	446918	1183450	382053	1167690	741406	334972	365173	1068280	625320	685050	801815	494402	590904
770400	320601	359225	233866	233319	305439	298479	342950	427510	346469	338233	299639	354701	311479	343348	278418	280018	365896	387861	316651	262906	694084	803654	548247	957492	654716	464124	722160	441189	1173570	380433	1153340	732786	334581	361209	1058960	618844	676994	795376	487304	584989
771600	316072	359527	233774	231940	307435	295097	343517	432952	343480	349260	301924	351445	307000	342524	286530	284624	368530	394757	319203	261492	687638	799582	543518	949447	648102	461276	715192	436064	1163130	377886	1139260	725098	334371	358151	1050720	611731	671570	790436	480876	579584
772800	314298	361540	236380	230721	311890	294050	345444	442048	343551	362540	307521	349696	305024	345316	299505	291742	371838	405237	325293	261446	680199	794269	539832	938691	639482	456863	708904	428716	1150890	376040	1126540	715950	331845	352832	1042120	606120	664175	784458	474582	574013
774000	312219	364796	240570	231248	319235	294640	351742	456714	343226	382005	315359	349470	303187	349920	317006	303091	378486	418476	333030	263186	673128	785490	533229	928286	631080	453710	701623	422408	1140310	373555	1109900	707472	331032	349505	1031490	598286	655094	776192	468526	565768
775200	311352	370801	246280	232338	329811	295048	360790	477464	345229	405932	327360	351714	302572	355762	339586	320288	388838	436725	343250	265858	665287	776453	527610	916620	623336	449598	693903	416296	1128640	370783	1094940	700520	329278	345894	1021360	593481	648343	766574	461554	557823
776400	311260	380132	252178	235963	342884	297746	373517	503585	348594	437491	343030	354082	303002	364273	369602	342806	402454	459324	358506	271161	657111	765016	521834	907335	612139	443566	684520	409848	1114020	365346	1078720	689226	326615	341446	1009870	587740	638718	757442	454403	551052
777600	312579	391911	261783	240174	360420	302211	388778	537328	353662	474466	363251	358114	303320	375748	404567	368300	420048	488200	376467	277472	647210	753726	514192	895026	603381	438950	674667	402260	1096390	361400	1062690	678552	323893	337404	997154	581568	629112	747455	446637	543462
778800	316015	406006	274670	245938	380052	307732	407773	576918	360439	516629	387954	364336	305876	389582	447875	400143	440649	520298	398653	288467	637513	741874	508040	884270	592212	430882	664351	394464	1082300	356578	1045200	663130	319602	332146	983927	574112	620006	735234	438886	534606
780000	321470	425537	288874	252023	404308	315530	431161	621500	370474	562194	416020	370236	309658	405742	497799	434117	465382	557852	425314	300099	625089	728719	499843	871822	582632	424384	653732	387531	1061090	351186	1026830	653883	315758	327234	970480	567684	608394	725352	430717	526198
781200	327944	447071	306784	261480	431047	323887	458560	672777	382607	609808	447309	379469	315703	426558	555738	474154	493964	600430	455434	312847	614788	715470	492429	860062	571595	418010	641356	380745	1044360	345171	1009680	642582	310525	323070	956736	560994	597920	714038	423018	517801
782400	335683	472778	326333	271184	458771	334685	491760	729317	396716	663536	483056	390876	322272	449241	620182	515054	526012	645399	488762	329556	603475	702173	484755	848514	562661	411174	629974	372734	1024570	339462	993933	630524	305562	316144	944865	553598	585826	701428	414642	509972
783600	345160	500050	347166	282792	487356	347336	526550	788793	412932	716918	520278	403620	331862	472740	689980	558013	558949	693400	528138	348664	589169	686329	475717	834606	551236	403332	617347	364758	1002950	332776	975774	617712	300144	311300	931205	544368	574345	687817	407032	499910
784800	357982	530212	371935	295504	526529	360746	566880	850279	430818	773098	558516	418538	341887	497654	762901	600660	596804	743242	569697	371024	575153	672705	466353	820574	541034	397314	604942	356907	983916	326266	957825	604894	292797	305623	918480	536848	563180	676255	398662	489351
786000	372194	564346	396574	310737	563968	376091	608891	916692	451121	827329	599942	434333	353508	526242	840186	645509	635154	794950	612874	394707	559719	658644	456916	805393	529584	389122	591768	348894	963035	318890	940950	590453	287425	300019	901937	527922	551426	662132	390022	479277
787200	388856	599756	424513	326294	604255	392236	653644	978546	472852	882172	643497	452008	367670	556015	916969	688087	675296	847513	658315	420511	546950	642993	447983	791462	518411	381422	579234	341808	944357	312945	924545	578372	281101	294343	887558	520901	538544	647816	381621	469167
788400	404860	636613	450234	343606	642864	410964	699218	1042310	498086	935563	685083	471265	381770	588965	990898	731269	717045	897780	707902	447402	531453	627931	437807	776852	506898	372903	565398	333982	922514	306553	904921	564387	275017	288076	872934	511919	525394	632606	373239	459728
789600	422432	674425	478730	360633	685236	429788	747372	1100770	524171	989834	729092	492876	398010	621184	1058340	771262	757494	945104	757388	476980	517724	612147	429295	762719	493990	363433	551913	326905	902338	298846	888256	550515	267760	281812	857446	503816	514500	618600	365030	448739
790800	441108	712410	506640	378296	725112	449880	795835	1159570	552194	1043840	772377	513660	417018	655446	1119260	809659	797470	989742	805952	507310	502915	595502	418949	747552	483676	354849	539450	319370	881992	292833	872197	536530	260602	275837	843480	494530	501206	604539	357011	438004
792000	459909	749882	534268	398664	764414	470553	841909	1212700	581218	1094630	816185	535566	435693	690660	1176490	846440	836601	1029320	853735	539040	489498	580954	410237	731265	472008	345946	526514	311562	861380	284208	853492	523085	253848	269851	827350	485362	490604	589882	348374	428269
793200	479080	789482	561642	418532	803799	492196	888531	1261800	611063	1135850	855791	560038	455238	726497	1225390	879894	875330	1068710	899913	568695	476176	566358	401446	715546	461192	336793	513867	303831	841587	277778	835119	508912	246969	263650	813422	476560	479866	575764	340000	416601
794400	500899	825557	588576	439014	843970	513437	933346	1305310	642092	1173990	896328	584624	476894	763212	1270340	911783	913304	1101220	943718	600278	463186	551892	390692	702264	449911	327974	501793	295872	821722	269622	819172	497009	240994	258055	800002	467426	468235	561369	331714	405645
795600	521851	861494	613477	459722	881696	534170	976904	1341820	673110	1210800	935638	608467	499223	799310	1306500	944102	951053	1132030	988854	629944	448579	537654	382029	686802	438293	319492	488930	288768	803863	261726	803462	482206	234025	252616	783636	458101	458629	547737	323574	396294
796800	544553	899787	639360	483410	920106	556874	1016460	1372440	704757	1244050	970644	633058	523431	836863	1338710	974648	988183	1157820	1029060	660080	436242	523152	373555	673783	427989	311052	477715	279988	788846	254339	785926	468629	226957	246698	766444	448797	448177	534422	314788	385713
798000	567299	937397	668474	506425	957723	579070	1053960	1400860	735421	1272430	1003350	658692	548928	875648	1365360	1001850	1025050	1182310	1067850	690237	422044	509003	364158	660162	417124	301784	466237	272010	772515	247544	769695	455391	220560	240989	751447	439810	437046	519526	306007	374966
799200	591199	975077	695645	530908	996938	601527	1090390	1424870	766344	1299200	1036750	683480	573096	912313	1386040	1030520	1060080	1204030	1106420	721660	409434	495030	355326	646014	405824	294028	455617	265037	757041	240181	753559	442479	214228	235760	736152	430418	426740	505603	298927	365552
800400	615663	1007550	724567	555954	1036530	624414	1124250	1449430	795306	1317780	1071040	706018	598273	950956	1406050	1056640	1097450	1226540	1142190	749705	396683	480425	346494	631179	394563	286131	445563	257563	741858	233072	737941	429626	207415	229830	720613	421251	416187	492439	289829	356701
801600	641486	1042720	752585	582928	1074720	646720	1157120	1469880	823068	1334390	1103260	728176	622634	986190	1417420	1080330	1130520	1248490	1174070	776976	383370	466635	337970	618203	383961	278678	435290	250830	724428	226832	722630	417442	201844	224382	706561	413096	407619	480398	281670	346520
802800	665486	1075740	779343	607600	1112490	669798	1188210	1486330	850876	1352740	1134670	748905	648138	1022050	1429610	1104540	1164390	1266260	1204070	807085	371272	455565	330460	605357	373858	270518	424138	243583	709208	221345	706071	405759	195913	219283	691000	403573	398310	467102	275085	337208
804000	689906	1105940	805956	632918	1147010	691205	1218090	1505650	875431	1369630	1164140	768116	672982	1057910	1437920	1127220	1193690	1286170	1233000	834876	360054	443600	322607	591783	362873	262526	413712	237252	693558	215880	692124	393681	189811	213579	675428	395387	388377	454069	266740	326610
805200	712815	1135250	831610	658941	1181330	711040	1245110	1523280	899954	1384160	1194030	787841	695715	1092570	1443720	1148410	1223020	1305300	1255540	861498	349414	430763	314674	580048	352315	254863	404715	230660	679082	209655	678234	383082	185266	208179	661270	386874	381426	442234	258747	317496
806400	734019	1162470	857196	684326	1213000	731404	1269420	1539250	921206	1403680	1221740	803296	719612	1123280	1448200	1166350	1249280	1317620	1274610	885287	339122	420727	308198	568134	343155	247997	394960	224738	666060	204695	661194	373346	180661	203599	645987	378211	373292	431013	250740	308444
807600	754284	1185270	880377	709318	1240110	750772	1291960	1552500	941154	1413770	1245790	818670	742690	1153000	1455530	1184600	1275510	1334540	1293080	905990	329333	408226	301548	556105	333701	241289	385333	217892	651872	200405	647073	361951	175628	198978	629961	370093	364507	420353	243008	299776
808800	773694	1208230	903023	733790	1267010	768159	1310330	1567860	960631	1422300	1267070	832040	764734	1178980	1459280	1200650	1296390	1348520	1305000	925898	320834	398491	294278	545628	324438	234768	377611	212405	639871	196019	634249	352106	172074	194923	616117	362762	358362	410946	235504	292420
810000	790635	1227890	923552	753042	1289230	785670	1327100	1577370	975503	1426250	1285610	843751	784256	1204970	1462560	1213640	1318910	1358630	1313940	943524	314056	389896	288081	534725	314598	228542	369301	206887	628399	192180	622733	343236	168173	190353	601605	355748	352046	400863	228942	285235
811200	807011	1248040	944121	773745	1307600	801266	1339740	1585500	989837	1428960	1303180	852848	805090	1224620	1463270	1223990	1338330	1371230	1321460	959342	307898	381944	281920	525596	306510	223484	361720	200658	618836	188529	613180	334598	165684	186272	588986	348337	346422	392494	222051	277617
812400	822628	1264390	958868	793483	1324780	816790	1352150	1589370	1000180	1428310	1309780	861820	822122	1242320	1463290	1227210	1352930	1377250	1326590	973144	302199	375032	276892	515505	299395	219681	355280	195982	610870	186578	603974	328187	162342	183150	576854	342705	340355	384794	215794	272225
813600	836344	1277810	972830	809080	1335040	829600	1362250	1595740	1009370	1427470	1320900	868584	839312	1257980	1461300	1230080	1356370	1384430	1329690	985879	297777	368896	271967	508088	292188	215969	349385	191880	603785	184692	596758	321598	160048	180055	565320	336946	337412	378366	209781	266189
814800	846856	1288700	983222	824693	1341260	843546	1367230	1595030	1014030	1430010	1325980	875001	853425	1269360	1456850	1229420	1360220	1388350	1328520	997048	295420	363615	267572	501875	285376	212852	344726	188035	598430	184175	590775	315440	158247	176956	552739	332859	334160	373826	205372	261407
816000	856942	1296410	988506	836296	1345160	852240	1369590	1592160	1019980	1415810	1326580	878323	866554	1274870	1444580	1224410	1364100	1389040	1325340	1007540	292914	357750	263933	495346	280017	209948	339930	184407	595710	184157	586700	311146	157017	175068	544165	327859	330956	369024	200402	256700
817200	864195	1301560	992404	845744	1346020	862157	1368130	1588590	1022660	1404490	1328420	879885	877182	1277820	1434080	1216570	1364240	1386450	1315920	1011870	291547	353370	260628	490278	274070	208609	338115	181244	595547	185060	583553	308087	156057	174010	535831	325524	329803	365101	196261	253474
818400	869843	1301200	994721	855005	1338350	870424	1365330	1581490	1024040	1389070	1322970	879316	886794	1279020	1412700	1203500	1368000	1379910	1305170	1016910	292271	350873	258393	487222	269631	207535	336639	179414	597176	185986	583660	307724	156374	173092	529519	323712	329310	361588	193036	250984
819600	874260	1299170	990929	859828	1325720	876984	1358910	1569030	1023730	1370100	1314810	880317	892946	1276390	1394630	1188860	1362050	1373290	1293620	1018960	294697	349922	257072	486808	266386	207128	336143	177596	601626	188366	584558	305752	156702	173636	524196	322745	329924	359586	190534	249940
820800	875798	1295320	984614	864498	1311950	879522	1352230	1554320	1020770	1354390	1304650	875977	899123	1269170	1369980	1168440	1351760	1360120	1277580	1017540	297380	349412	256417	486776	263839	207990	336501	177283	606759	192272	588764	306944	157510	173650	520958	322427	331747	358814	188793	249617
822000	874688	1285000	975173	866743	1291750	880328	1340260	1535550	1016650	1329520	1289180	872641	899474	1258960	1344070	1147270	1338530	1343080	1260390	1014710	301270	350669	256566	488596	261864	208416	339694	177087	615477	195538	594591	309668	159686	174961	519238	323579	333884	358298	188521	249329
823200	871550	1274080	962445	865481	1269530	880960	1327940	1514090	1011270	1302760	1273590	868099	899851	1245700	1313390	1121560	1320700	1321740	1240150	1009590	306054	353240	257122	490776	261239	210287	342169	176920	625375	200152	601356	312334	162209	176507	518467	325248	337922	360276	189285	250204
824400	865856	1256980	945987	862113	1242700	878401	1311390	1485260	1003020	1271490	1251190	860773	899296	1230170	1281100	1095000	1302470	1299410	1218290	1000410	311735	358063	259412	496031	262423	212780	346708	178614	636244	205540	611207	315627	165211	179707	520184	327822	343837	363093	190844	252795
825600	859670	1240060	927173	856416	1214200	876442	1291890	1453290	995107	1235660	1229180	853020	894384	1209370	1244310	1065000	1279990	1270220	1192610	989752	318490	364099	262577	502806	264012	215714	352910	179189	651366	210544	622479	320418	168701	182982	524437	331463	350366	367388	193637	255822
826800	849681	1218440	905716	849493	1182230	870720	1271420	1418460	986628	1199930	1199750	844805	890062	1185770	1207790	1033030	1254980	1242100	1165220	975138	326475	370786	266611	510964	265875	219564	360160	181849	665564	216792	634113	326817	171876	186657	529803	337225	357362	373839	198968	259823
828000	838403	1196380	883064	837914	1148870	863636	1247210	1380940	975909	1159560	1168100	835094	884124	1158780	1169550	1001210	1229990	1212650	1136330	959120	334854	379336	271772	520169	271718	226012	368589	185196	682381	222436	646264	334603	175632	190518	537802	342968	367549	381616	203836	264747
829200	826951	1171290	857806	828708	1113690	855231	1222020	1347060	963525	1117960	1134570	823666	875092	1130750	1129040	965499	1200590	1180840	1106660	941193	344973	387204	276957	530400	276721	232026	377860	188352	700523	229712	661253	345219	179654	195247	545657	349940	377977	390831	210905	270954
830400	815846	1143180	831996	816116	1076820	846882	1194960	1304990	950923	1075680	1104130	812219	865760	1102670	1090090	929734	1169970	1145270	1076550	922819	354297	396142	283799	542130	282973	238248	389658	193263	719853	235704	675241	355972	183788	200102	556780	359051	387634	400044	217350	278506
831600	803130	1115300	804291	801717	1041240	836047	1167170	1260170	935936	1030800	1068430	797885	854519	1070980	1049790	893099	1139510	1107730	1045050	901906	364376	407411	291347	555518	290630	245388	400728	198272	739352	243984	693522	367723	187986	205924	568738	368032	400256	411670	225299	286529
832800	789974	1085870	775312	787064	1004710	824284	1138620	1219730	921642	988868	1032970	785469	840735	1041270	1007860	856354	1106190	1073790	1013010	881836	375400	419166	300759	570067	298965	252024	412590	203618	757915	251244	712011	379778	192225	211582	584025	380898	412966	422190	234252	294186
834000	775241	1056420	744638	770583	967428	811643	1108870	1176280	905053	948623	998150	770954	827570	1007700	966271	819750	1072770	1037310	981916	858300	386703	429305	309750	585972	307122	259202	426189	208743	776245	259192	730504	392657	197436	217692	599958	392155	425921	432606	242744	301478
835200	757379	1024030	713672	751498	929432	798563	1080590	1134190	886851	908839	962903	755004	813423	976368	926007	785805	1035210	1000800	951565	835850	397768	441932	318189	601853	316000	265893	439440	215069	794125	266046	749200	406159	201855	223656	616841	403258	438714	444278	252536	309454
836400	740698	991153	686229	735053	892811	786220	1050650	1092270	871419	871865	928920	739824	797974	944319	891020	752688	998371	963460	920136	810861	408661	455947	328038	618996	326269	273228	452472	221482	813387	271917	767119	418561	205973	231380	632291	416252	452032	456667	262342	317624
837600	725016	959072	657581	714559	855261	770728	1021120	1050260	853441	834962	893630	725462	780311	911198	858369	722761	965818	927422	888785	787452	419384	467195	339122	636164	336274	280559	465844	227095	831426	276986	787660	432077	209638	238034	651432	426951	465345	467887	272062	325771
838800	706106	926801	629236	696561	820420	755386	993712	1009850	836302	797999	859520	709330	763927	881059	821019	692957	931615	892749	859063	764792	429334	479257	348609	652531	346912	289061	479650	232904	850133	282519	805881	442805	213305	245224	672256	437328	479318	479726	282732	333315
840000	688607	898660	603728	676610	786523	738870	964298	973962	817272	766120	828795	695938	747483	850726	784022	665363	900291	861333	830053	739194	440277	488928	356905	667620	357717	296057	491085	239449	866049	286938	822896	454168	216726	252785	690950	446931	491629	489426	294369	340330
841200	672779	870888	578716	657770	754428	723564	935836	938373	799224	735812	797719	682434	729108	821440	752400	639215	871786	831147	801052	717006	449924	499427	363990	683751	368091	303108	503195	244030	882859	291278	838754	464295	219124	259914	708958	455111	504184	499447	304511	347392
842400	656457	844803	554688	639079	724925	707758	908703	906629	780030	706710	770042	667234	710988	793848	726109	615902	845306	804694	773082	694713	459161	508878	372383	696908	376084	308820	514722	250453	898013	293945	853632	474488	221303	265290	726105	461624	512903	508938	312736	353279
843600	639978	818850	531146	620978	695452	691348	880396	883092	759492	683738	742260	644074	690600	764042	702870	595724	813279	774641	740245	661030	454951	493081	365705	684372	357512	295862	491961	233482	858925	265677	808564	416344	195082	258269	654668	417632	442840	447016	289806	271600
844800	538900	710886	503887	530675	638774	597154	689062	778260	665978	610648	648980	511662	547668	671020	611482	528242	670266	648283	600860	500246	301636	301568	244548	462724	206906	180833	304622	130763	557507	148179	508997	218182	104836	172858	384840	247779	242726	255770	180938	128154
846000	366300	530973	408005	385096	502760	437091	471214	595216	517125	490321	492051	383898	401866	518193	493349	416377	522800	509928	456247	379886	160339	154814	135216	251553	109381	93909.6	166708	71061.6	307839	82048.4	281514	120085	60016.4	99672.4	222344	140808	137571	154742	108869	73901.2
847200	298694	472886	363651	332785	443670	381644	415090	527766	462036	434307	428027	348638	368335	455642	471498	373263	481867	468867	413136	349699	105494	102821	94143.6	160962	73575.6	59900.8	112480	49781.2	200907	58880.8	190694	83922	42206	71861.6	158814	96268	95886	115664	76854	51752.8
848400	273820	452447	342133	314060	420904	361224	393976	506046	434561	408523	404175	323905	351213	426566	462894	349254	460410	454883	394468	333178	78205.2	79357.6	77763.2	121999	57685.2	44074.8	91477.1	38077.2	153628	46102.4	150757	65862	33246.4	59839.2	131401	75955.6	78496.8	97727.2	62786.8	41392
849600	260888	431498	316184	300980	400994	345445	381672	494068	415337	399357	387519	315316	337577	403418	458617	330670	435810	443484	380719	321190	64065.6	68643.2	68997.6	105080	50388.8	36072.8	81974.8	32326.8	133385	40109.6	132922	56109.2	28726	53891.6	119171	66439.2	70622.4	88839.6	56804.4	35994.2
850800	254785	416064	301476	292762	383014	334148	373564	483174	399436	396043	376746	308591	326598	382799	455772	318826	420338	435556	371400	311934	57368.8	63624.8	65691.6	98791.6	47824.8	32334.4	79122	29539.2	126644	38381.2	129717	52247.6	26505.2	53167.2	116765	63105.6	68938.8	86776.8	55176.8	34536.4
852000	255140	403752	286706	286983	369458	328511	367368	472458	384508	392299	364670	305171	320480	369506	451944	310469	409916	432108	365781	306226	55767.2	63170.8	65214.4	99220	47580	30896.4	80632	29050	127940	37434.4	133079	51484	25608	55264.4	119946	63468.8	69752	87132.4	56625.6	33999.6
853200	254701	392680	272440	281082	355080	322485	363392	463794	372797	384971	352630	300022	311665	355462	440371	301642	400956	427502	356265	298366	55744.8	63881.3	66992.4	104194	48727.6	30697.2	84692	29718.8	134012	38424.8	141856	52631.6	25624.4	59294.4	126463	66480	73346	89254.4	59620.8	34867.2
854400	251716	379859	259015	273350	341304	316625	356001	454006	362215	376375	341496	291123	302450	341549	426694	292476	393196	418689	345392	289291	56871.2	65686.4	70061.2	110520	50573.6	30911.6	89360.8	30568.8	139676	39136	149817	54232.4	25621.2	63506.4	134675	70544	77852.8	92281.2	63656.8	35860
855600	247677	367404	247574	264226	328410	306774	347447	443074	350175	366500	330821	281328	292284	328957	411014	281968	384612	409348	332151	279317	58057.6	68982	73916.4	117725	53424	30930.8	94382.8	32410.8	148104	40295.2	158964	56626	25758.8	68092.8	143953	75148	83289.2	96192.5	68239.6	37417.2
856800	239698	354989	236713	254238	315978	298144	336040	432076	338385	355525	319074	270026	281908	315785	394088	272300	373667	397892	319853	268953	59630.4	72513.6	77725.2	125510	56643.6	31537.2	99809.2	33880	155448	40972.8	168117	59128	26186	72753.6	152918	79639.2	89043.2	100783	72752.8	39058.8
858000	233371	343466	226970	244870	304756	287311	324610	423065	326598	345610	310200	261356	275536	307622	405905	268674	377470	400565	318199	273229	69840.4	91284.8	98980.4	155545	75456.4	40160.4	134488	47035.6	207360	61429.6	238106	95595.2	41855.6	105688	252696	127257	156169	179892	118430	77539.6
859200	281240	422952	270014	296697	377018	358305	426154	550926	395389	437504	385744	342943	368465	388495	495538	337159	500708	517459	417660	371382	160218	230858	229160	357423	187065	98310.4	309236	111066	460805	141635	525575	234001	93062.8	213080	529554	271206	350428	363380	238317	180905
860400	395246	536695	311808	386636	448508	473840	578799	657422	481612	504965	455938	447734	472034	456908	541706	377403	579943	590369	489680	443357	285988	390498	346547	610241	306341	178407	463686	179314	701863	202953	771348	359905	133396	293242	712200	387415	494982	450823	316418	256120
861600	454655	549243	307196	410747	440588	507102	620814	644184	498426	492297	456442	471922	477145	455248	512950	370716	564862	572867	480470	433634	355066	458077	381562	736266	361523	227391	521906	218141	807503	227177	878820	418321	150777	323614	790734	443052	559490	477022	351912	298272
862800	449544	515894	288974	395958	407952	490043	599609	598832	485059	451056	432754	457094	455120	430184	457087	354046	529097	532745	453395	409162	400958	496678	396627	807633	396010	260290	553838	244122	868558	240960	943227	455943	162598	340973	835845	480462	596455	492681	379072	327739
864000	430642	482439	271034	378740	376774	467012	563493	557726	464879	414862	410204	435677	432017	405796	408077	336111	500302	494977	428400	384752	435381	521616	409420	854639	419604	284276	577634	264523	912328	250620	990434	484740	172142	355611	868658	509207	619233	504442	400495	350300
865200	411402	456315	257344	361031	352821	446114	529994	528746	448370	391243	391813	416145	408931	386039	375100	322406	479569	468350	407679	364246	459387	539785	418709	882022	435101	301194	596672	279797	947066	255553	1021220	505834	178518	365410	895444	530016	635341	512508	418800	365719
866400	388634	436098	247224	342738	335130	423728	496142	502025	430737	372317	376659	398848	389106	368538	352183	310861	461602	444977	388830	346968	473481	551384	426183	893201	446348	311111	607570	290379	968667	259454	1041450	519925	182793	373848	911374	540987	641781	519772	428921	374933
867600	365787	418681	237514	323660	320278	403256	465766	479684	414116	354664	362713	380217	371748	354874	335822	299624	444703	426463	372102	330964	479321	558343	431037	889776	455264	315724	613282	297560	978631	260771	1047310	526646	185184	375050	916993	544926	639519	523658	432718	380196
868800	344678	404347	229158	307318	306649	382939	440741	458222	397329	338757	350161	363392	354224	340296	322446	288496	428921	408753	357821	317734	480129	563233	433036	879828	461956	316307	612762	300023	972292	260304	1040940	529999	186659	374468	913930	543096	632076	525870	431115	382379
870000	322192	393166	221224	292694	294646	366954	421772	441694	382605	327074	338904	348274	339244	328764	310967	278626	415587	394820	345941	305849	478636	566958	434876	866477	466519	315970	610721	302455	960112	260992	1030880	531640	187830	373442	908802	538113	625708	525830	426987	382281
871200	306005	382855	215327	281234	286166	351894	404330	427062	368854	317087	330224	334462	326629	319567	302707	269933	405112	383985	335386	296402	474325	567159	433270	853596	469692	314170	605940	302675	946885	260469	1014760	530774	188960	372839	898796	531253	618078	526297	422640	382168
872400	293504	375430	210538	270232	279127	339631	390450	415316	357821	310716	322640	323537	316648	310786	297979	263333	395898	375880	326680	287669	470873	569004	433849	841137	471617	313218	601841	302988	933366	259832	1000450	528247	189638	371642	888322	522486	610910	526194	419112	380573
873600	282464	367406	206770	262250	274286	329487	379019	405160	349208	306115	316420	315081	308831	303711	294609	258830	389632	369422	319360	281157	466984	566068	431923	825880	474075	312295	595913	302606	920352	259953	982776	525002	190185	370393	876812	514814	604330	525354	413946	380074
874800	274416	361796	203537	255027	271200	320290	370264	398048	340590	301546	311636	307940	302744	298307	294272	254759	383569	364145	314212	275586	463381	565042	430215	813693	474320	311966	590709	301887	909966	260152	970160	522319	191282	367620	867428	506431	599160	524224	407242	378912
876000	267652	355950	200894	249953	270107	313615	363126	395535	334200	299328	306996	303052	297783	294341	295873	251478	379150	359755	310444	271567	459418	564092	427919	802496	473199	310837	585034	301195	901323	259868	956222	518164	191956	365852	857695	498334	592849	522137	401655	378813
877200	262066	352767	198549	245107	268396	307064	357824	393882	329158	299354	304342	299906	294237	291089	298214	249676	375067	359531	308100	268368	456054	561237	425580	791706	469612	309603	580799	298404	891626	259230	945114	513480	192746	362858	847835	490523	587478	520404	394725	376011
878400	257107	351946	196901	242203	267079	301483	354394	394497	325418	301826	302199	296954	290508	288881	302742	248796	372278	358212	307436	264688	451939	558876	423051	782251	465943	307268	575591	295824	883684	258924	934404	507638	192758	360722	836476	482822	578672	516670	389256	373362
879600	252558	352452	196470	239141	266326	296486	351652	397461	322780	306393	302496	295398	287000	286154	310093	249349	371753	360933	308372	264163	448305	556012	420218	774647	461128	305413	570093	293681	878448	258538	926232	503756	192870	358802	829588	476060	572129	513331	382962	370525
880800	249441	351773	196342	236104	266721	292823	352236	403960	322165	313920	303825	295102	285596	284352	319858	251215	371498	363822	311312	263335	445382	549787	417576	765433	455837	303418	564293	289322	870978	258394	915796	497085	193380	355989	822309	469670	565380	508168	376458	367181
882000	247399	353616	198639	234938	267730	289525	354166	413570	323472	324478	306465	295934	284380	284509	333410	254612	374951	369544	313832	263024	441471	542600	412805	758674	449777	300479	557139	286876	863727	257660	906334	491106	193205	353284	814095	462207	558913	501538	370173	363364
883200	245759	357420	200890	235098	270943	287723	356496	427217	324861	338642	310981	298379	283052	285536	349018	260334	380429	377189	319220	264679	437064	534134	408849	750869	442071	296910	550189	283369	855338	257660	897674	484482	192703	350470	805630	455665	553090	494325	363860	358753
884400	245194	360830	205585	234779	275126	286909	362267	445010	328858	357148	317994	301048	283320	288290	368218	268151	387433	389078	325971	266825	431697	524783	403216	741303	434454	293054	541044	280112	844383	255161	885622	476882	191862	345643	794768	448948	544354	486845	357857	353342
885600	244055	364807	212044	236297	282088	285957	369887	466359	333758	380578	327790	304282	285282	293467	389009	277983	398085	402908	335317	271099	425937	514740	397929	734690	427116	288754	532650	275231	835405	252778	875493	470771	190844	341787	786370	442215	537826	479840	351134	348627
886800	245008	372624	219622	238294	290796	286205	379117	491834	341211	409467	339938	309402	286185	301127	414054	290912	411972	419144	346052	275944	419332	505318	392255	727837	419444	284243	525067	271542	824251	250523	861885	462838	189718	338382	776453	435027	530605	471274	343943	342240
888000	245459	383623	229466	241167	302224	288609	390244	520551	348008	440378	353718	315509	290354	309874	440995	305078	427894	437582	358098	281885	411700	495937	386343	720869	410956	279212	514821	267029	814156	247390	850205	455169	187700	332594	764990	428524	522262	462357	338182	337187
889200	248609	395359	241200	245232	315422	291671	402795	551219	357094	477163	371767	322046	295081	321692	472125	324441	446264	458658	372142	288538	405570	485704	379964	711701	402604	273960	507407	262308	803245	243449	837894	447942	185908	327486	754141	421426	515040	453415	331142	331068
890400	251690	409810	255228	249972	330394	296311	417498	586166	367558	514772	391160	330022	302491	336524	502495	344044	465902	483745	387982	297234	397118	474524	373306	703206	395170	268759	498748	259197	792350	238987	825693	438995	184080	321873	742308	414414	505438	444537	324112	326310
891600	256176	426952	271897	256445	348898	302054	432923	621312	379752	555750	411907	338461	309974	352436	536661	365988	490280	510132	405802	307068	388556	462928	365903	694019	387422	264277	488630	253899	780692	233759	813305	431474	181706	316632	729496	408146	495521	435286	317844	320128
892800	261722	444622	287091	263302	368363	309788	449698	657327	391470	595689	433995	349473	318297	370450	570502	390774	514789	537900	424298	318381	378587	452853	358356	681502	378897	259910	478956	249048	767439	229033	798437	422010	178941	310872	717168	400550	485649	426681	311912	314729
894000	268513	464177	306470	272478	388845	319104	467990	694151	403198	638738	458831	359213	329182	389840	605289	417737	543250	568737	446508	332102	369600	441368	350013	670760	370295	254008	469628	244397	753445	223442	784278	414628	175440	305620	702440	394211	475393	417030	304971	308931
895200	275736	485779	325424	281841	411644	329064	485489	731582	418194	679062	484431	370930	341678	411974	639553	444893	571480	598273	469316	345870	359861	430969	341521	657620	361757	249290	460974	240116	740610	219290	770245	404816	172518	299985	688840	387083	465296	406701	298205	302702
896400	285775	507664	346568	291550	435942	341118	506603	769280	433452	724992	510422	382357	353650	432943	671953	473449	600118	629461	492579	360849	350718	419728	333634	645765	353056	243389	450337	235034	727316	214382	756275	396758	169073	293978	674074	379442	455183	396935	291514	296302
897600	293961	529627	369689	302191	462426	355240	526055	805830	449956	768428	538182	394492	367165	457142	704062	501584	629058	659852	518115	378922	340643	408628	325288	632226	344779	237692	440885	229387	714286	208502	740405	388445	166514	288080	660520	372758	444966	387310	284636	291108
898800	304268	552662	391214	314371	488706	371097	547236	841973	466982	810588	566588	405847	382353	482100	735380	530654	657662	689684	544314	396139	331355	397685	316346	619098	336512	231935	431272	224982	698598	203001	726379	380444	162464	282672	646653	365424	434766	378177	277424	284637
900000	314680	575840	414676	327381	517433	387042	567718	878693	486238	851948	595901	420218	397895	508352	765231	561613	687322	720123	571237	414629	322379	387770	308128	605646	327737	226324	421040	218816	683148	197675	709278	369323	158842	278200	633084	357870	425582	367936	270114	277663
901200	326364	600637	438232	341684	547353	403825	588846	911260	506218	892422	626184	432849	415075	536277	796410	588450	714251	749476	599644	434006	313162	376884	299253	593515	319611	220219	411891	213059	669745	191648	696072	358900	155158	272895	618558	350340	416227	359000	262764	271994
902400	337555	624212	464398	357611	576657	423737	608886	940888	525417	931439	656738	446606	432950	563842	826384	618686	742554	776676	627584	453150	303305	365737	291533	580035	310955	214226	402998	207728	655195	186082	680510	349070	151361	267606	606942	342083	406204	350254	256269	265682
903600	350966	649568	488666	373941	608397	441766	628732	968243	544800	964564	689123	462114	450347	592606	855446	648377	769886	803961	657349	473776	293393	356804	282934	566451	303041	208707	393535	202443	640360	180406	666710	339758	147724	262819	591714	334546	395533	340930	248744	259650
904800	363069	674230	514503	390064	642532	461009	649502	993327	565122	998537	718809	476484	467609	622482	887410	678170	798262	832298	684193	494866	283675	346647	274895	552929	295812	203645	383532	196683	623718	174544	651347	329614	144010	257329	577426	326358	385906	331885	242338	253815
906000	377156	701618	542321	408814	677615	480456	667458	1019800	583442	1026890	749230	491274	487174	651645	918020	708313	827622	857621	713218	518340	274296	336970	267494	538439	286385	197309	375613	191199	610501	169624	637137	320894	139843	252145	562078	318243	375724	322756	235112	247884
907200	390687	727419	569870	427956	711863	500236	688045	1046300	602675	1057270	779708	505494	505701	681988	949253	738010	854298	887155	741425	541184	264334	326964	259927	524556	278933	192360	365433	186585	597026	164853	622161	311515	135975	246721	547532	310334	366980	314202	228641	241730
908400	405640	753524	597493	447161	748107	520401	705764	1073170	621171	1087560	810520	519551	524169	712293	978795	769162	883222	913926	770264	563361	256303	318666	251650	511184	271167	187104	356877	181415	583770	160251	609061	303047	132705	242107	533437	302943	358036	304857	221212	236530
909600	421930	778367	625522	467191	783849	540722	723618	1099470	638323	1115010	839452	533128	541361	738405	1010130	799240	912170	940495	797550	587552	248333	309286	244392	498214	262962	181319	347090	175962	569982	155399	593211	294984	129216	237247	518768	295871	347551	295424	215062	230155
910800	435913	801697	655024	486223	819281	560641	741100	1129190	657424	1145510	868734	546754	558793	767854	1041450	829923	939748	967090	821631	609959	241033	301073	237469	485795	255477	176602	338211	170928	556869	150747	578409	286854	126168	231824	505208	288510	339030	286271	208231	224543
912000	449630	823885	683713	507239	854277	577894	757032	1154250	673198	1173050	896564	558356	575428	794155	1074330	857669	965873	993827	843917	633238	233327	294756	230442	473156	248060	171556	329190	166212	542891	146739	564032	279051	123317	227355	491901	280782	330775	278521	201520	218737
913200	464799	847365	713066	525402	887188	595695	773332	1178360	690948	1199930	922730	569063	591064	819594	1110290	887074	992494	1020550	864908	655903	226504	286543	224294	462018	240606	167211	321132	161518	529547	142410	549284	270951	120006	221853	477915	272695	321953	271165	195825	212985
914400	479593	871633	741587	544064	918040	611011	787100	1205380	703624	1226090	947404	580117	606884	844885	1146730	914135	1017630	1048090	885511	676772	219516	280770	218031	449585	233637	162402	312410	156912	518546	138377	535548	263780	117594	217831	464540	266222	314799	262432	189671	208304
915600	493716	891407	767482	563046	946950	626729	800469	1230880	715146	1246710	971424	589031	621293	864926	1181060	940401	1041600	1073200	902652	699016	213354	273663	211818	438555	227704	158868	305090	152444	506884	134895	521838	256657	115490	212533	450435	259361	307470	256301	183724	203393
916800	507298	911390	792427	579968	972944	641384	811850	1251420	725738	1268650	991276	598978	634624	884145	1217080	963170	1064160	1097520	917418	718516	206966	268260	206392	428318	221602	154942	297474	149124	496181	131718	509289	251148	113046	208237	438878	253714	299136	249273	178718	199705
918000	521602	929840	816107	596026	995752	656456	820654	1276100	735956	1289650	1010620	607302	647610	902739	1247910	980036	1084970	1119840	931489	737123	201376	263668	200630	417744	215058	151742	289557	145236	485237	129192	497298	245265	111479	203144	427145	248022	292404	242612	174237	194755
919200	533338	949185	836276	612004	1014590	669366	830097	1297920	744213	1307300	1025650	614377	658622	917045	1279070	997749	1103740	1140790	940468	753980	196365	259177	195943	408521	210230	148917	282908	141252	475825	127136	484711	239527	109188	199522	416419	242174	286376	236245	169024	191736
920400	545904	962545	856405	626681	1033360	679423	835834	1320070	751287	1323350	1040220	618841	668268	930775	1302460	1012860	1117370	1159460	949532	771666	192706	255468	191358	399415	204966	146424	276794	138445	465314	125461	473181	236146	107757	195230	404438	236438	280135	230242	164376	187224
921600	555471	973490	872056	639732	1047160	689193	841918	1338850	759029	1335550	1049110	623118	677929	940496	1328990	1022540	1127750	1176150	954890	786780	188691	252654	187289	392008	199943	144466	270927	135185	456761	124336	463424	232008	107186	192175	394370	232363	274991	224460	160484	184847
922800	565532	984612	886775	652692	1056220	699534	846396	1355600	761759	1345590	1059970	625683	683822	948349	1349480	1032130	1137580	1189190	959868	800826	186496	249776	183280	386282	196141	142348	266030	132221	450122	122964	451523	229204	107061	188634	385206	229036	271113	220768	156741	181776
924000	573564	992986	897965	663256	1063430	707270	850680	1367480	766565	1351960	1066890	629023	689881	954166	1366370	1036280	1144160	1201410	961115	812160	184112	248759	180430	379107	192581	141527	261978	130257	444330	122441	444525	227715	106785	185281	377297	224812	268559	216981	154307	180040
925200	582485	998005	906528	674082	1065060	714086	851857	1375380	769508	1351030	1070740	628848	697691	957210	1375380	1037730	1149020	1209280	959929	821816	182464	248279	178358	374824	190154	140464	258450	128635	439398	122650	438082	226590	107391	183318	370523	222682	265531	213998	150904	178483
926400	586574	1002720	911057	682923	1065570	718917	852674	1382530	770333	1351120	1072020	627846	700594	955994	1382890	1033420	1150430	1214630	958664	828724	181961	248092	176026	371690	188041	140014	256300	127323	438569	123252	433458	226092	107407	181397	364635	220754	264845	211954	149284	177074
927600	591422	1005290	914001	688550	1061600	722978	850769	1384970	770706	1346890	1069970	627070	702812	955355	1381760	1028650	1149720	1219910	954740	834258	180556	248738	175853	369346	186423	140211	254498	125671	437174	124416	430571	226368	108483	180491	359647	219755	265110	211762	147949	176803
928800	594742	1004630	913682	694624	1056980	725999	848975	1381550	770094	1337790	1067350	624455	704590	952431	1376600	1018350	1146250	1219600	948060	838702	180767	250154	175464	368335	186029	141223	253536	125168	437172	126176	428947	226977	109827	179026	357049	219769	265873	212308	147374	176280
930000	598694	1002530	909164	697735	1046280	727372	844847	1378830	767651	1320870	1058770	621572	705766	945099	1362670	1006370	1139930	1215080	939573	839685	181919	253559	176421	369016	186350	142269	253574	124978	440447	128226	427670	228999	111564	178347	354676	220240	266632	212916	147906	177838
931200	600169	997929	903634	701454	1035770	727330	838167	1371290	763742	1303430	1049370	616315	704992	938040	1344370	989586	1133940	1206630	932431	841610	183790	257769	178011	371356	187176	144586	256093	125734	444632	131248	430421	231257	113246	178545	354050	221734	270364	214368	149670	178796
932400	600240	989882	892629	703166	1021640	726512	831452	1365120	761389	1284330	1036580	612131	702857	927602	1321200	972039	1121650	1196540	921192	840178	185606	261223	180401	374100	188985	146604	257792	126391	450512	134334	433092	235011	115396	179917	355248	224403	274319	218269	151540	180984
933600	599619	979754	880548	703420	1004510	723835	822331	1352810	755484	1261700	1021240	606281	698805	916010	1293110	953419	1107090	1180040	907565	837293	188462	267798	183715	379276	191563	149434	261248	127844	456212	138165	438223	239858	118586	181201	358594	228416	278933	221868	154541	183313
934800	597979	966143	863353	701195	984787	720760	814108	1333290	750498	1236400	1005880	597668	694332	902119	1261870	930735	1092560	1161890	893837	832296	192322	273988	187971	385232	194500	152490	266062	129494	465610	142080	443976	245946	120797	183609	361945	232894	286510	227045	158356	186852
936000	593213	954045	846488	698649	965248	717366	803275	1313520	744822	1205930	985555	590011	687483	887426	1226360	908763	1077210	1142020	877811	826937	196904	282354	193018	392625	198687	155560	272177	131639	474226	146324	451281	251721	123647	186787	369167	239027	293146	233179	163420	189521
937200	588233	938253	826937	692544	942306	709996	792884	1287050	738163	1172810	966414	581430	681358	869286	1188070	883835	1056760	1118520	862608	816435	202326	289962	199384	401457	203146	159368	278916	133628	484981	150588	460356	257690	126952	190406	378233	244792	301767	240189	168462	193969
938400	582131	922409	804760	687134	919695	703783	779901	1259350	729943	1138890	943466	573306	672924	851113	1150070	859564	1035640	1093880	845488	805748	207789	298572	206004	412835	208144	163168	285076	136547	497037	155058	471174	264251	130126	195276	387881	251731	311276	248118	174420	198802
939600	575774	904223	784772	678806	895726	695324	769187	1229700	721821	1104220	918971	564670	664637	833776	1109580	833699	1012600	1064570	825638	791596	213179	306684	213362	425469	214080	167288	294513	139247	509602	159499	483073	271996	133152	199892	400272	259653	321264	257760	180908	205291
940800	568516	884640	761412	669206	869840	685960	754334	1197790	711844	1064670	896231	555586	653946	813718	1066280	808288	988462	1037190	807388	779794	219487	315592	220818	437919	221180	171938	303612	142215	522462	163571	497885	279284	135668	204750	412462	267513	333172	266917	188556	211026
942000	560738	865139	737768	657871	841930	676482	739890	1165060	700778	1030660	869822	546827	643968	792032	1026240	780717	962870	1008490	788062	766848	225542	323844	229174	450938	228207	175793	314324	145536	537188	167445	510896	287422	138601	211068	425759	274972	343755	276614	195559	216854
943200	552868	845988	711181	648633	815845	665424	726713	1133150	690431	996276	843757	536948	633981	770258	984668	754062	937205	979810	768970	751204	231593	333624	237760	465562	234579	180266	324579	148750	551671	171714	527402	293870	140620	217520	440762	281794	354792	285280	201952	222199
944400	543798	825252	685900	638280	789960	652714	711631	1096530	678613	961109	817499	526789	621883	749387	942396	726918	911987	948883	748759	735530	237726	341212	245806	478996	241140	183078	335549	152628	566073	175268	544372	302726	143034	223030	455168	289955	366026	294140	210119	227472
945600	535911	805410	660532	625770	762648	640844	695135	1061980	669008	923852	790787	517566	609530	727028	900661	701952	884637	918381	728959	719260	244332	348422	253824	494779	247619	186730	346892	156455	580986	178844	559946	310192	145644	230200	470632	296956	378087	303016	216619	233326
946800	526075	783476	636118	613392	735599	629177	681627	1030630	657833	888916	764312	506831	597424	704418	863066	676818	858804	889550	709273	703869	250326	355229	262038	509238	254581	189382	358860	160068	594100	182278	576546	318206	147363	236337	486217	304286	388888	311296	223533	237983
948000	514260	761676	610406	600466	709883	617105	666323	997708	646913	854376	738563	496995	584041	681570	825666	651478	831128	861498	687613	687839	256332	360915	269296	522532	259905	192316	368343	163570	607210	185310	592020	325193	149380	243386	499682	310428	398732	318460	230557	242300
949200	503883	739888	586385	585943	683472	603246	651599	967729	636458	821933	714145	486715	569689	661623	791370	629369	803329	834003	668017	670342	262284	367088	276177	534592	265750	194644	379560	166803	617856	187884	606988	332028	150714	250126	514364	316192	408362	325646	236581	246625
950400	494120	719416	562965	572056	657790	589206	638898	937457	625002	794840	689971	475792	556397	640760	759396	605702	776756	807549	646233	651976	266764	372602	282716	546281	271786	196559	389113	169882	630293	189704	621489	337626	152585	255988	528857	321350	415308	331934	242341	249959
951600	482867	700825	541786	556860	633060	576453	623770	907132	612703	766454	666723	463369	542167	617763	728621	585546	751106	775502	624536	629984	265457	364186	281663	541786	262359	190614	380971	161750	611075	175998	598796	303294	138821	250048	483700	295569	368854	301955	228978	200670
952800	421750	621418	515347	491079	590454	505901	501388	800286	551346	697343	596895	370454	438456	567042	622377	536307	615909	642072	522592	496806	179796	229379	194853	371370	156091	121091	247859	94290	400337	100856	384356	159642	79298.8	172546	281335	177979	204146	176938	147350	95031.2
954000	285312	460394	404673	352374	467965	363739	341180	601216	427481	556717	452708	272873	313866	448807	478622	426407	467945	487143	391996	376898	97454.8	113254	105752	194233	78614.8	61883.6	136332	50606.8	215513	55004	211783	84930.4	45660.4	97690.8	157118	99770.8	111204	102963	87027.2	52064.8
955200	225305	404264	357585	296021	410828	308754	299624	527320	380292	484724	388463	239494	280174	387819	426518	381446	428967	440765	345523	345758	66371.6	73949.6	72855.2	119876	51663.2	38780.4	88403.6	33811.2	135340	37795.6	138592	58687.6	32167.6	66946	108394	67072.8	76631.6	75448.8	59221.2	35582
956400	204438	390484	339607	275530	386773	286520	282868	501861	355512	443352	363949	221026	263887	360065	406468	355046	403831	420134	322474	326324	49072.8	56167.2	58856	86414.8	39159.2	27697.6	70838.8	25120.8	100948	28500	107461	44539.2	24625.2	54578	85864	51858	61195.6	63603.2	46956.4	27706.4
957600	194874	381278	317799	265975	366896	271550	270761	481911	337555	421460	348829	208766	252404	339424	394568	333028	381034	401795	310110	309809	39401.6	46140	51321.2	70252.4	33199.6	22063.6	62030	20581.3	85430.4	24553.6	91814	37980.8	21164.4	48930	75193.2	43778	54176.8	57558	40887.6	24051.2
958800	192115	371591	295699	259700	350756	262349	267346	470253	327110	406908	335503	200087	245413	325528	382488	316717	364905	393940	305633	303376	35065.2	42200.4	48005.6	64083.2	30658.8	19139.6	58747.6	18436.4	78753.6	22956	85990	35086.7	19250	47281.2	70238.4	40336	51304.8	55557.6	38557.6	22370
960000	190806	363190	277461	256384	335632	256250	264532	456082	317767	397443	326151	194074	239627	313556	371608	302682	351780	386646	300630	301044	32655.2	41322.8	47358.4	61894.8	29939.2	17576.4	58144	17422.4	78004.4	22720.8	85807.6	34360.8	18572	49172.4	70380.8	39485.6	51574	55254.8	38882.4	22031.2
961200	191511	352070	261904	251655	319747	252302	264510	445475	311540	392764	315276	189103	234037	299996	360002	289387	340032	378226	294093	297190	31898.8	41740	48622.4	63495.2	30216.4	16958	60430.8	17229.6	80470.4	23464	89738.4	35064.8	18533.6	52510	74331.6	40236.4	53562	57022.4	40737.9	22174.4
962400	191612	340879	246931	245546	305586	248571	262891	433893	307684	383069	301893	182992	227627	286927	346476	277549	329650	369396	286550	291331	31670	43028.8	50318	66681.2	30899.2	16537.5	63735.2	17466.4	83708.4	24127.6	93954.8	35874.8	18528.4	56468.4	78019.2	41816.4	55814.8	58863.2	42681.6	22795.2
963600	189816	328980	235610	240764	289153	242645	257998	420318	299478	374406	290527	176023	221446	273476	330968	265457	317614	359351	277288	283417	31773.2	44400	51901.6	70171.2	31789.6	16215.2	67210.4	17962.4	87484.8	24789.6	99270.4	37208	18686.4	61341.2	83089.6	44428.4	58852	61698.4	45168	23730.8
964800	186140	316813	224268	234328	276305	236421	253452	405411	292121	365195	278378	167335	214797	260330	315411	255436	306505	348252	267074	274829	31703.2	45846	54124	74841.2	33130.8	16095.8	70659.2	18336.8	90293.2	25613.2	104588	38463.6	18975.2	65873.6	87631.6	46854.8	62018	63497.6	47885.6	24782
966000	181426	306800	214866	226905	263195	229782	244659	392797	283933	359482	270190	162713	212882	253182	310516	253514	313440	355802	268680	285316	37062	58276	69919.2	95171.2	45727.6	20520	100885	26872.4	127542	40728	158451	64399.6	30850.4	101271	154306	80028.8	117319	120770	82520.4	52074.4
967200	227786	389839	261014	283966	328204	292247	326242	521156	347872	467304	342204	208484	291066	320174	397672	317225	425962	478644	359762	393278	83188.8	148991	168493	236142	116922	49194.8	234712	63086.8	296794	93645.6	362963	157776	64375.2	208793	337943	178241	271012	246230	168931	126490
968400	327425	496080	303581	374210	384736	394693	442639	633076	424278	546436	403164	259376	377920	364784	446356	348054	505649	552702	421586	462626	143296	249140	250940	416317	188937	87700	346967	102557	459936	134263	536440	242402	87598.4	286902	461412	255562	379666	301409	224758	180826
969600	377152	498857	293106	395896	367657	428461	482440	620141	438816	534281	397809	278533	387227	351255	427400	334444	488340	536598	408663	448167	179390	293201	273859	516845	223826	112726	390716	126923	535976	153023	612659	285443	99372.4	320372	521598	295735	430449	319008	251855	210511
970800	374955	467247	272808	379516	337275	419066	477690	576563	429882	496958	374487	281536	370696	330607	393058	314541	453950	500272	383550	423012	203613	318347	286317	580241	244690	130453	416184	145352	586018	163769	662565	314411	106774	339589	561509	323328	462003	330450	271347	232459
972000	362022	434943	253634	361116	311376	401986	459368	539429	416097	462172	355058	274024	352286	314108	360470	298269	425441	469788	362527	399662	221911	335353	294374	623414	258471	144318	434906	159061	621339	170497	702624	335830	111708	355548	589402	343222	482919	340926	287150	249120
973200	348433	409629	240202	343456	291885	384697	439146	510496	401746	438272	338854	265872	336685	298926	332920	286367	403770	444836	343412	378124	235636	347726	301628	649778	268442	155636	451099	169696	646202	173895	729159	351518	115308	367268	609071	358164	496111	349539	297967	261002
974400	330759	390114	229639	326077	278997	364998	417350	486657	386657	420102	325888	256889	324116	286714	312123	277431	385302	425048	326010	360261	244574	354657	306858	662232	276296	163366	463944	177756	662582	176221	743183	361668	117788	372952	619592	365544	502168	355868	305725	270772
975600	312287	374073	221629	309247	266347	348218	396301	465408	371004	400645	314206	248944	309681	277312	294508	268930	369436	408958	311560	344532	249409	361316	310520	664671	281712	168021	471721	183622	670902	177514	748355	368480	118487	375956	622114	367685	501314	361496	309324	277635
976800	296432	361533	213688	294081	257685	331665	375278	446678	355316	383227	302849	241191	295773	266885	280366	259832	356266	394366	298722	331804	250632	363270	312450	661851	286776	171798	477071	186934	670832	177000	745768	371345	119170	373245	619336	365605	494722	364482	309636	281674
978000	280883	350331	207796	279290	248457	317233	357054	429119	338509	369220	293824	232699	284238	258677	269672	251670	345306	382558	288373	320200	249809	365994	313153	655046	289908	173106	476917	189914	665612	176630	738826	373771	119449	370769	614458	362138	487962	365757	309114	284914
979200	266715	341417	202200	268728	240730	304657	343074	415844	323662	358778	285414	224843	274500	251560	260186	244182	335304	371839	280849	310260	248938	367386	312617	646362	293044	173552	475794	190476	657412	176297	728840	376126	118922	368616	608310	356837	480032	366455	307696	286642
980400	256699	333577	197351	258918	235112	294571	331587	403876	310301	350024	278593	217585	265890	245380	254568	238232	327599	363546	273740	301792	247253	368767	312155	637916	294842	173938	472110	191690	649460	176118	719781	376857	119128	366628	600895	351465	471318	365922	304958	287411
981600	248415	325625	193627	251052	231327	286781	321608	394940	299014	344489	272439	211378	259587	240176	250351	232584	320289	357952	267070	294845	246707	370254	309766	628955	296234	173888	468738	192464	641078	175621	708171	375664	119512	364004	593747	345668	463003	365124	301868	286670
982800	240487	319544	191242	244358	227568	280798	314591	387430	290086	338284	266745	205930	254819	235833	245900	229364	314229	352218	262168	289606	244856	371188	309346	621376	297372	173427	464490	192296	633316	175460	697105	375433	119348	361670	585422	339166	456192	362930	298868	286026
984000	234700	315200	188396	238085	224313	274563	309972	380818	282798	335061	263120	201254	249520	232066	242674	226634	308892	348990	258978	284714	243841	371638	307027	612815	298348	174098	460419	192644	626418	174952	686070	373683	119648	358580	578802	333507	449071	361394	294918	284020
985200	229350	311323	186026	232889	223117	270193	304875	376241	277164	333051	259443	198897	246646	229526	240232	224268	303757	346256	255549	280908	242592	373062	304753	605578	297700	174288	455234	191553	620197	174424	675582	369908	119527	355141	571243	327492	443005	358650	290728	282346
986400	225101	308294	184078	227991	221051	266396	301685	372846	271958	332620	256668	195788	243820	227549	238572	221634	300062	343600	252360	278206	241273	372702	301327	597665	296474	174908	450770	190444	613943	173403	665034	365981	119900	351664	562764	321184	437209	355787	285570	280946
987600	220778	304672	183416	224612	219578	262188	299751	370924	268144	332202	255049	194216	241067	227109	238028	221038	296822	342643	251232	275180	239926	371476	298714	588871	294264	174084	446073	188516	608333	172875	655544	362412	120023	348147	554560	316152	432352	352213	281981	278226
988800	218846	302649	182284	221320	219124	260386	298738	370210	265216	334550	253707	192916	238876	226081	239269	220208	295235	342799	249782	274576	238341	370298	295348	582271	291722	173718	441214	187320	602062	171646	647883	359537	120312	344908	547719	310006	425813	347824	276902	275464
990000	215686	302182	182071	219744	219364	257054	297578	370776	264306	338604	253569	193011	237536	225440	242492	221396	294426	344824	249596	273724	237228	366546	291780	573691	288191	173616	434880	185708	595608	170514	636950	355073	120295	341354	540210	305658	421289	342814	272132	271975
991200	214718	300595	183738	218079	220862	255157	298065	373129	264367	345253	254082	192894	236916	226657	245516	222505	294641	349293	250468	274508	235115	362458	286700	564729	284309	173260	428164	183639	588518	168304	628042	349948	119916	338020	532012	300768	415346	338134	266643	268190
992400	213918	301408	185450	217408	222526	254619	300237	377443	265156	355766	256264	194217	235770	229054	251422	226127	296351	354416	250846	276706	232655	357029	281967	555412	279806	172248	421680	181086	582132	166860	616611	344472	120198	334812	523649	294940	408392	332348	262157	264499
993600	213110	302013	188481	217731	226070	254002	302230	384580	267403	367945	259429	197188	235929	232063	259042	231024	298420	361940	253662	279464	230145	352708	277447	547125	276177	171015	415098	178379	575497	164434	604955	340559	119559	330917	516296	291272	402951	327656	256806	261067
994800	213225	304924	193142	218008	230971	255542	306129	393644	269841	385347	264272	199366	236715	236654	270057	237656	303135	371617	255498	283097	227608	345763	271595	539013	271517	170355	409116	176024	568125	162855	594114	335155	119131	327202	507823	286100	396490	323100	252004	256880
996000	213874	309600	198939	219552	237468	257427	311087	405467	274789	402918	271423	203690	239147	242643	282392	245722	309253	383769	260554	288260	223796	340081	267144	530146	266871	168656	401766	174261	561951	159783	584491	328621	118381	322296	499570	281150	390326	316625	246827	253233
997200	215989	315190	207019	222166	245073	259132	317845	418964	280003	425298	279218	207582	241710	250550	296880	256768	316907	398046	265810	294140	220667	332906	262156	520860	262598	166715	395336	171832	552104	157429	573012	323340	117648	318398	491373	276220	383840	310778	242759	248578
998400	217582	322671	216245	226199	253573	263383	323979	433813	286427	450835	288908	212532	244258	260326	313724	268147	325386	413962	272456	301485	216466	325481	256362	511320	256962	164754	388111	169195	542351	154829	560903	316344	116284	314067	482774	270664	377224	305130	237189	245348
999600	220839	330161	226258	230591	264924	267841	332546	451414	292808	480243	300266	218883	248466	270343	331512	282261	337585	430840	280035	310339	212600	318385	251186	501774	251671	162392	380359	165936	531432	150687	548898	309597	114929	309326	473996	266121	369087	298573	232225	239913
1000800	223897	339074	238441	236542	277608	274764	341930	472545	300362	509132	314502	224846	253620	282736	351641	296698	350345	451512	289679	320694	208166	311316	245893	491197	246125	160154	373694	163411	521611	147458	537404	303622	113242	305363	465424	260596	361635	292954	227571	235764
1002000	228458	350057	251912	242602	291169	282644	353422	493405	309391	539736	328551	232250	260686	296764	374346	314079	363990	472074	300754	332985	203556	305433	240923	481540	241581	157640	365571	160668	511310	144260	525612	297960	111658	300482	456948	255969	354671	287088	221860	231734
1003200	233202	362017	266243	249422	305956	291972	364841	516705	319328	572311	343247	240610	267148	312126	397318	331950	379214	494013	313024	345779	198484	297742	235258	470771	236300	154698	356819	157398	500179	140267	513604	291184	109946	295755	446726	250904	346090	281139	216152	226730
1004400	239449	375988	282428	259471	322869	302735	377540	540153	329838	605650	361683	250187	275499	328812	421032	350127	394967	517528	325424	360539	194178	290488	230204	460855	231153	151772	348967	154672	488960	137131	502234	284926	107692	290310	437797	246564	338829	274857	210978	222285
1005600	245884	389143	299134	267971	341799	314411	392290	565117	339802	638044	380640	259173	285296	345738	446070	370031	412054	540355	339519	375543	189718	283874	224120	449946	225914	148751	341742	151748	478280	133198	489591	278578	105754	286082	428402	241621	331357	268438	205832	218270
1006800	252918	405614	315659	278602	361138	326789	406954	591850	351690	670407	400642	268682	295384	364281	471714	390444	429743	564096	354136	392238	184912	275796	218542	439244	220887	145293	332433	148190	465959	129762	478885	271570	103684	281042	419578	237159	324399	262306	200304	213604
1008000	260958	421457	333412	290006	382311	341555	421544	616871	363487	702013	423154	279424	305506	383775	502522	411860	447725	589249	368898	409058	180061	269022	213090	429158	214937	142300	325280	144490	454831	126084	466914	266158	101160	275869	409315	232376	317638	255626	194964	208774
1009200	269420	439966	352272	303332	403670	356798	436752	641356	376859	733171	445200	288826	318096	404396	530600	433900	466156	615494	384132	426438	175065	262539	207925	418914	210344	138915	316554	141219	443227	122613	455138	260236	99498	271038	400637	227799	309646	249909	189152	204418
1010400	278908	458216	370893	317102	428434	373121	452063	667377	389933	762669	468826	300177	330693	424526	561435	455999	486818	639450	400103	444562	170254	254745	202676	408832	205452	135771	308954	138157	432640	119050	444114	253439	97541.6	266799	391451	222969	302675	243644	183707	200166
1011600	288434	477509	391027	331654	453705	389582	469010	693529	402197	790680	493412	311226	344530	445469	594321	478334	506518	664260	417470	463439	164856	248413	197452	397889	200575	132313	301331	134770	422399	115595	433868	247215	94711.2	262066	382088	217642	295360	237156	178742	196076
1012800	299935	498720	412093	348032	480095	406636	483522	718330	416746	818636	519581	321718	359380	467880	628552	501182	527748	687669	435252	481866	160102	241775	191836	388078	195967	129427	293717	131163	411821	111870	423218	240771	92778	257122	371587	212818	288629	230596	173216	191127
1014000	309915	518571	432600	363788	507781	425302	497944	743782	430543	848084	545132	331278	373161	489102	663923	524532	548482	710512	453244	501618	155576	234833	187002	378211	190772	126043	286034	127977	400426	108489	411649	233735	90256.8	251902	362414	207766	281404	223434	167976	186740
1015200	321489	539434	455085	380239	537685	442275	510781	768593	443388	874656	571778	342034	388614	510072	702154	547652	571827	734591	470467	519404	151210	228245	180361	367473	185548	122772	278997	123892	389637	105694	400383	227454	88586	246632	352545	202478	273562	218107	163003	182835
1016400	332753	561701	478166	397120	566344	458715	525131	797936	456793	903274	599209	352480	403058	531370	741787	570744	594631	758558	488101	538644	146484	221929	175410	357242	181274	119388	270829	120508	379203	102502	390387	221738	86338.4	241504	343631	197625	266796	212372	157898	178724
1017600	346101	582942	501510	413327	596469	475402	538475	826317	470170	930743	625356	360035	417036	552166	785254	594444	620350	783177	504777	557954	141865	216569	170467	347514	176290	116152	263493	117512	369103	99487.6	380329	216020	84391.2	237132	332872	192260	259723	206517	152473	174726
1018800	357764	604664	525317	431530	624896	490833	552864	854971	483346	960466	651152	367824	430114	572916	827931	617539	644340	806742	522116	573713	137463	210281	165576	337263	171758	113378	256059	114491	359538	97142	369830	210235	82121.2	232154	325204	187048	253317	200433	147492	170732
1020000	369518	626534	548261	448043	651840	505371	563442	885415	494316	989117	676996	375092	442692	591331	872675	641123	666576	832656	536763	590700	133778	205260	160575	327748	166856	109684	249092	111307	349836	94266.4	359670	204883	80296.8	227505	315280	182661	246359	194362	142963	166933
1021200	381014	645818	570567	463678	679075	519019	576827	913346	506410	1019120	700277	381610	454292	609729	920188	664372	688278	855163	552741	606137	130208	200112	156194	319164	162550	106741	241733	108088	339910	92424	350166	199835	78536.4	223230	306963	177332	239873	188720	137992	162422
1022400	391922	665991	593531	478996	702824	532092	586568	942175	517157	1047710	721518	386131	465566	627530	965469	684934	709238	878924	566459	619830	127026	195861	151193	310319	158457	104553	234052	105388	331471	90574	340716	194660	77027.6	218494	297541	173189	234000	182793	133659	158682
1023600	402543	683040	613371	493273	725348	544206	598810	966314	526242	1073320	741033	391259	475446	642763	1011580	704165	728747	901026	580436	633577	124130	191600	147205	302792	154872	101532	227629	102773	322968	88892	331549	190354	75458.4	213816	290490	168382	227885	178090	129445	154273
1024800	412560	700692	635158	506643	745762	554052	607588	990987	536125	1099530	759659	394019	485101	656831	1054670	722426	747834	922889	591776	645684	121603	187687	143330	294994	150799	98819.6	220405	99639.6	314576	87049.6	322255	185528	74423.2	209590	282597	164064	222751	173695	125493	151500
1026000	422348	716808	653665	517739	763161	563516	615685	1016690	544090	1123030	777152	397622	493752	669176	1100660	739038	763540	944564	601535	655906	119020	184580	139288	288726	148044	97599.6	214390	97319.6	306178	85619.6	314048	181660	73667.2	205661	275260	160904	218159	168758	122293	148053
1027200	430986	730632	672786	528999	777783	570103	622648	1036200	549928	1142680	790111	399856	499772	678939	1144700	752864	779470	963465	609985	665454	116622	181435	135591	281826	145312	95521.6	208336	95297.6	299209	84790.4	305103	178706	72983.2	200926	269469	157226	213593	164046	118648	144816
1028400	439081	744444	686863	538460	791749	577620	629268	1054830	556612	1162640	801273	401636	507404	687728	1181370	762931	791991	982348	616282	674015	114857	178220	133115	275670	141858	94224	203176	92815.6	293328	84130	298080	175360	72539.2	197253	262051	154223	209686	160978	116231	142499
1029600	446831	754957	700014	547761	801919	583964	633852	1072290	560704	1181240	811395	402917	512033	692881	1219020	772351	805112	996397	621171	681201	113454	176615	129350	270292	140100	93349.6	197936	91310.4	287257	83960	291089	173418	72370.8	193678	256714	151394	206276	158243	113727	140681
1030800	454269	763216	712374	555668	809139	587896	637134	1089050	563760	1197570	818321	403650	516995	697306	1248350	781114	814786	1010670	624530	687126	112023	174319	127002	265722	138013	92272.4	193292	89690.4	281762	83620.8	285596	171167	72649.6	189347	252234	148759	203590	155147	111669	138785
1032000	461186	770574	721579	562258	814744	591013	641074	1100390	567687	1210120	824466	403886	521131	700545	1274880	784372	822899	1022050	627280	692777	111622	173247	125047	261493	136396	91844.8	188923	88529.2	277266	83876	280068	169493	72831.6	186275	247050	147238	201956	152385	109845	136805
1033200	466190	774860	730116	568715	816536	592652	642833	1109360	568942	1221160	825798	402528	524486	700987	1295880	783944	829696	1029350	629420	697374	111567	172509	123498	258642	135044	91275.2	185056	87454.4	273915	84257.6	275423	168848	73504.8	183633	243756	146146	200024	150994	108398	135982
1034400	469474	778182	732997	572308	816807	595646	642592	1117820	570124	1228340	826254	402079	524538	700390	1310480	784905	835398	1034880	628913	699767	111745	172852	122476	256372	134450	91642	182820	86796.8	270994	85406	272802	169068	74336.4	181008	240901	144802	198574	149641	107324	134375
1035600	473099	779654	735419	575202	816446	595870	642715	1122560	570998	1232870	827736	399258	525362	698348	1322080	782604	837446	1038080	628238	702168	112828	173092	121902	254066	134002	91860.8	180336	86552.4	267531	86810.8	269766	169777	75476.4	179044	238892	144935	198510	148974	107325	133537
1036800	474586	780621	736752	576468	812591	596475	642762	1126000	570292	1235820	824126	396738	526602	694759	1329060	778739	836485	1038960	625650	702300	113938	174625	121084	253885	133847	92500.8	179075	86396.4	266929	88311.6	268761	170403	76968	177572	238336	145266	199084	149267	107682	134034
1038000	476924	779057	736921	578194	806784	592420	641843	1123180	568468	1232980	821652	393415	524772	690318	1330650	772811	836188	1036560	622354	699073	115198	176914	121769	254696	134642	93567.6	177434	86748	266706	90441.2	267364	172349	78527.2	176188	238351	146197	201067	150636	108589	134441
1039200	476515	777146	733684	578219	801250	590248	639166	1119750	567052	1226450	815307	390071	523357	685371	1327420	766172	833732	1031720	618399	697924	116979	178874	122851	255982	135590	95172.4	177856	87380.4	267520	92481.6	267913	173857	80235.8	176007	239047	148014	203259	152229	110765	135386
1040400	475516	772054	728144	576849	792181	586146	634627	1111230	564765	1216170	807096	386497	520304	677886	1317150	755923	829627	1025940	610916	694158	119439	182343	124779	259040	137680	96971.2	178882	87821.6	270068	94920.8	269549	176567	81972.8	175756	241096	151114	207270	154698	113010	136347
1041600	474616	768131	721324	575087	783809	581076	630030	1103230	560222	1197590	798995	383746	517410	669995	1301060	746464	821888	1016730	605548	689754	121271	185073	127238	262324	139642	98544.8	180129	89335.2	273878	97849.2	273041	178944	84049.6	176547	244622	154081	211074	158208	115868	138744
1042800	473734	759965	714308	571050	771710	574055	625084	1091700	557216	1181000	788299	379839	513735	661084	1279370	733496	816536	1005110	597354	684473	124151	189260	129867	268278	142072	100842	183478	90777.6	279219	101237	277002	181987	86442.8	177428	247567	157737	215349	162274	118848	140841
1044000	470434	753898	704077	565829	759423	568373	617439	1077170	550627	1159220	776598	375582	509434	650580	1254870	720570	804492	992283	589633	677815	126944	194056	132939	273204	144879	102606	186874	92028.4	284612	104338	282494	185752	88539.6	178847	252721	161668	221696	167090	123935	142953
1045200	466454	744990	692003	560222	745709	560069	607878	1060330	545444	1133290	762262	371502	504538	639278	1225020	706073	794593	976666	580752	672046	130250	199899	137060	280168	148192	104999	191765	93734.8	292252	108285	289318	190265	90625.2	181223	258656	166630	227381	172288	128696	146415
1046400	463767	735596	678018	554788	731122	553073	598411	1041430	540395	1108520	747315	366036	498497	627120	1192380	689630	783203	960059	569154	663799	133276	205491	141622	287330	151980	107471	196302	95660	300422	111638	297000	196040	93030	183865	265142	171870	234172	177248	133612	149240
1047600	458969	724455	664222	547032	714734	544233	588443	1022080	534005	1078380	731986	361049	492268	614885	1158190	672189	767932	939742	558116	656335	135935	210926	146360	296144	155914	109353	201980	97668.8	308828	114742	305566	199793	95161.6	188307	273210	176533	242123	183829	139013	153775
1048800	452980	712861	647274	537360	697837	535496	578232	1000570	527016	1045150	715187	356601	485616	601591	1119230	656222	753285	920250	547360	645744	138989	217976	150837	305271	160414	111473	208524	99757.6	318725	118355	313562	204680	97220.4	192361	282342	182454	249797	190566	145086	157396
1050000	445921	699689	631390	530215	679661	525445	570134	976444	519824	1015620	698045	351472	477770	586638	1082640	639030	738362	897618	536738	634396	141752	223985	155660	315576	164070	113075	215168	101900	328892	122123	322349	210239	99624.8	197042	290834	188131	258031	197440	151528	160761
1051200	439800	684783	614257	520668	661507	515422	559132	952132	513213	981600	680615	347782	470193	572506	1042610	621195	722916	873057	523718	623600	144348	230976	160117	326439	167942	115512	222066	104120	339689	124327	333293	214879	100946	202612	299890	193764	264973	204296	157472	164731
1052400	431665	670702	598963	509663	642854	506004	548460	925335	505863	948836	662990	342942	462491	558657	1004340	603258	705866	850214	512428	612844	146856	237116	165765	337264	171966	117373	229836	106209	350322	127698	344074	218912	102630	208422	308768	198931	273262	211591	163487	169349
1053600	424598	656271	581392	500042	622653	496142	538520	900185	498264	915372	644054	338278	454166	543802	963377	585308	688729	826767	500776	601482	148542	244092	171234	347687	176510	118800	238393	108679	362048	130320	354927	223782	103785	213934	319406	203612	281164	218182	169439	173224
1054800	418137	640994	562736	490263	604515	484846	527546	871979	489032	881599	625598	334170	446804	529458	924502	567543	671795	802874	490018	588599	149906	248556	175782	357718	180190	120352	246039	110250	370730	132418	364831	227746	104993	220990	328347	207118	287977	224397	174605	177047
1056000	410869	626342	544670	479615	585273	473307	518025	846206	481156	849091	606411	329599	438063	514396	885792	550423	654371	778857	478340	577581	150936	253749	179956	367488	183349	121512	254193	112715	380563	134301	374918	231333	106170	227437	336247	210492	294642	230739	179580	180416
1057200	403075	611279	525916	469072	565156	462572	506866	818483	472938	817233	588245	324946	429390	500153	847934	533150	637918	754525	467742	565144	151763	258180	184549	376650	186892	122002	261096	114648	390107	135701	384752	234857	106494	233501	344755	212823	301256	236124	185819	183524
1058400	395254	596918	508399	458151	546637	452006	495450	794405	464499	787003	570360	320290	421064	485996	809890	515926	620003	730516	456118	553412	151932	262684	188066	384728	189584	122547	268688	116924	399311	137551	394456	239530	106631	239943	352155	215898	307439	241141	190482	186681
1059600	387650	583571	491157	447799	527657	441690	484543	768110	455853	757787	551773	312860	410650	472167	773991	501193	596694	700762	440480	533044	147791	254017	184505	374027	179056	116676	258021	109089	376759	124278	368315	208658	97352.8	230086	306796	190589	260693	216336	176407	142927
1060800	333121	505683	457895	388947	490573	382484	387047	650630	408152	650142	491332	235315	325136	437178	627450	453958	466811	561378	364073	408227	94618	151762	122704	237190	101573	70814	161712	61108.8	225992	68644.8	220519	104656	59192.8	151090	164439	107172	133170	125305	109039	66024.4
1062000	225432	366623	355274	278456	388520	271049	261740	473708	313543	494352	370110	169327	235244	353937	450885	360016	348230	423188	276932	315692	52092.8	76042.1	66997.6	121190	50872.4	36525.6	87873.6	32271.6	118709	37573.6	119750	57648.4	39938.4	85698.8	92465.2	59367.6	74352.8	76134.8	64407.2	38315.2
1063200	180703	326808	312134	234703	348234	229169	229246	419124	280712	427595	322459	155443	211576	315798	398554	330791	323805	389055	249594	291872	35804.8	49094.8	45856.4	75803.6	33404	23361.6	60230.8	22244.8	76948.8	26161.6	81182.8	39950	32422.4	60646.4	63279.2	39745.6	50739.6	55206.4	42921.6	26528.8
1064400	163039	314748	298737	217829	333368	212059	214076	394615	263818	393952	302374	145870	197361	291819	382040	310685	309361	371603	234564	276272	26564.4	36844	37116	54844.8	24976	16488.8	47877.2	16329.6	56955.2	20278	63002.4	31034.4	29115.6	50193.2	49523.2	30374.4	40114.8	46847.2	33713.2	20787.6
1065600	153601	304317	282726	208965	319398	201800	205839	376087	253522	374392	288173	139670	189086	277402	369571	290193	293489	357072	228268	267173	21638.4	31426.4	32960	44903.6	21205.2	13008.8	42008	13428.4	47461.6	17406.4	53233.2	26604.8	26426.4	44950.4	42457.6	25584	35056.4	42770.4	29118	17974.4
1066800	150189	295098	264914	205199	303845	195724	203907	362370	245914	363446	276523	136010	184140	264023	358870	273341	282152	347822	224870	263162	18844	29118	31200.8	40215.2	19654	11095.6	39195.2	11840.4	43511.2	16300	49718.4	24882.1	24587.2	43815.6	39816.4	23376.4	33142	41668.4	27644.4	17038.8
1068000	149244	287194	250619	202318	290452	191377	202028	353237	240809	352759	268278	133502	181209	255818	349072	258712	272764	338430	222251	260626	17084.8	28896.8	31081.6	38928.8	19284	10058.8	39019.2	10968	42993.2	16017.6	48446.4	24276.7	18419.2	45012	38853.2	22666.8	33028.4	42305.2	27574.8	16742.4
1069200	149330	280378	238452	200020	276902	187748	200105	341116	237652	343996	258749	129638	178943	245289	337160	245635	264337	329892	219178	259749	15894.4	29101.6	31871.6	39039.2	19555.6	9305.2	40032.4	10797.6	43406	16404.8	49655.2	24445.2	15257.6	47703.6	39610	22886	33819.2	44240.8	28482.8	16941.2
1070400	149094	272791	227829	197912	264389	185229	198441	329049	234054	333090	247524	125272	176364	234954	325287	233384	256065	319715	214940	257896	15178	30396	33621.2	40477.6	19910.8	8910.8	42210.4	10747.6	45246.4	16790	51567.2	25015.6	13960	50808.4	41728	23720.8	35520.8	46196.8	29902.4	17664.8
1071600	148448	263419	216824	193132	250664	180934	193509	314479	229457	322218	235851	120785	172946	225434	311177	222148	245030	307514	208012	249317	14615.2	31677.2	35158	42080.4	20551.2	8629.6	44308.4	11099.6	47612.4	17416.4	53831.6	26272	12731.6	54257.2	43712	25204.8	37173.6	48242.4	31478.8	18449.6
1072800	146070	254456	206532	189080	239712	176645	188523	301599	224751	310202	225461	115309	168013	216093	296662	212167	237242	294384	201242	241746	14160.8	32751.6	36815.6	43842	21342.4	8253.2	46650.4	11266.4	49790.8	17842.4	56228	26921.6	12380	57740	45941.6	26158.4	39099.2	50622	33385.2	19292.8
1074000	141967	246199	198524	184964	229665	172591	183500	290650	217920	302193	217748	111703	167855	211350	292323	210239	240787	301433	203474	253723	15722.8	41962	47751.6	56262.8	29532.8	9981.6	66457.6	15969.6	71329.2	27581.6	86263.2	43203.6	19253.6	87433.2	81636.4	44949.6	74648.8	94849.6	57238.8	40044.4
1075200	177282	314871	243648	233860	284152	219925	236423	390146	269544	399306	277921	144254	228016	266630	381752	264636	338608	413571	276390	351591	32010.8	108872	115261	145764	74900.8	22172.4	156964	36927.6	175790	63281.2	205568	104518	38734.4	183531	192800	106049	181034	191230	119691	96491.6
1076400	258593	407832	288246	312515	329207	300830	311075	492612	334811	484004	329410	176839	296787	298059	445116	291581	411563	484707	330274	414354	52056.8	185882	174205	269839	123476	37825.2	234077	60612.4	288039	92610	316291	161890	52645.6	256254	278666	160350	261468	233990	163044	139744
1077600	305872	411184	277673	335732	309714	331943	342611	485695	351967	474930	322547	185946	313420	285394	427673	277231	396777	467122	325748	406245	64840.8	221836	192696	345276	146613	48391.6	263386	75551.6	345626	106377	366453	190902	59522.4	286938	322614	191419	301234	247001	184612	162405
1078800	306156	383186	257624	326451	282490	330608	346196	454182	348482	439306	304133	186640	305879	267924	395816	260285	367926	436264	306326	383914	73213.2	242999	202355	393138	161025	55654.8	280295	86806.8	382447	115009	399768	210344	63931.2	307396	353989	212699	328902	256018	200279	179163
1080000	294505	356102	240717	311800	260936	319205	336132	425304	338919	405574	288356	182019	292433	254511	366264	248749	345942	408314	289888	362224	79954.4	256316	209946	426610	170221	61858.4	293468	95727.6	411260	120948	427070	224715	66922.1	324768	378616	229170	348258	263921	212671	191419
1081200	283002	335280	228431	298252	245544	306479	322680	401525	326623	381850	275646	175340	281993	243863	343194	241236	328707	384976	274871	342460	84869.2	266102	215317	450549	177326	66172	305115	102908	432637	125388	447380	234498	69138.4	337929	395651	240201	362756	270570	221863	200417
1082400	271553	318981	219354	285124	233829	292267	310016	382056	314540	362894	263411	169488	272194	233842	324432	234982	314144	366421	260504	325288	89168.8	272101	220369	462292	183292	69745.2	315282	109060	446018	128185	459670	240170	70306.4	346318	406542	246508	369533	275474	228628	207170
1083600	258391	305900	212344	270726	224414	279016	297595	364750	301519	345948	253980	163754	261231	226920	308481	230056	301264	350673	246814	309153	91819.2	275291	223663	465444	187218	72258.8	322322	112473	454364	129618	464551	243399	71170.4	349526	412468	248607	372933	280130	232406	211949
1084800	245476	295504	206947	257284	217003	264777	283228	347488	288668	329104	244540	158867	250817	220191	294442	222445	292462	336734	236359	295634	93391.6	278394	226081	465819	189977	73478	327549	115367	456775	130375	465007	246312	71885.2	348908	414768	248276	372766	284642	233908	215614
1086000	233150	285832	202156	244489	209776	252176	271750	333532	276319	315714	237206	154399	241301	214538	283492	215986	283291	325871	227748	284588	93814.4	280791	227380	463288	191662	74373.2	329477	116932	455873	130637	461889	246421	71529.6	346218	413822	248351	370078	286237	235372	217900
1087200	222373	278287	197866	235069	204430	241022	261706	322262	263892	305281	230171	150078	232510	208959	273162	210534	276399	316520	220308	276040	94038.8	282041	228685	459391	193854	74328	329368	117863	453248	129813	458456	246814	71675.6	345101	412400	247028	367128	288408	235996	219755
1088400	213929	272521	195121	227108	199145	231624	253598	312726	253808	295107	224895	146320	224372	204966	265170	204858	271186	309272	215521	267015	93895.6	282712	229125	454867	196042	73932.8	329018	118274	449660	129868	452882	247102	71409.6	343902	407478	245163	361770	289549	234596	220422
1089600	206528	267237	191574	220454	195936	223831	246593	304893	243628	288122	219542	142900	218437	201023	258819	199920	265472	302026	211951	261564	94148	284649	228936	449692	197198	73627.6	327666	117848	444046	129117	446788	246922	71142	341730	404627	242375	357240	289556	233573	220424
1090800	200279	262133	188609	214804	192364	217298	241168	297899	236092	281545	215453	139651	213824	197594	254175	196500	261694	297068	207538	256117	94021.6	285541	228238	444230	198561	72939.2	325218	117787	439017	128565	440632	246617	71416.4	339031	399210	239155	352780	288578	231394	220056
1092000	195501	258392	186422	210162	189872	212423	236985	291898	229636	275816	212174	137106	210227	195608	250023	193539	257056	292737	205550	252716	93519.6	285008	227695	436827	199101	72884.8	323037	117754	433279	128305	434832	245831	70994.8	337610	394389	235504	347502	287210	229417	219073
1093200	190789	254628	183772	205329	187977	208671	233298	288088	223838	272345	209064	134200	207122	192773	247666	189938	253303	289622	203436	249626	93728	285901	226305	430442	199291	72540	319024	117474	427560	127318	428329	244714	71213.2	333797	389332	231366	343580	285390	226766	217256
1094400	187118	252111	180913	202817	185822	205339	231259	283629	219728	270886	206208	132151	204028	191219	246406	187515	250297	286098	201114	247189	93825.6	284495	224930	423439	198482	71952	315417	117298	421466	126796	421392	242892	71416.8	331746	383756	227533	340043	282563	224060	215719
1095600	184317	250590	179734	199790	185104	201707	229538	280394	216065	269561	204742	131264	201774	189785	245974	185863	247026	284453	199660	246134	93488.8	283262	223278	417577	198153	71703.6	312958	116660	415997	125723	416781	240896	71160	329293	377396	223427	334683	279083	220184	214018
1096800	182005	248028	178247	196995	184706	200361	228345	277372	213636	269430	202550	130629	200502	189255	246350	184202	245257	282373	199353	245159	92963.2	282048	220396	411209	197150	71252	309682	116101	409551	125185	410153	239584	70891.6	325999	371347	218534	330422	275960	217331	211656
1098000	180300	246919	177376	195107	184518	198325	228575	275906	212512	269624	201798	129968	199564	188732	247851	183852	243883	282642	198102	244077	92534.8	278796	218122	403550	194535	71010.8	305928	115489	403784	124182	403130	236604	70673.6	322566	366122	213535	324804	272428	213424	209511
1099200	179156	245809	176573	194640	185067	197645	229157	275666	210500	271928	201177	130247	198913	188135	250859	183688	242996	283188	198286	245166	91908.8	276632	214743	395506	192583	70616.8	301385	114726	397568	123678	395777	234190	70118	319442	359287	209943	319091	267346	209752	206502
1100400	178136	245350	177096	193693	186308	196842	230087	275895	209829	274304	200793	130548	199546	188973	256282	184784	243361	285618	199364	247451	91719.2	272759	211200	388668	190800	69852	297242	113988	391953	122272	388747	231931	69907.2	316426	354174	205167	314486	262874	205444	203822
1101600	178699	247332	178537	194086	188815	196951	233109	278218	210254	279044	201950	131487	199925	189708	262488	186801	244266	287739	199819	249606	91082.4	267820	207919	380427	188433	69483.2	292720	113228	385219	120822	381784	228743	69364.8	312888	347192	200216	308426	258748	201337	200146
1102800	178934	249220	180182	195293	192188	197632	235520	281604	211039	286559	204780	132762	201188	192016	272210	189177	246522	292634	202096	253454	89966	262920	203938	371638	185582	69108	288425	112041	378928	119743	373864	225466	68638	308210	340950	195750	302561	253644	197522	197496
1104000	179723	252045	183411	197624	196380	198120	239252	286882	212108	294206	207573	134537	202492	194579	282390	193931	250030	298588	204769	258201	88596	257352	200013	364418	182690	68281.6	284086	111482	372251	117344	367169	221839	67642	304640	335552	191828	296263	248356	192937	193951
1105200	181115	255781	188247	199651	201692	199924	244721	293640	214918	305152	212349	137126	205423	198432	294164	198703	253955	305526	207944	263823	87836	252339	196168	356322	179914	67588.4	279396	110167	367012	116343	359610	219656	66972	301081	328823	187433	291196	243683	188631	190332
1106400	182617	261862	192948	202126	207469	203059	251513	301641	217441	318731	218314	139867	208403	203830	307506	205846	259311	313500	212539	271852	86421.2	248078	192536	348956	177059	66717.6	274178	109273	360241	114200	352443	216014	65909.2	297075	323636	183847	285050	239138	184016	187091
1107600	184619	267407	199615	205907	215552	205941	257944	311896	220718	333360	225306	143072	212238	209589	321983	214110	265928	323760	218234	278713	85253.2	241828	189223	341089	174274	66009.6	269022	107913	353926	112203	345212	213136	64782	293207	316857	179436	279427	235017	179670	183683
1108800	187641	274559	206316	210614	224644	210134	266990	322778	223780	349669	233253	146914	216463	217082	339165	222272	273763	333778	225160	287716	83878.4	235832	184704	333572	170804	65042.8	263817	106426	347320	109910	337990	209055	63948	288713	310682	176430	273761	229832	175722	179126
1110000	191186	282802	215479	215082	235308	215046	275138	334914	228892	368677	242985	150855	221871	225284	356530	232296	282408	346808	232548	297206	82532.8	230742	180742	325624	167584	63840.8	258747	105033	339749	107893	329473	204843	62641.6	283987	304990	172644	267357	224977	170677	175667
1111200	194893	291747	224447	222205	247446	221084	283855	348917	233681	387780	254569	155518	228062	233515	375620	242966	292388	359554	240022	306384	80656	224775	177217	319307	164613	63112.8	253223	102933	333258	105949	320999	199416	60976.8	279634	298243	169275	262198	220121	166695	171403
1112400	198766	302373	234838	229575	260926	227846	293866	363670	240039	409420	266923	160268	234094	242100	395120	254361	302902	372326	249038	317440	79368	218873	173182	312396	161376	62116.8	247656	101806	326389	103376	314246	195999	59945.2	275118	292632	165881	256212	215261	162043	167978
1113600	204450	312763	246147	238237	275544	235462	304780	377639	245394	431414	280872	166168	240824	252432	417069	265925	315427	388058	258432	328183	77403.6	212840	169618	305489	158285	61388.8	242674	99859.6	318614	101149	306651	192232	58388.4	270452	286676	162267	249871	210391	157283	164028
1114800	209549	325105	257137	247579	291541	243166	314552	393312	251504	452853	295140	172276	248986	263893	438046	279699	328631	403713	269142	339710	75434.8	207304	165548	297697	155018	59996.8	237170	97805.2	311867	98770.8	299383	187512	56840.8	265427	279871	158646	244058	204752	153309	160831
1116000	216329	337575	269144	257104	309932	251849	325374	409239	258432	475348	311188	178754	258409	275763	461675	293880	342708	418956	279539	351784	73652.4	200952	161566	290847	151860	58881.6	232368	96142.4	305385	95659.6	292068	182754	55508	260150	273293	155508	237808	199506	148909	157006
1117200	222700	352196	282869	268238	328734	262727	336314	427464	265727	498903	328778	184519	267622	288786	485797	309625	357476	435556	291004	365496	71728	195382	157532	284587	148845	58069.2	226919	94148	299229	93968	285529	178541	53985.2	256626	266287	152507	231028	194833	144485	153630
1118400	230558	371922	295558	280242	349060	273364	346419	445167	273827	523876	346613	190831	276959	301416	512626	323521	373896	452589	301198	378299	70060.8	189374	153728	276710	145149	56732	221370	92359.6	291072	91086.4	278099	173964	52403.6	251427	259110	148889	225023	189775	139919	149595
1119600	237806	390806	310039	292533	371928	284711	356653	464527	281104	549553	364996	196115	286388	315765	538706	337482	390919	468124	312897	390315	67654.4	184120	149207	269754	141480	55807.6	216513	90322.4	285450	88939.6	271002	170188	50789.2	246911	252820	146009	219439	184246	135556	146466
1120800	245226	407553	324120	305109	393785	296273	365643	483602	290400	574616	385350	201942	296758	329057	565927	354073	408332	484740	324198	402076	66121.2	178403	145165	262939	138323	54444.4	211105	88213.6	278318	86532.8	264302	166234	49620	242069	246477	142724	213496	179175	131362	142382
1122000	251820	423453	339411	317985	416426	308245	376259	502828	298874	602268	404026	207042	307575	344310	596898	369520	425652	501797	338408	414650	64230.8	172593	141240	255571	135304	53182	205773	85978.8	269613	83786.4	257348	161752	48144.8	237495	239950	139860	207474	174122	127180	139074
1123200	260263	439833	355008	331554	441128	319298	385913	523355	307507	629469	426786	213008	317769	359214	627033	386201	444448	518863	350446	426084	61988.4	168227	137841	248116	131432	51902	200192	84145.2	261728	81160	249543	157705	46956.8	232737	233774	136758	202523	169286	122930	134973
1124400	267048	457010	371130	344924	463589	331537	394235	543380	315627	656714	447493	218539	328154	373842	660974	404531	463972	537819	363496	437462	60454.8	163290	133684	242189	128173	50387.2	194582	81898.8	255551	78925.2	243641	152936	45514.4	228791	227893	133798	196538	164409	118708	131392
1125600	274312	473212	387804	357940	487088	341391	402027	563566	324660	684526	468324	223330	337680	390047	694001	421449	483399	554538	373318	447046	58609.6	157964	130079	235287	125581	49510.8	189604	79607.6	248061	77271.2	236306	149004	44290.4	224210	221795	130550	191494	159740	114158	128590
1126800	281766	490558	404753	371187	510652	352593	409333	583730	333411	712120	488585	227278	345510	404762	730910	438602	500608	574882	385024	456978	56796.4	152845	126286	228278	122414	48642	184457	77489.6	242278	75362.4	229908	144813	43244.8	219781	216000	127399	185822	154966	110564	125243
1128000	289333	506942	421122	384014	533431	361894	416172	604678	341352	743114	508418	231865	354352	418754	768525	455512	521086	592894	393491	466514	55170	149160	122656	222259	119660	47446.8	179368	75369.2	235461	73346	224272	141536	42106	215343	209729	124565	180904	150620	107428	122210
1129200	296260	523178	438585	394778	553965	371738	423036	624909	349716	772458	527767	234644	362193	433455	804545	472135	540034	611738	402648	476002	54134	144704	119392	215965	116551	46236.8	174130	73501.6	228684	72072.4	217730	137685	41099.2	211335	204300	121787	176376	146174	103448	119008
1130400	303665	538117	453567	406216	573533	379944	427186	645733	356374	804738	544431	238827	370371	445666	842956	487446	558003	630792	409728	485179	52338	140322	116358	209606	114215	45279.2	168740	70932.8	222884	70697.6	211501	134137	40176.4	206417	198655	119120	171560	142469	100073	116119
1131600	309435	553733	469152	416337	591816	386573	431808	665406	362942	835054	560204	241780	375793	457024	879367	501628	575762	647962	416264	492903	50979.6	136784	112966	204206	111474	44174.4	163546	69444	217132	69256	206154	130995	39462	201708	194045	115850	167564	138900	97256.4	113628
1132800	315375	566334	484422	425416	607365	392946	435069	684292	368761	864626	576026	244884	380492	468222	913635	514243	592209	666599	422980	498383	49628	133264	109814	199051	109024	43347.6	158890	67792.4	211128	68732	200703	128661	38656	197191	188804	112917	162729	135344	94286.8	111102
1134000	321260	578581	498209	434326	621853	397819	436374	701582	373212	893682	589685	246719	387358	478587	947712	526355	605180	683819	427830	504712	48726.4	129964	107173	193893	106636	42528.4	154577	66273.6	205913	67992	195758	126686	38404.8	192154	183681	109997	158989	131944	91834.8	108527
1135200	325612	590810	510226	444384	632833	402812	438426	718055	378632	918971	600955	247686	390161	487837	979344	536924	618724	698096	431862	509869	48045.2	127284	104371	188789	104522	41936	149828	64881.2	200772	67756	191272	124727	38052.8	188407	179448	108005	155472	128393	89553.3	106240
1136400	330747	599615	520366	449790	641466	405503	439097	732132	381912	946320	610672	249307	392102	495030	1009130	545427	630268	711818	435707	513440	47201.6	125540	102116	184546	103114	41264	145730	63171.2	195713	67663.6	186518	123233	37738.8	184027	175773	106006	152098	125849	87144.4	104372
1137600	334264	608010	529218	455622	649359	408282	439344	745558	385265	969303	618822	249789	394398	500957	1035660	553005	640086	724234	437835	517910	46414	123553	100317	180976	101276	40483.6	142048	61914.8	191985	68029.6	182752	122964	37684	180012	172432	103813	149768	123807	85532.4	102772
1138800	335972	614423	536717	460504	652835	409091	438653	760402	387465	991864	624994	250324	396983	505860	1058980	559791	649364	735165	439148	521226	46148	122745	98177.2	178270	100643	39846.4	138759	60932.4	188385	67831.2	178994	121919	38064.8	176538	169436	102903	147617	121441	84364.4	101307
1140000	338412	621399	544836	463195	655310	409814	436896	767766	389822	1009780	629757	249328	397381	508866	1079920	564895	657026	743964	440746	524421	45406.8	122016	96857.2	175146	100339	39440.8	134811	59755.6	185218	68501.2	175816	122189	38104	172909	167438	101265	146259	120472	83613.2	100439
1141200	340600	626166	549450	466233	656779	410007	435106	778081	390261	1027060	633967	250190	397651	510801	1098850	568586	662785	751724	441044	526065	45297.6	121338	96464	172785	98792.8	39440.4	132076	59095.6	182700	69064.8	173148	122127	38480	169159	165598	100075	144840	119268	82896.4	99517.6
1142400	341012	629678	553586	468653	655467	409054	432188	785666	391880	1039620	636788	249153	397679	511158	1113370	570421	667493	757636	438952	527519	45074	121724	95395.2	171575	99052.4	39083.6	130339	58579.2	180722	70503.6	171423	122693	38798.3	166335	163587	99484.4	144080	118893	83228	98943.6
1143600	340372	633335	557303	468156	654041	407767	428523	789461	391762	1049800	637281	248014	396931	510373	1125910	571569	670909	762688	438136	528976	45457.6	123060	95542.4	170482	99584.4	39336.8	128276	58318.4	180235	71805.6	169812	124109	39401.2	163471	162654	99733.2	143934	117898	83310.8	98942.4
1144800	340458	634120	557102	468038	650530	403986	425338	793959	390520	1055220	636458	247529	395046	509844	1133530	570041	673541	765777	436130	529467	45599.2	124218	95728.4	170381	100307	39470	127022	58111.2	179174	73506.8	169747	125241	39915.2	162548	162868	100008	144876	118502	84522.8	98964.8
1146000	339323	635276	557656	467758	645610	401608	422161	796321	389692	1060180	635222	246590	393254	506879	1137980	568449	674944	766560	433108	528824	45686	126242	96771.2	170706	101475	39447.2	126354	58078	179998	75354.8	169530	127548	40478.4	160741	162951	100664	146547	119225	85741.6	99559.2
1147200	338538	634861	556074	465523	639140	398057	417957	797123	388380	1060340	630998	245296	391572	503933	1138860	566682	672968	765218	428210	527032	45999.2	128356	97658.8	171542	102492	39905.6	125599	58150.8	180610	76902.4	170316	129280	41432.4	159249	163634	101188	148090	120359	86985.6	101042
1148400	336464	634064	554226	462370	633574	393407	412256	795183	386152	1055100	626438	243292	386748	499299	1135450	562406	671038	761288	425366	524214	46297.2	131230	98937.6	173122	104280	39843.2	126363	58619.6	181999	78871.6	172040	131992	42522.8	159358	165353	102713	151155	122544	89364	101912
1149600	333738	630831	551387	457716	626533	388869	407435	792162	384285	1047600	620682	242342	384590	495388	1128320	557247	667620	757293	420788	520950	46248.4	134593	100714	175107	106342	40714	127091	59170	185101	80693.6	174249	134674	43054	159620	167670	104751	154205	124885	91840.8	104066
1150800	330544	628039	545617	453100	616981	383306	401695	787296	380828	1039420	612976	241168	380638	488764	1119780	552946	664086	751384	414986	516772	47025.2	138621	103178	178084	108548	41014.4	129098	59881.2	189158	82872	177649	137029	44120.4	160342	170223	106622	157336	127356	94744.8	105861
1152000	326707	624099	539000	448498	607398	378318	397467	782066	378662	1025920	606727	239726	377274	483008	1107240	545668	658280	744279	409730	513806	47200.4	143472	105636	181609	111346	41880.4	130938	61486.8	193065	85489.6	181655	140181	45280.8	162106	173943	109732	161816	130104	98432	108290
1153200	322162	617932	532317	442232	595824	372894	391940	773997	375639	1011050	597759	237922	372181	478300	1090240	537858	652242	735558	403202	510403	47982	148364	108569	186347	114156	42510.4	133501	62155.6	197382	87836	186395	143748	46209.2	164082	177963	112854	166456	134082	101558	111277
1154400	318006	611941	525235	436668	583376	367870	385552	765684	371747	992526	586560	236325	366808	469210	1074040	529200	644024	725652	397414	504566	48742.8	153611	112413	191371	116922	42942.4	136816	63643.8	203223	90150	192138	146846	47616	166816	183350	116546	170630	137710	105650	113838
1155600	311793	603762	516630	429958	572369	360992	379730	758126	368713	972848	576001	234945	361692	461344	1052830	520663	634510	713229	390767	498198	49500.8	158772	116058	196312	119575	43460	139860	64868.8	209084	92264.4	197148	149587	48255.2	170176	188497	120016	175919	142011	109574	116750
1156800	306340	594156	506364	422174	557925	355144	374950	744558	365082	950564	564974	232360	355331	453201	1031030	509791	623784	698970	384281	491018	49714.4	164400	119887	202537	122656	44261.2	143492	66072	214342	94268	203150	152063	49629.2	173976	194154	124619	182414	147076	113743	119456
1158000	300738	583784	496529	414951	544020	348906	368411	731873	359796	925589	553007	230324	349634	442489	1007120	499723	613342	684002	376711	484109	50341.2	170114	123834	209421	125453	45134.4	147501	67683.6	220864	95965.6	210424	154789	50517.2	178408	199922	128985	188464	152082	117769	123456
1159200	295233	574222	485508	407328	530046	342393	362432	719851	356258	897968	540619	229535	344451	431966	982243	487863	603096	671148	369318	477032	50724	175203	127587	215942	128731	45862.4	151890	68968	228397	97857.6	216688	158344	51530.8	182892	205842	133612	194920	157433	121773	126846
1160400	289851	563998	474793	398057	515690	335847	355963	705426	351891	871497	529195	228708	338142	421460	955766	476354	591225	656617	362223	468162	50957.6	180379	130767	221874	131286	46731.6	157475	70792.8	233812	99817.2	223656	160492	52033.6	187596	211126	137098	200049	163215	125251	129532
1161600	283080	553884	463016	390236	502046	328136	349256	690137	347351	842755	514805	226670	331366	411705	929465	464580	578224	640076	354075	460534	51298.8	184965	134649	227038	133274	47313.6	161640	72354.4	239538	101578	230090	162364	52686	191918	217387	140913	204578	167253	128805	132986
1162800	277943	542153	450679	381982	485861	321146	343153	673380	342954	817066	502607	225410	326161	402892	900150	452862	564910	623699	345580	451422	51508.4	189047	138420	233439	135314	48177.6	166347	73811.2	245750	103317	237318	165150	53271.2	197951	222967	144495	209762	172186	132366	135756
1164000	272773	530442	437983	373064	471871	315248	336899	658132	338692	790076	488607	223608	320072	392454	872438	440104	551332	606837	339173	444135	51801.2	193197	142085	238245	137594	48560	170933	75291.6	250596	104385	243084	167549	53787.6	202899	227258	148023	214534	176690	135732	138227
1165200	265425	516926	426266	365136	457849	308782	331799	640950	334297	762752	474844	221306	313846	383828	844531	428181	538523	590205	330797	435781	52170	197358	144982	243672	138814	49272	175238	76758.8	255234	105658	249417	169567	54756.4	208494	232341	150954	218566	181092	138555	139804
1166400	259006	505558	413418	355701	442918	302095	325700	625126	330307	735943	461533	220086	307286	372812	815976	414664	524887	574268	323287	427012	52400.8	200151	148210	248451	140467	49599.2	178866	77818.4	259372	106362	254805	170541	54736	213342	238019	154625	223374	185001	141282	142238
1167600	252880	492070	401331	347497	429541	296222	320157	610416	326035	709423	448893	217272	300685	364402	785941	402592	507288	554930	314873	413048	50791.6	195494	146174	242774	134167	47861.2	174483	74285.6	246305	97767.6	240400	152155	49025.2	207684	209723	139609	195444	172104	133116	114111
1168800	220243	434844	379030	309056	408491	265555	255867	512790	295015	605441	406078	167776	242458	348566	643379	371714	403518	446370	266302	319429	33232.8	120718	102361	153730	77208.8	29709.6	114191	43180	146038	55634.4	144157	79246.8	26730	139724	111014	80004	101916	104945	84001.6	53357.6
1170000	147325	311812	296885	221356	330254	192764	176378	362411	221299	443676	310130	119984	171128	287944	454886	297252	296462	329179	201112	243124	17848	58147.6	54973.2	75519.2	37788.8	15718.8	60880.8	22628.4	73798.4	30060	75053.6	42140.4	15367.6	78659.2	60075.8	43294	54283.2	62222.8	48079.2	30301.2
1171200	115855	269807	258719	182552	295934	163312	157717	319302	193732	375661	265502	107676	151356	258766	395441	268722	272613	298683	180745	228259	12393.3	37812.4	37482.8	47786	24407.6	10438	39946.4	14990.8	46889.6	20240.4	49589.6	29342.8	11357.2	53749.6	41395.6	28856.8	37342.8	45294.4	32424	20916.8
1172400	102515	257634	246570	166376	282421	149667	149706	303757	182571	350464	248381	102227	139001	242569	379458	255148	258022	283964	169842	217451	9206.4	28377.2	29876.8	34416	18188.8	7573.2	32122	11175.2	34823.2	15356.8	37598	22066.8	8959.2	42962.4	31917.2	21968.8	29492	38196.8	24596.4	16535.2
1173600	95663.6	249937	235329	157234	271317	140339	141569	290668	174974	332704	236597	98152	131711	229928	368662	242786	247042	273463	164239	209063	7213.6	23641.2	26618.4	27920	15548	5881.6	28020.8	9130.4	28891.6	13055.6	32036.8	18670.8	7567.6	38007.6	27053.6	18336.8	25638	35618.8	21287.6	14548
1174800	91564.4	243843	222447	152536	260046	135297	133964	278831	169859	318546	226019	94887.2	127031	220074	362262	231946	238302	266462	162628	203345	6026.4	21194	24734.4	24502.8	14192	4877.2	26415.6	7914.4	26112.4	12172.4	29213.6	17160	6794	36450.4	24432	16452.4	23712.8	35112.4	19871.2	13590
1176000	89396.4	239262	211913	149642	251058	131963	128547	273294	168036	307867	218237	91769.2	124434	212669	354800	222346	231348	261918	162243	200910	5108.8	20564	24668	23425.6	14044.4	4213.2	26220.4	7514.4	25236.4	12222	28528.8	16728.4	6468	37340	23515.2	15914.4	23198	35399.2	19538.4	13433.2
1177200	88229.2	233330	199939	147372	240338	130048	122552	266980	166600	297178	210351	88684.4	121751	205588	344527	213412	225167	255725	160490	199747	4542.8	20526	24819.6	22892	13958.8	3686	26931.2	7342	25188.4	12290.8	28658	16686.4	6138.4	39208.4	23442.8	15928	23310.4	36178.4	20023.6	13673.6
1178400	86855.6	227460	189300	145557	231738	128612	117396	260430	164668	286863	202707	84730.4	120101	198642	333679	203707	218054	249066	158061	198348	3949.2	21085.2	25895.2	23285.6	14211.6	3413.6	27844.4	7372	26422	12651.6	29706	16952	6085.2	41820	24018.8	16466.4	23929.6	37895.2	20462.4	14098.4
1179600	85222.8	220736	180473	143200	222501	125834	112560	252885	162332	275104	194585	80284	117142	191000	321584	193986	211250	241883	156138	195218	3627.2	22261.2	27102	23866	14538.4	3061.6	29190.8	7692.8	27005.6	13254.8	31113.6	17478.8	6071.6	45248.8	24934.8	17201.6	25046	39624.4	21366.8	14633.2
1180800	83368	213336	171454	139634	213406	123457	106862	246024	159038	263780	188016	75776.4	114795	184182	309064	184989	203804	233092	152109	191184	3220.8	23266.8	28209.6	25020.8	15152	2835.2	30138	7686.4	28121.6	13632.8	32367.6	18043.6	6110.8	47930.4	25701.6	17882	26094	41031.3	22197.6	15111.2
1182000	80315.2	205166	163980	136001	204238	119160	101862	238632	155572	255628	182232	71812	112756	178984	302808	179820	203443	233435	153114	198553	3320.4	28696.8	35438.8	30841.2	19653.6	3054.8	40182.8	10368.4	38096.4	19479.6	46015.2	26712.4	9335.6	70022.8	43722	29134.4	46966	70305.2	36154.4	28522.4
1183200	94858.4	255420	196551	166276	247531	145726	125993	321610	188977	333368	231496	90846	148851	222905	395497	223022	284276	322305	209478	280172	5834	74251.6	83167.2	80977.2	48211.6	6012.8	95830	23670.8	96694	44871.6	115155	63599.6	20472.8	150184	107783	70041.2	118172	143082	77638.4	68818
1184400	133894	338174	234214	229063	289495	197429	160826	425462	238158	420440	282922	114120	196669	251334	477840	245987	355965	389664	261529	342563	9227.6	135352	132381	164405	82114.8	10382.8	146457	39721.6	170326	68706.4	189405	102171	29350	216731	168780	113401	179890	180642	110026	103600
1185600	169482	346230	224358	259959	272772	222102	170721	433248	255488	421470	276504	120598	213548	236685	460686	232842	348971	377191	263500	339624	11149.6	165252	148096	217615	98639.6	13234.4	165202	50275.6	210648	80443.2	224992	120858	33718.4	245449	201598	137768	208383	192802	126026	122230
1186800	182216	325041	207648	261091	250205	226463	169700	408139	256851	394817	258549	120570	215308	219338	429228	217425	324738	352977	250534	322766	12210.4	182080	155245	251650	108230	15818.4	176466	58025.6	237700	88130.8	249642	132892	36954.8	264558	223380	153900	226744	198690	135914	134479
1188000	181910	304467	193944	253501	232258	221650	164149	382102	251498	368994	244486	118262	208753	206320	401200	206380	305260	330212	237872	306530	13141.2	192431	161555	273370	115855	17758.8	185806	64362	257754	93422.8	269359	143400	38979.6	281808	240274	165277	239956	203983	145036	143806
1189200	176631	288138	184548	243987	219160	213248	157459	359656	244720	349497	233852	114330	201953	196891	378264	198397	288444	312588	227799	291987	13827.2	200089	165464	286033	122317	19684	193741	69643.6	272368	98239.2	283836	151892	40668	294964	253143	172474	247465	207788	151492	149994
1190400	169222	274271	177264	234013	208996	205371	149737	341396	235746	334696	225000	109243	195521	190016	359103	191610	276042	297178	218081	278973	14283.2	205287	168455	292991	126641	21234.8	200334	73713.2	281595	101212	293675	157987	42471.6	303754	262475	178067	251896	211553	155462	153821
1191600	161705	263486	172209	223900	201434	198026	144555	325670	226542	321538	216590	105178	189783	184710	342354	186265	266030	284074	208948	267286	14729.6	208471	170075	295814	129662	22329.2	206336	76987.6	286524	102928	299077	161710	44138	306570	268803	182628	253486	213432	157750	156424
1192800	153954	253849	167006	213259	194845	190127	139495	312147	218074	309346	209352	101012	183706	179642	326949	180918	257639	272184	199592	254917	14577.2	211232	172583	297091	132391	23008.4	209718	78822.4	287862	104083	301165	163092	44938.8	307386	272101	185186	254480	216354	159298	158061
1194000	146202	246392	163364	202909	188942	182731	135272	300138	209937	299162	202531	97335.6	177479	175182	314042	176158	249587	262600	192529	244393	14556.8	213352	173997	296478	133674	23940.8	212973	79949.6	287934	104301	301317	163099	45627.6	306444	274513	186514	252500	218729	160092	159720
1195200	138976	241026	160121	194247	183662	175712	131820	291112	202819	290618	197821	94038	171708	171543	303794	171563	243910	255063	186080	236586	14400.8	214475	174843	295486	134963	24586	213696	80860.8	287314	103924	300510	163300	46258	306009	274380	187364	252334	220235	160275	160738
1196400	132148	235542	157007	187116	179555	169218	128435	282996	195044	281817	193914	91251.2	166451	168752	295549	167766	238290	248033	181431	227951	14218.8	216055	175116	294504	135305	24635.6	214488	80648	287428	103372	299016	162542	46777.6	303949	274989	187592	249677	222284	160699	161407
1197600	126664	231199	154119	181425	176325	163548	125589	276545	188808	275059	190421	88806	161832	165306	288920	165312	233836	244196	177371	221854	13772.8	216406	176404	292522	136077	25207.2	214830	80633.2	286630	103211	297626	162652	47305.2	301652	274027	186867	247042	222930	160801	162438
1198800	122720	227878	152306	176214	173000	159155	123134	270912	182599	269180	187734	86220.8	158449	162992	284248	162665	230569	239461	173910	217333	13646.4	216067	176405	289873	136396	25310	214143	80509.2	285102	103063	293999	162773	47723.2	298994	272956	184558	244476	223202	160454	162383
1200000	118262	224724	150627	172577	170944	154993	120650	265986	176672	264277	184913	84781.6	154731	160702	279264	160601	227458	237060	171051	213715	13330.4	215896	176522	287323	136530	25834.8	212998	80227.2	283297	102343	291841	162211	48117.2	296164	271818	183029	241918	222828	160072	162015
1201200	116098	222135	148405	169023	169804	152508	119114	261731	172516	260644	183654	83116	152497	159456	275620	159255	224112	234826	168868	211230	13312	215372	175776	283805	137110	25896.4	212025	80118.4	280756	101861	289238	162258	48840.4	293818	270460	180770	239301	221950	158912	161402
1202400	113832	219194	146137	165964	168410	149862	117303	258802	168618	258437	181473	81502.4	150396	157974	271412	157896	220694	231893	167024	208470	12892.4	214540	174695	280696	136826	25989.6	209078	79489.2	277644	101863	286567	161257	48901.2	289136	267916	178979	236612	220688	158264	160018
1203600	111604	216898	144291	164928	168081	147829	116229	256646	165968	255607	180390	80092.4	148812	156753	269597	156409	218109	229759	166158	207671	12754	213146	173668	277251	135787	26307.6	208008	79110.4	274453	101103	283462	160762	49812	286273	265406	175844	234080	217706	156592	159212
1204800	110271	215762	142721	163502	166963	146866	114832	255142	163980	253710	179581	79208	147958	156159	267826	155144	215758	229184	165415	206647	12520.4	211723	172477	272864	134599	26329.2	205427	78552	271311	100375	281214	160137	49817.2	282460	261854	172360	230504	214777	154460	157369
1206000	108970	213470	141120	162374	167317	145832	114861	255074	161861	253243	178659	78189.6	147312	155504	267127	154741	214013	227986	165122	206352	12287.6	209742	170284	269042	133866	26228	202336	77965.6	267946	99778	277131	159392	50033.6	279762	258965	169582	226895	211894	152782	155046
