# Supplementary material for: The singularity response reveals entrainment properties of the plant circadian clock
Source: Nat Commun. 2021 Feb 8;12:864. doi: 10.1038/s41467-021-21167-7 (PMC7870946; doi:10.1038/s41467-021-21167-7)
Supplement: Supplementary file 4 — Source Data [file 41467_2021_21167_MOESM4_ESM.zip › raw_bioluminescence/PRC_measurement/4h+10C (Figure 2, Supplementary Figure 4)/+10C_27h_T=30h.xlsx]

## Sheet: +10C_27h_T=30h
time (second)	CCA1 No. 1	CCA1 No. 2	CCA1 No. 3	CCA1 No. 4	CCA1 No. 5	CCA1 No. 6	CCA1 No. 7	CCA1 No. 8	CCA1 No. 9	CCA1 No. 10	CCA1 No. 11	CCA1 No. 12	CCA1 No. 13	CCA1 No. 14	CCA1 No. 15	CCA1 No. 16	CCA1 No. 17	CCA1 No. 18	CCA1 No. 19	CCA1 No. 20	TOC1 No. 1	TOC1 No. 2	TOC1 No. 3	TOC1 No. 4	TOC1 No. 5	TOC1 No. 6	TOC1 No. 7	TOC1 No. 8	TOC1 No. 9	TOC1 No. 10	TOC1 No. 11	TOC1 No. 12	TOC1 No. 13	TOC1 No. 14	TOC1 No. 15	TOC1 No. 16	TOC1 No. 17	TOC1 No. 18	TOC1 No. 19	TOC1 No. 20
1200	126612	325149	214717	510904	700845	342526	388554	271802	486298	231111	200375	312302	317754	356478	216234	210766	169400	246592	253699	195686	25337.6	35313.3	35875.2	41422.4	59047.5	41875.2	23478.8	13888.8	30084.8	65745.6	19794.8	20870	50458.4	19425	30962.4	85244.8	29508.8	12748	40175.4	35653.6
2400	155278	392490	248314	579495	688064	421335	487060	317707	522244	325074	251457	426724	369980	506124	296380	300595	213753	342943	350615	267224	31431.2	38286.7	41465.2	46813.8	57047.2	43952.8	25211.3	16606.4	30751.7	71154	21954.6	20970	46141.6	20627.5	32748.8	84740.4	30912.4	14630	45570	38336.4
3600	188652	487577	351537	690619	817606	490523	568661	434370	626575	420620	310155	553866	468459	608244	373465	364180	261492	409683	458392	314847	30857.6	38987.2	37803.3	46219.6	51422.5	40672.8	23848.8	15112.9	29571.2	64009.6	21425.6	19576.4	42330.8	19522	31954.2	83368	29233.3	14400.8	42200.8	35302.5
4800	217714	549644	407636	728895	855418	546013	608172	490326	672190	461078	360362	603394	539139	679790	401877	390489	303218	463576	548378	343757	29560.8	38519.2	35578.4	44830.8	47895.2	39992.4	22626.7	14002	28079.6	61334.4	20815.2	18185.2	39739.2	18662.9	29874	80606.7	27392	13749.6	39215.8	33298
6000	242658	621708	473896	758067	925301	598948	640559	572908	687002	487592	407235	654822	615437	753049	428118	417491	324448	506985	590442	367874	25918.4	36729.2	32567.5	41694.8	45154.6	37296.4	21523.2	12953.3	25179.6	57911.3	19080.4	16911.2	38471.7	17558	27712.5	74859.6	25046.7	12313.2	35336.8	31106.7
7200	248551	643583	491433	767524	959994	599006	653131	569624	648525	463224	413232	654269	611453	758670	421891	418047	320048	505790	579915	368904	22094.4	34595.4	28380	37954.6	42514.8	33185.6	19934.6	11649.6	22428.8	52794.8	17178.8	15574	34966	15789.2	26164.4	66355.8	22377.6	10421.2	31469.6	27867.2
8400	237533	600590	456820	722257	962304	571405	631924	524914	588627	403558	390209	611557	577408	701684	395200	396700	306808	473034	538580	356986	19194	31929.6	25166.7	34890.4	39870.8	29373.6	18686	10609.2	20064.4	49324.2	15705.2	14476.8	32383.2	14472.8	24440.8	60689.2	20673.8	9171.2	28581.6	25162.1
9600	228308	539637	404129	670151	931059	538553	585699	486043	524845	359742	358147	543975	541080	615607	360184	369609	298885	429240	491916	338680	17432.8	29510.8	23235.2	31909.6	38180.4	27159.2	17516.8	9986.8	19047.9	47521.6	14398.8	14027.2	30100.8	13588	23548.4	57974.2	19363.2	8516.67	26609.2	23705.6
10800	222011	480613	351820	612227	886611	509993	527679	443035	465652	333246	329229	477147	493122	553683	321403	337286	294396	379975	448978	319824	16780	28654	22785.2	30090	37360.8	25654.8	16682.5	9522.4	18562.8	46641.3	13405.6	13312.9	28938	13094	22847.5	55901.6	18972.5	8241.6	25368.8	23056.4
12000	219963	431157	310677	560315	826706	480456	470610	405020	415405	312273	303584	430781	457116	491156	284698	316079	293924	351490	408213	300031	16365	27460.4	22783.2	29241.3	37572	25000.8	16366	9364.58	18594.8	46016.4	13266.7	13384	28415	13091.2	22384.8	55342.1	18709.2	8107.5	25261.6	23212.4
13200	215209	398892	285854	518591	759063	449450	421075	364320	372690	293047	282579	397305	433281	462304	254239	302968	293547	334799	370454	281125	16429.2	27459.6	22937.2	29391.2	38367.9	24724	16066.3	9445.6	18947.2	46096	13156.8	13395	28247.2	13357.1	22147.2	54897.6	19181.3	8023.2	25569.6	23338
14400	213872	376313	269774	485205	700504	421647	385164	333184	332457	274694	266353	366903	406000	443973	229951	291424	291918	316407	337353	263414	17059.2	27179.2	23495.4	29571.2	39199.2	24935	15806.8	9861.25	19584.8	46969.6	13354.2	13762.4	28628.3	13854	22439.6	55359.6	19689.6	8092.92	26426.8	23601.7
15600	210511	359555	260922	452342	641070	390827	357711	307954	293137	258732	249136	339136	373767	425464	210786	284016	285690	305311	309270	247049	17691.2	27752.9	23914.8	30912.5	40178.8	25555.2	15902.9	10222	20307.5	48422.4	13810.4	14290.8	29398.8	14647.1	23550	56378	20602.8	8326	27973.8	24145.6
16800	206784	340496	253508	425799	591848	365539	339576	285494	257304	243151	236727	317158	344817	407486	196079	274862	278229	288051	288060	231108	18563.8	28550.8	24705.4	32513.6	42076.4	26110.4	16415.6	10684.6	21295.2	50923.3	14600.8	15048.4	30560.8	15630	24865	58816.4	22042.8	8740.8	29470.4	24940.4
18000	201419	323617	244759	402444	537495	343268	320588	268420	224182	229580	226399	297482	313393	387852	182536	263618	269140	274196	268248	215182	20083.6	29843.8	25658.8	35182.1	43550	27713.2	17130	11070	22949.2	53877.6	15966.7	16066	32389.6	16727.9	26556	61668.8	23582	9248	31242.5	26116.4
19200	197072	305990	234063	376841	491076	326117	302539	251555	196694	219974	217169	279336	289475	371329	173591	248048	259721	259285	251203	201939	21276.8	31781.2	26987.1	37736.8	46230.8	29478.8	18106.4	11986.3	24934.8	57678.3	17268.8	17087.1	34666.4	18002.8	29022.1	65270.4	25829.2	10062	33443.6	28036.7
20400	193583	293886	224451	351246	445540	312814	284375	238117	172067	208204	209861	263164	265456	352752	165284	235104	247180	248546	234989	187001	22927.5	34164.4	29018.4	41510	49120.8	31890.8	19568	12712.4	27022.9	62325.2	18699.2	18756.4	37406.4	19526	31895.6	69528.3	28382	10898.8	36106.4	30173.2
21600	188070	279615	213712	320127	404223	297830	265846	221923	149336	199126	202739	249165	244344	338927	158159	223275	239448	236232	218456	176299	25064.4	36954.4	31225.6	45170	53790.8	35105.2	21256.3	13889.2	29872	67800	20450	20632.5	40228.4	21087.2	35130.4	75150.4	31890.8	12166.4	39364.6	33137.6
22800	180843	267719	204712	294576	367521	285643	250739	209656	130015	187134	197637	236499	220380	324516	149865	214259	228706	220249	203682	163514	27292.1	40102.8	34070.8	49791.7	58341.2	39263.8	23684.8	15205.4	33210	74959.2	22572.1	22943.6	43997.5	23506.4	38836.8	82228.3	35910.8	13551.3	43206	36368.4
24000	172986	255017	195458	269014	329763	270266	234974	196807	111775	178649	190015	224216	199960	309825	142620	204666	222195	208394	189630	151763	30134.4	44655	37333.2	54832	64467.5	44290.4	26628.3	16936.4	37039.2	82837.6	25080.4	25726.3	48258.8	26226.3	43433.2	90204	40578.3	15358	48278.8	40565.2
25200	165958	243235	187258	247570	301284	254165	220488	186100	97109.6	168581	181808	211927	180317	294679	136225	196519	210858	194685	176544	142168	33655.8	49752.8	41273.3	61016.4	71128.4	49681.7	29991.6	18803.8	42126.4	91997.6	27920	29465.6	53478.3	29537.6	48620.4	100185	46546.4	17740	53881.6	45077.5
26400	161944	231770	178730	228140	272097	236924	206286	175381	83614.4	160134	174422	200037	162369	276862	129807	187964	202807	184426	164444	133090	38072	55992.1	46514.8	68074.6	79359.2	57244.4	33745	20958	47404.6	103146	31573.2	33433.8	59813.2	33603.3	54138.8	112393	53831.6	20712	60336.7	51313.2
27600	156078	219956	170164	210285	248764	222137	193052	165428	71329.2	151736	168183	190046	146758	261985	123608	180670	192062	171134	152796	122750	42940	63478.4	52372.9	75765.2	88961.3	65742	38284	23590.8	53436.4	114920	35981.2	39460.4	67572.9	38027.2	59830.4	127158	63516	24506	67638.4	57977.5
28800	148462	207123	161684	192915	225601	206768	180160	156303	61400.8	140760	161238	179849	130931	248735	117776	173615	182640	161432	143689	114526	49018.8	72120	59711.6	85410.4	99950.8	76658.4	43624.8	26652.8	61039.2	128358	40942.1	46220.8	76705.2	43418.3	67086.8	145478	73973.6	28846.4	76001.3	67033.2
30000	140923	194031	153203	174484	203020	191935	168003	146840	53098.4	134343	153321	170252	118999	237574	112662	165161	171752	150808	134428	108133	56017.6	82383.2	67753.8	95214.4	112400	89376.4	49682	30214.6	68934	144043	46431.6	54460.8	86417.2	49196.8	74515.8	166548	87692.5	34258.4	85914	76662.5
31200	136193	183148	143774	159781	184068	179044	156318	139260	46459.2	126496	144844	161132	107010	223743	107274	158187	160879	141324	127671	101458	64761.3	93282.8	77191.2	106524	125818	104907	56418.8	34018	78433.3	160339	53422.1	64297.6	98339.6	55504	82704.4	191657	102236	40584.2	96192	87603.6
32400	130100	171252	135203	144377	167396	166314	148717	130524	40860	119933	137905	150915	98024.6	211360	102591	150849	150572	132487	121968	94770.4	75053.6	104422	88437.2	118964	142157	123301	64324.2	38649.6	89507.2	179144	61082.8	75649.6	110405	62956	90898.8	219022	120973	47866.8	107795	101404
33600	123991	161030	128132	132615	153675	156478	139332	123401	36000	112714	130985	143121	89231.2	199172	97406	144601	140548	123205	116646	89236.4	86644.6	116304	100608	133445	160375	143887	73306	43603.3	101747	199896	69795.8	88676	123701	70752.8	99205.6	249744	142486	56272.5	121954	116161
34800	117202	150331	120157	122388	141128	145750	130809	115611	32207.2	106911	125132	135310	81812.9	188515	92611.7	139347	130135	116263	112739	83972.9	100829	128009	113677	147940	178033	166499	82917.5	49298.8	114080	219661	78293.6	102236	135101	78090.4	107764	279263	165400	64779.6	136084	132648
36000	111755	142408	113400	115053	130981	137320	123491	109906	28621.7	102338	119246	127997	75462	177509	88206.4	134079	119957	107956	108458	78990.8	114886	139729	127494	163854	196243	189547	94235.6	55268.3	127448	239541	88349.2	116507	148381	84750	116119	309277	188672	73647.9	150422	149879
37200	104693	134356	106693	105592	119572	127892	115827	103939	25793.2	98355	113130	120663	69227.2	167310	84659.6	129628	112013	101622	106541	74927.6	129290	150925	142071	177203	213206	213567	105209	61136.8	141387	260206	98072.8	129347	160211	91827.9	125688	335068	210989	81625.6	166108	166789
38400	98967.1	126990	101179	98003.3	111757	119053	109269	98526.8	23540	94670.4	107714	114444	63659.2	157814	79739.6	123360	105153	95515.8	102686	71142.8	142959	159927	157100	191953	227703	235780	116898	67173.3	154196	279312	107249	141020	171916	99127.6	131902	357004	233250	89211.2	180247	183616
39600	93490	119273	95952.8	90263.6	103263	111293	102730	93321.2	21901.2	90530.4	103266	107757	58455.6	149387	75958.4	116938	99224.2	91372.4	97971.3	67652	157022	167519	172670	204402	242142	254759	128594	73006.8	164845	295872	115690	151005	181588	104781	137709	373180	250658	94991.6	191676	199480
40800	88451.3	113405	89919.2	83147.6	95551.2	104593	97053.2	89200	20146.8	86854	98909.6	101860	54165.8	142007	73540.4	112968	93175.2	86676.7	94762	64268.8	167382	172721	187657	214233	251865	270788	140276	78120.4	174260	312390	123535	163105	188348	110648	143076	386641	268195	100277	202761	214521
42000	83239.6	108253	84241.6	77480.4	87798.4	97735.2	93062.9	84207.6	18936.3	82115.2	93030.8	96798.3	50091.2	135167	71092.4	108843	87361.7	82828	92043.8	61212.8	176401	177771	203089	223802	261567	284214	150599	82124	178717	328086	130592	167860	192069	115032	147528	393295	279292	102664	212081	225984
43200	78197.1	102001	79112.9	71359.2	81034.4	91193.3	88358.8	79886.3	17566.4	79103.3	89120.4	92098	47085.8	128484	67756.7	104573	82181.6	78760.4	88239.2	59575.8	183452	181889	217577	231275	265125	293066	158586	85638.8	184306	340585	137072	170410	194336	118612	151615	398657	287745	105734	220650	236589
44400	73326	96759.2	74527.6	67086.7	74368.4	85810.8	84541.3	75664.8	16660	74275.6	85016	86374.8	44043.2	122049	65206.8	100993	77383.6	75219.2	85660.4	56336.4	188363	184111	227635	236536	270895	297793	165474	88555	187823	351675	142157	169864	196201	120927	154596	397618	291583	105786	233317	242738
45600	69560.8	91757.6	70515.4	63256.8	68452.5	80852.8	80310.4	72372.1	15774.8	70995	81839.2	81812.8	41586.4	116378	62278.8	97595.2	72545.4	72347.6	82478	55444.2	190246	186343	237685	240190	269417	299190	168480	90073.2	191753	358450	144284	167524	196228	124615	157258	396791	294446	106183	237922	247698
46800	65160.4	87108	67420.8	59886.3	63084.4	75526.3	77134	70558.8	15223.8	67260	79015.8	77104	38772.8	110791	60183.2	93963.8	68047.6	68662.9	79747.6	53798.8	190808	187673	243010	241049	270420	299726	170046	90851.7	192167	366766	146614	165414	196945	124994	158289	393836	292961	105170	239840	248523
48000	61358	82739.2	63671.7	57754.4	57937.1	70799.2	73170.4	68665.2	14769.2	64192.9	76442	72804.6	36608	106251	56727.5	91101.2	63902.1	65676.4	77542	51036.4	190715	187975	247873	242206	268055	297913	169531	90970.8	191505	367357	147516	161486	196030	124866	160006	390006	290834	104435	239799	251721
49200	57606.3	78504.4	60148.4	54902.9	54045.2	66343.3	69660.4	66491.6	14110	60065.2	73067.1	68643.2	34205	100292	54544.4	86757.9	59620	61590	74587.2	48422.4	188854	188233	249263	241283	268265	293703	169090	90828.8	190223	368760	147727	158125	195836	124810	160430	386477	287067	102520	237603	248265
50400	53835.6	74263.8	56290.4	52498.4	49941.3	62043.6	65785	63184.4	13678.4	56580.8	70349.6	64680.4	32465.6	95681.7	52182.8	83260	56820	59075.6	72198.8	46010.4	186904	189300	250889	240476	265660	291262	166259	89992	186755	367242	147205	153750	194422	124742	161578	382549	281316	101502	234644	246640
51600	50382.1	70168	53257.9	50576.4	46642.8	58096.3	62888.8	59534.6	13222	52781.6	67270	61118	30520.8	90835.6	49132	80002.8	53104.8	55096.7	69455.2	43443.8	183075	187504	252473	238782	262729	285414	164803	88682	184536	366704	145823	151210	193144	123612	160848	380132	278191	99708.8	233120	243671
52800	46622.4	65667.1	49636.4	48390.4	43673.2	54154.8	58750.8	56446.4	12705.4	48935.2	64097.2	57598.8	29026.8	86657.9	46577.2	76588	49609.6	52318.8	66970	41250.4	181102	186748	251275	238175	260359	282912	162784	86904	181469	362636	144157	147610	191595	123127	160836	374276	274792	98408.8	232278	241485
54000	43621.3	62090	46715	46611.2	41969.6	51171.6	56330	53338.8	12616.8	45947.1	60902.4	54352	27688.3	82333.2	44227.1	73117.2	46369.6	49085.8	64192	38610	177465	185007	249842	235998	256888	277123	160399	85475.6	178155	361163	142242	144817	189937	123097	162192	370205	273608	97371.6	232461	236847
55200	40812.4	58449.6	43523.2	45928.8	40061.2	47817.2	53085.8	50236.8	12586.3	42752	57963.3	51510.4	26467.6	78156.3	41843.2	69440	43226.4	47038.4	62071.7	36532.8	175259	186149	246900	233863	255382	272761	158468	83246.7	175812	356320	140086	141622	186638	121993	160744	363874	269011	95185.8	231415	232266
56400	38270	54978	40537.1	44253.6	38397.9	45463.6	51033.2	47797.9	12954.4	40457.9	54615.6	49868	25476	74390.8	39392.9	65245.6	40085.4	44207.6	58870.8	34368.8	171703	184823	245324	230499	251453	268470	156697	82115.6	173872	354076	138044	140310	184959	121644	160237	361546	269178	95215.6	230486	228441
57600	35770.8	52131.6	37889.6	42298.3	37467.6	43297.5	48388	45321.2	13490	37782	51711.7	48305.2	24228	71328.8	37422.8	62183.3	37453.2	42861.3	56492.8	32615.2	169924	184292	242234	228644	250987	265369	153990	80963.3	171148	350769	136000	138568	182480	120707	158898	354654	266194	93582.1	229318	224870
58800	33884	49193.6	35482.1	40812.8	37327.9	41709.6	46587.9	43038.4	14170	36232.1	49172.8	46532.1	24172	68600	35794.6	59146.4	35319.6	41610.8	54178	30792.4	167107	181157	240382	225680	247370	261818	151508	79166.4	168890	346085	133712	136905	180459	120055	157303	352835	266631	93062.8	227894	222338
60000	31993.3	47272	33410	40782.5	37505.6	40722.5	44990	41832	15470	34717.6	47364.6	44389.6	23493.8	66057.6	34256	56027.5	33073.6	41030	52169.6	29466	164770	180861	235964	224224	246778	259078	149840	78851.7	167138	342365	132022	137028	179380	119787	156225	346772	263042	91712.4	225028	219204
61200	30658	44812.5	31691.2	40226	38628.3	40782	44520.8	40694.8	17041.6	33730.8	45533.6	44507.5	23675.2	64227.5	33512.8	53283.2	31392.5	40334.4	50958.3	28354.4	163004	178121	234056	222848	242906	253506	148057	77352	165839	338024	130351	136584	177514	118326	155182	340274	262110	91465.2	220961	215601
62400	29640	44152	30236.7	40876.8	41540.8	41183.8	44256.4	40519.2	19334.4	32960	43550	43811.2	24064.2	63562	32277.5	51338	30011.2	40582.9	49302	27564.2	161145	175430	230684	219507	241588	249862	146970	76462.8	164717	334528	128527	136200	176150	117901	153551	333434	260590	90373.2	217113	212093
63600	29311.2	43346.3	29342	42339.2	45291.6	42254.4	44349.2	40674	22169.6	33520.4	42604.4	44009.2	25082.4	64367.9	32265.6	49612	29237.2	41654	48062.1	27464.8	159085	171534	227994	215959	237429	244929	144294	74679.2	162613	328850	126849	134825	172473	117096	150458	324724	259470	89796.3	213068	210215
64800	29059.6	44366.4	28927.5	44601.6	50882.8	45334	46405.6	42823.8	26288	34296.7	42148	45156.8	26750.4	65951.6	32413.8	48692	28567.2	43132.5	48309.6	27417.9	157764	167942	222214	212362	232509	239530	144175	74582.4	161607	324015	125382	134435	170214	115911	147842	316628	255576	88930	207684	205473
66000	29576.8	45582.5	29610	48882.9	58398	48793.6	49031.3	45582	31637.1	36198	42054.2	48039.6	29323.2	68960	33775.2	48755	28758.4	45937.6	48842.1	27885.2	155035	163854	217801	209138	227451	233965	141488	73233.3	159926	318458	122463	133396	166015	114446	144656	307941	252410	87302.1	202101	203221
67200	30638.8	48780	30980	54596	68779.2	54301.2	54042	50271.7	38466.8	39326.7	43141.6	52715.2	33034	74005.6	35850.8	49178.8	29305.4	49481.6	50469.2	29093.3	152261	158531	213272	205030	222072	227316	141161	72365.2	156731	313277	120565	131886	160458	113059	140213	299939	247927	85846	195543	197803
68400	32997.6	52456	33594	62036.3	81951.2	62145	60327.6	57137.6	46505.8	43734	44912.9	60568.4	37488.4	80986	39404.4	51029.2	30997.2	55677.1	52830	31560.8	149019	154526	209838	200530	216068	219925	139069	71261.7	153517	306114	117004	130494	154438	110281	136378	288396	242729	83745.8	188572	193596
69600	36825.6	59059.6	37267.6	72047.6	99596.3	72451.6	69771.3	66647.2	56596.8	49945.4	48403.2	70756.7	44172.4	90851.6	44267.9	54112.4	33481.3	62551.2	56681.6	34386	144912	148386	204286	193690	209069	211575	136673	69626.4	149528	297688	113726	128975	149648	107409	132360	278781	237714	81600.8	183268	187844
70800	40956.7	67606.8	43215.6	85132.5	119852	85903.3	81229.6	78681.3	69070.4	58060	52753.8	83195.2	51496.3	103246	50602	59060.8	36814	72995.4	61427.2	38503.6	140798	143015	199233	187454	202068	201414	132820	67572.9	144414	289110	109561	126141	142863	103866	127656	265140	229696	78838.8	175389	182093
72000	45370.4	79297.9	50251.6	102060	144642	103024	97367.9	93867.2	84344	68316.4	58921.2	100312	61716.8	118343	58894	65312.8	41903.8	84307.2	68048.8	44128	135551	138110	192094	179367	193774	191303	130169	66654.4	140002	280617	106303	122978	136813	101316	123192	254985	221352	76341.6	169044	174825
73200	51140	91760.4	58895.4	122590	173089	122501	114987	111723	101224	80374.8	66884.6	119848	74229.6	135858	68582.1	73468.4	48584.8	100251	76377.6	51305	129948	132527	187131	172344	186515	181694	125055	64268.8	134522	271172	102738	119456	129972	97408.8	118491	241808	211465	73262.8	162337	168547
74400	57613.2	115660	70012.8	147440	205998	146532	137730	133110	119733	94739.6	76280.4	144872	88613.2	156104	81221.6	83442.8	56949.2	115541	86827.1	59767.2	124459	126628	180605	163484	177532	170977	121279	62395.6	129060	261662	99423.8	115102	126261	95752.8	114103	231051	201805	70258.3	156189	161618
75600	65085.4	134018	82970.8	176650	240296	173447	161298	157458	140836	111341	87226.8	175072	105719	178775	95412.9	94976	67209.2	136464	99480.4	70635.8	119542	121338	171851	155860	169917	160947	115823	59555.6	122906	250995	95488.8	109929	119223	91239.6	109500	217988	190865	67256	149428	154400
76800	73816.4	157418	98131.2	211183	281868	204430	190216	186377	164391	129404	100812	210254	125826	204475	112478	108915	79350.8	156329	112766	83134.4	113593	114812	163660	147662	161874	150782	111586	57485.8	117819	241182	90778.8	105387	114088	87781.2	104008	208058	181274	63755.8	141855	146900
78000	83024.4	184370	115038	248330	320531	236122	220107	216176	187406	149564	116369	248103	148388	226184	134831	124277	93598.3	183738	128648	97135.8	107713	109826	156406	139080	154336	140397	106416	54723.2	111854	230144	85652.8	100222	110262	82956.7	99874.4	195167	170472	60122	134065	140036
79200	94434.6	214600	134334	288941	366194	271368	254190	248748	212890	171415	133911	289193	174408	257913	156133	142190	109629	207518	145051	113097	101598	104162	147837	131191	146952	131005	101142	52526.3	106748	220644	79738.4	96150	104654	79742.8	96011.7	186040	159506	56757.9	127026	132356
80400	105920	244966	155621	333734	411023	306704	288486	280256	236864	194763	154056	330404	202914	291373	178202	162010	128533	238076	162056	130711	96129.6	99706.7	141285	124761	140434	122416	96169.6	49932.8	101203	211485	75045.2	91034.4	98911.6	75464.2	91442.8	175855	147916	53238	119560	125218
81600	119280	278926	177627	380191	462751	345593	326382	316267	261143	217144	174757	375456	231817	323690	204881	182278	147565	261834	180410	149308	89748	94464.4	133302	116989	133833	113108	90932.8	47447.1	96872.8	201070	70962.4	86453.6	93560	72038.4	89982.9	165848	137817	49893.2	113139	117554
82800	132788	310261	200668	430329	507703	382806	362141	349196	296166	240116	197589	419869	260458	352785	231432	204146	167135	294566	199659	169417	84932	90837.9	124910	110899	128283	106022	85485.6	45165.2	91740	191545	66934.2	81525.2	88579.6	68425.4	87258.4	157425	127001	46608.8	106512	111533
84000	146232	343556	225628	480972	558323	421534	398896	385072	324496	262427	220616	464890	289869	382232	259698	227267	185261	317206	217421	190476	79553.2	85947.2	117933	104462	121980	98646.8	81067.6	43342.4	88113.6	182433	63210.4	77169.6	83878.8	65639.2	84185	150557	118482	43945.6	100388	104492
85200	159339	374286	249650	529575	597141	455246	432305	417271	346183	282320	245069	503699	319182	408257	287403	249721	208105	347527	236328	211742	74593.8	82555.6	111505	99282.9	118089	92779.6	75971.2	41214	83759.2	174091	59151.3	72991.2	79405	62142.4	80982.4	142457	109096	40941.3	94808.8	99411.2
86400	171505	406662	271816	573672	637621	487021	467669	449477	365281	301790	269534	544332	348970	419559	315610	272026	233610	364813	255169	233183	70142.4	78344.2	105507	93798	113348	86986	71939.6	39196.4	80213.2	165819	55952.9	68722.9	75479.2	59392.8	78835.8	137574	101142	39033.2	89120.4	94572.8
87600	183912	432537	294058	614310	664498	516522	496491	478192	378803	318380	293095	575599	376697	428975	341579	293021	256869	388740	271379	254816	66466	75389.2	99279.2	89073.3	109584	81813.3	67599.2	37189.2	77015.4	158431	52779.2	64808.4	72258.8	56419.6	76027.2	131632	94009.6	36781.6	83355.6	89255.6
88800	195227	457113	315181	651704	694032	545905	528793	503193	389959	332816	316627	607698	405861	438542	366851	315374	278824	399968	286614	273584	62243.6	71384	93792.1	84654.4	104837	77466	63504	35910	74454.4	152184	49979.2	61147.5	69879.6	53593.6	73258.3	126597	88813.3	34554	79278.8	84420.8
90000	205878	479005	336062	682978	710254	566110	548658	522770	400266	335370	338110	633756	426885	445104	387194	334514	301125	418344	298859	293169	58421.7	69188	88432.4	80730	100426	74115	60304.4	34113.6	71868.3	146100	47242.5	58486	66415.8	51631.6	70596.4	121983	82344	32154.6	75294.8	80344.8
91200	214405	494913	352926	709422	729031	580653	567343	540564	415203	341358	359849	658465	451551	455036	406623	352108	320338	426504	314353	310783	55049.2	65571.7	84317.6	77016.8	95731.3	70879.6	56823.8	32698	69384.4	140120	44608.8	55694.6	63841.2	50040.8	68556.4	117712	78428.8	30727.6	72342.1	77014
92400	220976	511840	368218	733835	735614	590997	581709	553821	421391	347252	375037	674705	464049	457570	418996	367390	336620	434035	321151	324571	52298.3	63494.4	80184	73444.8	92440	68462.5	54407.2	31228.3	67037.2	136213	42820.8	52717.6	61955	48596.4	66374	113880	73236.4	29218.8	69444	73516.7
93600	225462	520674	381938	745955	745309	594676	591626	562387	422556	352914	390468	686879	478711	462807	432592	380540	350492	437758	329575	339123	50096	61110	77258.8	70728.8	88974.8	66020.4	51726.7	30083.2	65782.1	132034	41102	50805.8	60047.2	47975.4	64540.4	111226	69771.3	27934.4	67200.8	70851.2
94800	229566	531580	391110	754917	749715	596818	600866	568851	417775	356500	398921	692864	485068	459370	440022	389438	359542	432447	333654	348219	47758.3	59326.8	74047.5	67822.8	86704.8	64069.2	49846.4	29010	63699.2	129695	39751.6	48720.4	58145.4	47080	63267.5	108853	67123.2	26535.8	65194.8	68449.6
96000	229657	528975	396982	750263	743603	590400	602001	567693	409804	357071	408048	690715	492858	455408	445171	393941	365505	432544	335284	358640	46108.8	57418.8	72281.6	65764.6	84669.2	62742.8	48024.6	28104.4	62636.7	127620	38433.6	47292.4	57136.8	45522.9	61390.4	106758	63844	25444.4	63287.1	66155.6
97200	229740	530298	400691	738420	741854	582801	601363	566640	400201	353726	415238	687120	492810	448453	450219	396883	365950	420325	334510	363145	44519.6	55296.4	70011.7	63661.2	82292.1	61463.2	46202	27690.8	61744	124967	36946	46396.4	55915	44684	60117.9	106438	61423.3	24716	62169.2	64830.4
98400	227768	524348	402174	721718	722129	570243	593088	558510	386075	348543	412374	677596	487966	440805	450568	393938	367590	414948	332682	361577	42879.6	53296.7	65844.8	60653.3	76992.4	59352.1	43278.8	26157.6	59383.8	116141	34645	42699.2	49372.4	42285.4	55545.2	97087.5	55322.8	22284.4	56130.4	56599.6
99600	220223	475932	379261	626887	656877	528565	536127	516813	332580	327010	388228	596018	443320	403288	417443	355514	324988	373344	301971	315754	33870.8	36597.6	46008.8	42388	48155	40659.6	28779.6	18097.6	43026.4	73327.1	24187.6	26956.7	29814.4	29207.6	32638.3	57146.4	30675.8	12501.6	34168.4	32064.6
100800	174022	336360	271438	431100	473293	401714	385495	368650	228408	242010	299992	412039	344373	305930	309076	260778	235740	279886	222409	238095	17739.2	16873.6	21465.2	19874.6	21234	18817.1	13635.6	8518.8	21769.2	34572.4	11846.7	12740	15402.5	14452.4	15420.8	25830	15025.2	6438.75	17011.6	16576.8
102000	136643	263017	214030	347802	394314	324248	318115	302107	175724	196462	254344	358705	299450	259885	271590	223742	197251	242670	191482	209932	9940	11522.5	13388.4	11667.6	12443.8	11560	8636.67	5291.6	13103.6	20895.4	7176.8	8356.25	9911.2	8845.83	10356	15374.4	10377.1	4692	10496.7	11183.2
103200	121938	240898	194314	324655	350955	290732	293692	279587	151059	179162	232377	339541	269132	237858	254898	211456	184417	232397	178524	194362	7269.58	9522.4	10258.3	8960.4	9289.6	8738.75	6793.6	4205.42	10006.8	15976.4	5703.33	7074	7977.08	6895.2	9039.2	12016	8942.8	4059.58	8609.2	9510
104400	116841	225201	184497	310916	318504	271696	273764	260282	133977	161436	216272	312716	240870	218347	237063	201112	171252	220547	167465	179355	6452.4	8838.75	9224	8110	8452	7968	6290.42	3920	9110	14713.6	5288.4	6688.75	7442	6152.08	8817.2	10937.2	8357.5	3846.4	8277.92	9413.2
105600	110419	210617	181211	295747	298120	259223	259358	239543	122023	146008	203051	294493	218877	203306	220910	196245	158843	206888	158131	167105	6491.25	8803.6	9345	7999.2	8710.8	8014.17	6401.2	3943.33	9217.2	15168.3	5474	6891.2	7964.58	6244.8	9428.75	11030.8	8400.4	3892.92	8625.2	9436.67
106800	102670	192596	172083	294964	275869	246194	242928	221659	109338	133170	189580	276825	200772	189746	202284	194625	149445	193700	148370	153188	6929.2	9584.58	9944	8215.42	9632	8260.8	6617.92	4168	9682.92	16867.2	5970	7725.6	9120.4	6788.33	10665.6	11941.3	9110	4212.8	9258.75	10338.4
108000	95337.1	176750	161613	273468	251195	230765	219577	201204	97978.8	121822	172334	253969	182422	174238	184002	187170	139814	180231	138276	140855	7817.6	10874.8	11177.1	8993.6	11343.3	9218	7304.8	4586.25	10631.2	18770	6505.2	8647.6	10412.9	7464	12337.9	13529.6	10583.8	4789.2	10418	11727.1
109200	89430	163844	148854	251564	226358	215521	200093	180962	86724.8	115369	155239	226868	160082	158381	160309	172928	128182	165912	128380	126055	8669.2	12349.2	12835.6	10148.3	13508	10492.5	8123.2	5052	12066.3	21312	7147.5	10034	12062.8	8416.67	14378.8	15310.8	12011.2	5563.2	11391.6	13476.4
110400	83768.3	149204	135373	223674	201128	196622	178635	162113	76682	106849	140304	198179	139857	146971	139271	158066	116188	151402	120020	112101	9603.6	14091.2	14838.8	11298	16186.3	12180.8	9428.8	5934.4	13885.6	25292.9	8416.8	11923.3	13885.6	9518.4	17072.5	17757.6	14093.8	6374.8	13076	15280.4
111600	77546.8	134757	122646	198939	178288	176604	158252	142396	66862.5	97070.4	126705	172880	123164	135347	121694	143205	104662	136710	108007	97831.6	10824.2	15566	16480.8	12472.9	18610	13695.8	10904	6719.6	15917.2	28835.6	9614.58	13924	16146.7	10862.4	19880.8	20574.6	16383.6	7648.33	14911.2	17460.4
112800	71691.3	122039	108333	169904	158836	156968	140002	123368	57818.4	86699.2	112460	148691	108877	124650	106272	132013	94978.8	126642	99147.2	88019.2	12888.8	18826.3	20030.4	15206.8	23570.4	17462.8	14002.9	8741.2	20571.2	37775	12610.4	19257.1	22233.2	15096.3	29895.6	29527.6	26202.1	12820	21386.7	26530.8
114000	73980	128880	109802	166050	162234	162434	149953	126818	58425.4	91127.6	117855	157688	113807	137127	112429	143943	106656	139142	108067	93955.2	24542.5	39552	40784.6	31607.2	47350.4	37117.9	28964.4	17931.3	41095.6	78543.6	25864.6	40050	43385.8	31524.4	63433.6	63372.8	57957.2	28172.9	42964.8	53002.5
115200	83583.6	149550	120171	176542	171482	176847	165422	131706	63684.4	93285.8	129292	164336	117626	151341	115717	158677	118063	143839	117328	96502.1	48980.4	83748.8	77553.2	72061.6	91776	78750.8	53660	32828	76598.8	151691	49807.2	70193.3	77404	62164.6	115444	133290	107075	50349.2	81134.2	91505.6
116400	90625.4	164554	123525	182286	172700	195428	170778	131424	69027.9	92670.4	132493	164824	118599	157892	111801	160345	119935	142756	116647	97678.4	81315	136086	124409	130779	151115	138270	83247.2	50201.7	120466	237620	77975.6	101642	116520	100027	167363	233134	160266	73805.4	126321	130690
117600	89949.2	165835	117068	176110	169553	195594	164927	121488	72102	88501.3	128795	152924	112745	160615	101025	153334	111561	130078	110834	91858.8	109134	174970	162614	188826	200137	195870	108037	63034.8	159121	300536	101700	125824	142106	134793	201927	327499	196918	89793.2	164819	158078
118800	86710.4	152764	105124	156015	160658	177775	153396	107478	66482.4	83139.6	117701	137394	104960	152528	89263.2	137684	100824	121141	100100	83877.2	130310	199734	190574	229735	229265	240134	128441	73671.7	190521	346838	120425	149531	158797	161581	236609	391912	236560	107713	189946	185478
120000	81106.8	138575	93569.6	134951	153367	160270	142374	93601.6	58828.8	77570.4	108310	122068	95984.8	143523	80108.4	123789	93697.5	113702	90546.3	79317.6	149470	224737	221935	261566	255002	282127	150870	85186.8	221685	394571	138609	176171	173968	186300	270006	445288	272564	126054	217920	214310
121200	74984.6	124944	84849.6	117900	144959	144884	132960	84158.8	51283.6	75113.2	102874	113038	89951.7	138461	73530.8	112422	87081.2	106022	82624.4	75824.2	164227	248338	257189	282349	273730	315194	171748	97304	248260	438973	154058	203421	188931	206725	298664	491378	315688	148897	243609	252927
122400	69121.6	114841	77946.8	106005	137994	130080	122575	76776	45352.9	72009.6	96240.4	104706	83867.6	129864	66310.8	102060	80144.4	98111.6	75340	72362.4	178084	266273	293986	298644	293336	342110	193765	108681	270414	483030	167452	228582	201005	224202	315678	527002	349855	171062	262547	284774
123600	64615.8	104987	70478.8	95659.2	129697	115386	111868	71600.4	40136	69348.3	89839.2	96735.2	80005.8	121150	61053.3	92786.8	73384.8	90372.8	69622.4	68279.6	189938	280539	323906	308882	308906	360479	211283	119985	286216	515233	178838	255811	208615	238448	325578	555721	383812	191648	278523	309979
124800	60600	97395.4	63938	86710	121364	101190	102056	65947.2	35546.7	65369.2	83741.3	88984.8	74542.8	111992	56736.8	84997.1	66570.8	82262	64170.4	63184.8	200790	291586	347966	315724	320772	374966	226064	130610	297886	537471	187983	274296	214070	251609	329597	572311	402165	201276	286627	327294
126000	55154.4	90294.4	57780.8	78514.8	111885	88966.8	93290.8	59904.6	31754.4	60748.3	77199.2	79232.1	69237.6	104509	52634.2	77496	60497.5	74158.8	59371.6	57904.6	212378	293999	368261	315626	326119	387356	237293	137303	308724	550849	196449	286540	216740	261517	332226	585518	421120	208446	292587	342197
127200	50940	84559.6	53892.8	71881.3	102565	79335	85438.8	54142.4	28762.1	56057.6	71666.3	70654.8	63656	97449.2	48920.8	70897.1	54790	67072.9	55111.2	53115.2	221440	296789	384773	314458	330131	400810	248026	142923	321597	565135	204758	291252	217384	270236	334516	594197	430908	210023	295196	350201
128400	46662.4	78487.2	49232.4	65028	94387.5	71852	78491.7	48769.6	26112.4	51949.2	66689.2	63634.6	59240.4	91078.4	45437.2	64600.4	50261.3	61305.2	51454.6	48440.4	229710	295291	397912	315723	326349	411411	257401	145918	332815	574217	211403	296908	218638	278612	338256	605607	447243	214975	299187	359986
129600	42988.3	73341.6	46317.2	59617.6	85790.4	65602.9	72827.6	43978.3	23715.2	48234.4	61652.1	57346.4	54457.5	85273.6	42402.4	58856.7	46639.2	57597.9	48636.4	44360	235412	298375	410502	316788	327955	419689	266601	149457	345324	585336	217482	300392	219390	285104	339783	609062	455807	216184	300714	363560
130800	39616.4	68054.6	43394.4	54552.4	78354.6	60327.6	67720.8	39954	22063.8	45110	57654.8	52765	50510	79994.2	39480.4	53576	43667.9	52268.8	45758.3	40394.4	239523	296754	418256	318542	324062	423794	273249	151080	350272	591124	220375	305552	219199	288945	338382	614073	468424	217823	301046	369947
132000	36797.1	63950.8	40961.7	50579.2	71903.2	55512.9	63672.8	36586.7	19970.4	42170	53214.8	48992.4	47244.6	74619.2	36823.3	48924.4	40302.4	48058.8	43595.6	37617.5	240158	298776	422586	320920	326893	426281	278603	152761	349088	595619	222588	305315	217697	288471	334920	607710	465086	216560	298931	371537
133200	33858.8	60012.1	38484.4	46870.8	66803.2	51392.8	59405.8	34330.8	18777.9	39643.2	49482.4	45941.3	44288.4	69212.9	34333.6	45145.4	37543.2	43526.4	41483.8	34755.6	239311	295556	417393	316931	324311	423263	279227	152346	343160	593422	220732	307235	219235	285978	330896	603013	464927	214463	297192	371892
134400	31346.3	56937.2	36170.8	44064.4	62353.8	47058.4	55525.6	31968.3	17514.8	37326.3	45982.8	43580.8	41675.8	64356	32556.3	41468	34668.8	40237.2	39432	32643.3	236568	293545	415442	310010	325770	421158	279475	151751	338565	592777	218129	300909	219924	279855	323771	590219	452708	209599	293652	365146
135600	28657.2	54113.8	34407.2	41395.4	59051.6	44062.8	52210	30349.6	16737.1	35211.6	42737.1	41733.2	38926.8	60297.1	31089.2	38498.3	32807.2	37221.2	37857.2	30274.8	232285	290444	408506	299396	322172	414472	277882	149949	332797	590965	213959	300835	220610	274694	318766	580420	449963	205477	289417	360460
136800	26507.6	51507.2	33147.9	39210.8	56249.6	41473.2	49727.6	28852.4	15858.4	33602.1	40074.8	39861.7	36769.2	56430	29887.1	36378	30061.7	34647.6	36378	28817.5	228748	287298	407049	289044	321084	413188	275355	147356	330558	587217	211049	293834	220498	268241	311723	567229	436367	200976	282539	350279
138000	24737.1	48983.6	32159.2	37680.8	54412.4	39875.4	48135.6	28019.6	15474.6	31939.2	37922.5	38581.6	35695.4	53257.6	28845.2	34357.9	28260	32272.5	34910	27092	224345	284232	399987	279054	315288	407412	273662	145328	327793	585433	208054	294118	220558	265526	308031	560500	434847	194683	278815	343673
139200	22989.6	47325	31303.6	36747.6	52797.5	38763.2	46305.4	27202.4	15306.4	30581.3	35671.2	38005.4	34392.4	50718.4	28100	33086.4	26267.1	30644.8	33855.4	26184.4	221615	279090	399455	271743	312314	404947	274020	141554	327616	582954	206000	286670	217888	261860	301922	549625	421860	190317	273665	335209
140400	21643.8	46476	31034.8	36220.4	52176	39430	45325.2	27249.6	15155.2	30151.2	34225	37602	33144.6	48772	27689.2	31824.2	24670	29292.5	33188	24812.9	218872	275714	391555	263694	306662	396511	272323	139915	327442	579362	205238	288759	216189	259888	300053	541916	417882	184828	271257	327102
141600	20818	45363.3	31094	36367.6	51835	40258	45023.8	27766	15642.1	29649.2	33196.8	37888.3	32732	47615.8	27725.6	31792.4	23630.4	28294.8	32860	24399.6	217220	268974	388386	258443	302184	389206	270437	135836	328183	573738	203731	280613	213053	255483	293480	528477	407878	180453	266644	320958
142800	20535	45560	31297.5	37485.6	53433.6	43254.6	45729.6	28839.6	16446.4	30116.4	32561.6	38954	32762.9	47845.2	28004.2	31656.4	22814	28320	33310	23907.9	214715	265208	380380	252355	297402	378622	268834	134833	326337	566631	202397	282431	211835	252832	291278	519166	399513	172920	263804	310151
144000	20188.4	45987.1	32228.8	38960	54796.4	47664.4	46851.7	30456.8	18256.3	31218.4	32930	41232.1	33209.2	49050.8	28937.2	32695	22520	29025.6	34173.3	24170.8	213180	256714	376616	247608	291650	370875	266413	131004	321845	559750	199897	275750	209177	247765	285107	504939	391310	169031	259542	305056
145200	20778.8	48650.8	33406.7	42186.4	59018.3	54110	49713.6	32857.5	21147.2	33010	33948.4	44379.2	34212.1	51454.4	30366.7	34199.6	22628.8	30657.6	35869.2	24357.9	210473	252168	369304	242193	288132	363891	264588	129793	319711	552717	196872	275236	205283	242465	280840	492666	378404	162134	255095	293372
146400	21607.6	51337.5	35500.8	46193.8	64522.8	63292.5	54372.4	36520.8	25560.8	36568.8	35954.2	49484	37141.2	56158.8	33055.2	36835.4	23286.4	33635.2	38582.8	25598.8	207940	242903	365953	236420	278247	354908	258994	127061	313939	542760	192288	266089	200516	236688	274205	478721	366290	158035	250951	291544
147600	23425.6	57065.6	38746.7	53274.4	72710.4	75562.4	60805.2	42166.4	31755.2	41803.3	39561.6	56574.6	40249.6	63000	36349.6	40792.8	25425	38368.4	42466	27397.1	204767	236844	362370	232073	272462	347387	255293	125178	310045	537470	190088	259863	196140	230774	266836	462687	349198	148651	244828	282944
148800	26311.7	64024.4	42792	63001.3	84506	92241.7	69460.8	50424.8	40562.1	49558.8	44946.3	66301.2	45347.9	73430	39625.2	46339.6	28476	45289.2	48771.6	30256	200670	227048	350935	225254	261470	333925	247364	123278	302651	527755	185668	255428	190697	224565	260164	448214	340404	142241	239538	279275
150000	29962.8	74785.8	49518	77145.2	100114	114670	81860.4	62225.6	52278.8	60498.3	52436.8	79452.5	52624.4	86932.8	45679.6	53742.4	33257.1	54600.4	56517.1	34608.8	195955	218542	339138	219872	253862	324342	240741	120824	297487	513946	181740	247452	185477	217180	250162	428310	324888	133510	232248	271586
151200	34705	87948.4	58088.4	95208.8	121515	144063	99015.6	77435.8	67197.6	74438	63378.3	97748	62955.8	105520	54880.8	64469.2	40425.6	67663.8	67517.6	40812.1	189818	207840	323457	211891	244395	309993	232585	119223	288162	500016	176102	241834	180113	210094	242351	412795	315237	126643	225231	265996
152400	41090.4	105709	70020	120386	148299	179918	121151	97293.2	86077.9	92052.4	77744.8	120128	76245.6	128998	67189.2	79219.2	50092.5	84706.8	81274.6	49019.6	182782	198762	311638	205007	235486	298331	224092	115632	279280	486348	170749	229015	174189	201615	231288	394096	296767	118226	218453	258128
153600	48903.3	127713	85745	151522	184217	225140	150536	122859	108412	114238	96202.4	148862	93306.7	156938	82910.8	99273.2	63376.8	104633	98637.2	59169.2	174629	188866	297338	196358	226179	284561	215625	113012	271483	472565	163932	221239	168562	194486	223243	375835	280840	110270	211762	248870
154800	58069.2	152673	104838	190193	225505	277301	184925	154694	134623	140700	118090	183363	114870	192479	102837	124275	80830.4	130205	120212	73488.8	168575	178348	283990	189550	217298	271256	206076	108026	261826	454822	157403	208362	162503	184542	210972	353890	262530	103510	203355	239472
156000	69228	184320	129490	237542	277798	329018	228589	192720	164270	171937	145320	224820	139423	233245	127189	154821	102484	158880	146309	90648.3	160917	168962	269249	180223	209253	256405	196688	105624	252311	437912	150918	198416	156152	176532	201436	334603	243204	95191.6	195838	226672
157200	81370.8	217135	158793	291655	331904	392708	276041	238017	196265	207590	177297	273091	171717	282444	155869	190928	129216	193337	177737	112105	153427	158001	254887	170926	198853	240229	185486	100553	241188	417136	143482	185382	148740	166733	190603	314151	226202	89001.3	188309	216736
158400	95452	259627	193693	355036	394701	469485	333598	289899	230546	245975	212724	329304	206209	334724	188158	231756	159396	230584	212540	136069	146525	149420	241575	161363	192597	226696	177759	96476.4	231150	402189	137193	174652	142457	158664	180359	294586	207964	81079.6	180804	204309
159600	111268	299358	231817	424029	460256	554109	396125	347767	266480	287355	250256	392527	248979	396512	225328	281515	194168	270850	251123	164432	138898	139169	229495	150967	182224	211296	168100	92325.8	218392	384936	128343	163342	136447	149752	170378	276547	192550	75842.9	173451	193860
160800	128324	347912	275256	502605	527848	642356	465011	411974	296944	328519	290459	455474	291726	460032	264465	331892	230315	314188	291891	196247	131514	131068	218037	141590	175468	198704	159402	88508.4	209645	368316	120964	151888	130764	141246	159356	257817	174832	69891.2	165671	182490
162000	146433	392341	318911	584603	601632	740115	539035	480282	330099	374843	334034	526976	340772	528456	307244	385792	270897	357701	336837	229075	124010	122922	205485	131618	166975	183924	150353	84080	201461	354063	113524	142592	125168	133983	151293	243302	161632	64662	158523	173378
163200	166819	442877	366077	670080	668512	829316	610449	546657	359963	417682	380780	595495	392598	594426	351875	442968	314421	404306	380567	265162	117945	115228	194743	123927	160068	171958	141805	79461.6	192141	337334	107209	131953	119377	125812	141406	227132	148056	60211.3	151113	164431
164400	187552	493281	412783	759125	741497	923008	686725	617439	391438	461101	428454	669307	443166	661088	397165	501650	356601	446063	424100	299093	111677	108618	182614	115978	152746	160227	134206	76672	183986	323751	100885	124734	114440	119490	134366	215016	136253	55511.2	144355	155122
165600	206526	539570	461785	846808	799040	1007420	755365	683856	419506	502002	473362	740734	495878	729944	444726	561616	400954	489722	473963	334398	106737	101994	173695	109030	146125	150045	126675	72992.1	174527	308613	95370.4	116302	109509	113003	126212	201070	125529	52181.3	137884	147246
166800	225980	591764	508212	935935	873798	1097440	829033	750067	446474	539264	519830	810007	543013	790355	490457	618003	442990	529210	515050	367711	100691	95852.9	164286	102268	140222	140932	121194	70410.4	166862	295460	89762	110300	105475	108008	120516	191349	116807	47984.8	132535	139511
168000	246997	632916	549942	1017680	929419	1172570	892214	811748	468893	575522	561218	877248	593162	853636	538885	673938	483859	565470	558616	401176	96420	90658	155707	96432.8	134277	131883	115700	66912.5	158522	281261	84917.9	103646	100727	102444	113591	182107	109509	45425	127248	133218
169200	269270	679173	596704	1096860	979732	1241680	953056	865474	483367	600396	598778	931755	630571	901977	579930	724968	521133	596801	596330	431100	92219.6	86152.1	147943	90975	129450	123986	110982	64706.4	151653	271760	81262.8	98047.5	97323.6	98059.2	108003	173922	101698	42686.4	122277	126918
170400	286875	712944	635400	1171220	1025770	1304060	1003090	920954	495145	625978	633900	980108	675650	950800	621028	774748	554998	622970	631968	461403	87498.8	81452.8	140565	85523.6	124096	116562	106310	62647.9	144581	261295	77018.8	93341.6	93972.5	93948	102640	166646	96271.2	40418.8	117388	121739
171600	303386	746328	674702	1239330	1057470	1357090	1042410	955632	501225	641728	665895	1018680	704376	986744	653166	812596	583863	646434	662822	488302	83951.2	77412.1	134875	80593.3	119535	110920	102829	59647.2	138489	252678	73789.2	89308.4	90627.6	90197.9	98070	159521	90540.4	38137.2	113290	116486
172800	318250	775648	705588	1294600	1086200	1403620	1079520	995321	506542	655018	691353	1058000	732772	1017350	679609	845283	606232	659025	683707	510107	79918	73976.8	127915	75816.8	115270	104337	98928.8	57798.3	133340	243880	70934	85519.6	87644.4	87372.4	94780.8	154795	86770.8	36000	109630	112355
174000	330670	796745	730819	1339110	1088230	1421040	1105960	1018980	510263	663760	712034	1084250	754661	1041520	699624	871580	625732	670983	699144	529110	77767.9	70394.8	123084	72310.8	112006	100313	95766	56221.6	128492	237585	68184.2	82351.2	85182.8	84291.6	90686.4	149572	82178	34449.6	105655	107623
175200	341797	813583	747631	1370740	1102730	1443240	1132110	1039960	513958	667822	726941	1104360	773240	1053650	715264	893138	632815	670163	709410	540951	75014	67505.2	117468	68300	108693	95321.2	92768.3	54620.4	124712	230957	65912	79786.7	82787.2	82208.8	88251.3	146846	78646.7	32891.2	103121	104205
176400	351841	820443	755325	1387180	1091240	1436230	1139250	1040280	510449	670498	735815	1110020	783907	1066140	721964	910493	638522	671129	717531	552348	73179.2	64736.8	113414	65667.5	105900	92130	89981.6	53182.9	121422	224706	63854.6	76957.2	80244.2	80090.8	84948.8	141944	75601.2	31733.8	100657	101320
177600	357616	826233	757225	1398450	1088680	1436400	1146290	1043630	502406	663079	743186	1105490	785632	1062540	721679	914899	632323	660849	714754	542650	70650.4	62353.8	110214	62622.4	103915	88768.8	88036.7	52328	118128	220178	61521.6	75060.4	77846	78651.3	82448	139976	73304.2	30322.8	98667.9	98303.6
178800	359800	819248	750946	1391550	1067150	1404150	1131740	1036180	487509	656490	743413	1088190	786771	1056350	717966	915748	626848	651733	712497	547938	69140.4	60454	107908	60250.8	102132	86355.4	85583.6	51320	115554	216456	60026.7	73088.4	75940.4	76821.2	80245.8	137374	71464	29480.4	96844.4	95923.8
180000	362217	814530	740418	1377800	1054890	1377570	1121230	1021510	480151	628934	735541	1063710	775624	1038630	704748	899726	612545	633445	701832	542936	68432	58752.5	104675	58038.3	100627	84230	84994.6	50742.8	114130	212401	58881.2	71905	74602.8	76093.8	78682.8	136361	70041.2	28760	96160.4	94388.8
181200	361343	797993	725322	1349960	1033190	1331920	1091130	993414	466767	614866	723955	1032230	765192	1030560	689860	879857	600307	618268	688399	537713	67213.3	57131.6	102831	56465.2	99706.3	82833.6	84254.4	50585.4	112480	209489	58035.6	70354.8	73172.5	75298	78160	135389	69456.8	28270	95382.8	93825.8
182400	361903	785661	712342	1316110	1012970	1293970	1071420	962566	451919	591493	711087	992325	742579	1005610	667229	853210	577318	593987	671714	530747	66420.4	55698.8	101576	55162.9	99316	82518.8	84207.2	50474	112384	206972	57355.8	69990.8	71966.4	75394.6	77401.6	135758	68630.4	28119.6	95422.1	92420.4
183600	358173	762007	694381	1265460	978952	1240150	1032850	925924	440854	576296	695068	957608	725625	980375	646194	828260	558747	570205	651087	519490	65815.2	54846.8	100295	53799.6	97995.8	82238	84060.4	50794.2	112061	205364	56974	70153.8	70276	74874.8	76897.9	137302	68900	27994	96124	92733.8
184800	354111	742960	676367	1220220	945020	1184420	991194	874017	424056	547786	675396	913915	690575	940395	618937	795684	535478	550874	625726	505151	65729.6	54480.8	100390	52762.5	97649.6	83375.4	84539.6	51684.4	113163	205672	57166.3	69986	69476.4	75372.4	77576	139245	69027.6	28217.5	96878.4	92623.6
186000	346562	715770	644048	1159850	912686	1126680	949634	834269	406630	526517	654971	872514	670249	910146	593928	763481	513772	523369	599737	487754	65986	54738	100214	52202.8	96745.8	84779.6	85786.7	51914	114787	207797	57129.2	70970.8	69884	76458.4	79147.1	142643	71103.3	29199.6	98927.9	93761.2
187200	338626	692224	613396	1105360	871362	1061010	905455	777760	387156	498070	625811	820360	637246	867700	564872	726492	489292	500357	574315	468812	66971.3	55059.6	100999	52029.6	97568.8	87959.6	88111.2	52897.5	116730	210018	57834.2	71988	70356.3	78058.4	80814.8	146124	73048	30311.7	100931	94482.4
188400	328599	662232	574495	1043540	837570	1002930	861555	731613	368775	472144	596046	779718	611088	822784	531910	687827	463023	470666	548734	445683	67820.8	55795	102017	51919.6	98213.8	91684	90747.1	54124.8	120164	212218	58717.6	74361.3	71537.2	80050.8	84767.2	152508	76305.8	32511.6	104782	97184.8
189600	317395	633362	542665	986757	792748	934879	813132	679300	347849	444377	566374	728896	578094	773520	499548	645993	437698	446211	515596	423453	69625	58072	104656	52839.2	100293	96985.8	94667.2	55881.7	125514	218511	60089.6	77274	73519.2	83059.2	87806.7	158483	80963.6	35739.2	109328	100364
190800	304251	604463	506448	925217	758515	875814	767917	633614	329502	416356	539456	687088	547230	732065	467053	604534	410320	419086	484036	396207	71858.4	60436.7	107428	54195.4	103296	104150	99031.3	58036	131364	227041	62317.2	81340.4	75994	86938.8	94563.2	169541	86481.6	39570.4	115201	104403
192000	290430	570459	474412	860593	713816	812136	717248	586732	310038	391756	509605	640879	514503	690772	435124	561885	385716	395058	454348	373310	75674.6	63956	111652	56834	106256	113468	104771	61070.8	139080	236131	65434.8	86352.4	79430.8	91116.8	102300	182392	96169.6	45511.6	122304	110275
193200	277310	541214	444804	800004	676516	756490	676980	545324	291541	362304	479261	595763	479220	643180	402916	521054	360369	370482	423165	348909	80336.8	68201.3	117774	59805	111034	125120	113228	65002.8	148380	249608	70157.5	95290.8	84425.6	97428.3	112086	199794	107054	53399.6	131723	116875
194400	263097	508656	416235	738815	634668	697730	628438	503073	273558	340864	449945	552240	451616	599160	375434	483803	336750	346724	394832	322076	86822	73534.4	125761	63652.4	115659	139003	123110	70012.9	159714	265913	75064.4	107500	90458	105642	125972	220654	122565	62630.8	141968	126638
195600	249583	480726	390170	683363	597965	645650	585220	462139	255583	314103	420734	508612	425346	556019	346096	446947	311848	323371	366333	300397	94162.5	81430	136970	68227.9	122281	155866	136144	76798	174425	285898	82615	122093	98947.2	115978	142918	247113	141232	74420.4	155132	137813
196800	233933	449464	360559	627960	559200	591721	540372	425523	237806	294073	391626	469742	392686	520976	318821	412852	289484	300845	336254	279975	102884	90594.8	150803	74028.8	130190	175371	151958	84348.4	191190	309646	91702.8	140798	107585	128739	164372	280844	165708	87144	171687	152812
198000	219979	422460	332646	581920	521077	541593	501174	390193	219758	271675	362227	430312	362374	483115	292079	378773	267280	281788	308377	262040	113571	101467	168614	81018.4	140587	201390	171334	93677.5	212121	341314	102414	164310	117095	143159	187925	316239	192762	102299	189618	168308
199200	206232	394373	305256	530630	487918	495786	462845	359883	205166	253381	337200	397047	337755	446852	266706	346780	246205	261347	284904	242674	127761	113671	189198	89828	150983	228605	193464	104178	234755	375070	115061	196023	128250	160631	217520	360190	226361	117784	211857	190149
200400	193411	368169	281931	486396	451784	452368	424002	327155	188818	234993	310673	363189	310081	410982	245353	316085	226054	244906	262471	224386	144765	127195	215973	99510.8	166569	262440	221109	116673	263334	415661	129667	232705	140794	179863	248282	403620	262165	132450	233971	214350
201600	181095	342864	259940	444350	421770	415064	388558	300658	173934	219161	286336	334431	287454	381171	223681	289571	207835	227026	242806	205859	163679	139195	246009	108003	180615	297233	249395	131012	295136	460510	146610	274132	152471	202624	284534	452343	302063	143422	260502	241879
202800	168050	317958	238952	405784	390235	378746	354524	273366	159390	203600	264898	307061	265336	353985	203218	263420	191623	212814	223753	190812	185957	151216	279093	117631	196770	336016	280954	144947	329438	511635	165732	312767	164618	224432	318038	493778	340081	153131	285685	272545
204000	157492	296981	220670	368909	366123	348172	325747	251269	146065	188300	245484	282681	244573	327114	185776	239339	175752	198648	205798	175223	209814	160723	314608	127373	212167	375749	315552	160239	368758	563013	186507	352318	179579	249727	355865	536609	373868	162763	312858	303709
205200	146893	276946	202485	336187	340684	317575	296893	230121	132783	176476	227395	259747	226671	303450	169668	216963	161828	186613	189819	161873	236873	170590	352233	139352	226389	412851	346893	173176	408261	610731	205979	385093	192717	275067	389333	572629	407459	171176	342882	338530
206400	137702	258238	185218	305010	317927	291664	272009	212190	121187	163501	210007	238792	207056	280800	153816	196458	148843	174678	175322	146695	260482	175708	378902	148098	225517	439599	364323	180396	429760	622889	220009	398489	182111	286276	387887	555720	403353	168313	336430	331797
207600	126550	223266	158339	251285	277720	250374	230276	181929	97502	147511	183585	191039	164528	240661	120520	156724	121422	148448	149123	108514	216876	126108	280102	115583	137665	324964	250573	129829	311883	406903	164014	260445	111039	202363	230074	325105	229038	88482.8	205113	199290
208800	97815.6	155073	109268	171601	200453	170545	162282	131881	65110	106359	134034	131743	114136	172683	84594.8	109253	83616.8	109750	112970	77335.2	113216	60081.2	142572	60009.2	64790.8	160179	121878	66685	152475	204349	84662.1	131749	59791.7	106204	123692	153226	116292	47562.5	104544	111259
210000	76757.6	123538	88182.9	139555	169777	130300	135558	116925	51199.2	89442.9	107718	115248	98707.2	142617	71254.2	91408	70553.8	90680	97182	69145.4	69308	38564.2	96114.4	37692	41587.5	98414.8	83575.8	42969.6	96482.1	138184	52733.2	89074.6	40643.6	68567.5	86421.6	87648	77159.6	33914.4	64809.2	76202
211200	66588.4	113190	82484.4	132332	153861	114653	124760	108402	47130.8	80348.8	96073.3	106701	90076.4	138586	63094.8	86591.7	63758	80096.7	89275.6	63780.8	50806.7	30487.2	74889.6	29768.4	32364	74563.3	65916.8	34055	74285.6	109967	40726	71124.8	33497.5	52582	70730.4	64398.4	61297.6	27276.7	47941.2	62396.7
212400	60371.2	109984	77814.2	128195	141024	106048	115928	101457	45997.2	73922.1	85532.4	99059.6	82161.6	129702	57210.4	82962.4	58791.3	74200.8	84162.4	58354.8	43128.8	26945.4	64881.6	26415.4	29217.6	63764	57318.8	30546	64060.4	98753.6	35935.2	65260	31367.6	45478.3	64495.6	55335	54949.6	24163.6	41631.3	57557.6
213600	55650.8	105326	72979.6	122355	130877	99533.8	107561	94501.2	45652	69796.4	77872.5	92750.4	76480.8	120744	52930.4	79103.8	54904.8	70770.8	80516.4	54450.8	40836.7	26093.2	62882.9	25661.2	29187.5	60062.8	54392.8	29424.2	61514.8	97512.9	34371.6	65433.6	32517.9	44135.6	64498.3	53038.4	53907.2	23252.8	39771.2	58550.4
214800	52052.4	100574	67889.6	116158	122520	94163.6	100405	87731.6	45253.2	65743.8	72306.8	86743.3	71094.4	111316	49216.8	76566	51890.8	68608.8	75967.5	50888.8	42136	27223.8	65561.2	26717.9	31186	60583.2	56550.8	30058	63651.7	101923	35450	68894.4	35613.2	46279.6	68850.4	55098.3	56660	24079.6	41062	63057.6
216000	48740	95008.4	62849.6	110367	115264	89825.8	94094	81798.3	44904.4	62112.4	67484.6	81635.2	66320	103574	45962.8	72249.6	49762.4	66339.6	71486	47830.8	45890.8	30194.4	69982.9	28796	34860.4	63488.4	60532.4	32029.6	68423.2	106917	37638.4	73725	39086	49353.2	73049.6	58729.2	60779.6	25537.2	44126	68230.4
217200	46028	88168.8	58645.6	103403	107497	86133.2	87416.3	76622.4	43927.1	58820	63538.8	75746.3	61372.8	96092.1	42511.6	66486.4	47162	64465.2	66017.9	44965.6	50368.8	33277.6	75394.4	31339.6	38935.2	69282.1	66484.8	34893.2	75005.8	114846	40804.2	78591.6	42271.7	52895.2	78581.6	63807.1	66294.4	27181.3	47188.4	75209.6
218400	43161.3	82418.4	54942.1	96537.2	101174	81696.4	81879.6	71853.8	43393.2	56084.2	60288.4	71067.6	56663.8	89569.6	39555.8	61725.6	45483.2	62385.8	61180.8	42102.1	55376.8	37420.8	80754.8	35276.4	42633.8	75390.8	72994.6	38415.2	83137.2	125840	45633.2	83220	45154	57424.4	83384	68122.4	70898.3	28415.6	51037.5	80807.6
219600	40382.4	75915	50836.4	89461.3	95403.6	76927.6	76142.1	67402.8	41340	53666	56655.8	65870.8	52955.2	82341.7	36843.2	57390.4	44022	60176	56269.2	39293.2	59383.8	40817.6	85862.8	38311.2	45592	80362.1	76830	41395	90192.4	137255	50135.8	87874.4	48006.7	62412.8	90178.4	74340	76285.6	30052.9	55336	86233.3
220800	37470.8	70702.8	47130	83551.2	90696.7	71873.6	70986	64112.9	39448	51558.3	54437.2	63816	51135.2	78352.8	35393.3	54909.2	44824.2	60078	54834.4	39072.1	76328.4	54353.3	114834	51008.4	62023.3	113078	109267	60336.4	129486	213655	75139.6	137686	71455.2	94347.5	153452	120225	139658	53728.8	95532.1	151816
222000	40897.2	81585.6	52856.4	92089.6	101814	82277.9	80063.2	72826.8	44567.1	59669.6	62520.4	73661.2	59163.2	87149.6	41434.4	61874.6	51800.8	67804.6	60800	44600.4	159056	115280	240851	106608	122646	239531	219729	116620	262505	449490	152154	262829	134240	183439	296303	249969	292570	109114	198565	285073
223200	45448.8	94803.2	58248.3	103861	111603	93467.6	85833.3	79761.6	51368.4	65265	70115.2	83148.8	66634.4	94687.6	46000	67050.4	55421.3	72760.8	64818.4	48844.4	303971	220305	422527	210205	216333	451528	368954	188478	455900	761945	269056	401141	219012	311487	454991	461265	473764	167356	346651	443768
224400	47373.3	102876	59474.8	110562	116321	98041.3	85366.8	82772.8	57037.2	66220	71790	87448	71058.3	96204	48376	68131.3	53600.8	71840.8	64759.2	51257.2	463184	313936	589685	313943	319367	660437	496144	244747	633196	996049	372274	499992	287909	429207	552545	673606	582882	196891	481065	549535
225600	47530.8	99699.6	56602.4	112557	115598	97165.6	80920.4	80658.4	60702	62572.8	69404.8	85789.2	69524	93365.4	46938.4	66695.6	48665	66832	63086.3	48247.2	556018	350786	656671	374680	368258	775400	547738	268366	733629	1077800	430205	550386	311062	502309	606582	808595	637131	210382	563334	599140
226800	44740.4	91960	51720	103280	109541	89307.5	73900.8	73636.3	57500.4	57269.2	64118.8	79330.8	64790.4	85836	43206.3	61445.6	43273.2	61436.7	57608	45094.6	607466	378782	702170	397342	394181	838781	574950	283960	790242	1110080	463567	578880	312665	544131	633323	881968	653898	212086	607824	623324
228000	42376.8	83217.1	46923.6	93062.1	104527	81897.2	68432.5	68044.4	53160.8	53428.8	60087.2	72598.3	60395.6	79030.4	40315.2	56079.2	39337.6	57631.2	53346.3	41634.4	631661	394958	738900	422958	403037	864488	592294	296220	821537	1136130	479899	599280	312279	566697	672419	954982	682398	224570	655429	660867
229200	40060.8	77108.8	43989.2	84248.8	100489	75152.8	63527.2	63275.8	48374.4	49762.1	56066	66463.6	56156.3	73488.8	37990.4	51450	36108	54604.6	48839.2	39293.8	640292	412007	774087	429447	408728	857696	619912	308299	833219	1159180	478525	603398	312308	565305	684990	972934	693806	228437	673392	680190
230400	37648.8	71045.4	41546.8	76676.3	95796.8	69281.2	59517.1	59334.4	43770.4	46823.6	51903.3	62340.4	53017.6	68050	35703.6	47240.4	33634.4	51264.8	44684.6	36251.6	627129	418823	777702	425984	407691	824884	634774	314938	816893	1157880	464925	603472	308791	552892	680182	964779	687687	225729	672943	682724
231600	35030.8	66927.2	38726.3	69859.2	90428.3	62823.6	55106.8	55676.7	39798.8	43669.2	48165.6	58536.8	49927.6	63076.8	33730.4	43337.2	30966.7	48702.8	41361.6	33861.7	605225	412590	762369	412358	406269	780231	635061	311006	784945	1127020	445244	589812	304586	526842	662526	925552	668953	220476	655363	670628
232800	32588	62745.6	36321.2	64357.1	85540	57623.8	51520.4	52813.2	36258.3	40710.4	44142.5	55288	46301.2	58412	31450.8	40048.8	28622	45202.9	38460	31528.8	573516	402237	736233	397240	401509	739572	625830	303749	753734	1085300	426910	569770	298372	500830	641170	880344	638978	208938	629526	649798
234000	29995.6	58657.6	34085.2	59511.2	79785.4	53121.6	48295.4	50391.2	33642.4	38206.7	40948	52309.2	43894	54670	29657.1	37653.2	26673.8	42334	36542.1	29417.2	542837	385977	710226	379499	391860	699089	610877	292503	720405	1037030	407548	546504	292360	479210	617893	847388	614131	202197	607111	628773
235200	27809.6	55700	32776	55770	75190	49807.9	45826.8	48217.5	31000	35743.6	38265	50044	41491.7	51456	27943.2	35531.3	24628.4	39427.5	34939.6	27706.8	517005	371171	692629	362578	382873	668721	597135	281922	697353	1010330	391228	521150	282838	463321	587753	805137	583765	191997	580062	599606
236400	25836.4	52869.6	31384.8	52870.4	70413.8	47897.6	44288.8	47074	29362.8	34028.8	36561.2	48305.8	39604.4	49417.9	26475.2	34128.4	23251.7	36922.4	33766.3	26183.6	494268	358161	671949	345889	366613	638809	581664	272484	677283	972415	377141	504345	277346	451891	568229	781517	562202	185857	562245	575736
237600	24515.4	50578.4	30778.8	50453.2	66582	47530.8	43048.4	45656.7	28335.6	33040.8	35174.2	47073.6	38230	48103.2	25885.8	33404	22461.2	35954.2	33199.2	25636.7	477209	344086	655962	331393	354841	615567	566621	262802	661846	940455	363260	486611	271504	438498	546648	743792	539233	181296	544178	554999
238800	23536.8	49585	30541.2	49619.2	64673.2	48695.2	42631.7	46281.2	27639.2	32929.6	34889.6	46466.7	37333.2	47591.7	25649.6	33248.8	21812	34788.4	33293.8	24928.8	462735	333344	639296	316064	345478	596045	551664	257650	647824	910743	352341	482674	265490	428418	530916	719374	518081	173221	528153	536269
240000	22782.9	48717.2	31068.8	49511.6	63262.4	51298.8	42888.8	47476.3	27565.6	33426.3	35307.6	46926.8	37325.8	48304	26083.3	33749.6	21966.8	34461.3	33768.4	24780.8	451488	322134	625241	303006	335799	573828	534644	249130	634276	886536	337641	473285	260348	413720	515438	698146	501858	168878	515973	524359
241200	22776.8	49694.2	32268	50284.2	63424	55770	44045	49640	28122.5	34552.8	36224.6	48201.2	37824.8	50220.8	26869.6	35147.1	22440.8	35248.4	34968.3	25576	438005	311814	614866	289448	332228	557181	519088	243501	623056	864979	324807	461119	255902	401400	495322	669556	478386	159828	500412	509053
242400	22975.2	51284.4	34682.5	52062	64893.8	62520	46838.4	53927.1	30058.4	36975.4	38291.6	51096.4	39074	53909.6	28515.8	37568.8	23735.8	36910.8	37294.8	26352.9	425328	301893	599893	275556	322636	536818	503183	236716	607940	843628	313308	453854	251296	388895	481508	650734	461616	152874	489073	497742
243600	23883.8	54832	37623.6	55900	68346.8	72470	50676.8	59335.6	32895.8	40462	41511.3	54790.4	41236.4	58994.4	30925.6	40936.3	25849.6	40599.6	40759.6	28271.6	414576	290644	587306	263068	315723	517276	486561	230563	594770	818080	301010	437750	246241	375726	461722	623901	440322	146234	475438	485924
244800	25654	60119.2	42540.4	61353.2	75194.2	85776	56118.3	67182.8	37040.8	46055.4	46244	59998.3	44640.8	67271.2	34612.9	45740.8	29030.8	45937.2	45998.8	30308.8	399964	281276	570547	250273	307570	500690	471662	225714	582522	797077	291529	426519	242806	366461	446503	600267	419262	136956	462973	473076
246000	28324.2	66457.6	49132.8	68349.2	83912.8	103614	64037.2	77816.3	43632.4	53767.2	53100.4	67502	49423.8	79310.8	39330.4	52414.2	34098	54212.9	53236	34008	387053	270314	551678	239594	298425	480173	455149	219560	567533	773267	280454	408429	237242	354585	429029	577628	402244	132036	451935	461273
247200	32215.6	76637.9	58476.8	79275.6	96627.5	128777	75129.2	91088.4	52035.6	63774.8	61792	77618.3	55534	95337.5	45819.2	61217.6	40490.4	65328	63404.6	38739.6	375064	259423	534132	228909	291224	464381	441395	213637	553186	747325	270663	392334	232330	343024	408745	549257	378657	123512	437751	445876
248400	37752.5	88410.8	70914.6	93825.2	113664	162341	89869.2	109815	63858	78008	74807.5	91599.2	64127.9	118460	54780	73290.8	49721.2	79232.9	77344.4	44013.3	359554	249131	512989	219146	280777	441132	426124	208914	537424	716732	260717	379910	225808	331976	395653	530300	362368	117603	425733	432307
249600	45592.8	103649	87807.2	113553	135538	203824	110208	132156	77478.3	95315.6	90900.4	108238	75094.8	148028	66781.2	89138.8	62386.4	98979.2	95294.6	52443.6	347856	237229	493688	209936	271446	421326	409343	203948	519327	686372	251345	360953	217253	318708	373591	499338	339890	111807	411206	417976
250800	56364.2	123609	109526	139076	164954	261746	137164	162164	95202	119165	112258	131608	89403.3	186160	82533.3	109944	79133.2	120806	119720	62410.4	332991	226733	471918	200647	261710	397138	393550	199587	504839	660928	241836	346080	209398	308226	360087	476632	318843	106410	394940	401744
252000	70112	146573	137397	172886	198340	332096	171604	196441	116123	148625	139308	159930	108116	237594	103657	136311	101308	150007	150561	76732	319514	214835	450631	191923	253305	373281	376071	192668	486686	631020	229539	325067	201529	293449	342053	450228	298956	101346	378054	386844
253200	87912.4	177197	172385	216283	240659	421146	217589	239003	141412	184082	171359	194931	130149	300528	128968	167916	127398	182796	188420	94596.7	304859	204322	431189	183902	244375	353579	360353	186979	470116	603244	218971	309264	194794	281502	323989	426286	277047	95114.4	359752	368650
254400	108606	211245	215525	268949	285388	528510	273186	290076	170741	228946	210684	237319	159254	378203	160571	207230	161445	219847	233576	116256	289708	193346	408781	175856	233818	329974	342403	178919	449296	574763	207870	293061	187842	270121	309717	404977	259695	90652.9	344715	353633
255600	133217	254189	269394	334638	336129	648498	341261	346179	201422	280120	257407	288513	190787	466531	198460	253610	200115	264290	287812	143368	275720	183200	391172	168912	225706	310074	325784	171859	430555	548795	196634	273706	180365	258020	290402	379333	239304	85617.2	325010	335952
256800	161724	303120	330133	412662	393051	794455	424002	416193	237508	342136	310271	347150	228649	570379	243318	308123	245485	309788	348565	174601	259865	173487	368820	161266	216205	288998	308485	165388	412504	524049	186848	260376	173725	247214	278131	359955	222424	80890	310083	317855
258000	195182	357700	400091	500969	451658	942096	516299	488012	273833	409260	367732	414072	271385	682715	294575	370117	298692	363329	417018	211852	245106	163648	350496	155233	207858	270056	291041	158334	391688	498811	176234	242942	167092	234845	262703	337323	206672	76493.2	294848	300194
259200	230608	422285	481765	605635	514732	1100770	621582	566213	313191	480054	427186	484716	318209	799936	349954	438112	354362	416106	490582	253235	230145	155429	331327	148041	199425	252067	276318	152700	374218	476619	167529	229962	160488	224248	249387	317280	192088	71832	278131	283626
260400	268228	485152	566420	716456	571498	1264180	731840	655556	345002	560020	494252	563720	372921	930634	412874	516766	416301	468768	569140	300427	217524	146425	312804	142115	191306	234391	259345	145951	354963	452745	158093	215330	153869	213139	237662	300676	180074	68352.9	265725	270815
261600	309796	561504	660292	843384	631185	1416660	848000	738164	381484	639765	560530	641850	425872	1054170	476368	597058	480377	524694	653077	350162	204278	138820	297708	134677	184610	219860	245886	140424	339027	431850	149786	202333	147660	204668	223818	282342	167524	64048.8	251522	255074
262800	351507	632347	753211	971075	687388	1582100	967527	832050	412266	720521	629726	729005	490597	1183230	545042	682522	545713	574222	738783	401603	191870	132157	282158	129247	177762	204335	233026	136510	323506	412571	142113	191882	142881	195923	215246	268502	156902	60988.3	239958	242308
264000	392047	711554	847430	1106820	736132	1708090	1081590	910348	443798	791583	693783	810289	555488	1304530	612417	768713	613718	626869	824706	454348	181591	125058	268888	123718	171498	191619	220694	132302	309235	396173	134874	181035	137549	188327	202664	253550	146710	57948.4	229073	228602
265200	433816	789352	940769	1239560	784797	1853130	1199100	999041	478249	862347	761276	892868	618261	1419910	675799	850791	672352	667633	901667	505616	170772	118689	256060	118238	165967	181205	210255	127549	294238	380382	129195	173374	132955	180700	194732	242116	139419	54820.8	218993	218256
266400	470989	864097	1022700	1369590	821637	1950170	1301830	1069430	502326	928058	822788	971798	682030	1531530	742065	934228	735515	711330	981876	552540	161185	112785	244970	114039	160378	171754	199613	123773	281561	364663	122913	163646	128038	174518	185926	230200	132235	52442.4	209862	209646
267600	507550	940789	1108380	1495630	857114	2051290	1405380	1134600	524320	982987	875505	1045510	735422	1626330	800951	1010950	783599	742805	1049280	603056	153006	108237	233054	108567	155523	163370	191605	120020	271454	351112	118246	157820	124022	169428	178760	220311	126215	49882.8	201161	200717
268800	539845	1004220	1178620	1609480	881328	2126960	1492320	1198460	543192	1039780	930723	1116920	794402	1718030	858342	1088820	834634	774058	1113900	658172	146504	103153	221828	104469	150839	154850	183120	116688	261464	337714	112852	151095	119611	164575	172332	211973	121568	48199.6	193511	193538
270000	570815	1071990	1242780	1724070	900271	2176340	1564200	1239120	561122	1073370	970196	1175890	837418	1779430	899462	1156060	870698	794702	1170290	699999	139338	98698	212231	100388	146603	148260	176147	113576	252355	327489	109104	145121	116347	159835	166411	202827	116175	46202.4	185295	186195
271200	595401	1122400	1289680	1812380	913361	2217400	1627660	1286750	578252	1107060	1010020	1232360	883418	1839900	941181	1217940	904509	809739	1217850	735870	133609	95165.2	202869	96766.3	141699	141082	170370	110888	243706	316614	104921	140632	112518	155398	161896	196116	112033	44460.8	180273	179993
272400	614644	1169480	1325420	1897560	922519	2206370	1667260	1301810	585867	1119200	1032400	1267020	913089	1868490	970853	1266040	930228	820099	1256720	769717	128827	91702.9	195202	92873.6	137071	135957	166064	107740	236486	306183	101909	135536	109075	151606	155755	188090	107621	43056	174032	173386
273600	630175	1208240	1347680	1962380	933750	2215270	1706360	1328430	592514	1127580	1051280	1297470	943152	1883390	992988	1304570	943739	818122	1275560	780680	123707	88442.8	186831	89457.2	133823	130961	160614	105695	229443	297054	98628.3	131353	106485	148256	152275	182686	105253	41531.7	169021	168030
274800	640725	1236180	1355080	2009190	933597	2171040	1712770	1317010	588802	1122320	1057600	1308500	963112	1883150	1009780	1326220	957665	820399	1308860	806808	120751	84997.1	180486	86974.8	130335	126941	155323	102438	223024	288414	95247.2	126845	103293	145400	146874	176877	102220	40324.8	164515	163288
276000	647130	1258880	1358480	2044010	940150	2139070	1719760	1316580	590509	1111370	1057910	1315260	974779	1858100	1014630	1333890	956578	809408	1322540	817326	116584	82242	174473	83748	126457	123173	151667	100615	217941	279740	92611.6	124554	100617	143067	143012	172048	99618.8	39150.8	161468	158241
277200	646196	1264600	1345420	2052410	936510	2081460	1705900	1297950	584426	1099520	1051150	1311620	982931	1831440	1020070	1333200	952445	800804	1316470	833536	113657	79035.4	169332	81020.8	123787	120321	148360	98183.6	213386	271912	89960.4	120026	97850	140340	140178	166979	97951.2	38118.4	157625	154319
278400	643871	1267860	1331600	2049830	933183	1955690	1681600	1271470	574192	1067860	1033930	1290970	978137	1774110	1009730	1315890	933678	784289	1288790	817852	110547	76780.4	165203	78566.8	121170	117648	146387	96957.5	210705	266983	88161.2	117272	94792	138002	137137	164147	96082.5	37031.6	154882	150201
279600	638790	1254880	1298410	2018450	930657	1888600	1644660	1250020	564070	1042750	1018270	1274960	975084	1726950	999483	1292470	920877	768604	1263830	824778	108558	74264.4	160688	76396.7	118340	115722	142291	95262.4	206965	260755	86708.3	114542	92712.4	135635	134639	160647	95381.6	36375	152978	145901
280800	625802	1241980	1266560	1987520	926952	1813560	1598140	1209180	555103	1003250	987372	1239520	956938	1653410	977122	1255330	896229	750701	1218700	823723	106361	72492.8	158117	74444.8	115260	114419	142197	94686.4	204024	255088	85883.6	112890	90565.6	134574	132208	158200	94610	36035.2	151648	143632
282000	613188	1213520	1225280	1931340	920819	1748960	1548880	1175230	545380	972075	964351	1206650	943248	1591580	954367	1228210	878207	729170	1172850	802795	104207	70739.2	154643	72702.1	113952	113206	140244	94078.8	202970	250501	84416.3	111950	89777.9	133469	131112	157403	95226.4	35865.8	152257	143586
283200	597358	1189180	1178860	1874930	911296	1660310	1484910	1126290	530650	927024	930420	1155390	914860	1508280	922300	1181600	844634	708587	1121830	778731	103560	68915	153163	71100.8	112810	113496	139926	93382.4	204005	247265	83509.6	110609	88182.4	132225	129890	156176	94822.1	36331.2	151715	142202
284400	579737	1150280	1126600	1796360	905920	1591360	1430800	1091100	516905	891331	898092	1112440	891735	1431360	887807	1134030	810217	682858	1074300	749203	102787	68524.8	151263	69927.6	111631	113578	139698	93104.6	204382	243556	83386.7	110347	87953.8	131531	130304	155918	96674	37163.3	152984	142039
285600	561192	1113060	1076350	1718980	890239	1500610	1363490	1037460	500382	847058	857540	1058160	857357	1351860	850522	1080140	775143	661137	1027930	720999	103663	67671.3	149890	68931.2	111345	115054	142157	93280	206774	242106	83065.6	110364	87370.8	132000	130399	156476	99402.8	38596.4	154026	142028
286800	540150	1071000	1026560	1633580	883943	1434490	1304520	998370	484624	806004	824090	1008880	827950	1273850	813657	1025580	734732	632440	973837	687922	104220	67803.2	150210	68609.2	110801	117306	143965	94450.4	208790	241782	83823.2	111669	88290.4	132392	133703	158150	103789	40905.4	157739	142903
288000	519426	1029040	970710	1544700	867892	1354760	1234640	945942	467190	764516	787358	954413	793782	1199930	777653	968726	699272	611831	924628	658476	107599	68444.2	151140	68337.1	111226	120570	147100	95518.4	204081	242529	84823.8	114239	88532.8	134068	137365	160439	109188	44505.6	162200	144040
289200	500078	985608	921484	1470370	854462	1281810	1169880	900538	451446	717560	750834	903514	757523	1125830	735825	909360	659360	583603	872525	623888	110012	69485.6	153163	69187.2	111553	125440	152826	97393.3	207511	245159	87396	119692	90636	137621	143539	163833	116883	49124.8	167741	146832
290400	478696	937753	864637	1372080	833276	1205660	1107440	854521	432611	678094	714882	854888	722396	1060890	700736	856855	620843	559204	827802	593642	115678	71580.4	156681	69938.3	113471	132276	159801	100367	211743	249193	91111.7	126722	93664.4	140723	152048	169976	128666	55224.2	175035	151353
291600	454567	892671	813980	1292620	811022	1129330	1040500	806874	414662	638144	675267	804350	683962	991062	660630	802265	580300	532192	777447	562384	122933	74758.8	162050	71632.4	116735	140827	170296	104877	223173	255860	97055.2	137762	97468	146086	163423	177159	142318	63142	184854	156052
292800	431717	843844	761048	1207490	791710	1066050	979327	767523	396363	601161	639104	758955	649826	923085	625338	750623	541289	504796	726365	528030	132816	79460.8	168368	73788.3	120712	151307	182204	110736	237190	265328	105011	152900	102258	154680	179763	187482	161060	72239.2	198419	164210
294000	408925	796640	706318	1126760	764700	993971	914495	718090	375960	566113	601107	711465	612711	859468	589255	700426	505310	481432	677114	499433	147094	85108.8	179405	76987.2	125986	165887	197212	118286	253445	275252	116563	171376	109150	164401	197837	198597	182243	82786.8	214630	174648
295200	387304	752906	655401	1046700	744636	942790	859076	676064	358548	529426	567641	666426	576018	797605	552636	649211	465204	455671	626928	465106	163088	92241.6	191761	80846.4	132622	182385	217226	128853	272672	290874	132185	197897	117754	177710	223850	215237	206901	93086.3	235175	187878
296400	364432	705556	603704	968802	716717	879256	800060	633786	341000	495578	534671	623063	541960	743060	521683	602361	431432	432881	588568	437378	185476	99762.9	208877	86838.8	141312	204937	237749	140895	293886	308830	150936	228486	127234	194617	253498	235075	235095	105042	259712	205786
297600	344604	661905	558458	900679	694788	817746	745202	591149	322805	459759	501037	579216	507205	687056	486464	555811	397494	408428	544892	407105	209955	108741	230728	92188	150842	230234	265238	157368	320782	333645	174868	268122	137652	215474	286682	255735	265538	116675	286338	226615
298800	324813	615523	512799	828761	669624	764686	692239	553803	306326	430543	472265	540470	476912	637175	457629	514048	368123	384544	507688	378894	238064	119225	256386	99056.3	162064	258276	295448	175332	348848	358628	200827	312922	149084	241958	324426	281962	299762	129717	317841	252013
300000	304890	573704	471766	766842	643107	713255	642239	513205	290178	400506	439832	499866	444162	588566	424632	472078	338058	362922	470142	351235	273001	130118	289323	106773	176113	292107	335174	196930	387072	388586	230316	358826	161599	269989	362161	306797	331634	141542	349994	281770
301200	287059	533147	429861	705164	620009	668085	595394	478905	274179	374767	412476	463490	414301	544109	397077	434435	310510	342202	433252	323808	308805	140323	322542	115620	190114	327347	375588	219782	429141	420358	260829	405391	175936	303134	404380	338841	364396	150389	385664	315708
302400	269547	495554	392789	648652	590334	622879	549250	442978	257028	349516	385644	428159	383932	505676	368470	399147	285682	324180	400867	301125	351025	151556	364991	125498	206555	366580	420554	244260	478439	455262	291782	447795	189586	335660	440007	365456	392999	160499	419050	352475
303600	252994	460530	357173	596680	567842	584928	510998	412874	241829	324660	360447	396630	355357	469692	341561	366147	262306	304359	370343	277266	389799	160701	406976	135240	221562	407115	467688	270985	532207	493146	324859	492144	204455	371342	476798	395450	419220	166993	455757	391197
304800	237971	429994	324936	545748	539969	545431	473020	382127	226476	303911	338998	367938	327919	436800	317025	336899	241660	286627	341567	257359	433480	170167	451196	145696	237993	448666	516783	296362	586415	528242	352038	526663	215920	405773	507538	422356	445736	174346	492504	431338
306000	223509	401045	297393	500883	518326	511639	438338	353049	213094	282356	318057	339746	302983	403376	293433	310060	221430	269504	313749	238495	473791	178775	496758	155078	253350	491955	570364	321199	649466	569674	378470	555010	227570	438321	532914	445319	463343	178002	527216	469800
307200	209326	372439	271613	457001	493994	480395	407040	328540	201879	266093	298124	315931	280520	374210	272195	285282	202794	252258	290081	219838	510377	188109	538919	165381	266078	529395	614315	342768	702517	604681	400828	580723	236584	468973	558740	471788	484030	182034	562034	510236
308400	195698	344350	249050	419985	470703	449070	377066	304510	188571	247598	280245	291394	259483	347228	251888	261335	186533	237920	269056	204237	548397	194301	582798	173706	277422	568564	657033	362158	758880	637176	419196	594624	245717	493078	572623	488545	495055	184641	589264	545754
309600	184145	319798	227364	385335	450603	423213	350820	283376	175286	232060	262696	270777	239936	323996	232966	240534	173293	222616	249523	189912	576380	202265	619348	182231	286878	599894	695878	378657	809466	669211	435071	612539	254421	517795	592995	509664	504636	185445	617828	575095
310800	172425	296765	209346	352648	426094	393056	324654	263703	160713	217133	246161	251271	220887	302824	216740	221498	159690	211003	230364	176105	605767	208105	653210	190412	296795	628878	730411	390108	850711	694987	443970	615886	258905	533983	601738	523382	512526	187781	643134	601467
312000	161770	276146	191989	324482	407436	368696	300257	244484	148995	202275	231676	233138	203482	283076	199824	205102	148364	197310	213703	162814	624037	214649	678338	196575	304823	654393	762863	403649	890364	719757	454497	623607	265100	546761	610075	538244	515729	186990	662106	622154
313200	151157	259286	176030	298645	385357	342798	278572	227680	138736	191137	218092	216818	190053	265850	187270	190489	138820	186318	198063	150250	638617	219373	700096	204600	311476	673174	777234	409770	915989	740456	459017	624272	267846	557856	618770	548002	522090	188220	677822	640168
314400	144922	244325	163478	276293	366694	319001	258105	209862	128766	179329	205058	199507	174027	248714	171470	174496	127064	173428	181860	135740	642543	218299	692380	205755	292767	661733	760026	396177	894170	694876	442468	593039	234584	529654	564258	496591	467854	175081	619655	567338
315600	129300	207298	135155	221052	334282	273784	213042	173911	107732	151824	174800	151857	131801	209598	130050	132480	99899.2	141919	146214	98374.2	443948	150228	449396	151260	156746	428433	461043	241100	577310	407798	280539	336795	126102	325607	299978	282065	233281	92681.2	338271	289141
316800	93547.6	139767	91724.8	150458	245540	184414	152014	125296	77654.2	108170	122473	105753	93769.6	151588	90685.2	96492.1	71190	104819	110219	73027.2	187622	68432.4	220985	75373.6	68876.4	194943	212400	110303	274216	209612	130829	159513	65865.4	161510	169754	138322	113336	49544.6	164223	153430
318000	71826.8	116319	83030.8	130291	206868	147642	135834	115984	67613.2	96452.1	101758	96486.7	86050.4	136457	81255.4	89338	64023.8	93423.2	102660	69393.8	115397	42536.3	151812	47266.7	43306	120589	144671	74456.4	170164	144985	80416.8	108654	43023.2	101003	121837	80426	75110.8	34518	103594	106523
319200	64323.3	110911	86842	130413	191007	138708	133765	118083	67072.5	94440.8	96019.6	94388.4	85231.3	137032	75957.2	89995	62190.4	87600.8	102500	67575.2	86000.8	33958.4	115330	37618	33376.4	90429.6	111407	58948.3	126273	115379	60063.2	86695.2	33542.1	76739.2	96160.4	60787.2	58616.4	28037.5	78613.2	86320.8
320400	63151.2	108620	89800	136430	180031	139960	133770	121890	71003.2	94028.3	93382	94008.3	85299.2	140125	71944.4	91870	61211.7	86121.6	102905	65756.8	70891.2	30759.2	96636.4	32537.5	29728.8	76755.6	94507.6	51245.2	105606	101700	49761.3	76964.4	30159.6	67977.5	84266.8	52732.9	51866	25034	67798.8	78162.4
321600	62369.6	108484	91405.6	142272	174964	143469	131856	124918	74923.2	94730.8	93816.7	93760	85857.1	143513	71539.2	93334.8	61152	87075.4	105148	64486.3	65330.8	30358.8	89182.9	31344.4	28646.7	71134.4	91545.6	49820	100023	97979.2	46921.6	77168.3	30028.4	66001.2	81217.9	51696	51061.3	24212.8	64693.6	77217.5
322800	61803.2	107719	91933.2	147520	171984	147005	130720	125732	79517.5	95677.6	94616	94229.2	87075.6	146780	71160.8	94342.8	61862.5	88617.2	106845	63922.8	65411.7	31681.6	86932.4	32132.1	29507.2	70026.7	92959.2	51826.4	101199	98396.4	47100.4	79576	31698.8	67736	84004.4	53765	53471.6	24801.3	66612.8	80396.4
324000	61604.6	105410	91805	149692	168832	149215	127515	123717	81562	95349.2	95784.8	93049.6	87839.2	146596	70447.9	93356	62091.6	89804.6	106850	63120.8	68677.2	34213.6	88146	33570.8	31357.1	71428	97037.5	54682.8	105742	100888	48898	84299.6	33545.2	72217.6	88748.8	57127.2	57365.4	25912	70472.9	85624
325200	60643.2	102650	90084.4	150657	164382	148230	124063	121300	81741.3	95266	96466.8	90522.4	86424.4	144439	69249.6	90865.8	61183.2	90308.4	105897	62539.6	73000.8	37723.2	91598.4	36523.3	33255.2	75263.8	102019	58898.3	110893	103799	51350.8	87257.6	35031.7	76938	93422	60696.3	61189.2	27700.8	75881.2	91669.2
326400	59632	100190	87743.3	149821	159550	146925	119199	117861	79429.6	93440.4	95293.6	87393.6	83640.8	139649	69501.7	87508.8	59460.8	89247.2	103804	60808.3	77771.2	41031.7	95362.8	39590.4	34956.3	80260.4	107424	63587.2	118522	107978	54733.6	91123.3	36023.2	81414.6	97234	64028	64940	29425.6	80539.6	96964
327600	57690.4	95677.9	84774	146050	154471	143342	114761	114561	75655	90226	93035	84678.8	80875.6	134282	69021.2	83175.8	57005.2	88143.2	100393	58716	81921.7	45169.6	100824	43040.8	37390	85752.5	113756	68994.6	127074	112055	58034.6	94648.4	36654.6	85508	101123	66602	68371.6	30522.5	84971.6	101846
328800	55918	91862.4	82354.2	142503	148011	140095	111018	112236	72353.6	88572.9	91750.4	83118.8	80258.4	132119	70030.8	82431.6	56763.8	89164.8	100201	59409.2	100100	57007.5	127818	53673.8	48738.8	113585	155923	97290.8	174325	159782	80986	142087	50927.6	123327	158243	99458	115664	49878.4	137890	168687
330000	62677.1	104940	94918	162053	169098	161484	128471	130214	79721.2	105352	109083	97596.4	96109.2	155602	86364.4	96546.7	67863.6	105943	118182	71287.6	205036	119252	258353	107534	97798.8	233748	324058	193714	353447	322138	159765	286856	95897.1	238772	303674	198531	249478	96198.8	292673	330543
331200	74462	126119	110085	191513	197308	194368	147032	147127	92262.4	120087	131752	112779	112925	179334	104286	112468	77975.4	120299	136829	83083.6	400900	226305	447360	209360	173815	438236	555448	321612	648428	537238	284464	468832	158477	406413	470969	344063	422552	147881	522377	521357
332400	82217.1	142360	119007	210306	213318	216375	157211	159574	101348	123777	144152	124098	123895	190501	117120	124038	82554.4	124735	145328	91087.9	628709	323382	612651	315892	258820	642945	751988	434775	939276	713920	399337	602676	216134	555700	586425	484311	541026	178564	715634	650078
333600	85828	145122	117403	216991	212944	218348	154330	162604	108525	118728	146601	124873	124630	185357	118854	127393	80368.3	118196	143949	89997.2	748038	357969	668973	380807	302387	758061	808864	474259	1081260	766689	458123	650860	236086	629837	629138	562000	578501	192095	824464	699239
334800	84736.7	136479	109784	204458	203597	205965	146040	154133	103727	109413	138224	115396	117073	168358	112171	120088	74414	109124	134139	84963.3	807719	374862	699546	409465	327475	798058	842857	500710	1134520	797742	487654	679810	243564	659542	645284	592664	579710	194663	850584	714875
336000	79119.2	124534	101765	182648	193314	194031	137037	145166	97862.5	102703	129030	107583	109596	154656	104788	111154	69503.6	102098	122992	78846	817498	377842	717009	434837	335105	811259	852220	513922	1154040	815769	512913	699493	244138	678366	666022	618045	594165	202013	875786	734482
337200	75141.2	116384	95584.6	166022	185635	180778	129909	136631	90362.8	95749.6	120581	100492	101289	143512	99171.7	103101	64965.8	96945.2	114608	73130	817875	387350	742691	443842	335863	806856	865880	520631	1151570	826370	521783	694832	243642	677817	665585	628973	597437	208168	876895	736866
338400	70907.6	109311	90905.6	151143	179435	168280	124810	131396	84307.5	90298	113022	95116.4	95400.4	134202	94300.8	95970.8	61812.4	92416	105989	68236	803619	387544	748083	441044	333012	786810	869405	523209	1130920	832748	523155	696186	241913	669594	670217	628998	596738	210320	863289	736086
339600	66306	103465	86376.7	138982	174390	155177	118562	126530	77114.4	85045.8	105151	89667.9	89068.4	125615	89849.2	88975.6	58390	88849.6	98832.8	64119.2	789808	384238	740882	430381	329300	757102	856487	512450	1094620	820169	510990	685694	235767	651876	662775	614245	583944	210575	843158	720336
340800	62223.8	99128	81812	129871	166995	144364	112902	122800	72296	80675.6	97836.7	84820.8	83472.1	118879	85222.8	83124.2	55120.4	84637.9	92931.2	60394.8	770308	376213	729235	415189	326238	729397	842602	503377	1061470	806961	499978	674574	229615	629980	653618	592071	561815	206263	814016	697347
342000	58292.8	95155	77752.8	122152	158783	137053	107733	120764	67569.6	78802.5	93214.8	80477.5	79008	114336	81495.6	78677.2	52783.8	81028	88565.8	57060	753433	364016	709928	397540	319660	702586	818236	486747	1023890	787666	488268	658373	224125	611551	644555	570861	541463	201592	794193	673726
343200	55796.7	91971.2	75737.5	117671	151582	134073	104954	121451	63286	78060.8	88768.3	77054	75298.8	111630	77958.4	75123.6	51115.6	77984.2	85967.2	55524.2	740182	351842	697230	381103	315486	683572	799997	469848	991702	767009	476246	640285	219059	588085	628438	545021	519126	194602	770872	649164
344400	54807.6	89718.8	75060.4	114019	146306	137545	102664	124090	60037.1	79052.8	86998.4	75060.4	73340	112001	75925.2	73580.8	51080.8	75520.4	84580.4	53631.2	721326	339340	680309	366603	309201	660908	782626	456859	961293	747901	470021	630490	216731	572121	620477	528083	508264	187957	755795	627049
345600	54898.3	89012.4	75930.8	113334	141719	144169	101402	126988	57316.4	81865.8	86958.8	74146	72062.9	114851	75701.7	73613.2	53032.4	75917.9	85493.6	54265	707612	329629	664646	350061	304880	642277	764695	440142	932235	727088	457492	614122	214513	553078	604625	507931	492526	183446	737970	607800
346800	56548	90333.8	79506	115330	140352	157045	102798	131312	54657.1	87244.4	88223.2	74631.2	71908.8	119959	77609.2	75128.3	55928.4	76773.2	88732.9	55306.4	687922	319990	651496	336154	301496	623805	749993	431240	913888	711472	448944	602524	212456	536941	592681	491065	477691	176146	720009	587661
348000	59749.2	93191.2	84333.8	119166	140651	175606	105952	140080	52988.8	94908.3	93195.2	77393.6	74374.4	129985	80956.3	78339.2	60698.8	79991.6	93193.2	57267.5	669517	311503	635061	322347	297098	603827	733393	420360	891113	696136	436290	589848	211660	520733	582264	479749	465271	172539	705530	573408
349200	64154	98288	92089.6	126431	142845	198824	110793	150947	52267.5	105711	99254.2	81565.6	77382	143175	87117.6	83285.4	67827.6	84923.8	100889	61742.4	652795	303415	624472	310503	293284	588803	717053	412656	871953	683066	422826	569941	210378	502633	565246	465529	447892	166223	685637	558248
350400	70640	105852	102267	136426	147333	231195	118739	167243	52553.6	120219	108580	89025.4	82754	162391	94488.3	90984.8	76997.9	91798.4	110676	66899.6	627502	293056	606253	297931	287985	570256	698967	404469	854001	670329	410681	557208	208887	488332	557773	457830	433406	160462	669868	541927
351600	79417.5	116257	115354	150655	153618	270545	129369	185421	53660.8	139674	120731	98832.4	90565	190554	105137	100566	89412.8	103268	124266	74692	609684	285032	591735	284459	283702	553058	677780	392838	829622	656915	393245	532260	208046	469567	540709	444732	418577	154727	648547	527011
352800	91979.6	130442	132870	170474	164559	321582	145526	208138	57653.6	164035	136368	112069	100783	226229	117820	112338	104874	117050	141533	84066	584638	276591	575321	272947	278766	536833	659382	386777	812229	642996	379793	515319	206962	453175	526676	436013	401732	148244	627877	507971
354000	107954	148688	153066	193616	178713	382969	164861	235059	63704	195699	157116	129437	114822	275602	134496	128019	124946	136114	162967	96080	559961	267526	552152	260972	273718	517479	634364	373562	785473	625726	363508	492046	203208	436344	512316	424442	387829	143078	611159	492788
355200	128704	171579	180176	224791	195569	453407	190158	262874	71559.6	233708	182088	150231	130230	339889	154882	147498	149404	159183	191098	111632	537969	257682	535323	250361	267560	501791	610390	364317	761826	610012	345522	468235	200358	418843	492068	410840	368574	136448	590638	473795
356400	153810	200306	212943	262409	218688	540278	222819	299884	82432.4	278915	213614	176369	151597	416666	180073	171973	178944	185819	224654	129925	509833	248554	512774	238537	261205	478237	583529	351409	732286	592577	330228	446879	196174	402965	477258	399859	354869	131403	571556	455643
357600	184635	232652	252780	309095	242175	633073	261694	336875	96192.5	332010	250613	207054	175870	505021	208757	201412	214658	217789	265762	153793	487494	237847	496051	227434	255075	459538	556506	339542	706260	574527	313695	420652	191400	385100	456963	386222	334475	126286	547671	436030
358800	221498	271438	300700	364060	273944	742496	308491	382807	113462	390580	292842	244841	204508	606397	243692	238154	254843	251165	313914	180778	457052	227450	474738	218007	247135	437200	529446	328685	677112	557387	299574	401997	187014	370005	443406	375647	318571	121445	526936	416954
360000	263194	313254	356183	428207	305287	851884	362115	427929	133754	459583	343491	285865	237601	723975	284841	282663	304080	290774	370906	215014	432736	218047	456750	208421	239428	416837	503087	315516	649458	539795	283237	376544	182144	353081	423415	360488	301146	116845	502748	399877
361200	311904	361289	421601	501557	342254	978480	424754	478599	157422	532867	398784	334658	273806	841482	330608	333080	357177	329868	433311	252833	403252	208130	437819	199689	230920	394299	477114	304253	621386	523476	269899	358444	177271	339183	408918	350290	284296	111911	480814	381072
362400	363941	413904	493081	581054	380171	1100770	490382	530238	182723	615036	462055	387998	315943	971750	382256	392487	418266	374727	504767	297541	381259	198697	419260	191294	223626	372803	451514	292234	595464	505946	254796	335398	171240	324684	391816	337293	268457	107993	459304	365708
363600	421500	471843	579123	672079	419939	1231310	565695	588163	210296	694305	526176	443171	359127	1094440	434362	457447	481051	418124	578489	344684	355656	189651	403416	183286	217528	353418	429261	281905	571494	490613	243732	317168	166566	311665	376702	326386	253564	103556	438442	351901
364800	479492	531296	665586	767916	458483	1358250	642442	645942	239333	778737	600379	504697	409570	1230790	492915	531547	552603	464208	661307	396677	334190	181366	386188	175310	211130	332822	404676	270281	545976	474243	232102	299645	159242	300300	363010	315157	241308	100597	420345	337627
366000	540812	593683	764266	869146	496032	1479160	723127	699258	267168	858795	672496	564888	456750	1353170	548375	608614	621900	509324	745544	456134	315212	173097	371718	168792	204836	315690	385730	260539	524423	461842	221857	282601	154361	287748	348138	303781	227517	96278.8	398912	322349
367200	600225	656811	859721	971730	534257	1602220	804571	756312	296517	937600	749435	631327	512476	1473070	608924	693520	693550	552747	831404	513281	295269	166611	356236	161929	198413	296812	365899	251040	501284	447288	212334	270518	149743	278322	337762	293666	217083	93050	384604	311588
368400	659781	716750	956947	1079460	565515	1699240	882433	806011	322329	1008140	820121	692915	563173	1584960	665466	781200	762224	595844	921470	573714	280313	158781	343712	155357	192429	281328	348832	242288	480430	432876	203144	255239	145270	268447	323496	281147	206049	89837.9	366010	299073
369600	716138	779527	1056880	1181640	599238	1804900	964196	861439	346458	1071290	893736	760404	617555	1680950	719754	871105	826557	631320	1003930	632101	262390	152649	329761	149032	186107	266462	334860	235380	461947	419298	195626	246254	141274	260456	313917	272441	195742	87301.2	351697	287972
370800	768227	834592	1143340	1278680	623364	1873990	1034360	903244	366684	1130970	959409	818653	671862	1775790	776224	964133	887923	666642	1086990	699825	250558	146673	317910	143500	181383	251628	319762	226708	443403	404747	188204	233983	136261	251215	303650	262810	188577	84616.7	338347	278327
372000	820668	891028	1233350	1376820	645505	1945920	1103890	945419	386112	1174830	1018480	873510	720875	1840890	822201	1048250	938324	696466	1157240	755010	237610	141023	307643	137851	176588	240246	308984	221173	431675	392296	181974	224677	133161	243990	292562	254616	179952	82226.8	323761	268004
373200	861378	939182	1307570	1459390	664602	2003940	1157720	985717	401129	1215580	1076430	927911	775033	1907590	872712	1137160	984280	729095	1223260	806562	227002	136207	296583	132178	171399	226635	297986	214655	416476	380940	176962	217478	131004	237879	283608	246057	174622	80348	313489	261963
374400	899817	983598	1379320	1536630	677974	2031700	1204280	1012360	415177	1237250	1117520	968588	816456	1942800	910155	1209920	1018710	751045	1279260	852040	218502	131580	288269	128484	167072	217676	288032	210045	403918	369813	172677	209360	127854	231090	275440	238457	166737	77826.8	302168	253166
375600	929882	1021560	1438650	1599120	693389	2065660	1248040	1040900	425649	1255880	1158510	1010410	861519	1969290	946333	1276170	1045510	766141	1319910	884804	208608	127400	277974	122871	163331	207186	277695	205598	392015	358908	167401	204306	124944	226113	269874	232040	162286	76088.8	294074	246987
376800	947722	1051780	1479750	1647500	696896	2056660	1272190	1053040	435758	1262190	1183620	1037960	894842	1979300	976591	1328910	1069420	780655	1365520	919399	203920	123396	270166	118593	158875	199038	269117	200716	381737	348445	163251	197404	121512	220104	263117	225140	157451	74944.6	286288	241488
378000	964746	1080190	1523250	1684270	705514	2060950	1298330	1067580	445341	1256890	1203840	1060740	924239	1965450	997646	1369160	1077130	784715	1388400	940475	195868	119744	262559	114897	154288	190505	262665	197512	372539	338545	160214	193548	118422	215771	258307	220127	153788	73347.6	278569	235766
379200	968150	1096630	1532420	1696340	707473	2040770	1301200	1071230	452003	1254590	1215270	1076940	956384	1952340	1020130	1405560	1083050	789416	1403810	961203	192057	116491	256222	110278	150612	183620	256115	193761	365238	328811	157183	189002	115726	211029	252289	213820	151301	72344.2	273433	230703
380400	974325	1112220	1548830	1713300	711391	2015650	1305420	1071260	456901	1232340	1211730	1080350	970812	1909890	1021070	1418650	1077220	789737	1404710	967316	186522	113489	251037	106806	147096	177793	252195	190241	356463	321068	154675	184868	112861	207771	247253	208352	148216	71724	268035	225870
381600	969284	1116530	1533110	1701720	714407	1982660	1298100	1068000	461218	1215410	1207810	1080590	990730	1878750	1027510	1434040	1070320	784393	1400930	969346	182768	110486	244830	103602	144037	171196	245814	187163	349632	312593	152760	182586	110365	204388	242428	204428	147413	70998.8	265389	221564
382800	959176	1117900	1519380	1685700	714910	1934680	1284110	1057240	464215	1182130	1185220	1070540	989826	1828770	1019540	1424910	1049720	779984	1382530	950205	181006	108007	240374	100395	141537	166338	241419	184412	345729	304886	150976	179087	108635	200620	237680	200120	145029	70399.6	260382	217753
384000	943100	1113520	1491730	1656070	721000	1899500	1271350	1049180	467718	1156160	1164560	1055880	992638	1775540	1009160	1407890	1023780	770025	1353800	937948	176972	105888	235216	97217.2	138836	159786	239077	182289	340522	296550	149592	178676	106463	198183	235462	196983	145869	70122.8	259271	214554
385200	925855	1102150	1453210	1618230	719756	1836760	1246030	1028450	466537	1123790	1132540	1030850	982096	1722080	994144	1381410	995501	760749	1323830	920119	177550	103350	231676	94400.8	136156	157405	235578	179869	337323	289890	148084	177100	105114	195527	231494	193485	145705	70525.2	256045	211871
386400	905197	1093930	1414670	1576570	724868	1788960	1223380	1012240	467883	1093940	1103180	1006550	972438	1660230	970996	1343870	955774	745590	1283620	898484	174794	101207	226864	92132.8	133763	153416	233845	178599	335082	282756	148798	178043	104138	193501	232163	190502	147951	70880.8	257435	210116
387600	878674	1076200	1358820	1527910	721268	1720670	1188540	989652	465597	1059540	1068860	974240	955539	1604950	948913	1303540	917772	731812	1243230	877793	177297	100529	224636	89952.9	130960	151964	231391	177622	333147	276159	149727	177483	103431	191323	229814	187621	150660	71595.4	257114	209021
388800	856701	1059720	1313110	1480110	727128	1664210	1159660	971525	464707	1026360	1033670	943953	933053	1538920	918990	1253960	875900	713418	1193280	848186	178350	99415.4	220727	88302	129188	150593	230484	177640	335048	271165	152009	179776	103876	189964	231300	186336	155955	72164.8	259545	207314
390000	827112	1035840	1252670	1421230	725867	1594250	1123300	947174	462606	990791	996675	910762	910835	1485460	893085	1208910	838063	695762	1150740	821757	182449	98964.4	218806	86849.6	127207	149967	230521	177249	335920	266597	154985	182898	104176	190510	231868	183957	161350	74096.7	263382	208514
391200	801312	1012390	1204070	1372120	726891	1530980	1092680	923068	460026	951242	959417	877007	882690	1445880	856490	1150590	794414	678360	1099390	784816	187086	99535.4	218177	85550.8	126098	150984	233890	179270	340664	262904	160994	189951	105593	191096	235088	184052	168909	75954.4	266213	208984
392400	770732	984260	1141790	1310500	728816	1467880	1059370	897045	456441	918294	923178	844250	858584	1413960	827674	1104020	754966	658704	1050300	750181	193652	100737	216222	85140	126395	151827	236777	182184	344280	259028	167313	198914	107989	192884	241694	184959	180240	78570	274217	212597
393600	740080	958835	1088090	1256180	724305	1399190	1026060	867715	452788	876811	881442	807652	822877	1354560	792907	1049680	713746	639220	1001810	718000	203256	102635	217542	85298.3	126568	155388	242377	186841	352244	257484	176636	209237	111558	195938	248508	186519	191694	82240	281484	215492
394800	709876	930451	1030840	1197830	725516	1342500	994274	843520	446610	842750	845028	774224	795098	1294560	760181	998152	672386	617396	949394	683492	214377	105901	219884	85924	127861	160160	249330	193530	359615	257007	188869	226180	115810	200703	262867	190392	210030	86623.6	294273	222001
396000	680450	899023	973815	1142270	717957	1277110	956804	813299	437261	805113	805761	736957	759029	1240690	725659	946584	633918	596309	904261	651971	231173	110331	224464	87201.7	130007	168696	260518	201969	371806	258008	204066	244792	122013	206429	274353	194615	229567	90797.6	307989	228442
397200	648252	871116	921858	1087310	714384	1217780	924169	785555	427429	768347	768200	703285	727810	1180730	691168	894293	593206	573680	853635	617561	246513	115066	228450	89592.4	133560	177738	276846	216815	384555	261338	223380	273653	128375	215622	295899	201843	255744	96511.6	325100	238624
398400	616245	839431	865728	1030780	706960	1153990	886788	755740	416785	732678	730047	669168	692728	1127380	657772	847660	555731	552310	809934	584610	276884	121232	236612	92271.3	137914	191763	293597	232400	400458	266646	245205	305069	134699	227220	317064	207511	285289	102561	347916	250739
399600	588808	808648	817705	981205	700094	1097910	851218	724625	404402	692833	689014	633942	657956	1070730	621395	794442	518738	529352	761843	548919	310625	127798	246989	95654.4	143400	208648	320370	256578	425855	274677	274504	351151	143049	243937	343440	216498	319449	108623	373535	265229
400800	555396	773835	765178	926965	691740	1041640	816178	694659	391744	660649	651644	602624	626856	1018860	591258	750718	485562	506764	719402	516357	353394	135144	258824	100746	151413	229863	350276	281188	453305	283577	302780	400839	150828	263110	373348	225943	362072	116235	408368	283439
402000	525190	740834	717893	880317	679603	984425	779552	662901	376043	623325	615455	570581	591337	960476	556566	702527	451362	485017	676096	483847	402182	144368	274734	105589	159962	257019	392683	314907	492113	296028	335026	459601	161474	287186	401473	235952	404744	123709	446507	302913
403200	494304	706289	668522	827669	669180	933398	742844	634795	361670	590388	584277	538165	559753	909820	528468	661488	419860	460950	634723	452402	453098	152325	289953	111762	169628	286195	438396	349327	533665	310024	367164	519346	170507	313505	437686	248329	456042	132503	494200	329835
404400	467124	671878	625563	785113	652054	879095	707765	602972	346360	555128	546444	507854	524414	858804	495058	615283	389353	438026	595501	420690	513987	161592	311883	118190	180580	322334	495491	387865	585380	327066	399931	577961	180844	342360	468510	260179	500874	140453	543263	356946
405600	437950	636702	581301	738387	639789	831296	672875	574514	332759	524072	515522	480561	496775	810690	464924	576193	361545	414151	558629	390647	573291	170354	331818	125142	191230	358699	553913	426143	640242	344098	431143	638921	189121	374208	506668	275235	553795	148880	601732	389445
406800	411291	603209	541058	696891	620213	783136	639139	545206	316316	491339	484952	450462	465647	763223	436293	536036	334101	393816	523739	363553	639854	180328	358290	131633	203587	400285	615275	461951	700331	365115	456356	688169	196690	404436	534174	289674	594100	156845	657789	423557
408000	388186	571406	503766	655724	603938	740425	608717	516047	301507	463050	457939	423676	439339	717264	407998	498250	309063	372188	490709	335731	693323	190457	380135	138394	215566	439905	680196	498989	768241	385590	483367	737980	204251	440852	568412	305901	637436	164232	722846	457452
409200	363443	539265	466497	616512	581642	698384	575274	486801	285453	435822	430306	397026	411920	678338	385108	463285	285862	352741	461054	313909	754387	198922	407394	145034	226838	479328	733018	526938	829508	405118	500089	770952	209730	469703	593568	320377	674485	171103	784769	497961
410400	341830	509216	434760	581382	563279	659602	546378	461054	271299	408372	404986	372451	384045	635205	358750	428519	264748	333187	428835	290356	806070	206710	431522	152590	235995	518825	794173	559956	896115	427223	520451	804680	215025	501292	616666	336097	700763	176794	840165	532094
411600	318682	478652	402074	544955	541176	622471	517568	435958	255153	385964	380964	349288	360640	599846	339072	399437	244642	314532	400985	269824	858767	213463	455138	159498	244671	550569	835500	579630	947528	444322	529733	823421	220207	527721	637394	350113	730546	183471	893794	573715
412800	299188	453044	374709	514851	520240	589434	489865	411448	240422	360373	359218	326577	337448	561729	317004	369261	226439	297663	374394	250003	902201	220671	480794	166486	251708	581281	879093	604780	1007170	466477	544938	840615	224278	552659	652788	363466	744340	187803	937915	605230
414000	279356	427357	347936	484050	499263	557087	461430	388978	226612	341771	338718	307341	318240	530421	299401	345158	211275	282536	352914	233391	933363	227704	499398	172672	258078	601498	907287	617533	1053670	482169	551557	850684	227602	573646	671065	377007	766706	193153	988180	641182
415200	262859	403451	324096	456079	475558	526077	434858	367292	212667	320538	318433	286993	298473	499060	280798	322460	194975	269077	331743	217240	965571	234128	522007	178583	264271	626454	930615	630486	1097990	499034	557106	853203	231434	589280	675943	387018	771534	195669	1019400	666313
416400	246812	379240	302498	428615	456588	500024	411300	349518	199996	303977	302186	269488	283117	468693	266478	301595	181924	255822	311031	203616	975709	239991	534916	184459	268668	635620	944659	643380	1138250	512799	561772	862053	233467	607050	693040	400160	785744	198321	1057680	690191
417600	231494	357057	282613	405222	432904	471960	387993	331001	189045	286489	284958	252911	266798	442054	253175	280100	170500	245423	293681	190446	998355	244907	554157	189768	271939	650540	949074	646949	1169670	526862	562656	852358	234944	616601	694738	407913	785106	200338	1079440	710378
418800	219903	336956	265458	382888	414347	450483	368777	314429	178176	272227	271160	238364	253781	417244	240625	263358	160296	234784	278915	178515	999148	249046	564530	195176	272870	656138	959215	655777	1199180	540649	565578	854855	236218	629353	707318	418382	790639	201005	1105030	727264
420000	208062	317693	249028	361737	393939	426957	347845	300554	166924	257909	257992	224658	241664	396895	229228	248125	151680	225666	265826	168751	1008720	254318	577659	199164	275772	662129	953849	653780	1214580	550468	559267	844592	237780	631551	703366	423206	789625	200771	1121520	742167
421200	196619	301104	236986	344768	376286	408664	331698	289915	158863	245622	247012	212868	231997	376982	219629	234092	144024	218548	253174	159410	1001740	257442	585673	204202	278350	666529	958636	657337	1237710	565725	560937	848373	239316	638167	710349	431174	788189	200221	1134190	749044
422400	186657	284710	226068	327933	357404	391125	313398	279515	149830	233934	233809	199502	219744	359961	207846	216243	134036	210080	239133	145763	964090	250144	554579	200654	250788	623550	873721	600415	1153850	505896	521398	768001	200599	584257	611313	380832	662014	178186	992327	619411
423600	163675	240684	183641	262037	322725	340451	254491	234126	124260	195331	188434	153767	166459	302233	155063	160364	99185	172253	193868	106347	603677	164623	328748	141436	127260	384854	469725	328292	662080	272401	318743	399356	103486	341468	295118	211519	279407	94557.6	476295	290870
424800	116730	170359	128075	183282	238970	253444	187849	178244	88225.8	144584	130986	113912	123850	226798	111613	118699	74385.6	132800	155499	80481.2	256298	74417.6	163080	70498	56237.2	189752	225828	156109	308070	144482	158946	205887	56181.7	174923	168721	110283	148582	53345	243533	167031
426000	97881.2	148774	122008	168061	204681	218521	174477	176419	73633.2	137432	119733	110151	121314	206451	106651	113360	75645.8	128005	153579	79026	164084	43930.8	113741	43722.9	34838	123810	156712	102650	195943	100476	97409.2	142634	36264	111635	120899	69308.8	104022	38073.2	162816	118184
427200	97430.8	139803	132141	177824	190822	210565	173078	183995	69228.4	139781	122960	112869	126143	206690	108216	115738	83275.2	129266	162484	82454.6	117784	34817.2	90827.5	34064.8	26206.7	94495.2	124819	81156.3	149588	80904.6	74143.2	115124	28105.2	87996.4	99272.1	54535.6	82478.8	31381.2	124147	95943.3
428400	101530	137205	143596	192752	183700	217352	175652	193808	68441.7	146409	129206	119110	133763	216121	111575	119825	92111.7	132856	171640	86373.2	92163.6	30811.2	79112	30119.2	22392	80683.3	113030	71129.6	130279	72470.8	64808.8	105635	24824.8	78923.3	92229.6	50336.7	74980	28655	108502	87810
429600	108726	138690	153854	208064	179842	227632	180259	202966	69786	155356	137439	125610	142751	227372	116784	125034	103121	136820	179670	93480.8	82735.2	29960.4	74687.5	29010.4	21217.1	74599.2	108712	69254.4	123738	69640.8	62619.2	105388	23956	78604	93927.1	50160.4	74292.9	28222.8	105658	87130.4
430800	116738	139798	162795	218830	176645	236002	183063	207822	70246.3	160628	145478	130786	151514	236646	119903	129245	116486	140942	184773	99596.8	81000.8	31172.4	74698.4	29971.3	21137.6	72562.1	108116	69984.8	123847	68888	63278.8	106484	24401.7	80110	98243.2	51414.6	75895.2	29054.6	107562	90608.8
432000	121648	138888	168958	226537	174630	243607	184009	209538	70611.2	163140	150304	132080	157246	240447	121737	131736	123177	142507	186510	104196	83113.6	34022.5	77825.6	32268.8	22620.8	72892.8	110782	72431.2	129670	70152.9	66739.2	107896	25207.6	83831.7	103070	53440.8	78920.8	30688.4	112607	95593.2
433200	125714	136416	170909	230266	172760	246933	182228	209564	69942.9	162766	152890	131784	160616	240314	120174	130972	125084	141226	185118	105940	86110	37210.4	81910.4	34892.4	24099.2	76133.3	117368	78204.6	139639	73192	71560.4	111700	26241.7	88730	109043	56150.4	82233.2	32701.3	118339	100901
434400	126425	134063	170079	231278	170197	246195	179130	208458	68078	161180	154390	129717	161310	238028	117800	129544	125024	138922	181714	104133	89086.4	40176.7	86012.4	37619.2	25886.8	78908.4	122883	83294.4	148974	76779.2	77227.2	117278	27498	95313.8	115800	60015.6	85426.4	35110	124864	106886
435600	125481	129888	163968	227391	166806	243921	175666	204031	65509.2	157035	152917	127374	160255	233263	114108	127114	122277	134751	178002	98439.6	92552.1	43336	89966.7	40044	27289.6	81252	128536	88770.8	157905	80178.8	83154.8	122430	28802.9	101922	122986	63738.8	88786	36988.8	131812	112559
436800	122188	125081	156521	219799	162404	235708	169593	197563	62072	151515	149410	125273	158322	230161	112229	125994	122422	136694	178970	101366	112780	53175.4	109551	48090.4	34379.2	101827	171040	117615	207733	110334	108365	176572	39246.4	140140	185850	92353.8	151738	57507.2	211956	184351
438000	141114	142818	179803	252794	184629	270160	199716	227611	68969.2	180131	182708	146259	188120	267120	137896	149149	148872	164504	211139	124200	241384	108714	213172	91398	69379.2	199300	355278	232839	420900	218607	196317	349128	73574.4	262934	348475	178594	323221	106704	439952	353789
439200	174130	169241	209032	296670	213227	325049	230448	255738	82304.6	207286	225661	165874	215926	309647	162906	175764	172931	189192	241723	144982	480481	203152	354490	168526	124830	349788	615577	387652	754090	364383	316874	565928	122888	450487	539720	301199	545444	163149	782923	559425
440400	200237	190615	226234	327415	231105	362790	251126	272691	96476.4	217821	248819	178624	231963	331613	181176	193632	185990	200250	255738	158094	760280	294063	484484	248073	187682	505452	841262	521188	1091880	500535	426522	747167	176318	619298	687278	418266	707992	204651	1095540	723274
441600	210765	198779	224639	343585	233322	373373	254598	273992	106042	211044	253876	179738	231403	332118	185784	201623	183599	197165	258094	159599	918822	343456	548561	296488	230558	602221	920661	576656	1273270	561106	488060	813965	205832	718225	733530	491749	740684	219061	1214810	786430
442800	207955	188659	209508	332432	227924	363314	244883	261828	105464	199652	235241	172152	220923	315874	178050	193794	171967	183068	243010	152474	963709	360030	571770	315686	254337	630894	928320	596614	1342620	587763	519790	853469	218578	755075	757594	516471	753798	230857	1254380	826839
444000	196822	176110	192494	306908	217289	344638	228543	240596	100342	185351	216751	160200	205530	296999	163710	178440	159540	173866	225796	141636	977828	369330	585542	327054	265738	645736	935402	609790	1374890	602325	540694	865708	225545	769360	760446	524057	743692	236237	1247550	841891
445200	187120	163757	175531	282052	209090	326451	212898	224642	93518	176049	202730	151072	191226	280152	153852	166030	149810	167911	210670	130751	959408	372400	593064	332643	269403	640503	920728	609638	1360460	606070	548870	862373	226700	767042	762475	525214	745243	244936	1229680	858606
446400	178990	154964	164347	261865	201881	306534	200486	211845	87241.7	165659	188431	141410	177389	263468	145517	152105	140788	163918	195523	121469	932782	374669	593828	329840	269215	635954	913524	607648	1337290	606493	546195	848114	224612	751000	745508	516520	733695	248274	1188500	850995
447600	168856	146222	153977	241703	194414	284806	187795	202948	80900.8	157215	176534	133908	165670	248562	138648	139625	134708	161347	182310	113929	896032	369728	585322	324735	267827	616872	890014	595092	1294920	600212	536712	833558	219910	730654	733913	503847	730306	249819	1152840	846354
448800	159330	139518	147254	225574	187314	264967	177727	194025	75545.2	148520	165688	125810	154508	233818	132107	128835	127274	156126	171896	107037	863282	358906	577240	316480	265182	603656	877646	583588	1262530	590796	522014	815053	215234	708076	712973	488194	709237	248386	1113420	826995
450000	149938	133506	141396	211416	179625	248278	169479	185753	70736.7	143132	157486	119646	146362	223860	126528	121297	121600	152790	164712	101863	833002	351367	566491	308602	261453	584092	850635	568634	1219280	580996	507005	794984	211205	688452	701784	474582	698074	244071	1086560	811786
451200	145037	128183	137186	201118	172106	234786	162440	180645	66441.2	138830	151410	114174	138664	216248	120224	114579	117132	149172	158093	97588.3	809268	342114	558553	299265	259295	571784	836639	556457	1189380	574514	495168	781013	208264	671344	685870	461328	675369	237657	1060030	792030
452400	141711	124552	135402	192803	167197	230461	156393	176484	63375.4	137357	147290	109804	132626	215785	116150	110900	116427	146525	154965	95035.2	785655	334561	548786	290713	257612	554144	809523	542696	1151520	564940	486141	768570	205673	655794	676079	451355	663331	231979	1037300	778552
453600	142966	121386	136421	188450	161824	229802	151938	171766	60084.8	136382	145672	106009	127105	217752	112706	108113	116245	145626	154578	93768.3	768580	325745	543034	282978	256596	543977	795726	532004	1124810	556328	478626	751481	205816	642932	659196	441329	643073	226485	1008010	759078
454800	145919	119792	139702	185813	158549	236945	149283	169393	58028.8	138557	145948	104323	123341	225188	112031	108303	119254	145517	155772	93951.2	746881	318204	534672	274986	255390	523408	772966	520868	1086870	549158	472154	741094	204963	631551	653178	434858	631673	222860	984776	744671
456000	152974	120592	145386	186712	155160	247723	148602	167415	55442	141970	147088	103618	120763	235452	112465	109490	124040	147263	161426	95657.9	730979	310236	528945	267950	254503	513528	760906	511510	1064700	542926	465455	724615	205498	620507	640152	426468	608579	219057	954402	724674
457200	160909	123104	153533	189190	154488	265575	149375	168304	54399.6	150070	150688	104828	119647	252062	115594	113502	130922	150550	167980	98727.6	708208	303686	520975	261093	252639	495643	738030	500660	1029150	535378	458578	710288	206498	608750	632960	420108	593556	215670	932589	710222
458400	173408	127854	166002	195736	153456	287627	151372	171132	53692.8	159091	157288	107531	120138	271588	120116	118972	139501	155623	178235	104085	692344	297400	517278	255383	250154	483960	722572	500295	1010560	530168	450716	690354	207489	597765	620408	414585	569302	210412	902085	691479
459600	187142	134792	181719	204334	155442	318712	155998	175257	53987.6	173850	166015	112866	123022	298582	127155	127411	150218	162929	191253	111522	666248	292019	509127	248033	246809	466694	698682	492357	981565	522405	442978	674907	207703	585047	615190	409355	555489	207341	879965	677050
460800	205654	145083	201403	217330	157097	352389	163171	182037	54795.8	190705	177306	118954	126968	328135	136506	138156	163663	173359	207609	121325	651302	285078	502682	242351	243420	456063	680021	481409	962458	515363	433827	650785	207151	571691	599239	402415	530937	201653	851570	656108
462000	227274	157107	225477	232818	161289	399602	172067	191388	56505.6	215690	191558	128358	133951	364830	148980	152243	179348	184990	227858	133952	625077	280215	495369	234900	239668	436944	655141	468822	934063	507644	424128	631378	205928	558830	590987	397301	514624	198061	828236	638821
463200	252132	173384	255379	252713	166406	449630	184017	202342	59508.3	242754	209387	139560	142635	407516	164182	169500	198461	200025	252883	151800	606958	273482	489752	228129	236760	423556	635994	457241	911806	500321	415088	604204	205190	542978	572336	388090	489789	192610	797081	618114
464400	281549	193975	291623	276253	174630	511409	199196	216849	64252.4	278892	231337	153878	154629	457116	182900	192382	220991	216753	282242	172432	579238	267458	479504	221680	231415	404818	609776	442792	881761	490540	405454	583060	201704	529333	563922	382068	471285	187899	770663	601442
465600	316882	217933	334652	304320	183526	578577	216384	232916	70285	317146	256411	169338	168046	512414	204855	219830	246873	237309	316548	197226	557770	259050	473150	216014	226843	391690	588757	428587	855540	482273	395465	554689	199785	516442	546640	374281	445384	182970	740378	578009
466800	355634	246296	384450	336230	195405	654442	239361	251811	77784.8	364387	286632	189795	186934	569634	230583	254370	276517	259001	355866	227563	528573	252674	461986	210593	221532	371888	563798	412261	823130	471106	386060	531558	197716	499031	535788	367062	427727	178850	714256	557865
468000	401761	278565	442372	373227	207913	731563	263146	272113	87292.5	411850	321050	211268	208540	630538	258441	295308	310418	283983	398997	263084	505256	243869	454541	204612	216374	358871	545198	397843	797338	460166	376380	504321	194091	483593	518138	358513	402815	172842	682946	532935
469200	451894	313180	506676	411724	223625	819865	292686	296754	98142.8	468202	359055	237644	234759	694509	291671	344979	347973	309826	448268	304147	476713	235800	442547	198943	210448	341648	520330	383547	763921	450198	367473	483963	189342	468828	507275	351646	385400	168256	656903	514503
470400	508964	350014	579602	455574	239800	902747	323108	322369	110493	522470	400221	264198	262469	758752	327772	401236	388724	339460	502446	349935	454087	228172	433743	193490	205582	328224	500136	370528	739448	439793	357884	460411	184518	453974	491852	344283	363184	162703	626569	493024
471600	568986	390148	655559	502336	256884	993375	357119	350926	123859	586853	446982	296914	296255	823815	365862	467064	433150	370806	557447	399434	426591	221475	421324	187202	199778	312329	478822	357143	708286	428787	348525	440077	179675	439292	482518	338270	347267	158298	602622	474017
472800	629261	430281	736281	550666	273973	1069720	391327	379839	137985	642868	493687	327172	333093	886258	406380	537774	478933	403060	616986	449735	405502	212960	411948	181710	194104	300793	461068	346180	683011	418432	339464	417680	174070	425966	466736	329461	327207	152776	573805	455102
474000	692175	472325	820044	599709	292156	1156630	428683	414896	151512	706885	544787	363647	374176	946642	448891	617999	527253	435175	675592	504586	379514	204926	401671	175714	188922	286377	440765	334822	657366	408575	332445	401446	170012	412854	457343	323024	313473	147860	552004	437998
475200	756941	512234	902766	649675	310399	1226090	464196	446236	164996	762437	595566	397554	416239	1002860	490270	698589	575394	470633	738398	559663	361990	197809	392761	170169	184020	275568	425224	323910	635804	400120	324020	382189	165654	400063	443848	315202	295270	142511	527943	421293
476400	818016	552600	987700	698061	327062	1301060	502475	481289	177792	821932	651650	435556	460860	1056290	533194	782640	625216	503077	796715	610225	341030	191113	381630	165059	179035	262310	406932	315797	610437	390720	316382	367822	160342	389526	434554	309189	283533	137635	507992	406100
477600	879825	588366	1064040	745078	343215	1359340	535331	512952	191081	868846	702281	469092	505510	1100480	576422	865606	673611	537801	853676	662815	325780	183663	372167	160012	174404	253730	392471	307346	589377	381473	309485	350181	156029	376425	421326	301031	268319	132661	485699	389600
478800	934986	623258	1137710	786341	361547	1418190	569244	548530	203211	921616	753690	506566	552791	1139500	616445	951933	718940	568718	907902	710072	308540	177398	361703	155082	170487	242158	376940	298754	570120	371590	302017	338816	151065	367357	412489	294509	258517	127977	470564	377171
480000	989190	655310	1202450	829172	379117	1456700	598274	581112	214596	957538	800567	538576	594629	1170920	652862	1027800	758932	600487	958870	754924	298241	170403	353306	150216	166000	235091	365207	290320	553943	361131	294689	324352	146956	357368	401520	287706	245802	123542	450571	363857
481200	1031400	681724	1258420	863837	395910	1493680	628554	614195	225934	998743	845426	572574	638008	1198860	688953	1105320	796466	626430	1003020	795712	283320	165397	344116	144697	161170	224270	352245	284928	532642	351813	287904	314686	142614	347838	394008	281582	238223	119752	437490	351915
482400	1075830	702792	1308540	896567	410974	1517380	651370	643860	237308	1022400	885837	600504	674272	1218280	724447	1164260	827310	653145	1043420	829600	274818	159454	335241	139976	156202	217220	340239	278828	517406	343206	281579	304610	139152	338690	384470	275296	228617	115353	421883	338662
483600	1106390	721099	1342410	920630	426315	1536830	675838	674023	248970	1053540	924181	627944	712933	1237340	753018	1221440	856255	673590	1076340	857597	263734	154481	326358	134777	151758	208600	329028	272430	499364	334683	274766	295820	135528	331434	377046	268437	222611	112135	410326	330038
484800	1138350	735490	1370390	946581	441194	1540640	693448	703138	258894	1064570	954680	649463	742008	1246470	772847	1259450	874588	694674	1103250	878942	257062	149183	317348	130218	147395	202176	320694	267391	487133	326408	269992	286484	132199	324401	367790	262943	214918	108477	397316	317699
486000	1153780	747421	1383230	962824	455489	1545550	712511	730665	270480	1084770	983167	670810	773914	1258480	794281	1301810	894081	710531	1121890	894131	248888	145518	309549	126136	143730	194502	310803	263178	472418	319510	263880	280746	128927	316577	362442	257157	211558	104989	389427	310137
487200	1170040	755406	1391090	980908	469044	1535360	725798	755089	281437	1086080	1000200	684690	796343	1259790	810003	1313800	902498	727085	1138240	903809	244553	141500	301540	121600	139960	189512	304075	259667	461756	312856	258893	274120	125943	309945	353410	251591	205932	101975	378034	300721
488400	1174610	761942	1384430	990617	484215	1527360	738965	779328	292826	1096730	1019620	699500	820992	1260270	824773	1323430	910202	736853	1145700	905280	238529	137537	292688	118206	135710	182141	296103	254509	447836	304616	254524	270155	121294	302845	348002	245166	204371	99152.8	371296	292812
489600	1180880	765104	1374700	1002520	498787	1508610	747535	800089	304424	1089780	1028670	706551	834626	1254390	832730	1314110	909530	747577	1146850	905494	236507	132692	285350	114608	132231	177771	289741	251795	437969	296833	250314	264790	118191	296362	343253	239725	200915	97219.2	363149	284966
490800	1171350	772234	1358520	1007620	514711	1489660	758235	820086	317293	1092320	1038070	714143	848447	1248570	837961	1302260	906135	753069	1140850	894307	232829	129719	277618	111095	129092	172289	281255	249168	426637	289195	246503	263359	115527	290276	339540	235858	201804	95344.8	358059	279398
492000	1161020	773062	1333090	1008520	533890	1461580	763435	836417	327949	1078220	1037840	715847	855887	1239880	841268	1277150	897663	758481	1132170	886992	232893	126762	269947	108407	125461	169272	275904	246575	418667	279973	241923	261192	112068	283991	334444	229901	201126	93555.2	351318	271357
493200	1143020	774835	1304640	1010640	550876	1436150	769770	850547	339434	1069360	1036670	719950	863278	1226730	838772	1250820	886542	760568	1116780	869544	231573	124298	263648	105879	122579	165315	270027	244133	409460	270921	239794	262517	109726	280330	331754	226267	205047	92180	348235	266262
494400	1121420	773173	1270770	1008750	567304	1404530	772340	863188	349342	1048930	1029450	716892	862848	1213880	831924	1213660	870643	763088	1101170	853310	233917	120768	257264	103330	119927	162370	266794	243080	402332	263891	236334	262400	107723	276606	327288	220701	207786	91042.8	342634	260742
495600	1096260	772525	1237160	1008600	586261	1372880	776214	873257	357898	1038190	1021240	715334	863603	1196320	824387	1175320	852992	756200	1079140	831076	234818	118242	250958	101303	116612	159110	263462	241800	394480	255349	235700	265645	105897	272438	326882	217393	216474	90135.4	342021	256167
496800	1069060	770436	1200530	1005730	606211	1336580	776089	879590	366006	1015780	1007600	708504	857531	1183100	812339	1134550	832579	752465	1056340	806856	239029	114892	245057	100064	114085	158204	261450	242551	389587	250234	233228	269421	104648	269770	325571	213049	224006	90351.2	339495	252551
498000	1036270	767721	1160400	999852	624966	1301050	776564	886264	370953	1001470	997610	704366	853199	1160330	800077	1090610	809206	745991	1030690	781432	242687	112749	239805	98757.2	112034	156679	260344	242643	384432	243629	232876	275993	103937	268628	326870	210507	237197	90403.3	342041	251826
499200	1008140	762434	1120710	996368	641331	1261140	774071	890991	373641	977898	977027	692088	841882	1137190	782354	1041910	782613	739096	1003390	757918	250702	111208	236453	97786.3	110054	156874	262048	244156	382156	237663	232648	283951	103641	267401	328456	207767	249811	91426.4	342784	250199
500400	971745	756180	1079170	986990	657614	1226960	769807	891170	375403	958099	955895	680947	834251	1116370	764422	999939	756266	729349	975168	731761	257943	110242	233790	98128.8	109018	157835	264960	248365	380698	234224	233614	298829	104978	269180	333078	206774	271487	92408.8	348770	252718
501600	938319	747855	1038800	979743	673080	1193220	763318	889572	375047	930627	931846	668175	821584	1089550	744242	950292	727623	718768	944915	704117	271185	109463	230901	98588.8	109058	161012	271690	252218	382506	230803	235378	313751	106658	271480	338340	206121	291595	94660.4	354832	254682
502800	901285	738920	999964	969530	688858	1155880	756620	886430	374556	907484	908372	654976	810392	1062790	723451	907568	699306	704052	914176	674462	284639	109331	229240	99810.8	108681	164736	278304	260263	384370	227079	239287	337175	109022	277292	348254	206878	321736	97010	367274	259991
504000	867355	727152	958450	960306	699065	1115670	747842	878626	372476	878317	879942	641434	794356	1036910	701234	862635	670563	691235	881842	647360	305745	110428	229488	101063	110079	171818	290816	267771	392150	226291	243309	360992	111777	283918	358606	207297	349958	100833	381077	266767
505200	827637	717124	916793	952178	712785	1075610	737748	868346	369163	854152	852124	626684	779105	1007520	676599	819014	643440	672811	848379	615192	326376	112394	229057	103693	111060	179105	307010	279620	401506	225923	249533	396500	116044	293938	372332	210488	385727	105902	402173	277960
506400	790676	702018	876745	937759	721020	1035670	725670	855242	364599	820144	819888	608622	760606	976449	651910	775430	611538	655900	816515	587882	358043	113836	230962	106415	113927	189125	325231	292793	415628	227698	255719	429971	121563	305622	385458	212316	420632	111177	425532	292672
507600	752878	688227	835910	928960	727476	995742	715359	840778	360063	789878	787319	592402	744788	942669	625761	734068	580906	636434	781609	556972	389564	116912	233452	110124	117620	201376	348558	310513	437100	230398	264124	477288	126458	322542	406105	217078	460688	117108	455760	312734
508800	715444	670380	793938	914305	730615	953395	699059	822869	351705	755333	752793	571250	725883	908654	598959	694005	552124	619488	749266	530586	433465	121386	236793	113920	122220	215085	374853	327643	461910	233692	271849	522820	132433	341044	422793	221968	496702	124511	492726	335785
510000	677933	653003	755076	903814	730423	913288	682987	803656	344605	721380	719264	551049	705826	872294	572801	653556	521815	598668	713522	500178	476589	126307	242382	117416	127310	230273	408064	348864	494325	238707	281188	579862	139639	364245	445661	228860	536512	132568	537147	364238
511200	641668	633402	716477	887917	728195	872953	664927	782416	333938	687692	685291	532133	683476	837766	546756	615513	493671	578115	679821	475650	529782	131430	247938	121260	133243	246120	439074	369900	529756	244220	289754	629972	146430	389405	463328	235178	572492	142123	586244	396724
512400	607062	614747	677306	871812	723546	834365	648497	760000	323125	653587	652985	511268	661946	801681	519782	579744	465598	556559	644706	447635	580254	137513	254843	126031	139796	263560	474794	394717	573868	251975	301920	688935	153916	418422	489201	244309	607524	150070	639878	432606
513600	572733	592366	640290	856305	714786	794438	630350	738230	312129	619648	618434	489040	641049	763728	493960	544041	439139	536171	613460	424905	641823	144278	263649	130984	146726	283098	509609	415155	616748	259369	312101	735152	163595	449262	506333	252962	634110	159679	696387	470808
514800	541270	571841	604811	843951	705654	757394	610946	714847	300152	588481	585522	466965	620572	728524	467391	510017	411835	514205	582212	397736	692198	151014	270388	135331	153112	299758	543934	439024	665016	267580	326403	788959	170895	482802	530427	263191	662155	167805	752238	509342
516000	510275	548609	567757	826980	693364	719966	591647	692514	286206	557780	553965	446683	597907	693799	442652	479838	388218	491930	551103	377411	751395	158608	281126	139866	160676	317193	576484	459489	710301	276601	338477	825077	178715	516057	545649	271912	680350	178079	792017	548506
517200	481867	528000	534750	809937	680082	685489	572662	668444	273500	526765	524155	427148	578201	660016	418723	449548	363990	468693	519005	355665	797423	165938	289868	144209	166271	333238	610392	482118	757939	284686	354787	869404	186795	550546	566704	282848	700583	185565	834326	582986
518400	454347	505198	503287	794989	662590	650988	552098	647469	259872	495986	495666	406404	553892	629478	396363	421117	342350	446836	491698	336705	848667	173888	299813	149593	171838	349352	637707	498603	799600	292987	368477	891768	194826	580022	578983	293046	709689	194759	876033	617775
519600	429873	482645	474097	779159	645374	619398	533345	625563	247631	466709	468459	388578	533571	598936	373062	396183	321816	425863	464471	317438	882735	181109	309291	155084	176297	362976	663018	516954	842737	301680	386834	924178	202824	612867	595575	303740	723849	200053	918601	647625
520800	406683	461317	445915	765002	624835	594430	513232	602469	234263	440324	443665	369602	514975	570493	352659	372652	303232	406590	440976	301522	925242	188523	321419	159747	180873	377357	685742	529831	874425	313676	400651	931303	209946	638895	604152	312498	724393	207722	954626	670079
522000	385338	440533	421658	748313	606228	568125	494111	582905	221340	415506	420044	352181	496420	542533	332454	351243	286430	388892	415823	284420	945520	195085	331208	164960	185208	386276	705330	543220	904459	322756	419281	953034	214984	664939	617266	323098	734516	211664	989338	692637
523200	366898	420675	397378	731333	584638	540897	476466	565537	209242	390615	398166	334295	478019	519020	315285	332246	270085	372521	396065	269831	978460	200908	343516	170271	189182	397537	725666	553073	932322	332610	433360	954342	221548	686372	623000	332652	727172	217180	1012760	707402
524400	349593	401565	376575	714900	562513	517932	459883	549802	196940	369936	379429	319891	462798	497344	300358	315376	256418	357844	377468	257394	989926	207792	354443	176116	194070	404038	737179	562780	950914	341326	450374	967654	226420	706961	634103	342590	734373	220941	1039110	723570
525600	336428	383726	358113	700606	541436	495151	443503	531922	186298	349535	362659	304712	445311	478147	284744	296088	243705	343320	360465	245628	1013470	213626	366634	181345	197073	413845	752602	572536	971946	349218	463954	964121	230651	723287	637174	350833	724522	224540	1047090	728464
526800	322812	366414	339154	683084	520316	473774	426749	518213	175538	331388	346006	291371	429616	463976	272483	282926	233557	331935	346176	234655	1024610	218971	377340	187096	200480	417166	757057	578065	983524	358120	477820	967152	234822	736878	643604	357259	726627	229186	1065840	740026
528000	313839	350947	324144	667099	499016	456303	413290	504000	165580	314050	332226	279277	414782	449948	259516	268511	225092	319218	332618	224849	1032280	222942	388940	192278	204531	425281	766827	585283	1001200	367216	490900	967849	239523	748622	649922	364140	718001	230885	1071990	740545
529200	302648	335806	309578	650924	477610	440881	400346	490603	156566	300637	320102	267941	400831	441118	251031	258436	219008	308992	321828	217837	1041290	228205	398834	197539	207685	427495	766608	587791	1005010	373050	497240	959166	242444	754021	650902	367929	716472	234158	1088700	748001
530400	295563	322554	298320	637321	459229	428407	387463	478730	148074	287685	310047	254773	383749	430578	241024	244617	209529	294846	308011	203649	1007150	228208	388576	197418	194662	410261	717545	556700	945002	341182	480368	872677	216155	698056	579334	333685	611228	215833	959038	630999
531600	268758	278017	245703	557647	418149	386548	327417	408027	124802	247747	270124	200263	294624	389771	182845	185764	163174	244741	257453	147162	652418	160521	243073	144897	105461	267839	403832	328446	575891	182368	311547	461890	120503	407556	313603	189009	295028	123644	492496	308473
532800	196186	200806	170989	403144	312876	295516	245105	310459	83768	186185	193830	148656	208500	306686	130213	134764	119792	187492	208025	112781	279860	74603.2	118735	73716	47528.8	135660	192113	159585	280402	91955.8	161180	231003	64787.5	205410	180775	99132.8	162660	70676.8	256299	174485
534000	161010	179028	158295	352468	267698	257933	232476	296341	62972.4	176758	171360	142964	190001	279488	124115	124715	118918	182137	214629	114948	181185	43032.9	81239.2	45153.3	29453.6	90904.4	133024	107343	183708	61747.6	99996.3	156944	42550.4	129806	126511	63745	109350	48297.6	166132	120334
535200	150408	172620	163759	333819	247465	240931	231885	291408	54342.4	173706	154728	143769	180209	274217	122568	128975	126848	180718	232246	121957	130730	32971.2	63757.9	35187.6	21751.3	70077.2	105905	86550.8	143850	49171.3	78965.2	126526	33112	101753	106196	50819.6	84620.8	39932.8	128941	97822.1
536400	149819	172528	173987	322960	233480	234559	234055	286449	50560.4	177263	159163	147833	177982	281748	126360	139027	137030	184086	249507	131815	106570	29269.6	55785.2	31202.9	18511.6	58303.3	92004.8	77988	123453	42381.6	70139.6	114197	29100	91896.4	98850	45506.7	74444	36637.9	115794	89246.4
537600	154546	174962	185209	318461	222891	235515	235482	279456	48838	180857	161418	152740	176377	288870	131943	149350	147925	189387	264163	145279	99137.2	27815.4	53574	30578	17249.2	53673.2	86051.7	75902.8	114894	39721.7	68453.2	109024	27380.4	90054.8	98528.8	44108	71295.8	35996.4	112393	89085.6
538800	160444	178906	197779	320305	214340	240449	237275	272561	47845	182722	164763	155594	174381	294335	135215	159103	156332	193233	276116	159727	97195.8	29177.6	54137.6	32448	17312.4	53271.3	85970.8	78179.6	115698	39284.8	70499.2	108705	27481.3	93410	101367	44633.8	69947.6	37030	113314	92055.4
540000	164629	180690	207507	322994	208488	243769	240472	268543	46394.8	184342	167474	159047	173874	297208	137756	165588	160641	193928	280202	166340	95444	31243.8	56764	34443.2	18254.2	54301.6	88125	83016.8	120264	40112	76001.6	111293	28600.4	100121	106001	46042.8	70862.5	39197.6	115109	94279.6
541200	164545	178218	210701	319035	201746	243993	240278	261277	45517.9	184388	168344	160186	172479	296993	137182	169791	162126	193465	281304	168912	95745.8	33732.8	59540.4	36804.4	18799.6	55129.6	91410.4	90003.8	127408	41912.4	83114.4	116248	30073.8	108142	111748	48470.8	71499.6	41797.1	120395	97842.9
542400	163225	176201	210092	309312	194764	240196	235749	250425	44280.4	181555	166175	159710	167954	292441	136030	170241	160240	191254	279170	168620	97726.8	36266.7	62321.2	39449.6	19793.6	56100.8	93018.8	95178	131336	43616.8	89844	123523	31526.4	117263	119090	51390	75409.6	45300.8	129409	103393
543600	161853	172654	206945	301791	185772	234585	229818	239170	42252.4	177229	163602	156322	162868	285232	133892	167603	155754	188265	275364	166089	102153	39265.6	65750.8	42514	20841.3	57906.8	94636.8	100259	134675	45305.8	96329.6	125922	33510	124625	125188	54281.2	78598.8	48052.4	137373	108382
544800	158480	168408	202647	291348	178250	229047	225917	230386	40690.4	174664	164275	155013	158142	279548	133398	165634	153094	190729	273435	167918	122094	47005.4	79494.4	51182.1	25616.4	72474.8	124207	131441	175843	61262	127219	176753	44820.4	170548	175714	75205.8	120330	70201.2	208354	172942
546000	176035	191818	232539	329478	199792	260110	263025	262237	45847.2	204034	195959	181765	186395	319590	164228	195198	180210	229617	316550	200733	246969	90500	152790	93422.4	49960.8	137395	255536	256738	344850	125098	230844	349654	82967.6	318763	324174	145951	241205	122753	424614	331826
547200	214824	228345	269218	397658	230790	310668	305436	298870	57983.3	233861	241166	208384	219170	368218	192850	226896	205111	263098	355555	230817	481377	166886	261494	164725	91645.6	240076	444432	424454	605387	218556	372934	576885	140454	535835	500769	247651	394184	184133	744923	525552
548400	248617	256690	290566	451076	252145	345076	335407	325222	71738.8	249775	266182	225186	243885	399165	217147	246929	216201	280332	373966	250155	756632	250058	367976	235755	141300	347587	621609	571656	869789	318381	501794	770630	203624	736388	650305	349079	521791	233518	1046020	686190
549600	268294	271800	295968	485024	256006	360467	348830	335904	84309.6	247555	269433	230627	252657	407929	228287	255680	211900	277322	374066	250556	923338	298676	430732	280418	180578	412958	700346	637137	1015680	373786	577250	851998	244125	845674	710648	418428	559332	254234	1176900	734308
550800	264883	260742	279832	490664	247789	360191	337155	321893	87184	235865	252644	222436	247038	395173	225831	249082	197591	264132	354003	237916	984503	317075	459543	297050	207108	435304	716258	653176	1056590	399197	603371	875427	266250	874915	733951	443639	568076	266075	1217960	757514
552000	250843	245511	262112	471871	237184	348264	322303	304247	85195	222836	234910	210560	235800	373849	214859	228408	180018	248468	326916	219039	998936	328147	473437	303970	220580	447813	720560	661073	1077300	414650	616965	891913	279084	886095	748830	450414	565834	275108	1218800	763915
553200	236993	230835	243144	448574	226648	335655	306391	287707	81067.2	211409	220724	199429	224048	355015	205326	210991	165606	238891	307780	200529	1000280	337081	482006	304430	228082	451014	712981	655210	1071200	420585	619488	884200	283649	877578	753776	449362	560462	281895	1201070	766356
554400	225847	218314	229290	427689	218954	322848	293236	272326	76968.8	200344	207423	189126	213503	333602	194792	192888	153820	228948	290346	184713	979504	339406	484124	301870	230059	451732	710080	654341	1064710	423792	618751	880386	283886	858332	751341	443106	551569	284704	1167220	751956
555600	212050	206743	216197	405738	211589	305894	280303	261374	72633.6	190519	195518	179484	203029	316065	184834	178591	143915	220426	274203	170522	959463	332948	479976	296689	228642	446651	692183	641612	1037540	420115	609148	861834	280199	828929	740565	432260	540786	287084	1133950	742026
556800	198325	197461	205949	387275	204438	290038	267904	250834	68525.6	182611	184927	170819	193148	296442	173972	164185	136088	210545	261187	158669	926831	323764	473334	290565	226749	443622	686064	635790	1024570	414715	597132	848552	274534	802570	728045	422828	529685	284959	1095690	722251
558000	182582	188444	195079	368548	195791	272758	255766	240585	65047.9	176162	175912	163246	184686	281630	164794	153737	127197	202646	251140	148437	892544	317497	466037	283169	223727	436711	669038	623286	997373	406952	584509	829138	269498	776369	715259	410990	519482	282645	1067350	709218
559200	170046	180656	187016	353731	188380	258182	246596	231846	61591.2	170623	168042	157243	177391	267974	154369	144146	119316	195606	244292	140171	869962	311661	459720	277456	221203	433421	660689	616381	983714	401971	577430	816578	266312	756988	704896	402527	508000	277866	1041460	689343
560400	159175	174150	181138	338276	181666	246367	238536	224006	59300.4	167050	163239	152296	170766	258702	146990	137926	113782	189936	237383	134174	855978	305120	454943	271868	219434	426732	647994	604932	958834	396770	567460	798004	263271	735567	696302	393376	500132	273852	1020140	674441
561600	152829	168858	178475	328157	175628	238055	231697	217538	56913.6	164017	159923	147933	164860	250495	139901	132169	110090	183647	231809	128260	835210	298115	449996	267559	216034	423030	640127	600812	946966	391630	560695	786202	260240	719663	689686	386540	488407	268610	995156	655130
562800	147946	165385	176881	319018	172906	231786	224861	210643	54585.4	164349	159336	145246	160930	245558	135820	129876	107732	180220	228210	125055	818623	291835	446581	263623	214646	417453	625905	589138	925890	386677	549827	766478	258678	702608	683366	377942	480342	266590	972894	642439
564000	146223	162793	178331	312226	169449	228768	220873	205461	53238	165468	161445	142963	157331	241612	132908	128761	106899	176098	227092	122383	797185	286119	442413	260159	213825	413005	620838	583317	913576	383021	545897	754710	258436	689313	677681	372896	471213	261472	950702	624310
565200	145406	161456	182985	305770	166048	228652	216650	201888	51702.8	169310	166360	141816	156674	241368	132510	130925	108890	175438	228418	121898	780067	282293	437380	256548	211815	405908	604320	572869	890046	377618	535121	737025	257269	675085	671862	366285	462531	259719	927791	613111
566400	147573	161837	190423	303090	163879	231266	214602	199559	51233.2	174500	171650	142790	156746	241247	132735	133868	111469	175758	230848	122658	759466	276521	433662	255006	210551	401845	594437	566419	876642	373905	530665	721937	254896	662240	666834	361553	453052	254865	903192	597396
567600	151339	162942	199067	301079	162492	235695	213115	198381	50325.6	183019	180340	144223	159422	245253	135550	141258	117393	178490	236306	126478	739011	271844	430648	252146	208436	394191	582173	555916	853838	369628	523851	703332	253087	646208	659986	357111	445464	251342	880537	584774
568800	157885	166417	211917	303261	163221	246297	213129	198732	50080.8	193768	191680	146795	162782	250041	138050	149948	123898	182803	243246	132134	715492	265914	424488	249884	205247	388361	574499	549533	839030	365321	518922	684510	251485	634454	652792	351630	434008	245642	853876	565011
570000	165664	170466	226930	305717	164811	258721	214266	200096	50160.4	208878	207290	151613	169094	259680	144393	162869	134668	189248	253162	141012	690980	261849	419018	247804	202531	378880	560640	538233	812779	360235	512907	665524	248578	621084	645501	346258	426810	242732	832138	552575
571200	178748	177160	245305	310863	168120	276292	217928	204394	50818.3	227860	225700	157012	177026	270457	151730	179069	146915	198092	264837	152619	666455	256023	412902	244487	200136	372937	549002	529434	795748	355242	505132	643315	244697	607094	635652	342909	416372	235888	805244	533132
572400	193286	185285	266981	317872	172271	296783	222391	209301	51914.8	250648	248941	165104	187817	285658	161883	200636	163857	209145	280176	168233	639963	251570	406992	241598	196882	362466	533455	517096	768745	349066	495148	622253	241132	593336	628899	337585	406947	231813	783716	521979
573600	213285	195105	292032	328667	177713	322250	229550	216665	53812.9	277340	276494	175073	200666	302176	174223	225537	183137	221883	298996	188667	615650	245542	401293	238522	193443	355103	522054	507310	750246	343412	487754	598369	237353	579913	618509	332392	395248	224283	755292	502388
574800	236944	206192	319958	341497	186735	352474	238448	226602	56995.2	308832	310361	186622	216694	322879	189779	256872	208302	237507	320301	212342	585845	239888	394194	235243	188890	344570	505397	494188	726935	336140	478259	579028	231955	567310	612234	327643	388180	219322	733761	488794
576000	265630	219433	351601	355869	196365	387163	248708	237720	59962	343967	346886	200331	235085	346317	208165	294305	237770	255749	347914	241346	561701	233577	387709	232612	184950	335842	491928	482161	704152	329160	467960	554205	227300	552584	600231	320037	376098	212826	705376	471450
577200	300235	234240	384926	373634	208252	427582	262203	251129	64784	384668	390510	216361	254622	372850	229997	336501	271248	274150	377633	271754	530006	227109	379925	227997	180035	324460	476383	471508	682925	322329	458981	536874	221818	540375	591562	316103	369966	207234	681326	458653
578400	339775	249615	421507	391817	221588	468581	275701	265945	70026	424181	435888	233523	278330	402756	253192	383256	311194	296356	413931	308624	507818	221418	372417	224306	175883	315157	461602	456412	662172	314618	447174	512069	215934	527154	581490	309885	363621	200947	657900	444365
579600	386388	266098	460713	413941	234866	516042	292432	282979	75962.1	464194	487473	253620	302863	433162	279122	434122	354235	318317	452413	348472	477462	215691	364376	219928	171688	306257	446847	448358	642534	309376	439038	496471	211478	513680	575310	303961	354292	194532	634194	431705
580800	436164	282323	500132	437778	250062	560192	308493	302329	82666.4	504230	542261	274669	328876	465190	308715	491459	401846	343629	493460	392136	455736	209220	356659	215302	167380	296305	433625	435615	621708	301045	426133	474013	205636	501013	566810	297728	342696	189334	612827	419428
582000	493058	300298	541946	465549	266839	613172	327683	322538	90034.2	548331	600077	297028	354438	498297	338098	547379	451351	367384	534586	432601	430081	203584	348011	210911	163121	287635	419286	424728	604900	294183	416371	457484	199973	489109	557966	292267	331818	181895	590472	404457
583200	548258	316139	582286	490292	284060	660990	346704	343569	97665.2	589280	657152	320753	381924	533898	369898	611657	508300	394067	577194	476912	408867	198146	341736	207050	158284	277988	405504	412647	585246	285744	404474	440319	195352	477118	549162	286732	322532	178216	572316	395833
584400	608549	333746	625080	519424	301946	712057	366362	366358	105845	629880	716435	346235	409492	567355	401376	665756	561219	418357	621321	527530	387017	192274	333338	204023	154067	270173	394147	403037	569898	279937	395434	423653	189952	466000	541231	281989	311774	171886	552327	382155
585600	665652	350279	664786	546090	318362	758704	386138	390313	114338	666910	773462	372197	438474	603677	434003	725369	618874	444878	664297	573602	368005	186715	326118	197791	151112	260748	380603	393396	550490	273402	384644	408900	185442	455497	533104	276928	302923	169705	537001	373247
586800	723210	366086	704678	575283	335133	807611	405909	414479	123473	699866	826964	395673	465234	635237	464125	773690	673084	468933	708328	617452	349354	180962	317910	194873	147273	253964	369918	383094	535305	265492	376951	394396	179775	444732	524303	271447	292950	163665	517935	362238
588000	774468	381587	739990	601698	351464	850877	425918	438280	133120	732447	880086	423008	491335	668451	495767	825311	726800	492376	749045	656468	331586	176639	310742	191127	143211	244637	357853	374343	517773	259302	365837	383768	174234	434522	517752	266971	284469	160016	502732	353295
589200	826528	397106	773653	628066	368208	890435	444764	462929	142743	757237	924026	446858	516808	700960	524578	863872	777217	516743	790049	696737	317357	171374	303429	188142	138715	238670	347199	366178	505702	251957	355542	369525	169358	425710	507916	261702	276091	154442	487865	343073
590400	869805	412148	803596	654708	384190	928630	465302	487664	153202	781670	968925	473313	540929	731428	551794	903159	822726	536423	832645	728828	300965	166246	296234	183186	133907	231044	336447	357499	490507	245540	346612	360803	165367	415189	499892	257875	268521	149726	476074	335510
591600	910088	426052	829089	680136	398770	955853	483812	511886	164643	798193	1004880	496094	561755	764682	579558	930463	866840	557748	873208	762296	290184	162346	288262	178542	129697	224781	327336	350446	478004	239295	337307	348848	160789	406496	490589	251726	261475	145524	461163	326669
592800	944024	439269	853114	703500	414451	983452	501657	535501	176833	815880	1038570	519716	583227	790590	603682	948640	900555	575354	909038	786060	276810	158102	280262	174968	125447	218521	318420	343466	465646	232258	329268	341163	156326	397579	482574	248017	255074	141819	448747	319145
594000	969642	451923	869660	723756	429379	1001530	517556	559523	189782	826624	1065600	541786	601552	817278	626836	966499	933852	594161	946880	811783	267635	153362	273536	170658	121325	213316	309988	334684	452699	226620	319830	331739	151156	388058	473245	242562	247884	138642	435965	311716
595200	989371	465852	886918	746352	447295	1022780	534843	582419	203038	837152	1086750	562977	617840	841072	644148	966508	958122	604418	977432	827259	255841	149326	266186	166048	118040	207693	300196	329571	441610	220321	312222	326858	146873	381218	466772	239025	242306	135016	427030	304729
596400	1009020	477254	897802	762648	462398	1032740	549126	604139	217830	843046	1098410	581350	632354	867343	660266	970264	975978	621578	1008810	841674	248930	146206	258568	161879	114110	203267	292211	320704	430050	214864	302670	319227	142232	372880	458496	234045	237136	131971	417573	298070
597600	1020230	490130	908944	781510	481670	1045040	565530	626024	232254	848239	1107190	598866	643510	885569	673057	959486	982691	631145	1029540	845356	238271	142342	249760	157407	110712	198594	285443	314899	419189	209192	295014	314790	137559	364182	450590	229362	233974	128247	408799	291642
598800	1019480	500936	913796	796081	499060	1048430	580093	645647	246806	852244	1115500	616688	654156	905903	684016	954437	987289	642811	1054010	850388	232974	138928	243432	153180	106917	194179	280004	308573	408194	203782	286097	310603	133692	355746	442120	225195	230341	125446	401252	285662
600000	1023850	515311	918571	810422	519358	1050880	594890	666648	262227	854328	1117980	631061	662334	918383	691604	939358	982095	650708	1071290	846691	225844	135570	236301	149425	104189	191306	274874	303220	399426	197605	278866	309710	129976	347995	436133	222157	228155	122681	395407	280634
601200	1014230	525519	917713	820801	539007	1046280	606947	685764	275996	855676	1117560	645828	669383	934533	698628	925501	974780	661959	1086440	841959	221673	132707	229949	145495	101258	188706	268442	297771	389143	192065	270878	306264	125875	339888	428930	217873	226361	120333	390660	278394
602400	1007690	536049	916868	832328	560200	1042140	617446	701318	289639	852064	1106050	657285	672797	943723	699292	903036	961280	669743	1099250	832715	217593	129908	222501	142066	98252.1	186898	264701	294204	382224	186807	263976	305670	122477	333139	421178	215054	225392	117907	385014	273457
