# Supplementary material for: The singularity response reveals entrainment properties of the plant circadian clock
Source: Nat Commun. 2021 Feb 8;12:864. doi: 10.1038/s41467-021-21167-7 (PMC7870946; doi:10.1038/s41467-021-21167-7)
Supplement: Supplementary file 4 — Source Data [file 41467_2021_21167_MOESM4_ESM.zip › raw_bioluminescence/PRC_measurement/4h+10C (Figure 2, Supplementary Figure 4)/+10C_30h_T=30h.xlsx]

## Sheet: +10C_30h_T=30h
time (second)	CCA1 No. 1	CCA1 No. 2	CCA1 No. 3	CCA1 No. 4	CCA1 No. 5	CCA1 No. 6	CCA1 No. 7	CCA1 No. 8	CCA1 No. 9	CCA1 No. 10	CCA1 No. 11	CCA1 No. 12	CCA1 No. 13	CCA1 No. 14	CCA1 No. 15	CCA1 No. 16	CCA1 No. 17	CCA1 No. 18	CCA1 No. 19	CCA1 No. 20	TOC1 No. 1	TOC1 No. 2	TOC1 No. 3	TOC1 No. 4	TOC1 No. 5	TOC1 No. 6	TOC1 No. 7	TOC1 No. 8	TOC1 No. 9	TOC1 No. 10	TOC1 No. 11	TOC1 No. 12	TOC1 No. 13	TOC1 No. 14	TOC1 No. 15	TOC1 No. 16	TOC1 No. 17	TOC1 No. 18	TOC1 No. 19	TOC1 No. 20
1200	562214	552760	352526	780052	614906	1140970	1018120	467834	710074	593025	863600	441699	635672	656322	569937	1037060	885748	1006060	690489	366702	44401.7	31787.1	53718.4	53555.4	44506	43382.4	34815.8	48130.8	96626.3	46340	134393	79825.4	51512.8	42003.8	52307.2	68494.2	78227.6	50184.4	31289.2	58458
2400	638618	653195	401043	920079	678633	1375550	1157840	539001	839387	583462	1005110	478343	678466	699644	600028	1029700	807595	1016500	769194	396318	42660.4	29717.6	51760.8	55016.4	43219.2	43049.2	35986.4	46991.3	95153.6	44974.4	135937	80878	51835.8	42537.6	53207.9	66970.4	79822.8	50125.4	32046.4	57000
3600	650846	683778	403261	959575	710157	1420160	1168220	560098	836925	595173	983402	506926	683302	722216	610798	991606	767624	962567	780064	416777	43758.8	27256.4	49139.2	55307.5	40122.8	41610	34502.8	45077.6	89775.7	41882.4	128251	77754.4	49135.2	43831.3	49935.2	61465.4	75980.8	46990.4	31346	53428.4
4800	613804	630741	377785	897447	655203	1327880	1051800	538462	774312	559387	866221	511122	633548	689660	566380	898932	682850	857153	722684	418869	41313.2	24990	47471.7	54657.6	37987.9	40250.8	31298.8	43092.4	82764.8	38677.1	118879	74727.5	46826	43028	46105.4	58037.6	72882.9	43706.8	30610	49823.3
6000	583758	585443	366757	830318	607233	1224560	940163	509280	699081	514461	743384	504409	578405	642880	500798	812560	608676	751695	636069	397768	37011.7	23159.6	47260.4	52968.3	36567.2	38604.2	28848	41474.8	76821.3	36626.4	113549	71909.6	45561.7	40334	42476	55105	70840.8	41363.3	30070	46394
7200	553125	535776	351785	755685	551480	1115160	823227	478533	622839	472501	625377	475479	526735	588700	435928	740517	540912	660562	557266	363703	34022.8	21904	46182.4	51119.6	35377.5	37176	27132.1	40798.4	72531.2	35209.2	110340	70353.8	44258	38356.4	39406	52764.4	71258.8	40218.4	29548.8	43434.4
8400	520160	486871	335214	681865	499958	1004910	723527	451371	555462	433696	530166	441827	478261	537833	387851	678380	486054	586217	491605	335986	32265	20693.6	44955.6	49632.9	34270.8	36242.9	25610.8	39976.7	69789.2	34253.2	108538	69392.4	43900.8	37192	37743.2	51419.6	71806.8	38618.8	29268	41413.2
9600	483249	445346	315540	622078	456388	904223	646118	419060	505122	394758	473368	412442	438834	499687	357230	616720	442023	526313	439185	313548	31565.2	19721.3	44859.2	48028.4	33672.9	35783.2	24919.6	39267.2	68457.2	33763.8	107055	68613.8	44119.2	36066.7	37368	51247.2	73088.8	37683.3	28967.2	40885.2
10800	449837	408607	297076	578528	418480	815456	577000	386957	463651	358203	444380	385398	404870	469590	329074	562908	402316	474824	399794	293654	30939.6	18883.6	45202	47257.5	33305.6	35283.8	24620	39318.8	68303.2	33742.4	108274	68404	45370.4	35526.4	37384	52067.1	73706.4	37141.3	29078.4	41908.4
12000	417369	369948	275678	541068	376120	739209	515142	360065	432407	326830	419761	356227	374408	445405	303379	515536	366225	430944	368157	274749	30541.6	18658.3	47487.6	47106	33673.3	35588.8	24974.2	39336	69595.2	34258.8	111364	69733.3	46964.4	35519.6	38036.4	53724.4	75195	37389.2	29712.9	43416
13200	388988	335574	258050	502798	340220	668742	461536	335244	405666	298356	394019	329449	348828	426559	281071	477528	334825	394670	338278	257984	31279.6	18668	48750.4	47679.2	34500.8	37132.5	26194.4	40325.8	71878.8	35534.8	117173	71446.4	50155.8	35521.2	39323.6	56551.6	78435.2	38214.6	31090	46067.9
14400	363301	305840	241785	464028	304898	605584	417864	310977	386110	273177	365582	304135	327215	412480	261655	440864	306237	363511	312102	242173	32566.4	19250.4	51648.4	49266.8	36399.2	39458.8	27541.3	41936	76215.8	37392.4	122837	74542.9	53140.4	36700.8	40844.8	59546.4	82439.2	40122.8	33133.8	49217.2
15600	342183	279086	228428	426235	273177	545990	380379	286882	364750	250835	337115	279906	307415	402153	243016	407763	279443	332263	287007	227168	33694.2	20156.4	54905.4	51616	38676	42567.1	30318.4	44305	82076	40430.8	131112	79237.6	56158.8	39015.6	43512.5	63385.6	87484.4	42967.9	35932.8	54056.3
16800	324215	254486	212950	384228	244387	493542	346983	267428	343448	230161	310019	259640	285954	389304	227868	376155	256257	306837	266486	212699	35955.6	21784.6	58924.8	55055	42315.2	47021.2	33105.4	47688.8	89153.8	44053.2	142816	85105.6	60530.8	41686.3	47417.2	68600.8	94621.6	46213.2	39218.3	59107.6
18000	306770	231696	198451	343373	218802	447383	318683	248862	322399	210442	286574	239888	267021	377390	212494	346936	236404	283386	249329	199847	39045	23600.8	64840	59867.2	46225	52306.4	36520	51727.5	97922.4	48581.3	156766	94058.4	64815.4	45843.6	52296.3	74542.4	102829	50398.8	43681.2	64430.8
19200	290555	211255	184306	306388	194858	403303	293743	230825	302711	192822	266113	219735	249951	363100	199569	319984	216391	262557	233641	186980	43055.6	26129.2	71324.8	65772.9	51410.8	59362	40811.6	57587.6	108685	53808.8	172383	104426	70864.8	50952.5	57915.2	82556.7	112578	54384	48804.6	71074.4
20400	275559	192957	171397	273729	172352	363810	268036	212559	281686	176195	246252	199917	230291	340366	186514	293498	196572	241408	217620	176188	48298.8	29155.6	79445.4	72506.4	58274.6	68042	45868	64623.3	122178	60988.8	191082	117596	77086.8	57197.2	64789.2	91885.2	123223	59767.2	55367.2	79156.7
21600	258638	175230	159997	245118	154264	328462	244395	196191	258800	159317	226863	180823	210897	321511	174806	271034	178018	224317	202245	164756	55318.8	32475.2	88976.8	81045	66950.8	78574.6	52161.2	73542.8	138835	68648	215016	134913	85542.4	64322.4	74022.8	103390	135650	66450.8	63046	88001.6
22800	242310	160044	148406	220141	139425	295585	224865	179783	243000	144988	208581	164538	195242	304874	163278	249623	162461	208049	188182	153986	63045.2	37142	101408	91596.8	77691.7	92502.8	60731.3	84920.4	157710	79400.8	242761	156880	94963.2	74124	83777.5	117106	151098	74712	72566.8	98694.8
24000	225404	146749	136327	199877	125866	264981	205970	162745	227345	131781	192746	149978	179500	288151	151279	229482	147052	191425	174265	143676	72818.3	42708	116751	104127	90730.8	108936	70628.4	98355.6	180512	90450.8	277523	182277	105349	85447.6	96091.6	133340	168962	85414.6	83319.2	111934
25200	213165	133828	126478	182497	113485	239357	187977	147994	212522	120951	176407	137284	164072	270841	140300	210732	132817	176217	161059	140115	84046	48928.3	134844	119684	105235	129492	82903.8	115858	208508	103316	319272	213490	116130	98173.3	110898	150675	192353	97590	96496.3	127112
26400	197262	122098	117586	166873	102165	215881	171328	135373	199089	109424	161439	124216	149758	253871	131217	194508	120834	162878	149043	132114	97706.7	56240.8	157032	137119	124271	153238	97870	135667	240610	118942	369697	249629	128365	113228	128999	170154	222007	111387	110725	144090
27600	184475	112459	110372	152188	93070	196139	156948	124275	187754	100329	147637	112967	137668	235894	121832	179666	110052	150262	136776	123782	113805	64922.5	182974	157186	144788	179890	115714	158132	278014	136952	426989	291442	141591	130976	148263	191632	254997	129070	127235	161439
28800	169796	104351	102627	139580	84764	177422	144069	113511	178295	92086.8	136018	103400	127204	218158	113358	165430	100445	139070	124603	116005	132843	74608.8	212734	180514	166672	208817	136917	183433	318728	156388	488793	334530	154487	148217	169697	212778	292495	146087	144327	179944
30000	159032	96095.6	95526	129138	77628.8	160216	132279	103554	167900	85125.4	125056	95370	116228	203218	105578	152910	92205.8	128362	113600	109112	153542	84934.6	244610	206978	189456	238058	159341	208677	362865	176466	557498	380589	170952	165447	193445	238259	332362	166135	162429	200056
31200	147869	89539.2	88467.2	117995	71243.6	145784	121584	95594	156510	77832.8	114396	88494.8	105822	189045	99696	142879	84120.4	119398	104566	102881	174493	97863.6	276358	231354	210104	266322	180540	234302	406021	198599	625394	425604	187295	181294	220443	262036	374715	187472	178593	220358
32400	139428	83419.6	83375.2	108259	66128.8	134014	112592	88733.6	146571	72587.5	106742	81723.8	96889.2	175056	92705.6	133089	78060.4	111920	96407.5	98353.2	197562	107954	308115	256587	229988	293566	202688	261371	445013	218348	692708	469690	205068	198503	246258	286203	415468	210357	192703	237598
33600	129726	78521.6	79601.3	100520	62159.6	122435	104342	81941.7	138122	67591.6	98990.8	75841.2	90553.3	162129	85978.8	125368	72402	104879	88674.8	93178.8	217284	118572	339093	282163	246680	317444	223669	284505	479308	238380	750684	509192	219196	213911	269619	309596	449248	233968	206389	252845
34800	121815	73992.1	75116	93856.4	58168.4	112374	96651.7	75622.8	130407	63220	92426.8	70408.8	83376.8	151053	79278.4	118322	67320	98760	81966.7	88033.2	235800	131358	368464	304820	263881	339223	242548	304100	510473	253988	803211	540964	231838	227646	289516	332266	479446	251744	217289	266902
36000	113435	69660.8	71349.6	87749.6	55527.6	103830	89801.2	70862.9	123220	59772.4	85742.4	65736.4	76576.3	141444	73162.5	111415	62504.4	92495.4	75766.8	83790	251134	141014	391496	324696	275632	354634	257068	321131	533492	264268	848748	566369	241426	238104	307708	352361	505776	264428	224683	278344
37200	106537	65823.3	67522.4	82068.3	52102	95707.2	83985.4	66132.8	117233	56466.4	80344	60763.8	69646.8	133157	68223.2	104269	58426	86849.6	70121.3	79813.2	261156	151485	410297	342033	283364	366393	266023	335193	546794	271800	883510	586008	249253	246369	320267	370409	530202	275024	229460	287792
38400	99158.8	62458.4	64900	76868.4	49553.3	88490.8	78504	61715.8	110480	52794.6	74488.8	56447.2	65174.6	125478	64194.6	99066.8	54926	81868.8	65476.4	75367.5	270516	160238	423448	354524	288235	375323	271846	347222	556327	279935	909549	597817	254735	253083	329738	386072	545921	286361	232278	294916
39600	92075.6	59092.1	61806.8	71775	47809.6	81676.8	73117.6	57625.2	104463	49669.2	69292.1	53007.6	60906	119265	61546.8	94262.9	51540	77326	61407.5	70124.8	276131	169002	433196	365305	290144	380019	275767	355568	560840	285035	923246	602683	259145	258227	332645	400476	553466	294133	233921	298042
40800	85458	56121.6	58999.6	67240	45636.7	75868.8	68273.6	53700.8	99170.4	47128.8	64710	50002.5	58128	112940	58162.9	89995.2	48341.7	72733.2	57863.6	65252.5	277709	175411	439326	373305	291806	384082	278010	360484	559608	288153	928994	604202	260470	263430	334823	407914	555946	304580	234224	299036
42000	79859.6	53058	55878.8	62752.5	43436.4	69972.9	63853.6	50183.2	94895.4	44680.4	60572.9	47428.4	53928.4	106881	54720	85556.7	45776.4	68235.4	54518.8	61196.4	276367	180817	438959	377340	290620	382855	276718	360718	557087	286457	929148	601941	260958	266014	336138	413784	555209	314118	233138	299383
43200	74305.6	51031.6	52963.6	58980	41744.2	64638	59535	46830.8	90358.4	41762.9	56353.2	44554.2	50259.2	101669	51613.8	79418.4	43155.4	63962	50666	57847.2	273766	182994	435964	378863	289275	382150	270727	361661	554143	285557	931794	599938	261914	267427	334983	415522	553093	328478	230058	297617
44400	69434.6	48135.6	50391.6	54762.1	40068.8	59532.5	55188.4	43828	86316	39138.8	52235.8	42040.8	46914.6	95498.8	48356	74325.4	40317.2	60073.8	47230	54615.2	272674	184747	433844	379867	287089	381217	264344	359450	548994	283522	927547	598822	262345	267911	334306	418577	550725	336042	227154	295790
45600	64424	45267.1	47191.6	51031.2	38636.7	55501.6	51588.3	40821.2	82350	36838.3	48687.2	40017.1	44610	90365	44909.6	70037.6	37913.3	57140	44650.8	51252	272546	185495	431454	380416	284330	380661	259035	357555	544187	280204	921668	596232	260358	269585	332978	418260	544987	333348	223837	291114
46800	59671.3	43191.6	44567.1	47623.2	36752	51355.8	48123.2	37614.6	78662.8	34675.6	45763.3	37336.8	42320	85552.8	42662.8	65156.8	35824.8	54183.3	42190.4	47777.1	271226	185574	428155	378148	281456	378459	256561	354431	539951	277689	911799	591110	257993	271087	330872	415711	540463	328140	221698	286284
48000	55244.8	40955	42002.8	44628	34979.6	48096	45297.5	35050	75450.8	32648.4	42787.2	35697.9	39833.6	80741.3	39882	60744	33513.8	50672.8	39412.5	44682.4	268163	185042	422949	376028	278355	374998	253337	349818	534888	275298	906627	585692	255808	270619	327880	413271	534509	323805	219656	282312
49200	50823.8	38914	39427.9	41602.8	33654.4	45159.2	42431.2	32813.3	74040.4	30835.2	39999.6	34003.6	37118.8	75908	37265.8	56603.6	31899.2	47801.7	36828.4	42221.7	263655	183150	416630	372944	277288	372793	250193	346269	529521	273711	900701	580445	253613	270964	325973	411293	531993	321886	217702	280901
50400	46843.2	37152.9	37230.4	39226.3	32516	42773.2	39698.3	31134.8	71731.7	28914	37590.4	32511.7	35234.4	71570	34794.4	54188.3	30262	45496.8	34338.8	39812.8	259596	181960	413219	370410	274494	372365	245784	341927	523496	271586	891313	576080	252088	271427	324764	405058	528750	324420	215006	280345
51600	43507.9	35215.2	34915	36948.8	31452.9	40800	37390.4	28960.8	68259.6	27538.8	35791.2	30932	33582.5	67140.4	33037.1	52367.2	28990	44049.2	32316.4	37815.4	253355	180272	410508	367820	272996	372903	243004	338830	520974	271433	881632	572732	250894	272255	321486	399201	523447	322350	213889	277797
52800	40540.8	33568.8	32895.2	34942.9	30926.8	39483.6	35790.4	27599.6	65857.5	26052.8	34292.5	29836	32591.6	63750	31274	52051.3	28169.6	42644.4	30680.8	35773.2	249992	179306	408316	365994	271536	372434	241723	335347	516084	269817	871471	566209	248925	272297	319415	393584	519041	319838	212347	275157
54000	38366	32263.2	31213.3	33512.8	29265.8	38690.8	34667.6	26266.7	63133.6	25349.6	33540.8	28360.8	31515.2	59729.6	29504.2	50110.4	27730	41316	28887.6	34296.7	246620	177636	404712	361386	269917	368821	238299	332201	512133	266724	860248	560702	247932	271578	316373	389273	514740	316565	211555	271018
55200	36529.2	31380.8	29763.6	32470.8	28491.2	38766.3	33754	25533.2	61830	24456.4	32675	27849.2	30277.2	56377.6	28086.4	48871.7	27577.2	40396.3	27584.8	32956.8	241632	175724	397620	357420	267336	365960	231879	328799	507646	264494	849806	555805	245454	271725	314484	382438	507455	312027	209838	268580
56400	34737.6	30778.8	28674.4	31895.2	28380.4	39859.2	33613.3	25314.4	58918.8	24181.7	32946	27629.2	29257.2	54279.6	26837.9	48707.2	27947.1	40674.4	26637.6	32118	238484	173466	394388	356165	264289	363677	227607	326194	501050	261678	837009	550950	243298	269983	312498	378276	499950	308149	208321	264761
57600	33700	31032.8	27334.8	31843.8	28162	42166.7	34262.4	25797.2	57410	24502	33603.3	27964	28899.6	52720	26574.4	50240.8	29400.8	41289.2	26422.8	31613.6	234166	172483	390569	355314	259913	359991	223922	323245	493393	258408	816504	542078	239751	270034	310798	370632	490960	302054	205735	261684
58800	32902.4	31697.1	26887.2	32214.4	28342.1	46201.2	35790	26389.6	56596.4	25282.1	35536.8	28740.4	29474	51730.4	26797.6	53189.2	31602.5	42924	26198.8	31443.6	230777	171164	386827	352581	255917	356690	223339	318912	486414	254408	795117	526424	237168	266770	305309	363428	478956	295625	204121	256056
60000	32874.6	33119.2	26562.1	34000.8	29402.8	51403.8	38696.8	28501.3	56370.4	26736.8	38559.6	30410	30055.8	51902.4	27024.8	57994.8	35328.4	46023.8	26677.2	32236.7	228177	169306	380416	347823	251129	350508	219414	314650	478949	250276	772323	512978	233004	262428	300268	356297	467872	287778	202730	251670
61200	34024	35307.9	26970	36811.6	31362.8	58862.8	43439.2	31710.4	57035.8	28723.2	43152.4	32717.9	31538.4	52422.1	27691.2	65366	40829.2	49752	27880.8	33823.6	223328	166080	372157	341786	243185	344110	215110	308608	469522	245714	752833	497619	228211	257686	296321	352292	454511	281680	200442	247715
62400	35932.1	39113.2	27764.2	41100	34579.6	68981.7	50588.8	36265	59929.2	32078.8	49432.4	36359.6	33406.7	54783.6	29129.6	75364	48212.4	56551.7	29913.6	36611.7	217474	163208	364874	336240	235475	333921	209805	303816	459584	239533	731807	480755	222695	250845	291750	346526	442698	272758	197036	242584
63600	38963.2	44414.2	29224.4	47079.6	38912.8	82398.4	59490	42813.2	64865	36659.6	58234	41121.7	37202.4	58135.4	31458.4	88725.8	57902.8	66557.2	33245.8	40871.6	209201	158722	358055	329089	227214	325282	205311	297012	445082	232243	704674	464776	217633	243956	284812	340391	426636	262913	193000	237547
64800	43500.4	52133.6	30928.3	55703.6	45396.3	100550	72668.8	51120.4	73787.2	43025	69931.6	47223.2	42917.1	63708	35392.9	106198	69970.8	78913.6	38264.4	47030.8	198081	154775	348717	320033	217530	314917	200271	289846	429973	224165	674195	447673	210767	236445	273862	331257	408375	254756	188556	232107
66000	49569.2	62766.3	33677.2	67485.8	53431.2	122203	89255.2	61772.4	84458.8	50740.4	85497.5	55504.8	50229.2	71780.4	40641.6	127720	84578	94124	44637.9	54420	188013	150114	336297	309377	208113	303133	192997	278597	412841	215058	642168	427989	204373	227268	263457	321163	390978	243340	183771	225771
67200	57291.2	76849.2	37650	82139.6	64726.7	149728	109615	75007.9	98760	59678.8	104430	64478.8	59672.4	82099.6	46861.7	153558	102490	111672	52466.4	64369.2	178224	144758	321910	296703	197369	289114	183962	268038	396493	205425	612960	411378	196078	218955	254380	312443	373738	234338	178647	218986
68400	67048.3	93532	42811.2	100584	78326.8	181134	134350	90988	116010	70852.4	127355	76149.2	71495.2	95500.4	54782	184303	123234	133524	62129.2	76955.2	168324	138626	307098	285488	187338	273520	175883	257642	379448	196404	583243	391705	185843	208910	245302	301755	354544	223023	172002	211187
69600	79288.4	113694	49374	123307	94575.4	217760	163697	109749	137149	84478.3	154797	89486.7	85347.2	111226	64011.3	220720	147929	159292	74201.2	91092.4	160545	133407	292022	274299	176990	259069	167348	247742	361166	187365	551957	373209	178930	199581	237339	290753	337195	211035	165838	203695
70800	94266.3	138145	56027.2	150045	114429	259842	198813	130731	161627	101046	186658	105110	103384	130733	75978.8	260052	175800	189896	87964.4	108871	152263	127296	274056	261240	166662	243962	159410	236899	342312	177844	523872	354764	171348	188980	226770	279612	320819	198944	159529	196387
72000	111483	166019	63613.6	182035	137477	308256	239103	155354	191469	118752	222267	123560	125142	152083	90227.2	304882	204374	222366	103306	128904	143593	121898	257937	248111	157818	229644	150646	224702	325001	167462	492053	334390	165304	178260	217366	268147	302014	187044	153797	188148
73200	130898	199030	72537.5	216925	163899	363842	281418	186428	225059	138862	260011	143482	148358	175034	107429	354551	236247	256634	120200	150792	135438	116126	242020	234162	147601	213372	141743	211190	308378	157213	462132	317018	157734	169092	206971	258641	284190	175886	146964	180263
74400	152937	233851	82780.4	255947	192170	415194	325749	214893	258078	159877	299984	165330	174508	201336	125536	408729	269652	293476	139231	174514	127343	110248	226216	220568	138281	200257	132994	197591	293503	146915	434830	297079	150220	159677	195396	249083	269242	165677	140412	173098
75600	176486	270818	95234.2	297842	222930	470992	371254	245559	293457	184495	341429	188242	201647	230753	144070	463159	304816	331960	160208	199789	119592	104420	210834	208015	130415	186924	124443	185251	278688	137726	408687	279853	143720	150189	185350	238180	254159	155213	134298	166754
76800	201539	309081	107256	342840	254356	529495	415949	275354	330505	210642	383420	211563	232026	261285	162682	516087	339830	373747	182412	228311	111835	99099.2	194956	194985	122242	174354	117401	172756	264834	129473	384372	263968	138153	141326	176694	227938	239710	146047	129254	160099
78000	226737	348282	117960	389274	288039	589844	460890	307018	367308	236512	425236	234999	263352	293753	183100	569684	373631	414813	206216	257621	103879	93708.3	181631	183581	115600	163221	111656	161592	253390	121126	363427	248838	133157	132526	167146	217740	226310	136900	123161	153311
79200	252526	387676	127610	437446	322956	639362	505774	336696	403980	261907	465280	258576	294824	328019	203836	614010	407276	453688	231693	286158	97048.3	88336	171069	171796	109201	152281	105445	150816	241801	113897	343414	232754	128319	124237	158034	208069	213362	128880	118474	146901
80400	278695	425163	137023	482626	356388	670724	548489	364157	439415	286764	504276	282097	326088	359165	227013	657031	437680	487710	254218	311355	90642.8	83278.8	160626	160938	103383	142642	99239.6	140356	231173	107300	325853	219058	122686	116390	149011	198855	203187	121415	112554	140408
81600	304566	459273	147440	525610	386762	695404	584196	388711	471405	309807	538438	304830	355061	387842	247219	692814	465494	518597	276112	334314	84820	78178	149908	150690	97960.8	133974	92273.6	131423	220681	101070	310554	205443	117428	109723	141852	189206	193702	114313	107833	134636
82800	329450	488211	157428	565020	417087	715096	618568	409117	501495	331512	566953	327159	382859	415824	267723	728599	491230	546425	301485	357448	79711.6	73826.3	139853	142257	92673.6	125097	86849.6	122918	211623	95498.4	297456	194312	113485	103032	134862	180166	185477	108866	102682	129110
84000	352340	511716	164887	602900	444493	734884	642266	426552	533883	353615	591729	345666	409094	443233	284701	754575	512918	570336	323157	378938	75653.3	69554.4	130792	134426	88530.4	118554	82232.8	115725	203308	90828.8	285802	184118	110055	97256	128696	172496	177203	103266	98734.8	124363
85200	375614	530023	167888	636490	469135	756323	660689	443456	559362	373833	611655	362050	434231	465517	302583	772292	532080	585498	343211	396269	71473.6	66247.1	123760	128045	85028	112859	78022.5	108857	196677	87032.8	274960	175127	106850	91365.8	122807	164572	168954	97851.2	94554.6	119734
86400	396872	546096	169400	664707	488163	777510	673224	454618	583974	388653	625332	376478	457806	482304	319190	780529	544738	594960	362590	408893	68337.5	62779.6	116315	122248	81776.8	106953	73617.6	102097	189087	82537.9	265712	165969	103078	86559.6	116848	157552	161171	93364.6	90895.2	114866
87600	416718	556754	169898	687455	501942	792914	679405	460578	602146	399072	633750	387813	475164	494964	332931	784435	552155	599002	378367	415195	65462	59795	109230	115896	78288.4	102496	70117.5	96148.4	183083	79084.4	256824	158018	100220	82084.6	111291	150685	155528	89036.8	87794.6	110405
88800	433202	562780	171170	703378	510617	803655	682169	462426	612952	408795	636946	396373	489530	508038	347392	779374	554428	596948	391628	425587	62026.7	56815.2	103058	111340	75140.8	98901.2	66525.6	90488.3	176785	75670.8	250515	152011	97960	77908	107338	144981	152282	85779.2	84636	107548
90000	443364	551246	168224	706524	513627	809162	668747	456486	619607	412973	632145	401347	495662	512851	352540	773410	549214	592208	401144	419895	60437.6	54587.1	98855.6	107191	72989.2	94470.8	63434.3	86194.8	172871	73662.4	243242	147676	95678.4	74209.6	102937	139317	147256	82841.6	81554.2	103748
91200	451465	543650	165213	709300	512985	815735	665382	451029	628400	412473	629773	401260	498536	516850	363999	762209	539456	581314	408337	411230	58435.4	52380.4	94436.7	103630	71013.2	91712	60983.2	81737.1	168549	71243.3	237530	143327	93724.2	71218	99897.5	135109	145634	79531.7	79155.6	100683
92400	458900	527192	162275	702401	504434	818010	651138	444255	631836	414465	619472	401873	494133	518862	366473	754354	529254	568886	410610	403381	55993.2	50564.6	91708	101370	69726.8	89839.6	59410.4	78640.8	165014	70192.8	233829	140666	93140	68432.5	97333.6	131409	144177	77073.2	77237.1	97604
93600	461699	506920	157688	685508	493602	814327	632145	435514	630992	410253	606102	399941	492009	521498	371933	735389	517006	557331	415110	393979	54595.2	49192.8	88695	99641.6	68283.3	88324.8	57301.6	75637.9	162058	68873.3	230008	138271	93004.2	66839.2	94641.3	127727	143566	74649.6	75724.8	95151.3
94800	461299	488391	151454	670171	479430	805683	614032	423567	625866	406892	601680	396736	487813	519466	370136	712635	502760	539578	418332	379648	54050	47968.8	87024.8	98627.9	67149.2	86925	56248.4	73451.2	159574	68299.2	226407	136270	92194	65389.6	92186.4	124098	142348	73034.4	74364	92604.4
96000	458360	470047	143574	652352	461388	793976	593214	407700	615600	396219	581965	387803	477047	507664	367933	685438	482320	518583	413135	363385	52662.8	47228	86014.2	98204.8	66588.3	86560.4	55105.6	71907.2	158482	67695.8	225215	135458	91812.4	64569.6	90106.3	122363	141781	72014.8	73410	91579.2
97200	448772	446773	136419	624345	442890	778464	567275	390586	599444	384648	556338	376621	465397	496802	361164	663197	462094	499550	406924	342609	52031.7	47082.4	85502.4	98430.8	66566	87245.4	54472.8	70355.2	157623	68305.2	224738	135434	92471.3	64158.8	89704	121283	140878	71400	72690.8	90282.8
98400	435365	418496	131074	598212	423329	759188	545274	373802	576302	370380	527369	364684	454243	482414	351836	635538	442496	476134	399485	318858	51778.8	47762.8	85807.9	100347	67223.8	87630.4	54714.6	69503.6	158180	69140	225413	136190	93370.4	64894.8	89229.2	121410	141339	71364	72714	90607.6
99600	424872	389970	124814	565028	398530	735729	522366	352644	550623	353426	496452	349388	433121	463505	339138	610447	418634	448965	388381	296178	51586.3	48315.6	86641.2	102428	68836.8	89554.2	54879.2	69577.6	159451	70858.8	228604	138605	94172.9	66862.8	88951.2	122356	141743	72457.1	74396.4	90443.2
100800	409679	358529	119251	525824	372824	706189	495605	331382	524685	335790	464413	333728	412191	443480	327336	583302	396157	423773	377134	276009	52104.4	49645.8	88594	106238	71765	92886	56147.9	70817.2	162463	73351.3	233988	142225	96390.8	69915.6	89260.8	123752	143700	73909.2	76864.6	91564.4
102000	391909	329944	115436	492193	349803	671557	470357	312052	499371	320132	434985	319692	388786	419823	313290	557988	371950	399873	363561	253387	53281.7	52374	92104.4	111837	75392.8	97256.7	57961.6	72770.4	166469	76728	241823	147521	99066.3	73831.2	90271.6	127230	147042	76173.3	79535.2	93019.6
103200	371642	305498	109270	465681	326461	633133	445953	291455	471042	301375	405808	302876	360882	394108	297869	527513	346817	371844	345241	233925	54696.8	56134.2	96905.2	118398	80413.3	103488	60150	75446	173519	81776.8	254360	154205	101788	80135	91405.2	131822	152246	79742.4	83424.6	95902.8
104400	354876	281076	103028	436257	304318	593615	417452	270168	451731	281832	379186	285568	338546	367028	281208	500764	324253	348963	328830	213650	57060.4	60389.6	102804	128238	86691.2	110560	62785.6	79583.8	182378	88037.6	269277	163786	106495	88682.8	93935	137569	158516	84009.2	88753.2	100085
105600	335662	258341	99199.6	408930	282961	552666	393374	249822	423436	263509	353263	267679	321534	340524	264949	471224	301403	325898	313288	192294	60115.6	66095.4	111100	139814	96254.8	121299	66587.1	84988.8	194341	96425.2	285474	176443	111826	100086	96874	144739	167678	90013.6	95217.9	105560
106800	318280	236645	94397.2	376663	261267	513645	366761	227951	393909	246257	327204	250583	297549	317074	247846	440524	279349	300574	295524	176646	63149.6	72781.6	120173	151662	105840	133744	71404.8	90989.2	210542	106675	308707	193388	118128	113275	102141	153332	179705	97935.2	102507	111807
108000	300486	216321	88948.4	342969	238308	475227	342175	208348	361782	228471	303018	234572	276076	295346	229730	414724	256951	279185	278043	163162	67266.4	81245	132205	166987	117015	149013	77516.8	99398.8	228735	118386	338721	212948	127154	128438	107949	165225	193337	106878	111460	119881
109200	281773	198220	84155.2	311424	218869	437748	319262	192347	330605	212941	277876	219171	257776	273472	210260	388320	236826	255105	257706	149910	70749.6	88592.8	144325	180575	128069	163607	81174.4	107063	241639	127311	356488	223266	122036	141301	107148	167046	190760	105678	114992	110945
110400	249464	176923	77940.4	270946	192682	370128	270329	165529	273155	181824	229999	186107	204916	230527	169314	323912	186132	194676	210809	124506	54789.2	66105.2	107664	137521	88731.2	123803	57193.6	74234	173855	85118.8	230826	136466	72715.6	94835.8	67894.8	108561	108571	59728.3	75193.6	60078.8
111600	178666	125712	64925.4	191599	132254	243040	185320	113798	180434	128133	150910	127383	129503	160464	110905	216457	119269	127842	147175	93857.9	26614.8	28100	44570	56482.4	38811.7	56450	29198.3	33782.4	77346	36973.8	94768.4	56205	34664.4	41556	32696.3	51927.2	51109.6	28215.2	38014	31114.8
112800	142100	100733	63000	150076	107622	195947	155292	95131.2	144608	105346	120022	104065	110191	136568	96368.4	174035	104093	107225	126286	86098.8	16869.6	17972.8	29271.2	37773.8	26868	39932.9	21137.6	25234.4	51009.2	25332.8	65945.8	38308.8	25942.9	31450	23566.4	36589.2	37982	20236.3	26898.8	24029.2
114000	131427	95794	70218.3	137265	101684	187657	148007	92275	140124	98387.1	108401	96270	108632	126425	95540.4	162665	100387	107211	117899	83102.9	14214.8	14925	26244	34165.2	22947.1	36705.6	18898.8	23725.6	43578.4	23213.3	59572.4	35112.9	24878	30496	21659.6	32888.8	36233.3	18252.8	24731.3	22586
115200	125181	92488.8	80970.4	129040	94813.2	182272	144002	89615.6	138274	91988	101961	87908.4	103283	118900	91334	155036	94073.6	103886	111320	80850.8	14527.5	14854	27468.8	36141.2	22658.4	39042.1	19082.4	25016.7	43400	23836	61761.7	35577.2	26412.1	32133.2	21797.6	32771.7	39300	19015.8	24169.6	23934.2
116400	114769	87070.8	86917.1	118910	86764.2	173814	137718	85386.7	136488	86973.8	97276.4	79253.2	96847.2	113556	84635.8	146786	87388.8	99789.2	102517	75523.8	16257.2	15458.8	30024.4	39099.6	23685.8	43306.4	21035.4	28526.4	47367.1	26378.8	72336.4	40416.7	32122.4	36352.1	25196.8	35955.6	47094.6	22210.8	26130.4	27160.4
117600	107975	80271.2	85322.8	108656	79022.8	162688	128846	80190.8	129525	80855.2	94797.5	72588.4	91283.6	108083	77869.6	137928	81323.6	95321.7	96024	70702	20277.9	17392.4	34695.4	45060.4	26120.8	49553.8	23384	32340.4	53678.4	29612.8	85412.4	46065.2	41633.3	41235.2	30337.1	41631.6	59071.6	27677.1	30276	32494.2
118800	101576	73470.4	80869.6	99826	72441.3	152230	120666	74795.2	120598	75854.2	91295.6	65808.8	84852.8	99752.8	70985.8	128380	76206.3	87907.6	87853.6	65937.2	25134.4	19985.4	41630.4	55664.6	30260	58379.2	27237.9	37616.4	64062.5	34861.2	102983	53751.7	53341.2	47577.9	36454.8	48162.5	71939.2	34088	34913.8	38881.2
120000	94653.3	68345.2	74373.6	91519.2	67474.8	143355	111469	69212	112280	71197.6	85575.8	60883.6	77857.9	92056.8	64350.8	119261	70839.2	80592.9	79823.6	60870	29187.9	22714.8	48316.3	65478.8	34576.8	65534.4	32213.2	44137.5	76080	40541.3	123645	62778.4	64958.8	55632	43386.7	57865.2	84503.2	40950.8	40084.8	45982.9
121200	87128.4	61360.4	66976	82757.2	61594.2	132137	101549	63834.8	102161	66516.3	78678.4	56628.8	70163.6	85525.2	59257.2	110472	65438.8	74644	72738.3	56722	33750.4	26032.5	55893.2	75632.9	39246.4	72165.6	36223.3	49932.8	86393.8	45687.6	139028	71263.6	74860	60898.8	49834.4	66765.4	96230.8	47918.8	46293.3	52236.4
122400	80584.2	56702.8	60432.8	75538.4	55913.6	122712	92255.2	57977.9	92391.2	60788.8	71116.7	51901.6	63609.6	77555.2	53424	100773	58956.8	68610.8	65292.8	52410	38188.8	28805.6	63740.4	87660.4	43902.9	80073.2	41067.2	55766.3	99461.6	51350.4	155718	79422.8	82085.6	65304	55596.7	71708.8	104625	54344	50654.8	57817.1
123600	73175.2	51437.9	54235.6	68374.8	51481.3	115081	84608.8	53053.2	84147.1	56315.6	65422.4	49531.3	57983.6	72969.6	49977.6	97053.6	55046.3	65906.4	61063.8	50403.2	48168	38794	87718	119946	60544.8	110438	58440.8	83357.2	144227	75757.2	236180	126692	124835	103068	88130.8	111721	168394	95329.6	83282	96375.6
124800	77323.3	55090.4	55173.8	72201.6	55176.4	126700	90971.6	56001.7	86788	61673.6	71774.4	55517.6	65400.8	79898	55019.2	109958	61031.2	72491.3	65930.4	52609.6	89753.2	85844.8	190940	254777	130484	227388	116008	176466	304908	161188	497658	274967	233002	220609	166510	222611	321344	197151	167020	178608
126000	82998.4	56603.3	53867.6	75772.9	56264	141084	91406.3	53794.4	89749.2	64028.4	79289.2	57210.8	67018.8	87079.2	57232	121591	62083.6	76969.6	67549.2	51473.6	156876	163456	354895	470135	237003	406167	193753	306309	561062	288492	889691	496459	359384	397680	268367	378020	517758	336825	271210	277470
127200	81805	53168.8	50861.7	72440.8	53010.4	146006	87334.8	49548.3	84840.4	62332.9	79390.4	55262	63884.6	86847.6	56114.2	123555	59142	77499.2	63686.4	47481.7	230233	243345	500591	662694	340376	569325	272574	409210	803574	403588	1253190	705331	454626	553967	364203	519193	685498	451055	362437	357182
128400	76391.6	47492.5	43727.6	65976.7	47663.2	140784	79410	43245.2	75409.6	57445.6	74287.1	50938	59268.8	82349.6	51624	120173	52691.2	73818.4	57786.3	41735.6	291435	288384	577349	771765	395524	662454	323245	457055	968336	467152	1468100	819029	499215	635032	419792	620720	761117	499713	427327	394653
129600	70174.4	41824.4	37151.3	59032.8	42645	129237	70557.6	37721.3	66425.2	50768.8	66819.2	46171.2	54429.6	74788.8	46080.8	110534	47248.8	67260.4	49953.6	36602.9	315892	313855	628482	828013	426340	690730	356376	489657	1038670	505039	1575850	886614	524671	659336	457261	674014	801616	525058	456590	427914
130800	62105.6	36483.6	31920.8	52512.9	37552	115844	63022.8	33042	57228.8	44692	58867.5	41645.2	50415.6	69055.4	41342.8	98932.1	41782	61032.1	45218	32127.2	334948	333503	661255	861494	449097	712836	380844	513208	1077610	536270	1615100	937801	535825	664737	501229	719610	836918	566875	469867	466356
132000	56013.6	32765.2	29047.1	47860.4	34095	103622	58814.2	30227.6	50624	40098.3	52857.2	37797.1	47532.8	64041.2	38002.9	89094.8	37598.8	56135.6	40946.4	29496.4	343840	361085	691266	875935	473687	712107	406404	542916	1085660	554194	1609990	1001490	543674	663310	545892	742798	870722	613716	468414	500820
133200	50195.4	29945.2	26589.2	43590.8	30781.6	92188.3	54372	27756.8	45746.8	36432.4	47382.5	35286.8	43799.2	59227.6	34503.6	80172.1	34340.8	51874.6	37656.8	27202.4	345794	383014	710643	868382	494797	694500	435067	562460	1069280	560445	1558860	1039120	547833	652548	579563	751950	881471	639508	453758	524310
134400	45892.8	27153.3	24294.4	39636.8	28032.1	81232	50485.4	25469.2	41345.6	34283.8	43054.4	33372.1	41528.4	54470.8	31565.2	72064.4	31435	47471.2	34513.3	24907.2	341053	389203	701415	843252	497569	666940	454246	564900	1035740	553505	1485320	1039000	544112	635549	594597	742401	872845	639122	435670	526560
135600	42010.4	24952.8	21641.2	35752.8	26070.8	72116.7	47109.6	23216.7	36979.6	32383.2	38943.3	31356	38810.8	50706	29218	64702.5	28498.4	43215	31834.8	22791.7	330844	382370	682805	811223	487169	637215	464136	563330	1002650	542207	1422490	1025830	527594	614540	594449	726870	849588	621276	422580	516953
136800	38014.8	22817.9	19112.8	32376.8	23619.6	64468.4	43469.6	21092	33517.9	29839.6	35008.4	29391.3	36364.8	47354.6	26596	58136	26052.5	39876.8	29655	20206	320664	374684	661944	784630	475736	609266	464071	557841	975370	527370	1371510	999129	505345	594846	583533	709843	824347	593120	415391	507172
138000	35383.8	20972.4	16847.5	29901.6	21511.6	57836.7	40712.8	19412.9	30246	27823.2	32318	27601.6	34358.3	44481.2	24813.3	52296	23957.2	36952.1	27516.4	18628.3	310002	367958	637594	762804	457922	587083	453675	547411	953418	507865	1328060	966955	477975	579134	566575	693066	800490	564484	411801	500209
139200	33272.4	19439.2	15322.4	27630	19742.4	52856.8	37317.1	17981.2	28045.4	25761.2	30299.6	25773.8	31666	42202.1	22951.6	47735.4	22012	34644.4	26319.6	17419.2	302428	358826	615309	746088	440770	569783	440688	540631	935264	492922	1300280	939110	450807	567776	553878	680379	778253	541239	411855	500137
140400	31016.3	18431.6	13757.1	25960.4	18269.6	49411.2	34951.6	17041.3	26068.8	23681.3	28560.8	24484.8	29460.4	40304.4	21504.6	44174	20682.4	32462.4	25114	16767.1	294631	350658	598568	734676	427304	551291	428645	533399	927497	477029	1280710	912610	431534	560841	543463	664252	764945	513222	406973	497394
141600	29312.4	17443.8	12970.8	24184.6	17212.4	46690	32893.3	16250.8	24844.6	22526.8	27711.3	23275.2	27894.8	38704.6	20752.8	41888.3	19606.4	31206	24363.3	16061.2	290200	344010	581111	721316	412578	537293	413239	520698	911390	460024	1251290	882765	416247	550941	535979	645497	750870	492030	400855	494081
142800	27839.6	17060	12065.8	23467.6	16445.8	44485.6	31341.6	15852.5	24306.4	21623.8	27065.6	22744	26585.2	37148.8	19740	39635.6	18812.5	29957.6	23771.2	15332.1	285453	335443	566200	706455	399989	523055	403364	513050	900457	447462	1238670	859770	403816	544353	534486	634104	740253	478378	396048	485182
144000	26254.4	17099.6	11152.8	22726.7	16177.6	43477.9	29816.8	15590	23645	20920	27142.9	21806.8	25266.4	36299.6	19210.4	38130.8	18399.2	29369.6	23389.6	15468	284927	324102	549720	699362	391049	507148	393467	501977	887591	434613	1223340	832337	399984	533599	527653	617739	726485	461534	385467	478367
145200	25045.2	17520	10705	22510.4	15979.6	43110	29450.8	15956.4	23512.4	20662.9	27838	21572.9	25097.6	35746.8	18718.3	37843.6	18760	29414	23207.2	15748.4	284346	313692	535969	688358	377044	493460	382090	490389	871773	422587	1206070	806373	395636	522703	521134	603456	717023	454746	378281	472580
146400	24442.5	18333.2	10495.2	22575	16360.4	43614.6	29168.4	16394.8	24012.4	20588.8	28803.3	21669.2	24676.3	35635.2	18618.4	38369.2	19316	29862.1	23388.8	16544.4	280868	302898	524440	677887	368009	478759	373712	482696	862318	416393	1199170	783578	391182	513472	513315	591196	709276	446292	370135	469068
147600	23993.2	19392.9	10213.6	23202.8	16820.4	45280.4	30047.9	17028	24952.8	21181.3	30978.8	22105.4	24788	36293.2	19044	39829.6	20582.5	31172.8	23745	18260.8	279582	296707	511853	671297	361667	466607	366849	472221	851223	410241	1187450	758503	390903	505147	501201	577523	695103	433696	359438	465342
148800	24315	21377.2	10482.4	24611.6	18260.4	48004.6	31471.6	18795.8	26568	22508.8	33605.4	23278	25642.9	38034.8	19663.6	43300.8	22771.6	33744.2	24420.8	20194.2	275939	290590	497285	663914	351226	453720	355311	461017	832525	401954	1163950	737198	387015	491867	492073	562880	681475	423538	353220	458641
150000	25148.8	24641.3	10859.6	26871.2	19976.3	52767.6	34253.8	21071.2	29084.2	24164.8	37387.2	24691.3	26652.8	40550	20615.6	47614.4	25697.5	36767.6	26003.8	23482.4	269971	281675	483692	654573	339981	441987	348104	453402	821279	394322	1153320	714941	384543	481945	481782	551447	666695	412165	345488	448564
151200	26670	28465.2	12058.3	29987.6	22785.2	59718.8	38873.2	24614.6	33247.2	27016.4	42728.8	27059.2	28380.8	45790.4	22022.9	54851.6	30176.4	41912.9	27396.8	28044.2	267063	273879	469773	645802	330625	427667	339089	442612	804625	383519	1127140	690200	381210	464730	464858	539566	648233	394819	337078	437494
152400	29153.6	34013.3	13998	34696.7	27047.2	69186	45337.9	29967.2	38793.3	31482	50186.4	31024.6	31323.6	51452.5	23975.2	65521.3	35993.6	49064	30415.4	34259.6	260206	265295	453568	630558	317086	413395	326265	430364	783197	371110	1097530	667836	375033	448914	452605	527470	626122	381860	329546	429884
153600	33213.3	42758	16911.3	41545.6	32914.4	83228.8	54680.4	36855.4	46588.8	36910.4	59750.8	35460	34824.6	59671.2	27050	78999.6	43419.6	58158.4	34418.4	42622.1	254250	256381	438238	617234	306049	398777	317999	420556	764998	357813	1072660	645120	368488	431957	439434	515419	607811	366697	319595	420731
154800	39181.6	53749.6	21431.2	50228.3	41064.8	102345	67601.3	46549.6	57830.4	44504	73168.3	42256.8	40030	71854.2	31136	98870.8	54192.4	70870.8	39545	54357.6	248638	247858	423514	599412	293265	382991	305769	406298	739980	343249	1030590	617755	361133	409210	421588	500276	581858	350821	309066	410665
156000	47546	70262	27477.9	63116.4	52703.8	127597	85898.8	60635.4	72704.4	55277.5	91075.6	51556.8	47495.6	88698.4	36772.5	124002	68929.6	86869.6	47088.4	69582.1	240328	238706	404546	573950	282045	366539	295015	393984	709358	328682	992523	595038	351066	389377	409280	487337	559528	337022	301447	398519
157200	59258.4	92511.2	35852.4	79486.7	68114.4	161241	108251	78362.4	94401.3	67734.4	114291	63390.4	57039.2	111086	43744.8	156681	87296.4	106908	56675.6	89679.2	232431	229196	387664	549259	269984	349163	285327	381200	684280	315392	951465	569678	341240	367217	393985	472597	532430	321368	291462	387963
158400	74112.8	121415	46395.4	100910	88250	205353	136527	101966	122758	85286.7	145328	79579.6	70836	140663	53448.8	198119	112537	134687	69260	115368	224323	220458	369840	524388	257287	331591	272182	364717	650005	299128	899786	541755	330588	341059	376702	453415	508392	306047	281681	376177
159600	93487.9	161607	58554.4	129772	114804	261444	173673	132243	158600	106542	182396	99608.8	87757.1	177323	65784	246563	143280	164836	86121.6	147484	213833	209790	349174	494066	244461	311345	259727	348962	617844	284795	853902	516772	316616	318608	362833	438322	485511	292129	271607	364573
160800	117480	212047	71528	166203	148191	327496	217517	166250	205049	130088	225853	123448	108938	222449	81768.4	305220	180558	201520	106199	186992	204086	199468	329609	467874	232493	292064	249908	332766	587810	271003	808238	491167	307478	294833	346338	420522	464631	275583	258850	353886
162000	145157	269824	87536.8	211036	187291	402133	269434	208898	260686	159717	275562	154320	135683	276714	101428	374349	225376	245870	131691	233669	193800	188617	308772	440524	220801	273994	237877	314117	552326	256782	756069	464489	295468	270394	329501	399772	440580	260687	245590	343485
163200	179239	340823	104516	268460	234211	492655	331595	257992	327491	192869	332613	187861	168132	339173	125175	454361	276363	292837	160745	284712	183536	178990	285827	408236	208135	254367	225151	295632	522721	243048	713374	438916	281997	250723	315024	381675	420275	248050	234171	332701
164400	215663	417560	124470	332802	287385	587822	397836	309508	402844	227489	392475	225404	203913	408242	152062	543198	332914	342698	193876	341644	173912	169979	267915	380904	197898	236345	213722	277367	494380	230506	671345	415127	269804	231369	298955	362672	399185	234009	221562	319673
165600	257902	497635	145161	406110	343447	691681	470791	367645	486001	267883	458403	269512	246984	487397	183260	641016	396366	400099	232370	404710	164235	159608	249313	352492	188336	219507	201628	259300	465976	218222	626167	387095	257668	211546	282302	342513	378562	220890	209721	307530
166800	304345	585511	159032	492883	407130	800133	548012	428984	576919	311358	530396	314077	291866	569685	218743	744312	460876	451382	272383	467848	153873	150222	230718	324402	178793	203683	190966	242937	441548	207095	592558	363995	246538	195506	267466	325804	361920	207362	199290	295235
168000	355774	672061	170197	581479	470235	906920	623228	485845	673391	352051	602926	355724	338732	652822	256013	875654	527604	514985	315597	537200	145987	141984	214874	300851	170961	189620	180570	227189	420536	197648	559662	341462	235940	179092	251304	309027	342876	193195	188717	283194
169200	406304	749744	181303	671217	533547	1008720	699108	546675	774310	399488	682914	404436	393502	737886	296992	982060	600901	570136	359672	602289	137810	134109	200092	279167	163488	175770	169126	210822	398462	186617	525611	319423	225252	164645	234470	292468	324836	183056	179496	271219
170400	460224	839417	197250	767834	599939	1113500	776450	604440	877430	442138	757133	447252	445081	815765	339112	1088160	665122	623242	403819	658027	129970	125633	185265	257748	156318	163117	160147	192935	380875	177217	499724	302046	216270	153583	221128	279000	308268	172527	169876	258400
171600	512466	908737	218314	857244	655430	1199450	844616	654484	972544	480929	831334	489789	498637	889661	381537	1201820	733900	678984	448373	717819	123390	119195	174438	243129	150232	152582	151913	180602	364271	169081	475194	284630	207512	142087	206493	265093	291219	162105	161470	247432
172800	562133	970889	234556	944131	710042	1288080	912226	708823	1070720	521591	898787	532790	554331	957911	425232	1303640	793925	726003	493570	768613	116195	112843	163442	227134	144345	142951	142688	169758	348009	161257	450234	269803	198325	132188	193587	253115	276848	153064	153826	236138
174000	612305	1032060	241082	1031230	759716	1363890	969589	751372	1173520	556183	952340	568193	603376	1017370	464266	1386550	840925	763548	534278	805810	110329	107489	153478	214061	138948	134140	135824	159851	335388	154218	433516	256941	190607	125115	182706	242958	263564	145491	147390	226835
175200	655954	1066350	238392	1095880	793768	1414140	1014790	784965	1247040	587311	1001270	602052	652382	1069100	504902	1464180	889203	808187	575658	841740	105008	102393	145140	204091	133828	127067	129097	151868	324316	148613	414320	244286	184405	116994	172238	232924	248651	137360	141584	217299
176400	697589	1096640	234501	1155120	830238	1469940	1066610	819952	1313100	620774	1044610	631933	700390	1108950	541192	1533500	921804	835829	610858	862480	100619	98013.2	137356	191734	129650	120222	122809	144418	312447	142324	398738	234194	177037	111100	162278	224268	237330	130615	136212	208252
177600	737228	1117580	237383	1199140	853950	1515300	1089500	837410	1353120	641265	1077660	647732	735233	1134280	568715	1577890	941462	856717	643223	873306	96452.8	94508.4	130667	182919	125704	114437	118251	138505	303934	137206	386639	224034	171649	106600	153786	216460	228570	124346	131453	200850
178800	768520	1105470	248112	1222530	865395	1535800	1108410	852303	1374900	663780	1104710	668545	769319	1154330	598340	1622280	964482	879890	674266	880155	92940.8	90884.4	125007	176706	122144	109161	112982	131785	295628	132770	373380	214959	167551	100594	147036	208162	218514	119029	127059	193927
180000	797557	1099830	258246	1249690	876505	1544340	1118950	862768	1392780	675391	1122880	679536	797275	1158050	622159	1647020	967996	883687	697583	871486	88463.2	87490.8	119331	169108	118910	104986	108748	126348	286682	129123	362924	207197	163358	97467.6	141268	202752	211395	114220	124042	187258
181200	815354	1075340	263638	1258670	869852	1546110	1111270	855500	1391440	677700	1132640	680551	809461	1149700	634626	1658820	963622	886176	716470	855182	85691.7	84542.8	115224	163767	115776	100723	106043	121070	281584	126011	353423	201260	159691	93713.2	135570	197150	203976	110075	120900	180839
182400	820624	1033020	259518	1253450	858468	1534150	1105000	854502	1374970	685417	1137160	681142	825625	1135950	649912	1665730	954793	884408	732694	829451	83168	82380.4	111925	159406	113008	97129.2	102317	117018	275622	122565	342908	193550	155150	91069.2	130437	191286	197507	106630	117853	175674
183600	824737	1002390	237023	1246550	845344	1531360	1099980	841673	1358970	684584	1130460	671142	830951	1112970	653219	1655520	933204	868449	740976	796912	80479.6	80125.6	108240	154999	110614	94080.8	98986	113179	270816	120206	335661	188952	153280	89207.2	126783	187667	192920	104381	116097	171486
184800	818230	957616	226465	1215610	816299	1506170	1078450	820923	1325400	676500	1113890	658850	829769	1081910	652011	1640960	901573	855250	745654	764372	78492.4	78466.7	105465	152739	108980	90836.8	96677.5	110058	267486	117872	328879	184056	150359	87522.9	123110	183653	187281	101476	114432	166764
186000	806893	906200	223223	1179700	791951	1471830	1054170	804788	1288820	666451	1100200	649559	830270	1045530	648981	1617580	873869	836460	744221	724428	76844.2	77386	103164	149143	106764	88318	94946.8	106774	263225	115634	321151	179243	148593	86444.8	120598	180553	184336	99135.6	112990	161453
187200	793265	861020	220663	1139340	762122	1426940	1024530	775506	1244380	649105	1075020	627278	813354	1004220	631045	1579710	837442	810008	735961	681258	75409.2	76236.7	101572	146436	104968	85603.2	93456.3	104396	260378	113517	316660	175203	146994	86214.2	118868	178449	181640	97274.4	111383	157200
188400	772075	807594	226722	1086460	725966	1372490	984777	738184	1183930	627322	1045240	607260	796700	958834	614803	1541780	805366	791622	727156	644975	74181.2	75220.4	101224	145795	103784	83998.4	92484.4	101792	258623	112502	312419	172126	145222	86228	117472	175740	179012	95070	111940	153396
189600	745667	757556	231996	1039240	694898	1324340	947180	707532	1125140	606666	1013410	588623	779980	914878	595823	1498440	772361	764622	716131	604412	73463.6	74592.4	100385	144934	102710	82185.4	91708.4	100290	257603	112207	307048	169913	144538	87169.2	116215	175709	177521	92924.2	112149	149784
190800	719633	711488	223808	988457	659250	1272030	901427	670203	1069420	582460	979007	562391	748448	863663	573367	1438520	730880	732264	699824	561018	72195.2	74728.8	100728	145345	102765	80690	91583.8	98676	257226	112949	307476	167968	144261	89768.8	115080	176318	178483	91593.2	113236	147822
192000	687663	661758	211058	931768	619755	1211730	861007	637190	1005280	557641	940572	537286	722275	814120	548558	1386080	693906	705930	683437	520943	72205.4	75099.6	100886	148195	103178	79284.2	92192.8	98883.6	258586	113806	306484	166952	144217	92348	112904	176320	178838	90372.5	114979	146428
193200	654414	619331	195462	884839	588003	1153090	824027	604164	945358	535563	900770	515401	694581	770377	523130	1329970	652214	670987	659676	481100	72076.8	76061.7	101861	151502	104078	78930.8	92220	99149.2	261966	116040	307594	168251	145738	98638.8	112563	178388	182798	90142.8	118401	145182
194400	621828	577430	181162	836681	549865	1092940	779015	564670	884732	509440	854676	488009	657098	723397	495765	1263720	607916	637250	635308	447156	72273.8	77510.4	105211	158350	106511	79181.7	94136	100525	267940	119560	314560	169114	146774	105773	113325	183088	187858	90290.8	123898	145296
195600	585635	532181	172448	784703	512532	1028140	732885	529080	823824	487923	811604	464534	626187	677540	475294	1193290	568228	609173	612177	413038	73080.8	79960.4	109598	166756	109948	79189.2	96698.8	102964	276407	124145	320222	172992	147528	115781	113659	187923	194790	91588	131083	146578
196800	555838	496314	167052	735678	476572	971937	689360	496584	769025	464102	769722	439872	592092	633332	450076	1122960	525173	576182	583920	378396	73647.9	82669.2	115329	177544	115568	80780.8	99762	107750	289343	130936	331324	178613	150517	131033	115536	195091	205035	93277.1	140700	148550
198000	523764	459407	166081	682176	439961	911294	646792	463095	712136	438060	726446	414474	556569	592081	421621	1052990	486755	545270	558235	348756	75540.4	86955	123553	192567	123033	83702.4	105301	114399	308570	139307	348586	187470	154064	149976	117705	204511	218401	95499.2	155353	152104
199200	490508	422334	166757	632455	404308	854061	605249	434740	657366	412580	679674	391326	524628	553008	399189	985316	449778	517444	531256	317782	78601.7	93080	134820	212608	132853	87830.8	111263	122904	333336	150622	368766	206813	159904	175605	121919	218520	234523	98920.8	176410	156245
200400	460722	391153	163505	590671	373114	799796	564144	404303	607827	388095	632596	367885	488889	514182	376336	912838	412185	484112	502384	289654	82250.4	100470	150760	236571	144556	93677.6	120111	134885	368455	164264	398337	224063	167182	208275	128149	234450	254162	103760	200070	162322
201600	431641	359565	160239	544814	342274	745721	523258	373011	558404	362207	586660	344155	456415	476012	351923	843181	376988	453007	476283	267035	87254	111015	169720	269499	159254	101825	131618	152077	414001	180905	437214	249512	178064	246580	136321	254863	277249	111256	226491	170227
202800	403185	330417	156569	503032	315537	694232	488224	348192	511634	337574	548020	322543	426696	440293	328883	783429	345175	426187	450230	243291	94528	124654	195228	311613	175990	114123	144964	173438	467619	200690	483791	279645	189931	289166	146761	279958	304348	120325	259618	180633
204000	374566	304798	144792	463923	290156	646091	453186	322603	469746	315484	507088	300628	394888	407092	304355	728131	313067	394428	422554	221993	102526	140229	226797	363500	195344	127928	161444	200752	534423	223124	541347	316455	205396	337270	161873	308904	338466	131197	300280	194225
205200	347920	278196	132672	427852	265612	600668	417446	298954	427349	291868	467132	280024	364370	378038	282733	673239	285558	366471	396573	204154	112680	160296	264537	428403	214818	144393	180447	233104	607638	247063	612202	359479	227092	385522	179439	339210	375099	144413	344131	209430
206400	320999	253818	122802	393640	244745	556877	385396	278148	390432	271069	431325	261424	342010	350732	264490	620382	260681	339705	370250	186650	125047	183557	305238	499502	234726	164327	202043	270854	688274	271193	689008	405480	252817	435809	200576	371080	416828	162461	387433	226716
207600	297638	233513	112885	362388	224304	519026	354943	258022	357065	251020	398472	241907	315608	324355	243432	569678	235829	313144	345783	171583	138138	208628	347145	578798	254695	186798	225564	313327	774072	295136	777557	454995	281683	486697	227333	404659	465807	183713	424460	249621
208800	275082	214034	107507	332087	203623	480887	326075	237262	326460	231190	367892	224018	289622	299092	223093	525777	215205	288003	322558	158111	154111	237358	389577	668468	274244	211280	252366	357824	856665	319669	872750	506909	318696	532115	257332	440062	514587	207286	456754	274645
210000	254010	197210	104728	306303	186948	446358	300650	220086	296594	212818	340448	208845	265587	276555	206948	487151	196241	267446	300364	144944	172652	268094	429958	754904	292359	237576	278075	402205	930386	345733	958318	554646	358444	569756	288744	475197	565938	233761	488077	302828
211200	235291	181204	102223	281563	171363	414630	276850	202874	270001	196223	314555	193328	242674	255997	191957	449944	178702	245706	278870	133107	189945	296120	467968	834108	308733	263252	305559	447149	1003400	371504	1049320	602911	397073	602078	326777	507478	619433	264309	514009	334440
212400	217310	165926	100119	257951	156018	382610	255314	187947	243918	181435	289186	178912	223029	236255	177203	414297	162527	225573	260051	123050	209333	325435	502715	908273	325277	286718	330239	487394	1061970	394445	1130160	642927	438212	625420	364146	538136	666833	295185	533133	364300
213600	200355	152403	97981.6	237024	143575	355368	236663	173792	222149	167953	267877	166507	205572	220276	164085	383180	148987	208102	241457	112761	231165	350351	531100	966164	336503	308929	354281	522200	1104770	413785	1194200	675060	474774	644740	404885	567685	710379	327051	546139	396846
214800	185580	139756	94327.2	219133	131955	329128	219086	160227	200982	154992	247992	153221	188373	204020	151091	353039	135229	191484	224661	103914	250005	372872	553721	1011960	347590	324829	376527	554101	1145300	433221	1253460	705594	506877	657665	444154	593087	757598	359850	551740	429037
216000	172334	127603	91408	200598	120302	304885	203749	146563	182370	142990	229614	141736	173094	189270	138811	326336	123388	177263	209424	95838.8	270465	395974	576965	1049570	356828	338960	396431	577990	1176570	446862	1300940	725928	536915	660232	479354	614668	789179	387269	552052	459130
217200	159010	118040	87535.8	184212	111453	280658	189101	134974	166040	132844	212273	131190	159226	174517	127259	299815	113078	161332	193870	88299.6	281081	402280	578354	1041650	352687	341482	393239	575549	1158640	436668	1267610	701848	505535	634170	467303	591954	726588	369728	514654	417126
218400	143098	105287	80434	161349	97910	237244	162343	117632	133487	111102	174713	113027	119610	146577	98198.4	237214	85935.2	120095	156492	76032	207770	277268	385998	705178	221390	236129	246281	360623	734117	254752	775415	398384	275566	364964	285955	343670	344912	209924	295742	217480
219600	106729	74838.8	61500.4	115928	69308	166276	116464	84385.4	93218.8	75138.8	121958	79630.4	78715.4	104102	68186.3	159433	59578.8	84620.4	114819	57414.2	103252	120159	152952	275011	94460.4	117686	116251	153846	309722	105559	337674	169015	116522	162807	149121	162517	158547	107254	139735	114551
220800	87306.4	63015.8	55974	96930.8	60208.8	143757	106354	71961.6	85603.3	64533.2	107145	67847.2	72714.8	93513.3	62196.8	137644	55795.2	79226.4	102626	54354	69391.3	81268.8	98750	183060	63885.6	80374.2	86106.4	107833	203059	69850.4	232725	111694	89901.7	116121	118635	111931	122687	78447.1	95587.2	88126.7
222000	84147.6	64116.4	57307.5	95226.4	61920.8	141406	107228	70380	91062	64757.5	106506	64769.6	74383.6	94393.6	60799.6	135297	58220	80044.8	96934.8	55794.6	55380	65339.6	81363.2	150744	51595	66260	69285.4	88142	159619	57266.8	189801	90762.5	81574.8	96953.3	101968	92754.8	110149	67602.4	80381.3	78054.4
223200	83062	65642.4	62025.6	96350.4	64197.6	143983	108106	70038	95418.3	64698.4	103048	61399.6	73622.4	95436.7	59240.4	133558	59160	81105.4	91377.2	56704	50425	57865.2	74729.6	140127	46538.8	61406.7	60212.4	80683.8	142996	52214	172837	82259.2	78541.3	87503.6	93442.1	82209.2	104688	62711.7	72177.6	75233.3
224400	79865.2	65430	66066.3	97061.6	65652.9	146236	109157	70012.4	98211.6	64862.5	101013	58439.6	71494.8	96108	57523.3	130774	58626.7	80300.4	86242.4	56392.4	48596.8	54435	73144.4	137051	45614.4	60448.8	56917.5	83037.6	143486	53415.2	177822	84409.6	83584	89383.8	94364	83670.4	109088	63378	72159.6	80072.4
225600	77227.1	64351.6	67724	96796.3	65616.4	145161	107765	68706.4	98054.8	63493.6	97916.3	56535.6	68631.3	96417.6	56306.4	129827	58180	79599.2	82062	55889.6	52275.8	55256.4	76357.1	145108	47703.6	63429.2	56869.2	88048.3	149299	56524.2	181964	89688.4	94529.6	93369.2	99628.8	89811.2	120666	69357.5	76837.2	89742.5
226800	75312.4	64181.3	67499.6	96444	65532.9	144568	104422	68172	96700.4	62458.8	95253.6	54607.1	65358.4	95438.4	54076	126761	56714.6	77602	77025.4	55240	57017.2	59972.1	83577.2	161736	52875.6	69582.4	61003.8	96353.6	164193	62020.4	193299	96939.6	108608	97903.3	104972	96377.9	124560	75262.8	80720.4	96884.8
228000	71726.7	62358.4	65024.8	93997.6	64603.6	141979	101600	67542.9	94556	62168	93228.8	53330	62310.8	94216	52469.6	123409	54918.4	75770.8	72703.6	53285.4	60730	63170.4	87872.9	169323	56920	72812	65735.6	105122	178484	68592.9	209028	107152	121787	106491	113438	108406	131893	81777.6	87542.4	106151
229200	68833.2	60105	61618	90660.8	62518.3	135961	97518.8	65022.8	90479.2	60482.8	89613.2	51660.8	59670	92287.1	50481.2	119886	53939.2	73574.4	69374.6	52082.8	66802.8	67119.6	95726	181213	62058	78113.8	69839.6	112146	189505	74202.4	215801	114371	129477	108854	118964	117137	137610	88091.7	94120.8	115016
230400	66325.4	57831.2	57533.3	86971.6	60528.4	133829	93510.4	62425.8	86700	57375.2	85948	49540	56456.3	87958.8	48013.8	113483	51355.6	70390.8	65108.4	49422.9	69436.8	70201.2	101862	193317	67589.6	85286	75764.6	120215	206581	80823.3	229998	123823	138157	113130	124179	125440	139402	92508	97809.6	121236
231600	62552.8	54619.6	52606	81995.4	57453.6	127661	89947.5	60244.8	83290.4	54729.6	83456.4	48242.1	54480.8	86105.8	47201.2	111633	50026.8	69825.2	63135.4	48091.6	80469.6	83425.6	125946	233331	83324.4	106963	95374.8	160963	267830	109607	307765	172979	195892	160965	181646	180876	215402	139557	147132	193742
232800	67297.5	59666	53896.7	88586	62992.8	141688	100005	65399.6	92188.8	61099.6	94617.6	55860	62222.1	97572.8	54209.2	127683	56648.4	80120.4	71459.2	51960.8	144753	166927	252784	457494	159677	205743	178694	319399	533589	219913	582086	341532	368931	311223	329709	337855	420675	259314	275734	351203
234000	73618.8	64879.2	53751.2	96917.5	65939.6	160154	108810	67778.8	103928	65899.2	107195	61251.6	69689.6	108163	60818.4	143061	60740.8	88372.4	76788.8	50991.6	247932	291440	438920	808320	266805	367121	296595	523158	928615	379599	965016	568984	570166	506023	509026	548345	676908	404827	428729	531804
235200	75022	65080	49767.9	96670.4	64338.8	166991	109590	66148.3	106996	65539.6	110880	61712	74168.8	107097	64231.7	148202	60284.6	92119.6	76968.8	46282.1	359412	410613	602208	1130410	361997	516433	411799	673942	1263040	514327	1302270	759521	708110	663249	655728	728485	890338	512118	545099	674353
236400	71738.4	60074	43056.8	88767.5	58675.2	161353	103096	60234.8	105126	61572	106979	58252	72883.6	100734	62662	144368	56173.6	90222.9	73604	40184.8	440044	473058	681140	1298220	407889	596314	473975	736847	1438630	570588	1469000	838538	744213	741659	716735	832549	953962	544303	614476	717680
237600	67146	53591.2	36114.6	79701.6	52832.1	151064	93498.8	54085.2	98698	55615.8	100004	55125.8	66981.6	90873.6	57447.1	133314	50909.6	84318.4	67016	35451.2	474666	503893	716933	1358580	425336	624091	503018	750336	1496090	586130	1517820	861612	745991	762568	734456	871689	966802	552365	643694	740213
238800	60938.3	47980.8	32039.2	70151.7	47978.4	135765	85410	48838.4	88655.2	50817.2	91169.2	52103.6	61426.7	81830.4	53433.2	119643	45978.4	77502.1	61864.4	32234.4	485946	523868	725709	1362640	442720	635737	519980	759417	1500180	601833	1526370	882258	742557	776223	744016	892148	976210	561835	663212	766148
240000	56637.6	44415.4	30022.8	63371.2	44942.9	122692	78653.8	45542.8	80612	46657.1	85350.8	49269.2	56673.2	74954	49928.4	108028	42891.7	73443.6	58162.9	29927.2	488489	554248	737716	1348590	463621	628287	537276	773010	1476690	620330	1511220	904107	736860	769953	739702	891650	971786	570004	660708	778318
241200	52307.9	41346	28872	57595.2	42122.8	111622	72665.6	42746.3	74732.8	44342.8	80736.7	46678.4	53192.9	68846.8	47434	98819.2	41301.2	69727.5	54580.4	28133.8	478036	569758	743994	1303440	477588	604275	545401	768715	1426320	626912	1465210	903353	724728	749972	726556	873294	959500	574184	644324	766605
242400	48281.6	38620.8	26708	52674.8	40029.2	101985	68076.3	40780.4	69929.2	42272.8	76217.2	44513.8	50020	64701.3	45007.6	89697.2	39036.7	65904	51397.1	26418	452731	566988	736337	1239560	479079	573819	544461	753895	1371930	624337	1412550	890101	708422	728901	715256	852076	939180	575193	620975	752112
243600	44648.3	36634	24610	48475.2	38092.8	93745	63757.2	38293.8	65013.6	39869.6	71818	42282	47177.1	60161.6	42452.1	82316	37258.8	62438.8	47910	25252.5	427174	561535	727623	1184020	476870	542147	543943	738264	1322320	616627	1362130	862911	692813	705290	696591	829446	913348	568786	597689	725742
244800	40955.6	34962.5	22857.2	44970	37027.2	86653.2	59973.8	36667.2	61607.5	37988.8	68459.2	41360.8	45115.6	58011.7	40195.2	76505.6	35864	60039.6	46290.8	24593.2	407325	548018	713602	1138290	468662	520060	537670	716480	1277460	597714	1313460	833689	670084	679031	668709	804771	884464	553514	579761	698938
246000	37814.2	33993.6	21501.7	43417.6	37017.6	81546	57176.4	35945.8	60476	36427.1	67005.6	40939.2	43624.6	56773.2	38361.7	72129.6	34689.6	57772.1	44430	24568.3	388752	532249	689949	1093560	457137	503306	525222	689907	1244540	576047	1275780	803630	646209	659766	643070	785122	860218	532274	572229	672694
247200	36260.8	34350.4	20485.2	43132.1	38236.8	78140	55544.2	35507.6	60000.4	36035.2	66168.3	41502	42162	57687.1	37073.2	69901.7	34606	56182.4	43684.2	25462	372173	519377	671799	1062940	442127	487010	513787	666150	1220290	555796	1247320	772539	627629	637830	621860	768126	834685	509862	563056	649006
248400	35256.8	35367.6	20422.5	44556	40231.3	76564.8	54882.4	36101.7	61021.6	35996.7	67088.4	43648.4	41631.2	60037.2	36812.9	69578.4	35139.6	56248.8	43450	27375.8	359783	508408	652427	1034880	427718	471114	497993	641558	1194770	534499	1217100	742976	613665	611810	601990	748434	811887	490292	555233	631367
249600	34690.4	37640.4	20847.2	46899.6	44062.8	76820.8	55636.4	38501.6	63733.3	37119.6	69747.5	46513.2	41876.8	64160.8	37108	71395.8	36760.4	57014.6	44310.4	30672	347851	493910	629978	1002140	415211	453689	483895	618764	1173420	521425	1192730	717148	603522	593750	585514	729438	792860	473418	544529	614980
250800	35307.6	41725.2	22036.7	51097.2	49769.6	78715.6	57702.9	41669.6	68064.8	39045.8	73145.2	50921.3	42736	70771.2	37995.4	74994.4	39657.1	59685.6	45843.2	35852	338747	483340	614334	977257	403043	435828	472510	600053	1156310	504936	1170560	695809	591465	571852	569498	712303	769320	459988	525222	596253
252000	36362.1	46955.6	24535.6	57160	57093.2	83199.2	61854.4	46945.6	74774	41935.6	79879.2	57272.4	45219.2	79830	40064	82355.4	44072	63823.3	48588.4	42950	330930	471386	594373	946714	392288	418568	459061	578801	1132340	488259	1143550	675031	577122	549743	554809	693242	748723	449869	509795	583238
253200	38893.2	55554.2	28856.4	65846.4	66784.6	91171.6	68797.1	54574.4	83290	46789.2	89026.4	65479.6	48587.6	92407.6	42871.2	92650.4	50289.6	69885.2	52410.8	53078.8	319833	460173	573020	911084	380135	401180	445778	561898	1112150	474747	1123200	654805	562348	535309	541907	677723	724558	439289	492311	568892
254400	43372.5	67063.6	34126.8	77142.4	80040.8	102744	78714	65604.2	94468	53767.2	102194	76642.4	53264.2	109739	47212.4	107775	58523.2	77931.3	58678	67189.2	311688	450138	553363	882484	369789	383116	434884	544727	1087690	462051	1099630	634970	548129	516188	527186	658962	698779	426186	471962	552343
255600	49732	82518.8	41976.8	93882	98888.3	120334	92766.7	80576.4	109434	63221.6	119441	92263.8	59774.8	132665	53188	129820	69803.8	90082.4	66905.8	86402.4	302478	437535	533094	849294	359708	366715	421735	523759	1054660	447066	1066420	612475	530370	493401	508079	639173	672731	414899	455304	536577
256800	59363.8	104317	51344.6	116288	124027	143744	111848	101111	129072	76022	142618	111608	68597.5	162166	61053.8	157565	84748.8	104208	78252.8	110366	290678	420692	508412	811361	347915	349778	405019	501638	1021090	431426	1033530	589875	512733	476432	492460	621720	646375	402358	439732	520642
258000	72392.8	132758	62320.8	145979	154652	175982	136711	126234	153602	91822.4	171271	135842	80305	199374	71450.8	195883	104005	122640	93930.4	141200	280300	406170	486689	777691	337069	332693	391830	482456	983776	416899	1002640	568986	494941	451347	473670	603776	620609	386833	421456	504298
259200	89820	168984	75259.6	184860	194200	217101	167523	158975	185134	112793	208055	166628	96006.8	246790	84935	243394	129700	146143	114368	180062	269778	389509	464201	742032	326172	318167	375306	457722	943109	398890	963718	543563	477214	422529	451786	582686	592219	372659	403486	487770
260400	113905	215186	87016.4	233437	242828	270461	207788	199676	225461	138558	251804	203765	116569	300025	102220	302395	160395	172517	137767	225688	256715	370721	436735	696046	314672	301113	358754	434558	905194	382093	930882	521804	456934	399162	431647	563931	567728	358915	387123	472120
261600	143924	271158	100546	293718	298839	333356	256185	246170	274556	168896	303937	243333	142182	362984	122847	375082	199343	204997	168898	279664	245561	351916	414752	660355	302764	286237	345524	414055	868594	365484	898716	501092	437178	372963	411590	541959	538448	343559	367347	455022
262800	179837	335191	118577	365230	362061	406429	311772	300780	335859	208624	365123	292053	174400	436230	147844	460854	246496	241206	204767	343813	234950	331664	392470	620310	292243	271736	329530	389481	826026	346893	856881	477423	415960	347622	390213	520774	514027	329723	351627	436373
264000	224754	410545	140249	447065	434186	493659	376688	364418	409707	250505	433089	341129	213283	516968	177098	557855	300394	280284	243972	411526	223018	313032	367696	578748	281662	258091	315878	369435	788768	332290	827973	457878	398193	325138	372143	501032	490004	314834	334420	422610
265200	274518	489163	163715	537872	509829	587679	446330	429702	494636	299687	508585	396265	260918	595509	211219	670574	365575	325758	290163	485746	212696	294418	347120	546302	271458	244718	302896	348774	754164	316902	798286	441140	380811	302504	352165	478915	464436	300877	316797	405807
266400	330656	576370	180896	639073	595757	691936	526064	506552	592478	354560	592477	456433	318378	682983	250104	800241	437784	373138	341262	563386	202444	275173	324905	507871	261256	233057	288252	326582	714494	301485	762310	422632	362265	283524	334721	459824	441159	287863	303210	390182
267600	395112	668532	191870	746155	679420	802358	613284	582848	703769	411497	678291	514288	381878	769072	291480	933968	516783	423450	394088	639220	191638	256743	305688	477174	252928	221324	275329	310245	682203	288250	734771	405943	345924	265741	318829	443512	420205	274299	290180	375422
268800	459948	753833	202535	848094	759622	908319	697436	652021	822726	474168	770043	574883	456290	861489	337499	1080570	605364	476489	453689	715602	183136	240395	288629	450618	244267	210571	264057	293328	650558	275612	704248	389796	330786	247442	300453	424713	399054	261396	276322	361988
270000	527921	844129	216434	957849	844891	1019030	791295	731094	955170	541864	865485	636483	540224	950746	387364	1230580	690495	529095	510588	788374	174659	225509	271330	420040	236148	200811	251029	276118	619854	263218	679752	374034	315684	232492	285314	410036	381103	250378	266301	348213
271200	594488	930212	233114	1064630	922448	1127290	879389	800658	1085490	602199	956232	689546	626258	1035200	438161	1376920	772158	581073	568745	853042	166159	211087	256283	397274	229030	191610	240977	264326	594479	253300	656480	361978	301781	219233	271580	397057	362713	238886	254106	333425
272400	656936	998189	257792	1156600	991803	1223610	964356	864717	1210740	666199	1046670	745309	719097	1118570	491180	1526110	858208	632083	630413	914852	159864	200375	244482	376344	222221	183717	230882	252058	569188	242948	630530	348127	289195	206173	257434	384673	345434	229030	244806	321105
273600	722976	1069410	275850	1248310	1055450	1317930	1050510	925290	1342090	727132	1132860	794365	802882	1191300	542567	1660920	930977	676359	679927	966422	151780	190508	231378	352666	215198	175196	220213	240535	548214	234265	609418	336393	277493	196765	244743	374493	330185	219177	238080	311355
274800	783225	1127250	284618	1335840	1102090	1396030	1123840	970608	1463410	778824	1204470	829772	892133	1249730	590137	1791530	999558	718678	729887	1006670	145624	181099	220588	338025	210526	167986	211946	232593	528240	226436	590529	326645	267638	187440	234475	364936	314949	210294	229948	298692
276000	836032	1165000	285675	1398970	1141490	1458340	1188930	1012560	1576280	832615	1270970	873886	979543	1303440	642113	1911830	1063700	760516	782622	1042060	140022	173743	213163	323002	204543	161550	204058	222579	508937	219252	570309	315114	258321	178860	222286	356069	302428	201807	222910	288705
277200	887336	1204450	284719	1452570	1175370	1511180	1248910	1051150	1681820	877488	1327900	909065	1060610	1339030	683156	2002170	1111700	789598	820914	1058670	134788	166935	204031	306778	199759	155652	196494	214561	491138	212168	553641	306683	248802	173342	212732	346649	291510	194215	216486	278706
278400	930303	1222960	284730	1493240	1183290	1545260	1294230	1069430	1765760	910205	1368900	927708	1136890	1359570	724626	2061400	1150500	817846	858002	1061330	129432	159982	197267	296874	195922	150003	190728	207716	475599	207133	540746	299507	242176	166658	203902	340998	279098	187422	211791	271453
279600	962860	1217800	287976	1519570	1192480	1568730	1325620	1085470	1829150	943338	1410100	940971	1209110	1376250	762966	2118750	1179440	836982	890517	1062180	125260	152950	191602	285759	191250	144541	184395	200075	461352	201690	523120	290009	234804	160588	195258	332638	268738	181021	207265	264135
280800	994327	1216230	288684	1535710	1191630	1581540	1353560	1086970	1887740	964215	1432900	945171	1265020	1369750	794978	2160560	1184410	842458	908536	1042320	119985	146863	184701	273966	187060	140128	179242	195387	448655	197230	508434	284010	228444	156285	188115	326452	260447	175480	202917	257666
282000	1010130	1192880	290311	1533890	1172850	1576150	1359340	1075110	1919010	973522	1443990	938563	1310210	1358150	821582	2181520	1182510	847686	927638	1018250	116333	141780	180573	266118	183432	135883	175210	190825	437190	193480	496041	279245	222329	152713	182428	320028	253116	170215	199234	251744
283200	1015090	1154470	293051	1515960	1152170	1560070	1361920	1062560	1929300	985059	1450000	934174	1343340	1341970	843257	2183770	1180670	850309	939727	991982	112686	136428	176236	257722	180357	132106	170634	185802	426736	189922	481573	272698	216838	147653	174872	313780	246834	165263	196710	242884
284400	1017190	1119860	291141	1492520	1129340	1542530	1356150	1044400	1931060	989136	1443340	924337	1363330	1311650	853330	2174470	1153620	843138	937910	949861	109766	132291	171583	249048	177579	128264	167908	181508	416277	186107	470443	267176	212353	145740	170136	308699	241808	160991	193794	237810
285600	1009270	1074630	287032	1466010	1092430	1508980	1334510	1013550	1911430	974485	1426990	905993	1372500	1275650	858160	2163270	1129940	838221	937491	905717	107159	130243	169528	245694	174330	124408	164487	177333	406702	182646	459472	263044	207964	143477	165307	304325	237669	156649	191075	231110
286800	998190	1020750	282410	1445720	1058580	1474000	1305080	980276	1878500	965889	1402110	885588	1380780	1244110	862051	2142300	1106140	830243	934082	862499	104737	127830	167030	241934	171134	121585	161981	173208	398188	180890	447666	257440	204508	141420	160683	300486	233610	153930	189848	224015
288000	987947	958569	274262	1404820	1021920	1441960	1277870	947718	1831410	955089	1374080	860332	1382700	1206780	852915	2092330	1069410	814580	920744	815158	101960	125348	164185	236976	169518	117796	160033	170824	391475	179046	437318	252414	200585	141614	157556	297697	230970	150855	189012	219022
289200	965809	898201	264890	1350210	974324	1400860	1238380	909783	1769590	935728	1336210	832926	1334980	1160080	842162	2038310	1031150	802605	905157	769702	99961.2	123125	163103	235422	168571	114766	159286	169093	385262	177234	430950	248766	198310	141071	154992	296081	230148	147494	188445	213951
290400	939493	853318	258742	1310470	936334	1358590	1191630	881718	1700190	911687	1301160	810887	1298280	1120630	827710	1986500	996929	792227	886536	724564	98418.3	122449	163239	233112	167349	111965	158354	166738	379786	176518	422048	246066	195366	141696	152137	294327	230773	145744	189390	209838
291600	915010	813566	251255	1265420	894748	1318740	1148410	847042	1634230	888131	1261890	782283	1261140	1072340	804713	1912140	948182	774465	862865	676839	96302.4	122110	162193	230776	167541	109740	158591	166622	375400	175468	415808	243393	192904	143998	150269	293894	231533	143421	192454	206395
292800	885396	770421	244835	1214800	849755	1273510	1094890	810878	1552070	856242	1214950	746327	1214940	1027350	781398	1839180	905882	762235	840445	636872	95208.3	121698	164114	230855	168495	107340	159923	166047	374802	175900	411892	241560	192203	146363	149667	296393	234380	141678	194154	202332
294000	855610	729369	242889	1170780	812525	1228410	1053510	778216	1478150	828456	1171380	723844	1163310	983578	758005	1766470	863168	744282	815444	596176	94736	122025	167124	232894	170061	105688	161747	165118	375494	177321	407720	240888	190710	151908	149536	301675	239671	141399	198661	199775
295200	826617	693219	239754	1127100	774540	1188290	1004070	740944	1405250	794440	1121130	693844	1109350	938030	728989	1685160	812175	723931	788688	555232	93870	122799	171254	235368	173468	104533	166316	168042	380422	180236	407043	241351	191355	159154	151838	307804	247561	141328	206407	198147
296400	792246	653534	236838	1080560	734755	1141390	953038	705711	1323210	761429	1071340	666165	1048940	896696	700074	1607320	772615	707066	763903	518269	94613.2	125294	177859	239913	178034	103944	173500	170947	388523	184360	408778	243523	192424	169131	153152	315513	258788	141393	217628	196624
297600	763328	619522	227851	1027880	699800	1099810	910992	675589	1249330	729420	1024120	635350	992456	854104	669248	1526740	730089	685907	736733	484304	95252.9	128344	187462	247224	183704	104518	181360	176688	401447	189623	412460	247757	195523	182210	156545	326937	272484	142940	234049	196588
298800	730494	587632	217019	976318	661015	1058550	866579	639188	1176220	693760	972967	604525	927997	809595	637358	1443950	687962	664939	707648	451259	96829.6	132659	201165	260166	192452	106870	193838	186364	422098	198251	422783	256100	200003	199872	162162	343056	290040	146161	253617	198235
300000	696551	551885	205177	925739	624067	1013850	821701	604926	1099350	661581	922245	579990	871519	771885	607987	1365650	650607	645141	680224	421744	99722.4	138166	218040	280395	202193	110791	209870	198098	448881	209596	438225	266236	207925	221394	168910	361360	310312	149718	277581	200400
301200	664214	521111	193588	880540	590968	972536	781612	575497	1036530	630622	875894	552946	815580	733356	576361	1287410	610983	621314	649500	391161	103256	145406	241179	305729	212472	116404	229222	214452	485038	224676	457915	279556	217280	249620	178300	386810	333592	156306	309512	204572
302400	633930	492214	184992	832024	554003	930338	735079	539562	972572	596350	825435	521241	761762	695077	544648	1210240	570647	596285	618810	365778	107590	156146	269670	339059	225536	122920	256084	235529	530237	242130	484921	296655	229865	281685	189480	416249	362898	163975	346334	210773
303600	600429	461141	180394	787011	521741	886666	689690	509965	905838	561332	779545	497044	710067	657729	516471	1141410	536417	572412	589051	341822	114228	169388	303793	381976	238697	132790	286491	261560	583188	262951	515055	315238	246221	318482	201326	451640	393850	173429	390429	218609
304800	571739	436098	175518	746320	491444	846652	649917	481810	848250	528954	734486	470624	660033	621999	486556	1070290	497132	545131	558991	317308	121332	185549	342058	430538	252780	144679	322333	294419	644845	287598	551820	338010	264895	361649	217671	490968	429823	184821	438997	228359
306000	542134	409178	170686	701323	458732	805120	609673	451078	785662	492393	688552	444246	609576	587878	454448	999253	462496	520090	530455	297330	130591	205803	388731	494799	268195	158636	362012	331861	711429	316624	595049	364388	289237	405436	236907	529010	465786	197340	487257	241060
307200	512793	382906	167196	659746	432194	765362	574022	427268	725467	462168	646341	420490	567189	557284	426313	936564	431623	494856	502973	277337	142432	230354	433618	565641	281276	175263	402766	374042	776743	347814	637909	389003	315133	449594	256756	569730	505836	212179	534880	255911
308400	485434	361621	163358	620841	405771	728494	539233	402639	669776	429172	604438	394351	521995	525559	396726	874980	398657	468162	474350	259404	154154	256408	478855	640010	295081	192185	445896	422926	844933	380892	687730	418493	344260	493036	283566	609991	549514	228712	577735	275667
309600	457308	337270	155381	581188	377420	690743	502138	378586	616767	397384	566074	371336	477885	495316	370017	817358	367181	442875	449292	242246	167102	288273	527271	723002	310833	207901	490873	473078	911715	414681	738169	447385	377115	530603	311018	647746	587623	245720	612915	294996
310800	429878	315805	147116	545230	355372	656929	469578	357762	567275	369938	528400	349722	438356	469234	344841	765907	338270	417535	424828	225281	183147	321428	568527	800529	323310	224143	529480	518524	968384	449738	783649	474878	407919	563702	340395	684136	628634	264149	644303	317715
312000	406177	296278	138315	510842	330935	624947	439772	335592	521247	341098	492388	328498	398770	442058	318637	715255	310552	391407	401830	209894	197240	355138	607541	874464	335395	240040	571250	569161	1025090	483653	836360	503122	439505	589467	374922	716703	666602	284195	669816	343274
313200	382198	276491	128970	476457	307343	591787	409574	313450	476861	313757	459443	307866	363627	416870	295287	669473	284997	367185	379497	195704	212840	393042	643554	943473	346909	255445	609099	612930	1077600	513365	884534	530806	473511	608716	408764	747095	699994	302314	687549	369725
314400	358828	258095	120282	447084	288207	560239	383864	295233	438814	290028	429137	290178	332701	393648	274581	626627	261221	344799	358641	182102	229270	430722	670274	1001060	355916	271170	639090	647506	1119660	541123	924846	555278	503883	625208	442828	771951	733268	322398	702161	395490
315600	338623	242298	112782	419600	269170	530020	358851	275522	406549	268104	399207	271883	303350	370165	254555	581510	238432	321059	336305	168853	242902	465110	693338	1043490	364605	282945	672043	680102	1162250	564718	971382	583204	531350	637388	479725	793608	763648	341322	708155	422340
316800	317111	226519	106741	393228	249384	501441	333489	258231	372538	247722	369302	254289	277620	348410	235878	544132	220000	300543	316775	156969	256564	497447	715048	1079740	374601	289662	700459	707660	1194100	582971	1010630	603222	556780	641983	513041	811680	784955	357408	708289	446171
318000	297654	212110	101863	369546	233541	474812	312261	243492	345016	228865	343863	239474	254625	328691	218879	508154	201474	281392	298476	146353	270632	528051	724531	1104330	380373	298504	719432	721885	1215310	597695	1045250	622622	575798	648093	543119	826532	806712	374568	709038	468696
319200	279137	200083	97634.4	346968	218364	449888	292783	226452	319230	211471	318625	224528	233338	308513	203342	476105	184955	261906	280443	135415	281433	548702	735448	1122730	385467	305165	737022	738269	1235700	608489	1076680	640360	593855	651986	571462	840998	825005	391915	703197	492363
320400	260669	188125	94907.5	324714	202783	424492	272803	211402	295594	196248	296736	210730	215980	290647	188975	446211	169313	245764	264689	126026	292914	571969	745962	1141920	392432	310138	750341	747053	1252420	616199	1104400	654076	610603	648252	592576	849694	834435	403509	697590	510072
321600	244004	177445	92212.4	306103	190586	401454	256308	198625	274686	181210	276554	199161	200581	274077	175897	418574	156156	230271	249995	117122	303841	587137	747548	1144080	394804	316144	754956	749152	1257130	620096	1119270	664925	620105	646163	611044	856070	843286	415439	695794	528347
322800	229661	169052	88952.1	286855	178966	380605	241205	185742	257247	168760	258234	187563	187961	258699	163276	391125	144453	215334	235618	109500	309384	595493	747912	1141110	398171	319231	763088	755600	1265870	619968	1140730	675006	629302	646769	629619	866792	849166	426368	692011	545737
324000	214674	160691	85357.6	269167	167817	359260	226177	174058	239516	156964	240821	176920	174606	245243	151936	367532	134005	202556	222832	103033	317688	604585	749301	1139810	401435	320626	767454	758422	1268870	621180	1152070	681966	635534	637212	642365	871990	843051	432797	684888	558112
325200	201840	153723	81435.6	253326	159537	341675	213733	164723	225510	146939	227124	167770	162350	232334	141544	342725	124163	189658	210093	98529.6	312198	586847	720935	1096290	389636	314842	732639	730455	1208520	582557	1088600	637639	575885	600266	585972	803140	723655	386492	638251	477620
326400	179705	139540	76706.4	224132	146308	293662	181329	145676	180135	123941	191304	143921	118029	200580	107564	270023	96135.6	145710	172417	87089.6	210287	389826	434135	712390	240463	210384	411246	415609	753759	331606	646286	351761	298386	343427	320725	438526	334028	202425	376770	241881
327600	129805	101465	59019.6	160844	109983	213920	131572	107604	128828	86965.6	136963	101187	79022	150153	73857.2	187355	71047.9	105429	127357	70702.8	101825	171960	165246	297610	106907	105655	165909	167604	351340	150174	307865	160680	141574	159540	164809	207494	157673	108718	184367	137208
328800	110755	94466.8	53919.6	141961	104429	204565	124024	101477	129510	83265.6	130701	95341.2	80531.7	144904	69630.4	171818	74078.8	104260	119404	73665.8	67321.6	122850	119810	206251	75612.9	74350.8	127848	124923	232854	106804	211073	113226	106747	111982	123743	149160	114579	79222.4	126468	103234
330000	112870	107913	55157.6	151630	114792	214846	132955	111262	147741	93389.2	142007	104849	91564	160914	73313.6	180995	84069.6	112105	121704	83994.4	52472.5	98131.2	101602	165695	61772	61109.6	106268	106457	178689	89492	168404	97038.4	94722.8	92791.2	106398	128225	100120	67852.9	105973	90048.4
331200	120297	122476	60437.1	166640	127806	226114	144001	121774	162666	100803	151636	111414	99405	176600	76222.5	189964	93983.6	119952	124298	94608.8	47383.6	85480	95266	151394	55749.6	56319.2	94515.4	96912.8	155333	81922.5	148437	89290	88892.4	82095.2	97746.3	117857	91846.7	63334.8	96500.8	84768.4
332400	127008	134042	65693.2	180534	138773	238694	155845	131785	175350	106874	160748	117249	105149	189494	78379.2	197582	101671	124082	123723	103051	46118.8	78763.6	95781.6	149322	55350.8	57282.1	92924.4	99336.3	153212	83116	147877	89444	89932.1	80704.4	97292	120115	88296.8	62513.3	95742.8	84758
333600	130774	141846	68329.6	192307	147445	246404	164615	139459	185973	114874	168242	124557	110839	202439	80940.4	206025	109814	126360	124714	110343	47897.2	76762.9	97928.4	150610	56903.3	60576.8	94591.3	104238	155574	88150.4	152861	94335.4	94547.2	84308.3	103049	130162	90320.4	65833.2	101640	89398
334800	134430	146559	69256	200432	151875	248834	166865	144120	191374	118072	170323	127092	114175	208700	81593.2	210037	114546	127040	123735	116264	51941.7	77261.6	103015	159051	60177.6	65303.3	97314.8	109923	161321	92882	157455	98777.6	98395.4	86480	108491	136326	93645.6	69707.9	108170	97681.7
336000	138211	150440	69788.3	207870	156515	252193	167981	146994	193388	119375	170244	128203	115045	209802	81468.3	208468	115948	125448	121061	118774	54918	79172.9	107894	166693	64234	71118.4	103301	117466	172920	98464.4	165874	103566	99950	89773.3	111103	143352	94067.6	72412.4	111282	102478
337200	136856	148399	68256.4	207890	156797	250048	167437	148903	190713	119616	170035	128706	113755	209216	80498.4	206429	116470	123201	118450	118736	57929.6	80745.2	110161	167402	66958	75380	106860	122735	180221	103318	174068	109862	102023	95912	115820	153882	97893.6	76413.3	118319	108972
338400	137640	144716	66103.2	204477	154098	243362	163056	146026	182505	115998	165172	126975	112171	202510	79293.8	201796	116826	121296	115935	117093	62257.6	85033.3	116603	176336	71341.6	81172	111168	128222	188835	107464	179648	115176	102266	98088.3	118317	159289	100048	80199.6	121989	115946
339600	135965	140947	62989.6	200488	150592	238874	160712	143237	177379	113049	160554	125278	109876	197688	78559.6	197143	117058	120752	115013	116032	71377.1	100446	142033	210604	86731.2	101208	140264	170105	238970	140224	233206	153718	136639	133424	161281	222894	148234	115608	167574	176638
340800	150499	157230	66281.6	220354	165333	271734	182590	161694	197228	132150	182403	147505	129526	226500	92354.6	228679	140768	141916	133203	129168	124009	189259	273406	395935	156946	193472	270002	327600	447545	265438	434480	288635	255641	253298	286914	414600	293442	208028	296288	322626
342000	175352	182646	68231.6	252371	181039	316670	206036	181203	222710	150673	208740	169286	150323	257040	107705	261878	164342	163055	151749	135945	208481	322943	467975	691696	254597	344774	459853	539626	762388	430970	719292	472546	405532	418179	443241	665708	483316	316716	448759	491633
343200	188435	192222	65133.6	265350	181202	339031	214243	185972	231876	155661	220673	176740	160348	262998	116866	274690	176057	174365	159343	131568	294099	444608	633526	960574	335317	474629	615545	705323	1036780	561114	970414	632140	520789	551626	567926	865108	640980	398654	559220	625096
344400	188068	183378	57259.6	256588	168113	335095	204804	175423	227556	148154	217052	170889	157893	248522	118367	268481	173625	173395	157967	119622	356775	504619	700700	1091970	375652	542560	677011	772369	1188070	614001	1106310	706778	556557	615237	617403	958048	698611	429404	619112	673304
345600	180291	168736	50716.4	237475	152457	315386	187307	159906	214017	135604	207578	162500	144440	225143	110110	249128	164847	164456	147895	110384	382475	528927	715959	1127450	389960	551237	694050	788908	1235310	628661	1159220	733801	562347	631984	635966	984324	717144	435018	637795	694280
346800	164367	153580	45958.8	212882	139663	286316	172730	146165	191214	123797	190887	153565	132980	204043	101753	225786	153399	152858	141054	102946	388408	540702	711786	1119210	403606	553301	693221	777973	1243370	634403	1173180	749578	554957	638034	640785	1003130	725164	440799	649583	713800
348000	152155	145010	45046.8	193390	131035	262634	163090	136196	172544	116278	176698	146579	123503	186830	94742.8	206923	145142	143761	133836	96600.4	388831	551162	709274	1102340	416424	542158	688568	779111	1246240	644795	1181150	765224	547137	634413	644418	1008400	727137	443649	648303	735110
349200	141142	135950	45184.6	175029	124608	242852	151688	128162	158625	111547	164451	140656	116551	173624	89179.6	189314	141847	136506	128364	93680.4	383121	563258	705858	1077270	425736	527333	675969	771402	1225620	640243	1171040	765293	540834	620232	638322	998750	718710	445008	638950	731081
350400	131207	130443	43800.8	160111	120121	226305	143182	122509	148278	107888	155592	136888	110952	162701	85118	174080	137447	128850	122465	90470.8	367358	565088	691441	1036730	427146	505583	657921	759146	1195010	632250	1157130	759024	532813	606026	628869	986174	707746	444484	628422	727138
351600	122875	128220	41595.4	149454	117267	212201	135882	118056	140776	102843	147610	133966	106176	154891	81008.3	159998	132328	124042	117319	88640.8	352873	562897	679378	1010320	425438	486095	643345	752096	1166920	626469	1140790	750348	526933	589932	615098	962736	693369	441173	611041	715934
352800	116275	126998	39382.4	141488	117433	200893	130770	116352	135039	100202	142904	134262	102412	151492	77780	150581	128846	120854	113848	88252.4	340530	551033	661519	979575	421848	469845	624473	731658	1133980	616560	1115570	735853	522837	575677	599695	938983	681491	439111	602310	700056
354000	111732	130973	37232.1	138467	121218	193657	127565	117496	132423	99540	139766	136029	100093	151130	75917.9	143123	125865	117392	112170	89214.8	326999	536070	645200	952362	416826	453126	613325	719519	1109100	602760	1098440	723272	518821	564470	587941	917401	668226	435576	593708	681435
355200	109573	137192	35964.8	139013	127640	188574	125385	120583	132234	101212	139578	140953	99242.5	154612	74766	139777	126366	116204	112912	93050.4	318231	522194	630393	931513	411481	439595	600649	701503	1087180	588555	1077930	707911	517117	551045	572305	893413	652100	427539	583994	665756
356400	110747	146733	36116	143658	138166	186434	126972	127445	134164	106139	142298	147786	99152	161254	75670.4	139225	127710	115546	114960	100037	310018	505013	609666	903746	406291	426018	583166	681627	1061810	573014	1059540	693786	515327	542475	560815	876785	640876	423961	578958	652483
357600	114973	159522	37276	151810	151490	186857	129894	136874	140032	112210	148377	155633	101363	170450	77919.6	141482	130845	117810	118985	109953	302961	492111	596028	885152	401330	409088	573716	667903	1043590	559444	1044930	682034	514883	531576	551391	858408	628248	417363	574142	638070
358800	121527	174377	39852	164472	167625	190464	137133	150111	148392	121445	156975	168360	105834	183895	82446.8	146939	137873	122122	125205	123012	299452	481275	582440	865707	397654	394878	562974	648584	1025160	545709	1024830	671305	514158	519063	539703	842473	617254	411664	573051	628174
360000	131187	192451	43463.3	182650	187244	197725	147650	167481	160956	132176	169527	181891	113190	201316	88336.4	156688	145023	126605	133094	140232	292506	468276	564974	838659	393015	378690	552699	634586	1009130	532299	1008300	659515	510500	507768	530150	826059	606894	407607	567227	616789
361200	145621	214698	48279.6	205540	210038	208358	162492	187409	176698	144645	185731	197160	123443	221720	96843.2	171316	155605	134897	143826	161027	288140	458014	552750	819387	390236	364764	544480	619846	996431	519871	993575	647550	505753	493749	520034	810950	593196	401070	560700	605228
362400	164480	240688	55384.2	234420	238257	225130	182168	214825	197182	160802	206001	218369	137345	249129	107361	192246	169926	144394	157752	191090	283875	447128	535627	792897	385796	351751	530854	597623	976838	506385	974441	637410	499558	480868	509138	795857	582915	395291	555390	590899
363600	189235	273129	63228.8	271122	270850	247673	208145	248419	223688	178842	230883	239701	153964	282933	119709	218652	185915	156291	174357	223608	277130	433960	519022	767540	383091	337851	521184	583463	962714	494879	958454	627821	491390	468107	497106	779619	570952	388154	550364	577460
364800	218586	307858	73540	315407	310510	275461	237533	287143	253896	202403	261681	270570	175834	324772	135216	255208	206974	171318	195714	263703	272267	421380	502984	745932	379386	324714	512426	565027	944629	482129	938264	616228	484412	450266	483345	761463	556039	382486	538982	564316
366000	255291	351118	84326.4	369030	356216	312722	275780	334775	292025	229396	298315	303228	203095	373342	154011	300401	229604	189106	220617	310178	265531	404804	483388	711233	375495	312372	499976	542853	925772	469064	921371	605213	473208	437415	469036	745716	544472	375593	530838	553562
367200	299123	401112	98012.5	433312	408205	355907	319788	386885	338160	258910	338678	337610	235218	424576	175618	356534	256351	211264	250588	359277	258614	389722	468790	688939	372718	299848	491466	525200	905914	457161	904702	594657	464030	420855	453595	729548	532367	368816	518263	540311
368400	348287	452939	114010	504061	465602	405698	369983	447118	392548	296549	384985	380938	277514	488130	202577	427062	289705	235959	285337	416084	252348	375188	451350	660167	368500	288125	477639	500812	880966	443704	880407	580821	452273	402566	438288	707148	518198	361948	506234	524558
369600	403898	514337	131177	584697	530443	466818	430381	513709	459001	336608	435716	423956	325510	553255	230999	506992	323082	262462	323202	472802	243536	359070	431141	629231	363558	276105	465339	482264	861355	430146	862550	570267	440748	387815	425731	692575	504760	355070	496418	513220
370800	465238	576712	150152	672329	597507	528885	491899	581223	534134	381862	490190	471107	382635	624291	264363	599781	364134	291620	368214	532092	237963	345240	416509	605696	359834	264980	454855	462548	842150	417305	843224	559392	428940	371454	412369	674166	490353	347914	483920	500223
372000	530229	641248	167809	766587	670138	601348	562135	660532	621806	436020	550484	524324	446047	699796	301985	703129	407991	320426	414233	594940	230161	331064	399540	574338	352931	254386	442488	441836	818747	403823	822628	545918	415803	357289	398290	658996	478713	341766	475624	488733
373200	602991	710471	183618	867502	744200	676141	631253	731818	719328	492235	611915	571968	517467	771425	341504	810911	451315	349460	460599	651697	222568	318068	384098	550980	348709	243479	433665	425533	799302	391245	805585	534128	404117	344579	385513	641374	467019	333851	463071	475292
374400	673001	773046	198703	964365	817592	750189	701219	811039	823786	553359	674269	627720	595042	851642	385578	935044	501893	383829	511212	711689	215068	304876	368793	526487	342456	235161	421954	406730	775563	379368	784470	522256	391390	329891	372078	623305	453422	326661	451852	462556
375600	749132	844736	213098	1068530	894048	830205	773168	889812	941644	617014	734588	678393	678946	929493	430477	1057880	549994	414322	560534	760730	208015	292880	353095	499998	336048	225276	410740	389988	753242	366955	767665	508567	378402	318668	360728	608961	441736	320426	441250	452218
376800	824109	909548	228893	1167520	961464	901352	836285	953749	1058240	677849	793248	728274	765995	1002770	476903	1185660	599950	445000	611645	803430	200829	280800	341144	480011	331475	216551	403368	376816	737095	356285	750551	498963	367315	305715	351186	591984	430097	313515	430420	440230
378000	891346	968941	244673	1258810	1028530	968371	899936	1029720	1176720	744730	852848	782710	855128	1080640	526719	1317790	651666	473464	658092	842590	194977	268734	328411	457621	323869	209050	392149	361345	717814	345350	732403	487112	356187	295580	339550	575052	419916	306912	420410	427276
379200	964894	1028740	257561	1354140	1088320	1037700	957444	1087670	1297480	802816	904234	823462	943830	1139020	572066	1432060	692509	498115	703413	868050	188899	258154	316290	437444	318682	201754	385534	349543	700412	336145	717248	477119	345380	285515	331253	563517	412373	300570	410876	417980
380400	1024990	1071260	269963	1428860	1133580	1086220	1000620	1137630	1404050	863664	949617	867351	1031360	1198000	618498	1548010	741422	524028	753481	889247	184132	248715	307293	422694	313576	194034	379545	338475	685743	328333	703286	466970	336916	275284	320810	548770	402748	294158	401493	407631
381600	1084990	1112030	277371	1501430	1183760	1141160	1044930	1191650	1513420	920721	995215	909143	1115420	1248760	661234	1652790	780948	542599	791593	901594	178225	238387	294885	405160	305892	187825	371270	326883	667676	319822	687682	456417	327995	265989	311473	534676	393128	288156	393375	398017
382800	1134120	1149590	281345	1562630	1213060	1183920	1071820	1219960	1604940	960920	1025330	937045	1186440	1282200	695853	1728180	813471	560606	827338	906911	173067	230118	286988	392067	300025	181085	366686	319090	655146	312307	675726	447474	319484	258847	303926	523648	383955	281737	385568	389315
384000	1175010	1164840	284030	1608780	1237490	1213770	1094560	1253450	1681860	1006540	1055510	974849	1254660	1319050	734193	1809590	846474	580597	860988	908175	170284	222256	278273	377885	291751	174648	360256	309341	639274	305386	659264	439528	312715	251908	295766	510247	376831	276340	379722	378664
385200	1215850	1188900	285440	1652760	1249260	1245260	1108080	1271530	1753010	1035610	1078220	992711	1305450	1331960	759166	1856130	865540	592415	885551	901911	165691	214678	269677	364784	285295	170096	355656	301809	627145	298626	646622	430808	304339	246026	289967	501994	369642	270606	375100	370302
386400	1242850	1191950	286860	1672360	1243330	1253540	1107640	1271050	1794220	1061330	1094030	1013260	1352500	1343960	784816	1899360	884905	605684	911239	895410	161750	207620	263162	356446	280244	165104	351544	294927	618796	292717	633937	422316	297475	240070	283952	490494	361680	265448	372713	363603
387600	1265270	1195710	288567	1691070	1243540	1270320	1108720	1278090	1829460	1079640	1106240	1028340	1386360	1349700	803968	1925110	900948	616148	923340	877993	158542	200714	256317	344240	271398	160056	347363	286776	607111	286236	621758	414497	289524	236604	275373	480775	354551	260233	368675	354382
388800	1282240	1197250	286935	1696350	1227980	1276810	1097110	1259230	1848060	1081930	1111400	1027100	1401770	1333910	809990	1919510	904220	624251	933841	856752	155089	194881	252200	336770	265297	155706	344566	280544	596706	281078	610137	406482	282906	232311	270300	473134	349283	254587	364976	346582
390000	1287430	1177180	283881	1683280	1203380	1270280	1081330	1246090	1849900	1085840	1116170	1033130	1413150	1326630	819708	1921290	908194	637255	942800	835360	152085	189402	247560	330198	258576	152180	341087	275092	586669	277317	596230	400031	278510	229591	265984	463387	345296	249870	360925	338591
391200	1290000	1164480	278433	1671860	1184240	1270730	1066610	1227720	1840500	1082230	1117850	1026020	1407150	1306340	822198	1902720	902343	642205	941756	810671	149634	184446	242868	321790	251299	147475	338305	270432	578604	273238	583774	391894	273280	227942	261272	456620	339293	246289	360163	330666
392400	1283750	1142770	272255	1648280	1146140	1262060	1041130	1188340	1812420	1068440	1111380	1009350	1388210	1279790	820224	1870910	894156	649568	944918	789142	146189	180512	240293	318998	246174	144473	338295	266686	574233	269282	573879	385291	268385	226762	258582	450378	334611	241224	357975	323749
393600	1267240	1110780	268617	1612840	1111290	1251040	1018420	1163790	1771350	1054130	1105160	1003960	1366960	1257790	818131	1842940	885200	658662	939040	764215	143985	177360	239990	316375	240552	141233	337529	262511	568113	268270	561858	379567	264610	226303	254904	443638	330610	236983	357375	315087
394800	1256290	1085930	263267	1581630	1076870	1246850	994808	1133930	1729390	1028250	1096750	983576	1331370	1223690	806287	1795650	867639	662793	927677	736891	141028	174420	238345	313085	234544	138957	339017	260061	564878	266666	551247	372751	259005	227027	251670	441076	327485	233615	358759	309824
396000	1235170	1054000	259498	1535670	1035390	1229960	970355	1092660	1665440	999741	1083690	965318	1295720	1192840	793965	1742310	848769	670232	920483	712420	139784	173033	240490	314680	230038	137066	342069	259601	561950	264847	543448	368054	256323	229511	248917	437383	323536	228800	358766	302259
397200	1209440	1018640	255088	1492870	1003080	1220940	950897	1059870	1606310	976531	1077170	950412	1255970	1164340	785650	1692970	830730	676195	906393	684632	138113	171182	242288	315076	224565	135701	344258	257837	559881	264351	533180	363404	253488	234148	247271	435935	321931	225354	362954	295537
398400	1186200	990713	249228	1447580	962676	1211080	926996	1023990	1542910	941361	1066260	921160	1207730	1127000	762783	1630040	805095	678553	890410	658764	136486	169265	246609	318921	220537	135121	349280	258672	562096	263984	525436	359119	249781	241722	246500	438071	320506	221637	367596	292702
399600	1152270	949955	242911	1391650	921176	1192480	901152	981276	1471520	908277	1050500	898421	1164140	1097920	742487	1577010	783597	683045	876643	633880	135234	169287	254568	325270	218335	134330	355897	261322	563060	266014	520646	356573	249404	249931	247103	440270	320591	219468	373126	287364
400800	1120630	918875	237393	1345540	887866	1182370	882524	951013	1408280	878456	1033260	874838	1116130	1065350	721055	1524460	759537	684689	856599	607707	134888	168571	262818	332906	214639	136286	364778	266474	566876	269130	516499	356447	248941	261032	248541	447049	323156	218029	382088	283355
402000	1088430	883788	231491	1292990	845888	1162530	856038	906846	1340690	839243	1009100	841158	1066310	1029440	694613	1463460	733102	684523	836908	585316	134634	170164	274986	347734	213290	138276	377632	275689	575273	273856	516044	356173	248598	274927	252056	454641	325859	216274	392886	281331
403200	1051620	846086	227102	1240470	810423	1143160	837616	873136	1272400	808358	986304	818379	1021480	1000900	673104	1408790	710252	685176	816415	561904	134841	173246	290693	364750	212764	141483	389426	286088	584300	279808	515008	357739	251348	288831	255580	464703	329440	215717	406204	278665
404400	999104	812454	220313	1193010	780733	1124940	815182	839962	1212020	774905	964922	789192	972386	966535	647891	1348060	682728	681595	794054	538885	136292	176341	307956	383131	213345	145889	406652	301979	594104	287128	519014	360493	255214	308221	262656	479616	336301	217036	423729	280036
405600	962331	776490	213414	1142470	743421	1103790	789489	800040	1147090	738685	939092	757780	929780	931806	620301	1291140	658051	677969	771138	516966	138667	182361	330941	409521	214152	151421	426355	323093	610783	296350	525246	364532	260636	326842	269647	494198	341927	216639	441291	278974
406800	927761	739777	207399	1092120	712900	1081890	768027	764914	1080350	710741	915246	731840	884492	902718	596834	1236630	632425	674434	748598	492452	141974	189340	354516	438043	214349	158361	444338	345754	624145	307227	532997	370529	269018	348401	278248	514623	352978	217394	463364	280911
408000	897989	708190	200272	1045050	680825	1059910	743076	728782	1023830	673851	884836	698648	837422	866357	569265	1173680	604388	664656	724331	471182	145499	196983	382155	469148	217935	166425	469860	376176	644399	319715	545264	378192	278359	370539	288663	536104	364056	219074	488941	284143
409200	858997	671331	194162	995102	647843	1029230	717159	692912	964744	642634	855076	673018	794438	834873	544035	1119860	578933	654676	696453	449767	150415	208218	413719	510604	221687	174990	496285	410493	666562	332958	559758	387034	290246	390308	300592	559501	377690	221414	516757	288546
410400	834102	639155	187524	949310	622266	1004440	694966	662293	914219	610621	826247	644593	752063	803898	518664	1065580	553319	642220	668805	427038	155976	220330	443563	546088	225080	184706	525289	447682	688255	348110	575310	396818	304068	411620	315521	586789	392663	225045	547954	294570
411600	798872	606413	180266	902468	591537	976787	669789	626590	859961	577054	793236	612788	709601	767900	491488	1008650	527156	629093	646193	406914	161748	235259	478247	590573	230223	193738	558204	489742	714692	362894	595043	407298	319494	433482	331519	611334	404935	227916	575685	301689
412800	763796	571394	174130	856915	563864	944853	646415	595837	808572	548496	763711	587618	668963	737568	467468	956212	504411	614742	624044	387020	169907	253791	511097	635207	236386	203772	587734	528645	737803	378473	614156	419084	336002	451255	348587	637024	420333	232102	604436	310464
414000	730572	544134	167869	814182	538397	917218	622915	566929	764116	521076	731381	561385	628555	703727	442167	902668	479516	597988	601691	366878	177189	271271	541901	673884	242655	213795	620908	572302	768609	393457	638698	431714	352594	470468	369165	665432	435753	238063	633984	320221
415200	698652	515209	161112	771290	510692	883025	597732	536158	716222	488240	697695	531994	589380	671944	414539	850402	452631	582412	578319	348039	184688	295086	574358	718047	248530	222003	654831	612215	798899	406599	662955	445357	369969	487252	390144	689580	449576	243032	657575	330044
416400	663514	485288	154961	731614	485512	851322	575979	510274	672518	461956	664693	509607	552117	642268	392013	805177	430367	563166	553191	328776	193818	318226	600923	756375	254552	231880	682541	647106	821353	421672	686673	460703	386214	502027	411752	712975	464126	249091	685200	341611
417600	633838	459870	148717	692060	461425	818178	553299	484380	633789	435498	630160	481994	514939	610188	367857	756626	407639	543217	528138	311393	202258	341618	627273	791942	262518	239194	712901	684884	853400	432392	714201	474433	401308	517694	435915	736061	479946	257223	710222	355352
418800	603579	431343	141192	654909	436632	783688	529737	457866	594728	411123	596926	458617	481702	580425	346865	710861	387853	523574	507192	295624	211239	368456	649700	829278	269841	246124	737118	714919	881478	444514	737835	488678	415887	525531	459058	754937	492044	264466	728988	366409
420000	573094	407499	133285	620909	417847	752722	507231	436575	558612	389428	565553	436379	449834	552952	324523	668814	369333	503016	484370	279228	220182	391532	666758	856791	275666	252989	758522	740644	902607	456054	761909	504454	426857	533891	483157	777160	504778	273781	749534	378623
421200	545492	384692	125896	589081	397585	718504	487315	411193	527351	367316	534586	412782	419807	524574	303008	627335	349740	484183	465045	264732	227884	417350	684110	883364	283900	257296	781995	767148	930523	466269	788524	520514	436595	543889	508329	795908	514722	280897	760194	391990
422400	517162	361716	119751	555517	378065	682766	467997	388441	495829	346364	507060	394628	391308	500243	284671	589268	334161	465310	446327	251497	237641	443646	696643	908257	292007	262822	795175	782342	949658	473346	808574	535554	446398	547530	530984	809805	522790	290353	772558	402846
423600	491319	343404	114836	527498	362726	652487	449407	367914	467916	328997	478642	376566	363258	476882	267393	553594	317722	447177	426392	238272	244633	460216	702770	915378	297373	266258	807781	797131	968476	479482	829618	550281	453512	554503	553438	825886	530744	298222	783661	414112
424800	467644	325706	110096	501250	346276	622233	431683	347392	441330	310786	452771	355016	338360	452516	249787	517694	304463	430764	408890	228871	251295	482240	711153	933751	304368	269140	819025	810577	989930	486166	850320	562376	460373	557240	572977	838728	536484	308328	788505	426079
426000	443574	309449	106360	475049	332352	591461	417182	330869	417689	294888	430863	340906	315318	431642	234786	486097	293124	414761	391358	220175	258005	501457	714084	945643	310426	273144	821773	814363	998214	490741	864887	577396	467247	557752	591129	846589	542210	317887	797436	436922
427200	424556	297069	101814	451630	321852	563447	403553	314953	399330	281605	410622	326039	295526	411968	221222	454896	281123	399905	375857	211335	264364	515815	713376	942888	315781	274662	828395	823278	1012330	494445	883246	589944	468571	561708	608314	856013	548560	328010	805380	450266
428400	407128	286092	97618.8	430407	310855	535594	389342	298819	381514	267341	391382	312176	277362	393540	209002	427795	272204	387492	361373	206086	270476	531582	713619	949457	321187	276562	833614	826876	1027310	498492	899759	600230	473170	561376	623755	859926	549128	335522	808012	459907
429600	388650	275481	92657.6	413150	302013	509822	379590	287049	366013	257958	376736	303378	261014	379015	197402	402479	264535	375138	348629	201444	278116	544986	709207	944551	326696	279434	828274	823852	1025980	500073	908199	607547	475921	557708	637467	863815	550387	344135	813317	469168
430800	375288	270553	87952.4	399113	296764	488927	371958	275944	353844	247617	362080	292778	245055	366155	187493	378330	255856	364086	335288	200097	281235	552401	703374	937736	332424	280645	829864	825797	1036110	500241	922086	614994	475394	556987	649589	869304	554023	353036	816724	479850
432000	362666	264951	82832.8	386261	291202	467799	365717	265701	342891	238930	353570	285310	232721	355406	178867	358844	251342	356195	324353	201418	286596	561310	701948	939771	339293	281606	823253	823436	1040210	499706	929876	622328	476441	552391	656173	867160	550034	361074	816367	487410
433200	355500	261616	78808.4	377072	289801	450113	361320	260086	335082	232463	346275	279116	220595	345262	170314	337372	244648	345380	311585	205612	282104	543767	666542	894264	329796	275432	782328	781951	989938	472013	880347	576200	431356	519858	595018	801429	473281	326180	755182	414978
434400	330655	249503	77140.4	349958	276165	392292	332900	243469	287810	201041	314342	244548	175107	313830	134990	274579	201322	284426	263424	195534	199786	367489	414158	598870	222785	195248	476238	469531	637837	288376	549836	334566	232674	319203	328975	483955	230786	184935	443513	212749
435600	251698	196584	62788.8	281734	216782	284160	268832	188192	220959	143399	245618	181176	124962	247946	99133.8	198356	146852	218660	194406	162697	99899.2	164294	172373	268873	106322	100650	202293	204118	295978	137773	263408	160203	115508	151780	156592	240661	107964	100780	217017	116566
436800	219051	179225	57306.8	263653	211299	245878	261257	184506	235274	134007	239326	176092	126026	243087	99355.6	184368	142486	221447	179076	171176	64242.9	120404	119428	175249	74421.6	67952.5	142838	151001	187234	95731.6	175735	112921	85304.2	101963	110498	168845	77098	72742.1	144287	84293.2
438000	228942	192651	59784.6	279666	237594	238348	269618	202207	280403	145710	257465	194020	143821	260124	110446	190676	151435	233019	182056	194525	48810.4	97496.7	95382	133814	59511.3	53514	113155	122930	140425	77715.4	134382	91511.7	71640.4	79453.2	91095.2	136237	64969.2	60016.4	117805	70731.2
439200	246118	211161	65610.8	303863	263619	241958	282325	220767	326739	156796	277108	205878	163228	274429	120588	198558	162154	241022	186936	216828	42904.6	86845.2	86668	119397	53900.4	48117.5	101729	111824	124395	69718.8	118188	81860.4	64250.8	68752.8	81052.4	119731	58454.8	53145.8	106044	63206.3
440400	257700	224740	72320	323844	284642	246269	296007	238511	361299	169190	294534	218922	181701	292947	130071	209341	172836	240641	190709	234235	40576.4	79677.5	81710	108572	52187.1	45209.2	99172.1	110194	120671	68443.6	115409	80148.3	63170.4	68194.2	80044.4	121391	58075.4	52187.2	106699	62369.2
441600	271175	234431	79212.8	337946	296278	245935	300589	251297	385427	179021	305699	229932	198548	301484	137943	219853	181103	243521	196547	251718	41977.9	78330.4	82194.2	108749	53175.2	45324.2	98665.2	109593	120765	69496.8	114515	80082.8	64195.4	68773.2	82113.3	124001	59094	53126.3	111959	65112.9
442800	281311	239798	84456.7	349474	304474	247619	298428	257856	400012	183884	310932	230119	211032	301800	141258	222366	183011	239070	198538	261051	43830	79945.8	85565.6	112937	56431.2	47442.4	103595	114572	128777	72411.6	118996	82199.2	65015.6	71488.8	83946	126308	59444.4	54501.2	116908	66781.6
444000	281814	237114	87340.8	347705	305296	243060	295642	261585	402272	187021	312918	229268	215925	300007	143455	222889	181010	229745	197744	263346	45243.3	80186	86276.7	112800	58143.2	49180.8	107566	118150	134402	76162.1	125261	86194.8	64865.4	77216	88282.1	133526	61964	57011.6	126185	72212.9
445200	277889	231612	88930.4	340614	298031	234564	284679	257110	390181	185376	309200	225956	218704	292981	144752	223537	179042	221608	197243	260015	49118.4	83384.2	90195.6	117570	60728.4	51510	111246	121680	139905	79666.4	129242	89229.6	64570.4	81199.6	91989.2	139204	64231.2	60063.2	136202	77944
446400	274443	227958	89480.8	334512	291294	227844	275224	252586	375262	181456	301426	216366	215810	280426	142468	216865	172571	211845	193125	251178	52580.8	87522.8	95062.9	125342	64837.9	55204.8	117872	127471	150073	83676.3	135918	93230.4	64119.2	85758.8	93731.7	143514	65467.9	61138.8	138320	81769.6
447600	261150	217901	87484.4	320606	280270	217482	263115	246790	358635	178194	294742	213163	213599	273875	144128	217756	169344	207355	192755	249283	61241.2	103605	116530	152601	80258.4	68176.3	153623	170090	197047	111871	184916	132341	88898	120082	140912	210851	106566	94115	205820	133876
448800	292838	247634	95076.7	358709	322336	250639	303012	285257	404019	212266	339422	255546	253510	318619	175354	260673	200009	243775	229967	283915	111559	194924	229799	297028	153069	125436	298220	321343	380944	206373	357576	255370	160695	226368	269296	392634	213209	171666	375903	247418
450000	340032	281931	102631	405868	362278	289859	341261	321344	447852	239544	386748	291923	284900	356915	199330	299841	223229	273197	262110	300008	189068	314021	384884	516750	247330	210142	493376	511870	643687	326570	595369	418924	248853	364560	431290	622944	351584	263125	583384	377574
451200	365272	294392	99417.5	422613	368512	311514	358420	330815	457503	246491	405422	304334	298023	365990	210823	320523	231431	284146	277141	287447	270018	417216	517836	721466	326634	283001	663313	657259	887691	429480	809826	564748	322092	478748	569854	802526	470571	337538	742608	479993
452400	359812	283371	88358.4	411649	343895	312393	348240	314380	440159	232066	399214	291177	286776	349490	207815	318448	225729	278760	276664	259429	327057	466813	573226	821242	362730	321466	731735	704230	1025890	474716	924123	627490	350633	541212	619875	878503	511284	366898	817140	516911
453600	338362	263268	79090	389322	314864	299237	326015	291940	411265	210742	378013	272215	261873	323796	195332	298078	209555	263023	258828	232360	348912	482438	589388	850216	378553	337370	755638	719514	1086160	497616	975894	661023	366015	563770	644756	908131	534150	386090	851208	544280
454800	306937	245168	74266.8	356678	289280	281233	304291	268080	372840	189887	347753	251598	237721	298573	181208	274165	191666	246389	242518	212739	355400	493874	600648	863004	394698	345650	766416	730126	1119510	516224	1000240	683080	377338	577100	658804	924022	549355	400503	868261	567738
456000	276942	227135	73659.2	328874	267313	263925	287103	250200	336911	174341	322903	239055	220055	279136	171598	255565	179488	232123	227388	199675	358898	500453	609441	865346	407298	350007	767939	731015	1129780	528521	1008940	697777	381811	578510	663406	929108	555900	412500	873506	584412
457200	252372	213965	75191.2	304809	252563	250690	274084	238449	311334	162930	302357	228488	206443	262065	162938	238623	168262	218305	212620	188707	355426	496295	607106	853954	417624	348743	761886	728372	1126540	532056	1003770	702775	380558	575875	666201	933942	555001	416430	872789	588695
458400	230439	202940	73542.8	282634	239830	237433	261676	225538	289348	152984	283201	217493	195815	246414	153648	222046	158364	207680	199101	178250	349641	494741	606500	846726	422380	346488	757049	724696	1115620	532418	996878	700630	378651	568341	664076	931794	549858	416330	857495	584543
459600	211186	192572	70639.6	264089	229102	226981	250550	216855	272519	144270	266831	212188	187702	235476	147196	209034	149674	198505	187324	169393	345955	490312	600548	833406	424007	341608	745547	711965	1096710	528700	981778	696272	378485	559262	660664	922047	543234	416149	843357	577600
460800	196909	186168	65960.8	250141	224336	218866	241705	211040	262012	138414	252597	209534	181527	226300	141137	197335	139748	190330	176629	161780	338994	483078	590455	816287	425612	337501	739054	705528	1080890	523824	965691	687195	376013	551964	654619	913519	536069	416478	828414	570435
462000	186781	181723	61950	239963	220397	211677	233172	206491	253467	134001	242832	209355	176936	220710	137343	189075	132934	183874	169939	157780	332211	479186	583529	808934	423470	333622	732680	694733	1068250	518738	951416	677400	376723	544884	647377	904152	526581	415772	813296	558256
463200	178988	180458	59206.4	234770	222839	207517	228510	207530	249883	132936	236732	213956	173966	220583	134912	184921	127882	177978	165964	155067	326395	470616	572992	791774	419989	330399	722362	684000	1052410	513042	935474	665938	376935	540946	637669	893935	520277	414178	810203	549554
464400	176190	182675	58495	234165	227509	203645	223805	208963	248724	133752	232312	220048	173687	222249	133848	183101	123067	174234	164607	155350	322404	466046	565320	784475	418760	326148	717080	677531	1045000	509468	926268	659730	376287	539795	629962	889220	516808	414447	808377	542371
465600	174876	185643	59867.2	236835	235092	202074	221731	213583	252731	137101	230758	232008	176248	227205	135696	185023	121074	172229	165833	157511	317601	460995	560771	774305	416070	322335	707086	667469	1035330	505129	915282	649615	377256	538199	619514	878236	511118	413653	807270	533954
466800	177819	192401	61276.7	245389	246446	202975	222222	221036	262110	142366	232171	246973	180661	235200	138259	190303	119608	169654	169700	160852	313527	451945	553105	760094	413289	319609	701611	658965	1028160	500806	905164	641535	376661	538988	612237	872842	505819	412293	810938	528561
468000	184342	201941	63572.8	256683	260112	205088	224348	230627	273070	149577	234939	262218	189336	245233	142019	199171	120030	168778	176410	168414	309691	447415	548465	753804	411326	317118	697547	654463	1025960	496814	897482	634281	376108	539742	604073	867654	500365	409478	811638	521780
469200	194918	212599	66810.8	274874	277047	209679	229224	244299	290295	159531	240260	284197	199466	259853	149081	213966	123030	170275	186078	176293	307059	440945	542642	742933	407617	315949	690332	642262	1018120	493322	886598	626721	374956	540897	596130	860140	495938	406998	816613	513882
470400	211004	227683	70185.6	297803	300584	218155	236594	261652	312758	171208	247605	305592	211538	276688	156052	232430	126647	171684	199216	188088	303617	432986	537265	730305	404238	313934	686081	637223	1015440	489020	879924	619019	372795	541529	588106	855207	491582	405051	823128	508876
471600	231844	243515	73179.6	326436	325322	227170	246314	282785	338080	186310	258362	333013	228291	297834	164434	256777	133387	174854	215951	205282	299901	426990	533114	721374	400496	312802	680795	629711	1011850	487023	871053	614586	369224	542037	576242	846719	483553	401328	820648	501948
472800	260165	262915	78498.4	361867	357168	240676	260170	309323	370931	204251	272613	365978	247375	324206	176328	288551	142655	180118	234698	222594	296054	418451	527047	705514	394541	310123	674399	616892	1000950	481361	861520	607544	365364	542434	566438	837018	476285	397308	821274	496994
474000	298047	288111	84802.8	404834	391998	257255	275617	338612	409590	223666	288464	397531	270848	352129	188226	325704	153985	186536	258780	244360	292266	410868	522007	693677	392140	307071	673016	609723	998341	476580	853319	600146	361249	541728	555528	829765	468707	392301	820912	491725
475200	341672	314303	94321.7	449399	429183	274534	294160	371393	452945	248109	308938	438035	299762	386832	204613	371494	168791	195574	285192	271772	288957	403276	517334	682110	385691	305018	665928	597250	988646	473890	842381	591684	356892	538422	542743	817211	460543	386074	816030	482707
476400	396778	345262	105253	505168	472457	298792	315731	408112	505429	276476	333177	479654	332652	425394	221555	424147	186725	205997	314108	299503	283390	392123	507232	662594	379255	301840	660450	585932	978150	467620	829815	582038	349750	538128	528356	805336	452108	380620	811449	474961
477600	460560	382218	117644	562910	516954	323384	339142	446554	560887	305834	358304	523985	370837	464491	240300	481022	207896	219091	347006	333133	278395	383884	501148	650378	374182	297854	656321	576460	966024	461852	820344	573471	342576	535294	513570	791301	441221	372704	802838	469641
478800	527394	416745	130275	625961	563666	351642	365202	491138	624371	341967	389479	574429	413310	509553	263122	548897	233308	233722	381242	369382	273814	373964	493511	635737	365941	294050	646915	562089	947684	455916	804895	563293	336568	529956	501975	775740	431605	366040	796580	461107
480000	608541	459620	141101	695266	614105	383596	392602	535090	697106	378576	422576	624726	458049	555123	286515	616641	261886	250060	416065	407050	268273	363487	482502	616195	358271	289810	638795	552051	933696	446932	792466	554297	329141	526351	489051	764886	420772	358462	790759	454048
481200	692206	502194	150208	761749	661845	414760	420303	581321	768694	417532	457491	673187	508328	600871	310298	689392	293911	268082	455698	449403	262088	355799	475695	603091	351636	284671	630270	542496	920729	440660	779254	546528	320105	520438	474977	750734	409784	349833	776885	445321
482400	778724	546214	161531	832171	710288	449877	451308	633482	846737	461004	495696	728914	561842	653986	339503	771467	332023	288134	491873	487779	256763	345568	463870	584425	342331	279222	620146	529156	900580	433891	763927	536213	313070	515630	462751	734369	397765	341745	768715	435150
483600	874655	593117	174562	903987	758412	486399	481212	680291	925065	501483	534221	775478	612140	699676	365889	843101	369526	308188	528234	529526	249664	335855	454728	567225	335337	273263	612794	519924	886142	425595	751082	527495	304828	507999	449921	721139	387332	333129	755900	429496
484800	959638	637091	188217	969162	800046	518634	509608	727498	1002420	545308	574560	826971	666440	748167	396279	922091	412401	329775	566796	572273	244504	329665	446530	552904	326607	267579	602033	508474	865329	419017	736225	518158	297124	497908	436664	704306	373910	323898	742645	420349
486000	1052720	681966	203299	1035960	850254	557008	540630	773760	1084520	590474	615708	875460	719348	797111	426465	998885	456314	350967	598621	610393	237996	319198	434094	534284	317399	260966	591668	496460	844284	411989	720931	508026	287684	488075	420294	688670	361275	314695	730317	411244
487200	1139400	726753	214770	1095740	888453	591796	566657	810618	1154210	628419	654538	913593	767724	840799	454797	1061700	500054	373548	632628	649322	232578	311156	425455	519245	309650	253804	579036	487712	826536	402884	707571	497848	280474	478341	407947	674681	350492	306213	713614	403321
488400	1206260	762635	222268	1143300	918356	622065	593921	846448	1216240	671130	694326	958536	815801	883424	488606	1126210	547994	394873	661524	687236	226950	303067	414940	505336	302026	247009	568561	475545	806591	395056	693440	485930	271705	464430	395638	659270	337556	299134	699079	393268
489600	1282300	802621	227101	1195860	953662	656899	618880	879746	1281060	710295	731256	990232	858245	934353	518133	1185420	594308	414636	684398	715079	221548	294784	403766	488305	292278	240735	557573	467339	787236	387066	678886	475682	265015	455272	385864	644770	326711	290602	687102	386826
490800	1343920	836914	228866	1234400	978891	683211	637962	900284	1329250	739983	763678	1009320	893938	978993	544681	1236260	639557	436631	710850	745111	215501	288513	392915	475168	284786	233168	546669	459371	770070	377829	665788	465563	257048	443750	373161	628078	316500	282378	669928	377969
492000	1383830	861020	234571	1267290	1001230	710204	658771	923255	1368190	775888	799449	1038690	928677	1018510	574126	1290900	683143	458307	728753	768860	210848	281393	382840	461678	277093	226508	532999	448651	747852	368845	650383	456053	249154	431130	363032	612201	306034	275103	658110	368619
493200	1429680	890587	242331	1300530	1019740	736586	676790	937640	1406090	804000	830512	1049350	954033	1037600	600660	1322330	721436	478520	742836	786952	206728	273819	371112	447581	267980	220008	522195	441669	728860	359568	634449	444500	240910	419698	351606	599220	295450	267120	644349	360426
494400	1456980	910293	250397	1319760	1032570	755703	689838	943862	1428390	826158	858720	1056380	974401	1050690	622950	1342870	758877	500700	757800	807987	200843	267476	362287	436802	260764	214211	511312	433344	711652	352717	622550	435962	233390	405286	343324	584173	284842	259397	627767	351640
495600	1468710	929875	259370	1332710	1043260	779195	706553	952756	1450720	848861	889624	1068620	989835	1071160	647548	1365460	793264	524223	768508	817232	196024	261877	351734	424482	252414	207061	497243	423792	690432	344206	605807	425410	226889	393171	334564	571134	276132	251642	614744	342789
496800	1485320	941162	262711	1340270	1051980	800496	718454	953803	1463010	863343	914552	1062040	999197	1079690	664803	1366790	816943	543344	776524	827035	189888	256430	342708	415056	245137	201447	485900	417635	673572	335678	593592	417357	219848	381613	327822	557862	268440	244083	599028	334752
498000	1474070	941086	262903	1337700	1051900	813394	729799	950550	1461220	874507	940574	1061360	1007970	1085290	682172	1369930	838349	564610	787270	834408	184978	251253	335194	408127	238450	195674	477218	410236	656648	328896	580465	408227	213689	368599	320460	545194	260074	237232	585336	327125
499200	1468930	945611	261169	1339520	1057190	832232	742124	949340	1462790	886952	964729	1061470	1007610	1096720	697503	1368750	854291	585804	791519	834173	179993	244499	325418	400050	230129	189962	465962	403953	639475	320820	565377	398961	206629	357290	311967	531728	250471	229860	575014	318684
500400	1459990	949203	258803	1335040	1054260	845150	750440	937888	1456810	888456	983009	1043790	1003790	1099080	706969	1348170	862564	607760	796176	835072	175997	240319	319633	394441	223704	184529	456017	400206	624297	313158	554538	391349	199318	344840	304424	521204	242926	223229	561088	311440
501600	1430520	943748	257791	1322800	1046650	856821	761079	933305	1445310	894826	1002230	1040510	996895	1105230	718559	1340740	869800	629206	801804	829887	171535	236791	313590	390613	216820	179483	443874	395359	607785	306253	539916	383671	193852	332186	300210	510240	235529	216896	550818	301657
502800	1415340	941657	258384	1315040	1043060	871924	772890	923425	1436130	895544	1019910	1026460	986760	1106300	726443	1320960	868988	648656	801878	823100	168203	233339	307401	388147	210703	175777	433741	392656	594735	299103	529649	375437	188005	323048	295033	501748	230179	210428	542612	295957
504000	1388800	937034	257610	1297860	1031600	879655	774840	908808	1416510	891996	1034580	1010900	976261	1104180	730699	1294640	865376	672053	803309	819486	163645	229830	303902	383894	204667	171799	424711	390034	582854	292949	518303	368779	183186	312015	293056	493353	224855	205072	530527	288232
505200	1355610	925756	261635	1281550	1018910	888728	780767	899664	1402520	891141	1049900	1001940	966002	1104780	736832	1277960	857686	692147	802492	808519	160290	227560	300100	381137	198584	167488	416212	386785	569037	287297	505968	361322	178922	304329	287923	485838	218848	199265	524071	281584
506400	1331600	918955	265250	1264460	1007630	897458	787412	888066	1384870	886165	1059220	984969	949396	1098450	738241	1250760	844648	708999	801240	804816	156549	224461	296951	381337	192748	164240	408928	386750	557550	281518	496070	355451	173334	295870	285561	479805	214724	194928	517675	276717
507600	1295420	902672	267669	1240100	991188	901631	788356	871637	1359070	874962	1067620	965270	937240	1091300	739348	1230820	830309	727178	797307	797705	154490	223858	297979	381923	188336	161204	402765	387397	549704	276964	486985	350330	169491	286138	284573	471616	211235	189423	511473	270527
508800	1260180	889742	266195	1220720	978169	906206	792980	858339	1337520	865920	1079840	951760	924554	1080550	739395	1204410	813643	742164	791046	780057	151965	223363	295996	380469	182925	158650	398230	389091	540490	272714	477910	345053	167084	279909	283324	471641	207542	184996	510772	264874
510000	1232220	876169	261501	1197410	960160	907436	791519	840542	1311640	849782	1084080	926900	906492	1062420	735756	1173380	792385	756725	783494	765742	149482	224264	297330	384685	179495	156467	395695	394893	537301	269003	472907	343242	164850	273698	284834	469412	206424	182303	509988	261275
511200	1193420	855533	254096	1170220	936709	903484	790130	825374	1282450	837712	1086860	911331	891854	1052440	732012	1148050	773861	770685	775607	748465	148454	226365	301478	391181	177101	154438	392493	400488	532003	266342	465171	339902	164326	268680	285082	465642	205161	179903	512498	256664
512400	1162750	840607	243456	1145250	917827	902087	788088	809416	1258430	827012	1085030	891120	874300	1034540	725777	1115660	750421	776366	765108	727160	146825	226548	304448	397235	173975	153176	391711	408720	529443	264078	460492	337705	164122	264222	287340	465691	204708	178723	516842	254812
513600	1127160	820834	234876	1114820	892113	895555	779689	789756	1226430	807393	1077540	866370	857318	1020990	714518	1082000	726853	785266	755410	708148	146678	231760	310711	406949	172716	153707	393854	419238	529985	263533	459353	336874	165772	261308	291185	467264	204870	178036	521554	251797
514800	1089760	797673	230075	1083180	868209	889565	771931	771647	1197770	790277	1067710	848296	840549	1007220	706099	1053320	703252	789260	742338	685644	147324	235404	317110	416246	172274	153887	395658	428543	530084	264131	457746	338094	169049	260107	298969	469770	207201	178296	527667	250048
516000	1074620	779462	226408	1054510	846400	878887	764513	752904	1168720	770040	1053050	821190	822877	986282	693864	1017490	678739	790228	730076	662704	148372	240800	322608	424973	171842	155062	400930	444014	531478	264378	457763	340322	172666	260626	306688	476886	209461	180081	538740	250533
517200	1031280	753752	222712	1020340	816815	864138	751812	730758	1132850	749316	1033970	793493	802526	965235	701899	982159	652281	790750	717209	643622	150311	248779	331433	438428	172890	155287	405622	457545	539519	266175	461364	344073	178720	261651	317763	482726	212986	182416	548112	251320
518400	988477	727000	219544	989035	791897	848237	739592	711776	1100040	727236	1017100	771327	784394	945233	687704	950149	627704	784410	701943	619028	152829	255460	339540	450148	174410	157120	412170	471344	544844	269110	462822	348926	185675	262689	329182	491126	217049	185021	561233	250622
519600	950697	706042	213924	956830	769944	831604	725846	688649	1065300	703373	994562	744969	761635	920074	669780	913948	601081	777017	681282	592890	155621	263190	349375	463494	176837	159162	421226	488410	549800	273088	469847	354181	192923	266903	341977	501763	223360	188956	575590	254493
520800	907394	678180	209878	920482	739028	810866	707916	665675	1028750	680668	968459	717416	738364	894772	651982	878390	576404	768397	662370	571883	159639	272511	359889	479408	180528	162479	429840	504238	556663	277907	477762	360678	201041	270460	356283	511244	230860	193848	591666	256243
522000	866412	652736	202806	889678	714583	789635	691696	643209	994551	658418	939255	693987	717933	868492	634243	846472	549661	752230	643300	544648	165053	280689	370031	493839	185742	166636	440673	520092	560489	283384	486974	368677	209492	275595	372192	524153	237900	199249	611383	259939
523200	828778	628181	192771	857655	688289	764883	672673	618246	958928	634327	909383	663601	690949	836009	613248	808787	523795	737081	622906	519599	170356	289847	380182	507515	191106	170845	453319	536869	573475	289773	498604	377320	217091	282986	390806	536093	247126	205040	628612	264157
524400	790072	599053	182131	821598	657986	740127	652286	593619	924366	610583	878975	638609	668981	807193	591259	775754	501157	718564	604456	497712	176546	300575	390923	524155	198005	175612	467164	549188	590813	296943	509977	388554	224944	290261	409174	549991	255117	211717	647282	268685
525600	752834	572695	170331	789265	633659	717183	633775	571907	884650	587436	846966	613389	646200	776723	570304	743738	477856	699885	582281	471494	183676	309260	399680	534903	205974	180606	480628	561905	608443	305295	522531	398421	232703	299668	427133	564209	265480	218724	670452	275048
526800	720978	549318	160470	755442	609494	692617	612520	546607	844360	562666	813624	584123	621484	745632	546678	706349	454431	680658	560662	447574	190670	318241	411769	550511	214385	186534	495761	576929	629098	313871	537764	411055	239666	309565	445846	579553	275461	226248	688500	282991
528000	685583	521393	151770	721293	582739	666119	590686	525474	810880	538578	782085	560879	598005	715216	523945	675565	432180	658916	539152	427502	197508	328342	423682	563850	224227	191802	510376	585214	647324	323060	551663	422288	245612	318745	463287	591549	286075	233653	708976	289249
529200	652404	499023	146287	691346	563815	641661	571326	504367	780482	519592	748158	535466	574665	684552	501435	643964	411719	632582	517688	404768	204384	334109	432261	576368	234095	197354	524619	594913	669279	333988	567493	435737	251586	330284	481289	608937	295285	242538	730255	297264
530400	621264	475991	141232	658664	540166	616179	549812	483699	747084	496725	715065	508956	551744	656341	480352	610979	394020	607913	497382	386403	210980	343396	443533	589369	243468	204176	537442	604920	691596	345756	586990	449530	257081	342664	500075	623063	305602	250038	747924	305868
531600	589677	451802	137431	628901	519074	592751	528184	466931	715906	477557	684291	488268	530780	630176	460609	583765	375493	582656	478395	368983	219301	349855	453926	601779	254152	211131	549250	609324	711516	355556	600783	462320	261797	353920	515122	637387	314524	258313	768952	313764
532800	563696	435121	133117	601556	502845	574156	508550	446209	689300	458799	653323	466788	508896	600969	439651	554176	359611	556651	459022	352118	225447	355129	463032	610986	263613	217388	562488	617597	737683	366810	619095	476420	266890	367180	530731	655172	325188	267762	791835	324828
534000	539351	415241	128176	574308	483613	560320	488365	428206	659365	439438	624140	445590	490901	575841	421686	527756	346626	534194	441417	336334	231839	364158	473339	622738	274173	223992	575290	623798	760990	379384	637015	489935	270875	381474	542975	669469	333340	275238	809023	334884
535200	513300	399204	122543	550976	473976	540308	471281	415245	636194	427329	596001	431419	474923	552371	405120	503211	333853	510366	425076	322369	239768	369754	480488	627618	283919	231830	587155	624105	777269	390327	653045	501137	275845	394098	554318	683106	341653	282952	830819	344469
536400	491052	385658	114129	529893	462852	519988	454579	402262	614374	411080	567344	415080	458527	528914	388286	478506	320447	487017	408591	309685	245983	375568	490005	635206	293915	239015	601065	630985	797843	402874	670469	515086	279374	407573	563744	699966	349668	289327	846631	353635
537600	470628	370944	106440	510260	450674	497247	437957	391416	592247	397405	544140	400555	444854	509195	373037	457987	310643	465500	395708	299990	252038	380390	497813	642952	302479	245185	611676	631982	815357	413034	683128	522459	283398	419601	570724	710590	356224	295842	863719	362084
538800	452058	360575	100102	493010	445585	480049	425112	381603	575257	383738	522963	390897	430778	491721	358507	438814	301772	445298	384328	290210	257658	383654	503786	644370	309972	251655	624676	632983	829995	422433	696900	531850	284600	433289	577516	722799	361988	301125	883020	370019
540000	437446	353482	95623.8	479766	438953	462460	411458	371821	562127	371602	502289	381514	419369	475748	345762	419902	295702	428820	374783	285030	262336	389905	510128	650236	318058	257495	638159	638969	848592	431187	712674	542430	287171	444984	584398	735392	367379	306628	895059	378104
541200	421247	344766	93344.4	465373	436344	447206	399307	365742	550792	361106	483748	375588	408116	462198	329659	400359	285289	407025	362649	280093	258318	377382	489911	624756	307534	256580	604630	593915	801733	401776	662896	491539	260198	425005	507743	681309	305926	262594	814946	308198
542400	385112	324510	92718.8	425242	417933	388752	344039	339380	457433	309048	409995	322967	322016	407966	252830	328594	232643	306580	302504	246266	171056	244896	295824	402181	186784	181347	352368	345605	481698	229943	378836	261464	142604	260711	253691	393718	140109	128072	467332	147650
543600	301176	262632	76136.4	328067	332798	279557	251418	266577	328040	228641	292984	243607	232148	310635	185680	247014	187400	217385	240683	202857	83201.2	114761	131381	190378	84751.3	94945.6	156798	163016	226444	112944	179894	123721	78652.5	134088	120759	207126	71394.2	67248.4	240803	81164.6
544800	276011	248666	71936	292161	315359	244688	226684	253048	299972	213335	268387	244498	222196	284335	172091	232120	193209	200184	233848	211699	52778.4	86386.7	93165.2	126663	61017.6	65245	113268	118091	149407	82320	120513	87548.8	58885.2	91836.3	85652.8	145780	51331.2	48845.6	159060	58143.6
546000	281160	258598	73996.7	284770	325135	233614	220211	259170	307352	216850	267081	267126	231689	279441	170357	237601	205860	194840	237931	224534	39657.6	71319.2	76109.2	97993.6	48987.1	52587.6	93467.2	97672.4	114686	69179.2	93541.6	72655.8	48564	74774.4	72348.8	119860	42766.7	39604	131211	48679.6
547200	293136	274596	79204.4	286339	331022	229526	214408	262250	318465	220140	265926	282268	239790	275115	171289	247230	218011	189119	243024	235693	34710	63886.8	69744.4	87094.6	43636.4	47097.5	83883.6	88492.4	101285	63045.2	80760.4	65391.6	43344.4	66510.8	65604.4	106559	38140.4	34573.3	118410	44597.6
548400	300740	287872	87828.3	292113	336658	228279	211081	264912	334087	224271	269120	295518	244708	272514	169713	255288	225228	181211	245731	241588	33093.2	60064.4	68205.2	83142.8	42513.3	45501.2	83608.3	88765.6	98860	61963.8	77602.4	64207.5	40877.6	66844.8	63107.5	104550	35857.9	32719.2	116080	42462
549600	301282	287643	95044.8	290566	333396	221942	208180	265612	345810	224712	268290	307410	251213	267906	169634	264462	231882	173853	246646	244643	33780.4	59057.6	69341.2	82272.5	42914	45962.5	85641.2	91374.2	98221.2	64351.6	77782.5	66623.2	41181.3	70684.4	65773.6	110283	36322.8	33107.1	124079	44214.4
550800	304478	284741	100977	289186	326021	215784	202818	261782	347625	221848	263962	307828	253115	259069	166676	267851	233084	166574	246386	246950	35490.8	61016.3	73040.8	86648	45375.4	48820	89950	95396.4	101954	66767.2	79568	68613.8	41336.8	74042.1	67642.8	113190	36392.5	33856.8	132110	46223.2
552000	300756	279325	104783	284159	319675	211847	197722	257900	347683	218445	260185	305710	250477	248988	162108	265830	229122	156388	240016	243109	36963.8	62775.6	76115.4	89879.6	47536.8	52301.7	97185.2	101012	108126	71934	84139.2	72756.8	41313.8	79769.6	69843.3	119411	37240	34751.3	141588	49086.3
553200	293018	269272	105858	271931	308715	200906	189740	252108	337612	212212	254208	305348	246846	240659	158199	266758	225458	147294	235930	237658	39153.6	64726.3	79467.2	93190	49660	55495.2	102731	105482	111943	76663.6	87980	77582.5	41088.4	85585.8	74111.2	127416	39120.4	36538	155897	53312
554400	284801	261450	106276	261836	296364	192521	180552	242721	323207	201731	241245	294779	235776	228258	151154	261952	218505	139357	231105	232077	41676.3	68660.8	84143.3	99278.8	52743.2	60218.3	108890	110954	117194	80355.4	91525.2	80533.6	40338.3	90096.4	76309.2	130702	39387.2	37600	165095	56190
555600	271105	251056	103951	249768	282710	183372	173130	233001	311264	193812	232347	286858	227295	219224	146044	259550	212855	132414	226844	226284	46506.8	77430.4	97632.4	112540	62505.6	70726	134806	135792	145844	101008	114992	104471	48288	116000	102700	172568	55688	52613.6	222477	82985.6
556800	290213	271496	111626	266776	308160	203594	197934	257404	345686	221356	261598	331485	264124	246852	168015	305777	242724	151662	261901	263036	81562.8	139057	183394	206504	116720	124506	268200	251642	283584	190293	224493	204039	83406.7	213597	200803	318288	114015	100513	411826	159978
558000	336558	310825	122597	306943	349665	238000	230790	288633	395898	253610	301156	378725	296219	282841	188422	355470	273658	173500	301571	287686	148353	233173	319281	369090	198199	214019	484212	416450	503297	317513	398892	348373	131479	356961	337521	515761	199529	168372	675862	260186
559200	366394	331360	124454	331352	368854	262723	251151	306170	431211	270259	321281	401928	319372	301032	201954	387424	288530	188553	324528	289911	225100	322029	451403	548724	274763	302618	701361	568754	737448	435015	578176	491895	178757	495083	471082	695547	288055	233421	917074	356169
560400	373940	331730	114422	351838	362481	271294	255336	303773	444877	269762	321864	396234	327981	300372	205465	395506	286158	192163	330223	269762	288524	376374	524093	663068	316561	356968	815737	645909	880107	496761	693863	570030	206005	576328	538093	792633	330057	266885	1068040	398156
561600	359188	316084	105083	345834	341710	259895	242912	286550	439693	257039	310071	370166	316551	285007	198148	377170	271044	184391	317666	250205	313210	394498	545490	706516	331773	381908	851932	680733	943404	526178	754218	611159	223383	608598	569116	832364	352750	288239	1132040	426357
562800	334476	296676	98635.2	328168	317976	246725	230948	269288	421592	243019	290707	348152	300860	269010	189094	355158	254877	176304	301925	232800	323590	405754	558126	720931	343857	392687	861754	697995	968122	543852	780493	635406	232715	622850	583542	849997	362844	301560	1168670	444935
564000	313214	283122	97687.1	312978	301694	235441	222970	255630	397601	229755	274647	327550	285012	256225	180240	334222	239721	168304	289072	219085	326770	409445	566621	722252	352758	399463	868282	709412	979626	557139	792191	647074	235506	626697	590472	858802	368760	311764	1185350	461643
565200	295553	266808	95934.4	296552	283397	223980	212610	242910	373326	218439	258503	308678	270614	243791	172080	315843	226619	161290	275422	208516	324508	409188	571004	719254	358013	402015	866457	716234	979184	564368	797699	657124	236665	623353	590647	863043	370502	318292	1178970	467012
566400	278909	254458	93121.3	281552	270073	214155	204696	232654	354248	208215	245413	294054	260232	232149	163442	298412	215407	154198	260646	197465	320792	404184	569595	708098	359565	401492	852703	713152	965372	563701	788660	654468	234215	612425	582921	859493	366388	321251	1166480	462010
567600	265298	242858	88172.8	267560	258307	205458	197936	221766	335316	198646	233186	278912	249236	220779	154194	281452	203402	147322	247822	187528	313755	399108	565369	696564	359174	398015	843538	709943	949870	559181	779332	651698	232229	598949	577730	855168	363205	321686	1143120	457800
568800	252127	232984	82445.2	254996	247440	196669	189552	213092	319334	191359	223515	266922	238975	212957	146705	268416	193739	141027	237618	180344	308876	392834	560871	686260	357064	393008	831373	703043	932821	553667	769201	644713	230426	585458	570168	846729	357867	319758	1120440	451663
570000	244104	225306	77917.2	246349	238086	190776	184306	205321	308322	184732	216944	258941	230383	206501	140178	257193	184568	135640	226754	174548	303778	386394	554543	672478	353337	387234	818911	696793	914599	544489	754503	636313	228955	574529	561860	836462	352035	315713	1103760	443750
571200	239542	219202	73902.4	239390	230202	185010	179365	198872	300825	178850	211084	252093	222202	200320	133064	249186	177327	131752	221050	174286	298698	381733	548925	663488	348215	381140	808114	690818	900968	538185	744222	629467	228439	564020	553039	828711	347666	312870	1084810	438696
572400	236507	214943	72706.7	233335	225994	179850	174928	195383	296887	174304	207800	250222	215743	197189	128867	244717	173111	129008	215406	178501	293580	378077	545044	656138	343929	375530	792304	683094	884974	531479	731614	620152	227645	553965	541444	819230	341985	310162	1070160	431812
573600	238956	212647	70858.4	231004	223197	177511	171321	191873	297050	171576	205270	251359	209054	194875	124446	242077	168412	126755	211692	179047	289268	374549	538525	648467	339482	369923	778194	678604	874656	523494	722459	611020	226533	545653	532348	811279	337640	306931	1062920	427885
574800	243474	212285	70280.4	228991	222384	174076	169316	191019	299127	169242	204474	253951	205473	194202	121433	242027	167481	125604	210092	180842	285938	373421	533852	643300	333979	362438	765369	672863	866820	518255	714101	605072	225381	538212	524510	801693	332525	303797	1050810	421640
576000	251331	215268	70691.6	230051	224337	173712	167123	190911	306997	169906	205850	260912	203154	196105	120269	245649	167430	125740	207890	185200	283330	372283	530604	638013	329656	355280	750889	667180	856156	512324	704349	598238	224855	530397	519065	793735	328900	300499	1044400	416886
577200	264914	218282	71333.3	233916	226788	174336	168224	193724	317685	170461	207499	268600	200810	198104	119151	251876	168563	125887	207128	190504	278632	370510	526392	633575	325378	349177	741573	661104	850004	506474	696202	593230	223096	524589	512489	786635	324703	297218	1036660	413481
578400	279936	223533	72826.8	239316	232157	175135	169582	199112	330824	173848	211680	279230	201468	202915	120338	263418	173323	128074	208121	200478	276513	369924	523150	630554	321945	343819	728005	658360	844689	499177	688612	586282	221568	516445	504981	776212	320719	294161	1026810	407903
579600	300302	232846	75406.3	248167	240987	178603	173245	206633	349498	178635	218465	294688	202668	210355	121844	277665	179571	130933	210031	213720	272386	368131	515822	620140	316491	338725	712347	651015	832559	493005	680332	578557	218494	508487	498092	768738	314505	288932	1021020	402162
580800	326532	242706	78601.6	260101	252508	183502	177841	215734	370628	184053	225297	310166	205711	218976	124686	296485	188853	136056	215531	231298	267692	366200	509518	614892	310732	334813	697162	646767	825906	486241	672557	570635	215101	501082	492042	758798	308775	285311	1007500	397676
582000	355268	257625	84115.6	275588	266690	190660	184585	230066	397426	193475	237227	331478	211378	232510	130146	320652	201753	142193	223107	252387	264640	363978	503643	608310	305701	333284	681414	638331	815523	478549	663535	561569	212334	490529	484994	750073	303369	281078	996153	391468
583200	392361	275956	90178.8	295283	285110	200504	195414	245670	431160	205114	249901	356964	219104	247210	136744	348358	215596	149245	232585	276966	260951	361881	495778	596439	299907	328711	665486	629927	803984	471330	654619	550868	208033	481798	476084	739317	295593	275309	983386	385669
584400	431248	296742	98952.4	318535	306265	210320	206295	264278	463689	217472	266482	383202	228952	266315	144575	381092	232873	159260	246234	306850	256077	358027	488335	590944	293572	323570	651086	623020	795216	462815	646880	543813	203268	472583	469296	727647	289496	270843	968338	380094
585600	473528	319811	108964	346038	331731	224283	220937	287523	506198	234986	286305	415928	241027	287496	155643	419634	254126	171183	260868	340787	252079	353970	479873	579606	287194	316242	630960	610700	779720	453930	634552	532391	198657	461146	460775	715630	282176	264312	955029	373451
586800	522792	347016	119881	376409	358907	241266	238062	311872	553718	254456	307863	449753	255795	310303	167131	459506	276158	184314	278420	376323	246193	349695	469730	568382	280413	311009	614162	602155	766190	445097	625306	521483	193465	451056	451871	704903	274174	259518	939934	368138
588000	570775	376019	132286	410256	389864	257746	256255	339208	599199	273972	332204	484540	272657	336338	180855	503782	302173	200136	299448	416068	241212	343802	459523	559764	273751	304356	597263	592244	751761	436667	614986	511248	187367	440106	442495	690221	265620	253366	920529	360930
589200	622544	407227	146567	448576	423482	279310	277626	370611	651287	298743	361414	523524	291622	364899	197749	552196	330616	216276	322371	457764	235447	337350	447385	548263	266649	298252	578185	578955	732922	427256	602264	500989	182519	429303	431656	678058	257690	246314	906128	354217
590400	675468	441679	161075	487126	458449	301922	300899	400114	700351	322245	390527	561300	313119	394293	213540	596546	358931	233874	347720	499033	230153	332140	436780	536525	259746	291153	560548	569076	716874	417495	592350	490470	176708	418992	423571	666373	250656	240675	888133	347872
591600	724579	473077	176226	526783	497265	324637	324021	434215	750826	349931	422690	601659	336671	426074	233101	645948	391172	253268	374576	543003	224779	326871	426902	526902	254694	284953	543033	556973	703977	408391	580869	482502	171886	408304	415021	652847	243227	233991	869697	341842
592800	778700	509416	192244	568513	536609	352051	350690	467091	805873	376796	456675	644416	361320	457977	254177	692288	421620	271604	401333	584565	219645	319860	414616	512374	248441	278157	526031	545805	684640	398948	567018	470039	166166	398298	402126	638711	234978	227466	850519	334499
594000	829415	544151	208061	611150	572764	378595	376517	498365	854742	404870	490160	681114	385580	490355	273972	734669	453146	290492	430743	624192	214189	313866	402878	501013	243741	272360	509275	533595	669869	389828	556489	460447	160595	388752	392955	626784	227797	221009	832600	328352
595200	873011	575186	225232	653336	611396	405999	401533	531866	904705	434236	525358	721352	412372	526428	297008	781667	485912	308880	459429	662668	210128	308014	393450	489273	238113	265274	494143	520938	653180	380482	542875	449464	155888	377291	383810	612328	220336	214213	814800	319775
596400	919627	608463	240816	693788	648305	434739	428809	561610	955764	464571	558163	759457	439241	556520	319898	820190	516554	326957	485656	694002	204397	301266	381213	476418	231281	260810	479781	509271	636239	371873	530090	438946	151288	368288	374469	600143	212967	207669	798114	314222
597600	956629	636101	254450	730754	680142	460058	453138	589441	997036	492007	589520	789569	466281	589655	342341	854647	544920	346137	511028	725673	199568	293920	370626	464509	224139	253745	464055	499355	622291	363473	518276	428615	145683	359325	366750	586655	205818	201504	777185	306921
598800	983785	661277	267031	765310	712913	487189	476127	617342	1038020	522864	624055	821667	493864	622594	366524	889292	573235	364451	535350	751438	195079	287778	360817	453128	217591	247928	449034	485497	604686	354099	504294	418386	141756	349978	355584	575136	198884	195088	759918	298718
600000	1014570	687908	278713	799329	743092	514554	501152	641113	1079820	549286	653814	848549	518056	650570	387975	913032	596655	382391	557065	771387	189614	280696	349440	439544	211282	241568	437415	475459	589893	345181	490865	407880	136929	341325	346070	564919	192732	188287	746570	291723
601200	1032520	710124	288065	825844	768131	537936	522550	660792	1105070	573642	679898	872232	542518	676772	409866	933499	619691	401398	578820	793046	184412	274810	340276	429096	205766	236126	426067	466285	575966	337730	482117	399580	132491	333950	340796	550985	186692	182880	729250	286078
602400	1042770	730546	298724	854030	793958	563630	544671	683051	1141740	602004	711011	898370	568901	703789	433284	957232	641273	419156	598280	808553	180119	268170	330450	417036	199352	229187	413634	453432	559540	329790	467183	389481	128517	324785	331625	537880	179966	176714	713608	277622
603600	1043590	750696	304768	879072	816225	585595	566852	699320	1168630	625208	736687	914740	591300	727984	451855	966785	657981	436682	614002	818540	174926	261862	322061	404789	193990	224207	401895	443528	546786	321360	455538	380525	123982	315900	323159	525487	174488	170446	698474	271734
604800	1046650	766356	311108	897750	835760	605711	584404	714113	1185030	647072	761828	929202	613667	753007	472750	985590	674296	454972	631202	831469	170281	254714	312818	393926	188190	217968	391227	434245	532703	313112	442847	371175	120461	307649	315115	513868	167982	164985	681480	264508
606000	1048650	782658	317600	916082	855765	628959	605514	727660	1205890	669485	787429	951607	636122	778085	491671	1001700	686349	474465	645266	837584	165729	248008	304408	379851	182322	212272	380478	425192	518588	305144	430868	362123	116254	300324	307570	500941	163478	159635	666252	258038
607200	1053710	795797	319963	932827	870933	647927	623436	738418	1220990	686125	807819	956442	654382	795990	508073	1007850	694944	496513	659712	842731	160744	242124	295542	369136	177656	207717	371667	414707	506295	298208	420382	354550	112883	294041	302301	489774	158762	154429	652185	251804
608400	1049940	806904	320599	946296	884665	674087	639367	749387	1233360	704892	829445	967856	674813	820948	524452	1020310	706109	516592	677008	845812	157526	235940	287244	359143	172722	201588	363766	403248	494203	291374	407923	346241	109754	286043	295636	476195	153998	149457	639970	244723
609600	1051690	817900	321656	960635	897362	700398	655595	756971	1246600	721490	849072	978278	689638	839904	538593	1025890	714352	536800	690670	847368	154013	229520	280374	347465	167448	196337	357217	394728	482250	283878	396742	338684	106070	278945	289113	464062	148854	144688	628171	238273
610800	1050410	827939	320776	971241	906090	711078	667718	762540	1246270	734378	865352	983568	705024	852808	550918	1032220	720267	558988	703389	848959	148757	224026	271979	338423	163423	191518	349476	387076	471534	277352	387542	331235	102755	272239	284116	451961	145016	140406	612719	232454
612000	1043500	835571	320378	979820	916324	719632	680595	767352	1253860	749430	880955	991972	721018	867028	564537	1038180	727654	578861	715022	847526	145474	218573	265323	329340	158978	186452	342487	376699	458444	271718	376476	324821	100224	266096	279690	439370	141092	136212	601684	224538
613200	1042930	842714	318393	988715	924509	731370	691941	771373	1257110	761427	894033	998170	731877	880618	573178	1041630	730298	599369	726070	847561	141515	213962	257490	320352	154864	181615	336850	368698	448513	264404	366849	317381	97451.7	260745	276140	429001	137827	132754	593085	218666
614400	1035590	845001	315420	990333	927006	738648	699157	773713	1254230	767292	904493	1001130	743757	893695	581729	1046990	734327	621885	737703	847360	137605	208742	253354	312665	151060	176733	332120	361762	439805	258608	358531	310113	94668	254491	271748	416838	135040	129347	582225	213275
615600	1028380	848880	316149	992745	930695	749432	709483	775862	1250480	777148	915868	1003940	751574	900895	590149	1048810	734964	640698	748329	843784	134440	204828	248158	304951	148113	172084	327116	352281	431128	253500	349297	305491	93078.8	248288	267224	407425	131583	126052	574873	205994
616800	1021810	848050	313020	992690	928177	755146	716284	774891	1242050	779863	921170	1000530	756007	906697	593528	1044650	733496	659891	757833	839138	131742	200753	243518	297997	145025	168012	321716	347292	424128	248424	342144	299923	91109.2	242921	265884	397296	129987	122590	567208	202100
618000	1013870	847538	309157	988353	926022	758252	718848	773621	1229260	786710	926890	997931	761463	909238	599178	1044220	732852	677275	765020	833353	128885	196946	240303	293619	142776	164480	318714	341064	417695	245610	334697	295792	90329.6	238965	264128	387179	128210	120545	561194	196524
619200	1004740	841263	303379	984896	921173	765672	723700	771495	1221850	785394	930699	994610	763471	907568	600966	1043230	725673	693958	772401	825457	126827	194533	236836	287807	140391	161987	316632	336781	412039	241520	329322	291921	89791.6	235742	262606	380710	126637	118651	560522	192502
620400	990668	836066	298055	977504	909537	765634	723247	765568	1206260	783980	929163	987592	761678	904149	601766	1041110	722344	709118	776805	815956	125326	192941	234191	284705	138819	159936	315621	333833	408318	239068	325715	290816	90162.5	233031	263646	374065	127616	117183	554513	189022
621600	976501	827948	294112	968219	899626	766161	723224	760368	1189970	782854	929752	979645	760028	896974	601903	1036280	716429	717666	780900	806556	123278	191199	233977	281676	137602	157494	315753	330096	404593	237537	321720	288806	91117.6	231165	263507	366783	126525	115844	552203	184608
622800	960998	819222	291146	956640	886140	764950	720857	752723	1172950	773885	924870	969916	753608	887760	598236	1025380	706072	727786	780524	792438	122374	189836	233247	280183	136945	157128	316533	328155	402954	235705	319045	287179	92944.2	231114	265640	362632	127425	116065	554226	182983
624000	944068	807243	285697	941653	868118	761308	717240	741688	1148590	764104	920233	956815	749073	877101	594276	1018180	694518	736374	782670	780980	121562	189237	233435	280468	137212	156282	319527	329108	403790	235247	319031	287310	96078.8	230912	268470	358970	128282	115864	554134	181319
625200	925630	793789	283394	925413	851420	757050	711404	730955	1127380	753230	910264	942217	742261	864510	588885	1010080	682078	740245	778952	764104	121923	189450	235273	282187	138107	156721	324249	328961	404020	236143	317559	288589	100060	232659	272985	357454	130274	116213	560137	179271
626400	905882	780211	274114	909637	838622	751969	703538	718790	1105950	738401	897978	925711	728704	847025	580570	996302	665610	741280	772472	746311	121579	190432	239038	284545	139020	158364	328426	331345	406746	237381	320046	291225	103998	235354	278601	357374	133078	118924	568986	178994
627600	886012	762434	263399	888357	814451	741317	690636	703687	1077710	723025	883428	907415	716777	829944	571665	981663	649699	740528	764683	727387	122328	192424	243728	287908	140898	159774	334653	333714	412920	240773	323315	295427	108854	239306	284439	358021	136400	120260	577206	179258
628800	860277	743689	255254	869173	791644	734315	682499	688372	1052720	705016	869431	891892	704395	809405	562060	967958	633252	738054	752297	705694	124956	194085	249294	292226	144244	162664	343288	338193	418065	246491	326158	300916	114438	245189	291806	360063	140231	122635	589872	180338
630000	836836	725178	249180	846303	764228	721725	669680	670009	1025500	683515	849675	868541	688956	785982	548097	947923	611543	730644	739638	684481	126885	196843	256513	297686	146990	166294	351157	343230	426148	250151	332441	306360	120328	251859	300780	364691	145347	125239	602935	183021
631200	810849	702069	241157	820830	735787	706654	652163	651584	994153	665352	830328	845370	674108	761839	533564	929479	593035	721586	724449	662652	130565	200793	265552	305431	151515	170985	366335	350394	437222	257396	339973	314307	126357	258677	307620	370434	150626	128952	617423	185907
632400	784162	680850	233125	797221	708908	692610	639041	631779	968974	642538	810640	824125	658607	737573	520771	910288	572595	709360	706525	637113	134664	204085	274548	311983	155296	176630	379139	357036	447650	264788	347346	322947	131098	268614	314776	376665	155494	132526	635514	189577
633600	757393	658076	222511	767385	678498	676945	621900	609708	937349	619242	786091	797335	639210	710194	503960	886462	551784	695680	688492	613287	138751	208790	284748	320360	161106	182179	393376	365656	460750	272653	357591	332798	137017	278773	321278	384949	161262	136969	655287	194508
634800	727767	633109	213270	739408	650273	658748	602647	588602	908530	596491	763443	772943	623458	684861	487009	863292	529851	679716	670224	589408	144178	213600	294783	329835	166676	189279	407578	375211	476154	281352	367977	344474	141330	289547	326974	393480	167339	141033	675026	199715
636000	698600	609589	204378	711073	622691	639614	584762	567595	880460	572846	738583	746681	606243	654430	469638	842010	509444	661192	650090	565570	149906	218176	305778	338088	172783	196381	421422	385347	489972	290891	379084	353696	145469	301408	335298	404488	173677	146534	698934	204323
637200	671867	586048	195092	679803	593143	620222	564269	543277	853247	549310	713959	720581	587090	622613	452151	817062	487336	643870	626326	541998	155302	223287	318119	348965	178603	203721	435970	396341	508710	300822	392741	366109	148870	313129	342376	417313	180903	151047	724170	211662
638400	644470	561110	185890	651693	567293	599616	544824	523315	825560	527278	688315	695697	569175	593992	435037	794297	465843	624037	605262	519024	161027	229009	329695	359353	184470	211548	450218	407861	526102	311751	403942	377895	152258	324139	348735	428482	187181	155495	750074	217701
639600	616954	536566	178457	625895	541376	578681	525766	502176	801322	505158	663298	670484	552187	567298	416759	770599	446208	602871	582551	496539	167002	234697	341612	369125	191385	219719	463365	420036	542146	321658	418854	389282	154855	336032	355200	441664	193105	160332	775572	224724
640800	590872	512635	169693	600674	513759	559347	506696	480173	776011	482167	636921	645502	533928	539260	399640	744294	427336	581769	558479	476126	173204	240524	352216	380343	196156	228034	477291	433115	558937	332032	433849	402415	157192	348102	361600	455158	199670	165349	802071	232731
642000	565182	490027	161859	573994	489021	539131	486286	459465	751795	459485	613094	623509	516778	513450	381915	722242	409195	559966	535887	456837	178318	247454	362731	391718	203201	236900	491059	446724	576483	342726	446435	413874	159466	358615	369310	469036	205702	169716	827478	239192
643200	542028	468358	154661	550552	466172	520358	467694	439773	732346	440229	590878	602306	501260	487768	365678	697397	391351	537964	514317	435928	183930	253552	373003	401815	208614	244686	502726	458888	592179	351612	462052	425057	160806	369525	375792	483318	212114	174547	855174	247870
644400	521418	448889	146586	527723	444030	501883	448825	420566	708535	420395	565289	582436	484994	463573	349680	676910	374744	518061	492361	418413	189620	260429	381605	413440	213814	253433	514887	474088	608923	361422	478221	437378	162948	380537	382365	496012	216782	178200	877001	255236
645600	502662	427961	140630	506588	424677	481727	430258	403993	689723	403438	544665	563333	469084	441279	333430	656310	358834	495751	473452	401688	195454	267632	389726	422258	218349	260956	521631	485668	619517	369254	488754	447208	163678	388511	387762	509625	221888	182240	900731	260382
646800	484935	410843	134072	488088	405115	462489	413548	386848	674390	384935	524480	546505	453370	420236	318720	635315	345000	475493	452106	384987	200220	273588	396217	431600	221991	268746	528750	498381	632928	376370	500990	455386	164660	397992	392580	522340	225793	186062	923940	266860
648000	470294	393437	128827	469918	386613	443725	394651	371703	657164	368359	502972	530342	439172	399930	304231	616062	331767	456691	432498	373057	204156	279487	402865	440330	225557	275087	535099	510693	646300	383377	514002	465611	165037	405955	399622	535024	229731	189162	939704	272753
649200	455805	377581	125944	454850	371910	427597	379622	357484	643021	354488	483696	516708	422208	382012	286607	594522	314858	430788	407522	362202	200589	272190	386684	428381	213309	275303	500252	482965	604619	353930	473684	418297	148350	379010	339460	492565	187290	160033	844446	216524
650400	407426	342596	119225	400618	334448	364323	314901	308681	527438	291825	403004	438615	316578	324162	209427	495212	236801	317800	314806	311284	125790	165263	230213	268245	122308	193771	280555	283868	349777	194608	259426	215144	79091.6	219359	161861	278424	80244.4	75340.4	470958	98795.6
651600	296723	252989	94980.4	291325	248088	255090	217452	223760	368045	206212	280920	320842	215060	236434	146001	361472	167831	214050	228067	246258	59617.2	75766.8	103232	126836	55287.1	100055	123757	135012	163819	92093.3	119885	98795.8	40620	108831	77495.8	144982	39083.8	39193.2	237566	52857.9
652800	249806	215015	86453.2	248858	216494	216017	187594	193832	326310	183260	249967	299206	198553	211245	129764	323100	153915	188820	202649	241420	38214.6	53507.2	72273.2	83565	39918.8	68253.3	85368.4	97119.6	107088	66092.8	79720.8	68807.2	27585.6	72714.4	55920.8	101478	28096.8	28159.2	157574	37828
654000	239383	205376	88358.3	233917	208780	202882	179271	184966	321705	177737	245042	299006	199642	201405	125648	311216	153590	180428	191174	238995	28524.4	42046.4	59109.2	64358.8	32221.3	55082	67534.2	79671.2	80897.2	54650.4	59985.6	56225	21207.6	58014.4	46908.3	81810	23441.3	23601.6	130458	31186
655200	238396	201474	94048.8	227914	204404	196091	172620	180115	323960	173277	239380	295600	198828	193315	123740	305021	155916	173190	186484	239414	24486.3	37902.4	53946	57137.5	28860	49475	59578.8	71494.6	69743.2	49097.6	50086.7	49294	17723.3	51185.2	40905.2	70840.8	20401.6	20832.1	117580	27316
656400	235067	197456	99931.3	222847	200592	190774	169325	175748	330108	170521	236765	293000	195446	189132	121222	299967	158798	166033	181569	235410	22293.6	35457.5	52211.6	53226	27755.4	48090	57828.8	70916	66379.6	48610.4	46756.8	48492.5	15966.8	52127.9	39890.8	69235.6	19300.4	20240.4	117538	26683.2
657600	232166	194350	104786	219237	195793	182820	164438	171915	333945	169907	231245	289746	194531	185174	120342	300008	162410	160884	178389	233426	22027.1	35302.8	53335	53350	27614.8	50510.4	57495.6	72163.3	65375.2	49600	45005.8	48582.4	15050	53762	40115.8	69868.4	19181.2	20640.8	124706	27564.6
658800	230468	189642	109702	216447	189446	175219	158926	166270	334562	166239	223152	280240	188313	179329	117413	294624	164264	155210	174511	229914	22774.4	36642.9	56804.8	56148.3	28805.6	54925.6	60864.2	76649.6	67926.3	53192.4	45894	50209.6	14734.8	57357.5	40990.4	71398.4	18782.8	20933.2	131515	28394.8
660000	221827	181819	112764	209589	182444	168229	154657	160794	331028	162722	216550	271877	182538	173740	114102	285673	161651	147527	167342	219044	23172.1	37552.8	58413.3	56631.2	29495.6	57550	63140.4	80232.9	70496	55852.5	46803.2	52978.4	14398.3	61660	41886.3	74444.4	18923.6	21192.9	140818	29735.4
661200	212434	174165	113007	200436	174938	158596	147253	152749	317831	156508	206182	261914	176380	167672	111128	279158	159243	141551	163000	213158	24597.6	39179.2	61901.2	59907.9	30734.4	61366	66217.9	84001.2	72749.2	58320.8	48389.6	54802.4	14133.2	65056.7	43460.4	77800	19292.8	22054.4	152650	32097.6
662400	205966	168425	107616	193918	169139	153000	142330	145775	306398	149657	196409	250146	167778	160817	106360	267860	154505	134674	155612	203248	25926	41248.8	65202.1	63326	32466.7	66326.8	70686.4	89200.4	76971.6	61131.3	50948.8	57146	14189.6	69635.2	44870.8	81044	19676.7	22792	160072	33354.2
663600	194218	160913	100112	184872	161704	145749	137181	138879	295731	142520	188638	240495	162504	155885	103697	264158	151327	130772	153038	198618	29717.2	47764.2	76788.8	73980.8	39748.4	78929.2	88865.6	114733	96822.9	80122.8	67576.7	79651.2	17912.8	94589.2	64898.4	112504	30453.2	33652.8	232948	53414.4
664800	214086	177313	110365	206469	182481	167128	161155	159809	340973	165858	218958	280298	193855	180168	123716	312905	179526	156995	182724	233742	56368.8	93202.4	149140	141762	78565.8	141340	179797	218084	190831	154920	139327	160183	31178.8	178248	128556	213414	64375	64828	438350	105313
666000	250681	202880	126376	243583	207668	198368	190385	182355	397772	190794	255466	318010	224558	209208	143574	363646	205699	186182	214510	256422	104533	161732	257370	254995	133195	235792	317700	364947	346057	258576	256436	276968	51814	299517	221339	355347	116398	108523	717069	175702
667200	277545	218773	130280	269592	223270	221756	212681	197482	436434	206709	279240	339511	250549	223226	157895	399339	223011	206633	234356	260549	163973	232621	362480	379648	184198	324457	459477	502295	518502	356531	387756	396590	75292.8	417666	318214	488616	174814	150833	974400	246618
668400	291086	220930	120024	280521	224669	231211	221103	200169	456335	210971	284976	345894	262702	223408	162652	412954	228797	213478	241485	248852	214912	277439	416943	461784	212480	381063	535538	571616	635950	405976	478905	461696	92330.4	492743	372060	562980	204812	172579	1132050	282123
669600	284712	211214	110316	273455	214716	223540	211971	191436	457474	203456	275706	326461	257231	212412	157565	401776	223677	210002	232465	232434	238647	300933	438836	499859	226591	405210	566972	603225	697092	432354	528861	495119	105770	523019	401922	594917	221939	187669	1200210	305244
670800	272824	199983	104558	260579	204287	212645	201985	182585	443213	194202	261042	299635	247921	201222	152257	383616	214908	203398	221466	217504	248101	313178	446771	514910	234534	414696	580201	620514	725412	446862	554779	512744	115207	537390	417941	610636	231887	198083	1236380	324368
672000	261540	190025	100676	248431	194670	202198	193581	175734	418244	183708	248622	276163	236900	191098	144384	366265	206415	194439	211689	208210	251301	318485	449156	521483	239320	417448	583171	630418	739579	457248	569799	522456	121195	541360	426692	619368	237239	204494	1248200	336387
673200	247894	179381	99140.8	234763	185763	194157	186211	170227	396428	175294	236878	259230	226335	182301	137385	351287	197987	187095	201466	199947	250705	319530	450695	522307	242362	418508	581356	634927	741906	460045	573539	526912	125423	539779	428422	622903	239906	208613	1243150	340249
674400	237164	171108	96404.8	224053	177239	185797	179710	163110	377284	168176	226522	245617	218666	173843	130757	335938	189131	179257	191858	191964	247285	317824	446244	517956	240825	417665	574738	632896	735278	456747	572684	523555	127271	530864	424188	623051	239124	209939	1228060	340711
675600	226499	163777	91730	212510	170481	178070	173170	152190	356886	161712	215811	234817	209614	166058	124361	322233	179052	172193	183992	186010	242452	312739	442434	512372	239934	414194	564242	628910	726068	452279	567658	518804	127112	521954	418896	620060	239210	209826	1202640	338403
676800	215524	157994	86495.6	203403	164294	171234	167750	143421	340010	154942	207881	226369	202496	160313	118357	310457	170787	165258	176751	180299	238174	308777	437367	503318	237016	408397	555535	620886	710124	444017	559512	512746	126633	509722	411946	613010	236118	206994	1179880	333823
678000	207814	152477	82085	195399	159107	165954	162135	136010	327127	149752	201491	220367	196834	155573	114004	299062	163002	159420	170952	176130	233738	305061	431238	494404	234518	402853	546261	613116	697213	436958	551577	506557	125730	499931	405036	606030	233620	205014	1157260	329968
679200	201815	148482	78702.4	188840	155008	162035	158263	129751	315044	145386	195988	215158	191604	151982	109542	290976	157292	155345	166696	173044	229521	300864	424228	486884	232242	397802	537687	608199	685621	431023	546313	500773	125370	490568	400220	599218	232728	203642	1137670	327125
680400	195976	145864	75933.3	184110	151638	158088	154417	126787	307866	141470	192900	212951	186905	150039	106596	284104	152158	151548	163356	172245	226655	297520	418157	479286	229944	391040	529578	600797	671921	425263	537913	494036	124274	481263	392765	590830	229313	201808	1119370	321422
681600	192900	144194	73904.4	180615	149042	155744	151937	124173	302053	139178	190408	211692	183380	148477	104011	277943	148412	148276	161304	170261	222686	294193	412360	470718	227315	386069	520866	593715	660068	418863	529178	485773	123096	473767	385453	581088	226450	199642	1103710	318603
682800	190161	143732	72729.2	178242	147808	153704	150020	121989	296360	137649	188886	212018	181062	148547	102154	275177	146225	146214	160222	170273	218258	290363	406656	466256	224297	379735	513777	588238	652224	415766	522278	479694	121958	466376	380862	574267	224672	198289	1088370	315047
684000	190427	143704	72297.2	177136	147952	152357	148994	121436	295494	137415	189198	214268	179498	149046	101240	273098	145238	144595	159698	171533	216104	287422	403667	459927	222334	374035	506995	581339	641614	411465	514893	475126	121302	459540	375073	567425	222274	195498	1075320	309535
685200	191130	145218	72612.5	177494	148853	152504	149354	121758	295753	137329	190384	217568	178625	150314	101670	271928	145133	143718	160526	174759	212210	284123	399371	453083	220358	368397	500734	575152	634223	406594	508204	469570	119956	453421	370355	562213	220056	194068	1064470	307038
686400	194189	147414	74200	179165	151885	152533	149430	123348	296864	139446	192209	222688	180413	153125	102706	273475	146398	142450	162489	179051	208948	280938	394029	447724	217642	363911	492856	569265	627075	403599	500717	462850	118566	446300	365885	554778	216155	191812	1049750	301599
687600	199227	151872	76294.8	182868	156038	154276	151333	126584	302051	142162	194828	230053	183578	157111	105485	276768	149891	143114	165753	185915	206228	277746	389194	441230	215757	359203	488266	562327	618907	398686	493230	458589	117909	439717	362481	548353	213375	189498	1039540	298210
688800	206663	157326	79528	187844	162397	157423	154366	131421	308354	145664	198888	238828	187721	161731	108084	281355	154656	143310	171684	194793	202529	274404	382977	434258	211917	355406	479226	554613	612554	392700	485587	452224	115938	434457	357527	541668	209973	186756	1023430	293616
690000	215823	164394	84435.6	195550	170845	160982	159426	138181	318672	152058	205174	249690	194947	168791	112904	287514	160519	145073	177715	207214	199652	270473	377084	426678	208906	351299	471670	547126	603469	387739	476341	444726	114398	426393	352936	533335	206160	184251	1008510	288307
691200	228398	174113	91110	205760	182146	167445	165854	147680	331870	159971	212097	264636	203120	177651	118610	294629	168196	146778	184901	221405	195682	267308	370183	417353	204760	347166	462174	537523	592673	379208	466096	437311	112279	419669	346625	526250	201618	181056	993398	283310
692400	244381	185474	100718	218952	195726	173484	175118	158992	347422	168581	220995	281665	212664	188397	124335	304946	178830	150471	194415	238300	192438	261850	361881	410729	200086	341428	452502	528592	584301	374820	458380	430296	109940	413768	340760	518206	197340	178105	977070	279078
693600	262779	198705	110977	233894	211529	181296	186146	173680	367553	180319	232093	302112	225944	201229	132221	317254	191942	154930	205641	258409	189576	258851	355581	402739	197379	339188	445304	519888	572689	367913	448104	422537	108532	406106	334215	511952	193191	175026	959928	273689
694800	283640	213637	124128	252445	229875	193120	199951	189041	392435	194313	244447	324759	240187	215786	140774	329980	206708	159920	218309	281739	185063	255250	348176	394575	192710	334424	436512	509703	563944	359328	439428	412711	105828	399110	328108	506178	187770	171468	944705	269264
696000	307288	230821	139148	273740	249295	204066	214765	207268	416865	208631	258305	350253	256205	231882	149218	346314	223424	167026	233247	305795	181979	249972	339261	385626	188244	330192	428705	500164	554318	352170	430068	404762	103432	392998	322041	501342	183433	167451	928003	263398
697200	332109	250011	156624	297562	273134	218005	232106	226934	446327	226616	274050	378279	275507	251900	159418	364695	242582	174119	249783	331922	178959	246692	331561	377138	184284	325503	419080	489179	541399	344164	418627	395160	101089	384096	315201	494562	177736	162770	908857	257012
698400	359123	269515	176296	325272	296799	233554	250758	248544	477095	245723	290750	406536	294454	271822	169180	383172	262597	183015	266255	361200	174846	242038	323199	366062	179413	320094	409021	478138	531237	336058	408675	386742	98367.2	377897	307453	489538	172838	158482	894198	252910
699600	386998	289535	194723	352584	323266	249384	271262	271431	508241	266698	308688	438009	316026	293902	179772	403100	284380	193401	284762	390964	170730	237726	315132	357633	175018	316274	400257	468025	522128	329448	399947	378379	95287.9	370302	299280	479531	167935	153988	871599	245803
700800	416420	312314	214490	382276	351389	267684	291328	295113	543261	289919	328232	469140	339672	317975	191008	423786	307612	203442	303358	421342	167355	234310	307404	348028	170338	311168	389862	456763	508307	322876	389483	369678	93146.8	362193	292622	473315	162628	148992	859793	239486
702000	444861	334938	233132	413742	379787	286295	312894	319589	577975	312550	346941	499356	361020	341269	200493	443818	330070	215815	321791	451975	163408	229179	298873	337494	165453	305236	380254	444943	497254	315169	378667	360408	90452.9	355813	285385	464536	157555	144550	844954	234159
703200	473173	357016	251073	444033	408640	303949	334194	343813	612341	336680	366986	529440	385226	366499	211687	467667	354061	228622	342716	480086	159238	224495	290922	329065	161428	300336	370380	433884	485714	309574	368048	349946	87992.8	347758	277484	449186	152466	139403	826685	228054
704400	501914	378292	269467	475276	436805	324589	355259	368168	650569	361718	387468	562224	409445	390896	222671	488952	377459	242519	360948	508281	155080	220854	282959	318666	156543	295031	360820	422939	474755	302489	357532	341472	85326	339726	269055	438940	147188	135158	811822	221223
705600	528052	400512	286218	507217	463093	344249	374922	391601	683007	385831	407414	591025	431188	414652	233274	512236	401297	256920	382158	535229	150355	215633	274920	309050	151590	290060	351207	413691	464155	296913	348146	333253	82413.2	333329	262784	426680	142842	130201	794058	216121
706800	549895	421966	301438	536355	489281	363488	394403	415065	716567	410998	429622	620270	455240	439339	245634	534643	425253	271976	402128	562003	146122	212064	267304	300130	147299	284672	341668	403051	451758	290208	336964	323065	79985.6	324592	254499	415234	137871	125849	779199	209043
708000	575262	442457	316761	567271	515023	384267	412832	436856	748272	433262	450474	647094	476100	464025	256310	557197	448426	286416	420778	587292	142334	206572	259551	290578	143033	279065	331262	392378	440109	283158	326617	314056	77199.2	317971	246930	404091	132882	121286	766706	204318
709200	597448	462690	327254	593646	535557	402009	430033	457355	776386	454938	469449	670761	496376	486649	268271	578925	472400	302404	440045	609506	137989	201607	252770	281790	138178	273687	321583	382205	430497	276543	318349	306480	74629.2	310834	239866	392895	128838	117101	749712	198050
710400	619031	482703	337341	621117	559086	420647	447008	477054	805856	476778	492181	695864	516563	509758	282123	600193	496044	318251	458062	629530	134258	196965	247213	273782	134114	268259	314030	373572	420881	271057	309350	299117	72514.2	303732	233038	382547	124829	113258	738064	191959
711600	637101	502388	346559	647070	578487	440126	462560	494972	833522	495164	510903	715700	534409	532120	295510	617956	518518	333680	474856	648416	129842	191398	239904	264464	129476	263915	304836	362756	411098	263831	300018	289966	69861.6	298075	226750	372359	120333	109027	724711	187228
712800	653559	519837	352620	668330	598012	457068	477080	512289	853869	514811	529963	736286	550742	554705	308292	638746	542372	351163	492446	664987	126362	185574	233338	257436	125568	258154	296082	353995	403095	258031	292789	282884	67440	291630	220138	363061	116920	105046	709287	181832
714000	668604	536976	357976	689936	616569	475921	492543	529580	876045	532081	550203	753668	569690	576842	323082	657344	561882	368612	508880	680495	122638	180713	226964	250058	122183	252534	287962	345835	394078	252519	282840	276394	65740.8	285634	213357	352534	113262	101555	698121	176450
715200	685593	553382	363262	710428	631647	493437	506352	545210	894456	547430	566085	767121	581484	597037	337796	674409	583767	385028	527098	695688	118819	175374	220095	242953	117965	246820	279289	334685	386758	245906	274736	269721	63555	279838	207651	342815	110377	98817.6	687312	171746
716400	699921	569734	364578	728976	645958	509603	519933	561145	911347	562372	583118	782529	595692	617356	352418	693061	602578	402554	546062	710236	115039	170287	215257	236950	114570	241320	271582	326691	378473	240397	267251	262792	61250	273054	200624	332813	106982	95499.2	670563	166527
717600	712368	584754	366145	747370	661904	526292	533000	575144	926281	577761	599839	795523	609163	634195	368841	708597	618369	420004	560824	721337	111347	165753	209578	229081	111205	235194	264812	317376	370123	234554	260006	255676	59268.8	267268	194123	323476	104259	92037.2	659865	161459
718800	725150	600815	365559	764397	673150	541413	545031	589147	935859	592402	611365	805309	618565	654237	381890	723156	633482	435819	578385	734046	108231	160361	204053	223000	108405	230264	257814	309143	364153	228618	252455	249076	57506.8	262775	188609	314061	102166	88926.7	646851	156690
720000	735890	613557	363985	780289	685358	555810	557311	602892	945076	606091	629348	815634	630555	670840	397948	738887	644931	454017	593282	742298	105063	156048	198482	216373	105578	224024	251393	301123	356837	223254	245526	242729	55981.2	256483	182662	304162	99804.6	85798.8	633996	151976
721200	747328	626558	364177	793929	696302	570955	567616	615858	953507	619127	644938	825254	639631	685629	413153	749892	655289	469436	605910	751816	101713	150920	193527	210589	102572	217918	244774	292530	349126	216849	238733	235993	54194.2	250952	177908	294830	97790.4	83590	623224	148050
722400	756737	636814	360626	804498	704103	582192	577442	625591	953214	632940	653711	831895	646784	698937	427511	761416	665480	486085	620171	759070	98962	146520	188968	204781	99215	212902	239175	284714	343352	211860	232978	230133	52666.4	245180	172986	285965	95948.3	81010.8	612088	143577
723600	765436	645943	359761	815203	712238	595068	586609	638082	955830	646126	664755	836336	653472	712038	441284	773114	671473	501581	632668	762454	96239.6	142870	185023	201254	96900	207767	234270	279274	337862	208451	227414	225780	51684.6	239941	168945	276888	94896.4	78850	600140	139261
724800	773860	654366	357651	823638	716525	606577	594067	646996	956084	655354	682479	840558	658287	721490	454710	779750	676175	514761	642258	768130	92965.6	138825	181189	195856	94248	202116	229334	271655	331508	203102	221548	220597	50230.4	235419	164806	269204	93552.8	77360.4	589745	136109
726000	782068	659880	353729	829138	718444	613815	600488	654130	950370	665923	697080	843426	661996	729544	465262	785927	680878	529090	653463	768924	90504.6	135599	177647	192610	91504	197657	225572	265804	328168	200702	218571	217456	49655.4	231705	162685	261685	93095.2	75781.7	580579	133127
727200	788247	664696	348736	833589	720225	624088	606613	661389	946763	673850	701550	843808	666134	736314	476753	792757	682752	541004	662048	767595	88821.2	132601	175367	189464	90806.4	194274	222811	260208	322319	197658	214584	213466	48756.4	228144	159596	254906	92691.2	74217.2	572797	130292
728400	791169	666259	346736	835371	718878	629174	609600	665060	940821	680167	691834	841517	665484	739941	485377	792134	683326	551303	667986	766832	87228.8	129834	172663	186570	88732.5	190457	219800	254981	319231	193687	211444	209543	48212.9	225368	157973	249382	92726.3	73420.8	567273	127825
729600	793284	666736	340971	833564	716651	633643	612912	668020	930138	684284	677651	838346	664599	743281	493844	795530	681578	562541	673107	762413	85510.8	127124	171223	185131	87980	187773	219060	251468	317313	192626	209779	207299	48064	223474	156658	244024	93843.2	72889.6	559713	126167
730800	794406	664807	335674	833019	712460	637783	612100	669865	920135	686445	664528	833177	663380	742582	500320	794766	677481	570085	678623	755318	84498.4	125280	171101	183712	86761.3	185459	217449	248378	315006	191347	207444	204753	48088.4	221134	155388	239378	94379.6	72945.6	559057	123952
732000	794331	662053	331939	829010	703439	639668	611451	667644	909111	686822	657249	827034	659550	741347	504251	790620	673490	576721	681785	747918	83686.7	123417	169920	183368	85720.4	184479	217596	246359	314679	190888	208603	204520	48264.4	220524	155878	236153	96263.2	73190	558434	122758
733200	787037	657918	324914	823391	695067	639273	610764	666256	895555	684301	650281	816585	657335	739332	507894	787210	667457	581634	682716	736853	83455.2	122318	171050	184417	85224.6	182651	218415	245376	314655	191372	208350	203666	48775.6	219767	155626	233368	98136.7	73779.6	558598	122008
734400	783288	652036	319182	816248	684213	639153	607835	663769	883488	679985	639899	804488	651664	733777	510380	783035	659530	584402	681669	722468	83775.8	121715	173344	185332	85450	182883	221130	246068	315768	192323	210358	204212	49623.3	220897	157593	231458	100681	74832.5	563028	122188
735600	775318	643659	311968	805646	669290	634724	602255	656360	866004	671875	628409	791462	644555	726534	509783	773868	649657	585988	677993	710381	83618.4	120896	173892	187866	85614.2	183582	223469	246909	318105	192947	212788	205142	50716.4	222237	159385	230822	103170	76193.6	564752	122810
736800	764446	634130	303437	793055	655769	631071	595181	648092	850683	664509	620122	775126	636811	716822	506848	764546	638550	585158	672620	691644	84305.8	120941	177017	190824	86395.6	184685	225627	248193	321072	195376	215125	207078	52182.1	223953	161274	231478	105841	78220	571230	123395
738000	752270	624063	295846	780362	638562	625028	586195	638492	835027	652158	610298	755406	627991	704807	503242	751761	626302	582418	665323	673043	85590.4	122211	180623	194895	86958.4	186909	230415	251447	325515	198002	220494	210066	53786	227295	164949	234704	109448	80241.2	581533	126240
739200	737854	610102	286868	765750	623109	617110	577790	625070	815848	640423	600940	735676	618753	691834	498428	738965	613923	579818	655802	656245	87390.8	122726	184664	200180	88852.8	190719	235073	255262	331452	201094	226868	213871	55664.6	231283	168447	237638	113095	83275	590471	128317
740400	722502	595606	277663	749046	603038	608594	568175	611956	800887	627218	595356	715760	609231	677240	491415	726449	599403	573690	645827	633449	89313.6	124736	188559	206821	90713.2	193696	240932	261978	336811	206058	232632	219108	57923.2	235913	172839	241976	117248	85740.4	605177	131646
741600	704830	580512	269018	731882	584085	599272	556201	598070	786967	612327	588031	693366	597785	659078	483222	709496	583689	566746	632054	613198	91154.4	127350	194331	213659	93121.3	198564	247438	269261	344987	210005	240873	225271	59950	242022	177304	248240	121502	88984.8	620764	135694
742800	687380	563825	258798	710962	563877	587242	543296	581052	769393	597309	578471	672296	587056	642792	474163	695340	566557	559778	619194	588803	93372.8	129896	199485	221976	95808.4	204181	254658	278794	353997	214468	249005	229713	61869.2	247988	181809	253992	126054	91594.4	636394	139854
744000	666362	546816	248283	690886	544800	577463	529271	563601	753367	582030	567077	648822	576839	624922	464458	678244	550505	548993	602917	563911	96742	133027	205096	229838	98451.7	209776	261925	287703	363589	219434	256978	236286	64509.2	253726	186872	261944	130799	95206.4	655728	144378
745200	647266	529136	239944	670229	521823	565754	516155	545239	735708	564814	554716	626171	564098	604607	454469	658600	533859	538853	586954	541186	100559	136014	211020	237558	101604	216271	269538	297613	373238	224804	267130	242068	66554.8	261475	192420	271200	135645	99133.3	676771	149690
746400	626970	511117	229566	648358	500824	552173	501264	526080	718601	548440	542448	602398	551822	584428	442609	642130	518169	527687	571340	516005	103782	140012	218072	245906	104769	223381	277366	308592	385013	230883	278606	249550	68416.8	267827	198278	279355	140622	102223	698699	154962
747600	604662	492732	220680	627168	480878	538969	486003	507568	704938	532079	528484	581079	541032	565614	429634	625585	501165	514524	552685	492128	107011	144214	223814	253678	107721	231006	286019	319009	396264	236691	288511	256082	70524.2	275765	203973	288807	144361	104650	721246	160638
748800	581988	474896	211758	606139	459735	524868	470252	487788	684893	513260	514862	555924	527174	544664	417904	606464	484941	503526	534516	469108	110415	148269	229309	261676	110764	239393	293671	330707	408568	242445	300343	263428	72051.2	283943	209622	298424	149371	108738	740722	166720
750000	560123	455708	202854	583565	440012	510895	454949	467934	670457	494860	503242	533968	515493	525733	405567	590939	468881	489433	517760	444663	114767	151226	235297	269241	114028	247574	301254	342665	419411	247837	309352	270780	73280.8	291054	214999	307165	152728	111395	762725	171958
751200	539402	437580	195711	562849	420408	497494	439512	448721	653083	476378	488122	512206	503008	505138	392548	571045	452467	474034	500640	423916	118644	156030	241716	276882	116969	255906	308735	352603	428042	252125	319397	277229	74424	299411	220042	316332	156360	114756	786016	178428
752400	520040	421020	186886	541751	401107	482788	424278	429075	636375	457732	473465	490328	491518	485707	379099	555170	437158	462008	483353	402359	122084	159856	246173	284890	120450	263782	315743	364129	440329	258385	330292	284152	75060.8	307546	225267	325096	160250	118182	804675	184165
753600	500098	403649	178980	521078	384341	468930	409705	411500	621702	441872	460494	470725	479142	467452	366927	541277	421401	449062	466757	382610	126147	164208	251502	290417	123283	272912	320953	374530	447863	262709	338131	290026	76670.4	314885	230015	332690	162251	120561	825326	190062
754800	482204	387644	172096	501423	367882	455848	394947	393333	608814	424226	446941	451350	466795	449129	354970	523645	407617	433608	447716	364710	129666	169351	256212	296937	125587	280987	327476	384332	458233	266556	346213	295462	77310	322843	234802	340568	164537	123064	847413	195893
756000	464083	371250	165149	483841	352762	441915	380719	376261	594242	409025	432878	433652	457204	431639	343864	511069	396003	421413	430937	347610	133220	172998	260022	303039	128197	289572	333239	393671	467280	270247	354305	301246	78060.4	329558	239081	347957	166117	125189	861785	199400
757200	447899	356414	159039	465982	338088	427326	368068	361810	579131	392052	416989	416111	441426	413811	326140	491425	375700	402838	410724	331923	130705	167192	250194	292955	122434	289121	311961	371457	439232	248392	325055	270523	71183.2	303898	202106	320693	134395	107485	772727	159211
758400	396710	325097	158782	411592	302658	372712	306259	307185	476721	318337	354136	347918	334987	355744	241807	407717	281045	309296	314032	274974	80480	100758	147091	181143	70972.8	200573	169192	211434	254464	129885	171859	134861	38030.8	171334	93942.8	179178	56352	52905.8	425692	72021.6
759600	280616	240755	128817	293827	219615	264164	210198	213975	336066	219140	250071	247788	227455	260480	164893	293715	194668	210301	220884	209700	37760.8	45395.6	65678.4	83066.4	33204.6	101135	73075.8	100887	121885	58706.3	78061.6	60233.3	18522	84337.2	46262.1	92437.6	26096.7	27283.6	210185	37782
760800	227749	198290	116958	246728	189126	223975	178380	179936	295410	192969	215798	216922	207004	231356	147675	264327	175376	188741	195525	192103	24179.2	30714	45149.2	53174.2	23970.4	67363.8	50334	71621.3	76061.2	41580.4	52147.5	42373.2	12234.6	55619.6	33639.2	64006.7	18912	19444.2	137422	26974.8
762000	213640	186407	115995	228463	178591	212177	170313	172369	283934	187547	207159	209851	207451	221493	143187	252290	170265	182959	187343	183503	18310.4	23770.8	36574	40178.8	19120.8	54718	39258.3	58224.8	55461.6	34064.8	38894	34333.3	9239.6	44427.9	27722.4	51522.8	15554.6	16076.4	112002	22189.6
763200	207039	178725	117841	215725	170342	203813	163054	166637	275607	182605	198792	201902	206228	211403	138597	242068	167338	177842	182320	178012	15232.5	20534.8	32379.6	34066.8	16844	48643.3	33682.4	50081.7	45431.2	29728.8	31522.1	29188.4	7646.25	38274.8	23355.8	42998.8	13191.2	14101.7	98922.8	19051.7
764400	198374	171598	120410	205948	164322	198080	159138	161393	273073	177802	194719	195426	205056	204590	134586	234906	165145	172702	177132	171853	13498.8	18732.9	30431.6	30956.4	15834.8	47853.2	31960.8	48144	42079.6	29064	28747.2	27770.8	7069.6	37566.3	22003.6	40285.2	12314	13519.2	97335.8	17819.2
765600	193177	164668	121840	198595	157527	191010	153393	155143	271155	173623	188565	191967	205472	198684	132404	231908	165330	169278	175039	168090	13101.3	18442.8	30687.1	30058	15469.6	49390.8	31776	47577.1	40214.8	29088.3	26715.2	27373.2	6864.58	37609.2	21767.1	39482.8	11998.4	13627.1	101699	17785
766800	189773	158189	124119	193661	151188	184985	147441	148079	267110	166271	178674	183007	199708	189958	127478	224139	163206	163970	172082	162384	13167.6	18603.8	31692.4	30734.2	15816.8	52571.6	32648.8	49338.8	40189.6	29857.2	26494.4	27587.2	6770	38855.4	21876	39725	11691.6	13970	106310	18038.4
768000	182745	150733	127455	188075	145859	179824	143612	144808	264976	162378	171605	177294	194851	183102	123762	215975	159875	157945	167447	156460	13523.6	19100.8	32714.6	31347.6	16266.7	55974.4	33938	52158.3	41738	31892.9	27322.8	28689.6	6867.92	41780	22395.8	41441.2	11935.4	14369.6	113965	18920.4
769200	176068	143157	128390	178973	138774	172090	137382	137947	254839	156390	162628	170350	188544	176731	119969	208562	155960	152256	163070	151000	14002	19592.5	34140	32246.3	16642	58707.5	34950.4	54010.4	42415	33258.8	27472.1	29439.2	6792.8	44042.9	23026.4	42748.3	12263.6	15090.4	122287	19834.8
770400	172135	138021	130739	172127	133443	165795	132332	131785	245354	150461	153680	165484	179770	168270	114790	197885	150528	145625	157740	144656	14483.6	20615.2	36172.9	34603.2	17491.3	63898	36896	56967.6	45042	35577.5	28455.2	30520.8	6867.2	46661.2	23308.8	43684.4	12276.3	15322.4	125944	20435
771600	163342	130544	129282	163894	127852	159860	127013	126691	237355	145148	147510	161482	173844	163938	112651	193920	149052	143204	156582	143845	16406.3	24208	43912.4	40850.4	21806.8	76434.6	47419.6	75254.4	57491.7	48350.8	39460	44067.2	9122.4	65041.6	34383.2	62795.4	19918.8	23065	188201	33812.8
772800	182375	146294	143858	186190	147730	185401	149625	149092	277332	173293	173014	193418	211437	194197	136678	230730	179908	170564	190852	173696	31252.4	47908.8	88806.4	81118.8	43090	140449	98571.7	149494	117952	96061.3	83987.2	91957.9	16645.2	127594	68647.9	122129	42984.2	43903.2	364310	68732.8
774000	219037	169516	158555	220505	170492	223114	178950	173950	326835	205542	202772	223017	249088	221116	162545	268863	212665	201284	227070	199746	59631.7	87356	158562	151935	74692	238415	179939	257450	224668	165230	161465	166567	29024.6	224934	121730	208447	79396.8	73539.2	614568	119105
775200	246888	184444	164453	246346	185964	251452	203664	191101	362390	227716	225266	243947	278454	235290	181273	294978	235985	222164	248962	212658	96878.4	130214	230423	234390	105263	332559	267060	363932	350517	233638	255182	245007	43873.2	325599	183183	292182	120155	102531	854965	171106
776400	264102	188233	154759	257897	188819	262905	214812	196292	383378	236266	233673	248342	292435	236607	189428	303951	244700	226034	258185	207246	130953	159830	270744	289296	122098	394243	317526	420323	437790	269654	320292	289302	55494.6	385205	220465	339385	140266	117599	1008560	195980
777600	262573	180483	145969	252402	180533	254168	207786	189331	387190	227668	228247	241228	287206	225431	185745	295468	241639	218923	252266	194400	149606	177457	289621	315887	130003	418392	343023	447167	484797	286406	356898	313159	64946.8	413189	244848	361030	152894	128090	1073320	214352
778800	251923	172776	140598	241108	173013	242505	200213	182238	376652	218246	217935	229144	276502	213671	180774	283072	234522	209559	241154	183116	159564	187820	297130	328646	135146	427606	356178	462510	507950	295713	379361	327448	71741.3	429549	260365	374204	160670	135492	1106760	229931
780000	243136	164698	137286	230849	166053	232176	192126	174902	353950	207983	207995	218626	265825	202319	174205	272106	228822	200323	231360	174632	163374	192292	300209	334921	138588	430833	361780	470607	518147	302356	392245	336775	77360	434842	269259	380238	164568	139997	1117840	239090
781200	234608	157594	134308	220472	159834	223237	184702	169123	333005	198739	198656	208366	256918	193646	166566	261496	220856	192313	221431	167061	165975	194107	302257	337374	139895	431396	362331	475272	519027	301258	398268	340008	80350	432764	271765	383526	166594	142502	1118960	242773
782400	226250	151214	130448	211277	154240	213872	178684	163799	315087	190411	190524	199692	248255	185260	159722	250819	211588	183532	212802	159608	165372	194019	300975	334674	139007	429426	359319	474780	514924	297954	399288	339224	81388.8	428000	271808	385086	167164	144489	1108470	244159
783600	217864	145365	124308	202029	149244	205385	172358	158531	296851	182689	182061	192636	237450	179093	152439	241122	203552	175677	204152	154117	164014	192275	299253	331237	136725	426307	355550	473462	510149	294026	399946	336990	81832.4	419916	270064	383994	166388	144317	1089700	241984
784800	209431	141243	119648	194681	145173	199186	167260	153602	281864	176752	175380	187531	229251	174068	146580	233103	195967	168111	197325	149119	161495	190421	294879	326118	135403	420808	349820	468678	500907	287710	396662	333227	81474.6	409477	266270	381038	164659	144506	1070100	238861
786000	203339	137505	114452	188171	141867	193770	162500	150151	270082	172091	170066	183037	221358	169102	140466	225365	190527	162859	192905	145238	158853	188337	291376	322128	133144	415943	345220	463474	492000	281330	393073	328410	80625.6	402209	262755	377384	162248	142789	1049510	236158
787200	197600	133847	110501	182148	138662	188685	158615	147187	259543	167282	167145	179874	215155	165799	136297	218974	185080	158056	189079	142472	156527	186435	286669	318017	131221	409077	340926	458163	484028	275763	389393	324932	80925	393596	260018	374117	161135	142205	1029320	232803
788400	194332	131438	107581	177773	136747	184838	154634	144094	252114	163599	165553	177594	209538	163718	132250	213930	180453	154028	186606	141106	154049	185007	282588	313216	129143	403793	336956	451973	474982	269023	383254	321228	79426	386815	255174	369998	158750	140677	1009120	229202
789600	190743	130182	105090	174401	134146	182201	151592	141971	245992	160920	164694	176813	205080	161553	128372	209836	177508	150974	185274	139507	151948	182721	278013	309842	127562	398745	331004	446003	468431	264515	380069	317063	78566.3	380803	252770	366582	156953	139729	991918	227154
790800	187950	128744	103539	170595	133534	179760	149750	140302	240929	159020	164466	175682	201130	160360	125617	207189	175161	148331	184007	138142	149480	181538	274475	305174	126130	393972	327271	440413	460995	257879	373388	312438	77810.8	373325	248826	362002	155343	138333	972358	222581
792000	186254	127649	104491	169475	133110	178018	148089	139404	237578	157297	165213	174940	198619	159947	123414	204175	173888	146315	183836	138093	147894	179643	271814	300324	124776	389392	324781	434773	453483	253543	368037	308288	76456.3	367883	244889	357902	152826	136818	960453	219844
793200	185213	127358	104221	168056	132905	176931	147310	138946	235300	157730	165336	176010	197505	159486	121243	202611	174221	144927	184328	138154	145318	178196	266721	296008	123935	384477	320518	429290	449798	249147	363694	305468	75265.2	363533	242798	354842	150973	135477	944722	216931
794400	185663	127746	106953	167500	133007	176970	146495	138554	234695	158818	165860	177628	197590	161052	120572	202468	174582	144818	184459	138705	144026	176001	264103	292107	122372	380405	317057	423978	442408	245469	356117	301819	74596.4	357608	238715	349142	149347	134122	931241	212603
795600	186515	128720	110905	167992	134621	177530	146993	139606	235930	161568	167646	180340	197294	161216	119720	202451	176895	144706	186431	141590	140939	174520	261704	286513	121898	375699	312950	417305	435865	239988	349276	297235	73521.2	352536	234924	345715	146179	131411	917232	209668
796800	189600	131055	115497	169491	136643	177789	148585	142140	237642	165229	169442	184308	198789	162965	119530	204097	180101	146082	188300	144531	138665	171788	257181	282160	120339	371544	308166	411033	430185	235555	343417	292631	72279.2	348416	232076	340304	143069	129854	900350	205759
798000	193900	134125	122482	173249	140429	179964	150516	144697	241422	169367	173103	189593	201831	166033	120190	208489	184782	147420	191916	149683	137327	170236	254542	277370	119306	369021	305252	405629	422334	231652	335630	287980	70943.8	342646	228444	335090	140569	127565	887690	200734
799200	199817	137388	131302	178381	145386	183277	154446	149436	247366	175307	177038	196851	205318	169799	121584	212215	190309	149471	196442	157504	134509	167428	250712	271169	117383	364372	299951	398394	415041	226308	328595	282491	69930.4	337843	224665	329670	136989	125868	874696	197727
800400	208602	142728	141402	184949	152294	186818	159640	155350	254632	182859	181600	205704	210711	173997	123106	218530	198881	153998	202068	165314	131928	165397	246984	266428	116431	360625	295870	391610	409834	222098	321607	278254	69461.3	332153	219939	324377	134046	123532	857814	193843
801600	218240	149188	155092	193515	159534	191850	166061	163147	264886	190996	188302	216385	216750	180793	125768	227826	207158	158779	208962	176164	129780	162565	244000	260479	114581	355562	291522	385578	399820	218017	313143	271870	67825.2	326828	215512	317728	129418	120974	841488	189588
802800	230307	157212	169756	204955	168532	198202	173398	171505	275397	199531	194675	228399	224648	187133	128858	236727	217638	164823	216530	187861	127276	160150	239279	253877	113196	351069	284804	377059	393334	213356	307340	266976	66966.3	322613	211420	312007	126463	118547	829808	186628
804000	245068	165600	184919	216589	179467	204808	181679	181897	289064	209959	203312	242493	233960	196002	132308	249294	229870	171178	226310	202060	124145	157416	234928	248531	111519	347508	280577	369618	386878	208664	299532	261663	65760.4	315777	207334	304573	122752	115807	812108	181645
805200	260781	175554	202766	230530	191207	212785	191745	193506	305354	220368	213093	256827	244296	206294	136809	263423	242334	178783	236704	216866	122059	154600	231383	241785	109107	342696	275054	362497	377412	204438	291812	255106	64323.8	309308	202175	299257	118376	112913	796224	177266
806400	280459	186773	220459	246573	204771	221207	202749	206135	322885	231699	222247	272938	255668	216924	140844	277684	258392	187381	248759	234579	119206	151287	226344	234748	107190	338431	267849	354271	369264	199374	284804	248840	62935.2	303856	196995	293365	115118	110046	782077	173080
807600	299681	198723	240614	262743	219791	230191	214474	219855	341294	244324	233718	290878	268528	228909	147435	294251	274586	197411	260864	252412	117290	148812	222182	229258	105557	332456	262260	346988	361161	194753	277056	243874	61844.4	297144	191460	286402	111621	106959	764913	168935
808800	321515	212505	259958	283166	235182	241825	227107	234794	363441	256279	246216	308335	281416	242180	153816	311735	291791	207165	274378	272766	114140	145854	218632	222892	103091	327720	256026	339670	353093	189064	269364	237822	60876	290955	185956	279795	107197	104088	751484	164360
810000	344344	226446	278123	302768	251592	251280	240900	250230	382613	269838	257881	326604	295152	256323	160168	330956	309944	218025	288886	291066	110735	142815	213497	216294	100895	323454	249304	331591	344650	185376	262370	231992	59670.4	285774	181659	273177	104235	101074	734201	160109
811200	368395	240208	296448	322311	268089	262288	254076	265909	404017	283156	272004	345046	309710	271789	167334	352406	328238	230330	303476	311276	108244	139613	209196	211115	98704.4	318718	243808	325374	336046	182387	255181	226937	58337.1	278408	175872	265798	100680	98443.8	716712	155193
812400	392625	255519	314218	343847	284595	275110	267701	281605	427420	299490	285952	362225	325184	287726	174976	370950	346324	241662	318483	332791	105336	136037	204284	204308	95777.5	313262	237053	316633	328058	176969	247360	220612	56838.8	272594	170944	259848	97125.4	95321.6	702370	151738
813600	418265	270710	329029	364181	301844	287527	280792	298222	448766	315810	299049	379621	340677	303499	183326	392653	365364	254590	334689	353916	102133	133022	199538	199473	93593.2	308716	230204	309365	320541	172944	240016	214895	55464.2	266298	165370	253380	94060.8	92740.4	685615	147416
814800	441892	286154	343176	385626	317385	300911	296197	315365	471934	329800	314245	396020	356097	320716	192612	414309	383175	267372	350493	372871	99154.8	130243	195810	193248	91148.3	303290	224175	301958	311616	168702	232372	209395	54313.6	259787	159960	245877	90673.3	89301.2	671436	143435
816000	465798	302710	356700	406567	334931	314679	308655	329881	492788	343258	328486	413162	370354	338558	201445	434971	400585	280528	365891	393902	97240.8	126400	190987	187787	88353.2	298131	217472	294092	303714	163524	226036	203230	52652.9	253876	155191	240090	87737.6	85995.8	657067	139315
817200	488592	318871	367862	427078	353756	328751	321933	346851	511212	357666	342897	429866	384915	356525	211252	456518	416263	293090	382966	413561	93484.4	123363	186670	182293	86281.2	292592	211415	288011	296225	159164	219730	198175	51276.4	247477	150762	230964	84838	83601.6	642861	134930
818400	510403	333780	376595	446240	371042	343564	334958	363003	530147	371260	357159	446510	399775	376041	221474	476576	432424	305265	399780	433546	90677.5	120160	182984	176864	83942.4	286904	205090	279951	288122	154926	212819	192424	50249.6	241300	145471	224733	81808.8	80567.5	627108	131455
819600	530637	349403	384686	467254	389030	357532	348595	379284	545768	386013	371092	462192	412064	394827	231326	495905	445693	317267	417063	453523	87704	117013	177818	171605	81649.2	281158	198100	272293	281147	149908	207045	187154	48483.2	235642	140705	217856	79575.2	78134	614423	127612
820800	551887	365579	388278	484845	406022	371275	362496	395864	559148	400881	385601	476397	426567	414735	242655	516418	462243	330775	434257	471396	84702.4	113541	174448	166725	79082.5	275426	192194	266263	274016	142628	201516	181824	47301.2	230093	136530	211642	76961.3	75064	599296	123512
822000	571858	380675	393824	504916	423082	385691	375314	414900	571399	416750	399961	492309	438793	434842	254491	532778	475537	342581	451741	489620	82401.2	110094	169887	161535	76885.6	270310	187648	259524	266320	139183	195528	176592	46016	224593	131859	205002	74894	72367.5	587194	119733
823200	591362	395840	393347	522286	438051	399480	389166	429968	580987	432690	413692	507761	449137	452673	265790	550647	489688	355982	469305	509040	79486	106955	166615	156852	74297.5	264616	181112	251389	260184	134464	189754	171697	44940	218783	128155	198800	72502.5	69981.2	572524	117058
824400	607857	408297	390565	539695	452281	412800	402998	446619	588729	449232	427099	522069	460153	470365	276838	566518	502496	369100	487372	526370	76711.7	104089	162822	152906	72050	258658	176135	245515	253210	130676	184756	167086	43482.5	213650	124314	192476	70236	67390	557949	113058
825600	624933	423815	389730	555832	466820	427065	414341	464378	595981	465526	440120	537176	469346	488102	288362	580559	513117	381728	503056	541703	74160	100915	158818	148413	69637.1	252674	170611	238532	246154	126097	178698	161596	42227.2	207286	119722	186548	67996.3	65065.2	544963	109311
826800	640574	436034	389782	572336	478658	439129	427269	479720	602003	481164	452116	548573	476334	503400	300332	592935	524206	394316	518261	558312	71972.9	97700.4	154090	143633	67352	246458	165420	231410	239627	121580	174242	157194	41019.2	202440	116842	181365	66404.4	63117.9	531483	106697
828000	656321	448221	390310	585378	491815	450902	440569	493845	605706	496993	464018	563094	485232	518760	312266	604466	533890	405566	534736	573513	70087.2	94906.7	151251	140638	65944.6	241446	160909	225772	233856	118747	170448	153340	39918.8	197155	113301	175391	64565.8	60801.6	517653	103192
829200	669609	459846	392460	599688	503046	463573	451859	509640	608320	511598	475463	572939	490319	532848	323122	614599	540288	415995	550764	586839	68200.8	91796.8	147910	136639	63530	235132	156180	220230	227310	115299	165467	148500	38462.1	191818	110065	169813	63174.8	59142.9	505368	99860.4
830400	682454	468956	390117	610460	511677	473562	462526	521630	608241	525216	484131	584396	495909	544829	334347	624380	549183	425669	563086	600304	66255.6	89282.1	144372	132922	61816.8	229868	151755	214039	222303	111806	162191	144786	37370.4	187020	107415	164625	62248.4	57083.6	494246	97569.2
831600	693318	477342	387289	620633	520756	482592	471950	536144	607974	537604	492803	594633	500978	556832	344090	632675	555064	435469	576096	609586	63950.8	86657.6	141012	129958	60086.4	223943	148602	208928	216622	108730	158157	141723	36365	182387	104635	159858	60855.2	56066.7	480698	94720
832800	703647	484560	384102	629778	526838	491907	480441	547397	607846	548975	501361	603515	504148	566478	354174	637943	559435	441950	589847	617911	62244	84715.4	139129	127917	58749.2	218278	144356	204628	212099	106819	154860	137702	35588.8	178049	102126	155422	59467.6	54612.8	470104	92162.4
834000	711704	491217	381154	637774	532266	498972	489968	558355	603835	559411	507728	610514	506874	573968	363070	642967	565664	449341	598334	624291	61304.4	82214.8	135940	125414	57313.3	212698	141426	199569	207174	103873	152952	135874	34679.6	174778	100292	151317	59372.5	53618	460033	90850.8
835200	718019	496278	377776	643506	536488	505220	495793	567243	600617	570143	512678	617534	508379	582560	371335	646497	569735	457479	607852	629966	59815.2	80682.8	133293	123584	55968.4	208815	138606	196169	202954	102177	150587	133380	33859.6	171347	98762.4	147589	59254.8	52903.8	451483	89023.2
836400	724472	500359	375280	648527	539685	511818	502468	574948	597427	578377	517914	620618	509356	587352	378678	646896	570237	463442	616836	632370	58745.6	79080.4	131485	122677	55099.2	203784	135861	192531	199654	100101	148583	130809	33149.2	167999	97363.3	144304	59027.1	52319.6	444125	86968
837600	728263	502128	371588	651991	538694	515342	507690	581296	592068	584140	520497	623345	508861	589708	385694	647816	571788	467884	621263	634019	57611.7	77174	128733	121485	53866	200272	133318	189180	196542	98639.2	147158	129172	32696.7	166118	96481.6	141431	58961.6	52013.3	437940	86191.2
838800	731245	502931	367560	652120	539109	518767	511386	584656	585492	589169	523327	625258	508567	591124	391095	647926	573026	472686	626539	632740	57226	75837.9	128067	121214	53596.3	196941	132478	187386	195140	98037.1	146349	128695	32483.6	163774	96394.4	139739	59510	51982.4	432526	85486.8
840000	731022	503475	365825	652988	536253	520975	513127	588534	581185	593633	527340	624624	507284	592453	396413	647962	572597	474552	630824	629631	57032.1	74929.2	127475	120585	53513.6	194153	131547	186135	193052	96922.8	146185	127357	32110	162295	96418	137615	60240	52007.1	430257	84546.7
841200	731615	502422	361695	652493	532336	522170	515330	590436	574066	595108	527252	622656	505316	589894	399774	644590	571797	477500	631752	625161	56717.6	74292.9	126229	121678	53520.8	192097	130908	185484	192053	96881.2	147557	127542	31783.6	162090	97049.2	137147	61162.5	52809.6	429744	84788.4
842400	725905	500210	355857	649176	529066	522175	514534	590727	565297	595073	526058	618546	503529	587700	400994	642025	568217	479205	632782	618104	56921.7	73929.2	125968	123017	53450.4	190166	130986	185282	192344	97208.8	148800	127159	31957.9	162681	98277.5	136641	62759.2	53554.2	429878	84767.9
843600	721360	496147	351740	644771	522516	522852	512622	589618	559527	592460	524224	614549	500160	582880	402419	636936	564949	478881	630165	609851	57482	73810.8	126493	124239	54020.8	188880	131662	186140	192610	97417.6	151294	128360	31500.4	163900	99769.2	137536	63953.6	54345.6	431598	84986.4
844800	715678	490184	345409	638291	515356	519895	508398	585840	551718	588040	518622	605308	494677	576808	402685	630421	559254	478432	627155	601098	58012.1	73516	126890	126088	54746.8	189080	132844	186705	193953	98753.3	154590	129680	31759.6	165401	101930	138744	65994	55632.9	434879	86480
846000	707158	482593	338104	630481	505768	517206	504395	581878	542484	583736	515382	596428	490084	570168	401748	624160	554801	477035	621424	587438	58713.2	74460	127951	128872	55739.2	189553	134505	188713	195792	99729.6	157516	131410	31942.4	167322	104255	140631	67761.2	57311.6	439945	87370.8
847200	697339	475109	332882	620281	497474	514987	500412	575768	535033	575804	509530	586531	484157	560729	399041	614755	547877	474266	612894	575443	59604	74870	129596	131508	57435.8	191004	136834	190710	197584	100478	161303	133333	32441.6	169788	106524	143898	70012.1	59357.2	447231	89364.2
848400	686078	465895	322954	611294	485690	509378	494593	568696	524918	567740	503324	575189	478488	550500	396553	607114	541694	471769	602846	561954	60930.8	75770.4	131446	134334	58382	192844	139475	193882	201319	101704	166450	135645	32671.2	173283	109192	147604	72968	61094.2	455480	91765.6
849600	672298	456692	314516	597148	474552	503361	487159	559072	514934	558016	496061	563209	473468	540190	394012	596489	534100	468230	591812	545961	63230.8	77295.2	133908	138233	60752.9	195952	143246	198341	204665	104505	172225	138925	33375.6	177350	112654	151734	75363.3	63219.2	463736	94049.2
850800	658885	446508	306722	586490	461470	497658	479177	549283	505135	546715	489661	549160	466479	528973	388303	585150	524513	461741	580305	529109	64930	79005.2	136884	141833	62286.4	200003	147292	202654	209023	106715	178108	142587	34010.4	182564	116426	156246	78201.6	65689.6	477916	96725.6
852000	644158	435408	295340	571812	447164	488781	470878	535636	495038	534438	479744	536204	459869	516496	383668	574906	515621	457130	565591	513514	66742.4	80436.3	140280	145636	65078.3	204682	151320	207567	214338	109275	185215	146608	34605.2	188364	119893	162290	81255	67994.4	490352	99785.6
853200	627938	423838	286727	557193	433343	480809	459947	523022	486595	521528	471589	520847	452776	503456	377395	563083	506826	450716	552291	495366	69067.5	82173.6	143970	150563	67359.2	210431	156141	214035	219445	111949	190965	150705	34996.7	193452	123440	168021	83936	70351.3	503950	102906
854400	610939	412052	274741	543023	418668	473446	450494	509474	477628	510049	461350	505717	445036	489745	370550	550141	496078	443308	536604	478183	71698.4	85116.7	147394	154973	70113.3	216692	160937	219557	224805	114774	198096	155343	35942.8	200200	127369	174714	86608.3	72926.4	520745	106780
855600	593552	399337	262655	527127	404102	462865	440175	495388	468551	496263	450053	490865	438655	474208	362766	538601	486527	437272	522042	459210	73603.3	87353.6	150854	159940	72936	224079	166488	225694	231345	118013	204981	160970	36635	206621	131285	180856	89468.8	75545.8	536617	110588
856800	575716	387046	251736	511092	389806	453502	428944	479850	458627	481768	439851	474203	430458	461318	355155	526448	475706	428812	506211	440970	76505.6	90454.2	155770	164085	75630.8	231095	172025	232713	236768	120374	210229	165233	37479.2	213306	134018	186679	91707.6	77928.8	552332	113521
858000	557700	374200	243259	496278	376441	443878	418228	465169	448944	467390	427513	458731	420755	446080	346612	511402	464559	420555	489785	422841	78743.8	93007.2	159475	168167	78157.2	238802	177060	239836	242918	123154	216220	169678	38055	220638	137255	192778	93707.6	80137.1	570020	117484
859200	540206	361200	233424	480259	361506	431586	407257	449054	437876	453573	415130	443735	413173	431161	337852	498799	455342	411745	473074	404348	81606	95919.2	163707	173324	80731.2	246990	181610	246384	250551	126287	221940	175126	38837.2	227768	140303	198574	96254.4	82206.4	588185	120201
860400	522026	347814	223120	463200	348983	421426	395388	432718	428654	439126	403528	428270	405319	417466	329449	486083	442942	402853	458136	386606	84245.6	98616.8	167277	177387	82871.7	254399	186569	253342	256100	128916	226977	179940	39748.8	234387	142361	203696	97701.3	84277.2	605413	122999
861600	505396	336784	213474	448470	335327	411055	384723	416526	419187	424662	391286	413535	396201	403279	321151	471657	432656	392696	440948	370068	86741.2	101678	170862	180790	85471.2	262623	190712	259694	262667	130925	231728	183560	40466	241776	145118	209067	99156	86051.3	625427	125995
862800	487921	324401	204436	432009	323938	399175	374388	401632	407975	411707	380796	399078	389160	389606	312304	459951	424175	385485	424150	353766	89982.8	104320	174703	184958	87461.3	270265	195086	266070	269708	133311	236728	188467	41470.8	249810	148295	213706	100213	87811.2	643239	129531
864000	471249	312276	196191	417110	312244	390211	362642	386165	399748	399556	368886	385296	381302	377044	303238	446974	412727	375986	409770	337964	92297.1	107151	179086	188046	89261.6	278149	198198	272124	273883	135346	239703	191962	41977.5	255184	150406	218148	100817	89045	660772	131530
865200	455773	300755	188260	403243	299858	379468	352551	371607	390519	385277	357157	371625	371718	363426	293154	432134	401119	364962	390993	323301	92644.8	106653	175810	184387	87588.8	279375	190046	262696	263376	126327	225085	177097	38944.4	240268	131584	206022	84743.3	78847.6	600020	108532
866400	409146	281398	183756	361175	274846	339251	299106	322206	326491	317350	310551	317434	286739	322288	224204	360549	311063	295060	302357	271236	58333.3	64874	105699	113877	53030	192750	103955	154056	150814	66444.4	119583	89209.2	20061.3	135818	62138	118366	35280.8	39556.3	325554	48415.8
867600	291314	212860	150651	258583	203781	241237	204278	222150	226104	217091	219748	222734	189095	241821	152554	254698	217751	202098	209415	198445	26375.6	28233.3	46621.2	49787.6	24699.6	93706	44028.8	71652	68222.5	29742.8	52743.2	39125	9016.4	63919.6	30499.6	59326.4	16117.1	19807.6	157540	24640.8
868800	232254	174222	131612	214379	173809	202911	172541	183298	196863	190802	189565	195576	168426	214600	138358	227175	198640	181642	183592	179028	16218.3	18574	31462.9	31594.4	16693.6	61501.7	29862	48708.3	44059.2	20798	35290.4	26981.6	6155	42221.2	21990	41232.8	11589.6	13945.8	102262	17417.1
870000	215294	163155	127133	196890	165175	189122	164204	174044	185413	184454	178788	188995	164526	199568	133587	216204	192016	175612	173998	168546	11990.4	14266.3	24778.8	23497.9	13041.6	49235.2	22762.1	37984	31987.9	16617.2	26068.4	21361.3	4690	32732.9	17488	32630.4	9378.4	11368.8	82085.4	14033.6
871200	206220	154695	126130	186008	156941	181110	157553	165401	179956	177865	172662	180981	162195	184981	129221	204294	185779	170475	168520	159119	9797.92	12286.8	21965	19897.6	11509.6	44128.4	19312.8	32571.7	26517.6	14360.4	21414	18526.8	3984.17	27857.2	14712.9	27804	8020	9729.17	71775.6	12051.7
872400	196516	146185	127337	175595	149391	175913	153975	158147	179531	173087	171696	175178	160926	175290	126109	197428	179117	166346	163190	151268	8603.6	10947.9	20450.4	17577.9	10750	42033.2	17495.8	29950	23199.6	13582.4	19091.7	17413.6	3608.8	26392.1	13504.8	26424.2	7567.6	9220.8	69592.1	11134.8
873600	191105	139235	128687	168146	143079	170361	149337	150548	176406	168122	169049	170000	161060	167096	123761	192976	177642	164323	161684	147250	8424.4	11016.8	20273.8	17349.6	10759.2	43634	16874.8	28801.7	22309.6	13315	17968.8	17136	3413.6	26025.2	13110.8	25873.2	7247.08	9226	70744	11077.1
874800	186124	134346	129963	162704	138093	165676	145787	144087	174714	162905	165523	163183	156789	158196	119344	185514	173203	159931	154395	140275	8189.6	10853.2	20458.4	17026.7	10932	46123.8	17024	28774.8	22381.7	13537.2	17735	17567.6	3335.6	27292.1	12881.2	25893.3	7066	9369.17	73886.8	11050.8
876000	177822	125937	128561	154504	131466	159109	140676	138545	171652	158158	161933	158220	155294	152593	116221	180058	169740	156105	149144	134856	8209.2	10970.4	21046.3	17019.6	11011.3	48308.8	17076	29101.6	22191.6	13758.3	17645.6	17704.6	3280.4	28464	12990	26447.2	7063.75	9597.6	79156.4	11424.4
877200	171389	119758	128251	147435	125068	152711	134312	131940	164975	151974	155794	151101	150254	143418	112230	172844	164854	152236	143921	130431	8484.58	11525.6	22279.2	17826.3	11456.8	51505	17311.2	30021.2	22931.3	13974.8	17687.1	18028.4	3430.42	29141.6	12692.4	26722.1	6988	9909.58	83071.6	11603.6
878400	164555	114536	127360	141878	120539	148188	129942	126183	160235	146300	150607	144690	144418	136436	107065	164756	158377	145390	136950	124191	8675.2	11857.9	23356.8	18316.4	12093.3	54821.2	18172.9	31634.4	24170.4	14577.1	18453.2	18993.8	3471.6	31414	12929.6	27754.8	7143.75	10163.6	87861.7	12095.6
879600	156785	108594	124658	135401	115319	141298	125982	121189	154633	140618	144888	139990	141231	131985	104357	161142	155035	143455	134538	122258	9590.42	13300	27173.6	21010.8	14240.8	64051.7	21616.8	38647.5	29345.2	18512.8	23512.9	25353.6	4364.58	41551.6	17218.8	37496.7	10661.2	14624.2	125342	18823.8
880800	173151	120203	134440	151134	129636	161341	145510	139495	176796	163306	168242	164753	170966	153881	125403	190885	187109	171859	160434	146797	17816.8	26660	55570.4	42539.2	27693.8	117952	45918.3	77829.2	60318.8	37581.6	49683.6	53093.3	7992	83422.5	33181.2	73390.8	23628.8	27989.2	248661	38403.2
882000	208586	139824	149647	181037	148757	195040	175481	165968	210470	195178	199606	193327	206664	179184	149610	226159	219862	204728	189640	170083	34801.3	49935.6	104234	84050	48621.2	207034	88076.4	140983	120038	67281.2	98442.4	99169.2	14434.6	153070	59635.4	128037	44622.8	47568.3	434535	68391.7
883200	238583	152040	156522	203910	159923	219829	200808	184564	238731	219274	221584	212945	238764	195932	167673	250597	246285	230916	211051	182278	59482	78361.3	158874	134657	71200	298410	138517	209551	198700	99293.6	158246	151705	22357.2	231748	91979.2	181683	68597.6	67592.8	628986	101700
884400	256163	154137	151468	216801	161656	229606	214350	191884	259992	229390	228880	217512	256693	201420	176512	260282	258314	239440	220177	180239	84092.5	100193	193062	174042	84476.8	361119	173318	251245	262906	118869	202633	184812	29009.6	284153	115703	214215	82399.2	79006.3	763622	120189
885600	255158	147957	141372	213831	154758	223935	207271	184564	265260	221984	223967	209455	255828	195343	171922	251869	256335	233754	213590	170920	99140.8	114215	209758	194723	91656.8	388776	192224	273190	301229	129128	226311	203511	34534	310227	131769	230010	90011.6	86068	829279	132625
886800	244114	141646	133923	204712	148172	213548	197785	176814	261122	212532	214317	199602	251567	186488	167349	241674	251001	225359	204399	161617	108057	123586	218538	204010	96007.9	399441	203682	285953	320504	136211	237685	213962	38881.2	323771	143347	238614	94497.5	91182	860412	142800
888000	233525	135823	128751	197376	142811	205723	190233	169866	248374	201984	204332	190411	244638	178948	160780	231337	243687	217466	195235	154164	113259	128618	222814	210287	98999.2	404855	208917	293733	329365	141844	243661	220144	42149.2	331006	149376	244799	97341.6	94924.4	876623	150177
889200	223506	130314	125393	189671	137496	196734	183650	163734	238746	192537	195200	182538	237073	171488	154231	222872	235837	209254	187453	148303	115718	132365	225570	212949	100726	406322	211698	298820	335369	144842	245887	223184	44426.4	331042	153361	248046	98785.4	96445.2	874318	154499
890400	214798	125946	121413	183301	132860	188893	177071	158290	228968	183222	187503	175333	229248	165042	147439	215344	228410	200846	180163	143192	116735	133605	225548	212793	100798	404484	212170	300601	336940	146440	245646	224240	45606.3	328026	153122	249555	98416	97586.3	867883	154860
891600	207085	121469	116807	176727	128128	182431	172167	152983	217835	176147	179681	170073	220171	158391	141466	207774	220167	192808	173508	138679	116622	133843	224066	210697	99618.8	402730	210189	299214	336321	145589	245228	223404	46278	323835	152054	251134	98242.9	97464.8	856357	154796
892800	199512	118350	111786	170473	124876	176088	166335	147936	207978	169414	173218	165241	212595	153071	135681	201316	212578	185922	167689	134682	115591	132740	222120	209257	99145.6	398008	207440	296658	333010	144930	243285	220704	46225	317455	149925	249378	96982.4	96963.8	837417	153399
894000	192400	115197	108261	165365	122244	171923	161774	144412	198977	163720	167871	162198	205292	148982	130272	195651	204912	179212	162954	131952	114306	132345	220182	207098	97856.7	393611	204332	293642	328412	144764	240703	218861	46140.8	312518	148504	247408	95627.5	96392	821772	152234
895200	186657	112978	104646	160790	119775	168018	157756	141142	191732	158683	162634	158634	197820	145368	125672	190230	199118	173835	158323	129509	112678	130920	217414	203139	96777.2	388369	200440	289252	324591	142759	237406	216012	45782.5	306664	146379	246449	94474	95572.1	804148	150702
896400	181900	111573	102128	156871	118574	163737	154498	137801	186492	154496	159823	156168	192144	142363	122317	185734	194800	170114	155190	127770	110151	129707	216163	201843	96000	383966	197974	285836	320775	142808	234820	213820	45114.4	301728	144998	244002	93540	94851.2	786882	148805
897600	177549	109985	100336	154844	116860	161291	151161	135490	182415	151238	157972	153839	187336	140817	119121	182464	189290	166064	153012	126448	109515	128373	213885	199418	94646.8	378104	195313	283629	315709	141319	231574	210957	44637.1	296286	143371	242515	92053.2	93635.4	771585	146643
898800	173792	108828	98703.6	151702	115397	159351	148874	132891	178204	148154	155658	151984	183389	139076	116411	181145	185884	163207	150894	125719	107419	127152	211701	196961	94291.6	373309	193141	280090	311646	141100	229350	209142	44443.6	292706	142055	240605	91338	92892	757425	145446
900000	171350	107785	97871.2	149688	115380	157221	146722	131368	176695	146034	154685	150947	180800	137958	114227	178264	183298	161215	149314	124424	105336	125557	209336	194734	93239.6	368745	190368	276185	306368	139890	225727	206519	43924.4	287388	140365	238024	90131.3	92022	742965	143094
901200	169544	107218	97918	148033	114113	156283	144709	129806	176071	144500	154393	149295	178448	137970	113190	177120	180866	158700	148114	124018	104001	124524	207810	191540	92422.4	364222	187688	272715	301260	139155	222745	203545	43546	282671	138777	234467	88753.6	91070	731271	140905
902400	167773	106494	98605.4	146730	113557	154090	142906	128856	176671	143828	153648	148944	178381	138083	111773	176479	179888	158680	146841	123747	101975	122831	205291	188710	90962.1	360398	185040	267524	298162	137891	220048	201438	42711.2	278191	137589	231586	87290	89694.8	716856	139640
903600	167501	107028	100348	146200	113870	153622	142157	128433	177063	143458	154429	148442	178650	139191	111505	177828	179530	158458	146665	124408	100215	121364	203454	186781	90677.2	355673	182688	263527	293521	136932	216539	198918	42352.1	274235	136344	228688	86140	88703.8	704029	137022
904800	167960	108152	104097	146277	114407	153404	141282	127979	180271	144009	154980	148731	179586	140029	111153	178221	178811	158455	147415	126181	98376	119485	200692	183149	89438.8	350792	179340	256362	287536	135010	211337	195110	41387.2	268643	134096	225089	84172.5	87089.6	691599	134683
906000	169650	108638	108559	147151	114462	153211	141605	127886	182177	145088	156609	150193	182038	141210	111508	180545	179734	159886	148347	128124	96346.7	117703	197104	179749	88665.2	345858	176140	251124	282836	133560	208651	192414	41033.3	264330	132755	222389	82453.2	85724.6	678492	132504
907200	172144	110474	114675	148756	115982	153986	141759	129646	186550	147106	158670	151828	185432	143386	112550	184193	180951	161620	149682	131414	95375.2	115600	194746	176740	87397.9	341193	173338	245618	277778	131593	203805	189308	40209.2	258692	131053	218730	80199.6	84512	666901	129776
908400	176845	113616	122515	152564	118697	155967	143037	131430	191008	149828	161289	154687	187957	145705	114112	189236	182969	164253	152324	136357	92920.8	113819	190958	173180	86435.2	336691	169828	239545	271946	130066	199897	185930	39518.3	253944	128946	215011	78572	82460.8	656916	128405
909600	183040	116310	131226	156178	122405	157420	145348	134903	196443	153998	165216	158266	192962	149652	115831	195611	186256	168232	156828	141965	91174.4	111445	187650	170265	85256	331849	166509	234536	266868	127944	196468	182810	38706.8	249794	126254	211793	76573.6	80994	644600	126223
910800	189615	120765	142868	161650	129237	160161	148040	138943	202814	158422	170291	163093	198178	153977	118354	203091	190035	171943	161563	148943	89718.8	109173	184230	166887	84146.4	326619	163518	230800	260501	125981	190934	179734	38225.4	243802	124259	207093	74434.8	79457.9	631422	123521
912000	198455	125768	155059	168364	133514	164185	151466	143792	209080	164020	175218	168765	203578	159168	121239	210922	194801	176816	167080	157000	87776	107258	180622	163160	82625.6	321581	159240	224662	255664	123600	186501	175982	37390.4	238936	121514	203732	72128.4	77858.4	621231	121382
913200	209065	130409	167559	175611	138736	168464	156430	149631	215590	170776	181180	175661	209325	164995	125515	221311	200586	182542	173781	167211	85452	104894	176459	159595	81752.5	317500	155992	221163	250722	122015	182376	172776	36786	234674	119175	200011	69763.8	76020.4	608247	119147
914400	220154	137844	182118	183975	145367	173415	161869	156283	223932	177702	187944	183418	215719	172415	130006	231799	207451	188826	182050	177821	83714	102096	172906	155740	80021.2	311578	152058	216883	243305	118822	176489	168563	35701.6	228259	116340	195298	67500	73708.4	595389	115546
915600	233425	144399	198942	194040	151785	179773	168339	164016	231690	185967	195882	191902	222072	180203	134750	243392	214920	195622	190938	190012	82057.2	100284	169319	151908	78149.6	306992	148576	212413	238616	116447	173116	165061	34957.2	223297	113315	192255	65719.2	72007.2	584835	113942
916800	248168	152317	214048	204433	160343	186232	175136	173521	238384	194958	204000	201814	230178	188821	140476	257808	223205	203084	200254	202766	79510	97757.2	165253	148586	76749.6	302520	144860	209216	233930	114513	168444	161732	34580	219888	110476	188124	63570.8	70515.8	572124	111405
918000	263834	161378	229286	215819	168404	194609	182998	182220	247749	204645	212514	211191	237849	198585	146865	271278	232890	210822	210264	216805	77914.4	95698.8	161542	143966	75113.3	297427	141503	205106	227580	111662	163073	157288	33612	214296	107963	183402	61371.3	68373.2	561283	108681
919200	279857	170455	244802	228015	177350	203150	192071	191819	255102	214182	220540	221964	246540	208535	153375	284502	242459	218329	221360	231423	75576.3	93319.6	157049	140231	73450.8	291855	137249	199858	222458	108784	159144	153209	32728.3	209694	104641	179155	59080.8	66635.8	551760	106631
920400	296466	179362	259320	240898	187459	212360	201780	202638	263561	225009	230600	233578	255600	219551	160733	300317	253914	227592	234163	247803	73665.6	91147.5	153283	137196	71480.8	288282	133694	196711	217110	106722	154429	150029	31765.6	204359	102875	174790	56923.8	64944.8	539617	104038
921600	313906	189838	273629	254545	197461	222268	211617	213998	271627	236209	240812	245524	263882	231578	168306	315814	263580	235497	246332	262966	71894.2	88657.6	149434	133230	69990.8	282925	130492	191923	211517	104009	149832	145850	31125.8	199054	99666.3	170598	55138	62727.5	527737	101880
922800	332012	199802	286928	268080	207638	233063	222849	224875	278618	248000	249968	258583	271953	242383	176083	330344	274825	244718	258902	278623	69315.2	86053.8	145572	129127	68420	278563	126282	188016	207711	101409	145720	142416	30109.6	194545	96822	166474	53398.4	60922.4	518241	99278.8
924000	349427	210486	297683	281924	219698	243076	234459	237224	285228	260152	260711	271795	282098	256245	185468	345953	287379	253330	272811	295202	67608.3	83774.4	142148	125567	66812.8	273884	122808	183977	202363	98843.8	141222	139102	29569.6	190246	94605.8	162002	51777.6	59574.2	506470	96847.9
925200	367422	221842	309276	295948	230718	255153	247076	250304	293214	272576	270844	285555	291416	268523	193712	360006	298892	262287	286963	312190	65804	81680.8	138190	121810	64922	269420	119336	179068	196629	95997.6	136772	134927	28667.6	185352	91752.4	157386	49416	57462	495830	94067.6
926400	385045	232865	320343	311069	242538	266768	259864	261533	298367	284781	280734	299656	298868	281350	202549	374240	311441	271882	301448	328201	63302	79167.6	133533	118450	62846.3	264626	116430	174827	191294	93679.6	132488	131425	27960.8	180758	89193.8	153429	48079.6	55604	484180	91516.7
927600	402992	244457	328812	326325	254056	279100	273741	274552	303936	297414	291112	313288	307945	294469	210946	389374	323004	281617	316566	344899	61424.8	76563.2	130479	115440	61246	259858	113266	170879	186027	91546	128905	128257	27064.8	176508	86756.8	148850	46530.4	53959.6	473038	88766.4
928800	421787	255292	337271	340570	266138	290848	286585	288234	310250	309414	302504	326626	316769	307220	219281	402422	334618	290610	331060	361978	59733.2	74714.8	126589	111340	59892.1	255197	109969	165990	180463	89163.3	124653	124161	26400.4	171571	84202.5	144824	44672.1	52322.4	462667	85990
930000	438521	266862	344628	356646	278584	303775	301073	301332	313897	321999	312808	340753	323951	319179	228292	416366	346503	299533	346525	376370	57473.3	72224.4	122939	108556	57881.2	250106	106900	161954	175715	86613.6	121791	120886	25589.2	167882	82314.4	140549	43617.6	51033.8	452516	84402.8
931200	456440	277697	349788	370546	290980	314986	315560	314547	318484	333518	323796	353992	333095	331296	236928	429925	357347	308329	361540	391501	55815.2	70265.8	120032	104879	56398.8	245750	103820	157576	170712	84241.7	116867	117639	24906	162668	79444.8	136248	41728.8	49073.2	439740	81458.8
932400	473455	288785	358518	385860	302857	327118	327786	329418	324412	347026	334644	366638	339342	342562	244949	441262	366798	315858	376493	408048	54004.6	67866.4	116144	101290	54756	241073	101082	152794	165194	81812.4	112853	114072	24254.6	158561	77565.6	132050	40746	47674.6	428802	78530.4
933600	490719	298972	364242	400751	313848	337679	342220	342495	327191	358123	344102	379604	345349	352420	251976	451874	377825	323582	391353	421945	51964	65706.7	112774	99148.8	52915.8	234702	97883.8	147948	160691	79915.2	109971	111510	23258.4	153545	75379.2	127972	39727.1	46284	417857	76846
934800	505997	309361	371031	413451	324783	348914	356202	355763	330403	369902	354335	391260	352745	361433	259597	462693	385800	331161	404940	436259	50502.9	63478.4	109546	96056	51521.2	230198	95287.2	144403	155848	77528.4	106258	108525	22776.7	149255	73516.7	123841	38339.6	44851.3	404609	74331.3
936000	521218	320098	378819	427137	334978	358611	367851	368716	333029	381154	365084	402710	357779	370727	267241	472337	393469	337716	419564	448344	49349.6	61926.7	106423	93143.3	50208	225306	92964.2	140234	151699	75549.6	103768	105657	21941.2	145053	71596.8	119808	37443.6	43403.6	396577	72270.4
937200	536125	329446	384755	441061	344584	367526	380472	381109	334254	391776	372184	413702	363603	378134	274062	481194	401463	344958	432719	460237	47575	59744	104044	90920	48912.4	220430	90652	136647	148671	73697.9	102022	103857	21516.7	141660	69885	116557	36586.8	42524.2	386988	70564.6
938400	550110	335955	389767	452030	353357	376590	391889	392412	335565	401871	381301	423149	368689	384482	279489	488619	406823	350930	444970	470070	46236.8	58033.8	101061	88197.9	47528.4	214850	88456.7	133155	144457	71641.6	98991.7	100502	20927.6	137768	68078.4	112995	36014	41220	375110	68034
939600	561778	343551	398559	461652	361544	383830	401422	402151	335074	409382	388400	431432	372145	389040	284534	493641	409923	355347	456195	476883	44844.8	56442	98373.8	85625.2	46586.7	208520	86590	128738	140642	69852.1	96868.4	98744.8	20296.8	133754	66787.9	109606	35130.4	40513.2	366274	66639.6
940800	574548	349863	403156	471359	367544	390326	411574	412386	334981	418916	394404	438815	376060	393957	289920	498023	415943	361225	466086	485374	43767.6	54691.6	96279.6	84040	45446	202822	84486.8	125249	137795	68616.8	95820	96422	19562	130945	65886	106835	34762	39629.2	358659	65869.2
942000	583615	354694	408484	478801	373081	394964	418938	421255	336433	426142	399098	445303	379412	398245	293633	503627	420464	366139	476333	490393	42776.4	53570.8	94080.8	82622.4	45100	197836	82816.4	122699	134262	67265.8	94437.6	95016.7	19253.6	127375	65059.2	103705	34460.4	39041.6	350046	64196.3
943200	592105	359247	416200	487276	377718	400724	426007	428642	334093	432194	403366	450825	381462	400677	297080	504375	421324	368993	483978	494072	41809.6	52272.8	92752.8	80525	43941.6	193143	81510	119520	131241	65796.8	93148.8	93016	18632.9	124502	64309.2	101582	33979.6	38481.3	343935	62468.8
944400	598640	362583	419636	492590	380135	405299	433632	435992	332627	437221	404330	453948	382924	402308	301126	505180	423832	372758	490502	496370	40953.2	50964.6	91083.2	79267.6	43236.7	188745	80369.6	117320	129680	64776.7	93028	91840	18262	122228	63870	98937.9	34055.6	37983.2	337443	62256
945600	604169	365032	422882	496485	382110	407652	437261	441297	330886	442814	407349	457109	383430	403849	303457	506637	425306	375570	498334	497179	40227.1	50203.2	90154.6	78286	42965.8	185064	79805.2	115246	127446	64179.6	92526	91330.8	18053.8	120094	63834.2	96974	34189.2	37899.6	330852	61033.8
946800	609052	367188	426247	501282	384129	411318	440726	444586	329126	446234	408392	459790	383460	405556	305377	505871	425406	376610	503089	497893	39782.4	49646.3	89028	77852.5	42644.8	180403	79020.4	113749	125898	63518.8	93374.2	90782.8	17867.6	118737	63849.2	96308.3	33980	37590.4	328091	60900.8
948000	611968	367510	427507	503322	384264	410770	442581	448768	324828	449109	407873	460453	383683	404439	306147	506760	425073	378816	506078	496619	39336	48797.2	88094.6	77704.8	42275.8	177642	78944.8	112575	125658	63070.4	93850.4	90048	17502.8	117206	64068.3	94939.2	34290.4	37723.2	323640	60543.3
949200	613664	366864	427440	502819	383339	412536	444235	451844	323063	450484	408260	459918	381699	404259	306988	504331	424394	379933	508444	493409	39280	48762.8	87809.6	77702.5	42582.8	174820	79087.2	111806	123978	63169.2	94672.1	90225.6	17578.8	115946	64777.2	94167.5	34989.6	38066.7	321497	60219.6
950400	614224	365439	426852	504499	382241	411579	444690	453634	320035	450892	407030	457908	379835	404069	307370	499879	422490	379689	509421	489529	39207.6	48660.4	87566.3	77643.6	42688.3	172560	79343.8	111486	123801	63341.3	95969.2	90441.7	17494.8	115640	65587.1	94726	35562.9	38514.4	320951	60249.6
951600	612012	364101	422765	502304	379995	408034	443392	453493	315421	450754	404274	455044	377399	403301	307485	496565	421261	379940	508698	485658	39607.5	49087.2	87487.6	78255.8	43087.6	170868	80499.6	112066	124726	63731.2	98345.4	90823.2	17278.3	116198	66483.2	94903.8	36306	39115.8	320592	60710
952800	608505	361381	418802	500900	376377	406542	442132	452662	312857	449396	402627	452684	374400	401544	306693	491831	418525	379322	507742	479071	40349.6	49730.4	88488.8	79427.6	43737.9	169871	81557.1	113007	124950	64442.9	100234	92284.2	17526.8	116710	67705.2	96252	37164.2	39888	322053	60946.8
954000	604674	358147	414593	497750	372629	404884	439816	450382	308462	448086	398363	449195	370608	400905	304374	486128	415021	377500	503798	472378	40879.2	50475.6	89314	80433.2	44420.8	169212	82850.8	114590	127150	65444.8	103053	93192	17349.6	118287	69394.8	97727.5	38229.2	40579.6	325523	61966.7
955200	599299	353894	407495	493201	368770	401148	436356	446945	304106	446153	395039	444065	367216	400110	302142	480524	410668	377152	499922	464778	42040	51554.2	91058.4	82505.2	45497.9	170149	84561.7	116480	128999	66628.4	105685	95066.3	17789.2	119918	71265.6	100128	39238.8	41498.4	328852	62568.4
956400	592376	349814	400279	486904	363697	397788	432175	442673	300868	441561	390445	437687	363156	396688	298286	474007	405044	374113	493614	456091	43375.8	53038.8	92602.9	84284.4	46695.6	170596	86814.4	119283	131057	68432	108920	97072.4	18139.2	122220	72625	102597	40532.8	42539.2	335037	64407.5
957600	584434	343774	391501	481378	356935	392461	426507	437792	295479	437003	383982	430991	358358	393676	294883	464688	400741	371593	486444	445402	44734.4	54155	94904.4	86847.1	48076.8	172004	88997.1	122375	134735	70528.4	112751	99285	18512	124930	74239.6	106378	41939.2	44021.6	342243	65784.4
958800	575538	337844	381917	473556	350145	387293	421030	431474	291202	430974	378344	423654	354571	388415	291948	455880	394690	369004	479008	435948	46129.2	55825.2	97392.9	89294.4	49300.8	174972	91730	126044	138379	72857.1	115709	101503	18753.3	127994	75550.4	110272	43663.2	45278.4	350370	67424.2
960000	564275	331141	373373	464597	343072	381922	414308	424574	286931	425056	372465	415720	348361	383823	288722	446678	388809	365195	469477	423981	47630	57447.9	100474	92207.5	51222	178253	95057.6	130213	142633	74746	119443	104697	19113.2	131610	76894.8	114648	44816	46751.2	360617	69091.6
961200	553355	324653	360359	455741	335089	375565	405867	416973	282062	417504	365242	406693	343137	379202	283604	436528	381462	361795	457801	413428	49482.8	59473.2	103401	95081.6	52569.2	181878	97291.6	134580	147483	77209.6	123674	108040	19452.8	136231	78308.3	119188	46680	48102.8	370412	71034.2
962400	539054	316893	348579	445514	327642	368825	398114	407200	277459	409272	358031	397976	338211	373160	277963	427714	376030	356934	448693	400608	51558	61919.2	107160	98566.7	54454.4	186738	100349	139843	152073	80157.6	127088	111656	19794	139882	79687.2	123892	48215.6	49745.4	380705	73207.6
963600	526210	309884	337433	435200	318780	363245	390527	397593	272069	400917	350909	388743	332604	367498	273430	416536	367733	352300	435862	388146	53609.2	64242.4	111133	100922	56406.7	192298	102938	144572	157098	82805.8	131054	114749	19950	143937	80940.8	129179	49753.3	51235.2	394830	75304.2
964800	513221	301987	324042	424466	309367	356648	381463	387468	266065	391816	343027	378989	327237	360963	268414	405574	362012	347930	424263	375735	55048.4	65920.4	114833	104678	57996.8	198015	106199	149851	163003	85512.8	134820	117891	20617.2	149444	82065.2	134728	51374.4	52525	406002	77305.6
966000	498651	293656	311518	412479	301465	348954	372686	376006	261614	383261	334823	369327	322289	355253	263268	396352	354370	343770	412516	361757	57422.4	68812.4	118641	107999	59930.4	204039	109643	155588	168408	88369.2	137179	122379	20916.8	154028	82982.5	139394	52412.5	53664.8	419192	79492.4
967200	484760	285233	299528	402366	292733	342619	364765	365536	256637	373593	327170	359640	315447	347995	256941	385129	347052	336823	399287	348868	59294.2	71200.4	122636	110430	61328.4	210006	112206	159640	172488	91054	140554	125637	21396.7	157950	84121.2	144803	53898	55666.7	435894	81724.4
968400	470744	277373	286403	389818	284166	334566	355936	353935	251381	364024	318510	349103	310878	341666	253191	374534	339806	333785	386612	336423	60742.8	73525.8	126328	114022	63071.7	216270	114985	165052	179069	93521.3	143345	129355	21616	162414	84946.4	148855	55279.2	56676.8	449426	83816.8
969600	456134	268918	273864	378470	274854	327302	346221	342202	247472	353103	311592	339633	305495	334714	246948	364526	332570	327633	374504	323365	62220	76035.2	129583	116304	63822	222490	117572	169996	183446	96138.8	146358	132185	22183.3	166401	85374.4	153265	55308.8	58111.7	461328	85152.5
970800	442216	260370	263686	367662	266063	319050	337013	330887	242731	343109	303024	328943	298910	327819	241448	354060	325437	321615	360788	311005	63894.8	77729.6	132955	119418	65367.2	229126	120219	174612	188378	98033.2	149802	135444	22620	171119	86656.4	157439	56321.7	59287.2	475656	87310
972000	428678	251575	251330	356028	257703	312084	328234	320497	238331	332677	295483	319071	295654	320982	235910	344836	319627	317023	349379	298907	65867.5	79734.8	136342	121815	66433.2	235951	122380	178439	192502	100344	152123	138713	22952.1	174038	87140	160967	57085.2	60286.7	488066	88058.8
973200	413828	243962	240908	344506	248266	305219	318346	309071	233580	323177	288022	309535	287758	312488	227543	333030	308079	308150	331890	287272	65485.6	78130.4	132827	118469	64411.2	234316	115151	171749	182310	92587.2	140256	126218	20810	161333	74042.4	151683	46307.2	52579.2	434067	71011.2
974400	370064	230522	227798	308108	229165	273995	269294	266603	191004	264884	254371	265286	223697	255384	172844	277928	236540	254840	254270	241772	41006.3	46410.4	77509.2	70408.4	39016.3	155942	60821.2	98028.8	101608	48495.8	72956.8	62648.4	10191.7	87423.2	34480	88433.2	19174.8	26292.4	226231	31300.8
975600	262750	178234	180448	220516	172288	198166	182506	184780	130487	180880	186231	190378	148115	178216	116730	197191	168182	178599	174776	178837	18373.6	20270.8	34002.8	30070.4	18089.2	76110.8	25966.4	45648.8	45547.9	22300.4	32950	28226.4	4618.8	41442.5	17776.4	45539.6	8993.6	13346.4	108971	16440.8
976800	211372	148928	150505	182186	148635	168860	155216	154702	112761	161423	163316	169082	131846	159218	106227	176273	153105	162710	151854	163134	11520.8	13502	22975.8	19098.4	12176.7	50284.8	17849.2	30831.7	29892	15504.2	22752.8	19388.8	3115.6	27314	12551.3	31408.8	6574.17	9267.6	71191.2	11687.9
978000	194863	141940	138206	170210	142230	157369	146155	146908	105166	154387	153642	164971	126344	152743	102049	167908	146804	156262	143159	155286	8533.2	10246.4	18212.8	14306.7	9250.8	40401.7	13597.2	23957.6	21421.3	12203.2	16537.5	14951.2	2370	20843.6	9938.8	24622.5	5287.6	7610	55133.2	9317.6
979200	185940	135302	133592	161161	135685	150668	140484	140536	101222	146406	146882	157956	123278	146719	98616.3	158674	142000	151478	136287	145301	7016.8	8653.6	15530	12048.4	7777.08	35766.4	11405	20210.8	17582.8	10530	13402.4	12442.5	1938	17298.4	8180.42	21364	4457.92	6487.2	46834	8052.8
980400	177375	128360	129661	153016	128654	145810	135220	134326	98849.6	141778	144805	152481	120558	144075	96995.2	152795	137724	148341	131394	136814	5999.17	7673.6	14407.6	10803.3	7224	34116.3	10408.4	18332	15430	9794.4	11877.1	11712.4	1720.42	16056.8	7368.8	20456.3	4188.8	6152.92	43535.2	7500
981600	171971	122108	126521	145070	121621	140304	130284	128148	96394.4	136980	141740	147966	118977	141478	95871.3	150195	134584	147029	129275	130242	5846.4	7400.42	13936	10419.6	7197.5	34757.2	9702.5	17461.2	14484.8	9630.42	10828.8	11220	1585.6	15479.2	6995.2	19975.6	4000	6102.4	43557.9	7315.6
982800	167733	117042	123912	141459	116251	137154	127044	122235	93910	133462	139255	141408	115713	138721	94440.4	145309	131433	145140	123869	123924	5597.92	7423.2	14238.8	10436	7396.4	36789.2	9798.4	17479.6	14156	9921.2	10734.6	11295.2	1615	15629.6	6528	20342	3926	6175	44178.8	7462.92
984000	161627	111212	119479	134175	110419	132166	121814	117318	91719.2	129645	136481	137587	115194	135966	93259.6	141916	127922	141784	119819	117734	5609.2	7271.67	14478.8	10658	7464.4	38551.2	9834.58	17515.2	14075.8	10093.6	10554	11336.3	1526.8	16141.7	6361.6	21254.8	3932.5	6300.8	47056.3	7604.8
985200	156223	105847	114929	128057	104450	126515	116030	111180	88018.8	124143	130823	131856	112741	131919	90963.6	136778	124693	139091	115931	113142	5717.5	7610.4	15314.6	11075.2	7780	41479.2	9987.2	17975.8	14256.4	10301.6	10626.4	11528.8	1565	16488	6171.25	21893.6	4084.8	6575.42	49682.8	7977.92
986400	150073	101033	111365	122972	99945.8	122780	111919	106246	84846.8	119406	125840	126038	109215	127830	88022.1	130255	119607	134302	111070	107142	5814.8	7847.92	16020.4	11560.4	8138.4	44380	10456.7	18669.2	15057.5	10816.8	10640.8	11829.6	1629.6	17287.5	6017.2	22363.8	3978	6733.6	51311.7	8180.8
987600	141963	95568	107069	116653	94900	118089	107544	102313	82636.4	115761	121793	122432	108418	125874	86868.4	128152	117983	132629	109767	106304	6447.08	8991.6	19311.3	13750.4	9907.92	53558.4	13144.4	23986.7	18852.8	14270.8	14256.4	16122.4	2017.92	24032.4	8153.75	31358.4	6208	10056.8	77450	12850
988800	158847	106646	118129	132800	108633	136262	126109	120169	94955.2	138982	142993	146053	133303	152799	106351	153493	142665	160562	134070	127730	12005.2	18078.8	40642	28905.4	19340.8	101203	28119.2	49465.2	39755.4	28868	30430.8	34106.4	3754	50045.4	14997.2	60404.6	13644	19485.2	160093	26006.8
990000	193713	123332	133862	160857	124830	164925	154277	142317	112234	168699	168243	170010	164717	187082	129003	182944	170580	193234	161308	144508	23741.2	34069.2	77459.6	58231.6	34397.5	175996	55302.4	91354.6	79528.8	52409.6	59744.4	64025.6	6859.6	94682	25962.5	103341	25702.5	33208.8	289428	45867.9
991200	222489	131265	143060	181521	132392	184116	176662	156938	127420	190443	184123	183889	194210	212858	148128	203302	194617	217822	180923	151455	40330.8	53731.6	119514	96065	50618.8	253283	87936.4	139394	133494	78374.4	97121.3	99901.6	10939.2	146257	40332	144965	39692.8	47175.8	433283	68036.4
992400	238143	130940	140778	190992	131970	191419	187548	161181	139106	199207	189772	185909	208573	223705	155664	209650	205320	225487	189088	146535	56587.6	68622.8	145958	122946	60200.8	306060	109880	168638	174424	93092.1	123865	121363	14242.4	180451	49930	168222	46567.5	54910.4	537480	79595.6
993600	234248	124096	132972	184510	125718	184041	181083	154250	144257	191123	184834	177468	207735	217618	151316	201375	203687	220105	182837	139239	67970	78109.2	159499	136651	65504.8	329983	122396	186280	199298	102678	138353	135666	16963.3	198594	57411.6	179655	50517.2	60536.3	593286	88597.2
994800	222574	117866	125738	174714	119961	174978	173498	148097	142187	182530	176468	169606	205159	208178	147706	191294	199372	212930	174616	131940	74670.4	84663.3	166402	143982	68703.8	341473	129687	196358	212234	108347	145735	144079	19294.4	207790	62941.6	185207	53287.9	64508	623698	95463.6
996000	212771	112579	120990	166546	114790	167724	166212	142898	135343	173854	168864	162218	198982	200714	143030	181734	194926	204857	167070	125441	78278.3	89290.8	170542	147388	71212.4	347899	133698	204395	220687	112803	150802	149328	20882.5	214760	67458.8	189077	54835.2	67376.3	637014	100781
997200	203355	107861	117528	158470	110367	160884	159805	138870	130418	165441	161420	155118	192455	193600	137759	172872	189533	197254	159843	120505	79771.6	91232.5	171930	148844	72278	349314	135684	208915	223545	116262	151463	152352	22233.6	215110	70501.6	192023	55536.7	68698.8	639604	102705
998400	195644	104380	114453	152816	106816	154971	153030	133865	126406	157142	155461	149982	185842	186368	131970	165159	182316	189265	153871	116802	80835	92480.4	171903	148608	72545.6	349328	136385	210555	224716	116611	150931	152831	23118.3	214467	71533.3	193975	55342	69404.6	638602	102892
999600	188368	100430	109859	146654	103153	149207	147722	129449	121244	150788	149046	144933	178792	180165	125955	159035	176500	181767	148256	113003	80775.6	92000.8	170338	147875	71812.8	346483	135480	211291	225273	116534	151183	152464	23517.6	212085	71764	193899	55062.8	69619.6	629020	102280
1000800	181640	97489.2	106232	141153	100332	145360	143112	125413	116668	145451	143815	141196	172255	174586	120607	154024	169985	173987	143377	109917	80585.8	91154	168333	146131	70800	342206	134146	210026	223132	116196	150538	151281	23887.1	208378	71570.4	193753	54276	68890.4	618899	100854
1002000	175472	95295	103537	137069	98255.4	141908	138647	121984	112660	141237	138618	137416	166605	170098	115714	148476	164416	167507	139743	107691	79820.8	90535.8	166588	144462	70043.6	337740	132384	208370	221966	115477	150115	149864	23759.2	205582	71407.6	193016	53800	68225.6	609988	100204
1003200	170485	93324	101551	133471	96624.4	138353	135472	119013	109576	137759	134172	134578	162265	165503	111815	144514	160486	162333	136328	105652	78903.2	89458	165447	143502	69554.6	335002	131425	207306	220831	114590	149528	149434	23775.2	202525	71508.8	192532	53706.7	67846.4	598099	98977.1
1004400	165745	92140.8	99604.8	129864	95082.8	136046	131759	116092	106989	134515	131248	132836	158294	162785	108935	141030	156625	157415	133099	103618	77609.6	88727.6	162749	141731	68733.2	329593	130434	204118	217587	114204	148488	147479	23706.4	199073	70684.4	190623	53103.2	66645.8	587316	97716.8
1005600	162113	90690.8	98442.9	127686	93785.2	134215	129610	113833	104884	132142	128151	130682	154925	160030	106300	138275	154090	152293	130711	102180	76406	87998.4	161165	139460	68130.8	325284	128621	201737	214916	113256	147944	146105	23356.8	196122	70354.6	188948	52470.4	65818.4	577365	96898
1006800	159694	89331.3	97306.4	125223	93058	132048	127050	111954	102979	130034	126217	128938	151984	158758	104202	135672	152207	149394	129282	101292	75141.3	86619.2	159299	138503	67226.8	320689	127161	200050	212286	112504	147041	145100	23173.8	192412	70249.6	187058	52112.8	64935.8	566965	96144.8
1008000	156672	89375.2	97433.8	123350	91954.2	130596	124900	109728	101737	128371	125101	127995	149513	157661	102878	133794	150187	146517	127649	100260	73602.8	86117.1	157152	136608	66761.3	316304	126259	196948	208222	111701	145224	143840	22822.8	189883	69975.2	184931	51272.1	63875.2	556471	94482.8
1009200	155399	88788.3	96817.6	122729	91866.4	130117	123540	108539	100876	127383	123966	127268	148505	156896	101397	132856	150202	143594	126366	99144.4	72503.8	84446.8	154210	134562	66000.8	312721	124451	193848	206051	110940	144722	142273	22617.5	187154	69793.2	181658	51058.4	63061.7	546547	93712.1
1010400	153942	88221.6	97157.1	121392	91345.4	129048	121468	107554	100076	127079	123876	126336	147397	155867	100867	132008	149958	142901	125125	99005	71042.4	83697.9	152360	133286	65199.6	308579	123066	191907	201677	109716	143388	140915	22374.8	184040	69571.2	179414	50058.3	61940	535043	92362.8
1011600	152950	87999.2	98764	119759	91106.8	129200	120518	106628	101053	126698	123679	125858	146650	156162	100142	131928	149690	140548	125283	99750	70032.9	82732	150434	130948	64932	305297	121758	188318	198339	108011	141728	139395	21997.5	180912	68747.5	175736	49196.8	61028.3	526967	90982.9
1012800	152460	88446	100878	118987	91298.8	128856	119092	105836	100716	126860	123754	126402	146677	156286	99633.8	132896	150365	140028	124321	99573.6	68555.6	81271.3	147592	128678	64270.4	301390	119782	185362	195008	107296	140462	138036	21614.8	178784	68431.2	172533	48611.2	60108.8	517518	90284
1014000	152567	89072	104469	118611	92342	129379	119158	106150	101867	127496	124761	127224	147407	156822	99644.4	133566	151639	140037	125184	101020	67272.9	79673.6	145627	126203	63842.5	297526	118501	182605	190588	105680	138507	136399	21357.1	175286	67741.3	168256	47953.6	58937.6	507286	88340
1015200	153981	89954.6	108928	119623	92591.3	130504	118890	106113	103661	129123	125452	128515	147631	158700	99840.4	134926	154118	139199	125548	102754	65760.8	78044.2	142358	123610	62647.6	293411	116527	179527	186980	104309	136288	134604	20896	172656	67278	165716	46637.2	58188.4	499191	87544.4
1016400	155770	90954.8	114115	120218	93863.6	131540	119981	106742	105496	130396	127768	130760	149718	161074	100453	137060	157004	140243	127240	105276	64996.8	76897.2	139423	121549	62276.7	289577	114436	176663	183752	102875	134037	132888	20502	169566	66375.8	162230	46016.3	57289.2	488556	85629.6
1017600	158873	92633.3	120808	121790	95307.6	134447	120999	107362	108551	132581	129982	133774	151360	163251	101574	139990	159618	141856	129715	108314	63597.6	75662.8	136750	118268	61248.4	285242	112625	173333	179245	101013	131603	130784	20068.4	165783	65691.2	158911	44830.8	55740.4	479844	84090
1018800	162679	95102.8	128346	124392	97916	136855	122878	109260	111902	135800	132541	136759	153391	165950	102735	142983	162753	143212	132699	112182	62553.6	73637.6	133586	115084	60591.3	281822	110471	169662	175381	99431.7	128998	128268	19728	163494	64761.3	155844	43768.3	54557.6	471668	82459.6
1020000	167866	97541.7	137402	127635	100736	140298	126170	111859	115356	139208	136580	140746	156724	169570	104648	147387	167296	146071	136618	117401	61410.4	72450.8	130634	112508	59794.8	277037	108453	166421	172134	97694	126381	126590	19306.3	159733	63551.2	152650	42639.6	53523.8	462749	81204.8
1021200	173094	101704	147013	131898	104032	144254	129073	115079	120256	142977	140509	146110	159131	173864	107349	152609	171832	148412	140942	122979	60106.8	70531.3	127880	109784	59197.9	273216	106056	163014	167949	96004.6	122793	124328	18780.8	157075	62913.2	149206	41517.9	52186.8	455027	79419.2
1022400	180570	105058	157990	137031	107586	149717	133248	118193	124754	148123	144930	151368	162750	178613	109822	157828	177411	151691	146188	129960	58823.8	68962.8	124482	107163	57871.2	269218	103667	159609	164339	93979.6	120310	122868	18467.9	153169	61752.8	146550	40310.8	51221.3	448072	77995.4
1023600	188305	109477	169346	142095	112269	155458	138130	122987	130279	152993	150789	157750	167053	183752	113237	164804	183789	155573	151530	137566	57806.8	67526.3	121736	103850	56863.6	265150	101295	156689	159929	92712.4	116948	120029	18110.8	149315	60686.8	143188	39162.9	49700.4	438374	76386
1024800	197495	114627	181806	149323	117010	161520	143883	127881	136996	158386	157028	164566	171507	190981	117162	171804	188777	159128	158836	147013	56733.8	65857.2	118330	101306	55876.8	260698	99151.6	153469	156124	90533.2	114668	117625	17845.8	146717	59783.3	140233	38062.8	48744.6	431507	74907.9
1026000	207376	120074	193569	156334	122950	168322	150518	133143	142752	163864	163009	172595	176764	196996	121464	180348	196185	163385	166041	155755	55116.4	64214.2	115048	98829.2	54610.4	256842	96754.6	149250	152763	88958	111081	114806	17471.2	143323	58255.2	136948	36939.2	47356	421727	73231.2
1027200	218059	125585	206106	164122	128997	175823	157406	139350	149107	171092	170113	180447	182178	205008	126544	188876	202938	167575	173773	165814	53872.1	62210	112689	95652.4	53522.9	252542	94406.8	146795	147994	87194.6	107906	112756	16908.8	139809	56943.8	133326	35803.6	45860.4	413212	71623.8
1028400	229902	132200	218861	173215	135138	183747	165103	145572	156240	178260	177651	188589	187261	212090	131448	196918	210580	172420	183566	177118	52667.2	60533.8	109495	92437.9	52194.4	248324	91491.2	143216	143628	84667.6	105160	109998	16456.4	136040	55696	130195	34639.2	44779.6	405470	69796.8
1029600	242020	139501	230183	182303	141386	191778	173911	152550	162216	185844	185079	198042	193840	219755	136794	206927	217038	176805	192039	189071	51360.4	59102	107175	90361.2	50955	244889	89387.6	139479	140228	83012.1	101824	107515	16094	133030	54675	126881	33667.9	43553.6	395748	68377.9
1030800	255508	146839	242130	192235	149384	200500	182957	160693	169004	193253	194229	207448	199721	227482	143167	216654	224082	180943	202858	201914	50202.4	57569.6	103796	87291.7	49895.6	240899	87153.6	136239	135854	80656	98905	105015	15678.8	129331	53649.2	123050	32428.8	41947.1	385826	66446.4
1032000	269595	154240	254503	202759	156833	209769	193285	168919	174381	202614	202138	216234	205808	235199	149195	226026	232138	186058	213259	214148	48878.8	55437.2	101072	84668.8	48220	235928	84600.8	133020	132369	78681.3	96188	102741	15140.4	125578	52377.9	119961	31555	40558.8	378230	64952.8
1033200	284354	161959	265258	212798	164860	218632	203460	177177	179712	211158	211592	226887	213075	243523	155811	236775	240227	191784	225317	228196	47579.6	54375.6	98360	82695	46874	232405	81936.8	129891	128526	77276.8	93470.4	100374	15088.3	122849	51201.6	116731	30487.6	39659.6	369247	63280
1034400	299079	169989	275699	224151	173620	227827	214562	185986	185412	220077	220992	236881	219504	251586	162922	246282	246666	196236	236052	242777	45881.2	52350.4	95162.4	79434.4	45627.1	227223	79015	125794	123767	74692.5	90094.4	97071.3	14495.6	118276	49907.2	113069	29183.3	38297.2	358689	60972.4
1035600	315380	177734	287171	236089	182689	236994	225378	195128	188313	229508	229114	247203	225932	258687	169203	256151	253169	201582	248490	255542	44738.3	51165.6	92878.3	77171.2	44113.6	223827	77097.2	122784	120279	73069.6	87936.3	94447.6	14154.6	115626	48897.2	109957	28558	37321.7	350694	59847.9
1036800	332315	185698	296633	247674	191443	245266	237734	205151	192972	239783	237906	257644	233005	267620	175235	265870	260361	206176	261479	271821	43205.6	49705	90781.2	74874	42953.6	220270	74426.3	119434	115835	71019.2	85436	91543.8	13690.4	111873	47881.2	106827	27378.8	36020.4	341154	58051.6
1038000	348751	193972	307454	259397	201224	254669	249221	215925	196592	248550	247024	267839	239510	275163	182296	275630	266319	210825	274171	285739	41752.5	48087.2	87952.5	72476	41635.6	215566	72107.6	115801	112132	68974.8	82848.8	89161.6	13378.3	108392	46747.9	103434	26802.4	35001.3	332641	56709.6
1039200	364939	201796	318136	272159	210071	262444	261912	226029	199036	258389	254863	277726	245531	283035	187714	283968	271606	216163	288076	300215	40336.8	46511.3	85255.2	70186.3	40255.6	210688	70378.8	112723	108593	66977.6	80983.2	86529.6	12968	105786	45454.4	100340	25898.4	33586	323488	54820.4
1040400	382434	210758	331361	284548	219452	270115	273254	236096	201905	268386	263168	287338	252419	290484	193267	293215	277473	220774	300686	312962	39319.2	45592	83689.2	68059.2	38940.8	206725	68113.2	109860	104612	65161.3	78686.8	84257.6	12644.2	102366	44290.8	97062	25355.2	32405.2	314642	53215.8
1041600	397013	219400	343936	296150	227632	277856	283612	246228	204170	276752	270681	296970	257633	297690	198954	300798	281113	225071	313686	326374	37883.6	43979.6	81324.4	66130.8	37974	202362	66297.6	106414	101283	63681.6	76396.3	81756.8	12281.6	99340.4	43461.2	93837.9	24614.4	31430.8	307290	51721.6
1042800	412955	226773	356223	308466	236959	284583	295082	256698	204730	285511	277058	306452	262776	304086	204119	308726	285294	229526	325586	338761	36940.8	42848.8	78889.2	64167.2	36865.8	197960	64243.6	103317	98280	62146.3	75369.2	79927.6	11730.8	96520.8	42507.1	91218	24188.8	30420	297988	50585.4
1044000	427843	234940	369380	319705	245508	290732	306256	266764	206787	293708	283708	315589	267339	309853	209216	316250	289196	233528	337534	348384	35646	41736	76896.8	62422.5	35625.2	193970	62614.4	100619	94649.2	60552.4	73746.3	77472	11386.8	93870.8	41740	88619.2	23271.2	29486.7	289826	48886.4
1045200	441294	242087	383616	330122	251928	296358	316219	276498	206803	302068	289231	323254	270765	315317	213691	321656	293032	237540	347400	358937	34561.2	40626.4	74539.6	60397.6	34627.5	189601	60887.9	97826	92150.8	58892.1	72565.6	75335	11222.8	90948	40764.6	86248.4	23016.3	28820.8	282407	48071.6
1046400	453767	248433	396499	340158	259365	300198	325875	285381	207446	309093	294362	329625	274898	319585	218275	327527	296440	241895	358425	366064	33405.8	39623.6	72786	59074.6	33875.2	185411	59402	95577.2	89706	57988.8	71122.1	73701.6	10876.7	89094	40374.8	83557.9	22730.4	27860.4	275003	46561.2
1047600	465384	254504	410819	350706	266542	305052	332831	294655	206913	315083	298361	336032	278058	323545	221285	331579	298218	244535	367960	372812	32537.6	38688.3	70996.4	57509.6	32862.9	180464	58062.5	93104.8	86547.2	56772.5	70258	72052.1	10662.8	86472.1	39814.8	81366	22359.2	26972.4	268049	45477.6
1048800	474458	260091	424741	358012	271836	308620	340980	302243	207302	320750	301395	341595	279690	326605	224945	335260	299668	247206	376378	378876	31640.4	37884	69591.3	55929.2	32348.8	175995	56813.2	90383.8	84309.6	55679.2	69934.2	70473.6	10272.9	84382	39482.8	78911.6	22076.4	26598.3	261680	44643.8
1050000	483177	264093	447763	364948	277834	311135	348264	309123	206143	325618	304314	346028	282778	328926	227732	338814	301352	250140	384598	383026	30722.8	37404.2	68300	55068	31682.8	172341	55492.5	89068	82422.5	54703.2	69586.8	69654.6	9999.2	82152.1	39320.8	77276.8	22176.3	26038.8	254371	43554.4
1051200	490117	268362	467116	372118	281450	314903	352902	316142	205956	329226	306983	350056	284100	331830	229431	340497	301231	251940	390808	387323	30176.3	36570.8	67101.3	53873.6	31363.2	168439	55078.4	87151.3	80661.6	54193.6	69648.4	68433.6	9834.58	80509.6	38818.3	75921.2	21939.6	25522.5	249640	43127.1
1052400	497334	270845	481208	378414	284912	316453	359050	322350	204332	334141	307796	351910	284161	332355	232023	341871	302556	254200	395777	389578	29626.4	35989.6	66021.2	53419.2	31026.8	164580	54122.5	85610	79696.3	53826.4	70613.6	67679.6	9606.8	79005.8	39013.2	74583.8	22116.4	25433.2	244747	42803.6
1053600	502585	273334	495705	383015	286780	318490	363439	327479	204057	337014	309111	355040	285432	333153	233266	343164	303300	255932	400555	390522	29344.6	35818.4	65344.6	53123.2	31067.9	161326	53770	84613.3	78445.6	53327.9	71014.8	67237.2	9638.75	77897.2	39281.3	73504.8	22254	25110	240282	42111.7
1054800	506889	275711	507382	387307	289031	319240	366783	332442	202466	339915	309997	355168	284150	333402	234452	343781	302064	257127	405903	390848	28865.6	35598.3	64817.2	52699.6	31144	157213	53700.4	83667.2	77985	52812	72190.8	67136	9436	77355	39373.2	72615.8	22598.4	25434.4	236773	42110.8
1056000	509723	275852	518622	388982	289394	319205	369632	335567	200094	341170	308419	356114	283618	332631	235036	343370	302632	258654	407982	390583	28552.4	35203.2	64535	52991.6	31418.8	154586	53694	83021.7	78151.2	52815.8	73326	67198.3	9626.8	76480.4	39773.8	72126.8	23051.7	25352.4	234097	42216.3
1057200	512203	276352	525936	388538	290654	319642	369896	339275	199588	341697	308086	356177	281825	332059	234643	343090	300018	259202	408507	388269	28566.7	35625.2	64628	53014.6	31677.6	151341	53590.8	82570	77943.8	52626.4	74706.3	67442.8	9377.6	75776.8	40185.2	72046.3	23170.4	25560	231438	41906.4
1058400	512471	277456	530185	390235	289904	319436	371232	341981	198115	341778	305936	355553	281025	330660	233787	341599	298698	260368	408463	387167	28496	35957.6	64884.8	53663.2	32381.7	149608	54104.2	82910.4	78488.4	52383.8	77256.8	68119.2	9443.2	76254.8	40657.5	72082.4	23798.8	26030.8	230837	42769.6
1059600	509294	276692	530122	389091	289434	317742	370425	343034	195878	341014	304402	354352	279359	327573	233246	340020	297552	260373	408600	384110	28563.8	36205.6	65910.8	54166.8	33022.4	147808	54696	83251.3	79126.4	52350.8	78909.2	68726.4	9417.5	76510.8	41509.2	72949.6	24441.6	26663.3	230250	42963.9
1060800	508294	275952	530102	388978	287775	316874	369754	343242	194590	339805	302676	352517	277361	326126	231855	337296	295634	259445	407450	380168	29059.2	36723.8	66783.6	55367.1	33642.8	145973	55789.6	83624.8	80115.4	52747.2	81493.2	69805	9416.8	77065.8	42363.2	73868.4	25060.8	27068.8	231553	43376
1062000	505322	274040	526247	387383	285514	313898	369280	344930	191648	338200	300344	349518	274017	322293	230878	333792	293255	259734	404145	376248	29503.3	37551.6	68324.2	56651.6	34747.2	145720	56797.6	84785	82279.2	53146.3	84192.8	71372	9478.33	78480.4	43309.6	75140.8	26258.4	27883.8	232021	44353.3
1063200	499176	272021	518378	385146	283309	311416	366258	343829	189552	335031	296940	346982	271051	319201	228298	331129	290152	258370	400423	371354	29943.6	38424.2	69542.4	57959.2	35775.2	145226	58107.1	86296.4	83930	53655.2	86615.6	72634.4	9515.6	79440.4	44135.2	76738.8	26948.4	28808.4	234238	44919.2
1064400	493040	270387	509190	382433	279581	309526	363197	342379	188044	331700	294571	343057	267060	315440	225448	326052	286384	256641	395171	365300	30360.4	39365.2	71242.5	59963.2	36862.9	145670	59806.8	88033.3	86095.6	54287.1	89748.8	74229.6	9619.58	81112.4	44999.6	78882	27660.8	29544.4	237852	45817.1
1065600	486645	266655	496613	378020	275504	305744	358963	339974	185712	327577	291075	338751	263632	312450	223224	321936	282954	255734	388860	359756	30922	40414.6	73306.4	62228.3	38426	146478	61355.2	90239.6	89184.6	55078.4	93040.4	76101.6	9922	83172.9	45847.2	81290.4	28732.8	30816	242173	46726
1066800	476937	262281	483503	373676	271722	302864	354592	337278	185474	323766	288345	334014	260396	307761	220142	317280	278904	253641	382224	351909	31963.2	41537.6	75982.5	64259.6	39860.4	148512	63009.6	92779.2	91674	56269.6	95892	78063.8	10038.4	85629.2	47084.6	84304.4	29607.9	31974	247334	47775.4
1068000	468627	258214	471044	368290	266284	299555	349863	334279	182706	319506	283772	329559	255780	303730	217396	312192	276626	252083	374813	344251	32706.7	42998	78636	66604.2	41552.4	150898	65468.4	95662.8	95176.3	57309.2	99302.1	80258	10378.4	88586.8	47817.2	87107.9	30630	33455.8	254425	49051.6
1069200	458578	253605	453325	362665	261690	294727	344002	329287	180563	314354	278783	323491	252493	297928	214447	307262	272204	250427	367234	336596	33457.2	44108	81478.4	69097.6	42794.6	154194	67707.9	98689.2	98519.2	58508.3	102386	82576.3	10374.8	90824.8	49100.4	90506.4	31802.5	34482	261564	50059.2
1070400	448704	249957	436087	356100	257035	290930	338340	324462	178647	308887	275457	317648	247962	293481	210376	301143	267222	247456	358867	328403	34614.6	45031.2	84124.4	72265.8	44728	158082	69944.4	102140	101144	59278	105158	84350.8	10657.9	93407.2	49622.8	94066.7	32442.8	35908.3	269725	51206.8
1071600	438432	244953	418596	349164	250996	286552	331210	318816	175842	303019	269568	311006	244175	287425	206517	295363	263305	244644	350031	319454	35707.2	46282.9	87165.2	74516	46426.7	162166	72074.6	105129	104561	60330.8	108060	87113.8	10947.6	96709.2	50636	97745.2	33380.8	37264.4	278581	52632
1072800	427137	238898	401326	341238	244544	281098	325217	312671	175036	297824	265657	304095	240728	282051	203456	289853	258403	242577	341702	310172	36938.8	47708.8	90682.1	77233.2	47834.4	167300	74228	109268	107981	61018.8	109922	89054.8	11087.9	99375.6	51393.3	100963	33994.4	38673.3	286279	53388.8
1074000	416002	234260	385345	332960	238789	276232	318764	306378	172877	291258	260620	297450	235676	276608	198848	284235	253469	239170	331767	300655	37791.6	48844.2	93497.6	79255.8	49175.6	171956	76232.1	112405	111379	62306.8	112344	90847.5	11322.8	101854	52164.8	104623	34683.2	39930	295535	54105.6
1075200	403369	228542	366136	324847	232846	271055	310799	298290	170843	284872	254657	290895	231018	270416	195100	277005	248067	236813	322474	290794	38921.7	49759.6	96313.3	81889.6	50533.2	176397	77836.4	116208	114506	62596.7	114762	92171.2	11606.7	104870	52596.7	107792	35274.8	41230.8	303453	55237.5
1076400	391018	222702	347122	316710	226469	265733	303026	291934	169026	278738	250927	283250	226467	264410	190903	271738	244236	233977	312811	280207	40071.6	51098.8	99198.8	84670	51903.6	182854	79590.4	119600	117112	63645.6	116134	94216.4	11875.6	107512	53269.6	110854	35574	42231.6	312230	56213.2
1077600	379441	217769	330190	308863	219912	260692	295781	283811	167131	272843	245447	276606	221877	258107	187731	264471	239185	229640	302939	270971	40905.6	52273.2	101734	87091.2	53155.4	188271	81495.6	123445	119825	63857.5	118438	95560.4	11882.9	109734	53929.2	114188	36083.8	43616.4	323124	56809.2
1078800	366940	211614	312636	300474	213116	255198	288472	276118	165000	267216	240623	269449	218368	252671	183988	258926	234340	227046	292298	261442	41953.2	52881.3	104216	89214.6	54186.8	194233	83169.6	126494	122553	64067.6	119400	96500.4	12381.6	111898	54527.6	116598	36490.8	44476.8	329165	57440.8
1080000	355248	205562	296841	290947	207417	249702	280441	268340	163663	261042	235792	262783	214095	246925	180154	253056	229606	223658	282818	252190	43011.6	53284.4	106179	90878.4	55006.7	199348	84198	129020	124544	63859.2	120281	97717.1	12606.8	113900	54345	118600	36345.4	45351.6	336988	57770.4
1081200	343619	200026	282810	282507	199993	243990	272595	259946	161055	254278	230010	254837	208795	240159	175266	246906	223971	219016	271026	242608	42774.2	52140	104248	88717.5	53510.8	198784	80298	124772	118904	59130	110941	89782	11526.4	106515	47614	113054	30176.8	40300	299367	47542
1082400	309180	192111	257099	256019	187592	223102	232998	226423	132576	214891	206132	223288	165927	197296	136136	211435	172648	179954	216430	210314	27201.2	31338	61523.6	55370.4	33210	134746	43007.1	73343.2	66648.8	31247.5	59093.6	45111.3	5704.8	58751.2	22386.7	68796	12908.8	20614.4	153755	22074.8
1083600	218988	152658	187508	185740	145195	163626	158921	156530	88208.8	151206	155072	161041	106378	134953	91694.4	152787	120598	123691	148629	159033	11945	13530.8	26246.8	24359.6	15398.4	66429.2	17918.4	34272.1	29984.4	13626	26870	20049.6	2469.58	26937.2	10710.8	35666.3	5843.6	10237.1	71776.8	11630
1084800	172520	130341	145327	151606	124690	138902	132968	129963	74844	135597	138067	143930	91547.1	118033	81528.8	135327	107463	111034	128084	146556	7376	9070	17376.8	15368.4	10155	43027.6	12191.3	23465.6	19357.6	9510.8	18475.6	13709.6	1677.6	17723.8	7451.6	24344.8	4176.25	7182	46997.9	8124
1086000	159550	123410	133949	140545	120146	129070	125414	123251	68617.9	129784	129495	140078	85744.8	111935	76772.4	128132	100677	106334	120356	140904	5446.25	6674.8	13558.3	10705.6	7589.2	34000	9197.2	17870.8	13762	7370.8	13172.5	10098.8	1222.08	13218.8	5858.75	19248.4	3268.4	5723.33	35735.2	6432.08
1087200	151712	117924	130683	133347	115140	123790	121068	118684	65589.6	123970	124074	134823	81617.2	107145	73077.1	120060	95917.9	103141	114555	132494	4315.2	5596.67	11464.8	8861.67	6496	29780.4	7765.42	15324.4	11170.4	6430.8	10653.2	8311.67	1040.4	11015	4987.6	16518.8	2761.2	4882.8	29232.9	5558
1088400	144888	112048	126528	125704	109245	119478	117007	114476	63607.9	120158	121821	131496	79539.6	105238	70818.8	116115	93832	100331	110924	123209	3730.83	4874.4	10368.8	7772	5909.2	27236.8	6908.4	13985	9608.4	6072.08	9013.6	7675.2	899.167	9921.6	4455.42	15945.6	2532.8	4725	26445.6	5194.17
1089600	140557	107132	121603	120071	103878	116346	112676	109840	61288.4	117358	120441	126860	78710.4	103609	70155.8	113493	91450	97588.8	109046	116001	3539.6	4577.92	10254	7369.58	5654.8	27596	6521.67	13252.8	8781.25	5594.4	8338.8	7157.2	822.8	9332.5	4182.4	15683.8	2420.8	4592.4	25540.4	5150.4
1090800	138110	102550	119058	116012	99632	114073	109848	106436	59657.6	114443	118874	122172	77338.8	100827	68775.2	110590	88382.4	96179.6	105920	109126	3358.8	4577.6	10204.2	7515.6	5749.17	28643.2	6430.8	13326.7	8678	5459.17	7907.6	7003.6	811.25	9384.4	3819.17	15994.4	2372.92	4698.8	24837.2	5157.08
1092000	132669	97883.8	114700	110411	94421.3	111313	107030	102766	58113.6	112375	117805	117605	76874	99525.4	67484	108450	85919.6	94288.8	101983	103016	3376	4511.67	10387.6	7315.42	5966.8	30008.8	6506	13514	8620.42	5378.4	7814.58	7063.2	707.6	9677.92	3824.4	16782.5	2384	4769.2	25339.6	5320.4
1093200	127835	92818.8	109259	104503	89295.2	106855	102744	97790	55365.2	108608	114731	113339	75865.4	96819.6	66525.4	106172	83207.2	92812.1	99466.4	98267.9	3363.2	4548	10820	7551.6	6043.33	31579.2	6608.4	13927.2	8621.2	5289.17	7650.4	6975.42	696.8	9944	3621.67	17183.2	2415.83	5067.6	27059.2	5566.25
1094400	123912	89077.5	105466	100088	85749.2	103636	98887.5	93876.4	52502.1	105838	110987	107932	73799.6	92739.2	64032.4	102027	79946.4	89750.4	95427.9	92877.6	3485.42	4604.4	11430.4	7922.5	6368	34337.5	6774.8	14508.8	8969.17	5468	7785.42	7059.6	687.6	10328.4	3572.8	17847.5	2451.2	5302.92	28342.4	5738
1095600	118422	84726.8	101320	95381.6	81947.6	100659	95942	91150.8	50470	104138	109151	105456	73898.3	91898	63424.6	101438	78468	89165.4	94588.4	92341.7	3895.2	5345.6	13615.2	9292	7634.17	41472.8	8554.58	18561.6	11435.6	7058.75	10108	9433.33	912	14343.6	4717.08	24642.8	3742.5	7698.4	43120.8	8821.6
1096800	132628	93754.2	113789	107433	93083.6	116541	113475	107632	57325.4	125911	129161	124810	90793.2	111030	77707.2	122628	93554	107689	115494	109659	7191.67	10407.2	28808	19001.3	14658.8	78390.4	18348.4	37435.4	23105.2	13744	21140.4	19258.4	1559.58	29739.2	8500.4	46432.9	7957.6	15013.3	91020	16862
1098000	163367	107667	134191	130603	106793	141210	140092	129980	68190.4	152755	151518	145586	115683	136472	96183.3	146822	112503	132475	139016	122438	14421.2	19899.2	56596.4	38443.2	26805.8	139313	37058.8	69713.2	47174	24221.6	41366	36031.7	2724.4	57603.3	15038.8	79292.8	14973.8	26190.8	173648	29740.4
1099200	187349	113447	147474	147083	112546	157750	161854	144816	77592.5	173804	165932	157036	139616	156328	113587	162760	132185	154075	152327	125769	25899.6	31562.8	88881.7	62399.2	39671.2	202282	60118.8	105918	80371.6	34454.8	66987.9	55573.2	4385.42	91048	23530	109570	22932.4	37442.5	269297	43805.8
1100400	198300	111388	150653	153972	110533	162151	171031	148677	83791.6	181142	170063	156307	153004	163956	123300	167344	145055	163460	156251	121127	37511.6	40409.2	108944	79649.2	47633.6	245367	75437.5	126757	107452	40082.4	84699.2	67322.5	5718.4	113078	29594.4	126179	26917.2	43617.2	341655	51465.2
1101600	192633	104482	144460	147376	103730	155096	164876	142118	86307.5	174996	166600	148841	154392	158395	121290	161340	146540	162546	150920	114990	45957.5	46218	118909	88189.2	52226	265919	84745.6	138503	124004	43203.3	94556	75185.6	6981.25	124858	34162.1	133657	29453.2	47735	384853	57326.3
1102800	182225	99826	138476	140653	98754.2	146518	158263	136650	84946	167607	159874	142062	152719	151270	118010	154344	145784	159345	143686	109487	50558.8	50248.8	123348	92305	55050.8	276708	89592.5	144894	132464	44667.2	100068	79823.2	7913.6	131494	37771.6	137663	30799.6	50937.6	408451	62031.6
1104000	172335	94979.6	133805	133614	94961.6	139179	151490	132507	80471.2	160477	153437	135904	151083	144648	114660	147935	142472	154164	136962	104649	53510.8	52769.2	125685	94475.2	56761.7	283056	92703.6	149767	138566	45409.2	103908	84059.6	8691.25	135605	40605.8	140060	32022.5	53117.6	422058	65746.7
1105200	165302	91502.5	131099	127888	91568.8	132578	145613	128765	77010.8	153416	147664	130461	147671	137878	110350	141714	139238	149642	131562	100732	55420.8	54277.9	127272	95614.6	57942.8	285202	93894	152281	141289	45221.6	105885	86249.2	9495.6	135909	42750.8	141904	32320.8	54162	428008	67281.2
1106400	158500	88380.8	128001	123073	88423.6	127318	139862	125140	74627.6	147564	141373	125784	144101	132660	105638	136112	134830	144272	126071	96851.3	55899.2	55006.4	127081	95186.8	58120	286288	94205.6	154142	142327	43973.8	107940	87178.8	9778.4	135795	43741.7	143200	32685	54696	431958	67464.6
1107600	153091	85772.9	123741	119360	85348	122534	135432	121689	71811.7	141609	135650	122107	139115	128230	100690	130553	130171	138927	121833	94139.6	55823.3	54989.2	126600	94301.3	57582	285431	93068.8	153738	142785	42815.6	108158	87682.4	10034	134184	43996	144365	32338	54317.9	428446	66989.6
1108800	147614	83045.2	120108	115950	83438.4	118392	131594	117935	69442.4	136072	130946	119090	134269	123918	96418.3	125968	124309	133644	118159	91460.8	55609.2	54615.2	125964	93209.2	56991.7	283026	92107.9	153995	142526	41487.9	108104	87688.8	10414	133125	44117.9	144217	32428.3	53860	424893	65966.4
1110000	143471	82020.4	116374	113347	81705.2	115674	128505	115297	67767.1	131998	125372	116767	129460	121092	92560.8	122145	120027	128777	115088	89451.2	55339.6	54298.8	124879	91886.7	56776	279988	90769.2	153213	141308	40306	108045	87115.6	10329.2	131540	43904	144398	32354.8	53099.2	419675	65477.2
1111200	139926	80401.2	113306	111108	80179.6	112864	124890	112640	65459.2	128177	121907	114758	125832	117771	89852.5	119114	116948	124622	112365	88212.1	54349.6	53890.4	123684	91284.8	56087.5	277764	89612.9	152611	141574	39388.4	108186	87160.4	10479.2	130372	43950	144297	32375.8	52658.8	412559	64666.4
1112400	136855	78885.8	112044	109338	78624	110978	122458	110638	64041.7	124421	119561	113259	123044	115904	87226.4	116723	113686	120754	109736	86082.8	54185.4	53177.6	122806	90199.2	55275.6	274212	89184.4	152254	140139	38413.6	107900	87064.4	10466.3	128548	43806.7	143621	32308	52285.8	406140	63720.8
1113600	134309	77729.6	110309	107616	77697.9	109573	120268	108752	62428.4	122193	117309	111528	120033	114767	84731.3	113998	111528	117692	108686	85120.4	53167.2	52644.2	121679	89329.6	54884.8	269975	88178.8	150792	139281	37081.6	108010	86529.2	10371.2	127661	43583.6	143068	32445.2	51227.6	400471	63285.2
1114800	132355	76730.8	109640	106077	77080	107869	118336	107688	61128.3	120051	115073	110572	117703	113678	83596.8	112568	109049	114465	106953	83936.4	52126.7	52100	120083	88747.6	54127.6	266552	87329.6	149555	137866	36312.9	107630	86474.8	10375.8	125726	43267.1	141861	32237.6	50524.2	392208	62855.8
1116000	130066	76221.2	108533	105120	76202.9	107599	116431	106213	60292	118699	114120	109702	116245	112489	82207.9	110882	107276	112018	105729	83527.6	51498.4	51858.8	119002	88107.1	53244.8	263224	86183.3	147722	135863	35582	107284	86179.2	10265.2	123428	43005.2	140316	31929.6	49379.2	385663	61956.4
1117200	129215	75397.1	108633	104505	75344	106513	115262	105576	59007.1	117091	112841	108847	114734	112166	81388.4	110256	106331	109688	104615	82714.8	50395.8	51333.6	116889	87012.4	52859.2	258995	84993.2	146315	134558	34712.5	107599	85776	10145.4	122426	42750.4	139181	31589.6	48585.8	377153	61481.3
1118400	127913	75024.2	109272	103765	75202.9	105448	113578	104841	57972.4	115628	112859	108647	114243	111825	80511.2	109648	106009	108126	104040	82453.2	49684.4	50727.5	115266	85992.1	52163.2	256416	84313.3	144813	132583	33909.6	106900	85872.4	10073.2	120308	42404.4	136781	31566.4	47586.8	368805	60995.2
1119600	127101	74779.2	110258	102932	74990.4	105097	113028	104467	57764.4	115707	113114	108173	113462	111760	80090.4	109348	105666	106542	103138	82017.6	48442	50274.8	113733	84728	51201.7	253844	83068.8	142342	130754	33246.3	106842	85130	10028.8	118781	41777.1	135022	31340	46674.4	362113	59935.4
1120800	126512	74843.8	112003	102944	74578.3	104978	112402	103414	56929.6	115990	113480	108165	113509	111898	80361.6	109753	105520	106158	103652	82296.8	47422.4	49548.8	111174	83562.1	50147.6	249383	81708.4	140419	129105	32491.6	105288	84004.8	9878	116742	41551.2	132212	30866.8	45704	353412	59585.6
1122000	126485	74514.4	114461	102575	74426	105150	111610	103751	56839.2	115956	115035	108744	113553	112156	80494.6	110365	106100	104945	103237	82446.7	46362	49022.8	109373	82652	49453.8	246211	80127.6	138335	126050	31597.1	104303	83681.3	9825.6	114089	41036.7	130120	30425	44787.6	345653	58584.6
1123200	126850	75074.2	118255	102893	75096.8	105383	112222	103687	56640	116784	116500	109149	113984	112897	80709.2	111131	106552	104781	104227	83380.4	45502.5	48568.8	107016	80698.3	48358	241763	78488.4	135368	123891	30876.8	103103	82698.4	9577.92	112209	40748.4	127836	29839.6	43765	338415	58041.6
1124400	127943	75721.6	123190	103195	74972.4	106509	112132	104076	56422	118264	118458	111190	115163	113920	81717.9	112336	107488	105473	105334	84689.6	44758.8	48000	104790	79207.2	47670	237794	77067.1	133252	121871	29988.3	101461	82064.6	9500	110272	40387.2	125358	29554.2	42938	330946	57307.2
1125600	130056	76846.3	128330	105088	76370.8	108115	113266	105995	57379.6	120491	121527	112967	117471	116246	82940	114121	109192	106386	106922	86211.6	43850	47014	103141	77863.6	46897.6	233886	75633.2	130666	119274	29443.2	99766.7	81145.6	9317.5	108082	39895.2	122537	28936.8	42038.3	324476	56374
1126800	132078	78746	135176	106790	77530.4	109826	114985	107303	58110.4	122974	124122	115425	118712	117945	84233.8	116260	110652	107242	108916	88735.8	43103.2	46438.3	100270	76377.6	45995.8	229979	73700	127857	117310	28608.8	97948.4	80393.8	9263.6	106375	39637.6	119927	28336.3	41072.8	318793	55785.2
1128000	134982	80101.2	142696	108925	79268.8	111494	117573	109178	59359.2	126308	127042	119122	121672	120233	86147.6	119555	114012	108604	112380	91868.8	42168.3	45918	98141.3	74686	45171.6	226464	72370.4	125482	114568	27930.8	95516.3	79143.2	9112.92	103756	38668.8	117100	27696.4	40139.6	312084	54815.8
1129200	138566	82985.2	151430	111888	80975.4	114548	120494	111509	60490	129599	131431	122475	124140	123802	88802.5	122880	115990	110180	115344	95414.6	41500.8	45099.2	96061.2	73001.7	43931.2	221621	70397.1	123340	111452	27206.8	93180.8	78091.7	8796.4	101239	37824.8	115064	27022.8	39163.2	305190	53704.8
1130400	143197	85563.2	161052	115659	84069.2	117831	123900	114764	61976.3	133010	135410	126550	126489	126945	91158.8	126313	118906	111942	119678	99668.8	40808.3	44166	93653.8	71480.4	43226.7	217544	68364.6	120514	108856	26491.3	91214.8	77005.8	8767.2	99740	37109.2	112476	26418.3	38120.8	298671	53263.6
1131600	148971	88899.6	171042	119989	87312.9	121477	128123	118096	64013.3	137484	140220	131948	129988	130958	93986	130394	122266	114008	123613	105002	40026.3	43112.8	91124.4	69710.8	42030.8	214072	66907.6	118050	105846	25822.8	88196.3	75343.6	8555.83	97756	36452	109779	25812.4	37483.3	292149	52274.4
1132800	154900	92882.4	182743	125084	90799.2	125978	132357	122064	65595.2	142070	145364	136788	133063	135310	97776.3	135232	125546	115392	129771	110960	39289.2	42241.3	89128.4	68278.4	41112.9	208999	65221.7	115407	103271	24887.9	85918.4	74573.3	8271.6	95293.2	35593.6	107379	24884.6	36343.6	285647	51100.4
1134000	161941	96915.4	194212	130432	94567.6	130805	138210	126492	67813.8	147528	150336	142529	137010	140578	100834	140823	129569	117922	134882	117501	38372.9	41466	86108.4	66217.6	39820.8	205253	63346.4	112804	101041	24304.4	83757.9	72656	8311.25	92860	34784.4	104790	24192.4	35335	280136	50324.6
1135200	169886	101655	206224	137051	99349.2	136038	144010	131718	69488.8	152158	156477	149469	141202	145646	104895	146068	134273	120440	141496	124573	37351.2	40282.5	83919.6	64834	38789.6	201813	61898.8	110292	97869.2	23694.8	81098.4	71402.5	7981.2	90642.1	34154.8	102394	23310.4	34618.4	274137	49269.6
1136400	178540	106632	219038	143891	104850	141673	151866	137061	72090.8	157394	162006	155972	145233	151406	109466	151898	138672	122607	148765	132466	36521.3	39498.8	82071.3	63534.4	37739.6	197693	59978	107653	95018.4	22760.4	78270.8	70150.4	7938.33	88582.8	33328.3	99965.2	22582.8	33304.2	268516	48251.7
1137600	188198	111798	231359	150826	110387	146808	159252	143934	73801.2	163388	168342	162398	150585	157538	113832	158329	143553	125097	156618	141278	35690.4	38569.2	79666	61645.4	36839.2	194153	58449.6	105297	92770.4	21936.8	76407.6	68613.8	7589.2	86965.8	32753.2	97884.2	22165.6	32408.4	262821	47578.8
1138800	198586	117826	243108	159487	116234	153216	167910	150457	75824.4	168851	174959	169479	155348	164034	118283	164385	148068	127573	164942	150594	34980.4	37799.6	77174.6	60022.8	35638.8	190127	56722.8	102751	89778.4	21413.8	74074.8	67256.8	7479.17	84140.8	31886.7	94705.6	21360.8	31724.4	256174	46541.7
1140000	209721	123360	256784	167762	123037	159553	176558	157551	78466.8	174946	181106	176847	160315	170438	123084	171098	153005	129713	173542	161025	34212.5	36805.6	75585.6	58668.8	34454.8	186039	54876.4	100014	87430	20560.8	71825.8	65864.8	7225	82434.8	31109.6	92024.6	20632	30982.9	251546	45504.2
1141200	221726	129682	268841	176333	129940	165556	186581	165492	80494.4	180515	187219	184578	165702	177744	128563	178598	158308	132492	183085	170665	33248.4	35687.5	73356	56656	33602.5	182866	53637.1	97468.8	85206	20134.4	69856.4	63935	7066.4	80049.2	30387.6	90003.2	20025	29829.2	244871	44575.2
1142400	234169	135555	281774	185020	137039	172514	196290	172982	81901.3	186087	194172	192542	171147	184155	133952	184742	163426	135000	192238	182145	32383.8	34920	71322.5	55230	32525.2	178838	51965.2	95210	82400	19507.2	67811.7	62640	6943.33	77962	29707.1	86948.4	19377.6	28795.8	239046	43515.4
1143600	247596	142666	294919	194136	144640	179502	207287	181772	83745.6	191727	199664	200415	176281	191114	139012	190768	167813	137684	202822	193762	31378.8	33927.1	68956	53927.5	31722	175203	50094.2	92866.8	80202.9	18962.8	65937.6	61331.7	6834.8	76402.9	29082.4	84763.2	19026	27751.6	232850	42380.8
1144800	259879	149297	308596	202927	152488	186054	217228	190610	85104.2	196776	206602	208434	181760	198652	143962	197898	173020	140313	212691	204951	30581.7	32872.8	67299.6	52128.4	30462.8	171361	48497.2	90019.6	77478.4	18550	63412.4	59806	6581.67	73701.2	28412.1	82010.8	18348	27096.3	226259	41334.2
1146000	273582	156109	322493	212392	159785	193096	228379	200017	86922	202249	212451	216908	187316	205373	148304	203669	176833	142373	223224	217558	29798.4	32257.9	65004.8	50453.3	29415.2	167846	47442.1	87145.6	75102.9	17944	62020.4	57928	6341.2	71986.7	27586.8	79779.2	17529.2	26179.6	220926	40542.8
1147200	286415	162817	336411	221242	167905	198684	238848	209300	87936	207526	218078	223663	191848	212051	153506	209755	181267	144707	233705	228874	28861.6	31238.8	63745	48970.8	28421.7	164452	45495.6	84726.3	73171.2	17240.8	60300	56698.8	6230.42	69809.6	26921.3	77116.4	17041.3	25256.8	213580	39585.4
1148400	300277	170139	351615	230605	175988	204739	248716	219345	88935.6	211963	224636	233032	196950	218270	157470	214734	185183	146861	244098	240638	27950.4	30289.6	61914.8	47905.8	27694.4	160298	44283.6	82590.4	70605.8	17116.8	59042.1	55446	6070.8	67941.7	26448.4	75114.6	16691.6	24556.4	208272	38462.8
1149600	313680	176976	367353	239157	183604	210694	258352	228903	89941.2	217116	230009	240388	201455	224274	161989	219828	188706	149090	253976	251136	27369.2	29758.8	59928.3	46442	26802.9	156081	42886	79720.8	68181.2	16798.8	57589.6	53904.6	5916.4	65764.4	25952.5	72843.6	16370	23554.8	202025	37440
1150800	327718	183623	384186	247727	190974	215610	267411	238022	90409.2	220826	234120	247741	204647	230206	165947	224975	192513	151077	264164	261542	26463.8	28984.8	58224.4	45287.1	25791.2	152106	41917.6	77418.8	66675.4	16166.8	56404.6	52777.6	5805	64168.4	25164.4	70772.9	16017.6	23147.5	197073	36711.2
1152000	339503	189420	400411	256760	198351	221337	276094	247132	91160	225286	239194	253546	208920	236315	168828	229116	194676	153548	273408	270601	25760	28165.8	57091.6	43853.2	25167.1	148431	40744.2	75177.6	64624	16005.4	55464	51603.3	5629.2	62425.6	24941.6	68806.8	15641.3	22459.6	191491	35782.8
1153200	350304	195540	417644	265307	204564	226284	283372	256394	92004.6	227807	242420	259542	211994	240480	171466	232475	197212	155174	281353	279610	25055.4	27586.4	55855.6	42462.8	24683.6	144505	39855.6	73071.7	63328	15584.4	54445.4	50514	5494.58	60568.8	24144.4	66761.3	15350	21755.8	185635	34999.2
1154400	361679	200577	434335	271983	210128	229532	290398	264589	91911.6	231188	246401	265635	214509	244639	174278	235170	199613	157474	290593	287877	24319.6	26745	54148.4	41768.4	24123.8	141535	38908.3	71136.8	61832.8	15314.8	54020.8	49689.6	5240.4	59087.5	24085.6	65069.2	15175	21353.6	181065	34628
1155600	370818	205661	450871	279353	215884	233608	297532	272036	92457.9	233988	249322	270340	216884	248485	176144	238768	201015	159340	297743	294435	23725.8	26235.6	52746.7	40768.8	23402.4	137763	38099.2	69397.9	60400.8	15135.2	53622.5	49023.6	5240.83	57949.6	23719.6	63505.6	14936	20935	176216	33752.1
1156800	380307	210281	468235	285766	220147	236525	302453	278764	92335.2	236030	250572	274828	218389	251398	178016	240955	201496	160128	303488	299695	23084.8	25817.1	51937.6	39933.3	23140.4	133902	37095	67409.2	59333.3	14977.2	53289.2	48095	5080.8	56472.5	23614.4	62375.2	14863.6	20321.6	171805	33050.8
1158000	387380	213914	482578	291033	225034	237888	306904	284538	92297.9	238334	251768	278736	219710	254225	179409	243063	202269	162215	310006	304905	22542.1	25288	51072.9	39387.2	22949.6	130386	36906	65850.4	58707.6	14985.4	53241.6	47454	5044.58	55142.8	23563.3	60804	14857.2	20170.4	166918	33038.8
1159200	394775	217317	497470	296287	228934	240280	311493	291257	92340.4	239130	253891	282020	220376	256298	179952	243993	203049	163645	314852	307806	22168.4	24989.6	50279.2	38649.6	22856.4	126858	36162.9	64888	57527.9	14935.6	53756.4	47216.8	4932.4	54621.3	23692	59907.1	14928.4	19989.6	163464	32732.8
1160400	400214	219927	511260	300100	231123	242380	314746	296151	92709.2	240198	252743	283908	221113	258466	180245	244940	202910	164865	319084	310209	21968	24743.2	49665.4	38233.6	22622.1	123974	36002.4	63382.5	57216.8	14846.3	54440.8	46822	4867.5	53911.6	23827.1	58600	15039.2	20027.2	160392	32568.3
1161600	405164	221515	522760	303034	234169	242688	317746	300030	92176	240783	252800	286467	221445	259797	180586	245292	203074	166074	321631	311977	21610	24510	49288	38025.4	22836	120840	35896	62386.8	57400.4	14865.2	55475	46628.4	4746.4	53217.9	24168	58251.3	15185.6	20033.6	157146	32579.2
1162800	408764	222806	533546	306099	235510	243262	319002	304787	92050.8	240943	252360	287840	221287	259997	180172	245621	202287	167153	323798	311966	21624.8	24512.4	49206.7	37908.4	23083.8	118155	35898.4	61979.2	56856	15017.5	56319.6	46736.7	4721.6	53152.4	24503.8	57846.4	15445	20095.2	154616	32530.4
1164000	410674	222683	542762	307471	235425	243626	320204	307569	91807.9	240251	250872	287350	219814	260110	179903	245423	202215	167305	326415	311638	21599.6	24683.6	49279.6	37880.8	23286.4	115407	36086	61455.2	57485	15278.8	57236.7	46857.2	4722.08	52837.6	24615.2	57688.3	15729.2	20035.8	152392	32816.4
1165200	411008	223488	547373	307965	235938	243135	320549	309807	91134	240315	249466	287874	220156	260679	178766	244403	200476	167988	326788	311122	21662.4	24593.8	49594.8	38297.2	23900.4	112586	36283.3	61216.4	58515.2	15303.3	58851.2	47186.3	4753.2	53179.6	25011.2	57751.6	16161.7	20554.8	150178	33007.6
1166400	410844	222517	552203	308739	235632	241717	320888	310608	90728.3	239991	247835	286786	217394	260470	177688	243238	199228	168404	326225	309670	21555.8	24768.8	50056	38564.8	24366.4	111093	36924.8	61518.3	58820.8	15689.6	60235.4	48091.2	4822.92	53690	25480.8	58248.8	16710	21009.6	149104	33468.8
1167600	410255	222219	555613	308195	234729	241166	319916	312624	90581.2	238016	245072	285500	215527	259970	176653	242386	197467	168640	324678	306900	21522.8	25095	50533.6	39167.2	24959.6	109628	37513.3	61910.8	60214.8	15850.4	61734.4	48655.4	4861.6	54329.6	25993.2	58868.4	17166.7	21558.4	149143	33824.4
1168800	408291	219978	553328	306627	233497	238960	319062	312474	90278.3	236514	243028	284530	213972	257756	174654	240728	196050	169499	322945	303581	21933.8	25516.8	51594.6	39984.4	25610.4	109105	38411.2	62830.4	61614.8	16342.8	63986.3	49384.8	4868.33	54895.6	26500.4	60002.8	17795.6	22119.6	149073	34905.4
1170000	406502	219500	551699	305594	231338	237539	315886	312567	90077.6	234933	240881	282424	211548	257278	172764	238076	193553	169046	320796	299828	22434.8	26182.9	52630.4	41057.9	26510.8	107769	39215.8	63698.4	62912.5	16888.4	65681.6	50636.7	4952.8	56053.8	27301.6	60989.2	18305.6	22906.8	150495	35562
1171200	401755	217198	547108	304058	228510	235547	315225	311628	89625.8	232594	237766	279962	208607	255568	170567	235632	191261	168838	318046	295500	22505	26398	53769.6	42172.4	27254.4	107609	40481.2	64660	65164.4	16929.6	68042	51841.2	5068.75	57266	27746.7	62412	18833.2	23693.3	151520	36090.4
1172400	396756	214163	537919	302017	225826	232748	312348	310416	89445.2	230143	234898	277138	206459	252974	169143	233673	189509	168977	314853	290928	22965.2	26934.2	55253.6	43238.3	28478.8	108010	41679.2	66696.8	67305	17433.2	69630.8	53172.8	5132	58604.2	28278.8	64464.2	19565.2	24546	154374	36790.8
1173600	391166	211197	529941	298400	223412	230493	309093	308322	89020.4	226687	231983	274659	203378	251686	165948	230560	186477	168753	309468	285932	23423.6	27873.2	56842.1	44884.8	29460.4	109105	43242.4	68432.9	69443.2	17961.7	71499.2	54619.6	5239.58	60466.4	28846.3	66100.8	20355.4	25384.8	157750	37580
1174800	384528	208433	519539	295410	220061	227638	305843	305712	88448.4	224169	227806	269657	200813	248610	164446	226881	184340	167690	305352	279882	23913.6	28401.7	58782.4	46530	30594.4	110339	44534.8	70522.8	72288.3	18532.4	73720.8	56341.2	5404.4	62069.6	29498.4	68363.8	21128.4	26308	161736	38556
1176000	377126	204325	504430	291459	215102	224522	301333	302317	88551.6	219768	224833	265857	197395	245347	161564	223886	182032	167163	299454	273616	24612	29056.4	60452.9	48034	31563.3	112591	45817.6	72740.4	74993.2	18846.7	75816.4	57282.9	5448.8	64354.8	30307.9	70682.8	21727.5	27660.4	166381	39606.3
1177200	370049	200509	490681	286448	211795	221113	296347	297974	88212.9	216684	221558	260942	193690	242606	158724	220599	178864	166179	294631	266988	25062.5	29890.4	62106	49617.5	32436.8	114780	47630.8	75596.4	77540.4	19426.8	76535	59154	5644.17	66010.8	30754	73299.2	22427.6	28590.8	171203	40150.4
1178400	363084	197546	475964	283811	207712	218084	291192	294070	88109.6	212211	218341	256342	190685	239064	156028	216568	175964	165609	288438	259946	25868	30744.4	64208	51366	33859.2	117929	49184.6	77789.6	79957.6	19952.1	78518.8	60741.7	5762.8	68457.6	31418.8	76288	23035	29817.2	177960	41265.2
1179600	354804	192918	459997	277167	203223	213905	286670	289044	87636.3	208164	214029	251806	187584	235924	153631	213052	173551	165300	281893	252954	26443.3	31179.2	66125.6	52953.2	34635.6	121218	50957.2	81065.4	82819.2	20501.2	80024.6	62188.4	5907.5	70433.2	31872.8	78851.3	23624	30790	183494	42256.4
1180800	346100	188867	442546	272400	198495	209957	280288	283944	87542.4	204129	210832	246678	183774	231464	151094	209774	171128	163958	275978	245320	27051.2	31827.1	68215.2	54900.4	35742.9	124981	52489.2	83474.4	85248	20819.2	81394	63459.6	6011.6	72449.2	32655.2	81036.4	24333.3	32097.6	190016	43055.2
1182000	337509	184562	425499	266944	193765	207130	274926	278031	87498.8	199993	205823	241153	180518	227481	148256	205405	168248	162431	268271	238061	27796.7	32568.8	70004.2	56650	36552.8	128468	53847.2	86168.8	87666	21463.2	82228.3	64798	6206.25	74160	33240.4	83440.8	24850.8	33094.2	196770	43691.7
1183200	328209	179868	407363	260792	188923	202356	269829	271218	87025.2	196829	202191	236158	176528	223861	145734	201742	165686	162038	261928	231372	28292.8	33105.4	71579.2	58361.7	37264.4	132869	55316.3	88839.6	90225.4	21824.8	83435.6	66250	6306	75717.9	33672	85927.6	25357.2	33713.6	203590	44536.8
1184400	318418	175614	388042	255652	184068	198989	263191	265601	86752.1	192225	197885	230574	173815	219642	142978	198102	162625	160062	255211	223458	28956.3	33491.6	73570	59762.8	37936.4	137215	56858.4	91879.2	91983.6	22033.8	84344	67627.2	6408.75	78075.6	33885.4	88802.4	25577.2	34894.2	210541	44949.2
1185600	309355	171434	370652	249956	179061	194747	257174	258798	86305.6	187868	194219	225149	169853	215459	140560	193950	160274	158786	247986	215785	29456.8	33612.5	74988.8	60915	38610.4	141448	57592.9	94086	93699.2	22594.8	84664	68316.8	6641.6	79092.1	34396	89924.2	25869.6	35648.4	216844	45376.8
1186800	300268	166165	353180	243603	174002	189932	251171	252196	85947.6	183977	189934	219670	166330	211422	138145	189816	157696	157545	240197	208964	30077.6	34296.4	75731.3	61870.8	38871.7	145430	58314.8	96698.3	94940	23060.8	84940	69067.2	6920.83	80414.8	34897.9	91898	25961.3	36329.2	222863	45989.6
1188000	291182	161546	336281	237267	169083	185814	244093	245542	85662.8	180392	185702	215152	163288	206770	135366	185920	155317	155671	234293	201826	30639.2	34489.2	76760.4	62964.2	39139.2	149728	59401.2	98754.8	96867.9	23392.8	84612.9	69867.2	7087.2	81886.7	35012	93955.4	26216	36904.4	228602	46444.4
1189200	281988	157219	319682	231604	164106	182346	238490	239280	85277.6	176105	181660	209992	158660	201462	132767	181346	152040	152729	225534	194823	30023.6	33636	74957.1	61176.4	37520	148431	56391.2	95017.6	91309.2	21735	77780	64307.5	6255.6	75831.2	31105.4	89073.2	21762.9	32491.6	202523	38080.4
1190400	255840	151717	282970	211598	154710	166326	204542	208651	70358.8	148000	164483	184928	125637	168168	101790	156734	114426	122467	184993	169119	18179.2	19870	43970.4	37320.8	23023.2	99072.5	30076	54960.8	50135	11702.8	40698.8	33149.6	2952.5	40841.6	14067.2	54136.3	9167.2	16278.3	100349	17636.8
1191600	183040	121857	195373	155707	120911	120954	139577	143480	47730.4	104643	123670	134549	79901.7	115598	65525.8	114452	77739.6	81536.3	130626	129749	7622	8652	18875.2	15920	10770	48648	12870.8	25483.2	22320	5764.58	18524.4	15169.2	1175.6	18836.4	6292	28865.2	4422.5	8096.8	47372.1	9561.2
1192800	144503	105250	150310	128465	104246	102452	120318	119611	39355	95084.8	111144	120922	67721.2	99691.7	57064	102183	68586.8	72996.8	114480	121374	4495	5786.8	12542.8	9921.2	7097.6	31579.2	8538.4	17902.5	14512.4	4050	12745	10012.4	771.25	12304.4	4360	20012.5	3086	5541.67	30891.2	6433.6
1194000	132936	100192	138625	120006	99660.8	94707.2	111215	113657	35124.4	91066.3	104448	118000	63551.7	93477.2	52871.7	95479.6	63332.5	69771.2	107548	116233	3402.4	4264.58	9681.6	7301.2	5319.58	24918.8	6377.08	13626	10394.8	3258.8	9094.8	7558.75	596.8	9114.17	3352	15820	2485	4514.4	23845	5067.6
1195200	128122	95536.7	134726	114718	95827.6	90600.8	107184	108803	32215	86352.8	99463.3	114250	60808.4	88820.8	50219.2	90549.6	60762	67251.6	102857	109636	2618.33	3654.8	8286.67	6128	4498.8	21405.8	5320.4	11345	8303.2	2868.4	7271.67	6229.2	494.167	7569.6	2739.17	13810.8	2078	3859.58	19482.8	4425.42
1196400	122400	90515.6	130870	108874	90942.9	88622	103731	104764	29910	83757.9	97694	110575	59061.2	87047.2	48994.6	86442.4	59137.1	65401.6	99287.6	102063	2314.4	3301.67	7521.2	5347.92	4149.6	19702.8	4728.75	10548.8	7260.83	2627.2	6264.4	5584.17	424	6905	2516	13150.8	1939.2	3614.8	17550.8	4163.2
1197600	118235	86769.2	127313	103562	86070.4	86440.4	100890	100666	28382.1	80536.8	96535.4	108757	58486.3	85236	48354.8	83615	57972.8	63922.5	97913.2	96540.8	2190.42	3074	7289.58	5047.6	4124	19114.8	4345.6	10016.7	6463.2	2510	5524.8	5247.6	387.917	6335.2	2306.25	12911.6	1857.2	3548.33	16484.8	4199.58
1198800	115334	82854	123686	99755.6	82580.8	84803.6	97996.3	96709.6	26682.4	77480.4	94756.8	104389	56949.2	83277.2	47091.6	81085.2	56499.6	62644	94212.5	91174.8	2138.8	3002.92	7353.6	5137.08	4018.8	19802	4267.08	9848	6290	2514.8	5275.2	5094.4	361.2	6226.25	2220	12931.3	1748	3600	16080.8	4315.2
1200000	110799	79085.6	118858	95660.4	79936.8	82955.4	95507.6	94134.6	25184.4	75785.2	94202.1	102104	56335	81967.6	46854.4	79514.6	55039.6	61251.7	91288.8	86166.4	2142.4	2958.8	7341.67	5080	4152.5	20296.4	4132.8	9929.17	6166.4	2427.5	5031.2	5094.8	347.083	6448.8	2190.42	13341.2	1765.42	3639.6	16566.8	4457.92
1201200	107050	75245.8	113461	91175.6	76479.6	80832	92243.3	90219.2	23644.8	72521.2	91706.8	98236.7	54884	81066.3	45994.8	78051.2	53437.5	60510	88950.4	82521.2	2169.2	3020.83	7584.4	5288.33	4403.6	21657.9	4244.8	10110.8	6045	2392.4	5005.83	5078.4	339.2	6552.5	2150.4	13737.9	1806.8	3861.6	17159.2	4844.8
1202400	103908	72509.6	110097	88144.8	74172	79220.8	89930.8	87147.1	22422.8	69976	89342.9	93894.4	53393.3	78624.8	45012.5	75476	51606.8	58570.8	85477.2	78594.2	2208.4	3052	7882.5	5446.4	4511.25	23152.8	4378	10554.4	6312	2485.42	4962.4	5152.5	337.2	6727.6	2171.25	14165.6	1749.17	4006.4	17815.6	4974.17
1203600	99607.2	69281.3	105660	83814.2	71128.4	77118.4	87198.3	84895.6	21024.2	68217.6	87834.4	91761.3	52469.2	78465.4	44640	74824.8	51013.6	58110.4	84746.3	77728	2470.83	3494	9402.4	6445	5441.2	27959.2	5426.4	13190	7703.75	3090.8	6363.33	6813.6	416.25	9257.2	2791.6	19256.3	2622.8	5798.75	26716	7453.2
1204800	111581	76660.8	119951	94644.4	80976.4	90037.2	103924	99895.8	24013.6	81150.8	103816	108950	64238.3	95846.8	55002.1	89975.2	61138.8	70155.8	103257	92661.3	4608.8	6606.25	19595.6	12967.6	10484.2	53728	11314.2	27360.8	15474.8	5909.58	12428	13556.3	638.8	19207.2	5155.2	35540.8	5670	11220.4	56628.8	13807.2
1206000	138299	88847.9	142031	115117	94281.6	110696	129635	121537	29753.3	98019.2	123182	128101	82873.2	120443	68815.6	108868	73436	86426.8	122716	103882	9438.75	12277.2	37966	26133.8	18755.6	97907.1	23363.2	51825	30646.4	10012.8	23803.8	25064	1078.33	38160	9223.6	60202.1	10765.6	19650.8	111655	23358
