# Supplementary material for: The singularity response reveals entrainment properties of the plant circadian clock
Source: Nat Commun. 2021 Feb 8;12:864. doi: 10.1038/s41467-021-21167-7 (PMC7870946; doi:10.1038/s41467-021-21167-7)
Supplement: Supplementary file 4 — Source Data [file 41467_2021_21167_MOESM4_ESM.zip › raw_bioluminescence/PRC_measurement/4h+10C (Figure 2, Supplementary Figure 4)/+10C_33h_T=30h.xlsx]

## Sheet: +10C_33h_T=30h
time (second)	CCA1 No. 1	CCA1 No. 2	CCA1 No. 3	CCA1 No. 4	CCA1 No. 5	CCA1 No. 6	CCA1 No. 7	CCA1 No. 8	CCA1 No. 9	CCA1 No. 10	CCA1 No. 11	CCA1 No. 12	CCA1 No. 13	CCA1 No. 14	CCA1 No. 15	CCA1 No. 16	CCA1 No. 17	CCA1 No. 18	CCA1 No. 19	CCA1 No. 20	TOC1 No. 1	TOC1 No. 2	TOC1 No. 3	TOC1 No. 4	TOC1 No. 5	TOC1 No. 6	TOC1 No. 7	TOC1 No. 8	TOC1 No. 9	TOC1 No. 10	TOC1 No. 11	TOC1 No. 12	TOC1 No. 13	TOC1 No. 14	TOC1 No. 15	TOC1 No. 16	TOC1 No. 17	TOC1 No. 18	TOC1 No. 19	TOC1 No. 20
1200	363174	659701	445361	288962	298237	620270	339459	423769	415870	408344	482311	252145	527128	298620	409975	254843	405887	322966	305965	988283	31863.8	22474.4	43948	47264	52966.4	75133.6	53391.6	80885.2	34256.7	106064	30848.4	29994.4	83230	39486	60010.8	18981.2	65759.6	83489.2	19432.8	43830.4
2400	487790	625944	529682	363111	353284	718525	411686	462864	532887	546780	611102	312242	614483	415586	556881	320734	589540	436093	388115	1373850	36820.8	27449.6	52192.4	56010.8	61790.4	93018	60663.2	82099.6	36716.8	106127	35907.6	30953.6	89985.2	41595.2	64357.2	20998.8	71090.8	80429.2	22323.6	44086
3600	591300	700800	728313	425818	473788	829648	541862	509233	657307	681561	765382	360223	678302	473522	649343	360483	674328	499374	464996	1525400	37323.2	28091.6	50940.4	55741.2	61738.8	93952.4	60834.4	78846.4	40426.8	99279.6	37372.4	30391.2	84518	41697.2	60718	21237.6	67364.8	75595.2	22606.3	43606
4800	629428	729497	789479	476897	515718	890233	622717	516174	745764	719646	875120	397700	725538	508273	736392	403193	752524	549973	524739	1663580	37299.6	27561.6	50610	56967.2	58669.2	96930.8	59668.8	74128.4	44769.6	98533.2	36192.5	28831.2	80093.2	41402	56893.6	20908.4	63804.8	71746	21670.4	43640.4
6000	664522	712571	839068	524118	523174	930049	650656	513347	792990	761319	961032	418346	745234	563310	791582	438104	805008	609878	556299	1701230	36246	26778	47962.9	56066.8	55194.8	94490	56635.2	70796.8	47416	96969.2	33340.8	26786.7	76105.2	39221.6	53565.6	19697.6	58454.8	67707.2	19624.4	42903.3
7200	649901	677806	839782	537868	497776	909022	622238	493293	792122	768108	1007520	417596	729584	577983	810395	438927	797912	623081	586093	1641130	35526	24431.6	44723.3	53840.4	52396.4	92988.3	53617.6	68054.8	47204.4	93338.8	31670.4	25204	70999.6	37841.6	51017.2	19132.4	52697.9	63782.4	19484	42506.8
8400	598980	638511	794302	530552	457501	855422	563114	463109	747702	729829	989071	408332	695823	552645	792783	399090	762153	585228	598878	1536660	33802.8	22372.5	40893.2	51327.6	50426	92398.4	51726	65690.4	45524	88027.6	31016	24007.2	68085	36744.8	49450.8	18906.4	48522	61758	20816.8	41897.2
9600	539584	599416	732313	511173	423936	804924	510553	427338	675542	667706	934603	402092	645488	506978	755488	362984	723264	542752	594218	1421900	32660.8	21295.2	38401.3	50146	50183.2	90355.6	51539.2	64949.2	43677.6	87903.2	30906.7	23913.2	67011.2	35897.2	50380.8	18807.2	46382.8	62022	21712.4	42840
10800	487165	559975	672618	485584	401898	742661	474799	394940	607176	607826	867127	394854	591380	460007	723907	345680	673187	511455	570714	1280090	31644.4	21391.6	37002.5	49517.2	50190.8	88157.2	52088.8	65663.2	41702.8	88402.8	31172.1	24331.2	67360.4	35610	52484	18910.8	46084.8	63976.8	22151.7	44534.8
12000	451031	513587	623822	460116	387104	695313	445059	364204	560677	557768	803954	387070	544869	419758	698121	336987	618563	485145	541792	1166610	31164.4	21873.2	36818	50048.4	50574	88026	52758.8	67207.1	40617.2	90466.4	31043.6	25092.8	68136.4	35365.6	53203.2	19020.4	46408.8	65816.4	22178.4	45666.8
13200	426351	465186	584977	438726	372558	655304	415018	337353	529718	509326	743122	376725	513478	386873	673270	325885	565951	476036	508093	1093710	30949.2	22728	36877.6	50644.2	50893.2	88906	53841.6	68729.6	40042.4	92683.6	30802.5	25874	69140.4	35404.8	54138	19113.2	47355	67038	22193.6	47075.2
14400	409061	420524	546726	417837	358900	617492	392066	314805	501493	474891	683498	368746	485098	365294	649770	315085	522458	458573	472698	1034920	31168.4	23692	37268.8	51921.6	51597.2	90167.2	55162.8	70454.6	39931.6	96594.4	30917.6	26932.4	71042	35623.2	55638	19499.2	48130	69259.6	21703.6	48442
15600	396443	382658	519358	401532	344244	576758	375031	288886	476001	452906	635460	356768	465164	352438	624934	305066	489726	439732	445854	985765	31422.4	24762.4	38096.8	54116.4	53453.6	93276	56727.2	72366.3	40087.6	100996	31009.2	27750	73862.8	36531.2	56418.4	20228.8	49816	71310	22160.8	50425.2
16800	385139	349371	486651	386708	331545	540554	357712	265003	452763	434534	594212	342585	439321	342884	599138	297630	463960	425552	425825	936498	32512.8	26316.4	39230.8	57020.4	54750.4	96685.6	58620.4	75955.6	40795.6	107010	31589.6	28945.2	77460	38424	57788.8	20773.8	51851.6	74306	22640.8	52535.2
18000	374766	324048	460386	370748	316436	507343	339008	243256	433392	413093	556114	326951	409452	332684	574248	289487	439536	414764	412257	876684	34655.2	27792.4	41013.6	60595.4	57058.4	101251	61698.4	80592	41928.4	114256	32720	30210	81281.6	40712.4	59460.8	21782.8	54673.3	78586.4	23372	55971.2
19200	364483	299425	434700	355171	301768	482910	321945	223516	414588	394878	522972	313238	378496	322834	547106	281184	412890	402747	397733	819245	37496.4	30053.6	43714.4	65368.8	60775.6	107556	66593.6	85977.6	43802.8	122136	34627.2	31631.2	86291.2	44046	62816.8	23377.6	58062	83900.8	24826.8	60778.8
20400	352028	277757	412633	338106	290416	455144	310040	206224	398580	377027	497595	299140	346833	314578	519789	270918	389978	392429	380682	774552	40990.8	32477.6	47004	71419.6	64896.8	115034	72208.4	91947.2	46328	133556	37061.6	33390.4	91894	47825.8	67242	25303.6	62522	91283.2	26886.8	66610.4
21600	338824	256626	393138	322390	277419	426554	296451	189302	382637	359375	471271	287256	320378	304338	494433	258528	368948	379544	363194	721988	45404.8	35758.8	51252	78718	69892	123734	79810.8	99566.4	50030.8	145958	40064	35969.2	99242.1	53128.8	71612.8	27960.8	68197.6	99824.4	29636	74263.2
22800	324852	234074	373932	308533	267303	401374	282356	173660	363709	345981	443853	275857	297660	295347	468923	245419	347823	365053	348902	677258	50794.4	39052	56306	87040.4	76392.1	134916	88079.6	107395	54630	160997	44228.8	38709.2	107640	59092.4	77884.4	31139.6	75088.4	109921	33120.4	83537.6
24000	311388	212942	354172	295177	253478	375731	266043	159754	342323	333434	418158	267084	275035	286995	440024	231999	330110	350247	331246	638429	56921.2	43406.8	62870.8	96864.4	84351.2	148521	98942	116421	60520	179380	49281.2	41809.6	118722	67258	86121.2	35150.8	83988	120448	37803.6	95370.8
25200	298114	191174	336098	283775	243836	348802	253112	146086	323219	319101	392589	256121	254200	277800	411207	220311	315649	338714	313770	600378	64145.2	48397.1	69924.8	107842	92279.6	164308	110686	126498	68460	200184	55448.3	46014.8	132720	76743.6	94472.4	40139.6	93582.8	132897	44382.8	108032
26400	283832	171776	318046	271805	229022	323573	239028	132611	306738	304022	367853	247609	234951	267288	386391	207947	300009	326414	296110	556472	72153.6	54528	78614	120652	102815	182630	124786	138737	76764.8	224689	63047.2	51378.8	149535	88027.5	104616	45660.8	105758	147439	52112.8	124468
27600	269193	150955	299319	259891	217624	299745	224521	119942	290978	290004	341852	236730	216462	256480	360696	196299	283784	312154	281003	518083	80955.4	61632	88867.2	136014	115476	203611	140006	152872	87603.6	251343	72020	56985.8	168702	100431	117011	52114	118999	164042	62061.6	145797
28800	254214	132666	279208	247777	204550	277652	209870	108792	274308	275672	318191	227542	196806	244479	336434	185862	269290	296608	268454	485846	90548.8	70444	101240	152588	129355	229799	156373	168931	100479	283010	83062	64576.8	192980	114766	131584	59868	135741	186141	74900.8	171852
30000	239668	117202	262764	235391	193137	256752	197122	97488.8	258564	260808	301173	215599	181619	233429	315588	173768	256889	281645	257130	450410	101659	80443.2	114944	172205	145376	259128	176220	187404	116236	317879	97432	72970.4	221392	132211	147033	67896.4	154698	209881	89893.6	200760
31200	224745	103025	245858	225463	179652	237413	185012	88079.2	241224	250817	273217	206805	165370	222548	298476	164365	242363	265040	245986	418763	113189	92778.8	131669	193574	163168	290292	196732	207405	134967	355138	114282	84099.2	258960	151794	164954	76660.8	176040	234863	108474	233330
32400	212432	91409.2	230849	213585	168584	217669	174906	79930.8	224348	236527	253668	194818	154668	209920	279138	154173	229116	249313	233326	389736	126265	106340	149498	218666	182867	325759	219898	230817	156720	399209	133590	96725.2	298790	174220	184976	85932	201659	265803	131433	268741
33600	200656	82648.4	218852	202003	159192	200542	164092	72260	210314	222956	234948	185610	141540	197438	260765	144910	218400	235492	220968	360747	141069	122936	169294	247126	208976	361417	245094	254920	181752	444053	156747	112760	342720	201508	204637	94641.6	230088	299328	157720	307734
34800	189746	73514.4	205976	190895	149822	185985	153493	65451.6	198026	211989	216848	176950	131066	186144	242541	136887	205731	223398	208190	339012	155516	141918	190060	275437	233207	400729	272127	280856	210836	492656	183588	131507	392070	231280	227204	104088	260235	333888	185674	348359
36000	180092	65241.2	193517	180332	141292	173140	145575	59640.4	186237	200509	201331	168451	122016	175988	225686	129584	194665	212845	196402	321178	170578	162583	211608	305519	259019	442563	299542	309000	240946	541407	211622	153092	443774	262253	250662	112119	293448	370133	214442	387849
37200	171552	58025.2	183384	171758	133844	161164	137881	54418.8	174914	190547	187168	159665	115744	167998	211418	122733	185762	202936	186131	307322	186939	181098	233603	335364	285137	482810	328273	337548	271956	593694	241033	177360	503005	294109	271077	120134	326406	405952	240755	424484
38400	162217	50994	172574	165221	126920	150032	130645	50204.8	163468	184286	173875	153375	107704	160241	198871	117350	176247	192300	176339	286853	202577	202421	253683	363246	312588	522594	357387	365855	302264	639988	269569	203596	558800	323682	293550	126177	360757	438484	263006	454908
39600	154585	44464.4	163410	161038	121229	140291	124421	46113.6	152752	175253	161208	145062	101427	153556	186641	111911	167182	182542	168448	270348	217735	221110	272852	389629	338404	562418	385564	394477	332112	686182	294843	228582	610577	348474	313574	130678	391470	469299	281262	479860
40800	145538	39513.6	156144	153132	115681	130926	119119	42637.6	144208	166658	150563	139527	96022.8	147315	176419	106088	161608	173116	160675	253416	232141	238134	288191	414497	361950	600244	412832	419840	356506	724776	313080	253495	654464	369268	329812	135606	422756	493316	293512	501551
42000	138436	35544.4	147653	146317	110908	123160	113271	39439.6	136356	159937	140286	134592	93505.6	141104	165696	101319	153378	164608	153015	239539	244567	251393	304254	433946	381351	632942	446219	442530	380474	753534	329313	275764	695216	385744	346967	139191	448229	515275	301226	517674
43200	131857	32163.2	140308	138931	105493	115964	108300	36816.8	128568	153189	131552	129158	89544.4	134796	156808	97312.8	143922	157900	146472	229511	255187	262071	316134	448802	395133	660728	469615	461684	397511	779088	339092	291648	735708	396956	358614	142109	470573	528067	307382	528676
44400	124758	29496	133496	133019	101484	108471	103651	34279.6	121192	146033	123036	123921	86996.8	129384	147587	93786.4	137284	152031	140838	217691	265403	268552	327441	461464	407353	687138	481524	479339	410479	801017	345452	304804	764227	405336	366749	144448	491072	538468	309417	537520
45600	118087	26913.8	128223	126253	97130.4	102148	98360	32558.4	113388	141902	115035	119165	82041.6	124651	139416	89728	130298	144600	136060	205916	271640	274914	335772	469976	420868	703856	490039	493087	417600	816046	348773	314278	793650	410319	373104	144882	505085	544381	305835	541397
46800	112854	24568	121500	119775	92860.8	96283.6	94450.4	31116.8	107266	136797	109039	113456	78901.6	119804	131921	85422.8	124148	138584	130549	197310	275057	275840	344510	472530	430747	718160	492470	505732	425747	827167	350004	318247	818758	407876	376731	146119	514426	544886	302973	544696
48000	106113	22732.8	117516	114018	88196	90815.6	89160.8	29577.9	101675	131086	102382	108672	74026.4	115835	124979	81605	119756	133173	125986	186468	277864	277236	348460	475774	431270	722426	493081	516655	430409	832543	347602	319901	829910	404346	377877	145695	519130	543201	298073	544926
49200	99015.6	21168.8	113000	107921	84038.8	85677.2	84444.8	27510.8	95392.8	125761	96467.2	104067	70936	113542	117391	78222.4	113961	127553	120945	177817	278273	277564	350364	475216	430374	724457	490351	521511	432226	833766	341248	321022	823808	399076	379368	145848	519581	541627	292206	544555
50400	92744.8	20194.8	107518	102584	79398.8	80684.8	80178.8	26194	89747.1	121278	91082.8	99482.8	67456	109764	110913	74490.8	108510	121914	117308	169628	276135	277114	349934	470420	433319	726164	486415	521840	433906	834290	336605	320178	822705	391620	379608	145492	517851	540236	287603	542460
51600	87086.4	19092	102200	97316.8	75342.5	76130.8	75228	24751.2	84005.6	115336	85674.4	95238.4	64597.2	105440	105037	70882.4	103438	116686	113493	161693	273498	272815	349952	466270	434297	726310	484548	523037	430927	832225	328495	315489	819284	384843	375652	144402	513527	538953	284220	540833
52800	81404	18556.4	97295.6	92123.6	71098.3	71432.8	71016.4	23610.4	78436.4	111192	80943.2	91341.2	61809.6	101589	98797.2	67320.4	97710.4	109746	109424	153969	269954	270114	349468	460176	433838	721374	479721	521651	425713	827975	321476	311377	818174	378168	373438	143597	508608	534396	280820	537894
54000	76343.2	18127.2	91784	86602	67509.6	67556.3	67383.6	22575.6	73770.8	107070	76799.6	86634.4	58129.2	98082.5	92671.2	63583.6	92834.4	104826	106298	148489	268139	265290	348118	456276	424013	716486	475554	521256	425486	824034	313215	305540	811194	371414	371398	143034	501729	530890	279013	538032
55200	70897.1	18077.6	88012.8	80767.2	64189.6	64014.6	63668.8	21866.8	69534.8	101936	73342.4	82392.8	55099.2	94001.6	88080.4	60148	87835.8	99624	103294	140526	265432	262875	344524	454781	420886	720382	471710	519249	421348	816852	305158	301334	798073	366996	367207	142552	497022	531119	276180	541130
56400	66254.8	18257.2	83451.2	75625.6	60926.4	61682.9	60297.6	21191.6	65102.4	99266.4	69766.4	78613.6	52730.8	90334	83284.4	56802	82912	94052	99590.4	135596	262668	260145	342514	449310	414205	723157	469241	515311	421947	807024	299663	298924	796335	362240	365479	140897	490773	528466	273440	537615
57600	62065.2	19115.6	80060.4	71177.2	57787.6	59354	57819.6	20724.4	62003.6	95157.6	66785.6	74622.8	49932.4	87882.8	78572	53889.6	78902.9	89889.6	96231.2	130915	258358	256108	338450	445888	408309	725839	464558	514780	417415	801151	294046	293852	789142	357900	361678	139810	483058	525336	271375	537150
58800	58666	20764.6	76982.4	67311.6	55104	57790.8	54802	20583.6	58675.6	91530.8	64582	71853.6	48356.4	84584	74791.2	52009.6	76857.2	84926.4	93034.8	127025	255044	251649	336581	441503	406643	718899	458372	513026	410812	789496	289113	289718	785652	354167	360409	137070	477915	521022	269019	531724
60000	55428.4	23414	73883.3	63585.6	53062	56662.4	53074	20822	56367.2	88737.9	62543.6	68441.6	48245.2	81403.2	71147.6	49967.6	72850	80930.4	90545	125497	252464	248815	333306	436206	406348	712478	453650	510035	405370	781512	285936	286030	776890	350546	358080	135445	472017	517423	268884	526988
61200	53153.2	27276.8	71261.6	60664.8	51500.8	57078.4	51103.8	21457.2	54386.4	84636.8	61959.6	65825.6	47774.8	78746.8	68848.4	48115.8	69942.8	77267.2	88970.8	124754	249630	246024	330659	431236	401671	706709	450234	507795	401396	771905	281667	281000	765459	348130	353660	133611	464974	513545	267198	530154
62400	51529.2	33900	69730	58321.7	50222.8	58943.2	50590.4	22548.8	53310	82910	62319.6	63591.7	48612.8	77155.6	66722.8	47247.6	67679.2	73963.6	86901.6	126288	247847	243218	327916	425994	397528	696249	445982	504402	396030	761474	278453	277692	751439	345048	349840	131417	460265	509354	264271	527758
63600	51086.4	41420.8	69312	56885.6	49297.2	62810.4	50779.6	24068.8	53088.4	82792	64206.8	62454.2	50646.8	75553.2	65842.4	46885.2	66568	71608	85732.4	133678	245078	240294	322449	420741	393748	690493	444061	499880	390551	751100	276172	271972	739859	341054	347643	129238	452989	501705	261572	522917
64800	51826	51437.6	71337.6	56431.2	49732.8	68910	51468.4	26203.2	53820.4	82714.4	67102.1	61380	54314.8	75290.4	65906.4	47138.8	67240.4	70049.6	84535.6	141933	241569	237103	317736	415061	388429	677046	441708	493154	385166	736629	272064	268618	721472	336537	340625	126633	445051	494045	258507	513032
66000	54207.2	64474.4	73366.8	57068.8	50927.2	77852	53593.6	29582.9	56444.8	85026.8	72302.4	62151.2	60602.8	75801.2	68242.4	48344	70240.4	69970	84355.8	155386	239691	234599	312854	406386	384309	661584	435638	487220	380804	722295	270728	267690	705035	333448	335526	123735	434561	481068	253707	500068
67200	57670	80186.8	77691.6	58968.4	53005.6	90190.8	57682.8	33949.6	60722	89406	79921.6	63072.8	69030	77058	71724.8	51092	75419.6	70023.2	85863.2	173853	235450	232649	305636	396342	374519	651561	429907	481190	376642	706311	267814	264504	680960	326435	328936	119896	424744	468714	248795	487146
68400	63560.8	99363.2	84412	62354.8	56150.4	105802	62534	39687.2	66640.4	97016	90478.8	65712.8	81189.6	79674.8	78288.8	54857.6	83851.6	72326.8	88961.3	197478	232469	230886	298957	385662	368365	638358	423310	472708	370280	684735	262620	260345	659388	321103	321307	116694	414336	459410	240870	467712
69600	71889.6	120294	93708	67602.4	61886.3	126940	69656	47093.6	75146.8	107969	103965	70429.6	97005	84324	87842.4	60391.2	95530.4	75514.4	94199.2	227311	228819	228347	292401	372429	360890	625132	415602	461930	363085	665248	258319	256427	635250	314827	314198	112083	402616	441760	231621	449775
70800	82932	139445	107963	75240	69714.4	152542	79278.4	56743.8	85387.6	123778	122078	76812.4	117851	91258.4	101198	67216.8	111433	81240.4	101449	266140	223226	222197	284442	360130	351510	608102	406904	451152	353540	643781	251954	250383	607860	306124	303880	108493	389235	426768	222201	431382
72000	97708.3	165367	126778	84853.6	79462.8	182706	90608.8	68781.2	98949.2	142324	143767	85921.6	144312	99845.2	119956	76408	131519	89283.2	110699	312128	218050	218396	276351	342720	342449	589410	396092	439304	345178	622130	246617	246656	584228	298462	294587	103622	375788	404798	210329	412845
73200	115357	190473	149877	97129.2	91816.8	218045	105166	83699.6	114723	165436	170398	97556	174875	111255	141812	87339.6	157602	100096	123029	368298	212924	210935	266624	326221	329084	568721	385454	425567	334716	598579	237809	239581	556427	288831	281922	99389.2	360232	387508	198384	395153
74400	136648	221211	178613	112053	106242	260138	122016	100795	133737	193550	202843	112402	213018	125093	170670	101056	188612	113898	137462	428171	207368	204790	258385	310460	318728	547805	372500	411764	323069	570220	229074	230818	528173	279204	270946	94621.2	346242	366451	185753	373901
75600	161774	249963	211403	129851	123797	301508	142615	121286	156608	229008	238878	130053	254696	141720	205013	116425	224900	129598	154732	501766	200348	196260	247115	297128	303747	523640	359419	396680	310821	545012	219656	223238	500354	267668	258812	89930.8	330606	349462	174290	354176
76800	189570	283117	251541	151924	143465	349936	165097	144759	181660	264890	280412	151147	303102	161178	246779	134312	266140	149732	176046	573483	192756	188907	236554	283120	289356	500416	344990	380418	296757	517454	210504	214119	470981	255910	245335	85742	314411	332274	161671	336480
78000	220848	315281	294766	175912	166089	402058	191147	168442	210401	309080	327310	176623	352071	181585	293620	154409	312418	172639	199639	657058	185736	180303	225041	269546	273351	477508	330815	363317	283962	493758	200868	206746	447831	243313	234200	81426.4	297259	313728	149936	320748
79200	254694	349943	345694	204604	190835	461300	220186	195734	243251	354225	376651	203326	402430	206900	346582	175747	364699	198718	228050	743765	177662	172374	213255	255558	258514	456468	315236	346920	269187	468227	189645	195291	418370	231555	220904	77486	282351	297284	139197	304718
80400	289598	385274	399777	234659	217885	518571	250267	224689	278658	402401	429319	233440	458891	232120	406543	198243	420498	227676	259623	829894	170766	163169	204874	243453	245212	433831	299423	328872	252582	442337	179200	185143	395830	219934	208572	73752.8	269170	281264	129258	285598
81600	329088	414107	455353	267082	244981	575890	283734	254268	316344	454849	484629	264810	511872	261678	467575	223824	476978	260134	294105	930168	162351	153777	194148	229661	231749	413200	283842	312338	238754	420398	168498	174066	370575	207837	197371	69977.6	254230	266093	120841	271166
82800	369399	446166	520464	301778	275452	633814	317480	284674	356220	506317	541305	298811	570126	294237	534021	250052	536459	293304	332774	1016650	154417	144860	183706	216494	218195	397093	269995	294749	223850	396879	158048	164130	348088	195626	184642	65996.4	240398	251015	111329	255314
84000	408605	469850	580774	336730	304336	687022	351005	313548	396149	560561	596777	333962	623146	325149	599566	276984	597310	328262	372697	1107870	145760	136003	174204	204588	204778	378962	254870	280156	209977	374906	147802	153728	326084	185011	174754	62499.2	226397	236107	102676	244101
85200	447478	495032	646607	374266	335100	740880	386421	345067	435849	609779	651776	367732	675475	359343	665199	303720	659005	364561	414158	1189600	137456	126812	165063	193450	194403	364322	240905	264862	197109	356300	137954	142110	306781	174310	163784	59463.2	215875	224862	95054.4	232639
86400	485877	518228	705579	409055	361986	789775	419180	370388	475327	663205	701186	402232	727015	391008	731106	329565	715464	402044	455096	1267460	129872	119345	156794	182682	185218	347835	227278	250817	185092	338049	129416	132897	290170	164946	155692	56690.8	203495	210961	88346.7	221294
87600	519744	536994	763928	445770	391167	833452	452834	394643	512078	709625	749469	433966	765661	424126	792296	354058	772302	437295	498709	1337020	123069	111034	147229	172682	175220	331218	215892	236906	175322	323386	120469	122637	274524	156216	146076	53600.8	191114	202731	82454.4	212148
88800	555148	558517	818358	479092	415773	873106	481009	415134	547184	756310	792150	466616	804458	456062	847543	375141	817790	469849	540658	1391600	116863	104738	140262	163155	166759	317767	205021	224458	165430	309238	112812	114465	258235	147188	138981	50782.8	180540	192547	77006.7	202208
90000	582001	562962	865135	508278	440427	900691	511700	433778	577348	794414	826178	491903	828797	486466	898237	396716	866748	505317	581769	1446440	110761	98226.4	132316	156305	158506	303714	195511	214452	156180	296962	105793	106645	243389	137915	131032	48305.2	169957	186372	72687.9	193723
91200	604628	572062	910710	535235	459707	925198	533403	447015	604207	828790	852564	520892	850071	516786	943692	414770	903634	534290	618909	1470120	105851	92982.4	126232	148927	151266	294471	184103	205298	146795	285736	98910	99875.6	231966	130791	125368	46580.8	160970	178955	67852.4	185232
92400	623209	568089	947329	560486	476361	945300	556150	455586	627454	858161	874965	539287	858147	542301	983524	432628	934335	562738	652283	1505160	100936	87970.8	119310	142717	144324	282675	175790	197428	139190	278989	93107.2	93856.4	219626	123852	119238	44688.4	152784	174038	64150	178472
93600	636861	563564	980362	581518	490734	953549	569880	460188	644243	879848	888697	558013	863760	564716	1020870	446460	956628	585928	681628	1510560	96412.8	83549.2	114517	137975	138808	274823	166742	189766	131864	269956	87413.2	88607.2	209418	118952	114578	42977.6	144283	167809	61110.4	171038
94800	642202	549225	996243	597207	498281	957253	584852	458595	658655	895880	896309	567271	858538	582347	1042880	455480	968745	609476	705222	1531370	92897.6	79492.8	109690	134475	133323	268892	158986	183296	125317	264303	82996.4	83942.4	202776	113896	109233	41767.2	137450	163115	58488	167286
96000	646884	541930	1012630	609150	502124	956432	588412	454870	665452	903181	897628	577678	854684	598219	1057900	461561	973942	627842	727160	1515890	89662.4	75657.6	106252	131069	129240	261708	152796	177454	120021	255757	78744.8	79455.2	194775	109758	105587	40610.8	131357	159607	56184.4	163278
97200	645687	526384	1006110	617910	503966	952614	594220	446253	668253	906915	892819	579971	839770	607991	1059330	465139	973000	644241	742672	1507530	87048.8	72947.6	102082	128463	125356	257539	147424	173173	116369	250955	75846.4	76262.8	188552	106074	101518	39620.4	126033	156660	54090.8	160614
98400	642932	517670	1002320	620226	500103	941871	589400	435492	664610	898003	880351	582592	825524	614096	1055860	462393	966037	650492	751746	1472390	85274.8	70784.4	99966.4	127162	122938	253844	143393	169913	112337	246248	72572.4	72756.4	183071	103395	98556	38845.2	124085	154474	52477.2	157727
99600	632944	497888	976859	619824	492365	924853	583777	420502	657449	890163	866353	576884	803689	614257	1038930	458395	957410	653154	755668	1448300	83384.4	68871.2	97335.6	126512	120869	250914	140440	167548	109675	244165	70408.4	69931.2	179554	101686	96058	38278.4	120307	152782	51898.4	157733
100800	621534	482800	960986	615755	482912	904156	570592	403170	644090	869602	844576	569055	780124	610065	1017440	451050	946284	647175	753214	1395260	82366.8	67117.6	95710.8	127581	120256	250312	138306	165395	108194	242432	68618.8	66620	177018	100834	94021.3	37926	118059	152000	51524.8	157188
102000	607770	456952	928339	608113	469354	878012	559450	383818	629279	855094	818424	557023	752294	602716	990849	440867	925976	637561	745050	1350350	81761.2	66361.2	95364.4	129223	120042	252514	137624	165510	107373	243968	67283.2	65356.8	176458	100890	93080.4	37934.8	116826	153097	51436.4	158085
103200	591774	434477	899898	596166	456593	847316	541133	365019	607370	825753	787389	542780	718340	589299	957281	428357	908481	623535	728684	1288900	81998	65937.6	94633.2	133110	121642	254419	137181	165391	107329	246750	66560.8	64366	176214	101005	92023.3	37884.4	116995	152752	51940	160942
104400	570478	403993	863626	583518	439600	818302	522245	344519	584988	804567	752844	527150	685027	574329	918153	414855	873056	607938	708034	1235770	82426.8	66414.4	95908.8	137438	123595	260769	137349	166271	108740	252486	66495.2	64970.4	179880	102379	92178	38776.8	119014	153611	53193.2	164687
105600	550543	381654	826695	569650	424782	784047	501457	323048	558385	769135	715387	508245	646133	557245	876638	391994	838063	590784	687084	1171470	84321.2	66422	97690.8	144061	127109	269843	139694	168500	110480	261403	67041.6	64700	184060	104382	92660.8	39826.8	121982	157680	55871.2	169882
106800	528752	357316	781771	548529	404810	747369	478791	302750	535579	737928	677098	488107	612494	535304	828220	373633	791080	573510	659926	1108480	86915.4	68288.4	100367	152748	131142	282146	142853	171093	113418	272099	68503.6	65176.7	190754	107282	94038	41280	126674	161571	59012.8	177786
108000	505177	334071	738621	529492	391745	710851	455630	281015	508482	697608	639026	464180	574155	513659	778516	355320	746160	556528	626530	1043550	90080.8	69733.6	104052	163340	137709	295898	148626	175682	117224	285259	70656	66189.2	198252	111400	96278.4	43204	133210	167259	62916.4	188352
109200	481486	310266	692013	511328	373383	672402	431314	261115	480686	661015	603180	442210	541304	489890	725472	338169	695991	529681	592317	980735	93829.2	72808.8	110468	176413	144558	311977	156762	181588	121799	302524	73794.4	68550	210030	117176	99941.2	46058	141212	173530	68930.8	201337
110400	456794	285873	647505	489266	357224	621370	406370	241505	451364	619568	568997	422254	497669	464163	672518	320061	652331	509036	560445	919652	99004.8	76591.2	116868	190690	152454	331586	168351	190462	127618	323716	77615.8	71866.8	223034	124316	103855	49190.8	153106	182498	76518.4	218203
111600	432564	265323	605595	466218	339258	584211	383084	223619	422626	582347	534310	401733	461216	437800	620622	302064	602681	484802	527474	854065	105503	81224	126214	207358	163381	353396	180116	199420	135037	348010	82620.8	75907.9	241302	132455	110835	53248.8	165368	193940	86982	238481
112800	408368	241723	562829	441886	322049	546317	360843	204886	393472	541760	496718	378060	419573	412631	571074	283477	560430	463081	490279	795273	113737	86777.1	135935	226428	174161	379001	197600	212314	144074	378912	89122.8	80442.9	259075	141624	117760	57381.2	180012	208594	99446.4	261944
114000	385378	222681	523497	417589	302972	506978	337218	187886	368945	503635	459534	356775	385496	387318	524041	267468	514938	436365	452570	734761	123033	94499.2	148801	247074	188267	406672	221764	225958	154790	408430	97020	86753.6	284010	152137	127643	62558.8	195868	225764	115879	288560
115200	360991	201841	483479	393580	285613	471463	316510	172294	343944	465906	423501	335189	348881	364384	478870	252955	474875	414513	421650	683163	133093	102760	163013	269197	203040	436184	244429	244296	168895	446807	105773	94631.2	311124	165230	137923	67634	212847	247385	134672	318186
116400	338789	185674	446685	370174	267833	436646	294688	157919	320315	429883	387824	316906	320025	341732	438446	237733	434760	391398	392315	628468	144429	112180	178942	293453	220455	465711	262486	263355	184913	484489	117956	102668	341932	178289	150578	74209.6	233290	272178	158134	348896
117600	316093	168786	408424	346911	251071	406048	277436	145410	299296	397098	357318	298310	289284	318900	400368	224033	397996	369852	364387	583126	157520	122386	197684	318059	239405	500190	280272	286783	203983	529872	130964	112120	373933	192722	165900	81550.8	254552	301719	183167	386241
118800	295351	155752	375472	326035	235638	376491	256720	133423	278306	365067	330291	283844	264276	298381	363989	209388	363135	348799	336096	533603	174854	134153	217964	344469	261098	535898	304557	312648	224301	574908	144371	123241	410324	210824	181782	88626	278755	335306	211110	427835
120000	275162	141982	343145	304218	221361	350034	240904	122390	258527	337770	304506	268380	240982	278870	331003	197023	331464	332145	310392	496118	187838	146412	235206	364373	279994	555513	324876	330710	237308	595938	153642	128933	416484	222852	198296	91431.6	283512	331661	226784	403966
121200	250557	114346	301152	276277	205416	309840	221570	104888	233171	292284	250463	245239	205324	241375	276891	173740	288970	276864	267864	399750	157535	117566	187983	287000	221851	448202	241533	232226	189492	408509	118182	88778.8	282084	167006	141443	62696.8	188485	229067	151341	221981
122400	193374	78613.8	217240	211955	160025	233244	174258	83180	180140	213377	187520	192336	155799	183030	194277	134265	201331	213160	205635	311679	94845.6	66892.8	104590	158270	136410	260274	137092	137419	115832	232536	69917.1	51734	170514	97216	86480.4	34017.2	109007	152679	78946.7	139782
123600	153906	60773.6	175270	171022	132225	186721	143116	74157.2	154368	184424	160784	169391	138184	154007	163823	112880	170241	190809	175037	276803	58710.8	44067.2	67881.6	97005.6	97132.1	175038	91588	99440.8	80102	153293	46643.2	35476.4	121793	66904.4	68329.2	23741.2	76555.6	123296	50516	103166
124800	131235	51754.4	158628	159946	116706	165058	127183	69668.4	142475	172484	149344	157236	132063	140094	149016	101559	152414	177715	158028	257212	45828.8	37453.2	55180	77230	84586.8	146230	73495.6	83630	68930.4	127894	39465.6	31902.9	108993	57913.2	67360.4	21387.6	66434.8	110801	41559.6	85851.2
126000	118038	46286.8	143134	145414	106461	153341	115510	64574.2	136119	164062	140682	141648	123968	128579	139190	93692	139654	168418	145956	238202	42124	35464.8	51596.3	69660.4	84501.6	138200	69923.2	84469.2	71584.4	127761	39248.3	31588.8	106437	55959.2	70952.8	21768.4	64150.4	115079	39784.2	86589.6
127200	108565	43369.2	131434	132953	97691.2	144168	106528	59345.4	128595	153598	132515	135144	114966	119258	130358	86474.4	129753	155066	134366	219831	43262	37221.6	55893.3	70690.4	94870.4	148388	75132	92076.4	80180.8	135047	41367.6	33736	117018	59818.8	82331.2	25092.4	69903.6	132986	40822	90738
128400	99773.6	40564	118739	122019	91212	136032	99102.8	54527.6	122552	146000	124678	126803	103636	108987	122244	79589.6	119646	145335	126192	206085	47520.4	40839.6	61211.6	76382.8	107752	162164	84169.2	111522	93757.2	156181	47874.8	38184.4	128624	67244.4	92272.1	28733.6	75661.2	159031	44411.2	104800
129600	92891.2	38538.8	108547	113138	86234.4	128856	92236.4	49274.8	116120	135131	118598	121301	94521.6	101580	116253	74809.6	110524	134302	118242	192583	53886.4	47593.6	71727.6	87612.8	128050	187053	97390.4	133200	109455	175582	54436.4	43098	143457	76091.2	108322	33522.4	87100.4	187509	49296.4	115308
130800	85050.8	36275.6	98067.5	103522	82690	123496	87708	44162.4	110218	124513	112564	115839	83994.4	93240.8	109172	70450	102420	126263	112288	180776	62318	54557.6	79697.9	98027.2	144395	202686	111145	159857	126678	207269	63110.4	49608	155862	86226.8	119066	37160.8	95270	213624	54500.4	135106
132000	79835.2	34236.8	92380.4	96743.2	79211.7	116262	83182.8	39936.8	104136	114142	107158	111501	76353.3	87900	102674	66788.4	93162.4	116157	105467	166626	70132.8	62487.6	92532.4	112617	165699	228989	128717	181410	145914	227125	69599.2	55436	170038	97263.6	136617	41828	110322	237742	59688.4	144602
133200	73966.8	32621.2	85546.4	93763.3	76400.8	109316	79678.4	36318	99034.8	104427	100513	106300	68882.4	81987.5	95926.4	63147.6	87244.4	106916	101469	155060	80865.6	70605.6	101690	124150	181184	244083	142920	207093	165055	261601	78782.1	62838	184990	109944	146314	45378	120656	256796	65877.9	153769
134400	69536.4	30990	79568.4	85957.2	71966.8	103386	76446.8	33529.2	92933.2	95549.2	96190	103204	64486	78807.2	92277.6	60636	83783.2	103612	98544.8	152057	108408	101616	151544	173059	264824	345354	226364	334706	255792	444818	134014	117610	341307	188660	287267	80069.6	249964	485669	128420	354489
135600	83082	36767.6	91948.4	95320.4	85530	117843	87238.4	37774.4	105080	108628	112463	122939	70375.2	96351.6	106923	70412.8	97876.8	125205	110833	175476	259254	247653	387466	401574	556821	732015	510244	720833	527955	1000740	295819	284542	708537	394613	561144	183118	526712	821367	282168	724829
136800	97513.2	46130	102335	109360	98098	132689	94829.6	40151.2	111115	111691	121721	127561	69047.6	106776	108931	74202	99835.2	127302	110775	176596	427403	366072	575246	644973	756280	1051050	714022	935904	711336	1324330	410552	390620	920032	534698	665788	256120	688266	953508	368265	887786
138000	96044	47660	95673.2	106984	94994.4	128322	90297.6	38309.2	105020	98272.8	111910	118088	60731.6	100859	95304.4	71285.6	89536.8	111623	101823	160705	494831	403039	605071	755616	821885	1166490	768981	959505	773874	1378110	453289	438900	982139	601230	684495	287421	724217	997755	403046	947321
139200	87592.4	43252.8	83053.2	98066.8	86415.2	116920	80010.4	34682	93514	84095.2	99063.2	104488	50864	91989.6	80946.4	64935.8	78048	95685.2	91413.6	139023	540779	422764	616595	803112	836786	1217850	806950	972558	796487	1398470	481502	476154	1005210	650414	701053	305441	747437	1022530	422266	1002690
140400	80099.2	37783.2	71982.8	89032.4	80368.3	107062	72080.4	31688	85422.4	73270.4	89034.4	94737.6	43995.4	84683.2	71197.2	60428.4	70760.4	85032.4	83568	124694	579747	448616	642668	853880	860377	1281270	868248	1001810	820971	1451530	504774	517475	1058870	695426	722116	315358	793345	1046070	436922	1055060
141600	74419.2	33248.4	65416.4	82957.5	75635.2	100390	66283.6	29616	79605.6	66466.4	83218.8	88211.2	40790.8	79250.8	65726.4	57233.3	65924.8	77802	77496.4	115262	622846	473572	680119	901882	892555	1361180	944134	1047480	859706	1524660	533668	548164	1139770	745136	737847	325652	838577	1067340	451547	1099820
142800	67954	29746.8	60999.2	78175.6	71172	95485.2	62475	27407.2	75925.6	61038	78590.4	82181.2	38650.8	74420.8	61165.6	55065.6	61258	72556.8	73218.8	109733	661296	493045	712612	952430	914435	1435840	985429	1073360	906769	1594880	565475	574775	1225920	784885	738805	323535	865144	1081060	456324	1127670
144000	63106.8	26639.6	57258.8	72588.8	66761.6	90763.6	58948.4	26251.3	71789.2	55846.4	75324	77009.2	36683.6	70595.6	56382.1	52684	57008	68592	68940.4	103800	684177	504752	729735	978638	929894	1453380	1007230	1094490	932734	1615840	590246	592074	1264400	805678	734057	320008	883552	1076540	456817	1145020
145200	59261.6	24379.6	53841.7	67892.8	58412.4	84816	55849.2	24889.2	67819.2	52094.8	71770.4	72632.4	35196.8	66570.8	51990.8	49678	53219.6	65678.4	64311.6	98251.2	691262	511479	722701	972812	932094	1441690	1010010	1095040	944762	1579470	594963	610960	1254990	803861	725365	312280	889814	1051290	449976	1144410
146400	55628.4	22294.4	50611.6	63925.2	54293.2	78315.6	53052	23782.9	63249.2	48411.6	68069.2	68726	33265.2	62785.6	47484.6	45758.8	49894.4	63080	58957.2	91990.4	685442	517193	710736	954680	939234	1413110	1008090	1078160	939694	1535830	582615	613730	1231110	791896	720054	300972	890737	1018590	437184	1134440
147600	52527.6	20540	46263.6	59894	50595.6	72057.6	50099.2	23244	58381.2	45624	63485.6	65260.4	31484.8	59344.8	43699.6	42482.4	47078.4	60678.8	54002.1	87906.4	672656	518983	703672	926514	934300	1392330	990927	1047200	917992	1504310	565251	615280	1207940	771010	710413	289580	889002	978964	422605	1127190
148800	49592	19093.2	42731.2	56228	48436.8	66162.1	47650	22486.4	54743.2	43059.6	58970	62536.4	30073.6	55681.6	40803.3	38717.2	44610.8	58069.2	50329.6	83146	657306	510184	702988	903633	920461	1380700	978903	1024650	890797	1491810	545658	605631	1195800	752828	697150	281577	892773	949980	415749	1116590
150000	47037.6	17670.4	39600.8	53558	45794.4	61146.8	45045.2	22013.6	50799.2	41430	55527.6	60376.8	28836.4	52904.8	38468.8	36154.4	42684	55845.2	46850	80113.2	641510	500296	707284	879113	902625	1367710	960071	1012400	863904	1486170	530205	596227	1189870	738988	684241	272723	892285	917489	409917	1105420
151200	45052.4	16857.6	37670.4	50512.4	43588.4	57237.6	42224.8	21832	47810	40472	53025.2	57926.7	27872.8	50179.6	36484	33883.2	41336	53723.6	43953.2	77320	623719	487145	710343	863602	886571	1362150	939060	1011520	839156	1465980	517570	584049	1181250	724063	668297	265747	887204	889746	407180	1090130
152400	43904.8	16090	35935.6	48165.2	41785.2	54338.8	40323.8	21314.4	45413.2	39726.4	51177.2	55123.6	27370.4	48140.4	35507.6	32395.6	40477.1	51699.6	41952.8	76074.4	605188	473262	708570	846079	867314	1348250	914870	1019530	821648	1450480	509135	576644	1170520	705964	651783	258124	870353	865409	399696	1078900
153600	43401.2	15724.8	34969.2	46310	40735.6	51918	38498	20858.8	43810.8	38708	50150.8	52379.2	27427.6	46518	34999.6	31308.4	39907.2	50174	40229.6	75439.6	586600	458894	702092	828996	850840	1331360	894705	1008540	808559	1418240	498140	560307	1151080	689272	631834	251172	854490	848381	392762	1056270
154800	43167.5	15521.2	34416.8	44844	39602	50450.8	36866.4	20317.6	42457.6	39362.1	49936.8	49654.8	27714	45442	34800	30514	40326	48385.6	39005.6	76867.1	570752	445870	689292	812019	829636	1305850	870940	999203	795770	1389560	487289	550362	1127850	667502	611656	242584	832314	840365	377534	1044040
156000	44189.2	15830.4	34728	44296.4	39496.8	50812.1	36009.2	20186.4	42024	40305.6	50908.4	47743.6	28623.6	45439.2	35669.2	30504	41373.2	46865.2	38422.4	79768	553829	430022	681136	797272	810763	1285710	853638	973751	781674	1357080	472344	528545	1099080	649265	590752	233962	812158	836758	365216	1021430
157200	45863.2	16330.4	35594.8	44150.8	38601.2	51984.2	36030	20280	42345.6	42544.4	52832.5	46308.4	30500.4	45487.2	37180	30904.8	43534.8	45586	38382	85472.5	537418	416102	667370	777468	786051	1258500	836128	952196	767609	1333210	459837	510497	1078190	631393	572397	225643	791796	819921	348349	1004650
158400	48934.4	17819.2	37725.6	44956	39334.8	55676.4	37356.8	21212.5	43930.8	46043.2	56933.6	45342	33989.6	46241.6	39674.8	32324.4	47200	45508	39768	93250.8	523042	398592	656176	762435	771923	1237330	821953	930691	752100	1314060	444528	486858	1056790	613748	550273	217633	771672	796240	334123	980693
159600	53606.4	20398	40776.3	46528.4	39968.8	61763.2	39869.2	22746.4	47260.4	52076.8	63081.6	46186.8	39288.3	48163.2	43535.6	34501.2	52880	46318.4	42100.8	106064	510122	384523	642094	740827	750191	1214480	805529	916493	734568	1285290	433163	470638	1035610	598234	532891	209917	747575	771088	319480	955352
160800	59778.8	24232.4	45298.8	49720	41766.8	70948.8	44784.8	24995.4	52034.8	60108	72590.4	47896.4	46595.6	51424.4	49424.8	37877.9	60501.6	48993.6	46245.6	123099	494991	368145	627715	724048	732638	1190190	791270	893069	715888	1257830	421389	446397	1009050	579363	512266	202543	726604	747054	304700	926742
162000	68236.3	29984.4	52435.6	54481.2	44874.8	84252.4	52019.6	28430	59242.4	71620.4	84645.2	51619.6	57809.6	56269.2	58199.2	42578	71739.2	52536.7	52078.8	146931	483056	354255	609453	704998	711433	1161730	768332	866428	693495	1223570	409505	427792	986631	562912	493683	195507	701961	723043	290713	898629
163200	79677.6	38448	62146.3	61755.6	49593.2	102734	62293.2	33494.8	69300	87555.6	100662	57205	72487.6	63017.6	69313.2	49356	86798.8	59068.4	60586.8	179110	468614	338107	587221	681261	691878	1129760	745159	848252	671134	1191440	395609	403736	952988	543264	471073	188150	679097	700886	275307	866508
164400	93899.2	49911.6	75812.8	71570.4	56195.2	125566	75874	40754.4	82302.8	108320	120483	65826.4	92972.8	72104	85424.8	58088.8	106890	67470	71429.6	217463	455938	324682	566640	658017	670130	1092240	718842	815139	645578	1147290	380674	382370	920979	524756	453788	181638	651052	676489	261859	829442
165600	111457	64684	93521.2	84403.6	65165.2	157128	93387.6	50996.8	99443.6	136119	146076	77362.8	119414	84409.2	106601	69822.8	133014	79548.4	86058.4	268777	443277	308596	540226	632302	644932	1052910	697155	789498	621124	1111800	366672	361995	886885	504458	432647	174252	619844	651444	246648	799333
166800	133463	84477.6	117722	101434	76882	195705	115117	64256	121451	170715	177555	93187.2	154128	100044	136130	84716	168116	95626.4	104785	330918	429530	293863	519550	606419	622598	1017110	672468	751417	593503	1068760	350591	342751	854529	485162	412301	168460	592624	625332	232303	762552
168000	159338	107452	148512	123214	92138.3	243021	142270	80801.2	149012	216286	216205	113911	199243	119984	174855	103471	210635	117371	128040	409828	416666	279467	495256	579334	594812	981659	646112	723654	566239	1031010	335930	326739	818877	462572	391830	161314	561852	597017	216628	730683
169200	189763	136978	189506	151982	111706	299874	174514	102494	182250	272538	262016	139286	254490	144082	224147	125592	267526	144552	158172	500245	401442	265147	474736	554465	571851	951303	621585	689843	537686	984617	318209	307837	781127	440331	372394	154605	536642	572324	201989	689538
170400	226214	169580	241418	186974	133954	367122	212513	128345	222694	341735	314765	170851	321549	172401	286242	152154	335204	179330	194361	605652	387553	252451	450384	526351	543836	915786	594715	661425	510889	942634	301948	293771	747148	417654	353958	148406	505050	545114	187914	656174
171600	267504	206379	304244	229613	162388	444027	257121	157410	269572	421121	374954	206861	398662	206335	359288	182589	418656	224745	238890	723290	371187	238357	429186	503484	519520	880828	570425	631062	482912	899535	285118	275828	709027	393545	332822	142330	477704	522512	175144	618283
172800	313913	246065	379297	280436	193345	529126	305311	193182	323591	512752	442504	252664	486972	245514	447709	217508	517098	273150	292401	849839	355371	226694	407743	477030	491791	843252	545305	603496	454752	856978	268938	259282	674001	372572	315381	135107	448840	497119	162970	584073
174000	364337	287564	465837	339835	230360	619504	362038	231558	383988	618831	514718	299775	582465	289867	544500	257508	630110	331928	353024	996507	339288	213855	385627	453267	469255	805894	518927	574956	427958	816349	251957	243522	637930	349416	295808	129616	422668	474068	150176	551396
175200	418549	332303	566441	406726	271311	714184	416584	273089	450385	733034	594023	354500	689186	340113	655297	299024	753967	393650	421074	1139010	322263	202911	367134	429491	442611	768639	495746	544547	400588	779893	235412	227905	606290	329354	277728	123565	398392	452024	138744	518532
176400	475114	374698	675008	478667	315832	814299	475316	315906	520870	853564	675953	411485	798910	394708	771876	344323	886519	461382	495428	1301500	305645	191448	347752	404953	420230	732602	470651	521954	375764	750516	220809	213420	572765	309136	262031	118033	372929	430469	127941	492064
177600	533700	419884	797020	559549	364016	915208	534501	362946	593026	975846	762220	467198	914914	454248	901224	391368	1024960	531829	574047	1453000	289314	180839	330372	384027	399658	695698	448194	494557	350862	713389	205888	198482	540524	290866	246111	112957	350467	409347	119000	461767
178800	594098	459783	917260	643607	410508	1015410	594693	406777	667509	1109900	847955	514548	1023230	515510	1025800	440182	1158220	607241	656784	1608020	273676	171546	312280	364017	378956	655892	425300	470525	327864	680880	193242	185649	509914	273671	232339	107453	329164	391355	109972	438941
180000	652338	501518	1045460	729135	463219	1112690	656262	451589	719895	1234660	932714	569506	1134510	579128	1155770	485654	1301790	685990	740578	1753690	259296	161637	295814	346529	362238	621709	406291	447042	305992	649304	180824	172416	479948	257898	217797	102963	310313	374009	102590	414730
181200	712577	539161	1168970	815286	512163	1203230	710090	490368	774445	1361500	1015590	624644	1233920	641542	1283740	529186	1435630	759008	820201	1894890	246830	154818	280455	327868	344415	591017	386725	426812	286584	621654	168741	161391	452866	244175	206035	98447.5	292242	356612	95322.4	397175
182400	769044	572632	1294780	901476	565137	1286780	767193	533600	828113	1467490	1091640	677205	1321820	706731	1405310	571131	1568500	832909	898349	2020810	234464	147152	266584	313455	329380	562373	370198	406028	269060	596034	158585	150905	427288	231159	193663	94335.6	276335	342980	89238	374512
183600	823072	602498	1405580	986240	609456	1357270	809492	563943	881031	1577700	1166170	729859	1399780	768809	1517970	608897	1683640	900723	971290	2126560	223702	141033	253878	298746	313889	535328	353390	390489	251889	574234	149590	142462	406200	220464	184778	90489.6	263228	328484	83711.6	361835
184800	871858	632558	1514650	1066540	659128	1414460	851902	598328	933535	1665420	1232610	775048	1458610	826870	1620020	643999	1794140	967434	1042990	2222820	211866	134336	243246	287395	300853	512511	340589	373289	237836	555036	142283	133356	382915	210448	174552	87142.4	251095	317628	78342	345271
186000	918441	652966	1608720	1140630	696764	1463620	878941	622099	978496	1742200	1295680	813804	1511890	881748	1704930	674185	1881110	1026190	1107950	2292320	202148	129385	233247	276496	287507	489426	327575	356899	224432	536043	134866	126129	364574	202118	166667	84049.6	239746	306022	73770.8	332710
187200	956434	668370	1686150	1208990	737358	1507710	909286	642309	1016650	1793240	1346430	841504	1535820	929400	1770040	699480	1959660	1086350	1159490	2352620	192425	124450	224349	268045	275092	468522	317597	344669	212998	518318	129350	119288	347098	194293	159079	80954.8	229186	296177	69524.8	320909
188400	990075	683386	1760420	1268290	769289	1535610	922984	657856	1050360	1836000	1388140	869619	1563120	972192	1829090	720863	2009090	1126840	1200140	2375820	184251	120422	217648	260503	264240	449397	309016	331178	202285	502565	123536	112188	331785	188797	152961	78415.2	219915	286033	65622	308863
189600	1019000	691329	1802890	1321210	794016	1557250	935752	670308	1080380	1876570	1418840	885227	1566970	1008510	1854120	736460	2046640	1160720	1229850	2401090	175852	117083	209850	253337	255248	434339	299297	322700	193650	491293	118351	106676	318018	183091	147200	75210.8	210666	278126	62431.6	301170
190800	1040230	693635	1843630	1366330	816736	1564030	942226	674224	1097780	1873950	1444490	896656	1567800	1036690	1876750	754454	2073960	1184100	1246940	2389380	168502	112970	204130	247970	247915	424645	292439	311826	185534	479290	114231	101689	304485	177486	140972	72872.4	204452	271126	59820.4	290855
192000	1055420	693302	1849530	1393170	829596	1558150	947235	674865	1109100	1873060	1461080	897059	1551710	1056230	1866410	759509	2062830	1200630	1268600	2366500	162785	110012	199512	241509	240416	409252	284119	304674	179794	469136	111244	97449.6	293598	174182	136694	70702.4	197407	265163	57302.1	285797
193200	1063630	687618	1848260	1415520	845818	1537060	942215	673528	1111450	1845610	1471380	890444	1530920	1068890	1851110	766378	2056240	1219800	1277160	2318240	156894	106965	196197	238177	234382	398525	278004	296995	173181	458342	107673	93819.2	283814	170676	133036	68992	192716	258178	55075.4	276999
194400	1065030	677509	1827400	1422560	845936	1506940	927212	669645	1105750	1823130	1477080	881229	1503810	1076860	1804730	766599	2014410	1220380	1262540	2264250	152314	105359	192247	234623	228525	390678	273592	287879	168194	450845	105466	90548.4	277090	167308	129055	67175.2	187512	253295	53307.6	272943
195600	1061090	662454	1796860	1420440	848366	1473740	912795	654275	1090720	1770890	1463590	866925	1460060	1075200	1761790	761706	1988690	1221850	1240440	2197890	148104	103001	189497	232075	224993	383931	269320	282365	163962	442878	102670	86833.2	269996	164606	125436	65903.6	184294	248846	51502.9	267820
196800	1050610	648389	1752870	1410220	837064	1421930	884660	642601	1074860	1716440	1449630	851541	1411700	1070520	1701390	753502	1937280	1199380	1208740	2138810	145665	102126	187133	231503	220443	377891	265579	278308	159421	435978	101608	84651.2	265233	163493	122716	64660.8	181152	245671	50694.8	264150
198000	1038450	624144	1695060	1389540	825491	1369910	864654	624628	1056650	1648910	1424390	827334	1348050	1055930	1632460	739265	1895920	1180210	1191100	2074920	143221	100218	185066	230944	217542	373532	262619	274023	157590	431834	101024	82574	260827	162371	121228	63524	178770	243590	49560.4	261294
199200	1023450	604142	1637560	1375480	808144	1310590	816652	606029	1034430	1577070	1393050	808664	1289470	1061870	1565960	723599	1833190	1150030	1161210	1997050	141119	100246	184135	231332	214467	371792	261292	271715	155494	427676	101435	80706.4	259232	162361	119987	62719.6	178268	241434	49468.4	259827
200400	1016060	581755	1568060	1343920	786847	1259560	792795	589139	1004250	1508150	1352430	778717	1219010	1030570	1489240	707856	1757150	1124180	1121720	1925070	139681	100528	184247	233674	212833	371548	261440	269029	154498	426768	102310	80266.8	257150	163127	118610	62518.4	178183	242112	49466	259342
201600	984553	559835	1505620	1309470	762663	1209400	763326	568960	965366	1419210	1307320	754112	1157070	1001670	1413130	686202	1668040	1086270	1079940	1832620	139426	100839	186248	239625	212926	374998	262777	266522	154187	427150	103391	79802.4	259199	165310	119064	62714	179118	242731	50315.6	259740
202800	949247	536746	1426070	1270170	735167	1162230	739882	549770	925398	1335340	1259430	724125	1091250	965208	1328310	662113	1586420	1049210	1034590	1749750	141096	102181	188951	245824	213145	380932	265007	268034	154866	431432	105880	80405.2	261116	167681	120343	63312	181825	245592	52028.3	264792
204000	919978	510873	1352520	1229990	706889	1115420	707976	528370	889487	1249360	1215870	698292	1033130	932623	1250710	637798	1503540	1002410	980346	1650950	142580	104565	193622	255379	216661	389900	271267	269781	156463	438100	110150	82187.2	264992	174032	123900	64953.6	186503	249873	55072	269690
205200	883739	487206	1267760	1185950	677782	1070150	681731	506330	853390	1174020	1163100	667984	969554	897960	1170490	615022	1416540	958163	927734	1564500	146260	108104	200059	268701	220388	400684	279220	273622	159296	450100	115602	85632.4	272859	181509	128964	66638.8	192222	257240	59414.4	281604
206400	846343	463351	1195350	1136350	650550	1024450	650954	483709	810766	1094850	1113460	638559	914717	862086	1097410	591626	1331730	910951	876820	1466700	150336	113246	209589	288036	227547	414960	291856	280055	163660	465698	124425	90350.8	282738	192785	136170	69654.4	202758	267430	65888.8	294105
207600	806335	438006	1118230	1079180	615222	974577	619788	460449	770528	1037170	1058900	608900	854996	825404	1020070	566654	1241020	867242	832630	1381930	156136	120345	220982	310758	236476	433951	306446	289529	170058	491184	137621	96636.8	297528	207253	146456	73714.8	216059	281703	74890.4	315825
208800	763025	411197	1054400	1024300	589000	927469	590522	436334	726948	949716	1005230	578204	796662	786386	949072	540772	1159840	821851	782216	1295250	165138	129704	238413	341306	249078	458802	327008	300949	178342	524048	153506	104615	314033	225791	160575	78626.4	232977	301293	86384.8	340204
210000	722106	386828	984470	966498	554445	878565	556352	413838	685308	880093	953122	549912	742378	748523	875900	514595	1075420	771924	731398	1209360	175804	142124	259165	377806	265030	489089	353488	315656	189900	563383	174806	116382	337788	250133	178921	85456.8	255049	327794	101322	375660
211200	683665	362241	913391	911900	525933	832465	528832	389449	644244	809739	901280	520142	682632	707647	805853	487999	1001210	726766	678982	1127490	188768	156262	286440	424766	285277	526939	385764	336126	205921	617507	202492	130414	367237	279200	202036	93504	282608	361708	117856	420676
212400	644567	338926	850228	862116	493976	786120	496922	366201	604517	745690	846584	495707	631292	668258	744941	463090	924508	677442	638134	1048350	204493	176851	322092	477790	310497	572806	424740	363476	226492	683005	236535	150303	405283	315786	229220	103856	316256	403594	137442	480104
213600	607063	317893	781260	808246	465932	742286	470456	344030	568057	680916	791651	466852	580336	629332	687020	438051	851547	632854	600505	977639	222930	199874	364610	539759	342016	631531	471466	398031	253972	760918	277335	174392	448480	359475	260187	115598	353523	453603	156916	550558
214800	569278	295936	723707	758489	435132	699555	442438	323664	531918	621471	739136	441504	538039	592993	631448	414474	782086	583424	564060	904034	247057	229859	417586	612068	378895	693126	525218	438039	287238	848120	323302	205633	501590	409140	295135	129352	400306	507016	176898	632654
216000	534203	274810	665938	709597	407256	658196	418874	302238	497494	566538	693482	415193	492674	554877	581977	391921	715428	541687	524603	837481	276483	259200	476233	689558	422117	761508	588685	491379	328585	948798	373706	241490	561192	462162	329714	143805	451352	566757	195487	729586
217200	503042	254396	612632	663613	378198	618754	391590	282372	463938	517619	649336	392715	455137	518352	534708	369256	652067	497024	485770	774118	311142	292508	546147	775615	468543	840020	657184	553086	378606	1054750	425737	281923	629740	518249	367653	159811	506946	628189	214325	839248
218400	472252	233491	563710	618061	353282	582163	369022	263604	433169	469898	607619	368461	419082	486414	493791	347844	595156	458994	449575	718548	349606	323388	619237	863828	520820	933183	734919	621727	435726	1167750	475970	323532	700543	574156	401530	175938	565501	692877	230188	949338
219600	442162	215248	519008	573041	327659	548320	344922	246684	404094	427765	566753	346642	387130	453737	451110	329141	543761	418760	418600	664182	390696	354883	697683	949418	577935	1018920	811425	695406	498665	1276240	524742	365164	777199	630050	436870	192031	627600	755582	245838	1059950
220800	414419	199162	476423	530675	306416	515159	326529	230306	377050	388711	528263	324939	356118	422250	410584	321507	496779	386860	392022	616285	435985	379043	775313	1039140	637354	1116660	887196	771351	565804	1378640	568321	400899	853591	678233	467036	207065	685886	819038	257397	1165830
222000	389492	183617	437880	493033	285764	484672	304605	214701	351093	355122	495338	306458	330335	391546	375514	307348	450241	354343	365614	569131	482168	403472	854716	1124350	696257	1212770	958171	845908	638562	1463350	608140	432283	932741	721503	497554	220962	742210	876566	268372	1263830
223200	364602	168002	401245	455540	265966	456300	289144	199710	327804	326026	464004	287175	303526	363432	341791	290492	411614	327705	342766	526672	524935	424662	927480	1194830	755196	1309090	1020130	915623	711762	1548130	638090	457766	1007070	754805	522990	233917	789796	938054	274946	1352250
224400	343171	154574	368993	421072	246780	427406	271057	187204	306043	296302	435526	269858	283032	338451	311855	273469	374521	302682	318842	486400	564142	443263	992995	1254340	811858	1390900	1076690	975182	784003	1609830	661066	479518	1081600	783976	545969	245557	836160	989472	281451	1418210
225600	322490	141525	339936	391729	229954	401460	254656	174035	284681	269496	407436	254547	260277	313260	284892	256283	341931	278610	295664	452649	599336	455973	1046810	1300570	864142	1474340	1119480	1025120	847529	1665460	674674	502216	1150640	802432	565675	255353	865199	1038060	287636	1473480
226800	305139	130752	315144	362408	215908	377158	240587	163424	266075	245298	380546	239270	242279	292106	261804	240566	312958	256962	276358	422954	626160	465965	1089990	1335320	915985	1547810	1156430	1062210	896078	1714080	679978	512588	1204250	820425	580739	263605	895100	1079910	291337	1506970
228000	288748	120054	291821	333958	201850	353626	225896	152469	247303	225181	354938	227438	224938	270560	238391	228990	286974	237024	260749	389348	642731	471882	1103710	1340460	947188	1546880	1130830	1013140	890566	1629110	656049	497264	1130590	788143	556491	247508	828316	916308	269707	1328610
229200	257091	98633.2	249786	291225	177762	313188	211199	134869	224694	180928	295414	211259	187890	225483	186350	203332	234384	192345	226790	302436	485599	336500	771442	948535	693728	1163360	743764	610028	663276	1014960	444308	304702	681466	502456	343913	154493	491726	502878	162624	721002
230400	190106	69415.2	185858	216994	132256	235361	163849	107756	175535	136423	217656	166464	154835	170810	143493	156520	181304	145075	175569	242401	267700	183664	439756	503202	418586	696273	410826	346262	416522	580511	239445	161150	420648	272270	196030	81710	283711	312386	86475.6	441680
231600	153858	54934.4	153071	175698	110484	191228	136230	97465.6	149543	124448	186417	140631	145413	150243	133160	129633	160911	129532	150265	223038	160206	115943	293495	323761	283876	492366	270189	230499	300924	389679	148756	99416	304649	180622	138547	53662.5	200052	242259	58612.8	323597
232800	138151	50775.6	137140	161066	98954	173105	122998	92120.8	141419	124124	173655	124009	138010	143444	132453	113416	154049	127093	138463	214564	118176	92429.6	239622	261304	224079	404420	208748	176642	245939	316160	114611	78938.8	264545	147170	120296	45414.4	166011	203645	48421.6	264401
234000	130160	49880.8	127873	149677	91701.6	167354	115387	85388.8	136882	123230	167982	113570	130280	137231	132333	104794	149920	124286	132096	208584	100454	80563.2	211248	231088	194530	355832	185486	163022	218424	291964	104092	70362	240219	134952	110294	42528.4	152104	197758	44324	257268
235200	125718	51625.8	120079	140612	86295.2	163156	108414	79277.6	132360	121010	166354	107228	125008	129862	132478	98365.2	145366	117915	125714	204330	97663.6	79641.2	214482	236010	195432	352843	186228	163873	212330	283320	101364	69115.2	243579	137999	114182	44048.4	155786	207701	44132	247792
236400	120932	52692.9	113279	129756	83039.2	162996	103984	74240	128843	117819	165050	100547	117185	121751	129207	92776.4	141284	111703	122251	202438	103159	82541.2	214008	246218	204878	353963	196052	182544	212372	306641	108599	72610	251689	149703	117828	46986.4	160555	228026	46222.4	267982
237600	115874	54228.3	108091	118913	80028.4	163696	99934	69337.6	123793	114165	164142	95737.6	111757	113908	125372	87950	136729	104914	119370	196728	110758	89442	230371	265492	232979	368878	214810	201503	220120	321243	115464	77695.2	265116	162665	130765	51375.6	175067	247010	49313.6	269291
238800	109762	53766	102725	107517	77547.5	164262	97476	65257.6	121326	111274	162376	91871.6	105174	107323	121251	83377.2	131965	99060.4	117665	192270	123480	97758.8	235041	281193	252475	372382	228716	222223	232029	353279	127050	85370.4	279149	176240	137306	55347.6	181645	257494	52361.7	285546
240000	104535	53290.4	99098.4	99437.6	75246	164590	95246.3	60862.8	117030	107830	158092	89256.4	100686	101206	118008	80266.4	128899	94088.8	115045	184262	134477	105858	248190	296588	281860	390022	251036	242391	249536	373318	135664	90626	286765	186288	147010	59918	197847	280402	56080.8	302858
241200	100039	52128	94162.5	91582	72172.4	164095	94586.4	58031.2	113805	106300	153945	86106.4	95508	93940.4	112606	76299.6	124708	89161.6	111503	180606	148577	116656	258700	314340	297921	397707	262692	254158	262608	398592	144411	99947.2	305933	200168	155582	68990.8	206640	284910	59832.8	317088
242400	95612.4	50432	90984	85855.8	69570	162572	93181.2	55038.4	110562	105786	149552	84624.8	94098.8	89388	114862	74735.6	125858	88606.8	112334	187931	184200	150864	348381	413458	405653	533841	384609	398986	380134	641224	221153	167469	519240	318134	278657	115827	384208	564022	111104	709816
243600	113818	62366	111514	97302.8	84523.8	194351	109915	67088.4	127101	131844	185765	101981	115748	107502	147519	88460	156272	106298	132367	240138	416166	334550	788849	939983	830845	1130720	851359	897388	783969	1366220	470357	370419	1019120	635549	547694	255075	733824	1053950	242870	1336450
244800	141298	83194.8	135766	115615	102896	230371	122231	74001.6	137304	149853	220323	107977	128079	119196	173145	96616.8	172600	110338	138602	269336	661068	475452	1083590	1369150	1127010	1581330	1166760	1240460	1073640	1764070	628088	482365	1267760	834732	643926	348738	874370	1239480	310483	1541600
246000	146425	91992.8	139568	117638	102768	231911	118707	72937.2	131872	143326	222367	100602	122070	112648	167853	93720.4	164833	99660.8	129095	258852	744606	505333	1134830	1494280	1197370	1693500	1212780	1289850	1133420	1853240	669580	508018	1325070	908031	658603	376804	901046	1242310	329697	1541470
247200	138330	87560.4	129476	108710	91453.2	214518	108634	66146	120391	128034	206048	89845.6	107560	101489	149090	86538.8	149144	86099.2	116100	229398	776917	507009	1103100	1514550	1167950	1692430	1220160	1261250	1126120	1859350	685961	516465	1309010	932970	661800	393062	902535	1225040	336360	1561890
248400	128104	79304.8	116799	98330	78965	196124	101416	60041.6	111123	114638	188042	81044.8	94792.4	92074.8	133648	80509.6	136036	76599.6	107088	206678	802560	519668	1094570	1521300	1134370	1701780	1245750	1227250	1111760	1871360	697217	525914	1308150	943593	671217	404940	916091	1214020	338440	1569930
249600	119223	70543.2	107928	91342.4	70699.2	185392	95630.4	56223.2	104464	105162	177129	75947.2	87722.5	84261.2	122848	77102.8	127429	69668.8	99697.2	190936	831182	530526	1097380	1520790	1121580	1716320	1285610	1213780	1113000	1898400	711571	532197	1312170	952778	680109	420316	935468	1220140	342734	1587460
250800	113278	64416.8	100860	86869.6	64993.6	177310	92488.8	53746	99304.4	97884.4	170238	70614.8	83276.4	78534.6	113701	74902.4	121372	65479.2	93720.8	180546	865169	533971	1096020	1529820	1122020	1734260	1310830	1211310	1122710	1905120	721945	536051	1322330	949162	684622	422882	953571	1222010	347008	1581630
252000	107720	59887.5	96224.8	83014.4	61440.8	169140	87952.8	51683.2	94958	93276.4	166298	66349.2	79666	72380.4	106505	73158	116014	62006.4	88893.6	173200	884632	532115	1084830	1509840	1119350	1724420	1305190	1207940	1123820	1890130	715708	531256	1326560	937623	690150	420139	959675	1222570	348083	1584600
253200	102881	56698.8	92874.8	78577.6	58421.2	160960	85062	49443.6	89735	89538.8	161729	62671.6	76888.4	68022.8	99768.4	71064.8	111304	59245.4	83612	166638	882534	542272	1071310	1474270	1106290	1712200	1283580	1197740	1110760	1872330	700860	529595	1322550	919582	693972	412867	960309	1210820	348168	1555760
254400	97162.8	53499.2	89056.4	73850	55982	152694	81932.8	47881.6	84964	85432.5	155614	59689.6	73531.6	64648.8	94985.2	68136	106434	56816.4	78018.4	160614	860730	544924	1060660	1421960	1094370	1682460	1264990	1184220	1095920	1850000	674258	527277	1311610	908037	701580	401960	957644	1182250	343984	1547180
255600	92062.8	52419.2	86678.8	69507.6	53576.8	144714	80088.8	47013.6	80002	82702	148258	56988.4	70972.8	61539.6	91896.4	63757.2	103024	55106.8	73404.2	155504	826034	545159	1045540	1375790	1079080	1645420	1249550	1166580	1068900	1827750	643660	523662	1301350	895700	699083	392144	957404	1155030	337908	1525240
256800	87497.2	51388.8	83545.6	65156	51918.4	138946	77898.4	46651.6	76197.6	81026.8	141580	55329.6	69304.8	59905.8	90308.4	59679.6	101942	53310	69721.2	152346	793189	541728	1031690	1332640	1066170	1602740	1230880	1146860	1041230	1800550	615542	520245	1285690	890825	698721	384360	953473	1129870	332872	1513840
258000	84554.8	50709.6	80806	61964.8	51034.8	135064	77559.2	46216	74199.2	81026.4	137692	53798.8	68710	59060	90141.2	56142.4	103707	52681.6	68086	151359	760806	539238	1012530	1296540	1045110	1565720	1214350	1126280	1016370	1775320	593070	519014	1270860	876553	687975	377660	946034	1107330	328599	1500520
259200	83270	50324.8	79295.2	59601.2	49970.4	134588	77363.6	46478.3	73486	82218.8	136515	53465.6	70441.2	59643.2	92645.2	53569.6	108082	52989.2	67814	154205	737343	536417	996460	1269190	1022280	1530370	1194620	1103370	986616	1748460	576488	510233	1254240	864305	676473	372557	933449	1084780	325439	1476300
260400	83544.8	50093.2	79538.4	58851.2	50279.2	137064	78706.8	47016	75189.2	86065.2	138492	54278	74389.6	61224	97249.2	52225.6	115516	53834.8	70145.2	160702	716102	529690	973072	1238870	994284	1501870	1168860	1078390	961502	1731510	566162	500249	1237670	846127	660958	363127	920472	1060440	319060	1462220
261600	85345.2	51436.3	81723.6	59957.6	51800	144803	82084	48121.2	78268	92886.4	143460	56327.2	80900	63644	105642	52211.6	127024	56289.2	74633.2	171326	697480	515573	949725	1209600	968316	1474490	1145850	1052320	937070	1700430	551286	487522	1216740	830842	644306	356714	906214	1035550	310643	1435240
262800	89988.8	53320.8	87092.8	62415.8	53828	155997	88285.6	49767.2	85153.6	103266	151824	60659.6	91049.6	69295.2	118201	53595.2	142565	59890	81864.4	186568	677625	501235	921252	1172530	936008	1446840	1114780	1023660	914549	1667030	538493	474875	1197290	809978	626844	344320	888722	1010890	299806	1414630
264000	96333.2	56699.2	95168	66316.4	57732.8	173790	98250	52706.4	94948.4	117359	164693	67084.6	105335	76513.2	133145	56558	164158	65704.4	92993.6	206283	658092	482799	895908	1136230	912342	1417630	1089040	994606	891285	1627490	519992	458274	1168190	788963	607154	334417	869670	983979	284879	1364340
265200	106024	62773.2	107010	73472.8	62958	199272	111023	57858.4	108921	136295	182133	77681.6	124703	86161.2	153175	61660.8	192338	74311.2	108606	232647	638645	466966	864888	1091100	884289	1379520	1056850	966189	864854	1589580	501214	441436	1142470	766847	588864	322596	844583	951955	268563	1327200
266400	118879	71084.4	123709	84210.4	70253.2	232760	130290	65474.8	127540	160250	205147	92462.8	149188	99453.6	178652	69720	229603	86413.2	130170	265831	618215	449125	836838	1048700	859433	1343210	1028860	937444	838697	1532800	478780	420616	1106790	741122	568708	310779	818125	915953	250885	1273150
267600	136248	83273.6	145847	98161.6	80246.8	274978	152766	75654.4	152540	190820	234929	112802	181773	117193	209873	80915.6	277255	102381	159133	307087	596305	432345	803482	1001170	831639	1297180	993811	905736	809255	1478960	456245	399413	1073470	718353	548373	298502	787131	878608	235077	1226450
268800	158974	100197	172902	116876	93210.4	327845	182918	90204.8	185655	229265	269210	137575	221835	140576	248880	96534.4	337521	124675	196934	359199	571289	415496	770809	953281	803835	1252140	961186	877383	777022	1421080	434124	378494	1032390	687454	524961	287041	757022	842258	219320	1173640
270000	188312	121805	209311	141982	110498	389008	217717	109414	226479	275440	314380	168549	272765	170149	297086	116322	412078	152604	244291	417080	548410	399487	737772	903953	780004	1201580	925231	839431	741366	1361040	412043	358506	990851	661743	502411	274100	727617	802869	203698	1109320
271200	222474	145570	253915	174374	131743	462329	257014	133448	276266	334761	365874	204868	334066	205755	354260	142203	502601	188225	302566	489636	523888	383703	701022	853366	747141	1154630	887772	808228	705630	1305860	390487	338381	950000	630337	478938	261694	694254	767508	188971	1050930
272400	263167	174655	309203	215382	157989	542643	303761	164007	334345	401354	427816	246330	405922	249078	423333	173871	614258	232320	370527	570186	501568	368492	666842	807212	716858	1110900	854044	771406	667527	1241870	369296	318420	908658	601604	457701	248699	662988	732832	175596	988607
273600	311481	204622	377765	267570	188748	632622	351492	199172	402061	483346	498824	294514	489624	300312	509075	211438	740111	283364	450650	661250	479700	353234	630065	760360	683118	1062890	819383	742389	633628	1188730	349020	301040	870790	571176	436135	237349	630992	696726	163417	929055
274800	367598	239032	455084	333430	224868	728978	404995	240119	479392	577429	576133	345196	583230	359175	604150	255481	892433	348252	542115	767085	456089	337445	597307	716020	651918	1020400	787156	714728	598750	1133510	328733	283680	829058	540510	416572	226507	604090	665522	152005	873978
276000	431121	271146	550032	414927	266169	832724	460276	285781	563384	681926	664016	403326	693222	429842	716141	305755	1057660	419950	644683	876342	435646	323520	565583	674274	624737	976088	755539	681918	565631	1079090	309612	268401	790810	514453	398754	216859	577141	634330	142190	816478
277200	502996	303496	656300	510362	311871	937573	517361	334390	659148	802715	758259	464923	808582	507165	841586	361427	1245560	502696	754442	1000720	415362	308596	534111	632372	596129	933082	726521	652835	534812	1031230	292000	254094	752613	487732	381288	204754	550026	605374	132222	770515
278400	580807	337773	772758	620938	365458	1044070	580964	384813	756614	925494	857833	525982	936404	594964	979938	421984	1456670	596513	868224	1125740	396071	295098	507226	594659	571536	893517	701581	622750	505173	984424	274753	240738	715299	463260	362706	196215	524852	579122	124285	716129
279600	665204	368497	899436	741851	422077	1146370	637882	442231	857677	1066600	958695	590538	1067910	688263	1126770	482455	1677080	691544	984376	1259250	378420	283066	479602	558219	546312	849461	675057	595289	476768	942987	259670	228476	682713	443706	347541	186924	497093	552660	116534	674004
280800	753663	398703	1031770	890314	484696	1246150	701186	498120	960148	1202730	1062000	651167	1198560	787253	1276520	546923	1899980	799549	1094940	1395220	361269	270168	456227	528665	526450	812253	650269	571919	451966	905341	246506	215353	650850	423351	331958	179167	472798	528196	108763	632734
282000	841912	426324	1171230	1030310	546088	1348140	756540	558458	1061890	1338860	1165910	717545	1338450	887893	1433890	609438	2115480	908342	1208400	1521200	347497	260114	434367	501092	505319	776048	624758	550307	425322	869792	234397	203303	620024	407414	318155	170993	447662	504341	102191	596988
283200	927631	450248	1309400	1166990	610475	1437630	814970	616352	1160920	1478520	1265420	776069	1469200	988574	1590790	671664	2333750	1021100	1314070	1650800	332823	250415	412300	477030	486210	742590	599486	531879	403714	836723	223439	193062	590357	390981	304566	163569	425526	483759	96336.8	565131
284400	1012830	474905	1447680	1305330	676037	1521670	866926	671872	1254630	1606770	1361030	831089	1596700	1087130	1745990	731908	2542770	1129700	1406730	1760220	320568	241353	393877	454066	469853	709762	577863	511902	380162	806868	213843	183793	562417	378365	291381	156904	404434	462339	91066.8	533900
285600	1095380	498122	1572500	1449550	735349	1590910	914093	721168	1337630	1732820	1449950	881796	1709540	1182160	1883540	787886	2722500	1233040	1488320	1864790	309181	234614	377043	432779	451800	678098	556252	497913	359857	780417	205772	176047	538286	364570	280291	150555	384548	444958	85744	510498
286800	1172010	519471	1694750	1593940	797909	1652490	959588	768967	1416840	1835790	1526760	923298	1811680	1277260	2021510	837198	2892030	1328910	1558490	1951740	297451	227082	361532	416232	436258	650425	540633	482986	341848	754718	198703	168805	516087	352944	270139	145228	369456	429312	81512.8	485835
288000	1241380	536785	1799500	1714060	849058	1702590	995088	811258	1479500	1928910	1597570	961485	1895940	1357900	2135340	880376	3018100	1407610	1618480	2023780	288364	221513	346106	400966	419930	625666	524459	468542	325036	732910	192513	162013	498796	343975	261264	139808	354749	413991	77043.2	468421
289200	1300420	550398	1890170	1821150	905242	1741690	1027080	851073	1529840	2005950	1651530	990493	1956050	1431130	2237040	918252	3128860	1488040	1665260	2086590	278584	215376	333478	385543	405513	603048	508979	454316	309758	714049	187487	155455	476960	334118	252558	135445	342064	400846	73353.8	452280
290400	1356720	561692	1969750	1921290	954814	1768140	1051200	881585	1572400	2054250	1695500	1016670	2008230	1491190	2322720	947049	3189520	1549320	1693400	2123880	270207	209988	321519	372682	393273	584110	496672	441648	296023	694876	182470	149798	460450	326391	244236	131366	330114	389464	70416.8	435837
291600	1393790	564842	2024990	2001680	994870	1780650	1067990	911231	1606800	2097420	1730230	1032600	2038790	1533810	2382860	969674	3229750	1604290	1712850	2156740	263648	205926	311885	360869	380468	564366	484399	431556	285009	678162	177779	145467	445130	318688	236096	127176	320046	379155	67302.8	423801
292800	1426310	568531	2069300	2057950	1035930	1781540	1080840	927127	1633360	2114290	1760400	1043050	2052590	1569980	2428530	982715	3253220	1645780	1720260	2166990	256807	203120	303838	352242	374866	549330	474684	420229	273806	662116	173464	140521	430548	311750	228825	124009	310900	369796	64777.6	410348
294000	1449950	570230	2095810	2088190	1060140	1771200	1087800	944320	1647320	2123370	1773970	1051960	2046370	1590630	2448620	990933	3240700	1664030	1716320	2167720	249878	201246	296539	342355	363376	534654	464356	410007	262458	648007	169811	137369	418604	306347	223032	120356	302538	360896	62702.5	401095
295200	1461630	572589	2107020	2103380	1085690	1749270	1094500	948192	1650990	2100220	1783910	1050620	2027770	1601540	2446960	992256	3218470	1674840	1698310	2150610	245662	198841	290851	335275	355730	522980	455217	400963	252890	634851	166207	133507	407007	300796	216942	117226	295060	353860	60598	392317
296400	1460430	567319	2101210	2105100	1095980	1720050	1092710	957128	1636770	2067520	1780810	1052390	2000740	1599690	2424940	987543	3159170	1656650	1674070	2118970	240564	197268	285246	328880	349205	512326	447192	392540	245581	624431	164339	130393	397489	297540	212479	114218	288806	347343	59329.6	383926
297600	1454930	554462	2069190	2092960	1105610	1675420	1092320	958235	1627680	2033850	1765260	1038560	1956810	1591630	2381340	979581	3083300	1632070	1641420	2086650	237138	196264	277830	323149	342335	504409	441955	388405	239878	614832	161772	127723	389394	294004	206985	112625	284595	341747	58034.8	378722
298800	1436680	544331	2035800	2068440	1108190	1635350	1079410	944266	1606270	1976380	1747550	1028630	1915510	1577640	2330560	967262	2988990	1595180	1603600	2036200	233965	195438	272674	319413	337089	497192	435110	383772	234382	605366	158836	125949	382340	293638	203202	110740	281882	336894	57295.2	373048
300000	1409340	530796	1980230	2021400	1100810	1591640	1067510	936414	1573690	1920480	1718160	1011240	1851470	1551680	2258580	950974	2894640	1550710	1561930	1991750	232192	195302	268911	314403	329820	490295	431003	381001	230932	600355	158224	125067	375478	292680	200577	109028	278369	334735	57005.6	370790
301200	1381340	520560	1923330	1976820	1094600	1543200	1050280	921295	1528370	1849910	1691860	993857	1791970	1526490	2181050	931408	2778090	1505820	1517610	1933060	229555	195004	266301	313195	327066	484768	427888	377297	227660	592477	157847	123923	371436	294361	198344	107837	277052	332974	57516	368113
302400	1346490	507366	1852580	1924450	1074710	1491520	1035920	905488	1478540	1788470	1651830	973488	1720810	1490330	2089090	912215	2649980	1459650	1466590	1877940	228222	195528	264295	313137	324085	481306	426420	377278	225420	591280	158792	124750	367559	296815	197274	107135	275790	333133	58632.4	369175
303600	1308050	497494	1783520	1867930	1053660	1444470	1018680	882700	1439310	1710910	1607160	949020	1649100	1449770	1993330	891478	2537140	1415570	1410730	1812910	228854	198994	263827	314932	324010	481295	427166	377612	223406	592228	160571	125670	367890	301986	196909	107112	277679	333171	61167.6	369675
304800	1263610	484130	1708460	1802700	1022980	1391120	995188	859253	1398300	1640380	1559770	926100	1574950	1406870	1894190	867090	2426700	1360720	1353710	1750580	231442	203645	265162	319636	324696	482626	429070	380046	223265	595108	164744	129267	367443	310069	198342	107450	280486	336663	64489.2	374048
306000	1219800	468396	1632780	1715250	999639	1333860	973552	831612	1342920	1563090	1508870	894647	1497460	1365380	1793310	841726	2309610	1313020	1292930	1690670	235077	209596	267883	326656	325780	487242	434980	387026	224131	604296	170025	133124	370735	318639	201452	109836	285794	342723	70276.4	380182
307200	1174020	454917	1557490	1629460	965484	1277140	944934	802803	1281920	1487840	1460670	869674	1424590	1317130	1692040	814780	2185900	1248160	1231000	1625960	240113	217982	272820	338654	329850	493370	443698	396200	226784	619885	177662	139898	378074	335562	207760	112905	294042	350785	78138.8	391667
308400	1123840	441980	1478250	1556390	936791	1225110	917651	774190	1222980	1414370	1405210	833830	1346770	1261430	1592100	789550	2066590	1192670	1170850	1565080	247902	229012	281634	355188	336088	502658	456562	410844	232335	638744	188038	148557	384836	356824	216117	117922	304538	365463	89470.4	405124
309600	1075840	428135	1400320	1481980	900471	1173490	882264	742948	1168830	1341800	1348650	806447	1277310	1206810	1495710	763044	1943800	1124750	1113860	1504340	258172	243137	295111	377788	345090	515886	475262	428090	240462	663882	203032	160811	397529	385792	229593	124343	319731	381414	102558	424205
310800	1024910	410727	1323530	1410240	865537	1122400	855901	714056	1122300	1268960	1285240	773228	1203550	1148490	1400660	735856	1833570	1068430	1054450	1442210	271655	259455	312688	408207	357698	534963	501450	450456	251132	703139	223132	176555	414033	423606	245684	132377	339462	403506	117213	448748
312000	977424	395009	1248480	1333650	825358	1070980	822278	681970	1069580	1194150	1228840	743102	1138530	1088650	1313580	709130	1724920	1008480	998391	1375030	291039	279724	334390	447284	373010	555534	533226	477308	264554	748218	250780	195965	434970	475782	267015	143987	362864	430856	134790	482852
313200	927197	379363	1174090	1258470	783966	1024050	791251	656572	1011880	1127650	1168090	709308	1067170	1026080	1224080	682693	1614070	953447	941020	1311900	315331	302816	358878	498013	391527	581542	572152	511968	282912	804994	282441	220313	461917	535965	294655	159749	391380	464612	154888	530420
314400	878386	364763	1103840	1187200	744156	977075	756120	625564	953389	1057230	1112410	675836	1005480	962092	1143650	653900	1513920	896288	886528	1236450	344305	327242	392162	561580	416762	616384	624471	554095	306522	869221	320554	248272	494431	613760	326837	179506	425867	502443	176488	585964
315600	829252	348548	1036250	1118600	697865	927662	718292	593624	898130	993392	1054210	643816	944007	904497	1062090	626863	1408440	837503	833845	1173210	379404	355554	430525	635241	442714	653434	678101	605846	335837	947265	365133	282015	532623	694033	365704	202707	466150	549879	197438	659655
316800	780081	332927	974484	1050410	661722	879852	686192	561001	847316	926399	997341	608130	880028	847210	983577	599235	1312940	787712	782705	1113320	418982	386946	476086	721054	475891	699889	739234	663000	373048	1035450	413959	320539	574165	777710	404726	230777	510459	604810	217003	742624
318000	729764	317329	915797	982364	618330	834557	649377	528166	799405	863714	941194	576652	823209	788613	910898	570991	1213540	732365	735080	1048300	463306	421741	525567	813703	512725	748154	803296	721446	417966	1130500	464421	364663	625150	863165	447019	262681	557495	660877	234483	845607
319200	683025	301344	859268	917474	579569	791585	619624	495069	750576	802879	886306	543418	764997	729101	841382	543248	1125390	683858	688334	988331	511946	457423	578709	909530	553936	809645	872033	785996	469594	1226820	517079	411988	671896	948538	489698	295660	608838	726376	250026	955741
320400	636114	286451	805706	852899	541816	750687	582917	459820	699909	744974	836651	514234	712108	670877	775716	515593	1039440	631332	643844	928275	564544	493901	637294	1009150	596944	868650	941298	846263	529581	1317960	565256	459733	720609	1036580	536714	328952	665628	788486	266729	1076470
321600	593324	272939	750857	796398	505865	713402	551437	426618	653423	689817	785423	483159	658497	620780	715840	488006	959393	589722	602737	872958	616702	531693	695181	1096730	640614	936669	1010210	908398	596547	1409410	612606	502588	768132	1119060	580892	359550	723690	855261	280254	1194340
322800	555146	260695	698196	743996	471709	676128	519461	394005	608095	635539	739114	455254	612010	574385	658396	459022	885515	543403	562944	819182	668244	566095	758491	1178710	689394	1002210	1072890	960320	669363	1490250	655354	541263	816467	1199290	626884	389756	779793	915693	293016	1305450
324000	516727	245542	651426	693448	439421	640290	490475	365763	567484	588270	692958	427408	565144	528624	608232	433821	814434	503354	524830	768024	718858	593920	812979	1244540	737381	1068180	1133310	1013050	748483	1568020	694104	577216	860316	1263120	666516	414153	831039	975579	302808	1407490
325200	482171	232763	605825	647839	409144	609647	461308	337131	528151	542051	653150	401677	522501	487142	562229	407813	750780	464040	491765	715909	766601	615523	873454	1306850	790516	1134520	1190090	1055090	824632	1627890	723034	604638	901968	1318610	702946	436860	880920	1029290	308968	1493120
326400	449501	219392	561233	605747	380199	579784	434852	310941	490927	500787	613032	376108	481912	448647	521044	383697	693675	428992	461542	671222	808930	632885	926039	1351470	839564	1198690	1237170	1093430	903408	1685360	747725	628538	941244	1355450	731278	456116	924963	1078880	315440	1579850
327600	421755	206110	523501	568350	355426	552862	408092	283071	458403	460657	574969	352738	444658	414481	479337	360238	640478	396847	432738	628611	847224	646268	979411	1393750	894328	1253950	1283410	1124980	974002	1728160	763108	641488	974264	1389320	752493	471067	966427	1114760	321291	1638480
328800	392236	194031	485798	532562	330764	529070	383204	258688	426397	424642	539243	332231	409697	381444	443068	337714	591970	365684	404185	590950	878907	658037	1026930	1419820	944865	1300990	1320800	1154990	1039070	1767360	775456	652240	1004230	1410000	770361	483231	1002300	1142060	325446	1694810
330000	366517	182960	453501	501060	310373	505163	361996	237348	398359	390301	508074	310831	379769	353108	411988	316748	548170	337172	378511	553711	902770	667215	1071670	1443890	1000220	1345710	1357100	1178150	1090990	1790510	780669	657746	1029100	1429920	782073	493698	1032990	1163690	326175	1723040
331200	343349	172873	421906	473930	290716	484020	340638	219869	372332	360550	482342	293092	351603	325852	384831	297598	506165	310713	355420	522776	919902	678523	1108050	1460240	1048530	1385680	1381700	1195470	1135250	1816510	783688	662790	1053550	1439800	791877	499990	1060310	1179270	327804	1751920
332400	322343	163352	392115	445142	272536	466118	321935	202185	348062	332776	454590	274284	325749	301870	360102	279511	471486	287060	334375	492110	932089	685388	1140360	1473090	1099080	1416170	1404860	1206160	1166050	1834110	784961	660860	1071890	1447990	799782	503947	1087800	1189700	328255	1766590
333600	303231	153948	364726	416268	255764	450202	302374	186360	326463	308654	430238	259211	302691	279747	335963	263871	439539	265209	312914	466858	937347	691596	1156960	1478070	1138260	1438420	1419090	1215270	1186700	1848990	783620	659829	1090780	1454940	810435	506546	1103680	1194420	330312	1783210
334800	285812	145001	341405	390356	240335	436859	288272	172214	307647	286473	408718	243881	284172	261967	316930	247842	411021	246592	295855	443095	944962	696192	1172100	1477990	1175430	1463860	1431410	1221370	1199180	1857070	779822	655777	1109520	1462300	813938	509802	1122890	1197610	329074	1779150
336000	270594	138979	319897	366143	227156	424428	275371	159660	291594	267464	387470	232568	263622	243552	294126	234764	382874	226345	282263	412702	935845	698937	1150110	1422330	1143620	1409670	1346550	1142200	1121370	1725290	744633	609202	981864	1367020	761092	459920	976110	939098	297339	1470690
337200	236234	115389	258883	315708	196272	380322	254248	136887	262863	206764	326748	207840	201758	199996	223814	202122	296556	172773	243032	317093	690789	486852	795512	943084	773929	984201	833921	672348	779526	1062640	488654	353230	569343	817428	463965	270529	526168	483346	177459	778481
338400	171981	82284	185328	233940	147160	291542	198410	106447	208340	155972	247804	162868	158191	155190	176648	153320	233956	133228	193581	260448	377480	263351	441381	481270	461924	584229	467345	371409	478376	630471	264906	178811	349648	447283	263063	140250	311036	293598	94197.6	486966
339600	141584	69499.2	157710	193182	125416	259411	174048	97576	193015	147140	222388	144626	158082	146270	175007	127669	225912	125315	176789	256450	233020	164210	284534	299767	321824	404131	318912	248248	349318	437104	172554	114311	257628	305228	191142	93212.4	229850	220593	64261.3	358236
340800	134142	70002.8	150667	178081	117732	259147	169274	98573.6	202819	154253	219549	143163	171925	151900	188949	116821	236719	126383	180120	265694	177573	125783	221868	233931	253658	315338	250419	194666	287164	348051	136613	90046.8	224880	249588	164128	77008	194528	188164	53571.2	294560
342000	134859	76029.6	149467	170827	116718	268367	172901	100870	216678	163196	224101	144074	186065	158182	204359	112419	252729	129923	189744	279443	157117	110870	193892	205152	218021	270266	221878	177042	248086	326471	125611	82693.2	214991	234875	148970	71185.2	180120	177729	48825.6	281648
343200	139197	83040.4	154004	169069	117911	280124	177124	101573	227732	172710	232378	146305	204012	162906	222465	110952	275538	133186	201025	291001	151594	106273	186486	197745	212513	259388	223952	179616	241153	319410	126006	80926	208917	232311	146843	71548.4	187631	188079	49344	289786
344400	146058	89480.8	158712	168645	118690	287962	182134	101706	240098	183106	243148	149049	218703	168918	237299	108933	295477	133909	210531	306789	161393	113061	197707	209699	218228	261233	229716	186037	242530	328416	132577	86755.6	221764	251820	156089	78121.6	199712	195938	51151.7	285044
345600	150948	93124	163642	168936	120924	297562	186333	101643	248734	188294	245723	149270	225910	171592	248555	108052	308044	135280	219511	315040	171545	119172	203992	215793	237074	265588	242686	203701	253002	354976	144592	92669.2	224978	263133	159758	83578.8	207902	208435	54004.4	310427
346800	155394	94855.2	167331	169428	120362	298070	188033	99876.4	252797	193709	248834	150026	232381	174862	251140	106720	309741	132951	222522	317498	181962	129113	220268	233844	257690	278231	254789	211718	259401	362696	151615	98387.6	234799	277098	171856	91775.6	223073	218258	56538.4	308618
348000	156647	94155.6	167482	168429	118842	297192	191724	97953.2	255315	195552	247274	148873	231501	173784	248687	105726	309613	132824	224757	319518	198090	138032	228622	243482	271294	285213	265402	227720	269141	392170	164511	106762	242603	293714	176334	98740.4	231308	224908	59349.6	331575
349200	156805	90235.2	167398	165082	116175	292209	190169	94052.4	250300	195861	242922	147188	233215	173784	246300	103789	302362	129768	222298	314387	209830	145748	244691	261248	292413	299666	278721	235519	277575	396454	169640	112358	251754	305159	189420	106459	245458	230764	62005.8	324038
350400	153466	85816	164251	159894	113794	286168	191884	91902.9	248150	198776	242269	147882	240707	174656	254150	105042	311502	137537	228960	341614	267242	194525	332921	364046	411103	416356	419095	370752	405823	669043	271758	201590	440126	541356	347405	183720	483054	462460	116518	744420
351600	193816	105522	214229	196902	144103	358518	237542	113512	302407	265691	310737	183774	322920	225729	333557	132455	404048	178450	281394	448964	580686	427836	707689	868698	843779	867485	901705	782143	821184	1308220	550742	442195	814140	1111410	643230	385502	916527	861922	248733	1353710
352800	251735	137597	272105	247029	178660	432049	269863	133586	338232	322195	362117	202341	384693	269882	382863	154822	463740	200986	303004	507230	869640	605314	972876	1304620	1129610	1236330	1201070	1049620	1117790	1591510	702511	569140	980782	1374880	754327	499233	1069900	999257	304068	1523330
354000	266019	150054	283844	263370	183500	431091	268263	133207	325951	321498	360834	194235	379043	271847	364448	154472	453068	191729	289198	496085	963667	644157	1028860	1425510	1187150	1363500	1246540	1102390	1185270	1645720	743263	605116	1024680	1432490	777695	528994	1090640	1000960	313881	1505230
355200	246561	145193	265511	251600	167906	401404	248382	123786	296820	294357	333648	177308	343246	252310	322558	144706	413188	173302	265889	446830	990298	653689	999446	1438000	1160310	1396350	1236130	1083980	1178330	1648600	757838	622303	1018830	1434710	782762	544462	1078100	981924	319720	1500740
356400	224136	133476	239101	233615	148205	372619	232681	114028	272569	264483	305705	163826	305815	232767	284962	135978	373086	156299	248748	404869	999924	670475	987166	1442740	1127940	1413820	1231100	1052490	1149840	1651150	768028	635156	1019140	1434820	785649	558780	1065130	960172	321431	1479910
357600	207290	120491	219167	219263	132746	351318	220417	105263	256375	242283	284479	154729	279392	218525	256275	128894	345790	144258	236324	376837	1012120	686127	991582	1439940	1105290	1426180	1232860	1031580	1129580	1657460	772082	640684	1014010	1426630	786292	573601	1056950	939224	325073	1463930
358800	196961	110752	204856	212040	121241	333823	212045	98977.2	242446	227810	272328	147934	260020	210503	234232	124853	328434	136005	226334	356744	1016050	692647	1005600	1433220	1097960	1438480	1239380	1023400	1130940	1655410	773112	638865	1011020	1407510	787977	583636	1053980	923025	332145	1440690
360000	187793	102260	195817	206163	113393	318186	203964	94449.2	230051	215870	262926	142042	247646	201820	217782	121181	318122	129523	216686	340580	1012510	696526	1004610	1416120	1095310	1437920	1238560	1022230	1128220	1653140	764812	641363	1004650	1391200	794109	582320	1051660	904697	334813	1415860
361200	177410	94760.4	188439	199870	107385	302446	197501	90090.8	219122	207005	254632	137678	239643	194548	206114	118348	309410	124519	208514	325776	994753	695143	1000150	1386270	1093100	1428990	1236200	1026410	1119110	1638700	751904	647581	995981	1366070	803399	577088	1049820	893466	335956	1392720
362400	168992	90687.2	182141	191043	101967	289115	192802	87077.2	210303	200188	248698	133126	233154	187704	197965	115418	301529	121394	201806	312324	976751	696602	995536	1359010	1093990	1414630	1231090	1025790	1096580	1616250	737676	655892	989601	1343440	811937	569571	1046000	876644	337344	1367880
363600	159704	86415.6	177781	182226	97730.4	278034	189530	84728.8	206614	196845	240748	130864	227656	182934	191753	111865	295452	119259	198518	301972	958413	698640	990588	1325410	1094620	1396480	1228380	1027160	1070230	1599240	725275	662479	979928	1315270	813952	558650	1037580	870124	335065	1355280
364800	153612	83186.4	173544	173504	94798.8	268564	189881	83526.8	205473	193804	235544	128372	224169	180220	188871	108546	293958	118813	198369	293602	938645	694560	983932	1301870	1100940	1374290	1220080	1023120	1046270	1579450	714136	663371	977066	1294840	816376	555386	1029850	863340	335413	1336970
366000	150724	79694.8	170542	166749	93613.2	264872	189460	81997.6	209312	195364	233170	127872	222797	180945	188598	106385	298760	120125	202914	288726	921218	691373	970378	1274820	1102510	1349230	1212170	1016860	1025660	1561880	704864	661123	966983	1267040	815795	548347	1017040	858750	336002	1324230
367200	150814	78294.4	168922	162684	93811.6	264461	191256	81426.4	217606	198559	233957	127627	224499	185695	191075	105765	310688	124064	212390	285397	906766	684348	957987	1252260	1103300	1328360	1198720	1013560	1003520	1539750	693472	652282	962505	1243230	806460	544470	1002010	853137	336093	1303440
368400	153172	77757.2	169688	162432	95626.8	267951	194356	82617.2	231150	205968	237855	130378	230461	193120	197060	107523	328705	128428	227851	286100	894089	677619	940498	1221130	1091950	1306980	1184680	1013980	985815	1527910	687533	644981	954702	1212060	796793	534785	981920	849470	334581	1292080
369600	156743	77880	175196	165323	99990	275931	200661	85212.4	249385	217366	244063	134486	239532	205596	206359	111442	355600	135946	248036	288770	879750	666107	923520	1197390	1074330	1292070	1170330	1012670	963175	1508820	675827	628676	947981	1181860	786587	523237	964808	843843	331848	1259510
370800	162456	78690.8	184296	173177	105792	288898	208071	90115.6	273235	234233	253804	141750	253568	222375	219421	117506	388806	145088	273944	294110	862941	654822	908421	1165470	1053200	1270010	1151370	1005010	943293	1493060	664994	614860	942282	1150380	772153	507719	944019	834789	324894	1236480
372000	172167	80084.4	199028	186414	113891	307040	218226	97452	303376	255103	266310	153908	271383	243491	237951	126634	431691	158886	304875	303857	843305	643560	891115	1136760	1031080	1253860	1136280	995908	921130	1475150	647933	594695	933078	1116070	759152	494749	925270	823712	315586	1200720
373200	184992	82808.8	220507	203923	125890	332744	231624	108846	341239	281933	282846	170891	294603	270365	260208	137890	482680	173989	345314	317461	822655	631854	873391	1106260	1005670	1227930	1115540	988488	899428	1453020	630458	576165	925292	1081580	740973	478069	901597	808508	305796	1171140
374400	202918	87210	246877	229631	139058	365033	249326	124094	388517	316104	303545	192394	321850	302391	288620	153996	544600	194144	392259	336068	800541	619924	851136	1072990	980425	1204240	1096410	980141	877080	1431180	611240	554209	910479	1043680	722436	464487	880902	797700	295328	1128090
375600	225918	93178	279956	261880	156460	406324	270196	146430	444931	355670	328851	220149	357235	342322	325557	172754	618491	217829	449641	361022	779231	607152	837761	1037310	956843	1176060	1073840	965832	852084	1402540	590945	534636	898454	1008130	701336	448517	858759	779130	284370	1088220
376800	253158	103128	320089	302778	177517	455155	293128	174015	510666	405543	358547	254806	400734	388664	367429	197235	704727	248609	515774	393067	756235	593450	821204	999569	934170	1153310	1053590	949106	824461	1364080	569835	512180	879923	972030	675930	432448	836778	762832	272832	1044480
378000	286281	115738	370474	352894	203958	513374	320676	206776	585578	460659	394068	293730	452120	442876	421598	225350	810974	283192	590700	428336	732919	579062	801160	963043	913389	1123270	1028210	927633	792016	1329930	549135	489496	864737	933770	653076	416351	812028	741013	260914	998884
379200	324712	129476	426760	413080	236004	581364	353070	248342	670083	526882	431253	340075	509300	506273	483946	259423	931740	326760	677104	473555	709224	564421	776512	920731	889197	1096220	1007070	912146	761482	1297680	526754	467780	845576	894598	627220	397763	789200	725470	248810	955266
380400	369703	149103	492565	484239	274161	656057	389042	295442	764191	598820	472705	391692	576254	577768	559995	296244	1073270	375942	767808	522750	685416	548980	750112	882513	867464	1070110	983017	892651	725860	1259890	505162	446212	829533	858618	603902	379685	765210	704120	236848	911254
381600	419529	169594	563257	566470	316536	735639	426724	351006	864998	684138	516387	446755	654864	658603	647920	339718	1226950	432439	865894	580598	661192	532154	720408	841054	843581	1038660	959244	875706	693020	1229790	481962	426159	809214	819861	579214	362419	740359	686015	225369	872932
382800	476914	193360	644865	659133	366650	823640	467458	409159	971539	775988	563818	507957	739491	747221	747866	387421	1397290	495460	970160	644306	637384	516404	699706	804715	821768	1009190	937754	854345	657548	1191030	460574	406597	791630	786111	556702	346542	716359	666172	213048	828191
384000	539624	217886	732771	761947	421423	916870	514269	473744	1081610	876062	614864	572194	831701	842593	857739	440908	1571600	565298	1079290	712764	617279	500778	675595	767430	796064	976058	912423	835795	626095	1159450	440398	388159	768041	752003	536270	330392	692300	646992	202681	793850
385200	608720	242398	827667	877105	482520	1011550	564636	537438	1196510	982777	664270	637377	934839	946767	977440	496660	1756370	641373	1190480	785054	597020	484598	653673	734206	776490	947806	891783	817094	592809	1127220	421787	371290	751084	721835	515547	316472	670700	628652	191825	753346
386400	681806	266670	926085	995313	549936	1109870	611956	607958	1308470	1094360	717466	703435	1041350	1056760	1102520	555710	1928510	721765	1300570	859840	576960	469727	631841	701485	756195	914730	865786	798255	562766	1096100	403759	354733	730581	689574	495360	301511	648381	610799	182036	719834
387600	761432	293014	1024760	1122080	618805	1206400	658716	676680	1416200	1201850	768694	770040	1149420	1170790	1231200	619258	2101550	806530	1404640	935651	557702	454175	610297	671800	738902	888962	844468	779691	535865	1067630	386468	339750	708783	659319	478848	288840	629306	594014	172912	687060
388800	841091	319229	1127450	1244690	691921	1299390	708792	746590	1517910	1309300	822002	835997	1258240	1287250	1357260	678340	2263270	889174	1505410	1007780	539424	438596	592572	643942	721364	860810	821940	760505	508015	1037160	372170	325702	691652	634010	463061	277684	607265	577288	165316	653739
390000	920510	343049	1220600	1370730	764491	1393630	763227	816532	1610900	1418190	872255	895576	1364790	1401270	1480730	739779	2410780	975168	1594330	1080540	522507	424814	574207	617166	702984	836028	802474	743590	484238	1011580	358980	312387	671358	608223	448092	266358	586498	563763	157021	628157
391200	996643	362717	1315420	1478870	841434	1475730	812059	876936	1693790	1513740	921840	952876	1468560	1514960	1597850	794878	2550060	1058040	1667970	1143250	506780	411434	559930	595654	686466	810470	784533	727975	460326	982500	345801	299598	652534	588606	432678	256929	568097	549121	149877	600184
392400	1068090	384772	1395460	1586910	910870	1554830	853186	936671	1762880	1609000	968315	1005380	1566700	1613990	1704610	849878	2669630	1134720	1726280	1204820	491105	399135	543090	572003	667146	783495	767703	712510	440549	960683	334995	290087	634230	569565	419451	247346	549375	533257	142780	576596
393600	1133620	400065	1470430	1691320	979118	1626130	899729	987224	1820370	1688420	1010830	1053290	1653460	1702600	1800660	900308	2768380	1213610	1776750	1262230	476737	386843	531134	554173	649859	760669	750961	698575	421096	939343	324997	278618	616504	550357	408211	240306	533229	522684	136838	555469
394800	1191280	415053	1536580	1779820	1038000	1684310	941360	1036970	1863180	1754160	1051220	1094030	1738230	1778760	1882560	941234	2834430	1277660	1811270	1312900	464752	377220	521447	538127	632410	741064	735274	683805	403131	915188	316126	270285	598664	534543	397795	233011	518806	510860	131304	531778
396000	1241490	426830	1585280	1853520	1090960	1748170	978203	1079370	1902120	1820810	1087630	1128250	1804410	1837510	1952430	980273	2875060	1332680	1840350	1358950	452658	367016	510209	520854	614176	718989	719902	672192	388465	894772	307093	262676	581260	520604	387348	225784	504730	499785	127714	514752
397200	1285480	437671	1624090	1917280	1142490	1785520	1010440	1113540	1926340	1864410	1119790	1155250	1860730	1887420	2002700	1009520	2909350	1397800	1853210	1397660	442942	356293	499310	508128	600732	701463	706155	661515	375595	876321	299350	255865	564530	505157	377851	219351	490892	490945	123669	498633
398400	1320200	447917	1657400	1965280	1180480	1816590	1035650	1150730	1940930	1892100	1151230	1174810	1907130	1923340	2035540	1029200	2917770	1436320	1858980	1429670	434664	348021	491411	498230	592276	683870	696709	648082	362183	857390	292380	250153	549449	492850	369192	214034	480742	482227	121277	482668
399600	1348560	455193	1669360	2000430	1211800	1844370	1060300	1185550	1945450	1915400	1177360	1188300	1938000	1945230	2053300	1046930	2897490	1467600	1853080	1455120	426594	339464	482581	486940	580692	665565	682236	635243	351818	839183	285960	245150	534478	481558	361106	208720	468918	474188	118998	470001
400800	1370980	461460	1670340	2019170	1236980	1857720	1081080	1206280	1942040	1921340	1202830	1197200	1956130	1955520	2060320	1057230	2883500	1490520	1830930	1474160	419225	331669	476014	478556	570457	650973	672526	622613	344345	821662	280070	239946	519142	471962	353801	205224	463142	467991	117420	457408
402000	1380870	469346	1666380	2021150	1253920	1861670	1096710	1223400	1929580	1913060	1224320	1201980	1962990	1960650	2046320	1062430	2836700	1494330	1803460	1489320	415169	326552	471813	473850	561820	636468	661471	611779	336365	806560	274949	236317	506580	463472	347309	201861	455850	462372	116977	445780
403200	1382640	476556	1646180	2008960	1265260	1865930	1110350	1235610	1913100	1899420	1242680	1200560	1954190	1948380	2022670	1062560	2784790	1491550	1773240	1500410	408639	320120	464830	470766	551118	623290	651928	604153	332339	793378	271382	232944	495008	456420	341775	198537	451174	457229	117230	437380
404400	1381710	477739	1626160	1989120	1271580	1859170	1122970	1237590	1890790	1872780	1253110	1194440	1935010	1930850	1985880	1057160	2737730	1486250	1736310	1508060	406561	316670	463086	468983	544216	614213	646501	595950	328846	780338	268958	231444	483588	451400	338123	197356	449682	454310	118117	430162
405600	1369400	477683	1594140	1955620	1268080	1843850	1125740	1235930	1871040	1841660	1261990	1189630	1906300	1901410	1937730	1049130	2671940	1465870	1696420	1506380	403659	314449	460061	468429	536868	604691	640339	589004	325928	769066	268033	230590	474039	449546	334231	196498	449968	451035	119600	422308
406800	1352080	475083	1556720	1916470	1258240	1832290	1125810	1223440	1841770	1804380	1266280	1177500	1863420	1866140	1885150	1040550	2596550	1444980	1658400	1507020	402241	313384	458292	469755	529224	594435	635775	583445	323840	762250	266082	231170	466128	449516	332328	196137	452002	450792	122080	419703
408000	1335050	473866	1518920	1872480	1245390	1804740	1125710	1212160	1801990	1759750	1266970	1162970	1824380	1825910	1826670	1027230	2530620	1419820	1615410	1497280	401036	314846	459010	475686	523787	590726	634737	578510	324348	754366	266911	231899	457424	453060	331581	197699	458338	451782	124874	415426
409200	1310950	475113	1478240	1821600	1222670	1779040	1124620	1195010	1774130	1708930	1265200	1147190	1776610	1776690	1761250	1011780	2450160	1382130	1571410	1489610	402461	316602	460719	484835	519147	586950	633002	573262	324346	747879	269486	234235	451406	461785	330503	199751	466323	452170	129707	411763
410400	1281940	471338	1428890	1766480	1201820	1749670	1123250	1173690	1731450	1661770	1259670	1128590	1721190	1725470	1696230	992632	2369300	1347230	1528140	1480780	406666	320998	463722	498276	515753	584613	635449	571767	328079	749285	273110	239458	445720	471380	332771	202617	478441	456202	135455	413986
411600	1251310	467782	1384180	1715080	1176360	1707320	1116790	1146440	1691860	1607150	1249650	1105090	1662870	1669870	1639710	971996	2295860	1310890	1484470	1466410	410668	327718	470490	519587	516829	586151	642084	572332	332067	751018	278113	244544	442128	489780	336941	209450	494679	463817	141500	416861
412800	1218720	461038	1335790	1656290	1144490	1664780	1103770	1122530	1647060	1550560	1238890	1081380	1605930	1615400	1575150	949910	2213430	1267240	1440470	1448930	418823	338982	478750	546541	518498	587991	646866	571553	337683	756902	286076	254424	441089	516443	343470	219011	510755	469264	150168	423597
414000	1181800	454947	1287340	1600730	1110310	1625120	1092510	1094570	1602240	1499930	1224970	1052770	1544990	1558810	1509270	920393	2127980	1224450	1394380	1433840	429145	350695	488222	576107	520218	591956	657589	574439	346466	765656	296920	264456	442074	549055	352377	230745	533308	480356	160518	436019
415200	1145470	450967	1236150	1541600	1078040	1575670	1074290	1063700	1549850	1444810	1205710	1022370	1485830	1504930	1446850	894100	2050790	1188950	1344740	1411940	444962	367768	502884	615646	525274	602200	669201	580913	356888	777408	310130	280275	441366	591807	365532	248736	560934	492705	172303	451439
416400	1109940	445176	1186590	1478120	1039130	1530580	1052360	1032240	1499660	1385210	1183140	991996	1425910	1446610	1381470	866419	1964480	1140870	1295490	1387570	464036	387103	519901	664135	534496	612468	684260	585610	370812	790810	329291	301366	445952	646091	381056	270132	592310	507260	185454	469516
417600	1064300	435088	1132170	1414270	998992	1481730	1026440	1001010	1445700	1330590	1157710	961622	1366290	1383460	1319760	842471	1876790	1091560	1245930	1357710	489103	409512	536005	718368	542350	627495	700924	593595	388166	813614	353293	328141	450708	706578	402440	296388	625037	524208	199885	498508
418800	1024160	424540	1081430	1353810	962789	1431220	1002810	960342	1390050	1270970	1127050	926093	1306280	1320870	1258480	815404	1795810	1050760	1193970	1328020	519505	433506	556607	782272	552736	647009	721293	606699	409109	838794	383288	359596	454819	775782	428150	330527	662990	545690	214540	536413
420000	980575	415842	1031800	1289620	922856	1375120	971899	921043	1338290	1212800	1097710	891234	1248840	1253880	1199250	785641	1711470	1001730	1145760	1290520	558699	462174	582762	855308	565458	671369	747593	619542	433503	865961	418895	401035	463773	856362	459862	368018	704369	571637	230598	577545
421200	936374	402417	979318	1225580	880847	1323830	937432	878552	1287320	1158640	1064340	856211	1188860	1190550	1136770	755542	1625140	951637	1095000	1258140	594915	491549	606276	933334	580864	694992	773355	632738	459994	898436	464780	448549	475575	942976	495341	410806	748729	598098	246728	628606
422400	892076	388503	928670	1164230	840410	1270010	907199	838058	1234190	1104720	1027850	816508	1129200	1124700	1080270	726804	1540770	907174	1044630	1219780	635980	521914	631802	1012860	595105	726955	805821	653109	495484	935660	516372	499439	487339	1030060	532242	455241	796664	630176	263570	691312
423600	849393	378818	880428	1107130	800555	1215430	871680	794114	1179110	1047260	989853	775759	1070830	1063550	1023550	696335	1467340	859943	995472	1178150	690986	555958	660469	1099470	614429	762867	840211	673347	536616	971995	571801	554869	501450	1119340	574305	506453	840631	661898	280354	754379
424800	806047	365694	829432	1051490	758207	1158590	835270	750704	1123820	991091	950805	738848	1017630	1001610	965741	663753	1384450	808760	947301	1135950	750737	589347	690068	1183520	633955	797558	872136	693085	582336	1010560	633699	613762	519256	1210090	619456	555624	885606	691038	297423	823974
426000	760600	353585	784028	994755	717315	1107050	798887	706667	1070940	939928	910193	701252	958944	940342	913224	636232	1305420	760838	902336	1092900	810110	623794	719392	1259120	654655	836392	907954	717531	638223	1050630	699079	669120	536805	1287560	662218	599496	928983	720384	312230	893194
427200	719458	340812	737621	942313	677305	1050530	763163	662497	1015660	883134	869605	663890	904174	881700	863405	606693	1235100	716715	857294	1043420	872170	656879	750729	1331720	677134	880462	945935	742359	697848	1089290	763656	721055	556520	1359300	706194	648220	976175	754958	326215	963107
428400	677614	328167	695685	888088	637965	999725	725288	621082	961847	831095	829949	629232	853576	825598	812481	577539	1160910	668208	812020	995623	933869	690636	783322	1396270	704621	921638	981834	762006	757830	1129970	827696	771154	578273	1422750	745157	689094	1015730	781743	337212	1026490
429600	635284	316028	652445	836495	601839	950481	690114	579097	911230	784782	789055	594663	801736	772112	763651	549758	1091000	627385	770776	951611	998503	721839	813925	1450470	729920	962506	1014430	782744	819993	1166470	888052	815978	600957	1471410	785879	721875	1051960	807834	347789	1087750
430800	596269	302353	614001	786260	565014	900192	657873	540736	860932	733203	748442	561212	756712	721568	720609	522185	1030220	585773	730803	904580	1052840	752458	844972	1496430	760023	1004610	1047750	803956	880643	1206080	935676	851825	622370	1506280	818644	755352	1085300	831992	357196	1142520
432000	561606	289962	576111	738203	529190	850960	623939	503980	814894	690066	711517	532193	713965	674002	675672	495711	967747	545342	693040	859620	1110270	783420	880903	1537670	798242	1046770	1079330	821684	935896	1238700	972294	883156	645019	1537150	848667	783300	1114880	854060	364166	1183120
433200	525080	277512	537784	693848	496266	808853	592876	468498	773843	649436	676419	502289	672896	629194	633227	470961	908164	508511	656148	817984	1155770	808898	911214	1565420	829484	1082590	1102000	839680	991435	1277410	1004540	908231	667022	1556440	876692	799286	1137140	871639	368975	1222560
434400	495016	265747	505565	652898	468044	767461	565067	434711	729913	607882	643075	473943	633691	588084	598334	448328	857134	473551	624009	778138	1198970	833038	941131	1589350	862170	1122110	1131140	855888	1044000	1309900	1025320	921840	688763	1567550	899419	817844	1159460	888672	373611	1251920
435600	465365	253402	474599	613213	440228	728492	538778	404654	691092	571002	610598	449896	600638	550444	559303	425289	806029	440068	593586	736964	1233330	856632	971775	1609310	898108	1155060	1151660	868015	1084400	1328830	1036620	935453	709943	1576950	918026	832662	1176780	900925	375560	1273340
436800	436565	237863	445910	571826	414270	692554	512317	377050	653614	537958	578511	426235	570154	514742	527962	405253	760399	410468	565767	702467	1267020	876885	995984	1619020	930319	1186760	1170000	882187	1128330	1357710	1044550	940538	730545	1580800	935807	836212	1187340	910106	376960	1288190
438000	412775	227115	421412	537371	390133	659636	491658	354344	621003	508277	549122	404597	543126	484587	499538	385477	722104	382040	539817	668156	1290270	892997	1017730	1623750	962757	1223220	1190510	897296	1165790	1382850	1047480	943023	747854	1579790	944675	840506	1196010	922548	376584	1303610
439200	390463	217092	398072	502529	368096	629464	470402	333633	584284	482741	523320	386857	519238	455370	470862	366962	687991	357667	516472	637883	1314980	910198	1037120	1631060	995217	1252400	1205380	910585	1192320	1394120	1046810	945138	768017	1580910	955700	848069	1204960	928492	375215	1303820
440400	368712	206924	376454	472375	349490	603420	454341	316641	555609	462157	501784	369411	497479	429798	445397	351038	656483	336793	495984	611335	1332250	921616	1053340	1627280	1019860	1273790	1219710	920914	1218480	1416640	1049240	946870	785826	1577250	962306	845712	1206010	930736	371844	1309310
441600	351316	195410	359134	446085	331529	580126	438548	300456	530707	442730	481930	353365	480557	408156	425241	336351	632599	316560	477765	588866	1346080	925883	1063140	1614440	1043370	1297780	1237060	932471	1240110	1432900	1044670	943428	800108	1567930	967214	847017	1214050	931972	369397	1311890
442800	334800	186482	343603	422257	315332	560461	425238	285973	509492	429033	465252	340496	466444	388339	405574	321281	611540	298901	463414	566626	1356160	931596	1078580	1609640	1063200	1310750	1250010	942742	1248980	1441930	1042640	941791	815956	1563070	966622	847051	1214880	931228	364175	1306170
444000	320286	178248	331290	399823	302159	544945	413730	272786	491413	417958	448095	328208	449932	368294	381068	311340	587278	276530	452828	531726	1342200	918556	1042340	1516330	1012050	1243560	1178510	877480	1157980	1300740	983914	863001	724702	1437110	855986	763372	1032050	723067	322273	1068330
445200	281493	147194	273189	338838	267866	480137	379403	228066	441100	339559	388634	296045	365518	297341	291710	265338	467128	206714	403555	415417	959004	616902	678821	987738	647682	823759	716190	518173	758816	769038	634896	497236	428019	878494	507886	430957	549676	380786	184352	576697
446400	206030	103598	205284	245494	200459	373777	299462	174273	356693	265744	313108	232238	298073	227691	236942	204414	374923	164322	329896	350860	503674	326796	388603	524358	393048	476777	412063	298439	446753	455980	355239	259219	264783	495024	307511	225848	337775	245626	100018	370623
447600	170664	85705.6	184889	208507	176308	344146	271797	163125	345974	269720	296081	208293	293068	213799	236642	175593	371847	156178	314594	348961	314376	206363	265987	335070	276473	318517	284185	202104	309348	319931	236609	168820	197142	347895	226466	151955	251905	180956	68749.6	266536
448800	161940	80157.6	185652	198493	168635	353028	265290	170115	373260	292636	298746	202592	303542	220710	260096	164542	399822	161839	328208	364813	242197	159037	209080	256258	218351	241572	225783	163702	251122	273236	193842	136339	167392	287876	185809	119930	204222	150261	55284	222905
450000	164370	82568.4	199535	201139	164968	370240	262710	178189	402612	318674	311793	204022	323211	235655	289390	161034	431594	168580	348119	380365	205070	138642	190800	222250	198771	212309	208944	149567	221176	249210	177184	119858	153771	258527	169964	108403	196879	142056	50916.4	207637
451200	171984	86307.2	212528	207892	167704	387777	269319	188746	434806	349599	328917	203664	339067	250329	313092	162426	465191	175767	369634	406688	202568	139622	190486	219332	190967	201328	200618	145790	208344	255734	182212	121092	158643	263197	168360	109223	194170	138551	50104.4	204808
452400	181833	89766	231971	222168	174025	408675	276514	198036	456287	368282	339225	206417	354838	264394	341023	168722	501891	183529	389772	420113	205485	141817	192159	218459	195594	203972	209928	153853	213343	261468	191823	123243	160603	265829	171004	114447	205884	146596	51998	214104
453600	191035	92451.6	243828	231660	178050	415574	279053	206892	470059	385356	349737	207318	362527	275042	353380	172930	520276	186325	403357	433467	217034	152600	200340	228657	199839	208648	214866	159543	218494	272504	205010	132647	172732	283582	182102	122195	212536	149145	53783.6	216184
454800	196336	93303.6	253650	240171	182690	424223	281613	210756	474144	385694	353612	206486	363918	281717	368680	176123	536238	188985	412618	431198	227924	161435	206256	232765	205239	214880	229898	172153	225826	287988	220014	139552	178834	293372	190017	129172	221547	155742	57080	230940
456000	199970	92255	253802	245360	179498	413168	278149	212046	468272	385456	355673	206290	360933	286050	370807	176259	533182	186133	410707	431142	240683	174004	219376	246802	214278	224622	237442	176970	222500	291376	229448	146658	190486	309172	203470	139168	232431	156905	59696.4	231130
457200	197303	89638.8	250911	244693	178047	409587	277966	211978	461490	375464	352266	203003	348860	283017	369418	175690	530584	185714	407624	423754	254731	182971	223391	251946	218936	230668	250241	190455	229093	309836	244998	153688	196930	323313	208932	145817	237041	160823	63274.8	247134
458400	195082	86836.8	245454	242190	173673	397011	275953	209586	452796	371884	351758	203576	354423	287392	381507	178882	545529	194791	418820	444624	327068	240481	303586	345506	305496	317910	369571	283072	322750	499521	375955	258280	338533	524002	360937	255644	448616	302859	112442	501061
459600	241921	104000	314270	298649	219785	492594	349336	273039	570462	475349	442753	262229	450443	374528	479668	228637	712585	256723	524764	564473	740280	522409	639499	790911	644059	678862	793289	605425	667690	1001350	756399	541808	649658	1026200	659592	546510	842101	579990	235618	913809
460800	311356	136414	389532	377751	270951	585380	406307	336534	649386	545116	511187	297276	516839	451844	529219	268688	794802	297333	569548	630032	1161570	759967	883286	1199120	897817	1005330	1098100	842721	957462	1299790	983429	716301	825515	1299880	791605	730691	1005160	709117	300156	1050410
462000	331642	154787	405780	406505	277195	590997	401807	340378	621988	528694	506976	295050	503912	461491	509595	275448	771064	288187	538049	597522	1288160	823842	942484	1307190	973111	1136610	1187940	921185	1053850	1378500	1042870	755055	876578	1344360	813686	776811	1038580	744104	316465	1081650
463200	316163	156316	379742	393908	256217	551661	372513	321475	568447	481767	470957	272908	454201	434486	461504	260211	706863	260255	490198	539056	1321520	833376	953024	1325850	994452	1189840	1213330	936815	1067930	1400360	1065230	765753	892578	1355840	816471	796556	1046270	749237	324910	1084240
464400	291430	148718	344922	371240	227868	510312	344895	298527	523076	432002	437525	252678	404506	399664	413958	243625	639281	234712	452202	485731	1339040	843524	948242	1332660	994698	1213790	1217640	939133	1059650	1421320	1071630	775661	904128	1356250	818150	803286	1046400	742974	330862	1073590
465600	271849	137214	315306	352132	208120	480369	326340	275474	488504	391892	411825	238721	364819	374088	376139	229926	589257	214299	424053	449100	1344340	851604	941216	1323550	989475	1222620	1225600	945120	1046590	1439280	1069880	782083	910003	1345250	819352	807223	1042270	737384	337662	1065280
466800	259121	125871	290813	341925	193936	458124	310987	258385	461614	361703	391617	229413	334135	356455	346738	221026	547872	198834	401561	419351	1343520	855508	940508	1303520	985216	1223610	1232070	955168	1041750	1439940	1058900	783301	910010	1324710	819890	806656	1038420	731908	345416	1056770
468000	248639	114780	274468	329946	182660	435312	300482	243032	437824	337594	376054	223678	309815	341861	320833	213894	516567	186473	381532	395414	1336900	856546	938534	1288090	981011	1217450	1232730	961846	1030000	1430910	1040030	782991	906063	1301260	818918	799205	1034020	722466	351750	1033960
469200	238322	105112	260824	317254	172549	414627	292344	231176	418914	318920	359985	219688	291735	327307	299900	205313	488717	177166	364456	374604	1326940	851553	938356	1271750	975618	1200030	1228810	967481	1018750	1419110	1025270	782885	901325	1283780	819282	787789	1024910	711467	356054	1012590
470400	229674	97826.4	249920	305201	165273	396814	286874	219150	403588	304659	344761	215637	275890	313638	284174	199034	463532	169843	350667	357278	1310130	847397	939862	1246280	971767	1180320	1224490	970093	1011540	1403910	1010030	784598	891598	1257270	816428	776935	1012090	704741	354119	999698
471600	219247	91808.4	239767	293170	158458	381108	283686	211977	390631	293119	330168	214105	265046	301270	270906	192405	445270	164509	338748	342476	1293480	842026	948593	1230190	969823	1166310	1220120	965904	1001840	1387270	994299	784848	882182	1234860	813500	766778	1005350	700166	354094	991738
472800	210875	86510	229905	281086	154500	370780	282241	207752	384545	284204	317876	214837	254694	291456	261307	187148	432562	160448	332789	330880	1276280	838743	953803	1217180	968503	1149520	1214850	962460	992886	1374640	980980	786844	879215	1217710	814137	759813	1001390	699662	354137	978722
474000	203147	82122	221532	272530	152590	365850	281768	204850	382976	280154	307380	216668	246874	283924	255984	183928	424670	158095	331125	323147	1264490	830816	951738	1201060	968232	1134100	1209870	959239	984903	1368600	968562	786934	875520	1200460	813736	748466	990677	696580	355720	971670
475200	199790	78781.2	214499	269196	153183	363140	286386	204731	385664	278702	299205	220960	242315	280234	254831	183925	420844	157693	334893	316188	1250820	825487	946174	1182480	971146	1120480	1211930	959605	978298	1364410	955224	780886	869752	1182660	809283	736714	979558	698772	356302	968820
476400	198002	76470	210499	269069	156370	366097	290166	203595	391772	280858	294440	227374	242377	281471	257927	186773	422863	159058	342936	311978	1238110	820292	939701	1167530	973804	1114290	1214910	963172	971538	1356270	940748	770619	864934	1164160	804061	728806	972914	706155	358412	963436
477600	198633	74261.2	208239	272145	161377	371881	296126	206716	404031	285885	291392	237805	244874	288109	264800	190841	429010	161934	355165	310245	1221710	818396	935408	1153280	976236	1106260	1212870	963877	961976	1350120	929792	760603	859963	1148030	800118	716779	964552	708442	357026	952378
478800	202247	74008.4	209173	277964	169253	384409	304034	211369	421859	294826	289679	249229	250948	296166	275089	199003	438338	166297	374025	311203	1201770	808523	927950	1139690	973527	1094410	1209070	963210	953832	1345290	917527	750380	856220	1130320	797209	704454	955367	708758	356399	943400
480000	207718	74623.6	213868	288692	180666	401779	313701	219242	441847	305969	289595	264282	261986	309818	291809	209714	453538	173220	397431	314657	1182080	802374	919922	1119990	971495	1080360	1203030	968088	943854	1340950	904437	739544	851474	1110060	791499	690340	943883	710797	353098	935730
481200	217119	76208.8	221201	303634	194616	422979	324905	230034	466671	323443	292254	283677	277612	327875	314160	223734	472820	182104	425186	321617	1158540	796320	913823	1103490	967936	1069120	1195830	967495	925375	1333430	888379	725920	840028	1086610	786202	677417	936951	713603	348848	922528
482400	228602	78946	232231	322488	212506	450301	341148	247734	499576	342306	296283	305258	297194	349570	341719	241001	497403	193612	460382	330579	1135470	794331	910559	1087860	962807	1053360	1186790	962679	904314	1323510	868911	712402	831341	1064660	776978	663116	930622	709992	343472	903408
483600	242213	83888.4	245909	346430	235687	486169	360115	272232	538865	366821	301720	329183	325119	374990	378178	262496	526165	208189	503535	344615	1110760	783130	903976	1068790	951454	1036320	1170220	956222	886251	1310810	851654	699158	820492	1041740	768346	642908	917158	704017	337508	885290
484800	260504	90756.4	267355	378493	263542	528220	381734	298264	584144	398195	309245	357982	359170	405091	421188	287746	563382	226782	552928	362291	1082790	771736	897525	1046200	940550	1016760	1155380	947188	868058	1298920	827124	679806	804912	1015960	754796	622222	908839	700194	330646	867069
486000	283405	98990.4	293874	418655	296722	576278	406190	329686	633335	433193	320810	392001	404055	442225	473334	318617	609909	249549	607771	384146	1055420	763778	894015	1027810	927940	1000870	1142550	934057	845158	1278760	798926	658892	788304	990828	741874	605000	899431	694339	323889	845590
487200	310418	109846	325838	466521	335224	633349	437219	368378	690219	474224	335944	428499	456622	485578	532214	353573	662110	275340	669164	411241	1028580	754616	887182	1003320	915707	978424	1119610	921046	820718	1261730	773459	637474	773488	966578	729569	584327	885372	684910	315447	822898
488400	341550	123809	364108	523400	380932	697076	467855	415335	751241	520104	353390	468046	518893	536616	599318	393633	723825	307437	737068	445537	998470	743216	878932	977140	898255	956203	1101000	905214	796117	1242840	749241	615214	755703	939104	715742	560791	872330	675326	306524	803327
489600	378706	140770	408665	588395	431643	766603	502905	466963	816620	571420	374695	515306	590585	597548	672487	441042	796372	345535	808652	482329	964280	732626	871142	951197	883422	939799	1082520	886602	772295	1221830	719562	590828	735454	912338	701472	541631	860251	666849	297362	784438
490800	421400	161048	460697	659653	487579	840836	541840	525063	890207	627445	399266	564860	673046	667007	750535	488832	871600	387654	885323	521594	930340	721188	865254	928449	867284	918567	1063710	862329	741884	1195440	695775	570778	719885	887410	689303	523277	847363	654654	286648	758196
492000	468315	181940	517268	740441	550036	923981	583512	586117	968080	691723	426573	616404	761499	744933	833283	542307	955758	434324	963094	566293	899500	707674	853800	898747	848532	895755	1040380	840058	714150	1163100	672120	548614	702568	862062	677466	503494	831504	642407	276713	738749
493200	519467	205253	576628	826888	617466	1001190	628340	648467	1041010	757257	456510	675062	855026	829383	916918	599822	1047150	488456	1040720	613571	864819	692316	843011	871662	830120	874594	1021740	822888	688924	1137220	648547	523422	684314	835101	662274	486544	817344	630442	267462	719063
494400	576986	230112	643674	916991	685976	1076610	674974	711218	1118850	824845	489096	734969	957959	919996	999164	664024	1141620	544181	1118990	659827	835840	680550	831673	847958	814016	853379	999779	799810	660487	1108490	624097	501144	666003	814207	648456	472630	803723	616640	255895	694031
495600	634752	255079	709623	1012520	760106	1157220	726694	774626	1200570	898310	525171	793845	1058960	1013750	1075970	725730	1233390	601951	1197290	711314	807736	666079	818330	820320	792772	829334	973242	777952	632081	1084530	603161	481511	650059	791993	636455	454989	787018	601356	245772	674150
496800	694183	281318	778847	1115260	834336	1236660	780060	835756	1280330	969888	563356	858385	1159160	1113770	1155970	792978	1328510	662952	1271670	763218	780374	651075	801657	791953	773900	806675	952551	756748	607179	1064190	581442	460662	633387	768990	623271	440676	772416	587202	235064	655796
498000	754952	307600	849557	1218800	910334	1311030	834004	890490	1359400	1044130	602473	917162	1256230	1211530	1228300	857774	1426890	724641	1339540	812836	752546	637450	789699	769657	754938	788943	931075	734778	582529	1036700	559794	445711	618444	747822	610992	429565	760311	573200	224320	633745
499200	812961	333020	915861	1345780	981346	1378760	888224	949343	1433560	1116880	642376	975596	1351460	1309820	1290690	921808	1515950	783438	1401250	864530	728103	625112	775316	747994	734124	766494	906358	710855	557490	1009820	541048	432390	606141	728388	599970	417314	744460	559054	213630	614612
500400	868778	355114	980636	1443540	1049000	1444600	938235	1008560	1501980	1189540	683373	1032290	1435890	1401200	1346340	982250	1601780	841669	1457240	918357	703799	608554	756231	723304	712222	743122	884276	689218	534501	986462	523772	416081	592207	709510	586532	406008	731715	544649	204349	599758
501600	922731	376386	1042710	1536750	1112200	1494550	989416	1055060	1559360	1256880	724628	1083120	1515230	1489040	1405040	1039340	1689230	900156	1507360	967022	680900	597868	741815	701818	695164	727161	862693	664661	514518	959489	506756	402006	578417	691880	575595	396385	721763	530086	195216	583144
502800	973711	394867	1099640	1619630	1168890	1543870	1038900	1104980	1614200	1318930	765762	1130920	1583520	1572050	1448440	1090800	1764680	948557	1547470	1016250	661304	586681	727044	682270	673716	707973	838825	638657	492774	934395	490659	389679	565582	677063	566063	388070	707007	514319	186290	565227
504000	1021540	412970	1150680	1690630	1218080	1584970	1085770	1148080	1660770	1382180	806600	1169180	1638140	1645270	1481010	1140860	1829330	998084	1583000	1068810	644394	574588	707097	658551	655221	691434	816194	618918	474008	913015	476347	378078	552537	662253	555056	379775	692190	500578	178831	552658
505200	1064960	431340	1192850	1756650	1263890	1612410	1129490	1186520	1697170	1437410	846694	1205560	1684720	1712970	1508550	1184560	1902100	1045860	1610900	1118730	626526	562380	692213	640398	636679	675768	795734	599674	453948	888163	462260	367463	538916	647580	545350	373558	679578	487788	171824	540042
506400	1103520	448942	1229660	1802380	1298250	1636350	1169520	1224540	1729400	1486190	889027	1234090	1719750	1768710	1529320	1220860	1951680	1084360	1632120	1164210	612049	553304	678223	623634	620070	659505	776630	580039	435408	866156	450061	360285	526963	638694	536737	367456	667530	473274	164946	524906
507600	1137710	460909	1262590	1845710	1325390	1654910	1207090	1257360	1759200	1532630	928540	1257070	1742530	1807530	1542890	1254510	1993870	1118820	1645960	1207500	597624	540299	661082	606748	600760	641750	757998	560962	418498	846772	439043	353984	514741	628339	527842	362069	654610	459815	159547	513684
508800	1163510	472079	1286890	1879760	1348520	1667490	1239890	1280360	1777180	1568360	976561	1272730	1757970	1844600	1553010	1281590	2039160	1151560	1660590	1250800	582828	525496	643841	593482	582390	629606	740353	544283	405117	826560	427091	348070	500730	618078	518974	358700	645769	448999	154108	502783
510000	1184150	481844	1307610	1897380	1362650	1672970	1267140	1305140	1790880	1600100	1018830	1286530	1764390	1862200	1559620	1300980	2075330	1177370	1664400	1289000	571764	517502	630517	582852	567324	615960	721464	527710	392869	806422	418230	345363	489082	611918	511200	355838	636579	436955	148728	490379
511200	1195720	487610	1319210	1904850	1370760	1676700	1292070	1323330	1802980	1629100	1057510	1292960	1765310	1868530	1556770	1314900	2098030	1194310	1663160	1323980	561109	507245	614232	569522	551130	601385	700230	511899	380612	788124	410051	343265	477254	607070	503516	353017	623118	425206	144652	481464
512400	1202910	493709	1326650	1909110	1375130	1677300	1315560	1340030	1805650	1648670	1097470	1294720	1753770	1866310	1552970	1325360	2120910	1216680	1655940	1362070	551748	495928	599831	561111	537637	591549	685086	497626	371311	771619	402630	341126	465012	602679	496504	353541	616650	413460	141497	474308
513600	1205530	498407	1328970	1898670	1371460	1670670	1334990	1354770	1801590	1658000	1135700	1295060	1739130	1855080	1544260	1331450	2134750	1227960	1643200	1392990	547297	489917	589666	555579	524180	581159	667740	482567	362812	754960	397582	342697	454593	602565	489660	356988	610025	403726	138760	465065
514800	1204130	501853	1320920	1887780	1360110	1663210	1347310	1360110	1800020	1668360	1171950	1291880	1718110	1837520	1531220	1330880	2142260	1231140	1630670	1426530	540505	480056	574840	547448	511860	571266	654603	468900	358897	743487	395894	346322	443961	602610	485140	359998	602149	393722	136572	461194
516000	1197620	505106	1310410	1866050	1348850	1651360	1359010	1362760	1793660	1668770	1203490	1284100	1696350	1811060	1516890	1326180	2145000	1233310	1612040	1456010	536920	475247	562650	544674	501436	563095	640652	456793	355212	729018	393569	350146	432083	604040	479770	367566	599023	385707	134153	457679
517200	1187250	508240	1297180	1828150	1327800	1634080	1361740	1367200	1785920	1659560	1234410	1272240	1668910	1776530	1492800	1317890	2142590	1229180	1591100	1478620	534640	472236	554289	546970	492513	557521	627771	444743	353543	715764	395347	359655	423042	611061	477614	379879	598568	378451	132192	453210
518400	1174810	508691	1278390	1791240	1305460	1618350	1365860	1370340	1776750	1652710	1259330	1259330	1636740	1737070	1467730	1303780	2125590	1222280	1567170	1501130	537795	469093	543874	547384	483200	552505	615815	434925	355503	706777	398884	371003	414498	618134	472989	391899	596667	372004	132235	453080
519600	1161860	508998	1258210	1754730	1281200	1598260	1365930	1365820	1759510	1634110	1281700	1243630	1595200	1699830	1441520	1289060	2104610	1211570	1541320	1518320	541619	468176	536310	555534	478102	550799	608090	427394	361878	698587	405493	381886	405680	626783	471482	411705	601294	369801	133334	456573
520800	1142640	507350	1233190	1705800	1255170	1571950	1358290	1358670	1743040	1611610	1300040	1225140	1557020	1657250	1412930	1267670	2077430	1195480	1507710	1529220	552268	472014	532546	566275	473418	548640	600144	419565	371086	692206	418109	400676	399009	642011	471312	435349	603574	368097	134252	460471
522000	1122050	506947	1205980	1653330	1224740	1547210	1348190	1348520	1726120	1589050	1316430	1204010	1513490	1608270	1380400	1245660	2037020	1176900	1474400	1536600	565809	476517	527034	578220	468294	545973	596784	415032	384335	691653	438142	420657	393883	658661	473473	462484	604624	368643	136611	469653
523200	1098570	503551	1175560	1602990	1192520	1516740	1337080	1339670	1700660	1556240	1327360	1180620	1466070	1555840	1347920	1219880	2000170	1157830	1442640	1539200	584380	482534	523900	595062	467326	550821	596401	412501	402032	691752	460505	440842	388480	675972	475401	495429	612916	372510	140256	482008
524400	1073790	498942	1144170	1548180	1157760	1482530	1316760	1318150	1669310	1517850	1332310	1155760	1419910	1504160	1316700	1190200	1955380	1130900	1401550	1539020	612296	492591	525324	618370	469988	555306	597796	411272	422770	692846	490539	467420	385666	699100	479606	537164	622898	377178	144840	493320
525600	1043040	488857	1105480	1493410	1121480	1449950	1295000	1294300	1639210	1478150	1335180	1126320	1371800	1448160	1279230	1160200	1900470	1100820	1360770	1534080	645148	502787	526526	643627	473217	561988	599700	413838	447578	700077	529078	495108	384342	727203	486009	580636	631962	384316	151528	506692
526800	1012650	480023	1067830	1436420	1084280	1412770	1270260	1265650	1605360	1432800	1333000	1093240	1320670	1391490	1243150	1126440	1847750	1071470	1314580	1528180	687484	513500	529249	673711	478461	570529	606472	415763	479279	706584	575986	522632	382901	755024	492796	632684	645723	394738	160109	520104
528000	982703	472614	1031070	1380440	1050810	1368750	1241680	1233730	1572650	1382510	1327540	1061010	1275050	1334320	1206580	1089880	1789640	1040320	1266610	1514710	736126	530859	533948	709370	485915	580508	614592	421930	511777	713769	632296	554649	384418	789895	501206	691113	659311	407597	168482	536389
529200	948101	463495	992194	1322110	1011510	1325720	1209420	1199840	1538530	1335110	1317840	1027030	1220680	1273740	1164330	1049940	1720290	1006110	1218410	1496670	792536	548581	539318	745520	493322	590394	623534	429434	545414	727891	698284	589928	389294	825312	510764	744685	671572	420046	178315	554534
530400	912029	454184	953696	1269820	972386	1281460	1176250	1165290	1498990	1282810	1301010	993608	1170250	1212830	1122960	1011960	1657380	969237	1171190	1473450	850997	568432	545733	785633	504411	604609	637603	441415	583364	741722	767934	622685	393788	860517	520924	804246	689650	435516	189243	577320
531600	875258	441192	911923	1215460	929271	1234420	1137940	1125220	1459810	1227810	1281330	956697	1120540	1154560	1082300	972020	1588540	928816	1121750	1447690	915009	589704	556286	829484	517445	618483	651810	453610	621472	757548	846172	667722	402264	899094	531882	864622	709875	450050	202896	595964
532800	835382	426296	872137	1159610	884386	1185020	1099960	1085910	1415150	1176570	1259690	918123	1069310	1095780	1039460	933364	1521120	891982	1070420	1417860	982237	614330	564851	870128	530216	635428	667968	468387	662005	776883	929178	713962	410726	932824	546780	909488	724761	464582	217075	618691
534000	797126	413805	832438	1112200	846837	1135570	1059220	1039020	1366200	1120040	1235860	882469	1015710	1036280	1000290	891668	1455790	852018	1021560	1385300	1042690	638076	577618	908002	546842	656404	688155	485648	702798	793852	1009220	758766	420494	960955	561863	956766	743768	480290	229903	641684
535200	759585	401318	791723	1060080	801690	1086510	1016530	998633	1317090	1064940	1207540	844131	966072	982062	955194	847985	1386440	808051	971812	1345150	1108360	664392	587924	950068	563754	674948	704551	502744	739018	812959	1086020	809263	433921	992084	577736	997100	760256	494543	243155	661098
536400	719642	387382	751976	1008310	758908	1040860	975555	955040	1270540	1016040	1175790	807320	914913	926382	913873	807630	1312060	766182	922931	1308640	1166370	687924	600754	986052	582007	693462	723321	523748	776450	836567	1160310	858808	450154	1015600	593064	1025560	774294	507372	258115	684892
537600	684108	372960	714733	961099	719580	991608	935989	908555	1224180	961228	1143840	772097	864544	873990	874256	768524	1245270	725029	876538	1269110	1217940	714794	614644	1020880	603521	714731	743063	545794	814716	853876	1222960	901832	469031	1029420	609764	1054600	794942	521763	270759	706136
538800	649356	358227	677078	913544	679658	946927	893720	862611	1179650	908924	1112560	738346	817426	822551	833148	729429	1179840	683854	832568	1224970	1265980	740846	631604	1054210	624085	733316	761788	565103	849934	874280	1279040	946886	488750	1051270	627514	1079560	813181	534271	283727	725610
540000	610788	341598	642519	869072	639223	903364	858863	821349	1128160	860640	1076900	706376	770414	775268	792690	696681	1112810	647247	788094	1184080	1304440	763963	645622	1078700	645398	751327	784255	583778	887984	899988	1327480	982264	509159	1064130	643912	1094950	824186	545398	296183	746511
541200	577270	326802	609039	829760	604550	861960	819957	782104	1077340	814292	1039640	675536	728906	733285	755850	660360	1055220	610198	749212	1138350	1338140	789848	662677	1106110	670435	771957	809636	604206	919368	920348	1363310	1010660	528356	1074160	661118	1115210	823365	560938	307167	763210
542400	543792	312398	577278	793261	569432	825742	783613	740937	1032140	772106	998670	645474	686812	690556	720394	627346	996745	574532	712388	1095430	1372230	813048	679436	1125120	692500	788410	830154	625916	950603	944909	1396080	1039700	551035	1090340	679976	1127910	829733	573370	319354	780416
543600	514898	297594	547480	756727	536234	787288	750570	700673	984252	732075	963178	618890	648584	651781	689638	595330	944777	542972	676994	1056220	1394250	831055	697969	1141570	716640	808281	857068	646684	985994	965619	1416130	1054480	572029	1097360	693183	1138050	840760	587290	331149	798083
544800	486957	284252	520622	722633	505824	753012	718498	663546	943916	695300	932011	595112	614332	616613	661001	567574	894250	510593	647133	1013720	1415880	850086	719944	1161790	742417	826413	879383	666362	1013930	984984	1427150	1068500	594959	1110120	709279	1149320	853290	597015	340011	812136
546000	461240	268350	494774	689920	477016	723276	689981	629697	904324	661853	900053	570492	581696	582424	632014	542353	849695	483261	619042	979337	1433300	865025	737994	1168080	767820	841839	903797	685060	1042480	1004800	1439800	1076420	616567	1117000	724696	1151710	863487	605903	348919	824768
547200	439811	256520	470778	661790	451831	693302	662382	598802	869478	629742	867040	549805	552794	553962	607539	518918	810402	455878	593976	939718	1447360	877086	759073	1177950	793980	860486	926642	702863	1063700	1023880	1441280	1077320	637052	1122120	740091	1158120	878001	616260	356284	834022
548400	419356	245815	449240	635536	429146	668865	638192	568939	838886	603021	833360	531426	527356	528206	583726	499632	771810	431951	572470	900874	1462680	890942	781068	1184110	819022	872836	947570	719880	1085070	1043350	1446450	1081200	656446	1126260	756253	1154930	890667	620903	362151	842496
549600	400100	238077	430306	613512	409401	646519	617455	544557	804789	579287	801645	513204	505809	504742	565438	480303	738795	412022	553973	867403	1468990	901716	799488	1184990	842358	890950	970733	740656	1104380	1059580	1450400	1075890	673719	1126120	772002	1152150	904535	626559	366229	854275
550800	383271	229826	413344	592754	391328	626546	595695	523854	778690	559436	775829	500241	486471	483510	547226	461801	708939	389823	538767	831592	1474990	914064	821659	1190510	859792	903455	989197	755552	1115990	1074250	1448160	1070660	692205	1127310	786426	1152970	920621	633307	371581	853530
552000	367001	221432	398757	574384	375533	610266	577064	502790	752294	535928	744375	486002	466038	461560	521260	442204	676196	363632	528047	776358	1440360	899518	803289	1124840	816015	850332	932941	710548	1016090	968773	1363910	968305	613340	1038530	698054	1019460	796730	514950	344220	686570
553200	323500	183316	325098	504886	330786	546011	514104	405177	672634	430857	635963	429880	373781	373513	405202	366201	547312	269678	471095	572870	1001350	593978	527210	737078	511549	533297	550840	410249	620859	554623	854928	547519	355245	662367	414372	589479	458507	278445	204482	366496
554400	244013	122535	239595	382510	254794	443909	407372	301974	544368	343777	501382	343036	305795	292386	339912	280710	448890	218759	390514	449628	547157	317971	311658	405151	316323	300062	307884	238992	347705	325124	486390	296135	219208	382439	249427	335046	290410	179502	113186	231208
555600	207072	93899.6	212569	332135	235785	405130	377387	277940	502802	333556	448587	324200	302885	276240	346860	252912	431074	208252	365377	408119	349914	205980	224876	268537	226375	199540	207905	162532	232044	223144	326868	196476	159892	263602	185648	236409	218421	130798	77269.2	166048
556800	192189	84726	206515	318653	241509	402386	369358	286660	500956	341616	422199	317784	317606	283687	375978	246388	432151	216113	369151	394143	274042	160756	178982	209562	176174	150977	164150	129517	184243	186132	270231	159408	131014	217860	158600	186494	177813	106232	63922	143462
558000	194007	84707.6	212352	322575	250530	408721	361614	296702	498396	359473	406553	322984	347218	302658	411299	249297	442927	224652	375803	378889	234284	143152	165759	186832	157511	132046	149302	113982	162983	164255	239689	140872	118274	199796	155354	168529	172609	97113.2	59671.3	133486
559200	198562	86458	222401	332566	266556	419489	368668	312802	510768	380890	399552	330012	370944	318484	442570	254402	459653	235653	393540	375001	229946	142552	162704	179517	149493	123857	144166	109604	157696	166377	246919	143101	117344	204054	157515	159579	171895	94464.4	59167.6	138179
560400	207850	89173.2	238049	351019	278695	426727	368666	327485	514280	396578	389966	341729	400236	336689	471785	260358	472306	240087	401560	364008	228754	148739	170270	180811	154223	126049	148078	109602	162058	166928	249776	145076	120634	214753	170274	163489	186151	96947.6	61596.3	140512
561600	212818	89885.2	247126	363182	289865	429904	371731	344878	523400	406028	380623	341823	416253	344941	490736	263860	483000	247328	411095	356486	238918	159272	174462	182623	157448	128626	154934	116666	168416	179086	270468	155106	125258	228556	178373	164840	193291	99984	65294.8	152360
562800	216377	90441.6	254185	370836	291274	424674	364943	350550	521016	411933	372960	346486	432312	351730	500791	264289	482367	248097	410054	344064	247338	173584	187805	190178	166833	135693	162540	119827	168148	182616	279160	165655	133940	243257	195032	173933	208494	100732	69516.8	155712
564000	212885	88566.4	252129	369876	291808	418534	361690	349598	516329	405176	360205	340662	430433	350219	503237	261222	480245	247693	408698	331674	260734	184919	192991	193120	173560	140604	172774	127147	175772	195072	298479	176059	139246	255902	202896	177549	216222	102815	74552.8	168174
565200	210003	85539.6	246801	364418	284163	404314	353729	344836	501760	400223	350131	338690	427778	345243	493938	254675	466915	241299	399825	316844	273685	200480	207013	204125	182234	146593	180048	129630	177181	200188	307743	186080	149675	273183	219843	188848	228952	102913	79658	171461
566400	201628	81697.2	240447	352322	282978	395532	352854	343023	498704	399407	343220	346295	437332	347251	509402	259734	487751	257189	416551	334310	360434	270773	289181	281969	261275	207786	281956	203882	267520	349363	512674	331977	269130	449764	387623	336476	438948	197823	149414	360140
567600	251872	102400	306512	440501	369500	502364	447946	454542	629777	507430	425794	454373	569702	446866	643367	336238	636094	334973	529094	445996	811656	597856	623046	645253	548044	458510	630018	428033	573934	724674	1008200	676893	526425	844686	707451	679052	803229	378149	304710	659478
568800	313445	141878	374921	530114	436383	595447	505396	556971	713451	584316	492340	515139	650036	515264	714402	395872	690258	379260	573585	521604	1207050	859662	862442	955267	753464	691572	891078	590607	844184	962174	1281960	872208	664094	1060900	850919	883132	962636	472652	388615	775906
570000	329326	164270	387692	543821	430565	603912	498916	555972	699931	569408	492695	508691	637860	510640	687839	403500	654272	360209	544383	508579	1333080	951822	945289	1069640	831398	791924	980661	650317	938694	1047320	1345520	924672	718732	1132070	898494	961049	1023020	516366	419022	804984
571200	311907	168630	367057	517470	392790	575621	467810	515120	655616	525990	467249	468025	584570	477454	633304	380268	598214	326031	500037	473433	1372560	976653	972801	1107720	866292	842486	1009840	675138	975820	1091020	1372580	936331	746593	1162890	912186	993072	1046100	536973	433587	817593
572400	289751	164864	338959	485186	354879	540766	437538	464250	612577	479268	442315	430939	532104	440642	581430	358286	546218	293116	466059	436937	1379220	989266	979957	1118970	884778	872858	1020510	684375	991335	1119670	1374120	939498	764906	1174870	926269	1009460	1064070	551641	444828	824458
573600	270932	155862	313892	455194	326370	507262	412594	426037	576632	441369	422031	404415	491987	407798	537535	338176	506797	268010	437655	409241	1379150	1003790	979283	1121980	894643	887316	1015240	688176	988963	1135580	1358630	942532	783538	1176110	934308	1022530	1072790	552872	455235	821413
574800	255704	145373	291294	430440	303953	479307	394383	394663	546659	409394	403990	384954	458033	381392	503664	325097	476687	247709	416438	385661	1366010	1008530	975436	1112900	897472	891460	1015080	694646	983031	1143730	1339640	946321	790644	1169770	936788	1020550	1075140	552203	468613	822044
576000	243450	134288	272479	407154	286274	450816	378744	370647	520775	383442	385448	368466	430152	359580	471608	314383	451842	230770	399434	365595	1345940	1022060	969157	1104620	898531	888762	1009790	696090	965383	1134140	1309920	948619	793696	1160160	936880	1015780	1075630	548301	477054	811816
577200	231728	125114	255828	385317	271195	427624	364255	349269	494749	362718	367704	356292	406461	338959	444561	301165	429215	217279	381151	348469	1328310	1016460	959332	1086500	896410	879043	1004960	700520	944968	1125870	1286900	949328	790454	1142850	929522	997211	1070760	544944	481188	805598
578400	222416	116375	240626	365722	258465	404894	352272	331673	469918	343665	351535	344757	387904	321387	421644	290992	409045	206755	365124	332477	1305090	1010460	948421	1073120	895855	869723	999014	701108	927359	1106960	1257370	943843	785649	1124800	926915	981388	1062190	543357	479190	796763
579600	209645	109025	228237	345343	248802	388120	341270	318365	448113	329357	337090	337201	373782	306337	404046	280007	393470	198360	350178	320542	1287000	1003980	939650	1062430	891248	858293	991601	701944	907908	1094880	1237800	944136	780783	1110210	920528	959699	1043050	539301	472217	791036
580800	200324	103016	218602	330455	242210	374752	332670	308948	428978	315875	323861	331624	361858	293342	390658	272499	380194	191501	338513	309688	1267210	993379	931857	1046270	889914	848373	988348	702076	896762	1082910	1216960	935016	772666	1097260	917594	939514	1032080	538368	463773	789377
582000	192037	97850.4	209828	321186	238763	363354	326992	301788	414198	306258	314127	328055	354860	283192	380096	266451	371763	184929	330930	300052	1249880	987335	927784	1038270	888354	840651	983827	700137	885679	1072890	1197890	934262	767954	1089490	915048	925628	1027840	537323	457776	786030
583200	185173	92985.6	203764	316108	237956	355815	320772	297499	403055	298290	305170	326444	350687	273932	372980	263138	365515	181112	326268	293058	1232780	981212	921548	1027300	886128	831370	979044	699628	880599	1068670	1182880	929202	760404	1082420	912288	905461	1018100	535792	453083	784698
584400	180936	90454.4	199076	315501	240432	350430	318056	292815	395044	293195	299276	325459	349213	268926	369723	262691	362462	179137	323940	285822	1216670	975076	920905	1020600	884714	827763	976912	696796	873848	1063670	1161350	924611	749894	1074270	912415	895563	1015670	535767	447898	783192
585600	177938	88173.6	195667	318805	244702	349417	315855	292520	389325	290405	294824	328762	351246	265993	369468	264567	361678	177640	325473	282527	1204070	967492	916028	1012850	881330	817160	970885	693296	864104	1058910	1146590	922878	744199	1069240	910955	881976	1009310	533545	442554	779316
586800	177055	87693.6	194522	327296	253437	352472	317900	293701	387746	290496	292007	333687	357554	266054	373564	269449	364188	178384	329430	278623	1188980	959250	910140	1001070	878895	812364	968534	688738	859851	1053440	1130750	917915	736234	1061220	907610	870054	1003310	533495	433020	779184
588000	177999	88891.2	197405	338778	265797	356942	320245	297423	390909	292125	290424	340922	367236	269100	381068	275318	369674	180668	339020	276712	1175890	951545	907299	991462	877217	806493	958614	681186	850800	1046030	1110460	909301	728260	1052530	904764	861126	997590	531278	422137	772146
589200	180688	91204.8	202467	354946	280012	365077	325801	302809	397715	298325	290356	348899	380946	275239	394048	285547	377598	185210	351017	276682	1159750	944548	899530	977604	869684	796517	950301	675506	843128	1041470	1093640	901563	720374	1043840	898424	844708	988742	527988	408414	767722
590400	186870	95568	210801	377866	301421	378279	335687	312507	409352	306711	291342	362100	399432	286700	410488	299626	391462	192173	368133	278228	1142880	933576	891712	962274	863733	789853	940780	667636	833822	1033140	1070130	886985	710302	1033760	891449	831548	981982	524644	396266	762434
591600	195258	101964	223517	404990	325765	395349	347145	326109	425317	318463	294909	376630	421590	300777	432551	316475	409480	201241	392084	280834	1123270	922998	884178	948508	857270	781880	924712	656835	819492	1021900	1044950	875008	701796	1023080	884312	815865	970480	518008	384024	752718
592800	206918	110159	240456	440446	356550	417938	364984	344479	448041	334444	300460	395368	449080	320113	458344	338750	431320	214296	420137	286310	1104180	910615	874632	930705	845600	773425	913870	648780	805740	1011620	1018180	857840	688186	1009980	873025	796142	958594	511559	372408	744542
594000	222004	121094	262733	482049	393369	443591	385953	369891	476991	353027	310721	416826	482689	344046	490845	366107	461488	231094	454718	293521	1083060	897083	864061	912495	836974	765458	900156	635707	786667	999073	985782	841892	678834	996749	864087	780619	945484	504672	359164	732833
595200	240797	135052	290693	531454	433334	476604	411212	401526	513035	377774	322128	441227	520243	373814	524834	396696	495887	250751	493024	304543	1059050	883582	851603	893270	824173	756265	881349	623930	769124	988924	958842	823795	666160	983769	852463	757784	928777	493992	345922	721395
596400	264246	151141	324679	591210	485219	515554	439172	439380	552879	404235	336335	467868	564210	410133	563777	434740	537640	273634	539335	316852	1036330	866807	837188	871273	812785	748246	867934	610947	749807	974185	926720	800769	654866	965640	840832	740118	915572	486558	332347	709234
597600	291847	170002	364776	656335	537048	557817	472325	482041	598469	437497	353645	500034	612640	450824	606750	477582	585074	300712	591583	331721	1013450	853701	823394	851760	800114	734735	848152	596158	725022	958487	896639	782226	643318	950071	829895	721180	895921	476397	319453	693760
598800	323569	190482	411332	731912	594117	607298	508154	530008	649946	475102	373603	531834	664460	499592	650772	525098	640112	330404	647310	347705	986956	835473	807843	828783	786467	724836	833592	583050	702960	944879	865495	757350	631315	933905	815046	703062	875810	466260	306850	682775
600000	360439	213610	464083	812868	660217	658483	546244	582823	706619	515644	397283	567579	721100	550877	699637	579831	701880	364754	705911	365850	961790	819364	794088	808673	774452	712393	816205	567514	675714	928630	834745	736359	618803	916080	801989	687099	857895	454464	295306	666058
601200	400841	237402	523030	899538	720810	713937	587984	638154	766506	560690	420956	606190	780062	608605	748661	634589	767689	401072	767124	385098	939102	804079	776492	785347	756266	698777	798774	552829	650153	913589	808411	713240	606872	897076	785191	667126	836152	442325	282731	651455
602400	445515	260632	586078	991733	791470	770898	632748	695088	823908	610403	448104	645619	838982	670978	803186	694901	838444	442131	831831	406459	913446	785244	760379	761813	742289	686691	782838	537300	625208	893928	778877	688633	593517	877650	767865	653474	817216	430186	271196	637664
