# Supplementary material for: The singularity response reveals entrainment properties of the plant circadian clock
Source: Nat Commun. 2021 Feb 8;12:864. doi: 10.1038/s41467-021-21167-7 (PMC7870946; doi:10.1038/s41467-021-21167-7)
Supplement: Supplementary file 4 — Source Data [file 41467_2021_21167_MOESM4_ESM.zip › raw_bioluminescence/PRC_measurement/4h+10C (Figure 2, Supplementary Figure 4)/+10C_36h_T=28h.xlsx]

## Sheet: +10C_36h_T=28h
time (second)	CCA1 No. 1	CCA1 No. 2	CCA1 No. 3	CCA1 No. 4	CCA1 No. 5	CCA1 No. 6	CCA1 No. 7	CCA1 No. 8	CCA1 No. 9	CCA1 No. 10	CCA1 No. 11	CCA1 No. 12	CCA1 No. 13	CCA1 No. 14	CCA1 No. 15	CCA1 No. 16	CCA1 No. 17	CCA1 No. 18	CCA1 No. 19	CCA1 No. 20	TOC1 No. 1	TOC1 No. 2	TOC1 No. 3	TOC1 No. 4	TOC1 No. 5	TOC1 No. 6	TOC1 No. 7	TOC1 No. 8	TOC1 No. 9	TOC1 No. 10	TOC1 No. 11	TOC1 No. 12	TOC1 No. 13	TOC1 No. 14	TOC1 No. 15	TOC1 No. 16	TOC1 No. 17	TOC1 No. 18	TOC1 No. 19	TOC1 No. 20
1200	424023	1229800	929016	614082	460442	1184120	484800	456967	710123	802081	1762830	1797230	958652	176265	268116	369742	427447	710453	669383	627186	59018.4	74246	60349.6	46587.6	115024	97570.4	49103.6	77119.2	42198.4	50013.2	81257.6	21609.6	112064	122408	50467.6	63432	100730	69792.4	82477.2	40022
2400	501205	1363330	1017430	707654	492010	1387570	539054	491610	812210	878737	1777860	1872570	1058490	215421	301776	386632	462132	739533	670837	642445	50686.8	73715	57524	40427.6	103014	88517.2	43888.4	72685.6	39272	48707.6	73050.8	20586.8	106407	118996	46289.2	66907.2	95252.8	67614.8	81186.4	37448
3600	544630	1420810	1038450	757788	510267	1473260	590089	514448	928179	965740	1777690	1980350	1142830	221740	323462	406298	489862	811658	669644	645000	49646	71920.4	55827.6	38055.2	97841.2	83754.4	41610	66787.6	38336.8	47651.6	65514.8	19459.6	98420.8	114116	42704.4	67237.2	86670	63576	73968.8	33124.8
4800	549063	1404720	994013	746129	476674	1434750	593623	507203	969582	935639	1621880	1915990	1118880	211157	321204	397116	455268	777236	622699	589524	46452	67742	51070	33734	90116.4	77761.6	39508	62058.8	35138	45444.8	59600	18259.2	90894.4	107836	38707.2	64583.6	81126.4	60100.4	69688.4	29436
6000	513190	1350720	939524	695820	447134	1317930	566413	480697	929719	840157	1476780	1726780	1040460	199456	312528	372902	399544	699911	554599	531777	41713.2	63144.4	47445.2	29208.4	85304.4	74824	36848.4	58906.4	32008	43465.6	55749.6	17078.8	84806	101459	35502.1	61933.2	77319.6	57621.6	63869.6	26954.8
7200	463007	1275290	878266	621364	428680	1192820	544070	443988	858737	740489	1363240	1512990	968840	187820	297194	359276	349665	626677	495974	490910	37989.6	58975.2	43354	25984	82063.2	72364.8	34876.4	55192.4	29610	40197.6	52608.8	15961.2	80164.8	96433.2	33627.2	57062.4	75153.2	54667.9	59188.8	25618
8400	413690	1204760	811027	548688	419022	1073850	522872	410688	780697	657420	1250400	1332100	887727	176766	279161	356332	318984	569793	453085	460282	34981.6	55291.6	40325.6	23919.2	79753.6	72271.2	32988.8	52001.2	27360.4	37634	50351.6	15092	75764.8	92967.2	32387.6	53189.6	74353.2	52314	56291.6	24732.4
9600	371540	1135730	740025	490484	406900	970930	497051	384994	712277	600101	1149850	1187230	796878	165741	260686	359622	299013	528537	420815	439435	32946	53461.6	38156.4	23606	78828	72321.2	31493.2	50426.8	25714.8	35698	49315.2	14659.2	71471.2	91385.2	31294	51357.9	74501.6	51225.6	54324.8	24168
10800	346827	1056670	674318	448026	392333	883270	471468	367516	645349	566258	1058810	1061520	710013	153371	243723	365726	285250	492453	395931	417890	31849.2	52757.6	36768.8	23794.8	78108.4	72234	30802	49811.6	24608.8	34226.4	49708.4	14812.8	68630	89531.6	31180	50195.6	74741.6	50351.2	53928.4	24052.8
12000	331626	969991	618816	414550	376628	807387	444584	355370	581186	541317	968440	965335	641887	141811	227710	368489	274719	455571	376438	400495	32278.4	52867.6	35709.6	24176.8	78479.2	72575.2	31421.6	50347.2	24334	33322	50387.2	15216.4	67657.6	90369.6	31618.8	49546	76156	50811.6	54840.4	24493.2
13200	319226	887282	570462	381174	360256	737719	419196	347602	517736	520001	881478	862376	587017	130793	215714	366628	263735	419904	355444	382084	32884	54032.8	35547.5	25076	80099.2	74430.8	31825.6	51206.4	24286.4	32885.6	52290.8	15729.2	67331.2	92804	33001.2	49619.6	78429.2	51809.6	56780.4	25479.6
14400	304616	815480	531513	349069	344425	671696	392102	338256	454579	496477	820923	788148	545756	122073	205138	361721	251367	388577	334134	364194	34344.8	56330	35771.2	26506.3	82945.6	77607.6	33288.4	52838	24844	33391.2	54326	16574	68297.6	97136	35012	50920.8	81749.6	53650	59311.6	27025.2
15600	289608	749460	493362	317748	332478	613205	366922	328985	399376	469986	745275	715102	509648	114622	197519	352530	240736	359409	313667	345805	36086.8	58996.4	36603.2	28027.6	86999.6	82646.4	35171.6	55564	25768.8	34541.6	57549.6	17659.6	70558	103778	37658.8	53703.6	85854.8	56274	62860.4	28809.2
16800	276079	688840	452095	288156	317699	557140	341396	321160	353553	441621	673298	659630	474064	108041	190694	343725	230057	332468	294114	324913	38555.6	63054.8	38040	30465.6	93188.4	89061.2	37840	59202.8	27158.4	36696.8	61816.8	18845.2	72690.8	112210	41020.8	57689.2	91227.6	59950.8	67144	31056
18000	262340	633065	416461	262932	303750	506463	317018	314649	310836	416554	613620	607382	436421	102823	185030	329265	221539	305972	276278	302858	41781.2	67978.8	39960	32650.8	101334	96666.8	41513.6	64185.2	29638	39393.6	66534.8	20664.8	75941.2	122362	44843.2	63601.2	98422	64432	72554	34096.4
19200	249351	580742	387579	240140	289126	461970	295893	303762	275649	392185	556062	553114	399561	96930	178651	314981	213316	282786	259556	283381	45774.8	73522.4	42610.4	36243.6	109817	107037	45264.8	71087.2	32803.2	42921.6	72206	22796	79743.2	135431	49545.2	69422.8	106597	70460.8	79467.2	37620
20400	238012	529447	353375	220042	276655	421635	275564	293954	245128	366008	503280	508690	365337	91940	172028	302074	204008	259506	243639	266203	50253.6	80160	45989.2	40120.4	120092	118870	50179.2	80320.8	36642.4	47743.6	79513.2	25290.8	85694	150491	55001.2	77142.8	116862	77515.6	88018.8	42281.6
21600	225432	481430	320106	199807	264337	384786	256145	282642	217754	341119	455741	468716	332818	87838.8	165493	287647	195358	246540	227807	250211	55654.4	87804.4	49942.4	45067.6	132486	134035	55431.6	91008.8	41737.9	53179.6	88394.8	28728.8	92598	168379	61692.8	86798.8	128259	87393.2	98236.8	47448.4
22800	213722	433224	291882	180447	250669	349275	236978	273853	193908	319454	407876	431664	299686	83426.4	158295	275094	185921	232850	213028	233456	62448.8	96308.4	54107.6	50720.4	147140	150441	61954.8	104976	47700.4	59500.8	99148	32714	100961	190007	69612.8	98893.6	142544	98966.4	110181	54653.6
24000	201757	390027	264526	162801	236582	314705	218525	262096	173115	296303	349363	399328	271596	79661.2	151116	260473	176342	219880	200222	216487	70363.6	106521	60052.8	58394.4	162955	170387	69850.4	122773	54709.6	66998.4	112302	37609.6	111609	214930	79644.8	112544	160936	113764	125737	62626.8
25200	189788	349164	243826	147192	221747	283313	201740	252502	153326	276632	309984	366202	246070	77425.6	144382	247591	167610	209278	187444	200828	80267.2	119274	67233.2	66970.4	180686	192085	79778.4	146035	63594	76531.6	126269	43760	123773	245463	91521.2	129991	183360	130933	143613	72794.8
26400	178470	311888	229710	132837	208146	254128	186459	241236	136459	255015	274481	336372	222291	74236.8	138282	234594	157661	197476	175168	186254	91080	132398	75685.6	77323.2	200526	218004	91818.8	175522	74064.8	89641.2	141679	51512.4	138107	279775	105092	151175	209568	153844	164931	85513.6
27600	167824	280265	207640	121344	196152	224712	173432	229856	121465	235053	242873	307010	203760	72104	133321	222010	149704	185599	164191	174065	104365	147927	86088	89032	223476	247053	106277	210852	86612.8	103676	158827	60484	153640	318591	120770	177995	238577	180628	190707	100601
28800	158468	250984	186882	108983	183284	200213	161494	217076	108861	216186	214756	282100	184564	69932.4	128135	209717	140951	173724	153462	162059	119238	165068	99154	101596	250240	280960	122605	252196	101333	119533	179642	71373.6	173276	362460	137622	209871	272399	211942	219775	117560
30000	149056	226008	167327	97659.6	171543	177210	149203	206095	97279.6	198814	190405	258988	167434	68122.8	122694	197697	133912	163760	143446	150776	136364	183211	113742	115675	279076	317008	141988	298857	117971	137373	201516	83779.2	194177	408537	156580	246371	306783	247972	250883	137425
31200	140400	205592	151229	87476.8	161423	157107	138800	194981	87489.2	181958	178136	240204	153689	65933.6	118311	187689	125713	154670	134876	141309	154877	202228	132509	129682	310566	355422	163319	348091	135812	155390	225190	97102.8	215897	454845	178835	287350	342559	288567	284746	158052
32400	133115	187194	137802	79834.4	151890	139324	129138	184292	79678.4	168259	159523	219236	141452	64790.4	115124	178759	119339	146050	127341	132808	174622	222488	149842	144722	343086	394130	186334	399050	155356	180260	246232	110770	239810	502740	198990	330058	378341	331711	321518	179690
33600	125786	172068	125885	72906.8	142706	124183	120941	174398	72274.8	154615	142998	201457	133750	63797.2	112198	170479	113534	138978	121226	125884	195358	241651	169462	159544	375366	430888	209549	443049	176136	204523	271627	124252	267164	544524	218364	370887	410886	375592	354891	198995
34800	119670	184616	114990	67692.8	135111	111657	112164	165192	65966	142916	128364	184782	124516	63659.6	110493	164623	109690	132242	115766	118697	216598	259942	190257	174890	405719	464200	230546	483463	194705	228394	291652	136173	295045	579654	236931	411864	438007	415133	386346	217361
36000	114364	185749	104319	63174	128476	100254	105022	155635	60764	131845	114452	170540	116154	64185.6	110202	157120	105361	126145	110484	113306	237398	277734	212913	188951	433363	491366	251410	516354	210586	250643	313871	147602	322992	608718	254554	442652	459766	450191	415197	231225
37200	108992	179068	94039.6	59283.6	122136	90025.6	98483.6	146688	56003.3	122526	103391	158502	107492	65235.6	110539	151625	101637	120591	106136	107125	257468	292590	237295	200919	458862	511747	269079	542763	224680	272360	331081	156130	350745	629578	271478	468442	477259	482621	439465	243885
38400	104087	170476	85366.4	55254.8	115324	82377.2	93027.6	138744	51637.6	115131	93180.8	152400	98372.8	66343.2	110791	146336	97151.6	115226	100836	100895	276238	305147	260416	212113	481854	527810	284397	567211	234819	292358	347014	161457	376703	645618	286599	487748	493250	509123	459834	252636
39600	99960	159831	77414.8	51909.6	107962	74552.8	86993.6	132552	48093.6	107928	77977.2	140258	90508.4	68390.8	113157	141999	93422.1	109959	95988.8	94758.8	293305	314420	280666	220066	498899	540148	295777	582492	243414	308198	359318	164162	399071	656256	297070	501449	502206	527406	477504	258101
40800	97268.8	149021	70840	48282.8	101247	67837.6	81290	126337	44458.4	100346	70419.6	129370	83508	70964.4	114690	136393	89660.8	104802	91468.8	89396.8	306834	321550	293374	226406	513555	547314	304606	594571	248374	321752	370391	166882	420678	659084	304354	508767	508394	538364	491350	260838
42000	92578	139180	63982	44996.8	94186	61988	76161.6	120045	41152.4	94309.2	64262	130807	77488.8	73177.6	115900	132190	85680.4	99593.6	87809.6	83782.4	320316	326286	305632	230570	522794	549494	310205	600617	252305	329288	377252	167185	437348	658631	310802	512936	511364	544853	496266	260332
43200	88346.4	129586	58046.4	41616.8	88251.6	56868.8	71066.4	116105	38513.6	88604	59338.4	125399	72526.4	74784	116664	126090	82527.2	94158	82751.6	78999.2	330633	329139	320266	234347	528603	548138	312198	603321	253658	334452	383084	165875	450555	656338	317143	512697	511096	549249	496075	259853
44400	84435.6	120898	52528.4	39161.2	81862	52678	66354.4	111396	35880	83722	55111.2	121002	66850	76063.2	117112	121712	78740	89307.6	78537.6	73218.4	338363	330846	331526	236950	532482	544447	310703	604000	252658	343657	384097	162741	461355	648882	318068	513077	507736	551044	496505	258193
45600	80540.4	112483	47865.2	36308.8	76049.6	48921.2	62326	106201	33712	78428.8	50619.2	118004	61915.6	77396.4	115682	115122	74986	83652	74199.2	68390	343218	331501	340805	236081	533228	541115	309450	601599	249154	346151	386019	160063	469423	641784	317785	511761	503420	550651	496230	253896
46800	76608	103500	43214	33738	70608.4	45746.4	58422.8	101484	31511.2	74339.6	46934.4	119344	58161.2	78609.2	115732	109509	71218.4	79095.2	70134.8	63672	345423	331345	345242	235296	531068	534553	305789	597369	246181	344750	385166	157202	472844	633800	314940	509162	500648	546313	491472	250266
48000	72807.2	95419.2	39606	31584.8	64338	42905.6	54188.4	96059.2	29485.2	69948.8	44108.8	111924	54708.8	80537.6	115753	103476	67134.8	74171.6	66230.8	58754	346164	329974	350401	234950	527647	526374	303491	594148	243452	343981	385422	154106	479478	626235	310857	504340	496112	541181	485062	246114
49200	68426.4	87317.2	36753.2	29745.6	59044.8	40463.6	50218.8	91108.4	27981.2	65710.8	45929.6	102093	52053.2	81352.4	113390	98189.2	63126	70022.8	62502.8	54004.4	347450	327552	352211	233738	522681	518027	300216	590125	239828	340801	383071	150786	479041	619742	306129	500851	494291	537778	479536	240406
50400	65138.8	80985.2	33870	28146.4	54230	38172.8	46642.8	86486.4	26753.2	62480.4	39930.4	91428.8	49074.8	82826.8	111796	92245.2	60145.6	66299.6	58772.4	49842	346979	326593	352567	231585	517034	509970	296928	585824	236071	339104	379977	148224	478218	611187	301391	496532	494182	532025	472036	236104
51600	62000	75124	31837.2	26232.4	50387.6	36477.6	43162.8	81971.2	25368.4	59170.4	38914	83010	46466.8	84341.2	111116	87130.8	57265.6	62894.4	55281.6	46131.6	345255	322473	350976	229479	511256	498659	293296	581628	232340	338741	375921	145870	475685	603124	298136	492519	493762	524915	467040	231645
52800	58590	70551.2	29928	25240.8	47145.2	35098.8	40555.2	76978.4	24367.2	56146.8	37659.2	76690	44412.8	85856	110936	81590.4	54548	59364.8	52422	43586.4	341359	319915	348942	226374	505859	491987	288894	577351	229586	333962	372459	144226	473563	595530	294329	489547	491809	519218	461080	227590
54000	55393.6	66941.6	28426	23972.8	43986	34241.2	38429.6	71951.2	23736.8	53366.8	37370.8	72014	42525.2	86532.8	108672	77362	51629.6	56843.2	49662	40997.2	338715	316620	348031	224156	500736	487162	285298	574388	226160	329209	370029	141832	472932	588401	293631	484034	489173	512904	454728	223567
55200	52533.2	63630.8	27045.6	22812.8	41642.4	33392	36414	67823.6	23382.4	51090.8	37601.2	67107.6	40945.6	87700.8	106414	72650	49046.4	54352.8	47188.4	38928.4	335033	315679	350299	220647	496623	482576	282626	569700	223936	325323	366806	141319	470275	579708	290614	479654	484644	505917	448315	220010
56400	49719.2	60801.6	25959.6	22406.4	39372	33032	34750.4	63985.2	23239.6	49062.8	38830	63232	40341.2	86910.8	103234	69187.6	46948.8	52643.6	44919.6	37371.6	333692	313551	350695	218628	490789	476414	279593	564524	219683	322094	364382	141138	470343	572633	288540	475584	479969	502205	442291	216638
57600	47241.2	59073.6	25703.6	22128	37632.4	33235.6	33410.8	61012	23646	47797.6	41888	61116.4	39747.6	87897.6	100092	65522	44500.8	51317.2	42763.6	36032.8	330975	311503	350650	216392	485969	491019	277130	559984	216426	320190	361596	141186	471700	565046	286483	471564	474401	495901	437247	213500
58800	45544.8	58320	25973.2	22438.4	36584.4	33940.4	32834.8	58444.4	24622	47418.8	45573.6	60663.2	39780.4	86111.2	96584	62484	42717.5	50198.8	41379.6	35408.4	327399	310373	351254	214153	479289	486168	275364	556317	214245	315644	358347	141075	470156	557781	289130	466761	468660	492269	431156	209748
60000	44660	57720.4	27022	23038	36215.6	35582.8	32479.2	55914.8	26053.2	47989.2	51521.2	61336.8	40322	86555.6	92771.2	59573.2	41482	49817.2	40633.2	35186	322851	309835	348131	212181	474646	477475	273267	545721	211928	310234	354638	140745	466859	551174	286796	459855	462434	487582	425620	207307
61200	44062.4	59007.5	28990.8	24503.2	36944.8	37922.8	33020.4	53756.4	28729.6	49870.4	60172	63623.6	42205.2	85568.4	89644	57746.4	40418	51001.6	40399.6	36306	318759	310198	348946	210627	468495	469729	272287	538565	210498	309706	349850	141082	461733	542116	284728	449945	454538	482397	418487	203994
62400	44528.4	63639.6	32714.4	26926.8	38115.6	41861.6	34203.6	52578.4	32025.6	52608.3	73355.2	68220.4	45253.2	85230.8	87098.4	56658	39797.6	52418.4	41269.6	38069.2	314239	310650	344735	207468	464316	461498	271362	531627	208562	308391	347680	141654	450921	534370	281519	440193	443078	477047	410470	200585
63600	46171.6	69738	37453.2	30367.2	40876	47829.2	36155.6	51623.2	37431.2	57229.6	90830	75590.8	50166.8	84279.2	85485.2	57003.6	40140.4	54816.8	43258.3	41389.2	311089	309134	338712	204801	457002	452083	268984	520634	206381	305152	343456	141236	442385	523016	278473	430465	432310	468893	401895	197745
64800	48613.2	77662.8	44055.2	35578.4	44622.9	56108	40060	51824.8	44384	64140.4	111864	87759.2	57426.4	84450.4	84196.4	57931.6	41513.2	59219.6	46513.2	46793.2	306860	305353	331580	201007	450031	441070	265236	509780	202934	300110	338792	139856	430468	509933	271169	418541	418276	457922	391302	193827
66000	52767.2	88992.8	52050	42601.6	50209.6	67960	45254	52762	53314	73145.6	140882	104453	67843.2	83830.8	85494	60563.2	43590	66244.2	50934.4	53296.8	300639	298784	323295	197442	440709	427423	260884	494604	199332	294382	333622	139176	416921	495252	265685	404604	403006	445261	380818	189010
67200	58595.6	104282	63677.6	51728	58163.2	83888.8	52418.8	54977.2	65165.2	85451.6	176382	127847	82379.2	84686.8	87764.4	64366.4	46820.8	75184.8	57379.2	62756.8	293760	288716	315100	193396	431465	414288	256289	476776	194874	287298	326433	138461	402870	480531	257094	390639	386484	430261	369127	183890
68400	66312.4	124097	79157.6	63563.2	68216	103957	61762.4	58431.2	79568.4	100590	219990	159127	101450	85609.6	91709.2	69725.2	51310.8	86890.4	65795.2	74306	288138	276688	304483	188381	419689	398724	249922	459700	191225	276527	319113	136689	387742	464423	249477	373932	368564	413945	354175	178044
69600	76028	150758	99947.2	78554	80524	131153	73662	63768.8	96945.6	118738	273312	197688	125514	87706.4	96762	77352	57978	101450	76040.8	89546.4	279879	265756	294713	182607	406400	383814	242942	440519	184660	266138	310680	134045	370372	446560	242214	358772	350225	397085	340664	171240
70800	88576.4	183765	131105	96021.2	95315.2	164974	88082.4	71603.2	117828	143572	334093	245759	155824	88958.8	104514	86174	66368	119310	88754.4	107479	272181	255580	283626	177345	392956	369194	233888	418422	177823	259816	301392	130493	356081	428027	234461	343399	333216	380753	327386	164776
72000	103276	223282	166091	117647	113006	206563	105899	80596.8	141197	171788	402273	301826	191633	91632.8	113053	97357.2	77102	140419	104736	128794	262259	247885	272364	172581	378738	355131	224026	397236	171011	251346	292820	125397	339449	410594	224711	328028	315251	362047	312970	157636
73200	120956	270880	204348	142040	132852	255115	126284	92447.2	167640	203787	479750	370031	235960	94434	123379	111002	88815.2	167148	122824	154237	252453	239557	259646	166186	365490	339802	215338	372684	163998	243199	282665	120890	324179	393262	214657	311186	297983	345067	299260	151136
74400	141364	325675	246910	169831	154343	311465	148386	106968	196112	241079	562216	448653	286066	98241.6	136760	127368	103051	197407	143315	182473	242402	229794	248016	159636	351821	326235	206623	351033	157148	235011	272829	114236	307494	376220	203906	295148	279306	329751	284207	144350
75600	164222	386726	294748	201362	178699	373970	174993	123620	226260	281709	648736	537050	343084	103309	151863	146368	119890	231060	168306	212572	231837	221840	234710	153345	337444	312000	197736	331114	150151	225945	260973	108641	290939	360414	193553	278224	263272	310727	270112	138251
76800	189394	457190	347368	235478	205079	442292	204047	142137	256954	326022	741649	638851	407398	109450	169720	167350	138619	270083	194708	245426	220376	212396	220326	147098	323491	299718	188224	310909	142787	211027	249873	102504	273966	345504	184256	260450	246348	291885	255802	131248
78000	215981	534020	403303	268740	234010	514195	234794	163422	287218	373672	845738	746514	475097	114842	188531	191218	159836	310886	221820	278435	208105	201188	207175	139878	311112	287008	178242	290367	135657	197047	239197	96976.8	255149	331045	173822	244890	231644	274210	241709	124489
79200	243835	612961	461913	305134	264852	591720	266320	186848	316537	422416	954858	857852	548103	121058	208908	217663	182435	354910	250463	316722	197424	189572	194041	133078	299695	275194	168752	272067	127736	181634	228319	91270.4	239968	317789	164573	230155	217457	255708	228134	117612
80400	272804	693642	522740	342916	294965	670800	300324	213739	346210	472152	1059040	971520	620174	126654	228943	245730	206653	401714	279736	354313	186093	179497	180679	126762	287205	262966	157780	255065	121458	168992	216712	85910.8	224641	305423	156118	216060	204575	239862	216356	111307
81600	301184	775268	584015	378652	325630	751066	335389	242431	374873	521392	1152900	1078570	690513	130912	250334	274427	231034	448186	309428	391927	175342	170838	169388	120649	274150	251297	148712	239729	115018	160155	206076	80046	210146	292734	148252	203625	193118	224504	204745	105467
82800	329458	853804	646617	415599	353977	829803	370168	272879	401457	572534	1237980	1187560	761128	135797	269514	304840	255701	496594	338522	427554	164337	163101	157778	115053	261846	242053	139493	223458	108447	155873	196600	74464.4	198198	281878	141643	192335	182024	209534	194992	99756.8
84000	356336	930758	706110	443819	382477	907540	405865	303802	425768	621880	1309760	1285210	824621	140652	288375	334678	281924	541687	367404	463141	153938	156379	147634	109470	251062	233360	130622	208275	101417	150794	187173	69698.8	185284	271474	135361	181357	171872	196376	185872	95277.6
85200	382852	998705	765729	467392	408587	979204	440128	335978	443969	671004	1368730	1382720	888198	144672	306455	365054	305754	583653	392070	491786	145132	150300	138585	104383	239954	225712	121908	194749	94964	144034	178380	65495.6	174116	261388	128825	171127	162253	185525	177417	90377.6
86400	407934	1059890	818878	487048	430281	1048380	468753	366894	459080	717205	1411400	1469100	944844	149041	323405	395856	328195	622512	416984	519982	136930	145591	130103	99878.8	229142	217907	114776	181885	88900.4	136169	170557	61121.2	163078	252130	121982	161297	154920	175578	169987	86068.4
87600	428942	1114370	862258	501070	447818	1109110	494333	395411	470775	762421	1443300	1547320	988269	153114	337925	424503	348807	654790	437835	539728	128890	140724	122337	95387.9	220705	210390	107882	171245	83868.8	127124	163501	58320.8	153849	244333	116032	152588	147921	166266	163074	82060.4
88800	448090	1158660	895522	513138	462873	1162490	515872	421937	477066	799890	1437710	1607040	1024150	155494	351507	445959	365545	684693	454089	558239	121677	135636	115705	91855.2	212252	204446	101329	161832	79139.2	118024	157489	55019.6	145036	237000	110791	144582	142072	157466	156903	78516.8
90000	464517	1191630	926917	520130	472689	1199300	531956	445603	480428	831874	1439050	1650410	1050670	156685	360782	467646	378546	706258	466240	570390	115167	131236	109242	87666	206682	197601	95232	153220	75450.8	110102	151806	52027.6	137721	230706	106765	137033	137439	148909	150472	76346.8
91200	474807	1214470	937182	523908	478894	1226650	544272	466292	476936	857067	1429910	1668970	1068460	157362	366606	482687	392824	720454	478322	578997	109100	127128	103540	84668.8	199336	193507	90338.4	145783	72002.4	103215	146918	48958.8	130385	225309	103123	130078	134169	141532	145942	74170
92400	484011	1228060	941640	522551	478940	1242040	551552	482115	469429	876267	1409020	1669840	1073580	156728	370693	495404	400260	727082	483012	577109	103626	123759	98687.2	81661.6	194386	188326	85475.2	140209	68680	97084.8	142568	46690	123901	221212	100212	124282	131086	135881	141919	71704.6
93600	487876	1235950	940502	517190	476766	1240810	554723	497112	459904	889104	1379560	1647930	1068800	155857	372906	505460	406758	725056	485635	572190	98911.2	120389	94928.4	79172.4	189450	184876	81663.2	135337	66755.2	92638.4	139320	45080	117487	217233	97226	119935	128507	130638	138572	69504
94800	487672	1231100	942591	507886	468761	1232760	553325	503860	446716	897564	1331300	1613990	1055630	153677	372245	510328	413120	720851	484501	562234	95262	118173	91761.7	77349.6	185170	180840	78555.6	131720	64312.8	91364.8	136905	43887.6	111999	219969	94592	116183	126907	125898	136072	67610.8
96000	484900	1219070	931166	494586	461477	1213800	551065	507700	429621	895621	1277060	1568040	1033910	151438	369145	510183	414585	707352	480604	546450	93280.8	116370	88827.6	75623.2	181304	178112	75867.2	128425	62836.4	90212	134876	42788.8	108121	216250	92599.2	112152	125840	121624	135284	65838
97200	476123	1195030	912875	478503	449997	1186240	542898	507958	414229	887968	1220610	1508920	1003120	149013	361007	507302	412059	685508	472929	528228	91739.2	116693	86548.8	74961.3	178024	175149	73016.4	125799	61386.8	89003.2	133246	42409.2	105312	217023	91858.4	109925	123815	118326	134058	65343.6
98400	466394	1161880	889993	459550	433901	1149760	529706	504573	394879	871168	1202980	1446900	963274	146208	350246	500661	406905	659696	461706	505907	89888	115926	84659.6	73975.6	177352	174101	71764.4	123814	60618.4	87651.6	133652	42191.2	102198	217572	91299.6	108116	125145	117160	134703	64775.6
99600	451312	1123730	863596	441506	414767	1110120	515790	500435	376032	853132	1145590	1371140	918406	142608	336541	486546	396902	630646	446473	483454	89331.2	116232	84082.4	73740.8	176128	172460	71289.2	122590	60694.8	86022	134695	41883.2	100366	216878	91890.8	107225	126930	116723	135776	64812.8
100800	436780	1077240	828322	421486	393462	1061980	501163	491428	357290	825746	1089860	1291630	868301	138050	321996	469239	387127	596644	431700	458020	90329.2	116888	83776.8	74837.2	176655	172782	70867.6	123740	61120.4	84565.2	136360	41906.8	98548.4	216256	93851.6	107267	129316	116481	138460	64686
102000	419658	1030170	786939	399131	373115	1014320	484823	475651	338662	796066	1028270	1209590	813900	133877	306488	451082	375047	560407	413394	431001	92168.4	119172	84713.6	76003.6	176682	174356	71354.8	125358	62550.8	84150.4	139493	42682	97148.4	217120	95666.4	108417	133300	118132	142140	65648.8
103200	399676	974009	743016	382089	350379	960736	468024	457708	320935	764972	962640	1124610	756484	129562	289371	431922	362298	522490	395630	400375	94596	121236	85775.6	78121.2	179919	175749	72608.4	129913	64656	83869.6	143271	44405.2	96616.3	217732	98821.6	110497	137888	120525	146997	66934.4
104400	380775	915669	694784	360765	330430	907320	445224	437555	306440	734734	903526	1043610	707663	125145	271878	411744	348051	484325	375330	370018	98342	124093	88254.4	80688.4	183790	179657	75204.8	135853	67520.8	85240.8	148430	46048.4	96762.4	222822	102796	113671	143875	124448	154632	69050.4
105600	359948	857902	650637	340747	306990	851747	423808	415460	290144	697572	844312	962106	678671	121038	254814	387718	332383	446070	356415	342501	103547	127195	91253.6	85271.6	188570	183845	78970.4	145272	71490	89101.6	154765	48370.4	97261.6	230117	107645	118038	151902	130632	163213	71617.6
106800	340033	799934	608102	317453	284750	795704	401459	392536	272102	658425	782869	888614	628174	117160	237935	361717	316114	409476	336756	317860	110345	131670	96460.4	89167.1	195039	188808	83222.8	157738	76749.6	93787.6	163859	51136	98546.4	239645	114053	124261	160726	139270	173946	75587.2
108000	318268	746360	562109	293438	263728	738322	377112	370830	253066	619724	721612	816224	573316	112418	221375	335552	304477	373778	317032	295642	118336	136500	102626	96856	203394	197096	89330.4	173859	82678.4	100788	175791	55675.2	100240	252525	121954	132441	173003	148897	187482	81116
109200	298664	692960	520309	268130	242661	684746	352478	349234	235436	578947	662763	752964	522922	108277	206630	311896	286776	342351	296571	271261	127771	143057	110136	104610	212200	207109	96674.4	193504	89898.8	110087	188960	60518.4	103658	270379	130937	142600	187194	160882	202040	87763.6
110400	278094	639660	477472	247343	224514	630594	329271	327396	223000	538368	605663	689367	482112	103638	190508	289706	271841	312470	277817	247023	138714	150177	119078	115182	223554	218097	104752	217389	98830.4	118737	202936	66423.2	107383	289439	141270	154566	205193	174356	220618	95611.6
111600	258849	593621	437478	225482	207590	578516	307738	303583	211595	498776	553007	630615	449269	100034	175770	268776	256298	285717	258666	227825	151733	159622	129244	124633	235368	232215	115088	243811	108270	128230	218960	73433.2	112626	313325	154078	168734	226942	192195	240888	105007
112800	240616	547891	399539	206638	190788	528045	284743	283288	200455	459765	506573	575810	419394	96066.4	162654	248433	241797	261094	241986	209509	166484	170346	142419	137764	251555	250145	126997	275941	119511	138054	235730	82516.8	119385	338646	167602	185119	252316	212097	264740	116638
114000	223998	504271	363668	189109	176682	479712	264998	265833	187507	426633	464380	523745	386962	92682.4	151168	227900	226886	237641	224077	194099	182447	184437	156686	150079	268450	271473	140319	311319	132476	150508	253432	93456	126778	366535	183803	203191	280207	235996	287997	130835
115200	209111	463637	333062	174040	164473	433088	245928	249158	174995	392889	424611	474801	352077	89338	141032	208446	212444	217897	209505	179355	199362	201213	174608	167075	288068	295476	156030	352513	146467	164862	272085	106395	135314	397376	199154	223703	314118	262738	317376	145649
116400	194457	424470	304738	159856	153795	392160	228155	232356	163854	361882	387266	430196	317142	86174.4	132131	190339	198638	198578	195026	165210	219060	220042	192799	182170	311314	323988	173626	397320	163439	182262	292326	120575	146144	429198	217241	246421	349799	293700	344712	161177
117600	181409	390329	276967	144931	142848	353274	212077	217403	154942	335627	351571	388684	283326	82873.2	122937	174421	186186	181919	182556	153376	239511	242298	214452	201376	335441	353260	193505	440698	182944	202456	311822	134793	157190	461601	237274	271645	387836	329899	375472	178552
118800	168636	356490	252644	132490	133346	318842	197157	203612	147302	309213	320762	351744	253993	80494	115023	160088	175101	165873	169700	141088	261792	266814	238153	218577	362740	384394	214272	485147	202581	225512	333082	148200	169027	494256	259585	298542	425798	369215	406280	197774
120000	157922	326335	230194	121707	123848	284977	184994	190225	141622	283967	294538	317389	228373	78062	106858	147790	163740	152128	158663	131032	284984	293680	265052	238698	390699	415534	236162	530575	223119	252219	352923	162670	182442	525628	284027	328863	463368	411194	436990	216102
121200	146564	298694	210771	111453	115386	255196	171902	177733	134693	262084	270964	286414	205785	75909.2	100550	136923	153304	139838	147615	121302	309734	322774	292971	255828	419841	447416	257904	577578	243684	278132	373964	177355	197704	556263	308330	360693	498878	457554	469366	234306
122400	136664	275257	192834	103393	107204	229151	159720	166940	127901	240284	248820	258690	186226	74561.6	95255.8	127431	142968	128819	137942	113210	333818	352062	323319	275905	448496	477636	278972	622277	262402	306051	393898	194660	212077	584488	333553	396616	532132	511096	499786	253973
123600	128248	252431	179222	95331.6	100337	205036	149469	156897	121546	221760	229000	233403	169003	74088.4	91062.4	118427	134644	118784	128988	105850	357329	379547	355268	290359	476684	509715	298968	661818	279913	331410	414492	212045	225422	610449	357716	432307	563539	561023	526896	272630
124800	119681	232651	167475	88286.7	93711.2	184576	140842	148083	114734	204533	211422	212131	153406	73140	87956	110610	125096	109561	120746	99279.2	379288	407579	389314	305967	504117	538577	318397	693542	295684	358191	434379	231125	237494	631484	379009	469810	590180	608816	553406	287815
126000	113208	215129	148778	81598.8	87341.2	165626	131482	139836	109065	190061	196145	192437	140090	73266	84966	103391	117913	100656	113018	92223.6	400001	432244	424722	320068	531531	565837	336468	722706	311156	389876	454483	247204	247258	647225	399462	506402	611798	653464	576932	302478
127200	107821	198759	131596	75480	81656.4	149612	123454	132412	104414	182218	183066	176054	127582	73355.6	80466.4	96596.4	110641	93376.8	106161	86374.8	420500	454550	460744	330713	556236	588854	352950	748937	324876	413880	473974	259340	256471	661328	415064	540106	627157	698114	599862	313913
128400	101420	182884	117256	70523.2	76173.2	135262	116075	125128	100038	173110	170896	161962	116672	73557.2	76778.8	90768.3	105034	86464	99806.4	80620.4	442883	472009	496836	338066	578191	607269	364781	773022	336548	437120	492974	268921	265183	674862	429250	570159	639075	742131	617442	323154
129600	95912.4	169383	108078	66414	71230.4	123670	108724	118626	95306	163409	159357	150264	107180	74370.8	73350.4	85186.4	98128.4	80774.4	94338	75416.7	464064	487580	529081	344238	596695	623496	372409	788472	345525	456526	510874	275015	272687	684085	436612	596679	649576	778984	632000	331938
130800	91005.6	156460	101058	62141.2	66707.2	113832	102233	112464	90317.1	153936	150826	139235	99074	75500	73590	80746.8	94331.2	76295.2	89169.6	72900	478666	491100	555041	345138	602511	620049	378290	804754	346416	460807	515319	270274	254488	662762	429510	601276	583470	787202	599086	317418
132000	87326	142864	92311.6	55908.4	67756.4	99435.2	96110.4	108830	88348.8	139629	131194	109405	83647.2	90315.6	93529.2	74400	89941.2	71116.8	82224.8	71584	388337	379968	459883	270819	440751	454908	260966	510250	250610	345283	366129	170785	129665	448568	273728	402615	326634	498711	376679	196702
133200	76598.8	114126	71151.2	43833.2	62301.2	75305.6	80570.8	89506	77560.8	111543	103816	82194	64442.8	120501	135411	60180.8	70125.2	64540.4	67060	68706	201082	192097	248570	138213	233758	236848	144936	264817	127919	190875	184050	85044.4	68938	229988	135208	219132	172398	288078	188795	103058
134400	70949.6	108507	62162.4	40461.6	61610.4	68821.2	76894.4	82122.8	75082.8	101749	103614	84665.2	63504.8	153224	158337	57208.8	66245.4	68013.2	63496.8	71192.8	117509	119709	162106	80432	144322	143610	100750	187027	78140.4	135681	117798	56144	54118.8	144915	88641.6	150953	122331	217237	123746	67608.8
135600	73455.2	112802	64173.2	42930.8	67400.8	74072.8	80584.8	76919.6	78434.8	100146	114301	98252	68530	188919	174516	57160	66420.8	74723.2	63337.6	75304.8	89556.8	97498.8	132744	60472.4	113449	111220	81216.4	156716	59597.2	109956	93852.5	44297.6	44785.6	115989	69431.2	120021	101905	188586	100064	55473.2
136800	76744.8	117693	69365.2	46525.6	73328.8	81739.6	80976.4	73194.8	83762.4	100348	126458	109812	74798.8	226195	182534	58660	65554.8	78272	64502.4	78053.2	79069.2	88170	123417	53161.2	102713	101352	74678.4	145774	51708.4	97437.2	84114	38980.8	38364.8	108746	61668	105078	96887.6	178204	92622	50492.4
138000	78951.6	121530	74096	49005.2	78590	87582.4	79898.4	70905.6	89443.3	99814.4	134489	117893	80307.2	260376	182160	60482.8	64047.2	81316.4	64870.8	80005.6	76657.2	93143.6	127429	52532.8	107062	103843	74894	149196	49360.8	96234	84436.4	38128.4	37168	115002	61061.2	103256	104109	188667	95159.2	50448.4
139200	81358.8	124124	79562.1	49714	82992.8	91247.2	79796.8	69799.2	92176.4	99408.4	137438	123050	87102.8	279524	175520	63084	62326.8	84418.8	65232.8	82579.6	81374.8	109430	139425	55264.8	120454	113876	78414.4	158301	51516	101460	92552.4	40720.8	38804	127784	65193.2	108170	118917	206158	103415	54402.4
140400	82568.8	125577	86289.2	49266.4	86990	95455.6	82358	69745.2	93043.2	100033	139246	125813	93654	283183	167818	64579.2	61350.8	86063.6	64717.6	84479.2	89344.8	129440	154964	58666	137485	126408	82299.2	167821	55534	108676	103708	44596.4	41928.8	141572	71340.4	117397	133344	226213	112797	59532.4
141600	83373.2	124844	92698	48259.2	89377.2	98378.4	82745.2	70702.4	96178.8	99213.8	138110	125833	98583.6	274312	157688	65742	60392.4	86793.2	64528.4	85923.2	99512	149200	173833	64456	154301	138556	87459.6	180877	60918.4	119176	118068	49948	45432.8	154694	78931.2	127948	143973	243673	122312	65555.8
142800	82774	123074	96978	46463.6	91718	100555	82250.4	71233.2	94011.6	97071.6	136070	123954	102060	253796	145658	66364	59255.6	86035	64448.8	85832	110623	166150	187777	70006.8	168203	151452	93664.8	193694	66694.4	131717	132340	54799.6	48106.8	167603	86052.8	138064	151034	258286	131841	71473.6
144000	80638.4	120037	99685.6	44952	91574.6	100504	80789.6	69989.6	89695.2	94424	132901	121308	104293	224911	132728	65658.8	57195.2	83524	63274.8	84008.4	121274	178650	200971	75339.6	179764	164151	100636	205613	71995.6	143944	144618	59853.6	50119.6	180421	93339.2	146808	157872	270400	143503	77430.8
145200	77768.4	116109	101430	42653.2	90200	100336	78831.2	68536	84422	91380	130681	119008	104315	195963	120796	64656.4	55438.4	82962.8	62051.2	83642.8	143140	212356	243691	90555.2	224910	206777	136577	298790	96293.6	204266	203282	92400.4	80353.2	252810	147519	231622	264987	475578	235436	134851
146400	87715.2	123961	117199	46015.8	95949.2	116822	84129.2	74535.6	90187.6	104900	153937	140484	125999	193564	128284	71048	65359.6	90457.6	70761.2	90970	314485	439785	498643	200960	473471	437473	277498	615568	211978	417584	439157	205460	186978	509686	316294	473879	551226	846591	536804	265103
147600	94296	134132	140442	52252.4	100274	139261	90365.6	80592	90777.6	114696	174046	157747	155388	175141	124936	74000.4	69502	86844.4	76202.4	87737.2	499112	610862	675810	324771	691432	661910	351314	756347	309427	540265	640473	275346	274359	706135	423598	631598	707994	957660	776262	326967
148800	88446.8	128751	138487	52034.8	91791.6	140398	82089.2	75914.4	79417.2	104082	161740	149865	150908	140603	105597	68757.2	60964.4	75382.4	68668.8	76468.8	544730	626363	702235	342419	738817	732805	360854	772896	331048	555642	723441	286750	313316	763537	421920	687633	725210	961984	798011	333928
150000	76516	115521	122307	48326	79541.2	130302	70427.2	66183.2	69354.8	89044.8	141994	136230	133590	113135	87677.6	61030	50836.8	63653.2	59641.6	65588.8	550654	616498	699221	341099	748809	779291	361091	756388	339293	544248	773845	288184	324699	811010	428780	724512	718872	946178	793529	344738
151200	66510	103130	108687	44154	70130.8	118487	62173.6	58856	61882	78018.4	126120	124595	118331	94023.6	75377.6	54650	44292.4	56630.8	53732.8	58202.4	559134	611484	702252	364600	765692	823038	365218	760623	351542	542288	804569	294884	330810	865690	450479	765458	716028	934768	812302	358366
152400	62686	94936	102977	41822	64045.2	108150	57448.8	54864.8	56340.4	70574	115325	116151	110177	78866	66660.4	50406.8	40716.8	52106.8	50717.6	52819.6	580810	618420	713646	405420	785840	862733	368379	760654	371436	549116	824526	303266	341286	913948	481172	811646	718310	919902	831178	364405
153600	61108.4	88793.2	100102	40048.8	59764.8	101147	54621.2	51208.8	52968.8	66193.6	107622	109408	105314	67415.6	59385.2	48587.6	38413.2	47718.8	49798.8	49284.8	618334	638541	733128	444787	802117	884187	373061	760843	401877	557884	850956	309402	347936	927539	503200	858343	727709	908523	842166	367748
154800	58369.2	83567.6	97915.2	38683.2	55778.4	94813.6	51645.2	47644.4	48460.8	63065.6	102516	103644	102817	56698.3	53798.8	46770	37237.6	44077.6	47251.6	46443.6	636218	660130	756747	448698	819049	879650	381745	761653	429115	565588	856171	316011	353269	923323	509075	877655	733452	896814	837176	373689
156000	55135.2	81188	93887.6	37214.8	53378.8	88547.6	49004	44694	46298	59762	97557.6	97723.2	99092	49282	49716.4	44858.3	36067.6	41606.4	44372	44095.6	643994	682157	772188	444580	832534	868078	386710	760170	439018	572040	850869	321956	351302	910632	511444	875858	728991	898413	816680	379995
157200	51484.8	79214.4	88470	36181.6	51175.6	84832	47406.4	42498.8	44330.4	57651.6	93925.2	92436.8	93896	44022	46508.8	42295.2	34742.4	40299.2	41750.4	42316	639716	693342	780515	441748	842368	851448	390159	758859	436456	579678	844354	327073	342149	898965	519372	857590	721512	898631	793080	382951
158400	48282.4	78880.8	85546.7	35450	50152	81406	46597.2	40752	44458.8	56007.6	90492.4	87694.8	88701.6	39406	45113.6	40024.8	33160.4	40286	39421.6	41756	623968	684998	785740	438126	837051	826072	392734	758541	428175	584415	830748	327756	332163	891151	525437	830970	711609	910680	769418	388355
159600	45330.8	80337.2	85542	34535.6	50202.8	79132	45805.6	39244.4	45835.2	55571.2	88847.6	84422.8	83822	36282	44231.2	38310.8	32152.4	41308.4	38152	42468	606234	668246	783123	431560	819890	800021	394435	754604	416885	584462	819092	325389	321392	881256	531232	805859	702029	916978	750802	393841
160800	43788.4	83211.6	88716.4	34252.4	50698.8	78732.8	45322	37917.2	50191.6	55818	89704.8	83461.2	81610.4	33975.6	44538.4	37236.4	31277.2	43338.8	37022	43766.4	587999	646633	778405	421736	800496	777340	394134	749716	406442	578324	803353	324887	311837	871396	538515	780014	694059	911808	733211	396093
162000	43795.6	88055.6	94077.2	35110	52050	81193.2	45966.8	37156.8	56456	58014.4	92400.8	85450.8	81951.6	32850.4	46089.2	36962	30859.6	46417.2	37300	46462.8	572688	624076	770694	412846	778907	754026	391688	742090	397792	568292	788026	321007	302942	861324	543489	757098	691071	894226	732123	395198
163200	44714.8	95171.6	102646	36587.6	55736	85712.8	47475	36941.6	65464.4	59875.2	98316	90173.2	85091.2	32914.4	49385.6	37342.4	30792	50950	37937.2	50860.4	558436	602944	765863	404292	762373	736799	380167	725435	389295	554468	769443	316100	294466	851773	537236	739799	690407	870734	723934	390672
164400	46128	105968	113652	39194	61446.8	94403.2	50366.8	37368.4	76070.4	63006	107526	97897.2	89148	34168.4	54742.4	39082.4	31483.6	57741.2	39735.2	57152	543571	583617	754016	395138	745905	718590	363697	705543	383006	537844	748063	308350	283870	836958	526409	720913	686591	845305	704788	381614
165600	49031.2	120720	127730	43041.2	69832.4	106144	55767.6	38702.8	89952	67590	121058	109973	95705.2	36654.8	63036.8	42082.8	32719.2	67338	42937.2	67118.8	532564	568576	740793	384182	729810	700816	348522	684019	376949	523221	727352	297231	274071	824846	510686	703422	673306	817862	681419	368998
166800	53024.8	141846	143809	48278	81606.4	121734	64203.6	41704.8	105252	74038.4	139062	124938	104662	40999.6	76600.8	46869.2	35107.2	80829.6	47256.4	80077.6	521970	554518	724140	374545	711571	684224	332674	655743	369276	505406	706065	284686	263054	811478	495372	682700	656086	786012	664343	354592
168000	58147.2	169932	161918	55258	98006.8	141427	76519.2	46364	123644	83510	162074	143471	115708	47730	95662	53303.6	38994.8	98860	53772.8	98476	510628	542318	702693	366626	692309	668259	317757	624954	358994	490414	687608	270932	253515	797476	476231	660052	636098	752144	652735	339030
169200	65690.4	207425	186711	64282	118441	167355	93211.2	53925.6	143909	97241.2	193280	168986	131472	56714.8	121453	62896	44858.4	122887	62708.8	122219	498808	528338	682476	356090	673414	654062	302540	589876	346554	474076	669532	256742	242449	785500	456637	638520	616218	719017	639971	323598
170400	75775.2	254705	217973	75964.4	144556	199969	115060	64249.2	168706	115636	231884	202166	150234	67908.4	151022	75816.8	53156.8	153512	74670.4	154258	481324	512414	659998	346389	657286	635832	288405	554005	336552	457655	651347	242159	232162	774422	439029	613546	594352	685234	633052	311473
171600	88585.2	312341	254870	90794.8	175930	240514	143264	78564.4	196040	140643	281652	245464	176526	82452.8	185714	92827.5	63789.6	192888	89943.6	194069	462255	495388	635996	337484	638366	615941	273707	519512	324794	440006	632640	227904	221892	757901	420110	587252	570112	650916	621056	297723
172800	105992	381420	292816	110260	212996	290124	175892	96446.4	227167	172377	338560	302006	209373	99595.2	223814	115358	78675.6	240263	109278	240722	441358	476704	612188	327448	618672	597836	257668	485172	311051	419270	611826	213988	211961	743336	400537	560541	546906	615864	604329	285071
174000	126874	461369	333924	134698	251979	350775	213632	119980	259585	211245	404372	374528	249976	119085	265549	144042	97472.8	297584	133027	294314	421461	457537	587434	315457	599942	579883	243557	451214	296857	396072	591766	200367	201774	726182	380105	533278	521540	579668	584881	271526
175200	153207	551398	378234	164159	294948	421531	256037	149096	293726	257971	480318	465103	301118	140337	310342	179144	120009	361134	160851	353616	401415	441487	561310	299801	579668	561963	231027	420078	282131	374296	569503	188028	192487	707336	361970	506881	495267	545057	567263	257617
176400	184770	656009	427978	199798	340528	504085	302632	183839	324291	311890	566979	573644	362040	161892	359268	219818	147850	431702	192470	416587	381420	426053	534962	283906	559362	544508	218708	390633	267898	353244	548339	175699	181717	689790	343900	479883	473201	513831	548485	244551
177600	219656	770107	485167	240561	388875	600954	356111	224181	355879	372508	664302	698514	433482	183579	410976	267268	180031	507587	229883	481110	363144	410246	511347	269528	539764	524376	206955	364958	253586	333024	525791	164655	172167	671622	324286	456300	449094	484094	528896	230546
178800	258575	891431	553095	286679	438476	710390	411881	270204	386569	440009	775449	841377	516751	205382	465871	318967	216362	588346	271289	546831	344938	396444	484992	255080	520223	504757	195127	340354	238804	312901	503418	155477	162334	653579	306374	431817	425327	455203	507251	218084
180000	301984	1024390	627795	336238	489546	832473	470542	318056	416163	511558	898991	998345	610114	225931	522002	376414	258401	673662	313930	609185	326504	381057	460935	240844	503230	486841	184084	317549	225894	294190	481018	145301	153046	632506	290224	408375	402814	430499	483810	208080
181200	350374	1162780	716278	389953	540040	969052	531276	368830	440330	589587	1021700	1174670	710891	245109	576370	437784	303501	759575	361426	671774	309406	367878	438528	227858	484480	469364	173301	296178	213299	278509	459430	136606	143389	613326	274760	387188	380076	405328	462678	197368
182400	398804	1297040	806447	447864	590710	1113100	592285	419866	463555	671772	1151570	1361570	815528	263791	627574	502879	352962	842672	409279	737018	291853	355345	416322	216798	466068	453280	163384	276556	200424	264470	437526	129680	134313	593989	260844	366875	361868	381786	439218	188927
183600	450598	1430330	905065	507924	638872	1257510	652648	472489	484726	754263	1283630	1552800	922457	281800	676911	567614	405170	923999	457418	800698	275861	343695	394770	206298	449829	436660	154337	258986	187106	251685	416550	122519	125702	576143	247196	347142	342628	359819	415641	180266
184800	503269	1560280	1000630	566018	682448	1406150	708151	522088	501246	837946	1414690	1742990	1019450	298386	723353	633413	458951	996120	510318	856842	261895	331291	373958	196385	433406	421764	145930	242422	176653	239256	396466	116828	116933	560318	235499	329878	324750	340364	397939	171775
186000	553707	1676070	1094000	621333	723348	1547620	764754	571342	517756	917481	1535750	1931870	1117800	314240	763941	695416	512995	1060040	557484	910109	249390	319274	355386	188201	418372	407062	138322	227335	166029	227740	379033	111239	109400	543062	226866	314118	309307	322054	381226	165445
187200	600499	1789160	1222970	677154	757772	1681930	814673	617683	527359	992277	1637560	2100290	1211590	327332	803364	754007	565850	1115630	600910	963759	237195	309024	336527	180540	404765	393549	131314	214436	157100	217558	363294	105850	101990	526217	216938	299888	295228	304639	365311	158803
188400	641562	1894250	1308770	725915	787346	1811840	862024	661804	530811	1057890	1717450	2256120	1299730	337268	839118	807892	615216	1164260	643470	1011890	227075	298721	318771	174452	392106	382293	124711	201994	148362	206176	347076	101885	95030.4	509330	208663	287184	283535	287491	347948	152947
189600	676863	1967900	1383300	769480	812032	1921510	906073	703623	535252	1115420	1765280	2390650	1379070	344466	864909	855408	663106	1192390	675064	1048150	216055	289728	303375	168783	381797	368711	118780	191395	140385	196321	332760	97770.4	88682	493540	200836	275904	272014	274194	333706	146978
190800	708249	2027850	1456540	809460	825088	2023960	942555	737908	539110	1167440	1821650	2504530	1445620	348854	881970	894230	707530	1207820	708207	1077000	207429	280728	289458	163998	371282	357496	113815	182384	133579	187436	320122	93780	83683.6	477600	194195	264366	262791	261970	323758	142496
192000	736893	2073990	1524380	841480	830877	2100750	969685	765717	541129	1210430	1859650	2602950	1500300	350466	891221	925957	746303	1209100	735428	1093230	199509	273440	276036	158829	360852	345875	109744	173968	128134	178743	307991	90587.2	78529.6	463720	188141	254299	256184	251591	314398	137356
193200	759023	2097190	1584750	869676	835070	2164880	993116	790251	539711	1247230	1883680	2665070	1544720	349638	892892	947725	777952	1207090	755365	1099660	192504	265985	264488	155142	350822	336041	106001	167139	122725	170761	297655	87820.8	74088.8	449823	182962	245972	246968	241065	304287	133849
194400	778201	2098680	1626240	882425	831606	2219150	1008220	803855	536156	1276710	1892970	2704540	1573300	349592	889704	961130	803074	1196570	769924	1106300	186127	259250	255252	151975	340737	326594	102126	160339	117623	164202	288172	85302	68920.8	438008	178384	238442	240859	233736	294656	130764
195600	790299	2075470	1652260	888957	818074	2255480	1018780	812525	526059	1301330	1894700	2716120	1586260	349561	873660	970338	817182	1173510	776568	1103400	180802	254511	245998	148341	333156	318646	99028.4	156023	113617	158615	279810	83089.2	64666.8	426608	174521	231431	235079	226542	288299	127930
196800	794451	2047240	1660450	899386	799746	2283830	1022540	814904	514515	1313700	1888120	2704470	1583610	348186	849986	966753	827174	1143110	784039	1082520	176042	249917	238464	145804	326326	311182	96334	150883	109912	154131	272604	82040.8	60904.4	414301	172335	225590	230268	220434	282333	125823
198000	792601	2000740	1659240	895231	773586	2284740	1018160	810069	511879	1312220	1866460	2669040	1576730	344228	820239	954240	833640	1108310	781372	1057950	173277	245364	232240	143542	318038	304064	94163.2	147500	107169	149188	266331	81126.4	57694.8	403545	169389	219190	226423	214470	277849	123134
199200	787106	1947970	1642490	884447	755228	2260130	1008470	807384	502032	1308450	1828500	2613330	1557450	338554	788936	936529	832825	1070920	774972	1036180	170066	241637	228421	141847	311572	296616	92593.2	145166	104836	145686	262637	80311.2	54181.7	394819	166579	214979	223441	208803	274549	121736
200400	778675	1889470	1609550	871714	732801	2225600	995379	797834	491817	1292940	1772880	2530450	1525470	331294	757847	910279	827152	1028570	767330	1010370	168924	238427	224653	139730	304442	290596	91699.2	143587	103192	142637	259487	79519.2	51266.4	385987	165993	212312	220718	204571	274843	119628
201600	765486	1821360	1573870	859232	705093	2172480	977690	785714	481924	1272250	1704960	2449420	1485650	323063	720690	879967	812798	981182	753072	965630	167653	234666	222109	138124	299708	285133	90702.8	142501	102544	139670	256675	79695.6	49054	377960	165576	210836	219604	200889	274915	119436
202800	750631	1749630	1533790	839241	678773	2110840	953122	772522	470173	1243470	1630110	2362490	1437410	315102	679930	842495	794678	935630	740515	930210	167736	230741	220322	138032	296676	280221	91428.4	143613	101796	138283	254994	79742	47132	371378	164554	208517	218075	199124	275446	118668
204000	734356	1674890	1488900	815365	651448	2040070	926908	753551	455350	1208190	1562860	2254700	1387430	307511	643043	809460	772950	888209	717682	897501	169055	228086	219432	138591	295278	277990	93039.6	145976	102391	136348	254346	80291.6	45374	366888	164550	208048	217855	197377	278913	119053
205200	714859	1603760	1444570	791054	623274	1969860	898618	727747	442052	1167320	1494020	2152170	1333140	299463	613062	777473	747504	844675	695759	854817	171299	225566	219171	138767	291871	276949	94720.4	150017	103147	136228	254648	81704	44090.4	365348	166352	207708	218875	196985	285217	120530
206400	694578	1533050	1395460	763852	595785	1888200	866615	701172	427113	1128600	1426900	2050810	1276110	291880	576456	747417	721074	797942	672613	801193	175509	224478	220068	140081	291171	276373	97643.2	157268	104897	136344	257165	84248.8	43154.4	364256	169337	209195	220175	198412	292939	122735
207600	670940	1461060	1340700	733005	569004	1804830	831668	674726	412804	1087830	1356440	1940950	1220300	283506	544622	712714	685340	758093	650906	754402	181445	223125	223592	143056	292228	278790	102069	166838	108230	137306	261035	87264	42424	368572	176747	211054	224851	202044	304730	125244
208800	643073	1383700	1279220	699015	543291	1720100	797780	651918	399464	1045790	1293540	1835530	1162890	274417	515252	672905	651334	718877	628532	714952	188714	224251	228493	148199	294353	282366	108423	181147	113150	139879	268459	91927.2	42204.4	375717	182818	215852	230860	208108	318346	128675
210000	614925	1309740	1215520	664995	517696	1634330	764009	627342	388064	998540	1232460	1734600	1106350	263273	490046	633301	616702	677385	600606	676916	197976	225756	237080	154596	298656	289888	116753	201250	119948	144100	279435	97483.6	42584.8	385302	190592	222126	238072	216920	336208	133790
211200	586452	1236920	1149060	633726	494048	1547600	730049	601127	375066	950161	1174990	1629590	1048820	253218	461058	596365	581433	633306	573614	634066	209614	231252	249207	163649	305104	300028	128206	225560	129984	151078	294788	104500	43090	401315	202557	231823	248519	230254	359292	140241
212400	558382	1164610	1081530	601035	466836	1458700	694244	572827	359379	898937	1109810	1526640	993472	242539	433055	563218	549917	596416	546412	589137	225138	239210	263470	175038	312081	315134	145530	257684	141897	158652	313578	113465	44423.6	422622	219874	244986	262874	248602	385091	148829
213600	530418	1091580	1015550	567523	440574	1367600	656962	547181	345680	849906	1039680	1428180	937278	233694	408826	528157	519852	559580	518697	549117	242616	249435	280702	189256	322361	335188	166285	294104	156836	169286	339614	125525	45762.4	450479	240466	261270	280429	272109	414773	160029
214800	501350	1026070	955832	535585	414343	1276990	624513	518489	332797	799631	968858	1334920	883806	224107	388999	494899	490863	524946	492425	513152	263023	264131	301794	206874	334436	358271	192726	339028	174078	183900	371485	139839	47976.4	485690	262205	282916	302527	304877	449041	174097
216000	472301	960978	892995	504114	388990	1188520	595025	493168	321222	752375	899130	1241680	830590	217240	368988	460526	462733	493762	463756	478983	287770	283923	329293	227788	350744	385658	221760	387729	195497	203064	412708	156373	50807.2	529868	286878	311231	327574	347042	487727	191029
217200	443684	898969	833614	472562	363663	1103140	564348	467567	310025	706618	831038	1152870	779699	208142	347055	425956	432108	458367	436265	441916	316126	307585	361675	253860	369494	418530	253466	441608	221386	224004	459714	178132	54734.8	582974	317282	344550	358278	401374	529904	209430
218400	414858	835942	774946	440104	340306	1020020	533538	443440	299098	663364	765963	1065780	730183	198832	325348	394523	399963	423018	407314	406865	347607	340385	401820	284995	388868	453874	284454	496476	250605	248148	515054	202960	58791.2	641908	351721	384665	393196	468097	577106	229563
219600	387399	780658	720180	408110	316469	937628	502381	420372	289476	619562	705750	978320	683221	191730	305669	365078	367703	389962	380997	376953	382327	378374	447474	318900	409986	493744	318078	545982	282799	276565	578434	230851	63976.4	704032	388713	435943	431982	543642	626651	250872
220800	359599	727283	666876	376654	295107	860847	471157	397336	278026	579928	648109	898843	638740	183110	288866	337906	339119	360477	354136	347573	420381	421792	496928	353978	435272	536094	354033	595140	315710	308160	646856	261033	69203.6	767813	423598	495010	474734	627099	672934	274657
222000	334254	679315	615374	345232	272579	786553	440022	376067	267091	540218	596482	825586	597678	174730	272687	313050	311424	331394	328185	322555	461508	471400	554779	387967	463207	577779	390354	642868	350527	345462	722202	293223	75582.8	834811	458193	555744	521939	714532	724920	300644
223200	310309	634130	567411	315886	251346	717249	412149	353919	255820	502610	551035	756329	558913	168190	258495	290160	285070	304966	303847	298430	504215	527629	619451	421286	494986	615488	420779	683087	385021	384723	798082	325315	82100	901155	492213	614850	567308	801550	773462	326348
224400	286813	587237	523010	287773	232851	652273	384112	333209	245448	468480	510678	692874	522027	160442	244436	268665	261412	280354	279526	273488	548018	583780	691850	453082	531069	652251	441047	716224	420862	429552	874518	354820	88436	965912	522360	675613	611059	880525	821585	350724
225600	264858	546279	483528	261278	214521	591378	357760	314216	234838	436804	472394	635446	486172	154065	229772	248766	238866	258118	260065	251084	592680	640312	766206	483180	567224	684470	453908	741558	455034	474709	944017	377542	94979.2	1024810	549954	732597	652458	950904	858452	373994
226800	244168	506162	445896	239011	198328	536746	331658	294333	224931	406464	435334	579935	453061	147810	217874	231968	218966	238265	240994	230582	636452	694858	849650	510486	602795	714675	461660	761961	485850	520454	1012020	392416	101115	1079830	571106	782899	693181	1014560	897178	397425
228000	224406	469624	411842	216418	183773	485246	309453	275640	215863	378111	398759	528520	421364	142474	204776	214589	200266	218399	223617	212797	676845	742058	934680	536170	636364	744983	470055	780658	512134	566448	1072840	406512	106656	1126780	586726	826101	728829	1067170	932958	420032
229200	207475	435339	380670	196276	170500	439809	286133	258245	206348	353754	366487	483404	393752	137726	191660	199595	183186	200319	206670	196548	713183	781953	1016640	557173	669650	771018	477309	791524	534382	611648	1125720	418284	112126	1162620	605382	864262	757562	1107640	966661	437508
230400	190794	400889	352832	178239	159024	397573	267370	242279	196693	330102	338525	440879	368811	131765	179150	185201	167500	185136	191641	182145	744079	812136	1090850	574676	698704	795518	483324	801080	552936	657633	1169280	429444	116535	1190520	616408	893694	778744	1141780	993640	452039
231600	175682	369128	327088	162845	148032	361105	248879	226088	187584	308517	312942	403460	344386	127052	168211	171750	152706	172196	178561	171666	769787	826528	1145820	586100	711397	797603	481731	803676	561887	682156	1185800	431343	107160	1168710	610933	873967	724222	1132260	959858	439402
232800	164481	341379	290131	145503	145775	312678	237244	214208	183137	270568	267658	340859	280503	123946	170961	157934	133678	158641	166994	161822	656775	599247	905662	476898	511121	576731	344524	554095	428761	524314	841929	297084	63624.8	795214	399483	547623	428797	682002	640279	284562
234000	138207	262350	209296	113355	128709	221544	190223	167083	153046	197951	197061	248316	193968	108935	153127	121496	98544	132840	132718	136554	377764	288057	498980	264718	273404	304995	195268	283216	224286	299543	442851	158902	38404.4	432561	213108	291451	234337	371006	348623	155515
235200	115643	215554	170312	94191.2	120786	178250	159330	140499	137839	167434	176617	225092	170412	108210	142929	101686	87094	126995	115963	129697	242107	192358	342396	165356	180849	201120	136089	188334	133208	200286	287361	108789	30993.2	285395	142891	205311	170935	274224	237440	105795
236400	108736	201636	169667	89028.8	123547	168567	152294	127546	137390	159454	185443	232526	166648	116797	137638	94802.4	88852	124861	111885	127873	182206	160478	279697	125884	146701	162693	111195	155698	101876	158784	229400	84104	26780	220981	113003	162542	145111	229027	190689	87231.6
237600	106563	201322	176180	89195.2	127024	170600	149671	116906	142844	154166	199547	237590	164766	129141	131381	92860	89101.2	124567	109517	126621	153818	144227	245797	106725	136724	149557	101719	141834	90571.2	141035	208772	75597.6	25151.6	199781	99232	146001	135695	206439	171100	78588.4
238800	104849	202992	184665	87768	129878	173102	147214	109521	146716	148991	211666	236463	164659	141020	126963	92436.8	86879.2	124499	106979	127544	146822	144409	244435	102012	140507	151946	101364	137903	89185.6	140674	208475	72910.8	24738.4	205198	97788.4	146124	142448	207449	170155	77961.2
240000	100410	203272	197257	84562	131929	173980	144869	104467	146080	143854	221448	234299	167784	149173	121476	95393.6	83459.6	126548	104330	128529	152454	161859	262786	105453	153628	163844	106465	142330	95435.4	151490	222512	77590	25413.2	219945	102520	155567	158352	217248	179222	82098.8
241200	96152.4	203251	206322	80086.4	132290	174188	143644	100897	142846	138109	227051	228024	166833	150939	116124	96779.2	79925.6	127222	100823	128674	163582	182632	289677	112728	169029	175957	113226	148685	106014	165813	242589	84288.3	25834	238470	111031	170596	173062	228891	192135	88247.2
242400	93218	200688	206606	75868.8	131760	173528	141426	97722.4	137045	132312	226764	219831	163147	146659	111190	96665.6	76202.4	126812	97228.4	127047	176839	201323	320598	124660	183782	188692	119926	154126	116927	180076	263275	91850.4	26356	258721	121539	186832	183886	240323	206960	97282.4
243600	90966.8	197972	201951	72382.4	130093	170370	138862	95558.4	129274	126502	224382	212797	157920	137255	106424	95722.5	72832	124844	95050.8	123948	192053	218316	348424	137496	196670	202356	128056	161995	128730	193887	282494	100196	26798	280832	132213	203485	193388	254966	223181	105833
244800	88425.6	194082	193808	68212	127401	168358	134090	93531.2	121045	120889	217931	203481	151334	125810	102408	93597.2	69164.8	122130	92130.8	119358	206451	231069	370259	148781	207836	213889	134266	168761	137865	203617	298514	107415	26577.2	301314	141284	216960	200125	268965	236987	113708
246000	85263.2	189080	184298	64696	125578	163692	130392	91250.4	112834	114808	213515	195925	145827	113225	98063.3	92115.6	66966.4	120861	89668.8	117605	239762	280320	449791	175325	258446	266993	175812	240170	183201	285005	419138	167094	40503.2	437432	223659	362388	332095	486239	385803	197162
247200	92384.8	210043	209554	70137.2	134017	190002	147746	103950	123076	137726	260573	236589	179834	117694	105252	105100	77460.4	135452	100722	127705	516410	655588	1003140	361902	585431	578990	360800	537021	420577	625858	908755	367493	79725.6	904407	461960	815494	701466	953249	842634	393104
248400	101089	239087	245494	76777.2	137127	226841	159916	112820	128529	154522	301912	266032	224280	114964	103278	110934	81564.8	132547	103617	120974	805659	968880	1422100	554510	873923	870747	452958	704971	625288	846468	1253440	477654	99455.6	1235710	594018	1078430	893172	1135840	1136210	496152
249600	97592.8	232134	240394	74012	122336	234376	147490	104583	115784	146397	292867	246340	218976	97448.4	91650	102494	74986.8	117656	93008.8	104505	877154	1013070	1474720	616853	938102	954464	461840	750183	687853	876231	1360050	488041	103214	1337610	611304	1138630	911860	1169840	1219830	505657
250800	86904.8	212913	207608	66661.2	105794	218355	127133	93144.4	100251	128118	260526	218885	189525	83579.2	78952.8	90322.4	65529.6	101477	79447.2	89096.8	874140	997660	1431510	627757	950869	986154	453522	748159	713040	841797	1396170	485687	109150	1394060	608838	1163120	889035	1176140	1241170	508844
252000	77160.4	193098	174968	60123.6	90662.4	197163	110560	83901.2	86746.8	112620	228699	196188	163709	73208.4	69575.6	80894.8	58446.8	90742.4	70708.8	78854.4	880084	977322	1406860	649144	956542	1012980	452139	756156	735431	830683	1415190	492677	115624	1449500	615866	1186700	870714	1180830	1263780	518204
253200	71306.4	178252	153319	55163.2	81080.8	178013	100479	77859.2	76208	102548	206772	180690	148052	65425.6	62854	74032	54624.4	83219.2	65136.4	71341.2	904601	977099	1415180	679209	965492	1032130	455443	757520	760230	837678	1444310	502945	121238	1505880	624352	1197640	859824	1175450	1284510	527564
254400	67998	166000	140788	51481.2	74568.4	163398	93337.6	73036.8	69843.2	96064.8	193036	168267	138360	58527.6	58411.2	68656.8	51836.4	76705.2	62675.2	65558.8	948785	984381	1448710	715953	971227	1048130	456282	762733	781064	847382	1469770	507534	123438	1530520	627887	1208130	860026	1157970	1322290	536625
255600	65468	156160	134272	49405.4	69417.2	152327	87459.6	68912	63798.8	94547.6	182013	159430	132327	51344.4	55690.4	64373.6	49314.8	71442.4	60798.4	60336	975580	988641	1457130	734677	979830	1041670	457450	764635	776967	843379	1470790	504874	123035	1536660	628240	1191900	853800	1142160	1351520	538723
256800	62670.8	146430	128561	46900	66673.2	142166	81658.4	64470.4	59619.2	92133.2	171652	152032	127756	45431.6	52286	59386.8	47358	68206.4	58879.6	56917.1	960662	990090	1454930	736377	986291	1032320	458452	766035	761095	834018	1439270	505555	121582	1521180	629633	1161030	840498	1123340	1339250	539580
258000	59948.4	139224	124285	44642	64156	135529	77925.2	61902.8	54964.4	87568.4	164490	144382	123647	40848	48482.4	54727.2	45619.2	66845.6	56785.6	53934	935120	984566	1440670	723499	993089	1017360	458745	764807	736497	824716	1394850	507713	119416	1486460	630724	1125370	824570	1117680	1310400	543346
259200	56902.4	135879	120344	42618.8	62767.6	130257	75263.6	59674	49793.3	84664	157630	138781	120314	37076.4	46326.8	50370	44452.8	67545.6	54017.6	52631.2	909621	972337	1415920	702818	990624	997465	459517	763600	706198	812413	1356240	509128	117618	1442220	635740	1086340	811217	1114470	1267340	550561
260400	54873.2	134249	117814	41254	61560.8	127174	74158.8	58410	46168	83162.8	154020	134466	118314	33391.3	45728.8	47128	43732.4	70739.6	52016	52413.2	887667	950851	1387460	679723	986019	976360	458249	753048	677979	797148	1315960	504219	116138	1400990	640722	1053710	803654	1116500	1221270	555813
261600	53162.4	134831	118361	40764.4	61312.4	125725	73460	57410	44866	83331.2	151983	133097	116775	30740	46672.8	44983.2	43927.6	76101.6	50484.6	52774	866031	931458	1356390	659216	977267	952284	453557	745476	656182	783074	1278060	500458	113677	1360520	643686	1020600	799110	1107520	1178100	558180
262800	53044.8	138456	121024	41191.6	62196	127828	73990.4	57178	46082.4	84473.6	152509	135008	117669	29369.6	48475.2	44916	44773.2	85110	50159.2	54673.2	845590	912656	1326910	642589	967362	928714	445206	732557	640088	770388	1248210	494732	112448	1327290	641896	991277	798010	1089930	1141450	553743
264000	53626.8	144944	126618	42516	63935.6	133680	76487.2	58042.8	49699.6	86157.6	157845	140196	121249	29057.2	51144.6	46414	46897.6	96215.6	50609.2	58183.2	826154	893310	1301940	626189	952352	907135	434242	716080	625954	754952	1225740	488274	109576	1294620	637232	964616	792770	1065110	1114400	546341
265200	55472.4	156630	134829	45271.6	67536.4	142870	80320.4	59393.6	55696.4	89420.4	167078	149200	127328	29521.6	55727.6	49468.4	49936	111830	52632.4	64659.6	813394	872109	1291530	611671	940411	885838	421311	695882	613375	737803	1200160	474627	106755	1260700	629797	940122	785539	1038960	1087910	538251
266400	58690.8	173591	146638	48854.4	74524.4	157048	87318	63045.8	63430.8	94757.2	181570	161782	137105	31134.4	63584	55137.2	54247.6	132011	56361.2	74333.6	796344	853137	1258230	597660	924605	864623	404683	673104	596094	719904	1166980	460462	104212	1228310	618313	913967	776472	1008670	1059810	532928
267600	63203.6	198132	162272	53946	84212.4	175836	97388.4	68650.4	72918.4	102478	199556	181396	149660	33558.8	76369.2	63167.2	60014.8	158734	61627.2	89780.4	781996	832391	1228420	583096	911193	842071	387378	646844	578940	698219	1134240	443258	101775	1201020	607254	886886	762282	979878	1030370	522121
268800	69044.8	231744	181144	61318.4	97521.2	198787	111332	77140	83802	112420	222884	208091	167359	37327.6	94242.8	74884	67714.8	191780	68309.6	110350	763404	808793	1189780	569190	892566	821019	369047	618956	558288	675741	1103410	425896	98782	1174520	593619	858792	745050	948736	1000250	504079
270000	77560.4	276831	204032	70929.6	116484	226499	130588	89111.6	97284.8	126092	253021	243528	188641	43572.1	116488	90669.2	77708	231636	77655.6	137756	743221	786724	1163850	553199	871913	801359	349634	589592	538471	651340	1067870	408470	95890	1146810	576730	830988	724850	916170	968532	486082
271200	89374	333336	232193	85484.4	139242	261160	155350	106156	114781	144483	291037	289513	217338	52030	145408	113355	90585.6	281469	89589.2	173255	721222	762213	1124130	533595	850990	782030	331284	558283	518238	624232	1030380	391354	92600.4	1121900	558732	800018	701599	882144	935192	468168
272400	104709	403647	265062	104929	168248	304366	187254	128048	138039	167586	337803	347082	253185	63874	178921	142554	107698	338165	104580	216572	697279	733220	1079710	513110	829141	761967	314698	527818	497928	596991	991195	374582	89249.2	1091160	540467	769168	677428	846724	897372	453252
273600	123997	485051	304851	130713	202378	357871	226109	155022	166985	197214	394571	420283	298430	79469.6	218842	180099	129282	402946	123398	268179	670169	700569	1031070	491514	803462	742829	297811	497955	477870	569186	952034	356595	85723.2	1060270	522849	734261	652770	808211	857474	435838
274800	146878	580522	352649	164957	243554	424000	272676	187717	201661	231849	463730	508527	355651	97978.8	263674	227003	156202	476890	145886	328474	645792	670699	979797	470700	779732	720770	282188	467748	455430	543356	910672	338773	81949.6	1027660	503550	701280	630313	768425	816634	415647
276000	175019	688581	409438	206430	290418	501959	325904	226874	239122	275679	543047	612461	421738	118704	313552	282191	189460	559052	173622	396861	619848	640664	925603	450456	753691	698947	269083	440290	434172	516961	874930	321836	78421.6	994056	482399	666480	606435	728106	778039	396016
277200	207904	804180	479026	255711	345270	595038	387036	271420	277989	327818	635478	730592	500611	142080	369017	346070	228435	645647	206326	473922	593812	610319	872433	430866	730804	678819	256058	414534	410652	490424	830474	304428	74378.8	961083	464800	632369	584368	689557	739548	378130
278400	246413	931211	562776	313264	407640	700804	456995	321405	315044	389044	737398	863616	592598	165746	432964	415316	276508	735572	244196	557584	565901	584184	823304	412507	704415	657607	243437	390115	387688	463665	791750	288227	70566.4	930167	445300	601493	557154	652453	703593	361162
279600	290602	1064380	660320	378034	473680	822262	527892	378073	350762	460498	851059	1019660	695150	189308	495753	492208	330410	828956	286933	648880	541197	561394	777345	394646	682019	637324	230104	367642	364495	438986	754644	273764	66649.2	900261	427238	570939	531906	618670	668002	345493
280800	341316	1199920	773257	450835	541769	955774	604323	437925	387403	544377	974774	1193880	810477	213843	561965	574353	394579	922047	334557	745715	516160	537154	734399	376901	661475	617932	217317	346176	343150	415848	719142	260172	62987.2	871278	411494	543100	506898	586177	636436	330594
282000	394663	1340120	899595	530542	614329	1102870	689767	501407	422476	632567	1103840	1369640	933435	239353	628049	658825	464784	1011460	388869	842792	492978	514219	694279	360424	638246	600816	205881	328310	321972	394104	686984	246911	59620	843464	396106	516781	485140	556625	603698	316406
283200	454402	1473110	1038610	616268	682056	1259430	775721	567303	456418	729726	1233790	1537620	1062590	263883	695901	742371	541579	1093940	445962	938671	470708	493004	658035	346152	618215	582928	196498	310780	302162	373507	656688	234731	56511.6	816759	383489	492156	463500	530159	575990	302422
284400	516530	1598340	1189690	709533	751222	1420760	865202	636500	490501	829154	1366720	1707420	1192070	287630	759775	823905	622082	1174810	507026	1030580	449345	473077	620886	330754	597240	567928	186320	295422	284882	353523	629114	224414	52758.4	789975	369766	468625	441684	504057	547238	289662
285600	581861	1710270	1344790	804634	818249	1583520	951627	701711	525591	930455	1503080	1871160	1316570	308131	823492	904302	705166	1248360	566887	1114930	428028	455296	587028	317294	579196	551498	176428	281308	267240	335263	599502	213695	49361.6	767248	358085	446730	421060	479255	521010	279319
286800	651651	1813080	1503680	896963	875787	1739310	1036550	768863	553826	1033640	1631230	2007960	1437980	326265	884174	978611	781530	1310840	624928	1191940	407193	438506	554913	306326	561689	537836	168648	268048	252205	318735	573481	203939	46345.6	744541	347256	427743	400404	458005	499924	268414
288000	722006	1900390	1669890	990614	928548	1894460	1115270	832419	577645	1135310	1754360	2141920	1544440	340035	935919	1047510	860752	1366750	680502	1255640	388238	422329	525120	294232	544302	523547	160158	256684	238013	302524	549918	195859	43397.2	722078	336666	409592	382575	438508	479046	259362
289200	790305	1965470	1829590	1077060	973196	2032550	1185370	891988	595218	1234740	1861120	2267870	1643780	353652	976691	1105430	936444	1415990	734846	1310220	371913	409502	498524	284090	528907	510783	152982	245800	226065	288268	529620	187862	40660.4	703078	326257	392876	366141	420820	460781	250566
290400	853897	2012790	1988270	1157000	1011660	2158250	1250740	941676	607612	1327820	1957400	2373880	1733240	363401	1015190	1167830	1006570	1455120	787055	1352370	354885	396090	472164	274737	513167	498931	146824	236187	215765	274396	509618	181268	37928	684889	317458	378015	351288	405246	443694	243359
291600	908520	2050940	2138530	1234310	1045640	2268630	1305080	988190	617287	1416120	2041470	2462370	1815580	373354	1045020	1211820	1071040	1477190	836158	1382510	338870	383733	449000	267608	498198	484540	140744	227550	206313	263430	493668	176193	35738.8	666825	310092	365205	339114	391072	427716	236176
292800	955068	2067310	2272640	1297360	1069810	2359490	1351600	1027200	619440	1491730	2102410	2520420	1871130	381743	1070270	1239120	1127830	1491110	880681	1395850	325255	373454	430021	260010	485545	473354	135490	220046	197403	251786	477457	170758	33358.4	649393	300863	352164	328935	378496	413137	229802
294000	994378	2064650	2388030	1349110	1080980	2427800	1383420	1044100	617761	1549710	2155230	2560060	1915340	388853	1083660	1265810	1177050	1494000	916588	1406180	314709	363080	409780	253577	473916	462598	130659	211637	191693	241842	464128	165476	31327.2	634229	294195	340021	320147	367606	399810	223592
295200	1027070	2044120	2481610	1392000	1083460	2481920	1406640	1058040	609627	1593200	2181410	2571790	1940350	392962	1071450	1278210	1217470	1506000	952732	1396570	304962	353917	393153	247787	463088	451804	126326	205240	185249	232932	450271	162062	29433.6	618823	288512	329216	311597	357377	389256	218778
296400	1053640	2016380	2556410	1428600	1080330	2510740	1413320	1068000	600183	1628220	2201070	2573320	1950510	394406	1050130	1280590	1250320	1462910	975435	1379780	296099	346501	377948	241168	453524	441400	122240	200474	179954	225159	438477	159102	27643.2	606657	283114	318591	304486	348748	378997	213258
297600	1072980	1974450	2601270	1458140	1071930	2524180	1418850	1068000	594498	1645140	2210370	2552850	1949460	391731	1025920	1268260	1270660	1439190	991860	1346480	289545	339576	365662	236692	441318	431968	119086	195474	176399	217782	427975	156229	26376.8	593342	277095	310126	296381	340113	370571	210229
298800	1084950	1924670	2628490	1482760	1055780	2513010	1411670	1069190	586553	1651250	2205640	2528790	1938210	388491	996882	1252630	1278510	1406010	1005810	1314310	283846	332541	353382	232356	432438	423221	116118	192334	173338	211467	419060	154010	25131.6	582386	274487	302236	290636	333579	360900	206308
300000	1094890	1863010	2631330	1497070	1026760	2493010	1408180	1064430	576674	1643220	2189240	2482120	1907500	382353	965583	1235020	1288640	1367340	1014940	1268910	279091	325268	345382	228575	421504	414334	113875	190195	171120	205169	409735	152174	24124.4	570985	272269	294688	285587	327080	353788	203252
301200	1096670	1801010	2621990	1498660	1003580	2456120	1396980	1051430	564602	1632930	2165110	2439000	1869550	374992	930130	1208340	1284500	1325080	1018810	1216570	275240	319382	338055	226125	411905	406034	111711	188637	169658	201172	401224	150633	23241.2	560284	270525	288022	280536	322289	348504	200586
302400	1096920	1741500	2596490	1491490	983114	2411470	1363140	1032470	552146	1609760	2129020	2389540	1825510	366732	895517	1167650	1261200	1284630	1015410	1152910	271898	313251	332474	224092	404054	399038	110762	189275	169189	196549	394067	150138	22555.2	550464	270083	281746	275454	319017	343849	199549
303600	1086640	1679250	2549970	1477970	960371	2358120	1321210	1015730	538320	1580580	2081410	2328880	1765340	359460	851586	1134410	1236990	1241260	1006800	1100680	271023	309072	328904	221715	395210	392532	110328	190477	169228	193705	389181	150575	22162.8	540791	268980	277042	274039	316086	339955	198430
304800	1064500	1620640	2489370	1452880	928474	2301380	1285940	995358	521372	1544440	2029040	2263490	1705560	352346	810787	1100620	1206590	1195940	993005	1057290	270893	303837	325394	220589	386451	387742	111026	193948	171210	190201	386747	151023	21701.2	534905	269874	272683	270061	314839	336671	197781
306000	1036510	1567200	2415370	1420980	904410	2238340	1243370	975208	503638	1506700	1968380	2198560	1640550	346283	769144	1056250	1168360	1156140	972872	1017070	270987	301994	324799	220536	377616	383279	111944	199266	173927	188175	384792	153851	21677.6	527908	271299	269832	267782	314761	337766	197640
307200	1003660	1513200	2331830	1388080	877027	2171030	1199870	951374	489234	1466090	1904880	2139020	1576200	339242	729498	1007700	1123270	1119520	950473	969538	273470	299812	326196	220692	370868	380344	114456	207390	179430	186418	384432	157117	21390.8	523173	274281	269086	264714	316747	338046	198414
308400	971940	1454020	2236510	1353610	847112	2099220	1157430	925151	474664	1421200	1839030	2071950	1510630	332691	691108	960843	1074700	1077630	925468	921780	277826	297552	329706	223081	365535	379215	119021	218564	186784	187011	385539	163022	21593.6	519704	279018	269608	265486	320935	341620	200851
309600	938465	1400300	2138550	1312420	813769	2026190	1115960	895096	463480	1374010	1767930	2008450	1446490	325406	654666	919850	1022440	1023680	900549	879242	283833	298755	336136	226861	362190	379807	125986	233222	196229	188193	388237	170726	21947.6	518774	286802	272270	267821	327417	347507	204903
310800	905032	1344480	2034330	1270800	780960	1950040	1072430	867040	449732	1328650	1698200	1938950	1385670	315705	620654	880683	969662	975182	869894	837271	292984	300683	344062	233222	361971	381723	136268	252140	209030	191376	394330	182105	22370	520550	295036	277344	273156	338321	356040	210346
312000	873750	1293010	1929620	1225370	747575	1872110	1025720	839585	436536	1280720	1624740	1874690	1326900	304101	591670	835893	917706	927251	839872	795383	303330	306741	356070	242043	363736	386439	151345	274436	224638	195636	405574	197180	22914.4	525707	306603	285992	281574	352199	367944	217718
313200	842188	1240570	1817660	1177210	714783	1792730	980161	807939	423939	1229560	1552080	1806030	1267780	291137	563274	791138	868363	882779	806970	752182	319421	313627	372465	254470	367122	395463	170688	299935	242755	204435	419513	216037	23626	536572	322258	299668	292785	372209	384303	228252
314400	807945	1191950	1710750	1126120	681814	1713380	934748	775775	414720	1173760	1477930	1736070	1209390	279314	535182	751678	820449	835338	772414	712550	341377	325464	391909	270893	372348	403647	191725	328352	265188	214852	437770	239115	24453.6	552481	339355	319045	307190	397142	405758	240698
315600	772360	1141380	1602630	1070940	648979	1632430	891553	746587	405867	1116040	1404350	1665900	1152440	268097	505654	714302	772750	786550	735897	676901	366634	340882	417244	290994	380730	415863	212784	360765	293389	227004	464108	267425	25246	572156	360936	343910	323175	431049	429936	256052
316800	731598	1094330	1496490	1017200	615715	1553820	844520	713464	394884	1062040	1330750	1593150	1095330	259042	476618	674306	723759	740719	701185	638935	396632	361609	447293	313574	393682	431710	232207	391915	326210	244395	497384	298602	26358.8	596823	386412	376619	343483	474274	462479	276315
318000	692199	1042020	1391870	960607	582548	1470940	798137	683255	381953	1011320	1256430	1516300	1038550	250723	453667	636360	675689	696916	663518	601090	435219	388000	484519	337732	410200	448591	255226	426577	366267	264704	540187	334687	27624.4	629626	415588	415029	369034	525184	500017	299443
319200	653307	995764	1294400	904303	551079	1386930	754717	650106	367954	958831	1185980	1439600	985198	241836	430476	598280	630207	657750	624482	562907	477753	422186	526518	365451	432172	467654	281254	459335	413669	287259	593515	372293	28874.4	663664	449688	461455	396743	584927	544955	325795
320400	613649	951626	1197520	851670	519547	1308000	711588	618038	352863	902632	1113490	1363540	927271	233682	413155	563328	585666	617953	588030	525810	524261	458121	574409	395793	455882	487942	309239	492940	468359	315823	659612	410606	30289.6	701934	486376	512361	426130	653922	594429	354376
321600	575504	910275	1104150	794410	486373	1229450	669385	583804	339110	850920	1045090	1291200	873782	222864	391167	527812	542026	579978	550344	493288	572635	498697	629112	426566	483772	510961	341177	522444	530174	348287	738942	449539	31582.4	748043	526284	564165	460165	725513	647910	382718
322800	539670	864924	1017210	737724	455968	1151010	631140	550312	327599	798696	981799	1220400	822048	211542	368894	494243	503214	545242	513056	463353	628944	543130	689238	458698	515560	536013	371047	548520	596536	386415	832220	484248	33552.4	794985	569183	619896	491182	800545	703473	412809
324000	504156	821180	934827	683176	424776	1074420	596233	520500	316844	747598	918818	1143930	771235	201196	346882	461408	462161	512268	477370	435116	691304	585666	756859	488063	547211	559704	400060	573738	665050	426790	932002	512451	35253.6	842180	615686	674604	525690	875637	758230	442216
325200	470311	780626	855364	630060	397654	1000530	560946	489417	306256	700252	860610	1071460	719114	191603	326442	430690	424417	479673	442941	407322	750480	631179	830808	521963	576999	582725	426834	594727	734227	471751	1039260	542683	37131.6	886502	658764	725094	558445	948347	815430	470097
326400	436866	739551	778104	580515	370550	931658	528272	459879	296289	657880	805884	1005930	669782	184086	306680	401450	390048	446994	408037	382766	805288	671437	910767	552998	609168	610060	446950	613778	801063	519389	1142980	566579	39681.2	928773	701393	772610	590753	1017050	870620	495844
327600	404568	698499	706438	532187	345204	865522	496900	431368	288174	612729	754246	941561	623371	178552	288473	376004	358754	416430	377689	357778	860415	711428	996828	581981	639442	631639	457072	628882	861382	568448	1248550	586321	42210	967453	742174	813826	618528	1078110	919262	521178
328800	375141	659766	640974	485573	321306	803050	466074	403438	280274	569596	705938	879240	580178	173554	269464	351739	328219	388892	347217	331903	920356	750594	1088540	607025	670496	654197	463372	638740	910406	616175	1341780	602339	44935.2	1004290	782364	854168	646057	1135430	965150	545106
330000	346548	621136	581408	442626	297994	744104	437382	376289	271965	531039	663216	824162	541742	167072	251904	329038	299294	364130	318946	307803	973061	784871	1177370	629982	697611	674509	467080	645809	953828	663790	1425600	619856	47944	1042760	815100	885074	671536	1183380	1001830	566026
331200	320571	587122	529448	405400	276373	689219	412904	353103	263966	497218	623538	769834	504245	159427	235892	307870	273977	340287	293747	285068	1016220	812816	1268370	651108	723129	694606	461576	649568	989386	710581	1493810	632496	50182.8	1077700	845749	912376	691866	1225350	1032600	583239
332400	297408	554715	483718	370705	257085	639143	389032	329215	251550	460784	584240	716395	469469	151309	222142	288373	251743	320745	270973	268250	1049150	819175	1329840	667366	725332	700764	456506	646042	1005800	722793	1513430	634526	44229.2	1051740	840376	874616	631170	1191570	984989	565432
333600	275755	515998	405123	325975	254004	549483	372042	307548	242510	409247	512232	591892	355058	147959	215699	259746	205564	295369	244678	251329	851036	566957	996013	536984	510800	517994	320202	426066	737592	517862	1041910	425486	23514	688918	535121	550508	371515	682634	640659	348955
334800	222010	401172	274759	238832	202448	387966	293662	234210	198193	296058	399389	437717	238478	127454	179546	194213	146920	236005	190366	197172	456877	278306	562769	302070	273898	288740	181683	217588	385725	313063	537172	228626	15322	387062	292893	299303	211541	384158	370380	195426
336000	185313	328070	227010	189784	175746	317444	254451	192536	168106	243333	384206	405462	207694	122384	160436	161078	129286	219954	168276	176512	285322	188496	399727	193183	185801	195088	123422	143424	244993	232608	360356	156102	12269.2	271368	203183	213300	151028	290416	262498	135286
337200	174578	297121	228189	172724	167027	300662	242819	177005	156836	228737	408832	413510	200894	127649	152063	148595	126070	217539	162987	169470	217680	159721	334755	147512	151427	158392	98509.6	115134	190182	191145	284990	125587	11137.2	220306	168381	176787	127260	249252	212615	109770
338400	169552	285271	238090	165899	162841	302581	235999	170336	156657	226129	439694	424313	202592	136373	145354	143582	124159	214119	155776	165706	191389	153106	309282	130060	141030	146898	90930.8	102242	171742	172270	255760	113602	10690.8	206773	159399	168255	122684	239428	196458	102427
339600	165923	281401	249372	160090	158432	308595	231694	166714	159524	225716	464481	428136	206563	145722	139757	141246	122964	211070	150197	161526	187310	159031	308454	127208	142268	148212	90166	97282.8	172040	169947	253707	111722	10366	209819	163954	173934	126824	245665	194232	102442
340800	161116	278169	260195	153516	154914	309842	226432	164900	159712	222140	479828	421799	210774	149982	134633	139380	121803	209700	144388	158215	198861	173648	323676	131893	152110	157161	93390	98521.2	183808	176004	265498	116192	10413.6	224756	175182	186952	136510	263221	201528	109588
342000	154573	278027	267235	146659	151711	306611	222503	162914	157247	218556	489278	410798	215001	149382	131191	138170	118937	208995	138134	154894	216082	189516	345030	142008	164512	170578	98585.6	101564	202392	184446	282852	123447	10384	246451	188340	201592	146709	281976	211457	119872
343200	147052	275529	269458	139583	149296	300253	218835	160980	153576	211958	486765	396100	216488	143472	126917	137295	114942	207060	131912	150888	238466	203729	370424	155117	178443	184733	105034	106640	221015	194930	302104	132156	10457.2	270552	202618	216620	157403	303695	224819	131483
344400	139716	273427	266631	132817	146665	293524	213542	158612	148868	205102	479837	380207	213804	135372	122186	135624	110229	204043	126204	146684	259635	218066	391030	168346	190915	199012	112760	111468	238343	204136	320354	141497	10548	296423	217074	229298	165786	319558	236558	142804
345600	133511	269953	260280	126835	143385	285662	207342	155182	143414	196132	467735	362168	209651	124623	115762	132893	105376	201494	121297	142951	280125	231147	414926	181197	203503	211834	121385	117486	254442	215232	341080	150425	10678.8	325811	234038	239799	174473	339286	249469	155280
346800	127345	265563	253825	120818	139695	278670	200926	151769	138247	189150	456572	348276	208944	115684	112975	132084	104984	206054	119454	143804	347200	289080	534628	223722	272854	274730	177346	180826	370719	329285	542668	245198	17729.2	506018	412862	401172	300468	657637	423092	284569
348000	140478	310915	301874	136263	158769	333149	233923	180449	157802	229887	549142	441220	270337	126614	125424	155854	128995	241868	136098	164020	790114	651404	1201810	458913	599754	572392	369774	400761	803737	693418	1225150	524983	36570	993837	829664	790804	592815	1259010	870682	541634
349200	156160	355928	348222	155919	167254	397789	253757	203089	174254	261380	626375	516585	334332	127272	119366	167016	145950	238358	141411	160554	1223120	945580	1702720	678524	850467	819840	477406	528693	1116510	931970	1703800	684124	45921.2	1325990	1007660	990310	742189	1456100	1132070	668510
350400	151019	346565	335958	151876	154074	399422	236469	191174	161704	251738	603998	486192	332632	111980	104737	154884	138553	212892	129309	144112	1347010	991106	1769270	747518	908044	894961	501442	562166	1202200	966948	1841810	705700	47727.2	1429410	1021170	1037610	768472	1479400	1208720	688966
351600	137997	318323	296686	139277	135609	369635	207476	170748	145164	224179	546634	436070	298608	98422.8	90682	138376	123238	184117	114518	126332	1359280	967069	1708730	771938	923246	928189	513741	573761	1219100	931987	1897610	701536	49838.4	1480520	1004370	1069950	763187	1472350	1228210	691592
352800	126259	289301	257475	125332	120812	329168	182284	155186	132851	200936	488504	388200	264218	88911.2	80635.6	124198	109350	163272	103477	113219	1361380	929213	1639890	793812	930604	951283	525582	582737	1229650	908459	1940030	713330	52367.1	1517840	999239	1089110	751956	1466390	1242350	703423
354000	118203	268110	227933	115295	109912	296820	164810	144633	123560	181831	443462	354859	240818	82267.6	73638.8	114626	99777.6	149239	97174.8	103545	1371110	907410	1597310	819443	935506	961981	532302	587241	1231900	899514	1955760	727022	55281.2	1554900	996884	1094040	742398	1454630	1261050	718798
355200	113484	251616	206388	110472	102613	271064	151628	135610	118122	169126	410902	328220	225779	77030	69006.8	107290	93620.4	138769	93109.2	95886.8	1399880	900430	1571830	842903	944296	968552	536667	592931	1229320	907611	1934700	733155	57578.4	1576720	991474	1083350	736935	1438990	1277320	727643
356400	109386	236963	191149	107095	95200.8	252235	141173	127990	112697	157925	386543	305064	213741	70860.8	65192	100427	89166	130267	90489.2	89807.2	1407910	900374	1558350	848511	950735	969224	541918	597548	1211850	910181	1897160	727118	59270	1576520	983997	1060560	733350	1417310	1290230	733100
357600	105409	223500	179017	102167	89814.8	235042	131449	122428	105814	148387	365975	287274	203396	64472.8	61800.4	93764.8	85550	123066	87536.4	84674.4	1387920	898970	1551390	846395	957461	960384	542579	599744	1182240	910515	1853930	725613	59149.2	1571550	979589	1030230	724391	1388570	1290570	736814
358800	100242	211013	169412	97052.8	85280.4	221030	125635	117133	98465.6	141706	350257	271538	193772	59566	58797.6	86768	82468.4	117646	84342.4	80246.8	1347680	898492	1544980	832325	961539	950206	539170	600730	1146710	909275	1804730	726959	58760.8	1552720	979954	997905	713764	1366450	1272080	736006
360000	95692.4	202210	160729	91814.4	82197.2	210614	120862	114936	91100.8	136058	336111	259150	186958	54238	57619.2	80964.8	80227.2	115461	81542.4	78092.4	1293060	893034	1533850	816495	965898	936252	536036	602422	1111550	900599	1759590	727258	58673.2	1527360	972872	969087	703444	1347530	1244420	736331
361200	91000.8	195530	156084	88626.8	80050	202008	118668	113130	84628	133528	325790	249005	181580	49732.4	57258.8	76935.2	78576.4	114735	79285.6	76575.2	1238880	882179	1512030	798486	964969	920371	533228	603729	1084470	885684	1723630	720393	58757.6	1498780	965223	942422	696483	1328270	1213870	732462
362400	87755.6	192839	153792	86373.6	79045.2	195285	119207	113287	80583.6	132766	319295	241718	178064	46554.8	58723.2	74816	78696	116154	76833.2	76215.6	1195890	871979	1494000	781408	959907	905738	527461	597964	1063650	869890	1691290	711835	58416.8	1473090	959446	918061	689420	1304680	1186230	729306
363600	85683.6	192511	154770	86426	80360.4	192094	121460	114911	77901.2	134600	317095	238270	176897	44811.2	61107.2	75444.8	80458	121210	76236	77644.8	1160220	859721	1474480	763684	953842	892513	517876	591766	1046130	857084	1662360	702676	57969.6	1448790	949866	895315	685871	1279560	1158280	724176
364800	84865.6	194834	160575	87312.8	84304.8	191982	126753	118360	77430.4	138242	319933	236938	178133	44434.8	65540.8	78309.6	83151.2	128604	76441.2	82078.8	1132700	848779	1453730	747894	945840	881455	504789	581343	1027110	842234	1633970	691840	57231.2	1426440	934421	872973	680560	1254020	1135580	717487
366000	85606.4	201173	168919	90115.2	90449.2	194487	134920	124775	78549.2	144301	327441	238336	182724	45908.8	71417.2	84078.4	87291.7	140254	78635.6	89666.8	1106040	836707	1429240	732261	935705	869214	488844	567794	1006390	827551	1604260	675034	56022.8	1403770	921409	850032	677668	1229030	1116010	710312
367200	87576	213778	182192	94306.4	100664	202536	147195	134206	80164.8	152172	340334	243643	191048	47669.2	81114	93012	94220.4	156323	81762.4	101210	1081810	824410	1405190	716096	921411	853336	474177	551410	981491	811248	1573670	654886	54982.8	1379080	903314	825956	670604	1205210	1093300	700105
368400	91445.2	232362	198224	101235	116624	214853	163711	148129	84826.4	164129	357513	252107	201980	50238	95080	106543	102447	179174	86526	118908	1053570	810504	1378190	700970	906803	839426	457757	533774	954583	791959	1544320	635504	53739.2	1354030	881552	802472	662293	1180380	1070440	687792
369600	96939.2	257510	219860	111160	137842	231269	185388	166694	91579.2	180271	381213	265903	218962	53891.6	115355	124246	113487	209910	92860.8	142980	1029720	798349	1344140	684685	889716	824746	440000	512415	925811	769822	1505920	616452	52414	1331610	861069	779072	652955	1153610	1044300	675106
370800	103980	292658	246216	124527	166714	253520	213966	190910	102350	201787	411820	284601	240424	59679.6	141420	148845	126627	249966	101291	175404	1000080	783347	1304570	665343	873119	809422	423031	493254	895685	748893	1465190	595430	51089.6	1306580	836607	753782	640982	1121380	1014270	659008
372000	113643	336384	280690	141712	201188	281912	249493	221424	115892	229492	448058	312192	267073	68876	175564	179851	142654	300856	112578	218458	970384	765534	1262860	647955	855974	797698	405779	473338	862424	726436	1421330	572822	49564.4	1281340	812714	727873	627771	1087540	980630	642000
373200	125859	390699	323248	163960	245865	316062	294928	258836	133394	263059	495009	347421	299611	82547.2	215818	220039	163246	362905	126609	272155	938952	744879	1215840	630315	834912	784853	388096	452928	827685	701692	1373940	549176	47961.6	1254630	788329	700968	611934	1050040	950354	625386
374400	141748	455074	377821	193332	298541	359670	349472	301400	153295	302777	548852	391970	338754	100672	264688	268462	188780	436185	142565	336638	906127	724380	1163710	612991	812974	768509	372748	433289	789577	679180	1320190	526440	46274.4	1226230	763166	675432	594652	1012950	918472	607952
375600	160336	530234	444444	228841	359724	410488	411814	351432	176197	348711	609748	445620	387255	119521	323364	325516	220290	519751	162712	412764	875329	703802	1112550	593515	790437	751263	356301	412357	749144	655054	1268260	502351	44743.2	1201430	736423	648449	577358	973659	886695	588667
376800	183493	613227	527291	273128	430728	472243	482930	405955	202979	402678	681188	509239	442462	138210	393395	392447	258636	611572	186353	499279	842312	682703	1060640	575317	769638	735181	339501	391662	709128	629355	1213340	478569	43071.2	1172600	712421	621009	560677	936046	852634	567730
378000	211125	703583	627202	325558	509367	542720	560709	467298	233088	463624	762117	583311	505734	159796	471710	465828	305260	716922	215035	593788	808294	662078	1010160	557334	748379	717799	326192	372380	666710	603398	1156000	456808	41189.6	1147600	684794	595986	542942	897869	817876	549742
379200	243297	803676	748679	388860	598102	623411	646238	534302	265269	532498	847169	667477	576398	182095	550575	547628	363117	828219	249051	696062	775499	640928	959468	538706	727581	699650	311791	355006	625279	575833	1100430	436164	39585.2	1121350	656756	570729	524595	862836	788798	529612
380400	282298	903960	890382	462168	690716	713380	735881	607724	298557	607615	942066	758882	654969	207742	634644	636080	432306	946093	287116	802771	741058	620966	909464	523031	707396	683845	299443	337229	584558	549189	1046670	415723	37161.6	1096400	632222	546620	508400	824808	761790	510799
381600	324919	1004540	1051130	547066	788920	810189	829635	681142	331249	687322	1042070	856508	742007	233937	719295	729423	513997	1066480	331127	911482	708350	603824	862773	507770	688300	669041	287706	320234	545692	524604	991610	396864	35528.4	1069980	609601	524136	491309	789590	732946	494049
382800	373409	1110480	1233310	642565	890696	914854	927668	763285	362692	773284	1148880	963459	836013	260985	808770	824480	604532	1187200	380699	1020340	674877	585788	816573	492322	668930	653419	276804	305850	510208	501118	939134	377847	33558.8	1043460	585969	502757	473587	757511	708384	477026
384000	426662	1209300	1430230	749424	991343	1023360	1026730	842358	394710	862547	1257980	1069830	932162	281868	901655	918364	713183	1307520	433534	1126680	644476	567718	772688	477981	650694	637953	265386	291422	477929	479663	894026	362072	31797.2	1018060	564968	483465	457053	726385	683915	459336
385200	484478	1300410	1642680	865634	1095420	1134830	1122060	924121	426609	953548	1369690	1181350	1032500	304288	989228	1011850	823726	1418670	490159	1227770	615851	551687	731394	462892	633937	623450	253909	277543	447784	458328	849106	344792	30090	996690	545533	465146	441448	697009	659572	442929
386400	546819	1384530	1858160	987904	1187690	1249160	1216370	1003040	455256	1040500	1480660	1292170	1135890	325987	1060780	1100070	942353	1527560	551566	1315280	590889	536477	694316	449679	617858	609761	245017	265930	421636	437914	806936	331704	28397.6	974560	528709	448500	425292	670560	634566	430497
387600	611540	1456960	2076180	1116140	1275060	1359030	1303810	1080690	483458	1128010	1589180	1400090	1240530	348029	1127190	1183400	1063800	1630430	614095	1396220	564437	521570	658163	437183	601361	596688	236695	253962	399678	418588	769308	317732	26932.8	952250	511778	434115	409958	644540	614570	416359
388800	679797	1515880	2286660	1247420	1353440	1467300	1385900	1151210	503159	1213780	1693730	1497750	1339190	369456	1194110	1261810	1185450	1712050	675941	1463490	541478	507405	622993	425877	585221	584578	228082	243518	379208	398602	733630	305296	25222	930732	495224	421174	394877	619300	595478	403226
390000	748287	1566040	2489210	1378000	1423100	1569370	1459400	1220710	519456	1290180	1795390	1588250	1429540	384289	1246560	1330480	1303950	1785400	737246	1520160	518968	495687	591221	415124	570903	572959	219782	233395	360954	380955	702732	294424	23707.2	910118	479743	409818	384010	598252	577309	391820
391200	816018	1603470	2670880	1505090	1484380	1659650	1531000	1283870	531875	1357630	1888600	1669770	1512540	397185	1300160	1389880	1418860	1848440	803633	1562920	500290	483165	561076	405994	555191	560097	212296	224157	345288	365073	674120	284657	22284.4	890835	466789	397074	371594	576106	559319	379780
392400	882229	1628540	2829110	1627000	1536250	1738600	1591840	1338940	544515	1416800	1974070	1733810	1582280	402871	1333680	1444090	1521620	1902170	860698	1587160	483405	473415	533625	395059	541690	548398	205805	215983	332065	349457	650117	274684	21264.4	871742	455227	385771	361358	559906	542772	370414
393600	946466	1637890	2962480	1737890	1572180	1806200	1652470	1382610	552158	1467300	2040860	1790810	1643910	407945	1344350	1486330	1619390	1936960	915933	1601370	466975	462158	508512	387075	528451	537697	199059	208178	319497	335968	625692	267402	20202.8	854362	446102	375807	348326	543384	525975	361031
394800	1005540	1633730	3065590	1841440	1594300	1864600	1689840	1427620	558200	1513410	2098530	1835880	1690580	411932	1336730	1517620	1706000	1964350	967727	1594810	452716	451352	487222	378220	515819	527494	194380	202110	309894	323536	604993	260988	19406.8	839616	436083	366622	335444	526686	513767	353608
396000	1060600	1628230	3149090	1932040	1610300	1913040	1726700	1458280	558024	1548490	2145130	1878290	1729960	415858	1324200	1537370	1773690	2024400	1013000	1582830	439912	441422	465488	370838	504128	516124	189626	196085	300034	311366	584985	255546	18412.8	822734	428129	357737	324778	514750	500181	347759
397200	1106340	1610910	3205560	2009380	1607570	1945040	1743850	1476660	555573	1568940	2177490	1901160	1756810	418914	1298540	1544780	1823680	1985760	1053990	1557800	428758	434030	446958	364677	492940	507344	185581	191011	292540	300970	568480	250192	17583.2	806043	419880	348586	315430	502798	489196	340330
398400	1146720	1587540	3227960	2071050	1597530	1970920	1754750	1487980	547161	1590050	2205700	1916240	1779660	418853	1270840	1549190	1861090	1937500	1088110	1525020	418687	425629	431461	358833	484365	499743	182538	186192	286910	291232	552459	247342	17191.6	789304	413736	339244	306535	491841	478987	335747
399600	1180820	1562760	3217950	2122160	1577600	1981800	1752920	1492760	539590	1601900	2222660	1924650	1787510	418249	1236890	1543940	1881760	1893840	1115140	1487860	410196	416658	416775	352990	472630	489443	180331	182648	282496	284830	537331	243964	16555.6	775048	407309	331674	298865	482115	467817	330611
400800	1205600	1542940	3190330	2152910	1556780	1981630	1746990	1491310	532367	1597750	2233650	1932010	1788930	413897	1199930	1531230	1890830	1860230	1138640	1443650	402688	407730	403505	347728	462996	479296	177104	179617	277770	277511	523453	241348	16113.6	759365	401500	324232	291286	473150	459014	324755
402000	1222790	1514280	3143890	2173530	1527290	1975470	1732060	1479870	527632	1592270	2230570	1934200	1776310	409008	1161250	1513000	1886630	1824230	1156660	1395730	396114	399308	393763	342834	454435	470870	174705	178006	275144	271798	512515	240386	15661.2	744363	397749	317404	285918	466038	451010	320371
403200	1235590	1494660	3075440	2178730	1498690	1965180	1713610	1462760	521412	1579040	2224960	1939510	1758920	401772	1121060	1490120	1865520	1784770	1164560	1348840	391412	391615	385286	340361	446929	463918	174072	177229	273042	268035	500960	241052	15236.8	731245	396679	311716	280669	459461	444334	317243
404400	1240310	1467010	2982010	2171990	1464180	1945230	1694920	1446300	514009	1560050	2214020	1932420	1736940	395180	1080660	1461290	1831300	1738640	1170990	1305780	386690	384792	378522	337755	437278	456486	173231	177480	272352	264402	490679	241593	14994.8	719024	396070	305101	276262	453727	437283	313354
405600	1241710	1443980	2877800	2153100	1429690	1929320	1671850	1423140	502771	1536270	2191260	1922820	1712100	389308	1037460	1430670	1785980	1695350	1171610	1265590	384076	378181	372790	335401	427652	449941	173694	179579	274352	262132	481516	244284	14792	705379	396322	299613	272474	449572	434318	311387
406800	1237290	1420540	2769830	2118060	1387670	1907800	1641760	1389960	492041	1508780	2165180	1918610	1676340	382952	995227	1397270	1734400	1649450	1167110	1219630	382170	372835	372288	333672	418880	443138	174528	182954	276736	260573	474708	248259	14602.4	694132	398050	294664	269396	447248	431654	310554
408000	1227350	1394150	2657250	2073830	1346480	1887340	1610320	1354240	483392	1489530	2141200	1907790	1638270	376389	949009	1361200	1670470	1601700	1158670	1176960	381467	368704	370173	333140	411826	437314	177064	188717	280087	260571	469699	253820	14552.8	682815	401587	291660	268247	446746	429375	311044
409200	1212910	1368680	2532230	2024560	1303950	1862570	1575130	1324250	476312	1461720	2110560	1895020	1598750	368432	900610	1322340	1601610	1552300	1140580	1134570	384928	364403	371499	333688	404063	432917	180433	196128	285790	261766	466713	260898	14559.6	671348	405879	288863	267068	448652	429351	312593
410400	1195190	1341260	2405180	1965970	1261560	1834740	1539050	1298740	469890	1434440	2078980	1888820	1558050	359587	857075	1281310	1534860	1500700	1123390	1093530	386965	361916	375758	335825	398430	426811	186523	205874	295567	263848	464997	270640	14465.2	662718	412288	288401	267813	454162	433387	316574
411600	1172960	1316720	2278580	1906980	1216700	1807520	1496630	1265880	463307	1399310	2046780	1874990	1516200	350054	817590	1238160	1456620	1448180	1096940	1050810	392072	360179	380709	339942	395034	422823	195348	217259	309773	267440	466322	283343	14597.6	658186	422117	289706	270763	462512	438001	324469
412800	1147850	1292980	2154360	1844000	1169170	1775740	1454740	1229020	455667	1366970	2009130	1868980	1473350	340860	778486	1195040	1379560	1391960	1069270	1008180	400487	361467	388316	345512	392342	421094	206846	232720	327481	273428	471010	297788	14695.6	652956	434803	294052	277368	477230	447748	333924
414000	1119780	1263130	2038730	1775280	1119270	1742630	1412510	1182990	447046	1330190	1968340	1857350	1431540	332439	743270	1151750	1304830	1337220	1037040	967228	410892	365449	396313	353597	392447	422837	221793	248984	348331	280133	481626	315293	14937.6	652852	452359	301172	284494	497120	459765	347260
415200	1088120	1235800	1922350	1703380	1082600	1707020	1367830	1145980	437045	1294630	1922460	1840830	1389450	323850	708738	1106080	1233230	1277650	1005770	925147	425520	371286	408456	363207	392851	424706	242342	267356	378165	288632	496175	339377	15328.4	655206	472627	314112	294972	522336	473704	362856
416400	1051560	1206030	1809050	1631500	1036270	1666540	1319450	1107530	427514	1255440	1877340	1823890	1343710	315510	675020	1058990	1161310	1221530	971564	886162	444630	380977	424545	378300	394945	429544	267710	287557	414426	299702	517846	365336	15369.6	659333	498277	330176	307032	555415	492742	383358
417600	1015840	1176610	1700860	1552940	987141	1627500	1272900	1068250	420396	1214280	1830550	1804150	1295800	305135	640568	1012940	1092340	1167710	933350	846421	470450	393703	443967	394485	400880	434366	295615	308400	461180	312560	546778	397898	15774	668242	531482	351452	322313	594836	514331	410074
418800	975978	1144420	1595520	1471720	941677	1587250	1226080	1020260	412725	1169730	1777680	1776410	1248290	294324	606470	966327	1025390	1115010	895174	812395	503680	407791	467624	412177	409697	441189	329610	330194	519455	330061	586251	435793	15972	677012	568936	377065	340142	642970	541579	440392
420000	934007	1108740	1493640	1385030	891682	1542360	1178370	978088	404432	1123970	1720630	1744830	1201150	283773	574082	918929	956335	1060300	853698	774354	544738	424940	495504	434208	420666	449258	366732	352354	589248	349594	636364	478542	16368	689466	615415	407430	357887	695790	570973	475022
421200	890594	1074570	1390510	1297960	844169	1496930	1133900	933299	395693	1078380	1664920	1708070	1152530	272300	543025	872833	891062	1008200	812636	739398	592052	445809	527008	455901	434225	460606	405289	371314	671959	372582	697836	525504	17074.8	704188	664516	442571	377050	755334	602870	513839
422400	845404	1035890	1301030	1212920	795855	1446950	1087940	890638	384226	1035410	1598700	1670310	1104560	259582	511527	828658	827264	954789	770990	703394	648872	466826	562303	481874	450322	471372	445109	392532	764095	398289	769893	574686	17488.8	722162	719047	479692	398677	816842	637682	550078
423600	801290	998706	1211590	1130320	749401	1395210	1042530	848630	375325	992472	1533630	1627590	1057220	246806	481660	784396	765249	905910	729972	669308	714490	488082	603556	508648	468495	483092	486496	410947	861157	427271	848338	624178	18351.2	740486	775014	518021	422002	880955	670764	586647
424800	755407	959269	1125400	1049500	704949	1342540	995631	809454	363800	946419	1474740	1584240	1008690	234138	454234	751367	706149	856452	685030	638539	789448	510227	651298	536668	489326	495803	528128	428963	960556	458251	930329	673535	19323.2	760562	831661	555685	444335	946567	704296	622021
426000	713045	923575	1041950	972014	664448	1286100	951092	768361	354358	898980	1414660	1537910	961301	223798	427862	732984	649288	809700	644354	605007	866048	532103	705104	565322	509618	508019	565694	443883	1061890	491806	1014370	721045	20346	783262	887546	591637	466346	1008750	736026	655527
427200	669718	887273	963352	899560	622628	1227760	904036	731167	342264	853814	1350360	1492350	913532	214340	403518	704011	598138	762917	604143	573060	946929	553894	762627	590138	532053	522772	598096	458676	1152290	527807	1098780	765888	21633.6	806525	942026	624923	487038	1070090	767998	689734
428400	627062	848185	894467	830320	585435	1173450	859106	691888	329982	809440	1286600	1447510	869680	205600	380615	669288	548378	719930	568130	542038	1024180	574530	826199	613393	554906	536962	624780	471282	1230740	566922	1176830	807142	22509.2	830702	988909	654612	506040	1126270	795987	717904
429600	585550	812249	830900	765738	549202	1119070	815225	656442	317908	763945	1223610	1397260	828327	196950	357545	640825	504176	680316	530488	512210	1099030	595292	894716	636898	573741	550382	648616	482951	1293370	608717	1253270	845402	23580.4	854012	1034760	679983	523200	1179600	825038	746362
430800	546236	777209	771455	705209	518416	1064730	772539	621826	305060	721596	1162860	1352660	787569	189106	337066	607459	463727	641526	494015	483990	1168100	613216	961798	660112	592614	564854	663130	489450	1343410	651794	1318120	874125	25253.2	878698	1071440	699218	540529	1224550	853364	769171
432000	509548	740923	716518	649838	487242	1009080	732946	591454	293170	680736	1103850	1305290	750675	181888	316358	571779	426951	604980	460116	457142	1230450	633188	1029150	681290	610958	577908	675516	497058	1381870	694250	1375630	900640	26374.8	904153	1101710	719018	556605	1266150	879904	788463
433200	473484	705671	665840	599272	459732	959027	696628	558516	282436	641694	1046220	1256880	714438	172894	297772	534749	394576	572325	427795	436488	1274440	642848	1075980	696210	614558	579348	680435	498011	1386650	701922	1375390	903477	23813.6	882864	1095790	691854	511904	1207930	842143	760642
434400	431059	663361	568304	531958	448963	855506	657240	530140	278782	565733	908282	1069730	549764	170150	284586	478739	308491	534238	374208	413370	1048410	452135	804885	554286	417044	434402	505584	354512	976991	488216	935452	615345	13623.2	604492	690476	466856	302888	709481	536314	459470
435600	334072	527217	402420	391146	359865	629080	521625	402578	233386	414800	662177	788978	381304	142700	222285	357922	214537	427794	285708	325363	574484	241910	449050	302376	218692	247107	267964	184074	492259	294276	500862	313730	9138	351269	374386	267212	182174	393676	302524	246967
436800	276742	435520	362973	311348	315100	531682	454232	331967	198229	343690	550442	705160	352781	128998	196990	295044	184132	391725	249048	288347	374319	174310	312286	191970	150070	172211	175490	117115	313184	217902	332276	206698	7559.2	245900	256724	188352	136210	291432	213785	168007
438000	255805	394923	389678	285628	298742	512429	432874	307393	179270	317730	506956	677678	367968	127124	188169	268426	179903	375239	235797	271373	293768	148200	265524	148239	122158	140273	138826	94236.4	244735	182071	265173	164344	6984	200441	209411	153857	116286	251110	177714	137299
439200	250703	379198	436736	278450	288748	517942	415520	293225	171890	308858	485541	657768	388688	129125	185769	259052	179183	362201	227646	262429	261232	139191	248827	133075	112168	126784	124515	83126.4	218450	168315	242199	148298	6837.6	183672	193451	139123	110272	240892	163487	128738
440400	245433	378253	481030	272702	286021	526235	405660	286717	169520	301043	471082	635216	401653	131783	182233	254600	179574	356151	222486	257598	258007	138792	250209	132764	111752	125900	122437	79360.4	214825	169693	240371	148654	6684.8	184588	196914	140520	115735	249913	164738	132666
441600	241551	378187	516680	267649	285375	528504	399911	285302	168415	296386	459319	613624	414102	135365	179585	251988	181104	354674	217611	257312	271786	149742	261667	140674	116628	131827	127272	80201.2	224626	180283	248678	157129	6693.6	194621	208844	147534	124294	260949	170772	142283
442800	232147	374710	538164	259016	283849	519511	394830	283005	165515	289246	446225	589228	415997	134485	174929	249654	180597	352319	208468	258242	287912	164519	273725	156020	126416	142767	135173	82070.8	239542	191708	262374	170169	6832.8	211389	230166	159085	130118	279572	181433	154771
444000	222964	369916	548610	248603	283283	507848	385053	278621	164683	280806	430496	557636	416865	131463	171051	246373	177356	350680	198624	257373	304870	175531	284507	172880	137002	156358	146532	87324.8	261950	204482	281523	186004	6805.2	230846	250088	171551	140375	299361	194451	169704
445200	213335	365285	547512	238370	280396	491407	376241	273244	164571	272644	412976	524296	413838	126916	166912	242275	172504	346535	189108	257492	327824	187078	296166	192950	147402	169499	157554	92661.2	282094	215726	300932	202762	7058	251515	272272	184616	148946	317354	206945	186509
446400	202145	361295	541180	227882	275312	472192	364047	263911	164505	261660	391904	488934	405962	121172	162654	236872	166214	338860	180750	256316	348038	196162	307262	211084	156239	180922	168223	98744	301476	224961	317422	217889	7286.8	269554	293454	196387	157479	332462	219377	201988
447600	191116	354400	524368	216159	270031	452838	350852	257496	164730	254053	371998	458063	401252	115370	160831	232917	164974	345612	176966	265242	424200	237025	381042	262918	204728	229970	238956	147689	451514	338158	498656	356380	11994	412274	520477	319828	266888	631824	377847	376601
448800	210576	421140	624368	245120	312498	540029	414967	317360	191700	315590	452036	583433	520863	132950	184120	281360	208628	415557	207572	326232	953535	530579	870511	559759	456966	476330	511677	323252	1082610	716123	1133310	779010	25252.8	831279	1095630	641598	531436	1202080	794016	731496
450000	237288	490164	704431	283131	332650	647796	452674	361763	214637	363322	535468	719540	634018	140659	181636	303880	241624	409671	224963	336618	1468300	758973	1253290	838332	663670	680894	660509	433623	1554710	968579	1592160	1023080	31628	1108590	1361030	827488	664627	1412540	1037740	915087
451200	231209	480663	658597	275313	303767	655374	424764	344739	200262	350606	539536	709668	627448	128437	161913	285264	232943	365898	211910	310118	1627160	800383	1322910	937302	727683	751583	701935	465376	1659200	1021250	1707070	1062320	32688	1205330	1404820	893056	704180	1450680	1122310	947330
452400	209252	441581	576869	247676	266190	611273	376400	309914	182654	313905	509783	658903	573430	116383	142626	254839	206538	316340	189973	271566	1660550	799916	1311130	981508	751482	791244	708846	477190	1682470	1008220	1747940	1055730	32904.8	1262390	1403170	932476	711823	1470700	1160700	954363
453600	189584	404118	493428	217960	234771	555021	333938	280737	170580	286246	471873	603276	514617	107484	128114	229156	181007	280635	171970	242373	1670720	792342	1266380	1015640	763987	818768	720610	489896	1691370	983698	1772310	1055490	33593.2	1301100	1412590	956924	709523	1483940	1182240	975508
454800	173700	376961	427106	197462	210744	505523	301332	259821	162194	257217	441593	556907	470320	101948	116953	208761	161619	256639	158867	223054	1674770	783669	1223150	1037970	771142	834962	728060	499085	1685740	965953	1779140	1063920	34225.6	1330120	1417770	967678	703672	1483560	1194580	1004520
456000	162233	357254	377752	183614	191980	463412	275699	240227	156708	232727	417054	517673	442124	99028.4	108224	194185	148460	237415	149421	206878	1678780	778230	1193640	1055020	780859	840923	731474	508401	1665210	959421	1767390	1065320	35040.4	1351460	1414100	969930	697009	1472310	1198550	1012970
457200	152817	338980	343669	174672	175893	429764	254038	224595	151573	209747	395694	483326	418109	93440.4	100497	179850	139414	220779	143499	193749	1664830	770214	1180190	1062670	789049	840949	727884	513837	1628600	952508	1749790	1051170	35590.8	1354810	1401540	962473	688028	1450340	1195580	1014670
458400	144737	322274	317140	165274	161751	402324	235645	211395	144544	192440	374947	456446	397788	88440.4	93819.6	166951	131669	205213	137446	182692	1637470	765579	1174350	1057250	793210	832820	724100	514604	1578430	946297	1718580	1037330	35883.6	1346670	1380440	944792	677028	1423990	1184280	980444
459600	136692	306287	296417	154526	149995	380086	220047	200193	136441	179548	355458	433776	381006	83040	89374	153698	126232	192719	132300	174181	1602410	761217	1176790	1038700	794912	823087	722910	518778	1523820	945414	1685590	1023870	35632.4	1331550	1362950	927281	666597	1397330	1169960	941277
460800	128945	293806	281286	144680	140598	360575	207794	191653	127512	169480	337610	414459	369000	77937.6	87205.2	142590	122040	183612	127923	169005	1554460	754950	1177850	1019970	794992	810564	723415	520359	1475500	944310	1649010	1015670	35380	1314760	1347880	907005	654782	1378760	1153340	924821
462000	122493	283085	268064	135110	133272	345917	197898	185531	119567	162078	323078	398905	361126	73488.4	87695.6	133961	118868	177566	124542	166862	1509100	751203	1174680	993046	792465	798320	717623	518317	1437270	941874	1614280	1003890	34995.2	1295730	1330920	888424	645136	1359570	1136560	931460
463200	116918	274550	260586	127910	127485	333952	190467	180769	114332	156582	309887	386922	354289	69930.8	89654.4	127830	117072	175197	120521	167372	1471780	745950	1173470	963432	790406	789052	708024	514943	1402820	936324	1583470	993890	34793.2	1275920	1318560	870812	635074	1342820	1122120	940068
464400	113270	269644	257413	122809	124874	322546	185625	177813	112558	153611	300446	375569	349922	67787.6	94228.4	124978	115682	176404	118384	170323	1438740	741870	1168490	941052	786471	778444	693507	509384	1375260	929171	1553010	979895	34194.8	1259270	1299120	855848	629217	1322980	1106660	934654
465600	110276	265911	259117	120833	123825	316444	182577	176753	110433	152589	294391	367360	346120	67616.8	100922	125126	117624	180544	118074	178186	1412470	738172	1159370	919910	785107	773284	676869	498240	1344030	921318	1525500	966529	33604.4	1242820	1281550	837437	622623	1298900	1091630	917818
466800	108808	265699	266349	121522	126685	313680	183335	178740	109174	154218	291870	360259	346480	67466.8	112870	129734	121623	188744	119161	191566	1384790	731783	1146900	903327	780414	767325	659610	489964	1312820	910027	1495540	945222	32995.2	1228230	1258060	822213	615933	1272950	1075540	894296
468000	109231	268382	280036	124061	132926	315486	186878	183408	108399	158139	292201	354120	346802	68338.8	129984	137271	126887	204081	121456	210358	1357390	725779	1131500	888400	773291	761618	635294	479609	1279230	896419	1464240	927677	32481.2	1216440	1234960	804260	608716	1247520	1062270	874269
469200	110810	275040	299230	129696	144658	320054	195248	191625	109390	166510	297999	351910	351747	69098	153879	150841	135187	226366	125750	238129	1322560	717882	1110260	873160	766923	756647	611784	467800	1240640	880651	1422830	900962	31526.8	1201790	1204620	786048	602228	1220350	1046030	855322
470400	113635	286687	326165	139094	164054	330527	209252	206222	113893	179036	306619	349938	359133	70293.2	186525	171255	145628	257669	132507	273477	1286360	708646	1083000	857134	758624	750900	592442	456422	1201340	860614	1388850	879168	31384.4	1187420	1173000	766022	594876	1192940	1028330	837060
471600	118775	302345	361975	152973	190188	343132	229919	226638	121554	196803	321493	354459	370001	73875.2	227256	197783	158482	299374	140734	317180	1254120	698391	1054510	839101	747911	743595	573558	443376	1158110	842840	1348620	848462	30851.2	1173570	1141910	745058	586068	1161250	1008950	821476
472800	125780	324591	408724	171881	226582	361968	257675	254121	132475	220657	341688	361680	384721	79696.8	279903	234120	175835	354754	151428	369670	1214500	686102	1021260	821079	737291	737003	555122	430871	1112350	820900	1309600	822203	30168.8	1155970	1106500	724092	578456	1130340	986423	803670
474000	135598	352498	466902	196394	274891	384279	294162	289054	146610	250580	367462	373341	404449	88591.2	342387	280445	197338	422477	164386	431642	1173920	672115	988901	803348	729442	729819	534382	417200	1050620	797588	1270730	787751	29509.2	1137790	1072470	702894	567854	1096030	964392	784127
475200	148106	385314	538182	228992	333129	413371	341938	333748	161880	287532	400535	387918	431684	100728	415634	339611	223210	501042	180814	501243	1131310	658899	955765	786115	719302	721804	512284	404152	999081	774223	1229290	758329	28768.8	1119020	1036970	682242	555429	1063190	939920	760943
476400	164550	425051	624372	269616	405514	447701	399753	386581	179263	331651	438895	409857	463163	113858	500284	412239	257158	594494	199894	580361	1086720	643269	922236	766599	705441	711410	491817	389989	947833	749309	1189620	725045	27874.8	1099940	1001540	662351	543402	1026240	915169	739334
477600	184784	470842	728789	320600	492108	489126	469419	448951	200186	384470	487614	437455	500809	128711	594198	499219	298315	701181	222942	665681	1046210	629394	888455	750155	688503	700980	472198	376557	899724	725058	1149970	695951	26955.6	1080310	966761	641973	531478	991986	890987	718283
478800	209864	522393	851115	381190	589916	536803	551092	515388	222963	444542	540524	470489	544387	144286	694449	601388	349786	819789	250021	758558	1004960	617180	856592	730329	674587	691683	451534	362243	850232	700756	1101550	662934	26080.8	1060490	931100	621586	520601	959236	865724	697305
480000	240107	577910	991619	454776	703252	589408	643928	594455	246830	509836	601640	511265	593994	160114	802632	716322	412032	946416	280919	854002	959930	602915	821924	712198	660741	678866	433524	349679	805488	674406	1061350	635519	24825.6	1038450	898500	603642	508954	927004	841288	675738
481200	275785	636501	1146310	541680	824217	649492	745249	678574	275096	584378	665932	555728	650740	175940	915862	844935	488091	1083300	316176	951769	917296	587054	788636	694894	645215	667790	417148	337341	761667	650128	1021630	608815	23568.8	1018240	864102	585847	494961	893935	819106	656374
482400	316644	697998	1313960	644279	955717	712834	855073	768816	303064	661974	734969	607556	711751	194576	1033270	982520	579855	1224260	356988	1050510	876957	573203	754339	677251	630951	657085	399951	324337	716690	624620	981681	585658	22499.2	997798	833855	567783	482471	864151	795902	638413
483600	363789	759211	1494930	758300	1089150	779499	969554	864859	332525	742452	807815	663481	774828	215736	1144330	1134860	682142	1363650	401105	1147010	834600	559831	719757	662349	616728	645098	383158	312640	675356	600370	943526	558772	21258.8	980027	803476	552490	469436	835483	773560	618629
484800	416443	817532	1676700	885309	1194020	848248	1091800	962394	358321	823248	882456	722181	841453	238477	1249020	1287830	798380	1505060	448872	1236670	800493	546508	686394	646265	602740	632676	368881	301184	637128	576283	906725	538470	20037.6	960372	773442	534731	456508	810927	749870	600144
486000	474362	873944	1860710	1024520	1322690	922147	1212310	1059170	383288	902694	956072	784092	911939	259892	1342000	1446820	924346	1643920	500467	1328390	765086	533756	654971	631434	588356	620367	353247	290672	601297	552335	868897	516068	18946.4	941744	746144	519789	443479	786138	726929	582255
487200	535721	924596	2041690	1174600	1452210	995883	1334140	1158340	405664	979206	1028960	848005	983730	280814	1427150	1600190	1059000	1776530	555081	1402490	731814	521407	625594	615142	576305	608727	340602	279229	570665	528420	836864	496718	17824.4	924630	721789	506089	431494	763074	708184	563954
488400	601539	972174	2220030	1331330	1572440	1070540	1451050	1251540	428606	1050920	1099690	913536	1054870	299092	1508390	1751820	1198130	1897410	611502	1472500	701317	509345	594727	600684	562530	596654	328422	268341	541781	506228	806355	478318	16834	904443	695391	492530	417256	739710	688528	547772
489600	671548	1014460	2378140	1489350	1690990	1140280	1560880	1345670	447666	1120120	1168860	975985	1120880	314139	1576270	1886960	1337650	2010220	668616	1528140	674702	497027	565560	585487	550251	585898	316249	258243	514940	483657	778028	462653	15939.2	887087	673139	481111	405342	718255	671221	532118
490800	741732	1048460	2514900	1643240	1791950	1210950	1663960	1429720	464852	1183600	1233850	1041740	1188450	326598	1629770	2009670	1476250	2102420	731422	1572650	648754	484507	537018	570936	537236	573267	305026	249496	491790	462320	753516	448204	14918	869567	650541	468068	392304	700649	653706	517806
492000	813024	1081230	2638200	1793180	1874630	1274830	1750610	1509680	480611	1234210	1297520	1103160	1250150	340536	1661910	2114100	1608700	2176230	797560	1601510	622819	473278	511355	557866	524801	562629	295524	240006	471254	443606	728059	434734	14119.2	852036	632418	456498	381582	683112	637200	505058
493200	885336	1106210	2739040	1932100	1945810	1335320	1824940	1588680	492057	1277200	1352660	1162340	1308550	356079	1679480	2200330	1729910	2231140	859072	1626430	598056	462050	486366	545420	513903	551255	286052	232047	452917	423435	705216	422412	13224.8	835760	614706	445502	371128	667194	622035	492733
494400	954602	1125140	2813910	2064200	1997320	1387480	1886370	1641770	501055	1311410	1407940	1221470	1363360	368837	1688580	2267290	1837720	2274730	918580	1636480	577048	452141	463202	533667	501244	539764	277946	224551	437474	405342	684173	413044	12468.8	819113	597567	436513	361281	651417	607711	479156
495600	1021050	1141610	2865700	2183330	2035240	1437360	1928870	1681740	508806	1335700	1454720	1269980	1413130	381668	1682370	2311390	1937300	2295590	975381	1635790	558130	441950	442896	521435	489072	528784	270487	217476	424141	388631	664960	406141	11758.4	802115	581271	427721	351608	639504	592753	466527
496800	1085610	1153340	2898930	2290770	2053960	1486960	1952350	1716590	512928	1353530	1498450	1316620	1458010	392020	1663560	2339250	2017790	2294060	1027590	1627700	542387	430811	422631	509661	478337	517901	262747	210984	411854	373028	646459	399222	11047.2	785086	566053	418642	340463	624694	578749	454466
498000	1146940	1162520	2906280	2381850	2055150	1528750	1969370	1748160	517615	1365940	1537920	1362480	1496980	397145	1632020	2347100	2083380	2277210	1076810	1615630	525919	421053	406253	497657	467266	506012	256727	205067	399950	358941	629898	391756	10400	770111	554275	408794	331704	614032	566508	443274
499200	1200620	1172560	2904730	2459750	2044010	1567760	1968650	1768070	520948	1373380	1570340	1405090	1529600	400206	1584430	2339800	2125200	2243550	1121760	1592400	512270	411097	389823	488026	457136	495508	250672	200376	391119	345104	615516	386412	10027.2	753153	544147	398354	322769	602316	553476	432326
500400	1250350	1181390	2888350	2517950	2017840	1607100	1961170	1777520	519043	1375940	1602050	1440480	1561580	400994	1537890	2318380	2149470	2202810	1163640	1566530	500076	402212	375024	477880	447154	483883	246227	195711	382209	332250	601065	381296	9462.8	736727	534275	389321	313856	591773	541993	422387
501600	1293650	1186710	2851420	2563420	1985780	1636430	1948760	1779640	518568	1373490	1632130	1482870	1583410	397716	1499200	2284590	2161420	2154380	1201960	1534430	488159	393998	360384	468464	437145	473456	241406	191877	375382	322615	586574	376528	8887.6	722360	525631	379556	306657	580512	531790	413442
502800	1328610	1196330	2808050	2588960	1938220	1668740	1928790	1770450	516580	1370390	1658170	1520870	1604460	396788	1453790	2240910	2156260	2099760	1236320	1508300	477625	384438	348308	459235	427300	463510	237791	189479	367810	311443	573790	374274	8656.8	707587	518283	371246	297842	569337	523352	404870
504000	1360900	1205760	2756490	2597710	1889870	1700540	1906880	1756720	514154	1365740	1684790	1555360	1618460	395149	1396410	2192470	2129990	2038820	1262200	1478850	467357	376674	337161	450091	418005	454331	234863	187233	363742	301596	561600	373347	8326.4	693112	512570	362440	290958	558982	513007	397725
505200	1384440	1216460	2700530	2590640	1835430	1729050	1876450	1738930	510296	1358130	1707600	1586350	1631010	394054	1338230	2133590	2096760	1986460	1273980	1451710	460915	367758	328082	441980	407830	443487	232242	186470	360926	294098	549644	373621	8096.4	676661	507094	355916	284414	550690	506587	390298
506400	1404260	1226970	2641430	2577920	1779500	1755340	1845610	1711270	506376	1353410	1728520	1616390	1640860	394306	1283920	2067360	2047410	1926120	1271720	1432250	452409	359703	321960	434205	398287	434250	229844	185931	359479	287193	539823	375744	7943.6	661616	504787	348487	278743	541677	500146	382700
507600	1419050	1240370	2578570	2549080	1726060	1789290	1816560	1680810	503877	1348460	1745480	1646310	1647640	392163	1239230	1999620	1987850	1871020	1283410	1404110	446722	352269	316263	427247	390487	426163	229839	187097	358690	281652	531672	378178	7815.2	645550	501941	342754	274311	534004	495014	375979
508800	1429730	1254090	2519800	2510900	1676230	1817810	1790530	1649960	500966	1342680	1759540	1672630	1653090	388551	1197080	1935180	1922980	1817810	1291490	1375160	441790	344730	310478	419199	381572	416724	231399	190736	361573	276920	525008	382864	7749.58	630757	500787	337421	270464	527353	492344	372424
510000	1435070	1268130	2459240	2467850	1622900	1843180	1763390	1615880	496256	1335850	1772740	1696920	1655320	382304	1146690	1867320	1849090	1766140	1289980	1351660	438380	338369	309215	412888	373040	409157	235516	194733	366981	273124	520989	388142	7859.6	616512	503016	334008	266783	524486	490855	369160
511200	1435040	1282430	2400210	2422230	1576970	1866280	1739970	1578760	492796	1329420	1781240	1722040	1650620	375335	1094380	1797320	1778030	1715060	1286820	1323630	436566	331860	307910	407709	365234	401774	240726	201041	374550	271013	522213	396620	7936.8	600553	509378	332760	265426	522746	494133	366937
512400	1425980	1292460	2338350	2366050	1523360	1889240	1712320	1540880	486539	1322520	1784550	1744260	1647170	368651	1046350	1726370	1701720	1660360	1276780	1300360	437271	327324	308778	405491	358224	395004	251218	209322	387437	269471	521846	408292	8048	587683	521200	333507	265723	525006	496392	367230
513600	1408990	1301250	2275690	2306930	1470870	1906050	1683900	1498560	482801	1315440	1783550	1763570	1640070	359096	1004220	1650580	1622050	1609150	1264000	1271320	441240	325031	311058	402801	352328	390466	265332	218453	404642	271300	528331	423467	8259.6	575784	538674	337295	267418	530745	502629	370140
514800	1385930	1303410	2211700	2240370	1412540	1922120	1650910	1454370	477513	1303490	1780580	1781370	1630600	350108	963846	1578850	1543330	1555190	1245300	1240800	447541	323388	315396	403199	348505	386329	283168	229338	428664	273434	537880	441082	8555.6	564630	561848	344125	271982	542668	511141	377529
516000	1361450	1305070	2143470	2171980	1358280	1934870	1616790	1409110	470288	1288090	1768570	1795290	1621220	343028	918957	1503950	1463210	1500570	1222690	1206670	457383	324790	322401	405026	344249	383258	307772	242266	462977	277435	550130	463725	8948.8	556055	592688	352320	278678	557823	526296	386496
517200	1332660	1302940	2080520	2094090	1303660	1939270	1580620	1364510	463439	1272630	1752950	1796480	1608030	336042	877201	1430990	1383800	1445190	1195160	1173110	470920	327229	331743	411771	341992	382211	337205	257934	508855	283772	566256	491177	9379.2	549478	632838	364470	286516	581443	540733	401198
518400	1295140	1298380	2009470	2013840	1252510	1939100	1541960	1314940	456120	1250350	1729360	1801150	1589440	327406	837739	1359120	1305630	1391450	1163920	1140030	489228	332385	343218	420121	341558	382262	370977	271779	566880	291433	587406	525542	9737.6	543513	676951	379186	297394	610266	559128	417620
519600	1260950	1289420	1936040	1931020	1202500	1937970	1503360	1269540	447515	1229530	1701780	1792450	1568270	317212	804563	1288410	1229470	1338360	1130670	1107150	512718	340055	356797	433245	342249	383254	409245	288262	638251	300707	613376	570462	10392	540910	726869	398701	312090	644431	578193	436840
520800	1220600	1279280	1865240	1843930	1149390	1926170	1457180	1220550	438184	1202820	1666450	1783430	1545090	308378	767900	1220110	1158450	1284380	1093080	1072890	543134	349518	372733	450151	346524	385126	449620	302957	722868	313690	646099	620362	11137.2	539331	784072	418871	325451	683807	599638	458990
522000	1175400	1262980	1798200	1754190	1099690	1909410	1407940	1173580	427120	1173170	1627780	1765270	1514170	297130	730930	1152160	1086520	1227030	1051990	1037000	578558	360380	393994	470584	352213	388282	496475	318978	818181	327898	681772	675025	11868.8	540179	843948	439785	340804	726104	622216	484466
523200	1125730	1243720	1723200	1663740	1050150	1889110	1358420	1123840	418130	1140470	1585820	1746360	1481400	285916	693547	1088340	1018770	1174190	1007340	997319	621872	370813	416911	492972	360814	393005	545128	334615	919855	346296	721216	736605	12566.8	542701	905713	464014	357231	774005	645908	510866
524400	1076160	1223210	1649990	1574530	998274	1859230	1309830	1076610	407186	1106560	1542260	1721020	1443320	273749	659053	1024380	950614	1121650	962066	959752	671340	382466	445352	519998	369989	399589	592873	349017	1025670	365988	761542	798735	13413.2	547257	968415	485170	373759	823050	670492	539383
525600	1024170	1198880	1580170	1485070	951496	1825190	1261330	1024860	397333	1069310	1496230	1690120	1402810	261210	625039	961415	887374	1068650	917264	922948	723957	393591	474730	547920	382692	406412	636414	362867	1124160	388982	804770	865240	14301.6	552845	1029070	508137	388875	871052	692872	565069
526800	972280	1173480	1509400	1396920	906623	1785620	1212240	978887	386382	1029150	1445490	1653130	1361440	250116	592960	903662	825452	1020050	868835	887620	781878	405812	506400	576644	395942	413556	677053	375311	1217080	414815	846650	924783	15091.6	560957	1090110	528997	405347	922011	718048	591364
528000	919988	1144640	1443530	1311990	861866	1744080	1160530	929192	374456	988661	1397340	1612650	1316170	238250	563048	849544	766292	971457	820742	849724	838966	417678	539524	607531	411759	421360	710414	387336	1299260	442936	889335	978599	15991.6	571307	1145120	548464	420254	967140	741524	615692
529200	867589	1114050	1377680	1230160	816563	1701420	1109200	885418	362615	947347	1342900	1571480	1270560	229138	533599	796443	713587	920920	774366	811524	899198	429064	574634	637441	426804	429708	739181	396484	1374170	471702	932944	1028900	16847.6	584555	1202940	566958	435184	1015350	762021	639952
530400	819118	1083840	1307370	1150790	773530	1655160	1061590	841021	350144	906595	1287380	1528590	1222000	218860	500006	745985	662754	872926	729346	773130	952029	441254	609656	667431	443604	440113	762810	405332	1431190	503210	975218	1069610	17872.4	599182	1247080	582861	449655	1057100	778904	660924
531600	770162	1050370	1245030	1072230	732453	1605090	1012050	798666	337760	865941	1234590	1485630	1178770	210964	473882	701304	614009	829094	686281	736499	1002320	453072	645938	695158	458727	449584	782106	413525	1479420	536802	1012470	1100640	18742.8	617018	1291290	598458	462587	1092930	796627	682092
532800	722539	1014880	1182890	999323	691678	1551210	966686	753075	326905	822263	1180650	1437570	1132820	202215	445974	658207	570432	784176	644321	701882	1050730	463592	680238	726022	472944	461190	796895	420418	1516580	571656	1051000	1128150	19564.4	635534	1328870	608619	474362	1125250	810641	701895
534000	675277	981625	1124700	931386	649260	1497030	921507	712517	313659	782269	1128020	1390810	1083630	194964	425414	619490	524807	751646	600815	676670	1073840	466429	693917	737217	473597	459083	801045	417037	1498040	567080	1033850	1089930	17397.6	611333	1283980	575735	430279	1041960	750077	654869
535200	604535	953262	960654	822811	625652	1350940	871634	643259	314420	687049	976884	1172890	827403	193342	390611	535749	395414	692730	515917	619020	817772	335095	472894	556934	312907	331869	576306	295467	1026920	374476	707205	679066	10049.2	399246	788775	376829	257306	620462	457238	387908
536400	464353	779552	671870	612588	499246	1005410	697138	474516	262301	523058	733658	838640	560396	162753	306461	402707	282076	558943	395142	491180	449904	199278	269639	300677	176076	196378	325285	163076	553205	219924	399782	354426	6946	238942	440490	221101	158902	370812	262485	223348
537600	394252	663694	556976	508920	438666	837426	609330	397436	227751	452190	621615	707757	471474	147893	268968	345721	257381	516972	351426	440657	299173	147412	192200	192952	121936	135217	212008	105098	360910	160812	262141	239137	5658.8	170584	314971	154484	118560	272679	184898	154239
538800	368287	588686	502014	470360	418183	759432	564947	363986	210488	423031	566884	652978	433389	142910	252028	319002	254857	491661	332885	410042	235288	124028	156416	150697	98669.2	107870	168592	82944	284176	136687	210970	189826	5170.8	139378	261315	124670	101752	230848	154740	128214
540000	359190	527686	477083	457747	400994	706310	534054	342546	203811	412033	532576	617119	411695	143710	246727	308432	259630	471952	323183	393850	207014	114740	143829	136298	88958.4	94426.4	151185	73517.2	257201	129957	190505	170685	5158.8	124883	243720	112608	95370.8	220744	141257	120882
541200	355722	489301	458440	451213	389404	661763	514454	333816	200421	407934	506555	582828	393624	145911	244356	307034	269060	460054	315805	388990	203295	112274	144868	137707	87363.6	90449.2	151522	71714	258765	135668	190856	172152	5169.6	123510	248269	112060	96826	226917	143062	125723
542400	350498	461472	446676	445183	381574	624101	498286	329046	201060	403870	487255	551825	378442	146873	242195	307448	275707	446826	307154	384723	210470	116880	151698	148078	90405.6	93443.6	159314	73850.8	271760	146710	199702	179678	5150	128109	263600	117798	105365	242918	149983	136270
543600	341278	435083	434624	433370	372917	585576	478170	323257	202483	397058	463990	519301	365675	147153	241861	306571	274677	435305	294786	382662	224640	127168	161100	164316	97223.2	99263.6	171175	78959.2	290446	159510	212814	195793	5233.2	138011	285638	125366	114336	259470	159864	150675
544800	328763	411813	421132	417417	363475	550107	457721	316378	206449	388051	442507	480973	354295	144578	240429	302046	268932	424132	281904	377012	238457	132561	168017	182308	103773	106132	184252	85102.8	309924	170278	227810	211350	5251.2	149212	304307	133772	119631	276212	170446	166486
546000	315786	391967	406316	401594	355483	517666	437717	307421	210762	376693	421696	446848	339739	140942	235962	294753	261149	414233	268228	372890	255871	137280	175800	202166	110632	114086	197517	92704.4	328826	181960	245325	230444	5360	161563	327341	142012	125061	293032	181482	183324
547200	301305	375704	390997	385834	345446	484166	416729	298409	215272	363873	397647	411092	322913	136459	232564	287620	252116	400494	255595	365800	273708	140339	182868	222398	117450	123017	213281	102174	346101	192612	262494	246050	5427.08	175209	345671	152055	130781	307816	191800	200411
548400	283440	358333	373597	369249	331857	452013	395863	288083	219338	352111	374008	378469	312753	131778	232768	284194	246592	396144	246753	369822	317226	158022	218363	270602	147227	154154	284986	144585	471770	273875	368917	374713	7725.6	255328	575182	228473	205623	542749	312536	358492
549600	307424	414990	443915	417809	388552	524880	465238	355614	251522	429104	452335	478330	417028	152978	280189	343872	306245	485175	287870	463461	715814	328766	496059	594344	333894	336314	597290	322072	1085490	609049	818562	841047	15184.8	550536	1236370	464239	403396	1047070	663470	722278
550800	344184	486997	563212	488717	432677	669786	524400	416473	282102	494710	551225	628335	554344	164634	284414	378306	345208	500718	315425	483676	1153700	479410	743971	940987	498616	514316	788316	449560	1574840	876880	1175290	1146900	19012	778982	1585010	619092	528460	1282200	902982	919669
552000	336096	484116	581312	480563	403752	715611	503341	405407	268318	474736	565134	657508	571022	151026	258234	359911	329283	462682	302024	456652	1301860	519463	813961	1061540	557270	590603	837984	493807	1692130	950864	1303220	1218390	19952	874473	1644740	677106	577852	1358590	997478	975975
553200	306797	455201	551888	435000	364070	696375	461740	366756	245857	429954	538387	627784	542199	135662	226972	327304	292138	412688	273557	400330	1354740	535745	843904	1118340	585113	639343	851096	512090	1707770	957422	1353020	1218530	20479.6	938568	1651790	711723	609652	1394250	1044290	993027
554400	276918	426463	512648	385829	326219	657550	423799	332275	229605	388437	504350	592236	502859	126939	203744	296152	255225	372558	247402	356016	1381070	546126	854802	1157920	601852	675821	862118	525104	1696190	947379	1376690	1223710	20717.6	989554	1659250	734521	626899	1417420	1070320	1018800
555600	252047	408612	477016	346465	299156	616002	393191	304659	216186	354128	473314	556875	467520	120432	187073	273028	228427	345607	225186	327958	1394290	552959	854749	1179260	613616	701504	864982	537985	1663960	936832	1385000	1223080	20735.6	1028840	1663990	750579	636042	1428560	1079160	1046100
556800	232630	393834	444577	319602	276769	575910	368471	282103	208418	326056	446699	521286	436571	118023	172824	254384	205750	324624	209191	306866	1400350	557433	849998	1198410	623699	718805	873234	549122	1626960	929382	1384980	1215590	20965.2	1054960	1665760	757324	639270	1428860	1081860	1063030
558000	217538	381622	417081	296799	258721	539950	348215	264295	202680	302513	420976	490032	410162	112954	161287	238986	188906	306387	196938	289627	1388720	560373	841495	1201450	631785	729016	872869	556084	1592410	926668	1374190	1204670	20548.4	1068870	1665050	757586	640508	1419570	1075720	1067020
559200	203280	369515	394717	277462	243081	509648	329804	248907	193692	283312	398790	461085	385218	107891	150570	224324	176897	289271	185366	274280	1368200	562506	835872	1192440	639111	732477	869867	556447	1548150	924915	1357390	1187460	20084.8	1073220	1637680	751458	640197	1406750	1063740	1059030
560400	190163	356280	374414	259632	228975	483342	314918	235888	183241	267756	379824	435976	363922	102920	141122	210212	166948	276349	175704	261406	1333020	565242	828012	1182520	643058	730043	870022	556989	1496890	918146	1335690	1164020	19123.6	1067830	1602520	739734	637839	1392520	1050480	1047640
561600	178987	344250	357898	242670	217908	460670	301390	225965	170773	254707	359890	414518	345596	97406.8	134894	197658	158904	265111	167476	250518	1298580	567620	818675	1162690	646204	725438	867583	554896	1447370	915377	1314750	1142350	18557.2	1062740	1572880	728128	632728	1376790	1039250	1036080
562800	168386	334760	344132	226822	209529	442008	291733	219324	159152	244318	343459	396601	330834	92602.5	130929	190273	151940	256890	160196	244104	1266240	570284	812398	1141140	648832	717896	860655	551258	1403790	913417	1294310	1122130	17790.8	1053650	1545680	715339	625961	1363350	1026740	1025580
564000	159643	325581	331547	214192	203388	424245	284461	214393	150786	236441	328252	382770	319412	88113.2	131006	183858	146560	251409	153863	239640	1238200	569299	805028	1119830	648812	707474	849113	546134	1360850	911381	1279360	1100640	17187.2	1042440	1520270	702210	617987	1348480	1017300	1011390
565200	153055	318831	322578	203741	200096	409615	281805	212254	145876	230721	315392	368884	306928	85629.6	133381	181086	143529	250539	148704	238329	1212930	570986	797441	1100640	648119	697250	834179	538062	1323970	906900	1263960	1077880	16542	1027810	1490600	688704	610958	1331680	1007310	994788
566400	147148	312882	315749	196731	199208	397041	281139	213439	141264	227182	306214	359714	295562	83800	139012	182204	143956	253119	144217	240132	1190430	571027	789932	1080370	644935	688612	816765	529490	1286010	901946	1250430	1055850	15999.6	1017290	1457230	676770	602136	1315150	998016	978503
567600	143913	307432	312967	191954	202368	386556	284040	216018	136955	226694	297356	349884	287082	83180.4	148679	187048	146777	258258	141383	243076	1170380	567983	782253	1063350	642060	679527	796368	520390	1252070	892728	1233680	1035250	15448.8	1004410	1422830	663488	594311	1297390	991386	964375
568800	141206	304178	312199	191135	210235	379549	291827	223880	133128	227472	292335	341516	280978	82587.2	165932	197122	152165	271657	139406	251474	1149490	565047	772731	1043310	636679	669078	773829	511138	1216870	879214	1220400	1011150	14834.4	992777	1389640	649818	586212	1275650	981938	951937
570000	140361	303031	316965	193774	223493	376384	304256	236731	131515	231621	290820	333165	277662	84071.6	190796	212506	160888	290164	139186	265555	1128510	559760	761997	1028210	628026	660635	751596	500705	1178300	866040	1205110	985550	14091.6	979762	1356840	636950	577646	1253500	970109	947025
571200	140654	303198	326306	200803	245082	373684	323029	255404	132176	240318	290754	327958	276461	85468	224667	236529	172918	316804	140725	285834	1105500	552657	749202	1009760	618558	652558	726571	489792	1140060	849868	1189330	957595	13378.8	968362	1328170	622321	568635	1231650	959096	928716
572400	144066	306055	341926	210568	276325	375234	349441	281510	135762	255402	295270	322995	278997	88499.2	269694	269700	188760	353075	143811	311457	1078970	545442	735152	992538	609912	644640	702806	477418	1097370	833232	1170800	925924	12698.4	957078	1292910	606703	557707	1209730	949112	908793
573600	147873	313285	364564	226256	320046	380208	384400	317629	143191	274649	302027	320953	284213	92928	327430	315041	209535	398148	148600	343493	1053420	535883	719422	975136	600899	634982	682471	464559	1054700	815175	1147870	898240	11985.2	944601	1252730	590116	548012	1185420	935889	891232
574800	155904	322760	394899	247735	372342	388038	428203	362361	152530	302464	313054	320610	293382	100892	395827	371504	237066	456192	155474	381350	1028410	526383	700750	955036	592478	624433	660693	451553	1009850	793054	1123190	866708	11122.8	934083	1215760	574038	534639	1161180	920569	870791
576000	166450	337541	436241	276030	436709	398874	481996	416993	164806	337931	328686	322766	305580	110506	475078	442844	271583	526031	164466	426367	1006310	515348	680491	933470	582611	614252	638813	438965	964531	769902	1098970	833393	10324.4	921497	1180150	557122	522859	1133480	907226	851005
577200	181450	355907	488776	310714	513326	412252	544437	481215	178944	379321	349030	326848	322620	123146	565520	528553	313812	605452	175584	477818	972703	505612	661003	912376	572018	604282	618892	426754	920006	746171	1072530	801926	9654	905927	1144000	541041	508828	1107350	891729	831246
578400	199365	378596	553006	355480	602140	430785	617022	554476	197778	428718	375258	334213	344623	137832	667525	629157	366666	697739	190922	535040	942522	495476	641260	890605	561330	594511	598137	414476	873690	723601	1047600	772240	8925.2	888547	1106750	525918	496468	1080730	875131	814310
579600	222902	405368	628720	408162	703091	453984	697875	638276	220276	485961	405754	343730	371379	154195	777358	746039	430637	800588	209028	597032	915350	483858	619964	871304	550640	584155	575897	401956	831880	700580	1018860	739518	8320	881020	1069100	510518	483610	1054200	859522	795011
580800	251528	436330	713008	470838	811452	481809	784190	727805	245517	548000	440304	358296	401506	169760	897228	880588	506873	908002	231110	665838	889951	471986	598469	849989	538930	573386	555100	390094	789644	675941	995082	710037	7626.8	869634	1031060	496337	471807	1027070	843428	774900
582000	285547	469394	811210	545444	926436	511284	880185	824807	270718	614370	478174	375549	436777	187053	1022700	1026750	598139	1024420	257556	738136	864486	458749	576846	826877	527805	563512	535302	378543	749598	652874	967579	680072	7073.2	854940	997792	482030	458336	1001730	829219	753560
583200	325125	505905	917536	631337	1046840	545024	975546	925300	298898	686512	520222	396600	475832	205143	1146860	1184670	704450	1141390	289762	815293	836464	447132	554490	806709	517526	552274	516335	368284	711405	629990	941947	652910	6422.8	840168	963354	467911	444654	977976	813481	731956
584400	371133	541945	1029570	726778	1165490	579690	1075760	1030440	329861	758113	564673	420285	516893	224938	1261330	1348620	824401	1261490	326105	892800	806939	434896	533196	787844	506663	542238	499585	356776	674056	605041	917044	626869	5954.8	822094	932855	455916	432613	953243	795933	713487
585600	423115	580346	1147190	832706	1285360	618236	1173180	1136090	362371	831095	611385	448399	561558	244527	1372680	1518270	956615	1379770	370649	969820	781340	422612	511298	767576	494829	531265	482487	346212	642970	581926	891017	601489	5603.2	808100	901803	444584	420007	930940	781547	693148
586800	480783	616644	1268830	942900	1397700	658423	1266000	1240210	393492	898532	658274	479971	606865	265976	1486580	1689590	1100220	1490650	418594	1042810	757767	410966	489174	750396	483673	521161	465883	338411	609009	557576	867221	577542	5005.6	792141	877464	432973	408690	909404	766848	673224
588000	544218	653223	1390730	1064450	1504680	699802	1353190	1337940	421896	961436	705352	514676	656864	288369	1590300	1856710	1252140	1595520	477840	1114330	734318	399473	469170	733727	472965	511075	451579	327622	580085	535032	844686	556035	4652.4	776073	851372	422391	396949	888738	752956	656010
589200	611654	687332	1508670	1187490	1596400	740811	1437320	1429210	448208	1020970	751102	551206	705583	309578	1679270	2009650	1408570	1691710	535134	1179060	712687	388351	449878	718360	462044	499184	437837	319140	551411	514207	822971	535484	4274.8	759539	826236	413086	386547	869426	737878	637410
590400	683234	716915	1618520	1318440	1684080	783056	1515210	1512400	475117	1074540	795473	592477	754829	327717	1744270	2151500	1565110	1772250	598679	1235140	692200	377919	430641	703172	453492	490200	425050	309880	526526	493710	802894	516478	3945.6	747860	806118	405430	374848	848241	721871	621974
591600	758041	747249	1721370	1441420	1753910	822250	1573440	1585250	498617	1119910	837920	633762	804295	343349	1794080	2277740	1713470	1840980	664875	1287320	670446	368076	410740	685155	443585	479156	412774	301909	501735	473490	781864	498769	3568	733312	784298	397206	364403	830031	709917	606278
592800	834750	775695	1815390	1562990	1808940	859730	1630710	1639990	520764	1157990	877482	677662	853140	355103	1831840	2381820	1859160	1892650	729816	1329150	652168	357998	392412	668632	432161	469268	401887	293066	479292	453574	762498	482987	3273.2	718231	764391	388762	355103	812758	696380	591352
594000	911560	801772	1894760	1675080	1853200	899173	1678980	1690580	537490	1184890	916312	723019	903777	365950	1858670	2460730	1984130	1931650	797950	1361250	634736	347156	375421	653446	426126	458875	391558	284963	461967	433815	746610	468790	2958.4	702527	746333	380966	344226	796071	682456	576347
595200	987116	825057	1961880	1780310	1884040	936055	1721450	1724330	553190	1213270	955002	767232	951032	374402	1873930	2521940	2098780	1955040	865113	1391630	620259	336375	358865	636944	417502	448234	381156	278072	444964	417420	728810	454914	2729.6	685846	729383	372045	335659	779363	669122	563430
596400	1061170	846519	2014630	1880390	1911590	976247	1756240	1747870	564536	1234880	987452	813386	996529	382687	1864270	2555260	2201970	1971550	931272	1413420	605552	325778	342845	622236	409427	439480	373302	271575	428264	400192	712057	442460	2578	671004	713798	364358	327047	761933	656009	549769
597600	1137080	865658	2056530	1971330	1930800	1013290	1783950	1756540	574676	1250340	1021520	861676	1040890	390112	1849800	2579260	2281990	1980430	994574	1427360	589862	317164	328300	609059	400376	429806	365620	265884	414464	385062	696183	430920	2311.6	655091	700158	356753	318979	744738	644141	538574
598800	1209170	883952	2081010	2052090	1937970	1054840	1799970	1756780	579064	1259970	1051790	908588	1080530	399474	1820370	2573810	2341590	1981370	1052510	1440850	575267	308872	315393	593916	389754	421284	358699	260498	401279	370464	680164	420017	2117.6	640355	683898	349110	309118	730323	628989	524781
600000	1278180	900746	2097090	2114630	1933100	1091650	1815060	1753760	583258	1269140	1081890	953008	1118260	406417	1782160	2556610	2382570	1978050	1109900	1448600	560868	300442	302274	578435	380403	411015	352162	254616	391050	357393	665696	411056	1894.4	624764	671785	341044	301046	712421	618855	512766
601200	1342610	918084	2102250	2165890	1921960	1131360	1828540	1740020	582172	1273510	1114310	999060	1154960	410804	1743220	2531520	2399450	1967570	1162930	1446590	550083	290846	290821	564094	372188	402028	346827	250422	381348	343607	650989	401701	1791.2	610154	659401	334767	292268	700496	607110	500890
602400	1402760	937621	2099230	2209630	1899900	1170350	1840690	1722950	583540	1283560	1143670	1044120	1188470	409782	1696430	2496060	2399690	1954940	1213900	1446430	538200	281244	279394	552143	363100	392616	342345	246034	374322	332736	639259	393276	1577.6	593522	647484	327581	285103	683928	593719	491605
603600	1460230	959199	2087150	2245760	1884460	1211210	1847930	1700750	582189	1289640	1172620	1088070	1216620	409654	1642740	2440800	2379100	1935040	1262380	1442490	526422	271698	269064	537870	354320	381951	337734	243520	367958	322582	625344	386461	1461.6	577274	636283	319940	276353	668915	583429	478783
604800	1513770	980625	2069480	2277270	1861970	1247440	1854620	1680350	581992	1296430	1201410	1131360	1244950	405748	1586150	2385780	2348900	1913910	1308050	1438420	515466	264386	259178	525205	346209	374308	334027	240017	363738	311861	613711	380039	1377.2	562546	627787	313510	268836	654176	572382	471465
606000	1561560	1007100	2049840	2298270	1840720	1291220	1859790	1659400	578035	1306200	1230250	1174590	1270390	403595	1531530	2328300	2302670	1891420	1347480	1428480	504358	256717	251213	511764	339206	365437	330736	237046	360899	303363	601478	374839	1235.6	546876	620685	306389	261393	640414	562256	460655
607200	1606980	1031960	2029330	2313700	1817980	1331890	1869410	1634550	575631	1318180	1258660	1214690	1297150	399185	1474300	2259360	2243750	1866110	1387540	1421490	494556	248298	243778	500362	331022	355354	329118	235946	358307	294456	590729	369708	1175.2	533491	612651	300390	254587	626069	552297	453925
608400	1641140	1061890	2005790	2321770	1795260	1375230	1873390	1607510	572952	1331430	1286100	1250370	1321530	397421	1424140	2191400	2184930	1839960	1421430	1407460	485731	241054	237570	489439	323131	347069	329756	235199	358187	287246	580754	367000	1112.4	520602	605803	294803	248812	613373	543195	445277
609600	1671380	1093480	1983430	2324110	1773280	1415560	1875600	1582550	569690	1346510	1314240	1288280	1344590	393988	1380620	2123740	2117210	1815110	1451860	1395570	477298	233737	232759	478168	315903	339683	330570	235432	360610	281937	570602	365389	1039.2	506786	602657	290438	243579	603410	534193	435671
610800	1700590	1122650	1959990	2327920	1752860	1454440	1878430	1554270	566513	1361000	1338680	1322500	1366830	393293	1338450	2055740	2044200	1791790	1478520	1386090	469752	227858	228036	469749	308940	331913	332652	236614	367029	276517	562004	365120	956.8	492237	599678	286899	238482	593338	526418	430761
612000	1721670	1150940	1935560	2325160	1729820	1494370	1880250	1530340	563077	1374060	1362750	1353020	1382620	389718	1295970	1989340	1967060	1772580	1497660	1375820	463538	222287	225088	462291	302049	324189	338514	238568	376528	271932	553772	368172	906	478892	601310	283276	236310	586092	518712	425674
613200	1739170	1180120	1912080	2316140	1711360	1533010	1882470	1505530	559008	1387870	1384570	1380260	1398940	384745	1249930	1922970	1892790	1745730	1512750	1360440	458294	218093	224702	456324	296549	317130	348708	242342	387182	269146	548216	374484	804.8	467300	608795	281486	234804	580936	515553	422082
614400	1747350	1204820	1886390	2305240	1687230	1565920	1881920	1477970	553542	1402160	1404270	1403150	1407740	378387	1207700	1856650	1817380	1719480	1523120	1348740	455296	214728	224692	452420	292541	310347	360617	246211	403294	267514	543435	383798	816.8	455423	617652	280232	233889	579816	513564	420333
615600	1748810	1226230	1862650	2290190	1662830	1597500	1874870	1448290	547260	1414240	1421610	1419660	1413790	373942	1165000	1788070	1743710	1691770	1527260	1335240	453757	212337	226735	451229	287763	304457	376940	251786	425836	266776	539290	397284	761.6	443841	630614	280637	235762	581927	511562	419863
616800	1745690	1244930	1831660	2264000	1631730	1623800	1862590	1422050	539999	1422990	1430900	1431950	1415100	366564	1121030	1720490	1668760	1666200	1526880	1316650	454642	211391	230249	452452	285838	299788	395419	258994	454454	268016	539325	414786	662.8	434692	648038	282407	238854	589561	514228	422439
618000	1732970	1261950	1797850	2238420	1602070	1643060	1848990	1393990	533038	1431050	1436890	1440380	1414290	361274	1082310	1656850	1593300	1633690	1516620	1298260	456800	211780	234557	456383	282809	296375	417308	267123	490611	269928	539695	436964	634.8	426767	668709	284790	243324	600633	517043	426126
619200	1717650	1266530	1767390	2204090	1569120	1657150	1828800	1362610	524248	1438110	1440750	1446670	1407310	348187	1044110	1590600	1524740	1603370	1503630	1276410	463448	214052	242131	463491	282063	293694	442160	276668	533334	274854	543868	463686	598.8	419121	694666	287873	248032	614941	521454	432446
620400	1696060	1266530	1731180	2163610	1536130	1666250	1803120	1332280	515915	1440770	1437790	1443250	1397850	340132	1003460	1524600	1449430	1568070	1483170	1250770	473606	218383	250980	472521	282505	292349	467737	285363	581282	281424	550151	491200	555.6	413280	725958	294506	256114	634608	528613	442743
621600	1669780	1261500	1691750	2123550	1498270	1672020	1773180	1292320	504706	1439860	1434650	1442860	1386210	326682	962607	1458030	1381890	1529860	1460290	1226280	485990	222555	261879	485469	283879	290912	495138	296782	635278	292152	559219	522303	454.4	408070	758100	300462	263556	657518	535919	452598
622800	1635770	1256850	1651610	2071750	1454540	1674860	1743430	1255840	494060	1436000	1422540	1434080	1373430	316508	921183	1389600	1314680	1487540	1427480	1194100	504060	228179	274992	502036	287897	290846	523466	307008	692694	304452	571437	552820	496.4	405945	794235	307757	272793	681948	547417	467146
624000	1597680	1243650	1606440	2018410	1411810	1671440	1711850	1217610	481916	1431910	1406920	1420780	1355240	304950	882638	1324390	1247240	1446620	1390860	1161410	522708	234428	290069	522065	294783	292279	553958	317175	752998	317939	586952	585413	448.4	404678	830440	316141	281656	709249	557943	482234
625200	1553100	1226550	1560220	1960760	1366680	1658810	1661980	1174540	469335	1419270	1388890	1404770	1334900	297983	842995	1259160	1181480	1404110	1352840	1122950	545800	240360	306138	544885	302162	292748	582196	328094	810502	336461	602276	615892	419.6	403862	868304	323755	292108	735888	567960	499485
626400	1508670	1208560	1508910	1899200	1318630	1637520	1614120	1128300	456196	1402620	1366360	1386740	1309910	286508	806550	1194830	1119960	1356080	1308790	1084330	572768	247145	323499	571438	310727	296637	610028	338097	868903	356190	620696	644802	427.2	404417	901458	332100	302767	763557	579501	520392
627600	1459290	1184690	1460740	1840550	1274310	1612560	1562770	1083420	443880	1382550	1342820	1368050	1280530	280570	770576	1131820	1062130	1308300	1259630	1046810	600915	254082	341667	599184	320264	300750	634927	349840	924890	379046	639784	673117	431.2	407645	936618	339928	311992	792471	589840	543015
628800	1407060	1160740	1408070	1776160	1223030	1586200	1511590	1041490	429034	1359250	1314490	1348220	1253780	271000	734541	1071510	1000510	1264410	1209960	1009050	631105	262049	360369	631767	330115	304950	656335	358968	976782	405087	660217	701910	432.8	413318	971556	347809	321867	820154	603272	568300
630000	1353610	1133190	1359940	1709770	1175270	1557380	1453440	991512	415198	1333220	1285830	1326920	1221850	264955	699450	1012710	945860	1219210	1160840	971111	662210	270518	379952	663344	341703	311014	675742	369092	1023080	433985	682570	725608	445.6	419054	1002980	355089	332178	847046	615920	595255
631200	1299200	1100670	1309160	1643310	1122950	1525370	1393020	940554	400487	1302590	1256460	1305710	1186470	253842	666525	955857	888566	1173030	1108190	931032	693188	278554	397404	697832	352586	317917	692536	378348	1064870	462516	706438	748155	419.2	426590	1029740	361964	342970	873616	629198	622731
632400	1242580	1067010	1256940	1580190	1075320	1488640	1335120	892566	386458	1271840	1226070	1278540	1151320	243873	634428	900625	836940	1127200	1057790	888768	724278	287591	414584	732089	364244	324164	707638	386425	1099470	494349	728318	768012	424.4	436152	1054460	368428	352685	900190	640978	651086
633600	1189280	1031330	1205460	1519060	1026610	1452220	1275460	848848	373150	1236650	1191940	1249930	1112370	230444	602787	850102	789794	1083630	1006100	852208	750820	296286	432143	764167	375721	332368	718091	393486	1131120	526158	751673	785678	474.8	447404	1077180	375138	362729	924095	654585	681212
634800	1137900	992039	1157960	1457180	978535	1415030	1216560	806720	360089	1201570	1158280	1219970	1072850	219608	574776	803197	741497	1047960	952081	820491	772842	302014	436047	781330	376694	333471	719694	394071	1126370	528048	741795	768770	380.4	435544	1035510	357337	336684	855381	608276	649650
636000	1047410	942551	998478	1345680	947886	1290220	1157860	732744	354210	1104500	1016810	1047850	828719	215194	534015	707044	582927	1006050	825082	760246	605038	230911	291889	597873	259387	241652	528451	289556	817548	343826	511025	503014	393.75	282560	668283	235650	204503	515603	376247	398440
637200	827566	748492	684508	1073390	770394	968019	915975	549602	302811	876963	755736	717904	547561	179576	424310	535477	452220	829298	641602	610454	342472	137897	164516	322509	147250	138937	280651	166153	464953	189140	283446	264593	386.8	163509	376386	136778	123204	300745	214445	229732
638400	714479	609595	555272	937380	664717	801728	765972	460632	267819	770792	646362	581959	459824	162128	377820	460512	458007	748558	579995	559784	226146	99560.8	120237	212344	101348	94885.6	180467	110403	301773	130997	186524	181047	450.4	113395	269304	95340	91254.8	221223	151596	160428
639600	663743	536901	499131	893354	595353	732466	676777	423068	250554	717235	595201	524384	425480	155480	355038	426895	484657	675785	543723	527686	174948	79841.6	96508.8	166478	80511.6	74815.6	143358	88542	237121	109679	147748	141994	583.6	88795.6	224064	77290.8	77500	188229	123424	137993
640800	620052	485258	468000	861152	542652	684276	610938	398878	244433	675896	561046	490151	402218	153164	350079	415374	513237	620572	514547	506607	152568	69859.6	85603.6	147652	71032	64820.4	128548	77850	209241	104429	133272	128004	733.2	77122.4	207650	69645.4	71766.8	176134	110091	133652
642000	580938	441993	447226	829738	510196	639324	566650	385956	242676	651962	532095	461079	385434	152861	350943	415393	528946	583670	488014	492326	148529	65989.6	82417.2	145573	67794	61404	126938	75603.6	202164	107988	132140	128275	899.6	73398.8	210656	69186.8	70994	176841	107138	139102
643200	546891	408355	434806	796169	485550	606290	532012	387283	241601	629768	509663	437837	373128	151036	352344	414874	538185	554816	459889	478736	155256	67084.4	85700.4	154146	69407.6	62942.8	134684	78312	205558	116693	138210	136742	1088.4	75480.8	225643	73604.4	76314.8	189570	111402	151772
644400	515857	378371	423307	760749	465643	574973	503578	380534	243126	606026	489712	418300	363924	148521	355942	411982	536511	526186	433748	462674	167668	71352	89879.2	167792	73773.2	66460	146088	83876.4	213682	126316	149467	148922	1364	79916	241975	79699.6	82059.2	204051	117886	167769
645600	484609	351523	409828	723649	445577	544157	474311	372494	245609	581050	466448	397260	352614	145353	354719	405792	523222	500646	409117	447366	181151	76151.2	95431.6	183033	78252	71461.2	159490	90588	221358	135215	160866	163289	1610	86282.4	261580	87078.8	85892.4	219572	125957	185116
646800	452855	328408	392042	685227	425879	512141	448797	364868	248894	553252	442086	374233	338629	142778	349584	396505	505685	477239	382403	432673	197140	79646.4	101039	200036	82610.4	76375	173148	97641.6	230535	144007	174111	180148	1843.2	94325.6	280012	94769.6	89827.6	234806	133837	202456
648000	423988	309247	374594	646039	408354	481410	424374	357946	253342	525846	419179	350743	324397	139704	356947	387904	487840	457209	360512	417034	213151	83346	104610	217658	87005.6	81908.8	187673	105068	240237	152655	188821	196970	2127.6	102382	298289	102116	94679.6	247110	141183	220334
649200	398102	292095	356601	609008	390875	451440	398597	345922	257782	497730	395424	327070	310682	136717	346436	382315	478372	447046	342474	412032	245268	92125.6	119325	257344	104762	98574	240149	137932	309455	211682	254614	288391	3018	144608	453132	146782	137460	400882	216686	373413
650400	427682	332304	424240	679574	457613	517234	467452	415792	288364	600368	473797	403452	412988	162884	418167	464863	585798	552399	401768	507859	540011	185621	259618	573456	239725	219150	516740	298611	703892	504214	581436	650584	5880.8	327480	973802	304588	280956	815822	480666	746882
651600	503013	405286	563185	820668	527832	668372	551715	491823	318033	703823	607782	545829	580611	180294	433743	530181	661573	589273	458682	542731	907917	278627	399401	943441	370258	353669	732158	425132	1073840	771070	875712	921044	7858.8	489281	1310060	422864	388145	1039600	684285	962141
652800	518024	409585	603370	837054	509103	726996	542178	484698	299651	686732	643175	600230	614860	168513	396839	518178	631776	560684	448332	510822	1057800	311575	445856	1083890	414870	412600	799017	472537	1197890	863374	994212	1005560	8558	564858	1401080	468234	434601	1108420	764650	1030370
654000	487672	382363	583683	786132	470277	707692	504557	446687	273690	636933	625314	595898	586873	155479	351811	476068	574190	512311	409442	460352	1121910	329399	473352	1143670	440775	450181	819411	491421	1248870	891040	1049300	1025500	8895.2	616597	1425410	495707	462894	1141860	805738	1058530
655200	452468	354431	548642	726132	434714	670825	464530	405882	251819	585470	592992	570506	546205	146790	317946	433483	520404	474054	373235	414670	1157900	340894	488075	1184650	458721	479102	837424	506043	1270430	895896	1084540	1038500	9386	657610	1440480	514431	482146	1164780	836584	1084560
656400	422622	335172	511193	676418	407448	634100	433316	372902	235993	543616	559021	543205	509196	144707	295197	400124	477590	446283	343707	381886	1178020	348543	495916	1208180	472334	501911	855754	519453	1273170	893159	1102480	1045500	9765.6	688014	1451310	528575	495275	1180780	856424	1107570
657600	398630	321785	478744	635970	384607	596012	408406	346957	226266	508660	526140	518518	475126	142011	276964	373159	442821	424148	323031	359450	1183700	354034	497818	1219670	481559	514689	872562	531711	1264350	890508	1112210	1050450	10086.4	707830	1453330	536682	502489	1186520	867095	1116440
658800	378824	308745	449400	602143	365792	561752	386727	326336	219063	480374	496282	493859	443396	139670	261994	351617	415556	404504	305688	341797	1179490	356787	496621	1227120	490616	520124	884741	541798	1245160	886453	1111680	1050820	10138	719725	1444950	537038	507807	1186850	869577	1110720
660000	360664	296991	422546	571984	349876	527779	367924	309324	212145	455173	470167	469587	415669	132555	244977	329242	394105	387135	291392	326362	1166480	358459	494588	1215460	497908	523308	887116	545291	1221500	883085	1100640	1044550	10314	724299	1422710	534255	509388	1179410	867771	1098590
661200	342289	286735	400277	548144	336092	499181	350896	294341	205096	434603	447342	446530	391809	131182	230649	309989	377998	370945	278338	314003	1149320	359890	489669	1197990	503752	522443	887235	546236	1188980	876491	1086320	1032680	10225.6	724850	1398110	528376	510496	1167690	861659	1085630
662400	326261	277058	381093	521672	324514	474856	335330	282142	196637	415504	428578	425913	371725	124780	221102	292928	363233	357963	267173	304022	1128910	361100	486145	1177640	507956	520286	882138	545614	1159840	869290	1072960	1015210	10252.8	722212	1369880	520997	510128	1153390	853902	1074430
663600	311843	269286	365297	499559	315781	453730	323720	272370	187382	401848	409971	406635	353647	121811	215391	277878	351265	348306	257980	294262	1111120	362261	482184	1157070	511483	516656	876327	543111	1131820	864412	1058730	996839	10180.4	719550	1348840	513078	508578	1139890	846746	1062800
664800	297723	262554	351538	478668	309162	434798	315359	265540	179385	389126	395005	388951	339815	115952	213398	267827	342579	340179	249540	287054	1094410	361467	478173	1134850	514308	511451	870522	538181	1105870	859868	1046490	976954	10107.6	714187	1328710	504889	504274	1125620	839038	1051880
666000	284852	257590	339786	460054	306824	418558	309648	262073	174052	379492	381065	373116	327921	113383	214056	262688	335099	335227	242500	281636	1081270	360057	473955	1116500	515311	504830	860543	533411	1081620	857032	1037610	957040	9994.4	709592	1304220	495234	498918	1109500	831088	1037570
667200	273717	252692	330805	443752	305870	404286	304964	260153	168398	374572	370588	360644	317497	109755	217396	261844	330216	333260	235492	277039	1069320	357908	470454	1096740	512085	499436	847615	526044	1060460	852037	1026720	936258	9858.4	703147	1281020	486821	492873	1094560	824081	1023250
668400	265334	248848	325580	429784	309942	391729	303396	262134	165894	370276	360636	349436	308101	109790	227672	264881	328466	333912	230460	273762	1058630	355933	465087	1079660	509648	492126	836496	518724	1041420	845716	1017060	916393	9740.4	694781	1257340	479669	485229	1082250	816830	1011130
669600	257976	245632	322306	420599	319238	381860	306024	267692	163229	371190	353414	340551	298610	107275	243629	274282	330625	339248	225967	274361	1049310	352857	460398	1061480	504986	485552	821468	510442	1018490	837714	1007800	895134	9517.2	686656	1234800	471424	476138	1064970	810914	995426
670800	253027	244262	321712	413026	335843	373549	312485	276464	164116	373404	347314	332274	292118	108679	268346	290126	334422	349769	222069	276182	1037790	349541	453545	1042660	500618	478870	805298	502153	995421	829684	997937	872210	9252.4	677806	1213420	461500	468416	1051420	802600	979058
672000	248741	243354	325596	409773	360649	367550	323947	291044	167262	380199	343387	325271	287174	108977	301925	312733	344488	366965	220724	282742	1025000	343679	447250	1023230	495357	473505	786798	491809	974269	818622	985447	849206	9104	670067	1193650	452711	460038	1033780	794530	962153
673200	248251	244856	335522	411383	391609	362972	342677	312196	172459	391089	342166	318002	282880	112270	343213	345341	360205	390966	220184	292164	1011740	338623	441057	1003040	490170	467778	770333	483043	950691	804953	974686	824373	9029.6	661190	1171920	444049	449468	1016340	784483	943840
674400	248250	248432	349924	417281	433042	361436	367144	338128	180147	405804	343748	312476	281164	115361	394613	387008	382187	424513	221898	305878	996249	333116	431289	982100	482570	460791	753313	473090	925836	791524	958102	800620	8785.2	652098	1146980	435026	440145	998592	774616	925282
675600	250752	255593	370471	429012	485801	362472	398142	370787	191735	427148	346369	308110	282031	122593	454248	439759	412936	464354	225956	323653	982004	327675	422357	959404	476673	454538	735496	461935	898195	774768	943015	778301	8468	642234	1124120	426080	430756	981280	763331	907338
676800	255739	265544	398517	446133	548908	364373	435177	416112	207588	456098	353318	304548	285355	132464	523284	501218	452844	516020	232962	344906	963652	320829	412824	937668	470190	448321	718520	452912	867727	758489	927387	758571	8308	631614	1101570	417525	420088	960633	751484	888207
678000	265015	277314	433361	468159	619756	368434	479834	461136	226756	488075	362054	302751	290724	146130	598151	574251	502652	574440	242757	371392	946613	314540	403522	918515	462306	440904	698733	441726	838535	741082	909508	738436	8104.8	623510	1075980	408594	410746	939746	738507	868602
679200	277945	292808	475164	496053	699279	375636	529042	513607	250119	526239	375426	301501	300498	160933	678951	656684	565360	644414	257493	402412	927354	307872	391300	898198	453239	433430	681188	432232	808038	723100	890963	719216	7692.4	613857	1054370	398798	400181	920024	724362	852844
680400	295932	310856	524231	532235	785224	385131	583899	571736	274973	569116	388476	301841	311728	176254	765348	749585	642654	721412	275782	438662	906322	300770	381021	879820	444367	426886	663534	422128	778043	703550	873101	698464	7561.2	602053	1033680	389797	389147	898450	711343	835636
681600	316884	331123	581463	574384	874480	397195	642178	633264	302011	612984	406353	303111	325902	190546	853773	848867	735214	801532	298199	478732	888528	294657	369634	857254	435300	417468	646503	411717	748838	683310	853350	676520	7117.6	590476	1011110	381622	379484	879447	698360	816469
682800	341724	353208	644536	625088	966501	411604	705816	699352	332236	663813	426522	305406	343348	205574	941900	955846	839766	886840	326444	522943	869343	288379	357953	835019	426671	410407	630812	400588	720128	662548	836056	653947	6949.2	579094	990808	371936	368058	860149	684787	800266
684000	370485	376800	712230	678723	1057210	427394	769001	768377	366274	713970	447608	310796	363515	222086	1034390	1065140	956014	970451	358557	572217	855234	281000	344893	817354	418506	401628	615606	391993	692249	640078	815836	633147	6614.4	567806	972748	364196	358106	839974	671125	785637
685200	405668	403083	784249	741719	1143520	445953	835620	835901	399908	764286	471614	319534	384190	241412	1124850	1178420	1080890	1054800	395738	623684	832809	274192	332918	797869	408316	393325	600609	382226	663974	617183	796342	612386	6462	559532	953576	355094	347742	821124	658345	769020
686400	446589	429917	856702	809184	1223510	465494	897116	904044	435408	815784	496799	329138	408313	260940	1209020	1293450	1218440	1138250	436435	676039	813818	268475	320562	779932	398389	384345	586359	372584	639731	595996	778966	592978	6060.4	548968	936328	347754	337506	803110	643465	754696
687600	494198	457480	935621	880913	1303930	489072	956640	968451	473078	863156	524475	340185	433112	282627	1283730	1401470	1364590	1220850	482067	730102	794898	261955	308675	762750	390590	376440	573460	362718	612206	574141	760858	575718	5886	536717	920056	341586	329247	785739	629820	737633
688800	547889	484157	1008450	957870	1372990	513165	1010720	1026950	510197	907040	549889	353886	460828	303120	1352750	1511280	1514310	1292450	530137	785137	775676	255292	296129	745799	381459	368872	562272	352206	588478	552890	744498	558651	5526	525096	902483	334274	321427	767904	615549	722217
690000	606854	510502	1085500	1036580	1435210	536500	1062240	1078600	542090	942435	576103	368510	488769	321716	1414700	1610050	1659550	1360230	580422	840464	756886	249136	284020	729972	372524	360773	549156	344001	568058	531287	727287	543043	5306.4	513035	886097	325628	312988	752680	603610	706382
691200	669208	537586	1155980	1118730	1483400	562477	1108910	1125400	573296	975210	602676	386149	515678	338426	1460070	1694760	1795150	1416750	632506	894022	739998	243772	273313	714154	365022	352370	535962	334641	547469	513306	710292	527596	4948	503005	872063	318989	305933	735874	588732	691852
692400	735825	562688	1225600	1201020	1528640	590984	1153500	1168260	601340	1000520	628601	404555	545075	362333	1496030	1769180	1921550	1454580	685304	945726	723890	237465	263108	698522	355270	344958	526206	327722	530395	497465	696142	514486	4741.6	492102	855316	311417	297958	720773	577000	678003
693600	804978	585292	1281540	1282420	1555180	619324	1191560	1203130	628382	1024240	652984	426515	575994	380610	1514340	1830140	2038180	1498240	738498	993401	707658	231011	251484	686556	348512	336783	515518	320433	514314	478702	681446	501068	4508.8	481539	844719	304303	290446	705391	562990	665636
694800	873488	605317	1331180	1357510	1570860	647033	1227070	1240180	649741	1043430	677029	450461	605617	397259	1525750	1880490	2142340	1535050	789969	1037170	692205	224764	242430	672020	340327	328781	505164	313010	497586	461170	666194	488499	4244.8	470193	831100	297851	282751	690529	551320	651173
696000	944863	624234	1378790	1433630	1587390	675977	1257440	1263660	669595	1059900	701407	475775	636198	411772	1532990	1918150	2227230	1566310	841375	1077300	677727	218334	231767	659802	333604	320587	493411	306388	481993	445625	651815	478500	4108.8	460850	819698	291899	275037	678236	538889	639216
697200	1017240	642378	1417600	1506030	1595660	705579	1283510	1282610	681896	1071410	726003	502190	664468	427049	1533500	1949360	2298720	1592470	892067	1113790	663828	212522	222577	646097	326180	311373	486275	300450	469459	432463	639688	466974	3881.6	449522	807592	285524	266610	664813	527712	626872
698400	1089410	659465	1448430	1568110	1593440	733560	1303310	1297900	688724	1080830	746514	531110	698234	440824	1529190	1968220	2358930	1605150	945122	1145250	649746	205824	213654	633952	319660	303758	479352	294701	456810	420125	626892	457559	3701.6	439754	797133	280313	259598	651956	515033	615822
699600	1159410	676499	1478070	1626410	1590640	764010	1327600	1306770	696833	1086390	769046	560255	730764	454122	1517750	1980650	2404920	1614700	995866	1173570	634954	200784	204675	620502	311792	295418	472191	290530	445964	406756	612796	447415	3567.5	429037	786580	274193	252524	640381	503681	602598
700800	1230580	695053	1501550	1681870	1583810	794891	1346000	1317720	709237	1096060	792265	591582	764640	463107	1491560	1986200	2431140	1624850	1046020	1198780	623890	194900	197200	607906	303855	287610	466960	284821	436048	393134	601653	436666	3345.2	420150	775505	267880	244638	628020	492818	589384
702000	1296400	715158	1519180	1732230	1575000	829394	1362820	1320800	727154	1104430	814672	623323	797311	467694	1473470	1986640	2441100	1632960	1094050	1221310	609191	189063	189820	595226	296849	279367	460410	280720	424690	382760	589621	427834	3266.4	409910	765898	262200	238075	616326	480504	578755
703200	1361050	735749	1533760	1776890	1574000	862319	1378260	1323850	724170	1111970	836158	655854	827482	469096	1450650	1980260	2450230	1642500	1147420	1243670	595067	183332	183132	582831	290560	271192	454914	275897	415282	370842	576572	417789	3125.2	398080	756112	256021	231858	603267	470171	567726
704400	1421420	758046	1546470	1820750	1576350	895112	1393920	1325710	727976	1123950	859043	689312	858295	471348	1429960	1968420	2449110	1650300	1205640	1265910	582994	176985	176620	570394	284182	263196	448796	272390	408296	360619	564938	410316	3044.4	389098	746024	250924	224956	591062	459178	554935
705600	1480960	783110	1556850	1863560	1575680	928091	1412000	1326650	729636	1139180	880844	722418	889310	472636	1408970	1953640	2432000	1660920	1260130	1287330	571098	171593	170757	556318	277329	255906	443057	267805	403673	349870	552848	401643	2951.2	378659	734642	245445	218495	579553	448488	543701
706800	1532340	809236	1570810	1904590	1576950	964552	1432270	1328560	727195	1154960	904598	759193	920102	474340	1377860	1934800	2412540	1665670	1311210	1306650	560551	166334	166620	543143	270760	249350	439074	264728	397803	341648	542682	395020	2846.8	369400	727174	240294	212788	568599	438972	532056
708000	1582260	837893	1577920	1946400	1585180	999895	1456810	1334560	725653	1172500	926471	795004	951161	473686	1345580	1916480	2384840	1676790	1364800	1330590	548378	161057	161684	530474	264170	242302	434697	261526	392409	333172	530907	389474	2776	359053	721576	234963	206642	557850	428038	520648
709200	1631200	867156	1582670	1984710	1588610	1037640	1482020	1337200	724048	1192780	950196	830492	983904	475955	1321390	1892950	2357770	1677290	1417520	1353560	538428	155728	157626	517708	258026	235028	431783	260165	388844	325686	519689	385709	2704	350063	712980	228530	201882	548128	418885	510488
710400	1673910	897029	1586160	2020720	1596640	1075280	1508410	1344220	727018	1217210	970242	860781	1014480	471686	1293640	1875730	2325750	1682220	1469170	1381470	528370	151224	154759	506920	250958	228051	430845	258069	387478	319275	510387	383525	2671.25	341567	707713	223514	198539	538247	410783	498416
711600	1713380	929532	1587110	2057350	1607580	1113290	1536370	1349370	724634	1241900	991256	894287	1044760	465146	1274330	1847390	2293660	1690630	1520920	1398730	520046	146650	152609	496339	245339	221605	430846	256650	387559	313086	501200	382708	2677.6	333044	701978	218830	193641	529969	402090	486410
712800	1747240	965223	1585850	2091020	1612480	1148770	1564200	1357390	719704	1267880	1009380	918504	1072510	456561	1253090	1821160	2254110	1699290	1564820	1418300	512342	141776	150868	485182	239531	215575	432014	256337	390300	307890	492434	383487	2657.6	324985	698448	214694	191010	521335	393652	477462
714000	1778220	994202	1581490	2124600	1614380	1185150	1588510	1363200	712995	1296080	1026420	940393	1098220	450594	1224650	1791680	2211530	1707340	1608550	1437190	504041	137148	149794	476312	235079	209432	434854	255185	393361	304027	483366	385925	2666	317079	695362	210645	189553	515857	386323	468796
715200	1803870	1021760	1578220	2155750	1613360	1218120	1605010	1364050	704758	1322270	1043100	956597	1120590	443241	1200390	1759100	2174250	1711120	1644030	1450080	499154	133930	149130	468556	230459	203841	437452	255320	399816	301494	476570	390307	2692.4	309247	693567	206905	188458	510170	378976	462291
716400	1828610	1052390	1572180	2182640	1614770	1252890	1621730	1366670	694516	1347200	1056920	974108	1135240	439802	1178500	1725930	2129780	1713460	1673150	1461110	495094	130640	149932	461426	226491	198617	444126	256968	409832	300525	469348	395104	2754.8	301767	695032	204001	189110	506240	374513	456822
717600	1843600	1076830	1560510	2204110	1608660	1282790	1637240	1364670	685112	1371110	1070180	992611	1152920	431536	1156070	1690540	2083550	1707580	1697870	1466480	493078	127480	151684	455065	223452	193924	450085	258029	422736	300427	464914	403617	2820	296051	694948	202350	190143	503044	369491	451261
718800	1852570	1098150	1547990	2219550	1598140	1311140	1647060	1361950	673666	1392760	1081630	1008890	1164260	426894	1136070	1649720	2028810	1703200	1715780	1469020	492544	125060	154020	453140	222008	190379	459764	261682	438722	302746	460533	411657	2894.4	289989	697059	200643	192283	502219	365614	447580
720000	1854110	1115520	1535890	2226800	1583600	1336260	1653250	1362280	662108	1409890	1091430	1022490	1174730	418110	1113570	1608510	1971970	1689550	1719210	1465220	493998	122883	156629	451819	221224	186710	468264	263970	457100	306204	458243	421785	2965.2	285160	703382	199660	196388	504091	362865	446019
721200	1848130	1128280	1515010	2227860	1570210	1359710	1648740	1356900	652295	1422470	1097000	1035430	1180650	410218	1085050	1563610	1911850	1672570	1718140	1459360	499873	121222	161070	453254	220905	184349	479840	267703	480405	312552	456873	431415	3002.8	280956	710914	200580	201400	507284	362428	446581
722400	1834340	1137550	1494470	2220690	1553440	1375090	1640810	1343260	638992	1429810	1101490	1045520	1182680	395952	1056980	1523080	1848530	1652080	1711490	1446660	507398	120385	166258	459269	220577	182415	492364	272362	505654	320097	456365	444193	3184.4	277675	721244	201798	207428	512887	361654	449398
723600	1814040	1141950	1470130	2204000	1525460	1392210	1627820	1323670	624787	1432950	1101910	1053220	1179060	385757	1028270	1478370	1784540	1625600	1698390	1428600	517157	119700	172324	466628	222902	181343	506069	277603	534291	329897	457973	455956	3360.4	275406	734017	204458	213289	519862	362416	455202
724800	1790530	1142030	1444460	2182660	1493980	1403030	1606940	1300770	608955	1429370	1100640	1059640	1175880	370260	1000750	1422980	1723080	1595760	1677120	1408070	528134	119818	178221	477136	226391	180400	520384	282984	564706	342405	460579	469591	3441.6	273719	747278	206880	220297	525850	362688	461860
726000	1759470	1139800	1414600	2156660	1459560	1410760	1581940	1276600	590339	1423030	1097510	1058400	1169110	357752	977509	1370610	1654270	1557530	1646130	1381020	540770	120548	184754	490503	230432	181450	536083	288838	595225	358520	464030	485308	3666.8	273092	762403	210065	228128	535678	365413	470297
727200	1724420	1131150	1383990	2118810	1421740	1412930	1549920	1245930	572160	1410130	1090930	1052750	1157170	341954	947720	1317880	1589000	1520050	1610350	1351720	552596	120997	191625	507428	234895	182749	551842	295146	628072	376156	468865	498194	3878	273592	778768	214441	235335	546356	368863	482554
728400	1685770	1116840	1349830	2077480	1378320	1411990	1515390	1213140	551360	1391700	1083290	1049830	1144630	331038	912470	1267680	1525090	1482240	1568100	1318250	568090	122894	198059	525448	241172	183857	567677	301519	660962	396372	475486	513383	4122.8	277214	795806	219620	243472	555683	373888	494327
729600	1640770	1100510	1313120	2032210	1334490	1408090	1476280	1174650	532389	1368620	1071350	1043190	1125910	317225	879142	1219970	1460740	1437570	1523460	1282540	583879	124218	205603	544118	247245	187382	584778	307647	692720	418945	483623	528500	4377.2	280224	814600	224310	250387	567406	378500	508670
730800	1593530	1080640	1277840	1979210	1288330	1400350	1432570	1138730	511170	1340420	1058840	1035460	1102210	307605	847607	1168960	1396400	1391290	1471920	1246170	600378	126577	214071	563691	254009	190776	601035	313736	724123	443578	490885	544986	4670.8	283351	839801	229769	257527	578819	384231	523870
732000	1541570	1057090	1239100	1920630	1241360	1388120	1387390	1099770	490759	1306860	1043210	1022660	1080690	294262	814434	1117960	1329880	1346380	1417990	1207540	616926	128792	221030	582497	261046	196076	616892	319604	755039	470451	501083	559934	4980.4	288361	859584	235677	264542	591400	390476	539875
733200	1488130	1028980	1201960	1863130	1193160	1374230	1340850	1059900	470357	1273400	1026040	1009860	1059490	284454	782418	1068810	1266090	1297280	1359210	1165840	634261	131222	227810	600467	268676	201335	629887	326206	785384	496353	511083	574065	5424	294647	881186	242143	271420	603803	398345	559451
734400	1433270	1000150	1162960	1804070	1145240	1357340	1290740	1018960	449452	1236890	1008950	997535	1035160	270959	750092	1021370	1203750	1250400	1299640	1125800	651117	134594	235595	621483	277318	207396	644409	332232	812028	525178	524183	590805	5675.6	301922	904011	248872	278453	617403	405845	579504
735600	1380830	967253	1122670	1744950	1095060	1339740	1239480	981440	428703	1196190	989176	982629	1009820	258190	718412	976504	1142420	1207390	1235890	1088070	660649	136697	235978	628303	277760	208410	646281	331671	811606	526036	517436	581160	5603.2	290388	871050	238181	257182	565531	378262	540603
736800	1273580	911728	965043	1613450	1048060	1235350	1163850	926018	418809	1071120	863260	869921	779223	255054	680168	881046	900606	1134010	1053150	990139	505849	103115	159237	472507	192384	149008	473362	242557	584961	347806	357989	380966	3701.6	186610	558037	157699	154621	337824	233652	337358
738000	1002580	713017	662903	1278920	839453	937250	926977	729212	359384	819366	645491	603859	507461	219029	547316	692100	638006	910850	789836	785698	287412	60661.2	88230	261221	110655	85832.8	268512	141387	338935	197830	204464	205421	2553.6	106970	326116	93319.6	92704.8	200404	134405	205557
739200	845329	579302	543655	1075690	714486	767516	778720	629160	315713	700428	558776	488192	420682	198905	507509	606818	548049	803148	677091	687635	188126	42115.6	64667.6	172154	75437.2	58261.6	178520	93895.2	220339	137438	136120	144862	2150	73269.6	230316	65317.6	66889.2	143846	92925.2	149616
740400	758004	510388	490215	967466	643772	701092	687885	583259	291866	637236	515919	438214	383146	190583	496372	559586	498050	707633	608048	626076	143555	32341.2	51783.2	136118	58828.4	45074	146382	75097.2	171123	111210	107202	118244	1932	57264	190815	54385.2	55201.2	120559	74472.8	129491
741600	690114	469972	457774	888966	589012	666093	618997	557681	277896	590258	489132	408572	356812	189655	490367	536272	465148	630969	554724	575202	124159	27781.2	45372	121283	50573.2	38830	136346	67250	150220	102970	94722.4	109304	1875.2	49840.8	172585	49855.6	49924.8	110352	65824.8	125054
742800	628648	434039	438020	822522	542225	637020	562861	544698	268075	557604	467338	384601	337122	190612	483070	527036	440362	577260	507932	531592	118604	25795.6	42987.2	119991	47859.6	36677.2	138893	65662	142968	103174	92268.8	111252	1872.8	47573.2	171092	50287.2	48616.4	111626	64052.8	130855
744000	578265	403450	425184	767988	509053	612949	522463	534397	260485	529607	453576	365260	325472	192020	473436	520569	422966	531975	465761	497881	120128	26216	43549.6	127610	47650.8	36946.8	148720	68221.2	143370	107654	95279.6	118507	1860.8	48114	179030	52468.8	50191.2	117552	65130.8	141494
745200	533114	372552	413609	715772	477998	591308	486876	522380	252822	501816	439025	350449	314604	191672	463777	511005	404871	492122	426406	466514	126562	27050.4	45254.8	139421	49521.6	38346.4	162449	73075.6	147676	113260	101475	127591	1990.4	50659.6	190375	56248.8	52752.8	126362	67976	155994
746400	492573	343990	399341	664388	451335	569614	455756	509376	246927	471283	422264	336992	303582	190106	457259	501074	388424	458894	394057	438463	136523	28656	47684.4	154342	53046	41166.4	180652	79871.3	154832	122859	109718	139664	2123.2	54764.8	205858	61046.4	55520.8	138416	72447.6	174374
747600	456395	318456	383492	620934	424659	547368	427471	494252	242916	444505	405320	325980	292574	185342	448377	491343	371033	430032	362406	410773	146370	30357.6	49772.4	167959	56244	44052.4	199544	88320.8	164234	131992	120158	153370	2300.8	59380	222052	66431.6	59227.6	151113	77917.2	195828
748800	424311	297297	366215	580923	401195	524979	405982	475339	248390	417992	387051	312838	277548	179655	434411	479958	352018	400678	333497	385810	155426	32254.4	51468.4	181210	59039.2	46734.8	215761	95510	171504	138941	129430	165988	2448	63734	234764	71458.4	61412.8	162426	82895.2	214487
750000	395014	276045	347326	543878	379402	499384	379897	458288	266013	395098	367672	297027	267144	174586	427160	474320	340842	389789	312778	373662	178820	37956.8	60801.6	219819	75434	58740.4	282383	127899	224034	192944	176317	246106	3496	92682.4	364491	106783	95368.4	282802	134004	370830
751200	432276	313304	414300	611277	454219	584968	453091	554901	318050	488191	449980	377428	366556	206318	523852	576151	439193	492625	374581	465066	403442	80486.8	132476	486164	172946	135496	582381	276105	502412	452078	398378	542071	7043.2	214759	785455	223067	201220	590402	301445	716158
752400	517348	387489	570508	750768	536953	769833	541398	641120	352612	584948	578847	518654	543931	221844	534164	650181	533248	552350	439236	511063	682426	129757	205284	776238	266814	220481	813344	388465	774775	686378	598508	754813	9357.6	328354	1078000	306390	286333	766986	438205	909701
753600	539244	396098	629751	780395	524904	844255	539172	629195	337550	576845	624805	579742	595351	203443	509779	640893	530895	522504	440005	486724	800346	154224	233352	886237	299854	262030	894040	424859	904886	779177	685200	834652	10122	383982	1187860	338548	327775	832591	499798	986134
754800	515702	368673	613962	738438	485523	827396	504936	583361	319121	537888	619836	590445	576696	184498	458641	605869	501867	476329	410612	447578	858456	170863	252285	943304	320638	289230	929659	441979	965209	821385	734589	879242	10685.2	425137	1241260	358862	356159	868101	539373	1025470
756000	483585	340694	579627	688589	448430	790902	465772	534677	299808	499905	598308	575010	542702	170550	428610	559953	470039	441722	378523	410847	894385	182988	263763	985558	332979	310054	955405	453379	1001870	842633	766753	897847	10888.4	457850	1277930	373002	376530	894262	566351	1057310
757200	458345	319289	544100	646606	421910	751909	436037	498652	285776	467013	571683	552143	510111	162926	406967	525890	439805	417181	350010	384910	916052	191632	272074	1015240	343345	325465	973589	464082	1020090	852612	788018	910113	11235.2	479876	1310920	384143	389748	914245	583526	1082260
758400	437810	302810	507979	611950	399324	711184	413612	469596	276095	440056	544542	528113	478197	157339	389595	496848	412271	397430	327999	363950	930460	197236	276599	1032100	352143	334416	991361	474873	1027280	854508	800488	915422	11619.6	494644	1334380	391227	399600	924740	592992	1096570
759600	420667	289498	476524	581489	380896	671728	394253	445182	265708	416326	515892	505254	446472	152364	368769	472198	388971	381775	309116	347512	935869	201301	279696	1037790	359634	340504	1001080	481462	1023560	855983	804821	917419	11731.2	502292	1348510	395345	406212	926939	597796	1098790
760800	402107	277056	446861	553178	365684	633057	375900	424531	253293	395872	491006	485350	417445	146988	350277	445759	366897	366204	291477	331245	934500	201956	281369	1030910	365061	343432	998425	486092	1014120	851956	802011	913893	11760	506746	1351580	395469	409587	923478	598732	1097070
762000	383184	265542	420309	527176	352457	598428	359438	405329	240526	377290	466309	465876	392417	142987	335912	424422	349361	353563	275631	317917	926826	203030	280944	1017680	369936	344382	990238	489384	1000170	845839	795087	903814	11609.2	506512	1343910	393240	413252	917202	598139	1088480
763200	367480	256588	397098	501593	341008	568724	345860	390472	228792	362240	445962	446561	372851	138128	326621	406279	334822	342959	261534	306542	913719	203000	279757	1003280	372977	343355	982717	490952	983266	839767	788607	893890	11479.6	505747	1336970	390440	413159	906049	594541	1080950
764400	351017	248839	378438	480250	331457	545257	335440	379094	218034	349039	426086	429146	356442	134818	320242	392608	323066	334197	250616	297373	901904	201953	278509	989263	375105	342496	978545	489459	966931	835836	780155	879777	11130.4	503507	1327050	384915	412696	894264	591101	1073420
765600	335376	242675	362572	461313	323929	524487	325757	370614	209502	338162	410985	413009	341731	130700	318122	381393	314288	327868	241142	290768	889170	200151	277241	975085	376944	339608	977240	487196	949699	830546	774858	868250	11024	501332	1317160	380584	409435	881012	586544	1069840
766800	321029	236520	348377	443776	320166	507776	320312	364816	201428	330154	397661	398417	330289	127540	316946	373550	306298	324008	232460	285847	876148	199738	275368	962060	377403	337195	972174	482996	935395	827884	767012	854342	10639.2	498794	1307570	374731	404510	867822	581410	1063520
768000	308519	231307	336758	428293	317987	491794	315925	360776	194048	323581	387931	384356	320198	126052	319374	369315	302968	322504	225311	280908	865585	197781	274012	950210	375190	332158	965594	478329	920306	821523	760968	841917	10648.8	491866	1298190	369960	400166	854922	576808	1058670
769200	296160	225606	328571	414844	318381	477007	312561	357430	188202	318980	378376	372347	310851	125514	326127	368414	303867	324000	219020	277516	854524	195848	271024	936938	372673	328838	958058	471892	904156	815532	753768	827790	10436.4	490352	1286620	363797	392278	841322	572130	1049750
770400	286548	221546	320372	403118	321394	466515	310045	356572	185062	317558	371457	361011	303070	125408	336998	372117	307365	327113	215131	275938	844030	193596	269279	927824	370318	324828	946444	464427	888423	805742	749102	815439	10208.8	487392	1272510	358713	385054	830487	566657	1041580
771600	278064	217610	315273	393934	329377	455217	310854	358940	185627	316714	366866	350758	295892	126124	353272	379772	317449	332343	211707	274324	832918	191983	266038	915243	366695	320628	934076	457571	872740	795646	743392	798817	9964	480785	1259750	352842	379018	819190	560715	1031750
772800	270278	215085	311447	388589	342081	444318	314832	363644	188698	319208	363225	342348	289588	130304	375227	392767	331158	342181	209598	277156	820797	189838	263488	902192	362360	317074	922433	449959	855762	784598	737178	782293	9664.8	476032	1244600	346414	370083	807604	554212	1023050
774000	265131	212956	307440	384645	358178	435606	322847	371914	195014	322722	361672	334595	283319	135627	401628	411070	351670	356600	208610	280890	807161	186919	260639	890602	357506	312904	907372	444160	842986	774038	729188	767217	9451.2	470036	1230240	340809	361303	796892	547518	1015600
775200	261390	212765	308498	384426	382071	430351	334546	385380	205121	330475	361903	326908	279985	144486	432485	434622	379363	375166	209485	286980	794294	183957	258178	877459	353972	308985	891551	436539	823478	757433	721544	751548	8976.8	464212	1212710	334227	353274	785025	540956	1006690
776400	258817	214745	310796	388549	409418	424903	349954	401725	219548	339430	364774	321838	276272	153984	471494	464037	412659	400282	212330	297154	781771	181018	255237	865130	348442	304448	879093	429519	803678	742200	712889	736903	8665.2	458475	1196450	328357	344630	773614	532746	996484
777600	259231	219049	317526	395988	442586	419828	371271	423276	238020	353502	368149	315938	274208	166861	512272	499966	456717	430540	217106	311416	766201	177432	252070	851246	343406	300384	866498	421880	785393	726216	702883	720775	8315.2	451648	1178100	321668	336129	761120	523143	985710
778800	261366	225098	328126	408019	480447	419176	395618	447098	261455	370314	373916	310992	274154	181636	560239	541860	508895	465974	223504	327675	752034	174246	247951	837751	338260	295307	850986	413906	763817	708954	693590	706044	8126	443967	1161360	315590	327532	749130	514337	976892
780000	267814	233451	341971	424414	520662	418991	424724	474667	287970	390388	381330	306208	274618	198275	609950	588869	569742	506441	233477	348457	736072	170562	243559	824878	333118	290872	836626	406314	742316	690435	682770	688035	7743.6	437057	1141330	309294	320794	736045	505490	967077
781200	277406	244032	360077	446451	564299	421631	458276	507531	318624	412449	390691	303430	279587	217992	664386	642649	639272	550218	246073	372275	720710	168124	240518	811913	327837	286500	821702	397922	722082	670624	671075	671653	7326	429253	1121270	304157	312335	723514	497528	957758
782400	290936	256322	383402	473219	610935	426172	493166	543203	353604	435955	401566	302943	284818	239612	721818	699424	716829	599730	261351	400929	706256	164911	235043	800268	322367	281846	806315	389718	701545	650659	659514	657420	7037.2	421995	1101630	298084	304615	711307	487667	945242
783600	309716	270301	409945	505120	656954	433323	531533	581477	390734	462228	413886	301186	293578	259930	780846	759351	801996	648164	278898	431034	690772	161763	230037	789706	315314	276540	793729	381108	681709	632560	650082	642958	6700	413619	1081440	291442	297650	698659	477488	933735
784800	333007	286425	440104	540549	704394	441122	573014	620876	430455	487958	426710	302273	303067	281817	839181	822023	892580	701935	299859	464415	676103	158559	224564	776282	309126	271058	780311	374845	661012	613226	639060	627612	6428.4	406306	1063720	285378	290201	685588	468790	922218
786000	360284	304702	476979	580224	754233	452218	615102	663725	473283	516004	440630	303744	313290	295033	898652	887366	986155	748102	322643	499342	660130	155988	219723	763674	302752	266237	766368	366160	641216	592994	627472	611616	6079.6	397980	1043040	278864	283319	673345	458400	908918
787200	393120	322840	515563	621844	802418	465392	658262	706107	517394	543242	455184	306165	326512	336566	955162	950865	1083080	802924	347017	534384	645146	152839	213571	751690	296221	260344	752814	358870	622614	573241	616939	597212	5756.8	390188	1024850	272904	277046	661644	448365	895280
788400	429664	342470	558279	667033	847485	482129	700684	747120	558828	570542	470824	309454	341009	352117	1009760	1014920	1183170	854102	373483	571452	629662	150301	207906	739995	290078	254918	740216	352546	604008	554065	604984	584495	5331.6	380692	1004900	267631	269709	648896	438291	882538
789600	471974	361458	602021	711243	889708	500606	739829	789462	599763	593762	486084	314624	357300	378180	1059590	1077950	1276660	903414	400034	608519	614489	147619	202350	729502	283494	250185	729428	344133	586313	533944	594707	569748	5092.8	372884	986936	261825	263290	636504	428204	869537
790800	519769	381826	647256	759040	932688	520408	779998	831674	639630	616490	502664	319898	374352	405023	1101260	1135850	1365670	951120	429116	646529	602349	144475	196096	719704	276853	243947	716810	337967	568977	515077	583065	556308	4843.6	364104	966845	255978	256585	624274	418235	857125
792000	568667	401044	694015	807555	970416	541382	817486	868309	677670	637327	517724	328335	395650	432595	1142130	1188020	1452420	996992	460857	680504	589202	142143	190614	707943	270496	238912	704270	330786	553825	496427	572172	542882	4636	356712	944345	250878	249794	611318	408257	846063
793200	620203	420305	740595	857161	1006150	563118	853366	909382	712513	654935	535368	338620	415970	459886	1177980	1237420	1532640	1044000	492539	715644	574393	139013	184823	697255	264441	233364	693545	324736	538364	476813	561398	531829	4291.2	348390	925084	245490	244158	600886	398967	832932
794400	673982	439271	785698	910172	1036850	590057	884670	944089	745069	669992	549684	350483	438579	480814	1201010	1281520	1601740	1083210	523372	748976	562157	136074	179654	686207	257838	227888	683119	319300	523605	460198	551371	518892	4122.4	340877	907292	240307	237470	588575	389491	820123
795600	727334	456652	826401	959532	1062530	616818	911735	979718	775339	684619	564886	364472	460893	500550	1222870	1322420	1659800	1118810	557718	780343	547995	133329	174437	677047	251050	222452	672880	313983	511234	443300	540717	505728	3755.2	333103	889369	235511	231484	577854	379523	806496
796800	780016	475262	867184	1006300	1087100	644997	940959	1012170	796144	698978	579644	377409	481731	516929	1236290	1356430	1710300	1154990	592931	813021	536020	129619	169165	665967	245099	217892	662388	308339	497960	427504	531148	494950	3673.2	325904	871966	230106	225824	567656	371478	792098
798000	833898	491970	907074	1051690	1111320	673517	962890	1043000	809681	712701	595625	393578	505657	529401	1250050	1384780	1752810	1183900	626529	843103	524403	126056	162779	655786	239279	212237	654634	302336	484264	412744	521021	483848	3421.2	318939	862775	224571	219263	556621	361802	778781
799200	882207	507898	944549	1095480	1129510	702894	988306	1072870	822222	725598	610186	410263	527708	535658	1255740	1406490	1786290	1212730	663505	871107	511084	123121	157998	644376	232983	207871	646632	299065	471750	397163	510896	475208	3235.6	311256	846514	220000	213294	544800	354794	766603
800400	933242	524669	978044	1138960	1144390	733526	1013860	1098520	826730	738980	624721	428501	550112	541074	1261430	1425170	1815980	1239630	701722	900129	498987	119978	152996	635458	227069	202416	638636	294378	459393	383116	501108	465047	3086.8	303614	831469	215290	207801	534113	346126	753062
801600	981507	541884	1010610	1178640	1161190	764374	1033960	1123760	831418	753184	639569	446277	574409	546546	1259950	1442340	1833920	1262100	738740	928546	486519	116848	148528	624108	220718	196781	630208	289343	448825	369654	492301	456207	2948	295628	815127	210274	201508	524104	337830	739170
802800	1025860	559767	1037020	1214330	1173050	796758	1057570	1149890	831282	768822	653567	464422	598120	553852	1258650	1458530	1848820	1282030	778816	956028	475633	114028	144421	611094	215266	191633	621809	285463	439063	356526	482561	447428	2822	288738	799629	205128	195356	514117	328952	725428
804000	1067820	579814	1061510	1249540	1187910	830730	1081490	1157950	829775	782766	667127	486664	623698	558853	1256950	1468390	1860460	1304920	818939	984988	463956	110602	139990	598184	208998	186176	613686	281818	429910	344706	473795	439258	2644	281027	785222	200630	189729	503054	320248	710665
805200	1110170	601057	1081590	1284280	1203970	862091	1105750	1182320	823456	801709	680325	510190	650421	565640	1256860	1478020	1864690	1330060	863690	1013530	452026	107507	136156	586211	203111	181618	605170	277027	420725	333395	464044	432463	2478.8	274554	770024	196312	184334	494093	312488	695132
806400	1153560	623677	1098450	1318600	1222660	897064	1133250	1203950	819940	819454	694758	534688	675988	565915	1262720	1486800	1869230	1353750	906689	1042430	441091	104624	132580	573608	198091	176065	596479	273300	412083	322233	454928	425013	2389.58	266284	756366	192010	178999	483236	304270	681114
807600	1195020	648201	1115340	1354900	1244700	933385	1161780	1239580	810744	840779	708362	562522	699241	568881	1268740	1497370	1874260	1380520	952713	1075540	430697	100770	129237	559938	192699	171380	587624	269323	403888	311390	445440	416996	2313.6	258636	740251	187252	173704	472631	297762	664849
808800	1234830	674562	1126440	1390620	1266890	966041	1195570	1251730	806286	861391	720662	590487	723146	568118	1269720	1501090	1871800	1407640	1001080	1112520	418933	98018	125878	548148	187982	166533	578543	265744	396578	301550	437060	408815	2206	251552	724876	182901	169267	463070	290282	648399
810000	1272590	702926	1134560	1425680	1291290	999310	1229890	1277310	808657	884650	734564	618603	744618	563644	1272590	1509860	1873280	1434050	1051040	1153470	410181	94520.8	122519	535422	182340	161840	568468	260372	388836	292288	427412	402236	2176	245004	710022	177952	164835	453138	283776	633881
811200	1309900	731855	1143000	1458340	1317570	1033300	1263430	1305430	814990	910590	746530	646653	766167	554168	1278300	1515650	1871100	1460130	1103590	1194070	400355	91839.6	119598	521948	178257	157098	558422	256464	383577	283855	418368	395091	2169.6	239007	697892	173165	160602	442662	277085	617722
812400	1342600	759931	1145720	1489000	1344270	1064370	1300190	1339070	818061	939716	756952	670346	785916	543902	1286440	1520120	1869100	1486890	1152100	1233110	390949	87996.4	117590	509541	173302	152583	550554	253668	378947	276138	410489	389304	2127.2	231724	683768	168809	157011	433407	271012	600615
813600	1369440	790326	1149350	1522800	1371000	1099420	1337230	1360850	820678	967911	769479	694636	805880	533725	1292270	1523930	1863920	1511200	1200070	1272920	382218	85193.6	115192	497936	169349	148454	541078	250260	374434	269707	400922	384676	2077.2	225409	669842	164505	153403	424421	264733	584711
814800	1397890	821093	1151720	1550460	1394660	1130950	1373390	1389780	821086	999331	779678	714978	824342	525905	1298790	1528300	1855800	1531520	1250020	1312580	374547	81970.4	113751	486298	164928	144356	532490	247414	374138	263851	392864	379408	2082.8	219571	658371	160938	150906	415572	259532	571005
816000	1422760	849918	1149800	1578270	1416990	1159000	1407410	1424910	821704	1027230	791623	735825	841913	518173	1298530	1530110	1845330	1551500	1297010	1347750	368546	79467.2	112531	476563	161323	140722	525885	243900	373605	259538	385092	375822	2023.6	214594	647072	157389	148502	407907	254101	558214
817200	1445680	877956	1146270	1600610	1435450	1186210	1439120	1448300	817976	1058040	800154	753427	858806	507488	1299370	1527950	1831220	1564830	1338150	1379070	361196	76922.4	112029	468124	157750	136885	519968	240964	374522	256586	378099	372835	2142.4	209571	636823	154828	147959	400388	250289	545946
818400	1467970	905043	1140670	1621180	1449170	1211390	1465340	1467850	814897	1085620	808855	769074	872051	497995	1303900	1527350	1815890	1574360	1375670	1403400	356172	74916	111794	459284	154988	133436	515032	238526	375093	254006	371209	369947	2044	205589	629262	152725	147627	395699	246568	533837
819600	1484750	929480	1134740	1640710	1458360	1233420	1488540	1482500	807408	1111580	815818	781331	884019	489753	1304100	1522350	1798020	1585470	1410140	1424370	352443	72584	112469	453901	153415	130848	510747	236759	377863	254342	365220	369433	2145.2	201258	622938	150472	147727	390302	242957	523964
820800	1497820	952043	1128480	1656180	1465270	1252450	1509360	1495130	796476	1134260	822110	793018	893350	478560	1300290	1512580	1777080	1589180	1437670	1441410	350809	70430.4	113872	448640	151608	128263	508566	235972	382746	255389	360012	370252	2168	198006	619162	149229	148465	386988	241783	515327
822000	1504800	972583	1118910	1667870	1467710	1266990	1523570	1502580	782833	1151320	826986	803223	901053	465635	1295040	1499840	1750100	1594700	1460830	1450790	348260	68850.4	114943	445538	150107	125801	507732	234293	389742	258590	355838	371554	2240	194578	615839	149155	150160	384222	240680	509617
823200	1510330	988766	1106120	1673810	1465680	1281290	1533070	1504980	769092	1164470	829151	813961	906426	447129	1280120	1479820	1718890	1593410	1472050	1458140	348193	67483.6	117342	444761	149459	124349	510393	234002	398578	262656	353982	374261	2304.8	192070	614432	149366	153040	383422	240132	504619
824400	1511340	1000130	1092980	1674040	1458160	1291570	1536950	1503470	754260	1175280	831486	822494	909570	430794	1264680	1456110	1684630	1587680	1476870	1461460	349752	65399.2	119146	444984	149714	122998	512481	234166	408879	268208	352643	378475	2380.8	190325	615282	149538	156495	382146	239098	499753
825600	1507430	1009140	1077270	1669170	1444950	1299760	1537380	1500300	737874	1181430	832907	827761	909340	412239	1244780	1429680	1646100	1575120	1476160	1456090	351858	64319.2	121897	448540	150800	122235	517100	234762	420540	275436	351758	383172	2589.6	189953	620398	150063	160208	385074	240344	497975
826800	1498160	1013530	1063440	1662980	1427980	1301550	1532570	1489040	721336	1184210	830848	833299	907340	396397	1220910	1400190	1604680	1557790	1470930	1446520	355081	63479.6	124228	452243	151976	122091	522762	236494	434216	285217	353228	389252	2642.92	189949	626910	151676	163437	387615	242596	498696
828000	1483810	1012310	1043850	1653370	1405320	1305440	1520990	1473800	713576	1182090	828468	842711	904024	379782	1193120	1365580	1562910	1535860	1457960	1429210	359305	63358.8	127199	457964	154703	123152	531814	237968	447242	295102	354720	395337	2791.6	190844	633278	153519	167261	391548	244822	503889
829200	1463730	1007690	1023580	1638280	1376740	1302730	1502040	1448610	693951	1175400	824696	849659	898248	363290	1164820	1328560	1518810	1509680	1438470	1409180	364661	62792.8	130492	463125	157586	123564	539240	240855	461668	308382	358558	403066	3052.4	193251	640749	156008	171854	396262	248236	507829
830400	1439740	1002000	1000570	1620180	1344930	1294460	1478520	1424980	666317	1165020	820694	857964	889592	348732	1133390	1289640	1471330	1473870	1414510	1382870	371254	63468.4	133282	472582	160913	124823	550882	243114	476943	320923	363612	410855	3158.4	196445	652976	158763	175928	401062	252104	515363
831600	1404740	991340	977694	1599100	1309990	1288790	1450410	1396260	641012	1156120	814784	867097	880322	336301	1099410	1249140	1423380	1437060	1383870	1350680	377817	64074.4	136150	482461	165589	127342	562544	246407	492214	335349	370444	420372	3380.8	200149	664479	162296	181402	408279	257029	524736
832800	1372170	977038	953263	1574960	1273000	1276480	1418450	1372390	613102	1138230	804458	870113	869624	321976	1066910	1208440	1375600	1398510	1351620	1317700	384999	64744.8	139882	491586	170254	129785	576558	250288	507566	350222	377126	429668	3634.4	203976	677747	165711	186235	416913	262477	535592
834000	1343300	961324	927841	1547490	1232500	1262620	1377260	1336180	587257	1116160	794622	870236	856437	307210	1033100	1167350	1328500	1358580	1313220	1280630	392435	65907.6	142446	502124	176262	133078	590604	254485	523739	367112	387000	440251	3896.8	208746	691886	169761	191035	426025	268716	550359
835200	1310360	941805	902969	1514560	1191530	1244680	1338100	1300620	563508	1092270	782722	868342	844008	292738	1000640	1125190	1277930	1314480	1273980	1240430	401546	67491.6	146138	514944	182542	136872	607070	258653	538645	383125	397806	451338	4152	214029	707264	173958	196978	437020	276598	567231
836400	1277400	920539	878473	1482440	1148560	1226730	1295070	1263050	537621	1064600	771290	862576	828028	278033	966770	1082500	1221600	1269790	1230450	1204650	405842	68040.4	145323	517792	183634	137549	607141	259094	536996	378460	396471	443415	3998.8	205715	670016	166333	180727	402315	257015	527338
837600	1200460	869776	746783	1387880	1090160	1132510	1207750	1192280	524271	955520	668303	751288	629803	280002	915550	984179	964849	1173340	1055970	1068840	302098	50071.2	96662.4	382070	126096	99170.4	441943	185259	372860	239011	277095	286479	2597.2	130258	409890	109290	106313	237700	155812	324381
838800	968810	677100	496223	1121020	866656	843765	951374	952198	438178	729545	493373	513696	396683	237319	734477	757313	694650	937954	813208	836995	167356	27502	52874	210286	70267.6	56610	249728	105138	208029	131181	157577	158159	1849.2	73134.8	231318	64542.8	61564	138207	89170.4	192080
840000	826858	549330	398912	964876	737831	676998	802770	823516	369905	632224	427479	412640	328314	211589	653012	639398	611835	825936	709130	736196	110870	19014.4	38323.2	141739	48418.8	38572	169986	71158.8	137264	92648	106992	113941	1547.2	50002.4	162871	46218.4	43776.8	99839.2	62301.6	141509
841200	764633	496353	356528	890374	667892	617152	728468	758191	341280	589171	397848	372257	298841	201996	624996	578961	562815	743451	655053	672326	84937.2	14786	30012.8	111991	38595.2	30134	142579	58580.8	107737	76130	84418.8	95445.6	1436.8	38624	132373	38365.2	35414	83618.8	49937.6	120578
842400	715736	464496	328608	835349	610726	582652	664327	701884	324268	557677	378808	345792	278307	197048	591547	541371	528837	669333	608636	618174	71637.2	12369.2	25828	98060.4	33574.4	25906	133522	53550	94566.8	68830.4	74138.8	88809.2	1396	33141.2	117651	35121.2	31462.4	76796.4	44030.8	113977
843600	670228	435310	308930	785024	560098	553378	608306	656296	307737	530788	365541	328837	262286	192388	555971	513067	507466	612632	564455	572703	66981.6	11400	23674.8	95687.2	32059.6	24286.4	136949	53139.2	91474	68678	71540.4	91104.4	1442	31688.8	114755	34538.8	30644.8	75974.4	42760.4	118330
844800	628495	406147	294874	742483	519454	535274	564654	618777	293654	508366	358574	315343	251716	189596	526460	487426	493807	563207	523294	531180	66539.6	11289.2	22577.2	99479.6	32027.2	24365.2	147964	55640.8	94196	72096.4	72916	96400.4	1504.4	32108.4	118101	35743.6	31648.8	79709.2	43482.8	129756
846000	590917	378918	284161	703246	485158	519808	524822	588468	282483	481331	349715	306258	244483	188672	498291	461977	481664	520069	486028	494310	69138.4	11776.4	22773.6	107518	33610	25405.2	163891	59769.6	100426	75752.4	76568.4	103144	1606	33332.4	124573	37971.2	33306	85367.2	45718	144370
847200	555147	351549	272928	665173	452750	503087	487177	556098	271583	454888	340400	298181	237221	187479	468782	438608	465678	482596	448993	457846	73374.8	12584.8	23104.4	116364	35382	26857.2	181870	65996	108839	80252.4	81734.8	112135	1726	35598	131815	41048.4	34996	91996	48313.2	160769
848400	519918	324771	260628	627526	423766	485132	452598	526790	260408	427922	329376	289982	227850	185648	439830	415870	445383	448504	413668	425005	78219.6	13624	24006.3	125700	37682.4	28995.2	202827	72874	116776	84416.8	88525.6	122715	1857.2	38377.6	141182	44278.8	36838.4	100220	51269.2	178352
849600	487195	302166	248330	593096	396180	467859	423720	498060	250386	401792	315607	279513	218408	182577	415160	393906	423572	420916	382594	395623	83120.8	14401.6	24456	135985	40010.8	30690	223918	79974.8	124618	88704	94504	134128	1993.6	41190.4	149292	47505.2	38566	107039	53962	194234
850800	455922	282665	234919	557222	376410	448767	396684	470403	241819	377547	300712	268630	209954	179212	394224	375264	408854	405498	359608	380174	95280.8	16705.6	28028.4	160865	48783.2	37525.2	281222	104279	156444	118840	125486	193178	2942.8	58292	233007	70411.6	59760	183172	85586.8	326534
852000	497288	316432	279038	620320	460195	524770	473579	562919	275159	465251	370556	345908	286981	209123	480524	457409	533938	513649	437012	471748	220555	37014	64673.6	363193	113710	84783.6	591197	229975	359932	280487	288502	430360	6114.8	139656	529930	151536	131442	401902	199417	648476
853200	600284	397566	387338	763847	558290	705802	579272	662734	310955	567655	483643	487329	429786	221698	512833	525049	657290	578054	525550	529625	392889	65416.4	106993	596092	179645	142307	861290	328792	586110	438132	445504	610858	8256.4	223387	770274	215887	194684	546175	299418	843578
854400	627436	415302	450307	802427	559884	797630	586814	653209	306656	558787	533636	554155	496993	202936	491678	522827	658702	554518	526773	503516	474069	83152.4	125050	698524	207010	171983	968101	360906	690982	509241	517605	681684	8995.6	268958	867675	242713	227752	603680	346694	926637
855600	598780	383141	459679	762938	525503	797348	552173	607223	287866	519766	529942	573678	501500	183196	446847	498502	626215	512525	490741	464399	518043	96185.6	136755	756018	223929	191384	1026700	375789	747720	550481	561418	718288	9627.2	302541	921619	258655	251494	637413	376678	980548
856800	569228	346005	449188	720138	488027	770444	510596	568443	267441	480881	510279	569243	483418	170027	412169	476368	590344	475997	456247	425299	549667	105432	144892	799120	235585	207437	1067450	386526	781487	575438	593852	740841	10008	328718	958699	271692	269707	662196	399055	1020950
858000	545378	320386	433759	683110	460867	738029	481926	532484	252654	450079	489602	552666	464500	166249	392249	456350	552906	450093	425773	397591	571302	112232	150554	834422	244249	219113	1102170	397773	798208	589226	618012	758024	10329.2	347981	989092	281880	283064	679971	414888	1052600
859200	524804	303208	417300	649971	438792	703792	458361	503616	241593	422745	467761	534255	444261	160683	376804	436332	517528	428192	396942	376114	584197	117573	154910	858221	251014	226238	1128910	408448	807469	595601	634196	767860	10592	359320	1014590	288575	292786	692378	422702	1075660
860400	501841	288654	401940	616930	419833	665787	438293	479405	232970	401895	444098	516894	421774	159421	359630	418742	485274	407938	373967	358143	590606	120366	157486	869749	256134	231519	1146040	415919	809891	596057	641450	773633	10668	367140	1025090	291659	297726	699648	426893	1089880
861600	481038	276747	385367	585619	402932	630930	419413	459710	223660	381878	422155	501374	402219	152017	344314	403232	458831	390071	351754	343959	591329	122687	159626	871126	260502	235713	1156820	420212	804645	594180	646469	774583	10571.2	371777	1024950	292683	300236	703098	427796	1091050
862800	460732	266658	367188	559335	388957	597695	401883	441595	215022	366018	399832	485654	383488	148260	332530	388501	435497	375156	332308	330945	588208	123350	159869	867110	262139	238418	1157010	422964	797091	589228	646346	771903	10399.2	371531	1020170	293435	300826	700881	427033	1086000
864000	441237	257528	350174	532747	375950	568614	385507	427453	207164	350432	380473	468996	365727	140020	322669	375363	417734	362895	315371	319716	584156	123017	160145	859160	263978	240190	1152110	423483	786040	584067	643949	767992	10128.4	369495	1012070	291066	299076	698315	425858	1076740
865200	424072	250453	335706	510594	364836	544443	372020	415484	201306	336860	365269	452774	351347	136662	317123	362601	402659	353369	301701	310045	577414	122662	160241	852423	264057	240868	1145750	422269	773045	578768	642493	762822	9924.8	366610	1001670	289007	297820	693370	423760	1066430
866400	408848	243024	322056	492407	355559	523223	360599	404313	196064	325262	352952	438657	339690	130207	311565	351558	390188	345589	288310	302586	570536	121750	160093	841703	263838	240743	1137060	419170	760422	574672	638282	759072	9668.8	363023	992474	285819	294482	687069	420635	1054300
867600	395366	236041	312182	474538	348642	505250	350925	393606	191651	316652	341914	422581	330242	129239	306886	343197	379834	339292	275882	296310	563885	120878	159113	830886	263227	239854	1130770	416800	746964	569330	634970	754402	9439.6	359562	982626	282361	290438	680996	417226	1041550
868800	380602	229270	302896	458630	342858	490895	344070	386250	187914	308596	333102	409438	320956	125095	302966	336108	372428	335771	265158	292119	557723	119097	158537	821996	261298	239676	1120330	412467	734805	564426	628944	748227	9308.4	355938	973126	278678	286262	673478	413900	1032940
870000	368515	223113	295232	444698	339431	478661	338184	378430	186884	301202	325090	395886	314160	125121	299887	331655	367840	334074	257850	288153	550818	117680	157625	811980	259319	237371	1109040	406791	721322	558223	623024	743669	9009.2	350200	962030	274944	281548	665138	410276	1021160
871200	358082	217570	288540	432920	338160	465396	332068	373384	186278	296136	318862	385954	307936	124417	300140	330476	365645	333757	249160	287362	543192	116077	156071	802176	256430	235555	1099230	402318	709549	550962	616956	736828	8799.2	348152	951198	271052	277240	655616	405897	1011000
872400	348984	212790	282871	423832	338980	454226	329458	369702	187625	291603	314447	376583	302036	125151	301050	330053	368119	334733	243731	285213	536974	114475	155346	794791	253769	233487	1087430	396975	697105	544303	612639	730236	8593.6	344301	940983	268143	272923	647224	401788	1000060
873600	341567	207680	278551	416250	341617	445223	327662	365423	191644	287366	309713	366351	297610	126007	306366	332550	372006	338064	237568	286296	529751	112975	154562	783916	251016	232013	1074620	393561	685013	535766	605015	722434	8466.8	339991	930341	264340	267587	638271	396898	987666
874800	335594	204438	274550	410328	347348	436428	327854	365887	198361	284579	307578	358674	292792	130388	314482	338798	382193	344783	232972	288292	521381	110879	153159	772094	247751	229423	1064200	387515	671518	529200	597890	715525	8142	336331	917088	260706	262804	629162	392034	976303
876000	330323	201742	272553	407692	356614	428182	331476	367404	208001	282771	305344	350324	289599	135371	326647	346689	394324	352558	230296	293286	513881	109120	151835	761114	244276	227292	1049820	382817	655875	519980	590352	706361	7939.2	331646	904231	255415	256705	620024	386178	964005
877200	327569	200574	272478	406146	367891	420450	337688	371088	220840	282245	305096	343073	287478	143108	344971	358584	411121	363409	228107	301199	505616	107401	150550	750533	240704	224876	1038530	378741	643114	511492	582414	698495	7481.2	327725	890836	250908	252660	610831	380139	952833
878400	327249	201169	274932	407813	384008	414422	347067	376675	238580	283664	305222	336280	286353	153963	366692	374342	431875	378323	227797	310879	497289	106004	148715	737778	236666	222134	1025240	373044	628376	500907	573606	687582	7374.4	323426	876078	247280	247613	601253	373739	940038
879600	329146	203219	278122	411114	401368	407916	358751	387284	259661	285675	306740	329553	286798	166719	393045	394473	456661	394968	228177	322446	487386	103922	147063	726648	232855	219441	1014360	367506	613443	490357	563794	677988	7033.6	318004	862412	242984	242045	590886	368043	926658
880800	333740	206544	284454	418950	424041	405872	374600	399132	285399	290244	308102	324207	286789	181732	424835	418332	486841	416446	230105	338452	480478	102257	145587	714633	229808	216492	1003400	362162	598443	479502	553740	667764	6717.6	313348	846505	237989	237288	580594	362388	914579
882000	342210	211489	293410	430116	448563	402722	394086	414640	314570	295598	311202	320361	288896	200248	461663	445251	521490	439494	234239	356860	469811	100040	143076	700892	225642	213243	988862	356186	584244	468375	543634	657529	6471.6	308346	830793	234212	232148	570952	355003	903390
883200	352340	217140	305578	442831	476232	402540	414557	432806	347532	303262	315766	318105	293486	217829	502093	476802	558428	465490	239763	376412	461618	98518.4	141084	688793	221243	209792	975330	350101	569237	456456	533360	647279	6151.6	303221	814204	229730	227178	559149	348583	888980
884400	367132	225116	319118	459691	508030	404784	439379	454422	384350	312828	320692	316041	299002	238421	546195	511514	599514	495492	246232	399745	452340	96858.8	138106	675836	217360	206798	961341	345325	554831	444620	524891	637745	5834.17	296916	797454	225830	222740	549302	340859	876380
885600	384485	234543	337208	480065	538662	409943	467518	478425	424179	322824	325526	314661	305896	259681	593676	545679	642290	526504	254766	424394	443128	95612.8	136156	663055	213400	203478	947722	339400	541065	431426	513034	627252	5567.2	291552	781209	221634	216719	538780	334674	864264
886800	405344	243006	356236	503427	572223	415847	496246	504354	467004	333832	331741	314400	313620	283275	644122	583301	689604	559514	265806	450611	432726	93219.2	133579	649787	209055	199716	934916	333677	526899	419967	502501	616899	5285.6	285847	763963	217348	212390	528719	327826	850608
888000	428596	253636	379304	529295	607460	424980	526663	532046	511739	346467	340182	317356	322198	307440	694177	623947	735679	593068	278116	478117	423065	91336.4	130838	635937	205275	195953	920673	327708	513438	407868	493378	607233	5080.8	280177	747742	212972	207759	516872	320937	837782
889200	456496	264652	405120	557335	642326	433786	557912	560444	556095	360024	347521	319799	331359	333322	743271	662430	784954	628138	291841	507250	412671	90278.4	127857	624467	201592	192333	909369	321732	499808	395343	483157	596637	4758.4	274612	730527	209350	201777	505830	313260	825020
890400	484365	275689	431471	588368	676723	447388	590197	590674	600131	375018	356069	323709	342624	359284	793122	702040	832333	660679	305953	536162	403466	88174.8	125027	611133	196898	188652	896136	315632	487477	383352	472619	585359	4585.6	269806	714569	205122	196389	496312	306729	812856
891600	515610	286925	458820	619201	709439	462086	620935	622450	644141	391098	366776	329646	354078	385279	839938	741759	879163	691389	321841	564291	395204	86537.2	122205	598516	193358	184691	882730	310928	475347	370468	463140	575454	4237.2	264314	698471	200941	191233	486416	299486	801166
892800	546909	300578	486977	651061	737480	479580	651540	652961	684145	406434	377709	336135	367660	408456	881420	779839	923218	721851	337774	591690	385825	84764.8	119707	586431	188896	181500	869639	306570	462294	358648	453245	565552	4057.6	258928	682399	196442	185458	476472	293094	786724
894000	581350	314053	514753	683833	765998	499678	679397	682524	720797	423000	388793	344363	383213	431673	921519	816474	964959	750255	356189	617759	377395	82994	116404	573020	185068	178016	859000	301136	450817	346702	444191	554350	3824	253329	666932	193034	180296	467546	285932	774424
895200	615361	328256	542258	716762	790426	521000	704352	712378	754448	437884	400671	353827	399086	451335	958268	850228	1004400	777016	374470	640742	367912	81416	113747	561559	181332	173677	846669	295648	439551	334578	434332	544820	3513.6	248125	651388	188857	175911	457106	278770	762023
896400	648390	342604	571374	750418	809739	544680	729313	739026	783614	452484	414451	365140	416194	472121	989669	884556	1039320	804149	395108	663162	358850	79967.6	111000	550486	177230	169800	836795	290643	428188	323422	424148	535466	3362.8	242662	635675	185434	171243	448076	271816	749918
897600	681312	357108	600232	779757	829445	571118	752603	764505	808734	466021	427155	378184	434702	488080	1015880	915560	1074480	829602	416438	682828	350822	78251.2	108091	539746	173480	166384	824301	285060	419092	312080	414880	527312	3083.2	236979	622485	181573	166962	436147	265000	739107
898800	711701	371762	626238	809398	849656	599852	774156	787410	847420	480710	440316	392134	452725	506245	1036500	944983	1108090	854311	439419	706550	342727	76589.2	105156	527952	168780	162851	814193	279645	409500	300924	405339	517294	2944.8	231816	607245	178153	162717	426734	258360	725777
900000	744803	386460	651196	837479	871186	628049	801142	811788	865462	495958	454151	406462	474018	518770	1054720	971545	1139000	881883	462770	724726	333851	75072	102390	515425	164366	158959	801279	275557	398123	290862	395593	508138	2780.8	226416	592887	174600	157846	416197	251955	712279
901200	774903	400655	674809	864452	887591	657209	824745	833851	872818	511809	468388	422884	493969	534454	1070630	999155	1169400	907024	487037	746144	325591	73154	99856.8	503528	160326	154691	787048	269872	388909	280818	386312	498044	2679.17	220718	578929	169912	153323	404585	245537	697956
902400	804553	417436	697430	889303	906397	687538	848269	857646	870537	529088	480946	439669	514788	539332	1081740	1021830	1195000	933114	514242	767636	318333	71478	96813.2	491932	156284	151013	775353	265048	379375	271279	378416	487923	2483.6	215694	566269	165883	149004	394592	238324	684403
903600	832658	433940	717281	912312	925522	718309	872405	882036	875604	546278	494415	456878	536575	549349	1088930	1044730	1220630	958450	543286	790998	310136	69658	94629.2	480572	152597	147269	764558	260032	369523	262874	369171	477324	2338	210943	552985	162962	145184	385271	232715	670668
904800	858907	451751	735928	935253	943994	751367	897810	907269	878031	566802	507131	474022	558983	550814	1097860	1072020	1244460	985340	574027	814396	302257	68026.4	92559.2	467860	148491	143278	752848	255909	361221	252835	359556	467108	2258	205736	539332	158830	140428	375010	225466	657192
906000	885379	471350	752880	955355	965238	783300	924018	932538	878358	587935	520723	491798	581388	557900	1106070	1098020	1268920	1014810	606155	840561	294901	66246.8	90010.8	455749	144572	139733	738524	250879	353441	244957	350464	458250	2116	200177	526862	155431	136684	365615	220188	645239
907200	911581	491085	765130	976801	990281	814724	950572	958039	873070	609896	532774	511262	603328	556700	1120610	1122140	1292340	1043260	639310	867094	287112	64702	88273.6	443691	140316	136076	725082	246765	346164	236909	342081	447755	2006.4	195562	515286	151223	132376	356572	214100	629178
908400	938259	513070	777369	999054	1015640	844887	980084	985112	865928	633773	545046	531024	625933	562044	1134520	1150180	1315300	1073850	672784	894896	279628	62676.4	86394.8	433886	136317	132177	710797	242276	338441	229218	333528	438194	1942.4	191114	502956	147576	128529	347299	208600	613941
909600	964770	536098	785768	1019060	1043660	877760	1012490	1013940	858445	657781	557261	551687	650354	558224	1148010	1174250	1335660	1105960	709628	926501	272777	60503.6	84862	422317	132606	128588	697020	236722	330564	222088	323950	428376	1885.6	186223	489188	143657	124852	338597	203156	599100
910800	988549	560378	793239	1038450	1073600	908028	1046020	1044530	849299	684112	568724	572608	670809	561592	1166150	1204090	1353880	1139140	747280	960850	265786	59116.4	83498	412213	128783	124653	681994	231651	322933	214539	315911	419522	1880	181758	477132	140600	121613	329631	198009	583668
912000	1010910	585374	798042	1059580	1106720	936285	1083260	1076060	842821	709789	580158	594443	691503	556716	1186520	1227280	1370580	1171460	784019	997354	258647	57130.8	81854.4	401306	125467	120843	667235	227184	316406	208974	306833	410674	1768.4	176884	465164	136774	117806	320334	193174	567810
913200	1034170	609138	800978	1079480	1139490	966516	1120580	1109400	838111	738711	590014	617228	710348	556617	1206410	1255110	1387010	1204540	824492	1034390	252565	55360.4	80644	389930	121746	117705	653996	222114	310622	203687	298534	400837	1705.6	172809	453132	133360	115160	313495	187675	551823
914400	1055950	636842	803028	1101000	1173430	997035	1160840	1144240	837484	767183	600700	638325	726960	551467	1227200	1278680	1399400	1238550	862825	1072270	246372	53502.8	79647.2	379502	118767	114061	638443	216659	304958	198650	290802	392675	1662	168512	442357	129862	111951	304721	183148	538038
915600	1076690	662915	804389	1120640	1205140	1025510	1199400	1178450	837184	797248	607932	659984	745489	547062	1245890	1301170	1411570	1269640	902600	1110450	240943	51756.4	78528.4	369998	115231	111180	625974	212165	300251	194567	283430	385117	1707.6	164561	432210	126380	110619	298191	179639	522978
916800	1096740	687024	804021	1139390	1239950	1052090	1239330	1211130	839822	823674	616330	681792	761020	538383	1265720	1321930	1423450	1297210	941466	1146140	235328	50303.6	78417.6	360416	112218	107530	613993	207248	296559	192172	276631	377497	1678.8	160808	423038	123224	108320	291208	175541	508705
918000	1113940	712906	798271	1157210	1269180	1077330	1278980	1241930	841682	852386	624025	702759	774716	533414	1285860	1341690	1428310	1324090	981068	1182970	230882	48342	78122	352445	109583	105200	602708	202569	294282	190065	270479	372350	1698	157093	414758	120069	107022	285734	171918	494998
919200	1132050	737626	794585	1175820	1297160	1098350	1314350	1270870	844236	878358	629807	721651	787496	523890	1299790	1357450	1427960	1346720	1017630	1215950	226957	46766.8	77841.6	345667	107150	102287	592018	198335	292608	188272	263668	365747	1734.4	154526	407751	118003	106076	280309	169298	483302
920400	1146800	762412	787752	1192450	1321410	1114830	1347590	1296740	841683	902910	635253	740016	799206	518565	1315300	1370920	1430340	1365420	1051920	1246650	223050	45152.8	78164.8	338484	105100	100050	582038	194502	292689	188420	258765	362369	1771.2	151666	401656	115590	105491	276064	166832	471859
921600	1159150	783617	781426	1207360	1339250	1129760	1376270	1319300	838577	925105	640160	756549	810501	506578	1322960	1380150	1426990	1383250	1084230	1269830	220501	43778.8	78374.8	333163	103246	97530	572544	191165	293260	188908	254138	359216	1848	148688	397765	113148	105744	272742	165106	462187
922800	1170540	805764	774394	1220820	1355940	1143460	1399940	1336870	832503	944489	641569	771154	817552	498030	1327340	1385470	1420740	1396580	1113170	1291030	218110	42925.2	78918	328518	102087	96092.4	567289	187873	296289	190560	250154	358112	1830	146580	394019	111155	106617	269926	164282	454671
924000	1179660	824064	765382	1233450	1370900	1151330	1421300	1353680	822146	960644	644560	784048	823614	483442	1327220	1386840	1412360	1407210	1137240	1309110	216764	41428.4	79966	324653	100764	95089.6	563987	184971	300365	193791	247822	357100	1995.6	144048	389900	109941	108272	268742	163277	446226
925200	1185930	839948	754254	1242940	1378390	1156800	1439110	1358620	814359	972963	646148	795696	826703	469836	1323490	1382100	1396300	1412450	1159190	1322680	215282	40454.4	81188.4	323200	100280	93585.2	562377	182413	304409	197893	246366	357999	2017.2	142849	389699	108643	110413	267704	163262	440286
926400	1187090	853992	743700	1251860	1379230	1160880	1451510	1359600	800664	981401	646718	806006	828136	451782	1312560	1376110	1380880	1414400	1174420	1329250	214736	39740	81835.6	320806	99985.6	93427.6	565246	179640	310996	202320	246438	359742	2143.6	142132	389649	108167	111949	268716	163628	435946
927600	1188580	864472	732575	1257200	1379260	1160890	1458910	1357730	783712	987916	644211	813296	827339	437321	1298230	1363240	1360250	1412170	1186110	1334650	214759	38757.2	83158.8	320387	100323	92950.8	568949	178712	317216	207885	246707	363274	2226.67	141574	391310	107606	114550	271302	164917	433134
928800	1186090	870611	721369	1258670	1371910	1157130	1462530	1350680	767449	991302	641387	820081	826128	420164	1274190	1346860	1337220	1407100	1191770	1331580	216608	38227.6	84345.6	320824	101149	93344	574448	177948	325415	214092	248175	366492	2348.4	141778	394388	107541	116586	274032	166803	433691
930000	1184150	876856	708775	1261610	1362500	1154850	1460970	1338960	750298	991255	639310	826287	823936	407586	1250600	1323920	1316510	1395060	1193780	1324390	218549	37821.6	85693.2	321909	102619	93886.8	582482	177830	333871	220764	251757	372290	2471.2	142316	398784	108516	119171	277152	169510	434381
931200	1176120	876924	697248	1259810	1344180	1146730	1452400	1323290	729752	987084	634120	828214	817480	390714	1220380	1298880	1288400	1374100	1189430	1313440	222004	37534.4	86941.6	323701	104543	95156	590836	177844	344339	227915	256108	377964	2640.8	143289	404199	109227	122035	282135	171667	436790
932400	1164540	872726	683545	1255070	1323100	1134640	1439470	1302200	707581	978888	628902	830712	811802	378976	1187720	1272960	1258950	1348010	1181600	1295140	225997	37345.6	88396	326542	106468	96672	603092	178648	354537	234428	261829	386681	2822.4	145386	410490	111207	124995	288219	175369	442370
933600	1152040	868629	669450	1249220	1298350	1121840	1418730	1277980	684702	968626	622764	827425	803013	362967	1151280	1242030	1232080	1322200	1171880	1274330	229704	37484.8	89938.4	332744	109328	98476.4	616164	181113	366248	240839	267413	393540	3029.6	147415	418875	112627	128123	295782	179900	449149
934800	1136770	859370	655634	1239820	1269040	1106870	1394980	1250490	660748	954470	615502	827324	792612	349409	1115480	1213370	1201260	1291460	1160000	1247670	234668	37649.2	91650.8	337951	112882	101212	631519	183652	377278	248427	275432	403190	3257.2	150878	428643	115045	131364	304200	185139	456079
936000	1120970	848044	641867	1228370	1238270	1090550	1365860	1218900	636496	938575	610011	823630	783052	329981	1074060	1179830	1172360	1257880	1139500	1219430	240323	38083.2	93015.2	346122	116788	104096	648011	186969	389468	255205	283195	412956	3493.2	154336	437962	117955	134122	313886	191064	465686
937200	1102850	834479	627303	1213850	1202920	1071630	1334010	1183910	612715	918752	601103	819966	771894	314332	1034670	1146720	1133860	1230050	1114110	1188260	242377	38138.4	92198	347546	117468	105362	644967	186791	386668	244636	281735	402207	3422.8	146972	402358	112892	122389	285448	176663	421196
938400	1043450	785508	538813	1139790	1133880	986008	1239750	1089210	568717	817242	515552	730168	592505	320378	948491	1039330	910733	1142190	973401	1045180	176777	27044.4	62259.6	254361	80539.2	77490.4	452479	132303	258829	146718	192792	254597	2175.2	92556.8	229671	75123.3	71418.8	163839	105834	246110
939600	845303	609892	358915	913139	894030	716029	972818	843857	440519	620111	376168	510922	372158	271513	733327	806831	677156	922417	762429	815070	97065.6	14201.6	34024.8	143767	44396.4	44547.6	256916	76239.6	144273	80926.4	111248	143586	1534.4	51973.6	127813	44872.8	41305.6	96832.8	60876.8	144111
940800	734947	503697	288744	790712	765072	559176	838521	728431	357856	543013	328321	415425	305152	241155	627754	700687	610534	829341	680510	726946	64671.6	9374	24101.2	98151.2	30825.2	29581.2	176653	53060	96181.2	58146.4	74853.6	103819	1279.2	35564	89566	32580.4	28963.2	70342.8	43196.4	104988
942000	692933	461041	257765	736504	701294	496612	770234	673714	329428	508427	302574	376510	277810	228104	578057	640077	569186	766715	634133	676207	49385.6	7155.6	18543.6	76977.2	24410	22294	146262	44120.8	75395.2	47884.4	59588	86479.2	1225.2	27432.8	72737.2	27177.2	22788	58508.8	34630	88444.8
943200	658877	437985	238636	697473	649400	463569	713247	627033	318120	481998	287398	351520	260015	217097	540981	597250	541168	705664	594940	633893	42752	6004	15709.2	67154.4	21082	18769.2	133854	40651.6	66567.2	42272.8	52260.8	79296.4	1216.4	23458	64810	24554.8	20215.2	53032.8	30692.1	81100.4
944400	623775	414580	224298	665245	598028	440441	660420	584426	302484	460126	276222	333951	246359	208580	501621	562937	522746	645407	552543	591831	39584	5303.6	14271.2	63446.4	20230.4	17504.4	135260	40352	64373.2	40886	50064	77945.6	1213.2	22028.4	61534.8	23789.2	19361.6	51006	29541.6	82147.2
945600	596252	391029	214318	638214	552878	420192	615937	549009	288955	443298	268427	322183	236341	201495	467344	532186	514402	593717	516920	553402	39666	5124	13355.2	64327.6	20208	17518.8	145470	42443.6	66216.8	42460.8	50179.6	82056.4	1368.4	21769.6	62469.2	24560	19392.8	52243.2	29926.4	87846
946800	569652	368407	205704	614539	514564	403698	575114	516686	277592	425325	262440	313108	229925	196176	436089	505658	505812	546786	485246	515427	41198.8	5184.4	13375.6	67944	21322.4	18230	161624	46078.8	70418	44556	52958	88444.6	1479.2	22744.4	66010.4	26111.2	20160.4	55509.6	31110.8	97308.8
948000	544383	345276	197594	594648	479843	389420	541536	492278	265966	408227	258843	307999	223068	193647	409606	478767	490809	503061	455632	477535	43873.2	5582.4	13554.2	73492.8	22574.8	19349.6	177487	50189.6	76174.4	46901.2	55997.6	95840.4	1596	23712	70350.4	28161.6	21344	59395.6	32688.4	107514
949200	518012	322347	189588	567872	447052	375924	505662	466164	253643	389535	252718	301325	215682	189248	379732	449432	471314	463516	426024	443247	46762	6140.8	13824.8	79632.8	23964.8	20552	194528	55131.2	81941.2	49140.8	59672.8	103810	1744.4	25234	75747.6	30615.2	22616.4	63953.2	34770.8	117670
950400	492992	301945	181618	542297	419249	362004	476900	443593	241608	370623	244305	293847	207449	186178	352733	423248	448759	429874	396908	413047	50239.6	6618.8	14144	86631.6	25785.6	22072.8	211859	60503.6	88369.2	51435.6	63678.4	113437	1932.8	27056.4	82003.2	33836.8	24265.2	69601.6	37297.2	128864
951600	467011	283818	173152	515486	393055	346706	452280	422713	230828	352900	237989	287685	200950	184104	338452	408737	443965	416865	383788	403232	60572.8	8262	17226.4	108064	33850.4	28310.8	289271	86552	122536	74829.2	92691.2	179988	3047.2	41438.4	142051	54417.2	40615.2	132867	63922	242989
952800	528730	327098	213360	600693	483524	418603	551768	520034	268637	448712	300801	384177	284314	212146	425359	502850	585660	523797	476512	506421	145363	19120	40119.6	247874	78161.2	64022.4	617773	185989	287531	168863	214284	393048	5978.8	96133.6	330387	116217	86619.2	294736	149948	488265
954000	638915	409647	294730	748698	587179	571746	672472	617163	318458	542625	391822	533608	425446	220897	475804	564755	702463	573777	571955	557030	254237	34815.2	63872.8	395432	122194	103953	878848	257816	460360	259876	325226	543184	7976.8	149915	471762	160164	123674	395381	217156	628833
955200	658136	414122	338871	789496	584224	655072	674208	606454	326014	528081	431610	593975	486693	205146	456772	557069	688376	536593	561226	519617	304149	46418.8	76122.1	458471	142122	125958	980143	282118	542184	305414	374841	602637	8696	180554	538971	180048	146119	442391	251164	700894
956400	627640	387542	350336	759516	542642	670830	635061	570009	307133	492908	434548	611606	492986	186633	417217	528884	650535	488645	521285	475923	335432	55641.6	82792.4	497170	155864	141293	1036360	296878	586448	335314	407121	634468	9084.4	203238	581247	192804	162174	470204	274454	749781
957600	602574	362471	346386	720800	503374	657155	593852	533418	285652	461121	422823	605560	478717	172886	382833	504114	607410	450509	489694	437256	358647	62349.6	88708.4	526879	165490	153600	1081590	309246	617249	356511	430520	655721	9536.4	222044	609681	202914	175438	490246	290323	786314
958800	582029	344347	336558	686998	475158	633393	563691	503952	271894	431346	409739	591815	464042	167770	361124	482745	565444	422800	461578	409722	375501	68015.6	92132.4	549715	172880	161465	1121590	320851	634328	371472	448225	674217	9843.2	235104	628304	210276	185008	506328	301356	816283
960000	559258	331050	326792	652895	451499	607830	539911	479379	260480	407956	395547	574776	448510	162110	345039	463797	528222	400246	435746	389025	383033	72567.9	95049.2	565285	177267	167180	1154010	330939	643947	381301	458174	685758	9956.4	244007	641100	215503	191333	515862	307173	835568
961200	536500	318420	319318	621647	432304	577440	516043	457870	249605	386830	379629	557504	431160	158836	328697	444104	495341	381993	414454	371753	389172	76074.8	95988.4	573730	180687	170350	1173750	337951	646598	386718	464464	695298	10108.8	250308	646206	218385	195435	520822	309297	846591
962400	514642	307244	310538	589814	415435	549941	493308	439480	237136	368642	363076	541400	409936	151541	313854	425182	467562	363375	396253	355790	390560	78618.4	96173.2	574538	182672	171882	1180900	343078	643456	389696	467558	700370	9958.8	253378	648353	219715	197415	523432	310820	849614
963600	493953	296405	300294	560966	400885	522475	473085	422734	226089	352884	346219	524278	390085	148583	301639	406767	445469	348106	379603	342344	389011	80412	96220.8	573328	183470	172915	1184130	345333	636824	390420	469373	700405	9814.4	254597	647211	220860	197270	523856	310214	845889
964800	476243	286392	289461	538060	387041	495799	454820	408382	215652	339479	331381	508130	373778	141502	292218	388914	427114	333090	365848	332200	386048	81867.2	95797.6	569941	183808	172993	1180690	346019	627535	389759	470325	698064	9633.6	255615	644279	219740	197139	520815	308945	839720
966000	460366	277684	278460	517700	374158	474684	439546	396932	206923	327665	319711	490347	358903	137788	285539	372982	412050	319926	352216	321882	381683	82466.8	95049.2	566861	183122	173894	1174210	345797	617668	387535	467255	693704	9370.8	255138	640762	217990	195931	519356	306826	832000
967200	444997	269121	267478	501193	363510	456525	425683	385916	200694	317047	308791	473825	347237	132696	279655	358274	398489	309661	340320	313743	377152	82908.4	94551.2	560670	183241	174223	1168030	343688	608553	384565	465697	689143	9207.6	255894	638533	216446	194496	514059	305522	824252
968400	431041	261634	258402	486310	352892	441121	413119	375768	195272	307889	299992	457889	336980	129639	275912	344534	387920	301686	328784	305809	372365	83086.8	94151.2	554501	182318	173181	1159180	341354	598489	381659	463719	683792	8929.6	255162	634653	213123	192147	509788	303567	814061
969600	418671	253620	251086	472952	344805	427236	402546	367560	191492	300014	292541	442565	328877	126531	271151	333816	378136	294993	318755	299928	367891	82850.4	93334.8	548102	180932	173280	1149450	337927	589301	378940	459477	676461	8848	254588	631640	209979	189391	502722	300761	805231
970800	406646	247026	243157	462468	338082	416466	391753	361144	189533	293950	287127	429419	320959	123877	268761	324857	370282	288402	309334	293538	363561	82850	92896.8	540738	179348	172471	1139720	333837	579968	375276	455517	669622	8543.6	253214	627391	207177	187120	497710	298093	796136
972000	396466	240378	237040	453084	333237	407395	384672	355658	188210	288037	283301	416069	314734	122394	268378	319437	364867	284712	299844	288839	358254	82323.6	92094	532201	177492	171101	1127580	328842	572016	372006	452928	661286	8275.2	251111	623491	204167	183830	489259	294993	787578
973200	387402	233808	232147	444634	329135	396928	377532	351401	190145	283352	278599	404663	310148	121793	270452	314903	360395	280780	291753	285701	353734	81774	91526	524471	176002	169584	1116980	325339	563031	367914	448619	651012	8099.2	250398	615469	200523	181316	483004	291038	778130
974400	379056	228294	227709	437212	327718	390051	372903	347553	194086	277519	276228	394100	306076	122332	273537	313779	357975	278625	283728	282797	348984	80565.6	90790.4	516487	173126	168767	1103960	321034	555246	362628	443680	642655	7951.6	248311	609069	196966	177544	476190	287450	768068
975600	372313	222765	225057	431814	327670	382306	368953	345456	200406	273558	274214	384906	301702	124202	279026	314720	357670	277274	277613	281668	344336	80552.4	90081.2	509273	170904	167265	1091530	317378	545439	358648	438937	632119	7651.6	246266	600614	194152	174323	469346	283085	756474
976800	366922	217217	221364	427606	329906	376374	368727	344389	209652	269554	274160	376882	298582	128139	288556	316739	359156	278719	271580	281040	339108	79450.8	88936	501287	168759	165073	1074890	312904	535834	353098	433092	622385	7402	244102	593107	191105	170444	461352	279454	747107
978000	362657	213164	219814	425378	336331	370654	370039	345690	221636	267528	274188	368418	296388	134246	302626	322558	363621	280692	267136	282732	335113	78396	87918	492362	165523	163277	1063490	309052	526147	347948	427589	612257	6996	240632	582070	187414	167691	452909	273990	737265
979200	361467	210451	218735	424157	343853	365544	374974	350280	238163	265174	274472	361597	294159	142692	321449	332704	369488	283154	262622	285514	329456	77548	86970.4	483288	163596	161771	1048010	304771	515007	341498	421290	602089	6725.2	238282	572136	183534	164317	445318	269878	727389
980400	360519	208128	219057	424720	354787	361812	381934	355355	256839	265958	275502	354595	293039	153321	342778	346014	376503	288912	258939	290972	323856	76762.8	85999.6	473802	160351	159716	1030550	300409	504641	335298	415334	591284	6603.2	235005	561154	180277	160487	437143	265033	716436
981600	362286	207674	219493	429107	368350	359906	391271	364518	279008	266881	278251	349328	293380	167394	367608	361942	385879	297307	258449	296708	318337	75901.2	84454	465457	157572	157587	1015190	296080	493610	328653	408295	581254	6292	231827	551312	177245	157925	429502	260395	706238
982800	364935	207107	221773	433033	384797	358557	404422	373778	305136	268717	281309	343612	294234	184732	398193	382321	398844	307264	258122	303944	312969	74963.6	82914	456865	155439	155598	1000890	291760	482707	321985	401226	570862	5944	227931	541335	173656	154420	420617	255589	694656
984000	370686	209351	225322	440582	401840	357951	419663	387409	334807	271885	284506	340585	296126	204935	430594	406357	413187	318632	259018	312713	306650	74150.4	81961.6	448152	152674	154134	987004	286504	471882	314566	394683	560588	5641.6	223845	530901	170935	151120	413108	250607	684816
985200	378310	211964	229038	449776	422709	359964	438080	402425	367242	276206	287971	337804	298058	226608	465333	432536	429906	332126	261588	324082	301476	73124.4	80544.4	439839	150160	152237	971964	281732	460755	307145	386880	550823	5432	220282	519239	167287	147694	406234	245075	673896
986400	387889	215749	234503	461072	443962	362689	459275	419732	403862	281496	292916	336314	302255	251488	502602	462333	446845	347497	265475	334954	296727	72418.4	78699.2	431306	147470	150147	957156	276446	449390	299115	378855	540276	5137.2	216449	508599	164057	144115	397965	240414	664553
987600	400906	220211	241020	475081	465730	367135	481513	439004	441795	288735	298310	335034	305137	278847	541686	495057	466823	363189	271734	347811	290488	71271.6	77088.4	422741	144857	147676	941704	271268	439670	292054	371904	530646	4925.6	212381	499017	160618	141055	390786	235208	654986
988800	414562	225688	249516	490309	487954	375694	506575	459690	480833	296241	303892	335399	311400	307634	581527	528635	487872	379412	279206	361156	285086	70418	76012.8	414114	142556	145814	927829	265520	428944	284689	363956	520754	4612	208399	488150	157292	137321	382470	230087	644681
990000	428113	233388	259475	508589	513224	385659	532785	482970	521011	303987	310599	337975	317244	336811	619966	562795	510044	397524	287051	373683	279420	69512.4	74463.6	405842	139727	143672	913585	261409	418074	276296	357175	514017	4423.2	204198	477956	154274	134549	375105	225777	633247
991200	445374	239787	269933	528842	535798	397697	556486	505926	558906	313372	317468	341336	324701	367298	658049	598227	533190	415528	297683	387660	274103	68198.4	72692.8	398093	136674	141539	899847	256744	407778	269388	349002	505256	4116	200592	467910	151110	130852	366962	219848	622940
992400	462316	248593	281250	548684	557970	410267	581668	530793	597908	322558	324526	346389	334108	399833	692293	631493	557482	432962	308674	402526	268658	67436	71181.2	389720	134569	139058	886320	251253	397321	261569	341740	495637	3839.2	196472	458290	147636	127726	359649	214690	611372
993600	480908	258846	293608	571737	579051	424994	606654	556243	631763	331020	333275	352673	344647	430240	725399	665549	581945	452179	321451	417090	262990	66658.4	69436	381123	131982	137080	873120	246586	387252	253474	334104	486034	3628.4	192843	447142	144528	124328	352336	209939	601195
994800	498715	269050	306659	594764	600219	442119	629083	579764	665534	340350	342350	359987	357055	460459	755457	697763	607097	471261	336144	433356	257648	65448	68147.2	373111	129012	134386	859168	242419	376493	245457	326009	476464	3410.4	188139	437641	141109	121168	343905	204566	590933
996000	516964	280022	320761	617592	620130	462143	651697	603628	694484	349802	352285	369033	371004	488009	777288	729634	630716	489218	351785	450518	251877	64471.6	66544.4	364935	126608	132026	845790	237424	366188	238288	318907	467174	3229.58	184340	427820	137660	118113	336545	199850	578630
997200	534379	292567	335047	641239	638939	481839	673884	627182	720244	360876	362552	379508	384261	513875	795582	757466	654524	506650	368577	466274	246464	63620.8	64887.9	356837	123637	129494	834161	233470	357247	230625	310650	458004	3024	180567	418149	134962	115344	329480	194878	568863
998400	551248	305091	349355	666401	654981	503741	694672	650406	744248	372543	373307	390107	400367	539130	814153	785543	677686	524557	385703	482054	240265	62837.2	63604.4	349262	120893	126525	823319	228920	347792	223093	303925	449730	2858.8	176394	410104	132216	112329	321493	190352	557436
999600	568213	320645	365073	691269	671978	527048	715104	673518	763143	384492	385878	402506	418341	560739	832294	811749	698714	542827	402563	498916	234542	61666.4	61705.2	340934	118071	123751	810717	224456	338831	215357	297100	439348	2691.6	171946	400215	128838	109057	314268	184541	545910
1000800	585598	335764	378096	714554	689432	551932	736358	695943	777302	397842	396936	417208	435047	579171	851234	834710	720462	560501	424640	515504	229230	60733.6	60334.4	333204	115139	121296	798458	220040	330406	209210	288837	431290	2529.6	168284	390991	125948	106384	306852	180707	534773
1002000	600871	353213	393344	736432	708209	575422	754296	716510	790047	411722	408974	433418	454235	596059	868794	857506	741296	581778	443810	533822	223654	59593.2	58759.2	325906	112237	118502	785440	215942	321874	202117	281677	421296	2400.8	164936	382603	123298	103305	299188	175927	524136
1003200	616772	371698	407874	758076	727494	601517	775144	738663	798818	427024	421047	450598	473953	609697	884242	879419	758970	603337	464882	551894	218400	58570	57452.8	319066	109386	116118	773162	211754	313280	195792	274992	413337	2299.6	160637	375054	120156	100799	292098	171120	512591
1004400	631736	392074	421834	778993	748229	627165	794998	759909	803306	443892	433014	469062	494288	620202	896199	902630	777389	625834	485644	572173	213065	57467.6	55999.2	311423	106878	113210	758030	207078	305306	189308	268137	403720	2079.2	156448	366135	117190	97972	284738	166248	501055
1005600	646522	412650	433456	798436	770535	654403	817444	782163	807868	461432	444939	487318	514434	628772	909463	922607	796407	649641	505251	594442	207974	56353.6	54626	303925	103587	110220	744657	203077	297307	183186	260386	395029	1965.2	152377	357442	113986	95368.4	277971	162500	489125
1006800	661157	436022	445194	817300	795836	679502	841523	805008	813056	480562	456689	507567	534649	636387	931154	944566	815117	672973	527119	617539	202647	55206.4	53285.6	295773	100650	107860	729435	198876	288887	176709	253869	386748	1886.8	148362	349667	111208	92872.8	271503	157720	477057
1008000	675956	461462	455345	834659	822827	702558	867986	828466	818277	500427	468408	528026	554157	642054	950010	966711	833144	701396	550595	644631	197465	53834.8	51911.2	287791	97842	104948	713770	194296	281407	171627	246382	377930	1789.2	144674	341335	108521	90150.4	263574	153847	465287
1009200	690808	486886	466761	854113	851196	728728	896749	854100	824214	523170	479549	549107	575720	645136	971756	989687	850474	729995	573968	672650	192714	52758.4	51089.6	279920	95304	102012	697696	190310	273317	166480	240202	369303	1751.6	140633	333153	105610	87648.8	256367	149847	452197
1010400	705962	515520	476875	873186	882734	752928	925882	880290	828610	546486	490008	569283	596796	645618	994594	1011590	867984	760154	599476	702764	187120	51276	49682	272615	92234.8	99382	683060	186132	266406	161652	232798	360229	1651.2	137547	326059	102245	85885.6	249384	145377	440836
1011600	722045	544049	483251	891109	914414	776136	957767	906647	833710	574939	501007	591722	615588	645426	1021320	1034190	884924	791211	625812	734126	182900	49964.8	48774.4	264942	89697.2	96778.8	666404	181254	260622	157643	226363	352408	1582.8	134151	318448	99562.4	83429.2	242292	141408	429063
1012800	737111	573441	491432	910593	948498	798174	990767	936630	841981	600744	510310	613990	634868	646539	1048950	1055920	899182	819384	654056	768070	177829	48397.2	47483.6	256732	86744.8	94326.4	650588	176655	253956	153179	220460	343927	1558.4	130381	310829	96822	81182.4	235783	137870	417099
1014000	751048	604282	496416	927436	983602	820996	1024450	966033	854832	624075	518702	636179	652480	644744	1078660	1079780	915464	849552	683278	801971	173449	47254	46474.8	250092	84203.2	91640.4	635396	172420	248050	149910	213914	336992	1537.6	126995	304924	94166.8	78932	229123	133370	405549
1015200	769817	634123	502005	944312	1020320	841832	1058660	997624	864499	648598	526962	656460	668588	641005	1108130	1102400	928176	878522	712634	837391	169370	45739.6	45933.6	242785	81481.6	89287.2	620310	167969	242875	146206	208352	329008	1503.6	124820	298640	91266.8	77290	222406	130774	393606
1016400	784335	663662	504106	960377	1056250	860197	1093220	1027470	874281	672128	534741	676298	683090	636994	1136610	1125630	941300	907836	744350	873996	165417	44302.4	45503.2	236560	79388.8	86974.4	604560	163147	237391	143096	202952	321982	1524.58	121883	292037	88504.4	75447.6	217128	126983	382300
1017600	800595	691785	507095	974472	1089810	876506	1126900	1058750	883024	695806	542154	695699	697484	632542	1165330	1147100	952213	936630	774325	910566	162109	43116.4	45002.8	229650	77003.6	85158.8	588444	158862	234094	141062	198101	316022	1484.8	118812	286482	86308.8	73973.2	211077	123964	371896
1018800	815436	722405	510047	988455	1124770	894079	1160530	1086620	890060	718365	548203	714226	711144	626837	1195750	1168700	959726	963383	803485	945039	158834	41704.8	44466	224022	74917.6	82649.6	574633	155295	230462	138714	193236	310924	1530	116490	281336	83674.8	72774.8	206265	121396	361156
1020000	830000	751268	510484	1001660	1157450	909018	1188680	1115280	896728	741830	553322	729635	722608	617404	1220270	1187710	968589	988068	832706	980966	155576	40397.2	44166.8	218006	72972	80913.6	562829	150862	227513	138156	188784	305200	1478.8	114422	277032	81377.2	71164.8	201012	119445	351740
1021200	843260	778304	511307	1014420	1188600	920596	1216600	1140650	899594	762524	558799	745895	732630	608845	1243230	1205390	975746	1011920	859838	1012280	153488	39199.6	44126	212937	70945.2	79098.8	551354	146749	226179	137087	185333	301316	1521.2	112076	273490	79780	70066.8	196896	116533	342005
1022400	856152	802350	510474	1025600	1214650	930401	1244770	1162600	906098	780732	561400	760308	740026	598800	1261340	1218870	978634	1033470	887559	1058930	150610	38132	43941.2	209103	69178.4	78007.2	540460	142946	225490	137002	182444	297475	1584.8	110007	270192	77774.4	69539.6	192508	115270	334145
1023600	867828	823151	508862	1033910	1237360	937847	1268430	1182120	906018	796733	564722	771763	749158	585410	1273650	1228980	982731	1052390	913100	1085890	149091	36685.2	44201.6	204809	68449.6	77090.4	532044	139432	225673	136842	179738	295622	1606.4	108342	267850	76070.8	68726.4	190327	114139	325571
1024800	879994	843896	505966	1043030	1255840	943974	1291620	1197930	902116	812548	566538	783317	753366	572420	1280400	1236010	982928	1069060	936264	1110660	148196	35894.8	44399.6	202500	66870.8	76176	525191	136184	226579	137951	177648	293520	1729.6	107593	266002	74964.8	68475.6	188088	112678	320525
1026000	890304	859026	502258	1049370	1272230	948140	1308800	1211450	897421	822727	567586	793786	755757	557326	1282210	1237800	982006	1083150	956004	1131890	147108	34945.2	44620	199328	65940.8	75559.2	521167	133180	228256	139042	175854	294079	1800.4	106928	265603	73878.8	68476.3	185986	112604	314658
1027200	897901	873902	496585	1054040	1283100	951032	1319640	1219690	887651	832114	567059	802047	755762	540764	1280520	1236560	978172	1092900	973946	1148290	147443	33991.6	45315.2	197786	65695.2	75221.2	517662	130459	231021	141074	176270	293836	1860	106494	265532	73276.8	68492	185266	112886	309248
1028400	904158	881900	492064	1055020	1288610	949353	1329120	1223690	873483	839872	566284	807798	757206	522169	1271630	1229830	973478	1098390	987443	1160150	148096	33749.2	45868.4	196979	65923.6	75676.8	517606	128933	234681	142860	176545	293376	1980	106342	265939	72657.2	68484	184714	113079	305565
1029600	907719	889029	485780	1055360	1291580	945636	1332890	1224800	858353	839652	564313	810163	754806	504395	1255070	1220240	966452	1102370	999893	1166860	149281	33424.4	46700.8	196642	66094.4	75830	517449	127212	238430	145509	177928	294544	2104	106627	268246	72286.4	68789.2	185442	114044	302836
1030800	911222	889015	480755	1053750	1289660	940886	1335250	1221870	841687	841720	562466	814879	751404	484790	1237990	1207940	957652	1100190	1006720	1168230	151266	32969.6	47278.4	197248	66132.8	76876.4	519187	126418	243216	148436	180106	297090	2223.2	107272	270706	72655.2	69739.6	186663	115692	302464
1032000	911177	888296	473313	1048140	1282740	932648	1328320	1213320	821530	842974	559137	813887	746940	465546	1214340	1192290	948994	1095040	1011450	1166160	153199	32597.2	48084.4	198237	67241.2	78114.4	523665	126102	248776	152036	183838	299341	2389.2	108293	273594	73137.6	70266.8	189346	117798	303222
1033200	911114	885592	466848	1041680	1270900	923438	1318170	1203840	799581	840452	553482	815016	739708	446610	1186890	1172000	938006	1087000	1013660	1159140	155998	32748.4	49065.6	200484	68532	79355.6	529224	125945	255769	155061	187084	302764	2571.2	109493	277231	73864.8	71259.6	192410	120373	306656
1034400	909547	877228	459195	1035640	1256140	913553	1302970	1189230	775703	833141	548113	811854	732690	426208	1154680	1148270	922242	1074610	1010850	1151030	159025	32759.2	49936	202934	69968.8	81307.2	538090	126928	262891	158746	192203	307388	2656.8	111456	282546	75036.4	72163.6	196114	123192	310642
1035600	906933	868388	452850	1027530	1236520	902359	1285400	1170590	748421	825418	542223	809195	723950	405180	1120830	1125270	909360	1058380	1006400	1136570	163297	33140.8	50814.4	207192	71418	83345.2	545640	128687	270250	162126	197582	310929	2997.6	112999	288113	76786	73095.2	200764	126991	314968
1036800	899604	855426	444900	1017560	1213020	888537	1263980	1149390	721059	815523	535257	805982	714514	386026	1084030	1097640	892760	1039730	999728	1119440	167435	33285.6	51798.4	211611	73155.2	85698.8	556828	130276	276547	165710	203438	316011	3085.2	115308	293458	78784.4	73818.4	205154	130155	320809
1038000	892974	839637	436788	1001870	1187320	874005	1237280	1125140	695003	803117	528196	800729	703437	367081	1048320	1068820	870463	1020920	985750	1096870	169274	33477.2	51222.4	211479	73198	86139.2	545778	128648	271091	156379	201108	300049	3128	109866	264727	75125.6	65712.8	181818	119296	282145
1039200	838146	788002	374910	936190	1104280	806695	1140520	1027250	624178	715021	455995	706867	540563	371046	939903	956511	702520	947532	865925	956286	124156	23849.2	34408.4	153723	50413.2	63441.2	361271	90083.2	176174	91762.4	137056	183075	2002.8	69762.4	148929	50236.8	37848.4	102160	72522.4	158824
1040400	674286	618928	249323	733970	865241	579510	901145	799413	472650	549749	332092	502339	337396	313342	720989	749936	538472	774692	680664	748591	69246.4	12776.8	19192.8	89024.8	27720	35723.2	201803	53288.8	97784.8	52362	79523.6	105000	1398	40264.6	84332	30759.6	22506	60300	42564.8	94092
1041600	591255	511256	199582	631531	753455	445691	793449	698006	380200	487751	286919	408924	274074	275084	615250	664743	491315	706479	610793	678526	45782.4	8419.6	13941.2	60558.8	18992.4	23549.6	136714	36808.4	64719.6	37806.8	53196	75164.8	1180.4	27336	60311.6	21753.6	15617.2	43375.6	29444	68043.2
1042800	562137	465016	174898	592156	701118	388963	737933	647941	339185	459468	262967	367302	246606	255618	564393	609515	457429	666573	575538	641711	34106	6332.4	11313.2	47496	14713.2	17773.2	110748	30918.4	50216.4	29991.6	41333.6	60497.6	1036	20303.6	47196.8	17922	12245.2	35431.2	23695.6	56682.4
1044000	538663	435228	159481	559198	654888	358710	684795	605945	321314	437604	246367	341172	230310	238847	531415	565774	439141	620272	545154	611669	28974	5323.2	9421.2	40985.2	12461.2	14932.4	100807	28550	43646.8	26090.8	35678.8	54096.4	1074	16965.6	40350.8	15851.6	10594.4	31568.8	20588	52062.9
1045200	517402	409025	150954	529861	610231	338830	641988	567298	306891	418848	236180	324580	218390	219949	496250	532185	426702	575624	520807	581975	27164.4	4822.8	8262.8	38210.8	11822	13890	101296	28152	41710.4	24022.4	33725.6	52755.4	1162.4	15533.2	37717.2	15362	10063.2	30380.8	19858	52318.4
1046400	499555	386820	145532	506393	574832	325371	605820	536403	294658	405938	229443	313040	210169	203770	463446	504786	419134	535577	498639	554907	27176.4	4609.6	7588.4	38190.4	11918.4	13885.6	108886	29332.4	42665.2	24548	34016.4	54326.8	1224	15240	36815.2	15752	10134.8	30966.8	19927.2	55425.6
1047600	481422	366400	141022	488245	541690	312966	571132	506345	282755	392080	222813	305140	202614	189179	431918	475980	409791	494442	476902	521131	28217.6	4782.8	7196	39497.2	12259.6	14534.4	119896	31560	44551.2	25173.2	35052.4	57198.8	1289.2	15355.6	36413.6	16719.2	10188.4	32364.4	20610.4	60401.2
1048800	463178	345014	136574	469580	505154	303401	536832	477490	271065	378414	218335	298530	196256	178064	402411	447639	398412	455151	455199	489370	29840	5232.4	7142	42029.2	12992.8	15313.2	133559	34548	47437.2	25808	37748	61714	1417.6	16184.8	37259.2	17874.4	10660.4	34529.6	21638	66594.8
1050000	443223	324097	131827	450572	474212	292072	507157	449887	259776	364522	211952	292437	190235	168185	374185	421296	383890	419955	434366	459488	32232.8	5747.6	7177.2	44996.4	13944.8	16439.6	147913	38443.6	51041.2	26849.6	39837.2	67298	1551.2	16794	38642	19700.8	11142.4	37238.4	23257.2	73803.2
1051200	425941	305633	127309	430746	448829	282850	479082	426415	251383	347221	205230	287700	183720	159700	347994	396759	368029	390695	412781	432646	35058.4	6372	7184.8	48549.2	15040.4	17645.6	161194	42335.2	54955.6	28044.4	42666.4	72967.2	1789.6	17526.4	39888	21738.4	11731.6	39667.6	24625.2	80167.2
1052400	405992	286624	123199	410898	425134	272029	453293	401639	242930	332160	198039	280935	177502	153151	330656	380569	359035	371974	399294	417672	39764	7417.2	8105	57010.4	18147.6	21165.6	205299	55554	70576.8	36892	56915.6	104981	2594.8	24025.6	61396.8	31822.4	17435.2	69472.4	38242	141246
1053600	454717	323019	146008	466139	503337	316692	536135	479990	286132	412846	242296	362168	241656	171736	415436	466429	465771	458750	493371	525737	93228	16888.8	18245.6	131950	43038.8	46281.6	465568	126076	174115	85652.4	135838	244427	5334	55042	153221	72304.8	38651.6	172865	93129.2	315838
1054800	571846	413538	207226	595447	631917	442040	663694	583426	355480	509606	317760	510120	372006	180185	486109	542283	579548	512305	612256	596252	178090	32408.8	31586.4	229017	74407.2	79856.4	717204	184727	303066	143126	220573	356262	7236	89426.8	242276	108348	58612	256322	145630	442350
1056000	610184	434601	245738	651148	639999	528278	675140	579960	377185	505445	357771	575331	442357	171694	470137	539229	579476	478982	622556	562668	221366	43356.8	38342.4	271077	91877.6	99289.2	818373	205798	366232	175638	262244	400745	7905.6	109319	287816	123846	70391.2	296451	172433	507601
1057200	583953	410514	260750	641086	598690	557396	637373	544898	362656	471298	366374	594675	459361	159922	432362	514181	546946	437690	587371	517263	248412	51101.2	43081.6	297456	102204	112091	875980	218474	405558	198934	288848	426801	8407.6	123948	319758	134709	78795.6	321839	189846	550011
1058400	554677	384434	261821	613563	558873	556439	597380	508096	342534	437084	358156	591222	450198	149442	398240	490563	514692	408004	552395	479880	268516	57538.4	46293.2	318228	110260	122535	915952	229440	432080	217138	309155	445968	8766.4	135778	341578	142027	85421.6	338966	202463	582039
1059600	532803	364457	257476	583673	528174	543644	562926	476493	330255	408757	347560	579950	437388	143801	375325	470107	486407	385522	522192	451116	283093	62832.8	49045.6	334395	116944	130122	948688	238110	448452	231147	322640	459310	9072.4	145148	358300	147960	91033.2	351935	211637	605511
1060800	512800	348926	252838	555706	505529	524826	536296	449814	318484	384668	336855	564782	426877	140203	357752	450762	457548	368279	492762	429314	291062	66778.8	51239.6	346777	121448	134622	974170	247471	457160	239464	332221	470485	9357.2	151723	368815	152200	95146.4	360042	216583	622344
1062000	493679	335967	249404	526458	484404	504656	510897	427088	306776	365146	326480	550442	414353	138016	340622	431064	431739	353133	467120	411146	296373	70221.2	52295.2	355901	124474	136798	988413	254568	460306	244409	337456	477789	9404.8	156397	374292	155138	97609.2	365618	219776	631283
1063200	474658	322934	246896	498413	465180	483243	489226	407013	292870	349369	314064	535718	398886	134054	323679	413066	407805	338512	445084	395646	298435	72723.2	53276	360845	126080	138093	994699	259321	459182	246957	341082	482079	9410.8	158502	378188	157072	98966	368248	220894	637079
1064400	456546	312645	242273	473025	447627	459505	467796	388825	278206	334466	300699	521973	381377	130721	310406	394942	387624	325998	426959	381170	298111	74511.2	53754.4	364064	127742	137602	995554	262801	455812	248508	343192	484379	9238.4	159403	380709	157673	99257.6	369944	221184	638170
1065600	442150	302120	236502	450004	430150	438955	449006	373654	266874	321789	287078	506208	363738	126464	299761	378435	370223	315392	410778	367854	297743	75730.8	53888.8	364524	128600	137523	989750	264770	451649	247692	343148	484009	9018	159840	381558	157913	99660.8	370284	220929	636257
1066800	428390	293212	230402	428664	414757	419893	431683	360908	254426	310078	275281	490964	349429	122828	291975	362426	355669	305748	397220	356938	296376	76106	53618.8	364321	128213	136896	982500	265316	445099	245856	343943	482625	8785.6	159993	381171	157032	99397.2	369156	219973	630391
1068000	416654	283152	223798	411097	400607	402606	416147	349509	246018	299615	263823	474622	335630	119559	286007	348438	343735	296982	385262	346574	294022	76367.6	53782	362482	128466	136110	972747	264160	438275	244768	342338	481130	8692.4	160106	380604	156296	98731.6	366288	219092	625070
1069200	405073	273910	217082	396061	388776	387600	401684	339897	237980	290964	256569	459201	325256	117001	279807	336437	333800	289774	373902	336851	291210	76473.6	53403.6	361293	127795	135426	963318	262905	432453	242993	341128	479056	8482.4	160353	379551	154822	98304.8	362925	218094	618977
1070400	395618	265583	211609	383852	376915	374900	389753	331395	231369	283344	250116	445516	317366	115786	275199	326441	326029	282271	363563	327964	288664	76498	53371.6	357202	127591	134206	953558	260190	426162	239819	338796	475622	8240.8	160299	377439	153099	97002.4	359119	215654	610670
1071600	385032	257172	206164	372768	366150	363838	378407	323167	226374	276092	244618	431809	309475	115015	271475	318604	319805	276320	353458	320708	286350	76438	52733.6	353769	126996	134056	944624	257072	420197	238795	337010	472681	8167.2	159474	375506	150972	96238.4	354246	213876	603626
1072800	376896	250305	201274	364221	358878	354990	368822	317380	221950	271201	239873	419414	302293	115246	268494	312302	314780	270350	344494	313253	283091	76126.8	52327.2	349646	125314	132558	933646	254474	413845	236379	334527	468044	7883.6	160109	372123	148458	95259.2	348639	212250	596526
1074000	369388	243926	196539	356066	350951	345844	360417	311632	219172	265674	236823	408146	297028	116662	266199	307426	311846	265477	337079	306863	280266	75529.6	51666	346240	124281	131679	923330	251017	406958	234234	331129	463732	7700	159495	367440	146179	94402.8	343171	209836	588342
1075200	363727	236110	192890	349812	344343	338798	353727	307254	218904	261083	234000	397754	291589	118845	265526	304470	309147	261478	328960	301173	276190	74764	51750	341761	123163	130091	910840	246605	399544	231352	327983	458454	7362	158809	363157	143785	92386.8	336994	207173	578227
1076400	357980	229249	189146	342974	338522	332212	348241	303399	219912	256057	231601	388967	288350	123461	266142	303654	308407	258298	321411	296934	272078	73908.4	50949.2	336948	121563	128690	900565	243135	393162	228062	324334	451316	7208.8	158165	357291	141515	91534.8	330895	203937	568957
1077600	352800	223566	186177	338118	335349	325008	344609	301097	223709	252910	230422	380698	284279	129919	269898	303774	308901	256136	315594	292842	268793	73150.8	50260.8	331682	119202	127517	888279	238845	385421	224390	319358	446727	6886	157132	350202	139143	90025.6	323645	200593	558720
1078800	349826	217867	183897	334220	332930	319535	341878	299853	229906	249802	228508	372129	281353	138485	275904	306677	311358	256158	310040	289974	264205	72201.2	49516	326225	117881	125587	878066	235952	378058	221314	315191	440717	6672.8	156107	344188	136371	88428	317724	197377	548489
1080000	347265	212444	181286	331526	332989	314834	341974	299430	238533	246384	228607	365381	278528	149635	284635	311652	314935	257265	305553	289078	259910	70880	48644.4	321196	116010	123716	867906	232157	370738	217575	309986	433096	6386	155579	337336	133920	87094.4	310918	194198	538384
1081200	346625	208901	179356	329234	336140	311269	343868	302015	250262	245126	229386	359181	277017	163862	295712	318633	319920	260002	303175	288966	255928	69716	48169.2	315744	114064	121583	856301	228724	363132	213555	304664	425809	6128.8	153599	330718	131625	85562	305105	190990	529294
1082400	347175	205538	177883	328559	339606	308838	348770	307032	265739	244322	230328	353318	276118	180466	308624	327714	327439	263447	300886	290941	251035	68763.2	46931.2	309904	112121	120251	843062	225027	354675	210293	299511	417455	5801.2	152186	323197	128808	83546.8	298583	187574	519818
1083600	349602	203526	177398	329052	346109	306744	355506	313049	283560	244237	233004	348630	275882	199908	325131	339394	336752	268820	300374	293669	245004	67383.6	46224	304910	109900	117932	830753	221678	348022	206632	295040	409695	5621.6	151098	316545	126069	82160.4	292811	184156	510131
1084800	353280	201817	178133	329764	353636	305862	362722	320897	304822	245310	234946	343701	275435	221996	342685	352590	346004	275596	302367	298124	241230	66555.2	45111.2	298699	108430	116808	818653	218930	339041	202414	289884	402658	5284.8	149335	309658	123610	80292.8	286538	180223	500752
1086000	357604	201245	178288	333284	364548	306041	371987	331428	328143	247324	238360	341420	276902	245688	362213	368278	358675	283882	304340	303536	235897	65179.6	44375.6	293130	105793	114344	804852	215886	331671	198463	285901	394626	5108.8	147673	303293	121359	78538.4	280363	176605	491076
1087200	363542	201707	180252	336750	375114	307546	383963	342615	354850	250266	241522	339050	278472	273587	383536	385307	372550	293129	308769	310783	231883	64538.8	43403.2	288270	104110	112536	793888	211949	324248	194013	280329	387775	4839.6	146192	297222	118600	76770.8	275656	173324	483866
1088400	371977	203315	181942	342119	388206	311036	397009	355076	382634	254193	246443	337278	281890	303483	405707	403746	386055	302806	314212	317675	227642	63427.2	42298.8	283137	102407	111032	781102	209329	316450	190219	275784	379098	4548	144320	291803	116402	74836	269926	170127	474990
1089600	380174	205865	185079	347823	401475	314994	411163	369120	411626	258800	251666	337314	284800	334185	429620	421877	402000	314578	322206	325698	222889	62338.8	41330	277641	100360	109481	767615	205301	308664	186235	269342	371938	4321.2	142555	286593	113846	73179.6	265012	166318	467145
1090800	391028	209300	189062	355586	415343	320405	424189	383491	441997	264103	255780	337422	290528	366565	455026	442015	417686	327992	330617	335001	218084	61750.4	40442	272237	98608.8	107106	756306	201669	301677	182152	265317	363576	4094	140482	281461	112074	71722.8	259472	162522	458362
1092000	401790	213903	193154	363780	429944	327785	438758	399271	474033	270073	261782	339175	296958	400368	479857	461706	435756	340187	340908	345068	214003	60685.2	39374	266910	96902	105160	744426	198442	294640	177740	259218	355363	3900	139072	274669	110076	70045.6	254975	159343	449817
1093200	413059	219317	197748	374828	445049	335884	453254	413772	505161	276926	268486	342495	304096	431274	506638	481869	452428	353089	351726	353348	210131	59662	38380	262316	94694	103760	734686	194646	288211	172904	254465	348594	3678.4	136886	270597	107547	68500	249992	156044	442171
1094400	426341	225094	204193	386416	460101	346326	469312	430000	535997	283803	274745	347999	313436	463456	530367	501424	469039	366452	362877	364390	204829	58702.8	37563.2	256756	92864	101579	726060	191242	281210	169374	248626	341147	3430.8	134354	265541	105479	67177.2	245807	152031	433244
1095600	440384	232840	210031	399826	475685	357561	485028	445155	564578	291601	282502	354500	322815	495356	555125	521043	486406	380099	376507	374737	200280	57691.6	36487.2	251367	91406.4	99690	713900	186900	273634	164274	243023	335340	3248	132422	260630	103250	65290.4	241117	148520	425708
1096800	453319	241659	217060	413921	489072	369318	500235	460181	592882	298954	289692	361324	334525	521499	577808	538334	502725	395237	390050	385638	195696	57105.6	35537.6	246033	88871.2	97994.8	700577	182973	267755	160234	237718	326666	3058	129922	255842	100692	63984.8	236314	145000	416933
1098000	468423	251658	224868	429576	504072	383264	517470	477300	616927	307862	297824	369948	346116	549314	599613	555060	520333	409287	404442	397025	190599	56015.6	34550	240974	87260.8	95851.6	689664	179590	260433	156084	233188	320514	2866.4	127820	250340	98410.8	62703.6	231450	141756	408089
1099200	481320	263843	232769	446086	519781	397876	535050	493316	639674	317234	306248	380649	359381	574567	619203	568714	536483	423594	419334	408675	186584	55087.2	33726.4	235866	84990	94240.4	678576	175806	253519	151229	227432	313474	2694	125657	246435	96503.6	61168.4	226940	138408	399180
1100400	495922	275666	242192	464263	533740	413134	553331	509510	659065	326774	314284	392334	373733	597395	639095	582689	552448	439509	436014	422156	182213	54175.6	32722.8	230863	83170	92034.8	667231	172251	247478	147260	222138	306785	2547.6	122743	240725	93845.6	59504	222001	134978	390490
1101600	510084	289639	251255	481024	549535	429501	570892	525823	679281	337110	322656	404000	388498	619013	657263	597214	567544	455434	451604	435551	178003	53252	31815.2	224770	81088	89991.2	656343	168470	241645	143581	216614	300353	2376	120084	235330	91616.8	58085.2	217609	131036	381599
1102800	523734	305791	260482	499568	564716	447769	590320	543014	694208	349571	331514	418612	403829	637469	675351	610091	583146	471800	467947	449683	173505	52358	30940.4	219749	79379.6	87670	644685	164418	234069	138859	210785	293932	2260.4	117986	230209	89372.8	56250.4	212732	127460	372318
1104000	537391	323185	269620	517054	581625	464690	610576	561894	709345	361371	340614	434462	419411	651441	692640	622963	596504	489682	484464	465827	169213	51524	30139.6	214456	77173.2	85661.6	633507	160978	228917	135338	205717	287302	2133.6	115314	225926	86897.2	55204	207628	124464	364304
1105200	551399	341710	279482	536765	600436	482486	631833	579213	721148	375180	350238	450665	435996	667673	711197	635596	607655	506321	501983	482860	165169	50638	29262.1	209352	75291.6	83717.6	621222	157356	222751	131113	200730	281409	1973.2	112756	221175	84602	53736.8	202688	121051	355386
1106400	564021	362007	289829	555259	619720	500698	651658	599037	732005	389483	359158	467886	452993	680962	729217	648763	619312	524359	520246	501908	160958	49220.8	28531.6	203694	73481.2	81143.6	608950	153558	217017	127360	194847	276085	1866	110187	215848	81979.6	52483.2	198190	117876	345721
1107600	577965	384224	298858	572658	642375	518349	675304	620078	740973	406012	368205	485809	469074	692070	750566	662436	628835	543306	540250	522336	156626	47955.2	27698.4	199121	71061.2	79026.8	597989	150232	211590	123704	189777	269983	1790	107376	211192	79700	50785.6	192724	114092	337056
1108800	589762	407220	308838	591020	664194	535248	698993	641549	752628	420690	376434	504501	485271	702582	772408	676201	639967	561553	558125	544416	153119	47017.2	26993.6	193414	69328.8	76711.2	584886	146578	205723	119946	185110	263290	1704.4	104864	206550	77756	49316	188140	110908	328961
1110000	603068	431977	318073	609227	687965	552612	724315	663087	762810	436876	384956	524497	502249	710330	795937	691160	650279	582313	578665	567175	149336	46029.2	26330.4	188408	67232.8	74890.8	570706	142962	199784	117026	179727	256890	1655.6	102349	202556	75401.2	48512	183099	108482	320465
1111200	615560	457624	326926	627552	714221	570466	749864	685764	772775	454662	392976	544841	518698	719918	821107	708288	660616	602450	598326	590808	145212	44773.6	25697.2	183890	65371.2	72607.6	559719	139453	194865	113272	174471	251779	1599.2	100057	197827	73287.2	47088	178446	105542	311173
1112400	628104	484302	334278	642953	741955	586387	776435	711584	784640	472724	399866	564600	535727	728053	848589	726260	670430	621896	619262	617299	141130	43754.8	25102	178729	63080.4	70399.6	547209	136128	189791	110448	169842	245808	1512.4	97431.6	193991	71417.6	45945.2	174350	102603	302843
1113600	641697	510653	341352	658545	771742	603000	803309	736949	796692	489376	406261	584402	550551	736082	879652	743554	676979	645682	640727	644402	137314	42520.8	24503.2	174452	61062	68401.2	533682	132542	184015	107525	165747	240015	1421.2	95221.2	189901	69513.2	44998.4	169152	100422	293929
1114800	655194	538119	349094	673760	800634	618603	831994	762879	809603	506530	412120	605582	564530	740692	911981	762084	686276	667307	663630	678204	133908	41377.6	23971.2	169982	59489.6	66488.4	522308	128394	179917	105073	160153	235307	1438.4	92714.8	186920	67287.6	43695.6	164764	97730	284692
1116000	666941	564550	354772	687742	830718	634327	860408	790564	823638	524753	417398	625388	578316	746096	943430	780925	694126	690426	685890	713034	131202	40266.8	23380	165457	57774.8	64691.2	508137	124928	175202	102783	156114	230715	1412	90658.4	182969	65390.8	42956.4	160132	95001.2	275814
1117200	680946	591546	360910	702140	860592	648316	888130	815866	835479	544017	422231	645050	591859	748700	976799	798785	701040	711826	709508	748554	127472	38942.8	22923.3	161448	55520.4	62924	495052	120738	170866	100716	151657	225512	1369.6	88503.6	180226	63540.8	41992.4	155425	92829.6	267553
1118400	692532	616139	366242	715351	890162	661291	916160	843823	848008	561922	426730	663148	604590	751139	1010370	817294	707182	735308	731422	781518	124882	37911.6	22586.8	157249	53990.4	61071.2	481329	117767	167638	98794	148260	222043	1390.4	86995.2	177076	61798.4	40916	151498	90416.4	259671
1119600	704327	640814	370480	727808	919482	673709	943246	869788	859430	578481	429931	680907	613962	753480	1041020	833431	711889	757754	754397	813973	122226	36779.6	22138.8	153210	52492	59846.4	470179	114348	163899	97507.2	145122	217787	1372.8	85284.8	175237	59998.4	40276.8	147367	88626	252521
1120800	714940	665348	375115	739057	948569	682982	969304	897508	870958	596664	431552	697486	623777	755635	1070600	849750	715389	777762	775890	845978	120280	35368.8	22236.4	149600	50866	58424	458811	110751	160874	96060.4	142276	214865	1429.2	84114.8	173995	58619.6	39387.2	143668	86700.4	245243
1122000	723124	685330	377188	747766	975427	692426	995184	920036	878550	614435	433946	712866	633156	752540	1094990	864782	718082	798631	796783	874859	118185	34139.6	21871.2	146830	49518.8	57420.8	448174	107225	159300	95024	139867	211492	1463.2	82944	173119	57085.2	38977.2	140345	85361.6	239348
1123200	731772	705171	380021	756427	1000850	701478	1019580	944624	885711	628430	434492	724522	641340	748908	1121080	877226	717702	817377	815654	899943	116168	33398.8	21838.8	143657	48476.8	56518.8	438954	104100	156638	94518	138024	208120	1500.8	81902.4	171928	55787.2	38146.8	137512	83972.4	233569
1124400	739145	721589	380947	762330	1024050	707825	1040720	964972	888908	641300	435341	736620	647067	742627	1141160	889344	718499	834182	832020	923993	115068	32358	21627.2	141271	47455.6	55721.2	429751	101021	155314	93948	136292	206286	1565.6	81507.2	171989	54736.8	37766	134863	83427.2	228088
1125600	746635	737946	381796	766812	1042100	713312	1060200	981974	889993	655444	434902	745915	650552	735406	1159400	900775	716057	850006	848954	946426	114345	31242.4	21812	139807	46397.2	55072	422810	98726	154733	93728	135386	203574	1617.92	80993.6	171581	53550.4	37382.8	132563	82646.8	223447
1126800	750998	753531	382772	769358	1059450	716766	1073780	998339	888848	664844	433820	753422	651986	723618	1171170	908181	714750	863940	860074	965817	113402	30593.6	21734.8	137850	45628.4	54808	416846	95956	154428	94072.8	134358	202441	1639.6	80908	173344	53020	37293.2	130582	82506.4	219063
1128000	756474	764859	382452	773196	1072070	718419	1085110	1010100	885274	672469	431693	759757	653386	708866	1176690	913832	711479	875586	872707	980520	113435	30058.8	21963.6	136596	45120.8	54785.2	413274	93965.2	155117	95526.4	134806	201483	1807.2	81017.2	175502	52703.6	37031.6	129546	82662.8	216140
1129200	759302	775016	381103	774550	1081160	718408	1097050	1017560	877009	679047	429691	763804	652488	693376	1180980	915641	706728	884824	879840	993068	114225	29412.4	22181.2	135986	44749.6	55003.6	409324	92737.6	156451	95963.6	134584	200416	1925.6	81262.9	176481	52191.2	36620.4	128376	83057.2	213646
1130400	761324	780598	379260	773934	1086790	715614	1104890	1023920	865461	683005	426855	768010	652666	671034	1178010	915874	701776	893314	887232	1002400	114789	29111.6	22398	136492	44807.6	55505.6	408757	90882.8	157756	97321.2	136040	200145	2026	81784.8	179532	52174.4	37128.8	128413	83584	212108
1131600	761246	783229	376657	771352	1086420	713298	1108480	1024310	852455	685514	422544	770493	651060	652137	1173200	914319	694384	898137	891392	1006830	116371	28662	22586.4	136597	44465.2	56406.8	407946	89945.6	160010	98655.2	138152	200296	2182.8	83169.6	182422	52362.4	37184	128070	84699.2	211300
1132800	760007	785076	373543	769199	1085080	708674	1109080	1021260	836198	685718	417735	770634	646640	630074	1161640	908751	686997	901092	892005	1006790	117950	28424	22798	137470	44799.6	57341.2	410156	89628.4	162144	100274	141209	201904	2263.6	84366.4	186868	52992	37406	129146	85926.4	212400
1134000	756146	783229	371098	762916	1079750	702863	1106140	1018220	817454	684276	412395	768718	641041	607507	1142420	899929	679240	901324	891303	1004570	120510	28288.8	23072	138640	45456	58586.8	413452	89225.2	165632	102339	144255	202021	2508	85400.4	191291	53755.2	37731.2	130187	87398	213707
1135200	753081	778432	368188	756622	1070780	696800	1099170	1008710	796236	679944	407276	766095	635927	584559	1123640	890290	669770	898344	888489	1001130	122831	28411.2	23543.6	140553	45846.4	60018.8	417691	89613.2	169460	104462	148314	204182	2789.6	87706.4	196080	54659.2	38092.4	132745	89096.4	215718
1136400	748351	769713	364998	749623	1058600	689650	1088910	996436	773396	674620	401087	761732	628906	560429	1097890	876229	660652	890019	884384	994930	126230	28268.8	23874.8	142888	46888	61700	424696	90418.4	173043	106386	152529	206497	2856.4	89378.4	201458	55838	38133.2	134851	91436.4	219984
1137600	742770	759818	361432	742683	1042520	680902	1077950	982104	750277	667859	395334	757338	620970	536277	1072340	862305	649542	883046	877067	982660	129554	28586.4	24227.6	146276	47870.4	63455.6	432364	91980.4	177984	109166	157355	209255	3141.6	90826	207302	57598.8	38881.6	138274	94066.3	224562
1138800	733237	748632	357643	732824	1025280	672166	1063070	968384	724689	659166	388606	752172	613530	513806	1043350	845284	633569	873211	863730	967018	131232	28634.8	23711.6	144973	47468.4	63853.6	419636	90907.2	171720	101936	154500	195068	3096.8	86981.6	184281	55126.8	34122.8	120847	85850	195371
1140000	683582	700958	311043	688301	941362	617304	967026	884151	640913	582571	333166	673073	474418	508184	925468	732443	511663	803985	752248	833690	95025.6	19913.6	15090	103506	32030	47332.4	265284	62625.2	106864	58762.4	105288	114547	1961.2	55183.6	98856.8	36375.4	19070	67237.2	51518.8	108844
1141200	537703	543703	204681	527138	731339	438622	763127	688908	479316	444224	237716	481872	294216	420889	705948	566790	393516	663302	586531	652408	52301.6	10539.2	8261.6	59139.2	17053.2	27007.2	145057	36696.4	58573.2	33656.8	60951.2	64014.8	1320.4	32009.6	56306	22137.6	11392	39781.6	29842	65754.8
1142400	470970	450052	161747	451234	652403	336207	683483	610800	386380	397772	207097	393736	236479	366194	618176	506430	363237	623584	533196	604664	35008.4	7035.6	6031.6	39979.6	11192.4	17860	98826.8	25624.4	39565.6	24388	40741.6	45562	1086.8	21599.2	40148	15583.2	8042.8	28467.6	20994	47110.8
1143600	445812	411137	140953	423544	618221	292371	642358	574482	342148	375275	188538	355266	210472	331623	580547	468848	336860	599842	505826	577795	26374.8	5335.2	4842.4	30792.4	8628.8	13528.4	80062.4	21269.2	30869.2	18897.6	31097.6	36640	971.2	16026	32200.4	12569.2	6308.4	23191.6	16711.6	39019.6
1144800	427542	387548	129274	406038	588495	267253	611649	544670	320497	356822	176926	331894	195691	308259	549868	441154	319163	569160	483106	557850	22348.4	4457.2	4215.2	26603.6	7252.4	11390.4	72459.6	19330.8	26651.2	16137.6	27222.8	32370.8	990.4	13312.4	28288.8	11302.8	5497.6	20639.2	14473.6	35299.2
1146000	409924	366518	122415	390048	554355	252450	579697	515864	303092	343958	169184	314999	185779	288374	516161	416794	305917	535171	461462	534782	20619.6	4048.4	3780	24832.4	6600	10376.7	71660	19458.4	25141.6	14805.6	25394.4	31508.8	1026	11876	26677.2	11017.2	5188.4	19908	13585.2	35008.8
1147200	398402	347642	119555	373293	524477	243451	551392	493689	288796	334254	164027	303970	178152	270300	485854	399054	294245	506046	442337	511209	20448.8	3890.8	3397.2	24601.6	6396.8	10324	74898.4	20294.8	25131.6	14466.4	25702.4	32081.2	1033.6	11554	26664.4	11152	4924.8	20372	13672	36826.8
1148400	385086	330816	117765	359159	496804	236307	523425	473138	274666	324269	158319	297373	173104	254655	457112	382448	284922	475086	426120	485923	21140.4	4065.6	3208.4	25633.2	6562.8	10533.2	83448.8	22176.8	26425.4	14836.8	26768.4	33769.2	1139.2	11564.4	27231.2	11593.2	5058.4	21195.2	14137.6	39996
1149600	371700	314758	116504	346371	466388	229607	495973	450125	260078	313897	151866	291056	168349	240452	428517	363787	274929	443806	409456	460664	22596	4419.2	3139.2	27003.2	6971.6	11109.6	92316	24621.6	28253.6	15202.4	28722.8	36432.4	1304.4	11895.6	28738	12460	5285.2	22880	14509.2	44308.4
1150800	358509	297249	114795	335301	440076	223570	469551	428399	247481	303424	146424	285524	163276	227131	399971	345395	262662	415905	391530	434612	24084.8	4719.2	3013.6	28955.2	7458	11828	102659	27239.6	30283.6	15928.8	30208	39344.8	1397.6	12315.2	30350.4	13544.4	5416.8	24654	15367.2	48566
1152000	344095	280914	112484	323916	415246	217186	445027	406867	233070	293109	140217	279772	158710	216042	374061	326458	250880	390595	375125	410139	25974	5206.8	2979.6	31131.6	7973.2	12743.2	113114	30119.6	32711.2	16514.8	32340.8	42702	1550.8	12873.2	32460	14580.4	5633.2	27112	16366	54286.8
1153200	330632	267244	110130	310176	392312	210818	421482	386024	220701	282132	135042	275333	154037	207135	351557	311072	240480	374988	361656	399346	29890.4	6236.8	3303.6	36913.2	9712.8	15117.6	146222	39503.2	42566.8	21833.6	42605.2	62816.8	2302.8	17343.6	53656.4	22001.6	8600.8	48523.6	25249.6	96732.8
1154400	372219	302481	132228	354298	472369	247729	506909	466147	257512	360888	162841	354178	207872	233339	440243	392108	308698	468664	448962	516864	71256	14444.8	7384.4	86530	22850.4	32436.4	347844	91344.8	109928	51858.4	101264	151710	4612	39027.6	138094	51040.8	18574.8	123012	60797.6	222005
1155600	474746	389906	193384	463065	599014	349749	634197	566860	321309	451545	209014	492357	319132	247244	510855	469667	387428	520902	552309	595546	137017	27091.2	12966.4	151300	41072.8	56158.8	551682	136282	197167	88556.4	165758	227699	6135.2	63807.1	223130	76957.6	27791.6	185593	95688.8	315982
1156800	509674	408801	233030	515481	605344	424260	646888	560208	343578	444153	232145	549437	380242	237702	490852	468877	401170	485064	564907	560107	172072	36028.4	16144.4	181505	52113.3	70429.6	641144	152858	243066	109437	197765	258793	6841.6	79232.8	269060	89602	33633.6	217813	114048	367300
1158000	490792	387615	249096	517302	562142	452418	611134	524325	333788	414426	238896	565362	399033	223823	450160	447276	388395	443485	539169	514190	193189	43065.6	18399.6	199759	59370.8	80602	696988	163924	271937	125051	218802	278041	7350.8	89937.9	300364	97735.2	37705.6	237896	124968	400032
1159200	464057	363395	250834	501936	520817	457397	572294	488072	316483	385172	237066	562292	394430	210510	414644	425751	368378	412322	508054	477328	208452	47929.6	20021.6	215254	64923.2	87473.2	738370	173048	291689	137988	233219	292516	7569.2	98267.2	322458	104127	41326.8	252146	133904	425201
1160400	443889	345910	246856	482221	489588	450761	540820	457428	303980	362800	231516	552526	384944	200749	390740	407699	351349	390474	479106	447107	220061	52622	21134	226551	68926	93086.4	772111	180582	303902	148879	243568	303352	7930.8	105401	337721	108094	43953.6	261610	140805	441282
1161600	424925	332417	242371	459928	462182	437809	516142	433132	293287	341177	225129	540484	376622	194658	372760	389310	334653	372983	451726	423944	226304	56534.8	22194.4	235768	72599.2	96704.8	796459	187007	311802	155116	249667	311823	8192.8	110104	347734	111703	46235.6	268778	144740	453124
1162800	406478	320582	240273	439098	440284	423243	491548	412685	285002	322881	220028	526877	366641	188736	357048	371678	320632	358968	427543	403799	229634	59425.6	22977.1	243802	74947.6	98172.4	810398	193620	315558	158054	252952	318538	8317.6	113383	355024	113798	47960.8	273663	147045	460906
1164000	389248	310474	238343	418610	421544	408424	471119	394682	273482	306040	214133	514596	355528	181788	341228	354949	306046	345662	406564	385520	230986	62392.4	23722.8	248176	76688.4	98934.4	815840	198921	316431	160525	255132	323930	8292.4	114668	358740	115752	49180.8	277460	148397	464366
1165200	373419	301196	235580	398576	404380	392458	451776	379432	261040	292853	207376	501741	342132	175563	328328	339426	294289	334633	387608	369985	231090	63897.6	24225.6	252079	77057.2	99099.6	814648	202138	314936	160619	256050	326734	8199.6	115090	362513	116181	49637.6	280415	148356	465536
1166400	360640	291286	230731	379616	388578	376945	434030	366297	250385	281451	200398	487697	327708	169452	316478	326052	281774	325359	371008	355628	230951	65386.8	24497.2	254152	78106.4	98554.4	810525	204581	311826	161137	256025	328223	8069.2	115094	363117	116259	49817.2	282093	148662	465203
1167600	347528	282008	224892	362474	373706	361626	418722	354044	240513	271530	193386	472170	314292	164416	307151	313894	272687	315577	357501	343005	230256	66030	24930.4	255391	78286.8	97873.2	803483	205436	309094	160450	256383	328938	7962	114663	363054	115628	50036	282758	148188	462609
1168800	337170	273026	218498	346940	361264	347493	404524	342879	232360	263137	186780	456696	303711	160959	298989	303374	263453	306634	345611	330738	228496	66842.8	25120.8	255466	78076	96685.6	794722	205890	304876	159576	256708	328863	7702.8	114376	362403	114979	50285.6	281556	147900	458939
1170000	328014	264470	211199	333953	349687	334969	390759	332185	225769	256429	180924	441821	295634	157524	291699	292778	256758	299182	336710	319830	227637	66881.6	25228	256071	77826	96445.2	786003	204833	301819	158832	256386	328651	7574.4	113665	360561	114683	50177.1	280354	147346	456434
1171200	320997	256294	205578	324073	338736	323356	376329	323680	220007	250213	176457	426667	287630	155365	285094	284612	251483	291661	327737	309445	225079	66792.4	25382.4	255245	77600	95619.2	776921	203386	297179	157325	255463	327638	7355.2	113253	358424	113644	49942.4	277550	146846	451148
1172400	314179	248721	199931	314819	329734	314498	365785	316066	214911	245314	172109	412705	280392	153736	280421	276927	247084	283961	319816	300750	222936	66807.6	25279.2	254255	76908	94567.9	766383	201079	292578	155901	253501	326290	7157.6	112635	354887	112842	49532.4	274743	145937	445620
1173600	307704	241288	196382	307852	321496	306432	355282	310308	211986	240518	169157	400959	273985	152601	275269	270779	243810	278666	312310	292029	221340	66782.4	25397.6	252264	76248.4	93466	755874	198123	287987	154821	252087	323366	7035.2	112405	350448	111600	48969.2	270622	144972	439138
1174800	302576	234996	191568	300706	315224	298238	346124	304365	208961	236021	166409	389070	269578	153270	271342	265568	241236	273397	305540	286515	218603	65996	25375.4	249905	75451.2	92158.4	747357	195514	284029	152920	249653	319785	6734	110917	345966	110412	48613.2	267084	143363	433183
1176000	298196	227318	188379	294698	308707	291546	338681	299594	208190	233141	164485	378796	265984	154584	268013	261935	239834	268582	300475	280126	216150	65184.8	25395.2	246426	75117.2	91356	735098	192196	279647	151370	248085	316828	6502.8	110836	340916	108385	48319.6	262544	141815	425769
1177200	294180	220903	184918	289620	303528	285677	330748	295425	207972	230178	162832	369544	260488	157748	265848	258724	239555	263959	295321	274489	213683	65070	25306	243660	74015.2	90025.6	725972	190137	274524	150171	245794	312935	6224.8	110038	336579	106842	47659.6	258158	139688	417423
1178400	291759	214729	181810	286210	298960	280304	324852	292338	209758	227915	161710	360547	256597	161733	265686	256971	239714	259602	290321	271470	210449	64004	25188	239928	73252.8	88830.4	715611	187003	269803	148371	242451	308896	5978.8	108872	330751	105132	47244	253584	138578	409814
1179600	288738	209525	179428	281900	296227	276118	320391	291298	212356	224968	160622	353368	254438	167730	265616	256041	242043	256534	286338	267632	207214	63343.2	24942	235850	71948.8	87679.2	707291	184668	265208	146459	239071	303825	5699.2	107784	323820	102918	46589.6	249609	136013	401245
1180800	286760	204388	176869	279511	294290	271348	317378	291269	217448	223441	160310	346729	251108	174860	267561	256080	245299	254950	283233	265507	203824	62715.6	24759.2	232852	70978	86030	697114	181264	259446	144302	235829	299276	5508.4	107082	317314	101234	45727.2	244175	133976	393429
1182000	285620	199617	175278	277360	292310	267042	314884	292544	223769	221917	159459	340254	248750	185002	270446	258425	248688	254755	280270	262870	200404	61589.6	24555.6	229290	69946.8	84822.8	686679	178351	253906	142356	232944	295471	5218	106512	309769	99572.4	45322.8	239838	131761	385012
1183200	284621	195837	173372	275221	294005	264264	313857	295268	233259	221749	159463	334977	247582	196881	275428	259908	254178	254639	278373	262154	197054	60572	24341.6	224732	68693.2	83465.6	676585	175338	249255	140145	229242	289922	5065.2	105223	303500	97236	44496.8	234644	129518	375467
1184400	284319	191626	171774	274198	295184	261137	314840	298758	244267	222151	160035	330338	246611	211846	281806	264346	261057	255728	277680	262247	193608	59686	24142	221639	67782.4	82316.4	668809	172525	243883	137928	225585	286034	4771.6	104292	296494	95462	43624.8	230240	127461	368956
1185600	285231	189038	171555	273635	298463	258756	316497	303624	256253	223107	161316	325865	246585	228548	290317	269198	268721	257745	277583	263038	190176	58545.6	23686.4	218227	66837.6	80482.8	658962	169930	239099	135632	221515	280269	4628	103085	290265	93352.8	42758	224901	125101	361605
1186800	287392	187153	171372	273954	302316	257656	319784	310447	270639	224454	162950	322078	246269	249230	300421	275700	277520	260928	278900	265467	186287	57649.2	23396	213756	65087.6	79076	648671	166876	233457	133017	217524	275168	4425.2	101924	283416	91193.6	42140	220216	122366	355033
1188000	290209	186602	170716	274228	307928	256299	324216	318073	287266	227310	164558	319019	247588	270788	311131	283209	287302	264896	281472	267865	182892	56936	23207.6	210569	64000.8	77771.6	640058	164336	228682	130960	213648	270132	4177.2	100930	277496	89411.2	41401.6	215428	120171	347211
1189200	295299	185703	171544	276424	314376	256320	330406	326102	305364	230330	166446	317780	249652	295283	323718	292407	297876	270127	285662	271282	178989	55865.2	22711.2	207715	63054.8	76327.2	630969	161616	224197	127927	209040	265798	3891.2	99917.6	272063	87757.6	40716.8	211383	117956	341005
1190400	299605	186028	172692	278664	321960	258087	337188	335444	324431	233543	168704	316904	252390	322691	337957	301516	308758	276000	290678	276103	175890	54959.2	22417.2	203387	61787.6	75058.4	622645	159510	218554	125143	205459	260670	3687.2	98731.6	265650	85995.2	39821.6	207231	115709	334151
1191600	305077	187354	173284	281876	329558	259791	345032	345138	344702	237911	172142	316470	256043	352636	352764	312110	320156	282733	295820	280142	172164	53874.4	22048.4	200180	60677.2	73319.6	613352	156435	213651	123084	201364	255852	3476	96982	259880	84223.2	39223.6	203025	113522	327388
1192800	312123	188974	176084	286261	338938	262274	354362	355850	366232	242192	175074	318266	260635	382992	368162	322484	330920	289775	302572	285522	168647	53132.8	21782	196590	59584.8	72190.8	604898	153627	209220	120634	197463	250868	3290	95866	254253	82688	38398.8	198213	111744	320683
1194000	319557	192510	178041	290500	349051	266520	363798	368206	387085	248024	178960	320204	266764	413795	384630	333957	342070	297354	311511	292002	164945	51935.6	21376.8	193258	58408.8	70569.6	595118	150382	204206	117576	193398	246006	3124	94686.4	249299	80864.4	37583.2	194579	109314	313858
1195200	327380	196086	181352	296717	358687	270718	373420	378780	408711	253513	182661	323412	273714	443942	400793	344246	353582	306287	320630	298223	161228	51477.2	20999.6	189222	57197.6	69560	585870	148089	199699	115220	188404	240764	2939.6	93131.2	243836	79054.8	36908.8	190083	106836	307799
1196400	336286	200627	185152	303040	368490	275289	385571	389406	431160	260730	187021	328523	279863	475218	417797	355113	365065	315354	330799	305909	157804	50394.8	20576.8	186199	55937.6	68226.4	576572	145114	195188	112388	184912	236609	2816	91356	237929	77268.4	36028.4	186376	104278	301419
1197600	346872	206218	189751	312082	377850	281946	397377	401837	453075	268056	191634	334035	287483	506080	433870	364268	376564	325571	341979	314198	154096	49351.6	20206	182615	54999.2	66473.2	567519	142749	189997	109578	180987	232090	2587.6	89407.6	232797	75863.6	35401.2	182658	102302	294838
1198800	356369	213693	194956	319828	388498	289283	410420	414065	474514	276283	196424	341969	297562	535520	450905	373888	387479	335579	353452	322473	150466	48851.6	19743.6	178630	53886.4	65277.6	559190	139328	185295	106702	177570	226738	2471.6	88212	227439	73824	34581.6	178766	100140	289125
1200000	368578	221984	199783	330755	398474	297522	424575	427038	495062	284631	201940	350107	307612	560765	468211	384326	397738	346544	366660	331981	146999	47680.4	19511.6	175002	53140.8	63873.6	549632	136685	180420	104080	173593	222525	2314	85971.6	222342	72515.6	33969.2	174705	97380	282574
1201200	379445	231559	206540	343044	409454	307276	439366	438936	515637	296284	207358	359884	318217	585975	484302	393374	408140	357452	380537	341389	143182	46762.8	18932.4	171359	51725.2	62578.8	539910	133910	175313	101777	169216	217419	2165.2	84613.6	217511	70985.6	33037.6	170156	95193.6	275286
1202400	391344	242047	212987	355283	420628	316894	455866	451950	537156	306954	212124	371712	330433	611310	500323	403810	418022	369839	394568	351630	139534	45905.2	18709.6	167154	50704.8	60617.6	530842	131164	170345	99558.4	165582	212374	2082.8	82686.4	211820	68942	32217.6	166030	93142.8	268442
1203600	402428	253826	219313	369527	433644	328199	472398	466083	557417	319762	217580	383790	341937	634400	515907	412782	427556	382215	409953	363040	135694	44878.8	18208.8	163379	49656.8	59403.6	520048	128330	165884	96225.6	161658	207389	1892.8	80623.6	205759	67413.2	31488.4	162321	90742.8	262174
1204800	415030	267664	227140	383355	448417	339652	492729	481101	576679	332968	224178	397064	354418	661162	533799	422381	436074	395265	427726	374986	132484	43927.2	17909.2	159395	48504	58148.8	511494	125326	161524	93797.6	157248	202699	1744.4	78813.6	201279	65741.6	30538	158116	88123.6	254926
1206000	425816	283575	234681	397777	464404	352455	512723	499247	596344	346258	230024	413155	368492	682065	552385	433314	444337	409418	443146	388064	128928	43159.6	17274	156150	47078.4	56347.2	502170	122412	156468	91170	153449	198314	1681.2	77511.2	197206	64059.2	30262.4	154246	86306	248981
1207200	439350	300381	242693	413247	481267	365524	532311	512215	615700	360719	236919	428224	381432	700876	572058	444276	453423	424791	459399	401138	125664	42193.2	17022.8	151918	45939.2	55220.4	491962	119750	152226	88691.2	149404	193810	1630.4	75600.4	191901	62303.6	29527.1	150362	84350.8	241878
1208400	451049	318147	250331	428530	499140	378240	553701	529325	632054	375641	242614	445462	395222	718018	591498	456354	458954	441361	476733	415514	121942	41250.8	16640	148794	44880.4	53495.6	481828	116925	148268	86533.2	145418	189347	1504	73320.4	187976	60758.4	28603.6	146321	81996.8	234926
1209600	462557	337625	257567	443800	516712	393590	574833	545502	650253	391703	248395	462692	408266	734666	613882	467769	465470	457340	493500	430714	118821	40439.6	16210.4	144590	44113.2	51905.2	470985	114449	143977	83784	141619	183714	1439.6	71516.8	181853	59429.2	28116.8	142221	79319.6	229128
1210800	474129	357456	264928	457998	537076	407646	597165	564642	668080	406813	253889	480640	423134	750092	637674	480502	471227	475446	511528	448483	115724	39300.8	15914.8	141598	42569.2	50416.4	459006	111306	139090	81563.2	138183	179655	1396	69685.6	177112	57516.8	27108.8	138395	77462.8	223685
1212000	485204	379597	272611	472627	557733	420897	620151	583096	687184	422468	259980	499905	436816	764126	662595	494424	477251	493641	528128	466860	112268	38288.4	15539.2	137910	41577.9	49168.4	448436	108501	135575	79451.2	134521	175506	1330.8	67725.6	173213	55703.2	26691.6	134789	75465.2	218181
1213200	496309	401942	280210	487682	579368	435157	643088	601269	704766	437786	264000	519863	450395	777785	688219	508451	482800	512987	546516	485289	109041	37474.2	15220.4	133758	40558	47590.4	436984	105461	131882	77386.4	130866	170677	1303.6	66374	168592	54449.2	26073.6	130986	73306.8	211700
1214400	508017	423266	287208	500884	601921	450302	668488	622965	724983	453155	269981	539685	464036	793226	716483	523620	486700	532580	562912	508316	106434	36614.8	14948.4	130440	39414.4	46197.6	426761	102710	128612	75237.6	127311	166650	1250	64592.8	164476	52630.4	25619.6	126437	71538.4	205180
1215600	517656	446008	294098	514253	624283	464883	693085	644299	744226	467821	274512	558725	476287	806480	747369	540535	491089	553264	583266	530903	103558	35582.4	14693.6	127411	38115.2	44761.6	416690	99574.4	124710	74083.6	124937	162478	1232.4	63032.8	160428	51291.6	24996.8	122652	69402.4	198997
1216800	527030	469088	299660	527624	646049	478866	720072	665934	764072	483012	278282	579215	488806	821448	773872	555423	494750	573993	600870	552910	100860	34430.8	14387.2	124064	37331.2	43447.2	405593	96767.6	121468	71872.4	121596	158780	1232.4	61734.4	156658	49915.8	24507.2	119926	67362.4	192587
