# Supplementary material for: The singularity response reveals entrainment properties of the plant circadian clock
Source: Nat Commun. 2021 Feb 8;12:864. doi: 10.1038/s41467-021-21167-7 (PMC7870946; doi:10.1038/s41467-021-21167-7)
Supplement: Supplementary file 4 — Source Data [file 41467_2021_21167_MOESM4_ESM.zip › raw_bioluminescence/PRC_measurement/4h+10C (Figure 2, Supplementary Figure 4)/+10C_39h_T=30h.xlsx]

## Sheet: +10C_39h_T=30h
time (second)	CCA1 No. 1	CCA1 No. 2	CCA1 No. 3	CCA1 No. 4	CCA1 No. 5	CCA1 No. 6	CCA1 No. 7	CCA1 No. 8	CCA1 No. 9	CCA1 No. 10	CCA1 No. 11	CCA1 No. 12	CCA1 No. 13	CCA1 No. 14	CCA1 No. 15	CCA1 No. 16	CCA1 No. 17	CCA1 No. 18	CCA1 No. 19	CCA1 No. 20	TOC1 No. 1	TOC1 No. 2	TOC1 No. 3	TOC1 No. 4	TOC1 No. 5	TOC1 No. 6	TOC1 No. 7	TOC1 No. 8	TOC1 No. 9	TOC1 No. 10	TOC1 No. 11	TOC1 No. 12	TOC1 No. 13	TOC1 No. 14	TOC1 No. 15	TOC1 No. 16	TOC1 No. 17	TOC1 No. 18	TOC1 No. 19	TOC1 No. 20
1200	297472	215944	210405	111914	207573	214818	534070	360463	203015	293823	283370	371063	223089	384148	459568	215840	232741	298646	368192	290641	66727.2	25597.1	62594.4	57536	31035.8	54865.6	52774.3	23255.2	44205	43218	43105.8	47846	59193.2	54680.4	35344	40512.9	13664.8	45944	45409.6	39396.4
2400	340115	249264	248796	133094	153483	292598	581772	410010	240965	288149	337040	447514	297928	506842	541176	295470	269552	348357	461776	403288	75063.6	27650.8	70366.7	62570.8	32646.7	59482.4	53772	27797.9	50335.2	49602.1	45294.8	49298.8	62009.2	55244.4	39080	40234.4	15342.9	45702.8	41970	43102.9
3600	436760	295763	318274	167621	131625	357650	680475	471912	299773	311005	386836	522051	363724	584005	622496	401346	334254	408262	536979	455008	72837.5	28423.6	68864	65462.1	30692.4	56123.3	50863.6	28630.8	51962.9	45392	41607.9	46312	57582.4	57672.4	38255.6	37346.7	14580	42692.5	36611.2	42230.4
4800	491870	314929	375865	194886	126333	372113	733492	527042	340338	318193	426852	575919	404377	639075	663848	446123	382506	451118	609322	489893	69388	25979.6	65815.4	64762	27658.3	50851.2	45962	26611.7	51404	40240.8	37469.2	43548.4	55366	55918	36958.8	34607.2	13785.4	40142.8	32480.4	38848.8
6000	547038	333596	425662	212687	126913	382507	741683	565911	356128	324602	459076	607192	441004	668039	675400	496646	402551	472652	649286	515009	68598	24097.2	62080	61335	23949.6	44557.9	41108	22730	48083.3	36310	32415.4	39569.6	51326	51078.8	33329.2	29892.5	12219.2	36519.2	28673.2	35050
7200	572376	346790	447802	213772	124477	377273	703523	560098	346264	322694	462129	593701	443203	647772	657828	498668	397472	465187	640952	502592	63877.6	21800	56876.7	56981.6	21027.1	38838.8	36109.2	19073.2	42852.8	32252.9	28074	35900	46742	45950.4	28859.2	25594.8	10553.3	32398	24549.6	31508.8
8400	547841	332580	438095	201161	116782	352273	648120	529458	330744	306289	440096	550453	419622	592848	611588	457938	375678	439955	599292	477260	58639.6	20167.2	51026	52493.3	18736.8	34276.3	32194.8	16432	36999.2	29178	24605	32886.4	43323.6	41868.4	25049.6	22436.3	9216.4	29260.4	21955.6	28710.8
9600	507803	302222	414534	186336	104822	316177	574814	490280	316417	290200	414317	518277	381027	529112	560865	407648	360751	424253	553299	455397	54934	19254.8	46499.2	49116.8	17477.5	31442.4	30134.6	14966.4	33554.8	28031.3	22728	30633.3	40956.4	39133.2	22527.1	20522.4	8503.75	27145.2	20145.4	27062
10800	477784	274549	382118	172460	92684.8	283688	511761	467079	307817	280620	397866	476707	345157	475691	522482	367487	345974	409504	506191	438065	53520.8	18750.4	44098.8	46524.6	16764	30171.3	29328.4	14079.2	31717.6	27442.4	21924.6	29762	39888.3	37153.6	21507.2	19761.3	7973.6	26036.3	19177.6	25802.8
12000	452183	252145	342319	159877	81185.8	252192	450294	442406	295558	272406	378215	432354	312005	432267	481721	330714	334435	396189	462936	424974	52674	18401.3	43640	44768.8	16528.8	29737.2	29121.7	13645.2	31078.4	27029.6	21415.6	28939.6	39280.8	35874.6	20992.4	19157.2	7770.42	25292.4	18605	25506.4
13200	425357	234504	309022	151386	71388	229758	400302	424906	284217	263940	363924	392139	281392	396367	447657	305464	318134	381126	417282	410253	52703.8	18276	43326.3	43414.8	16898	29995.4	28855.6	13380.4	30635.2	27068.8	21442.1	28482.8	38897.1	34106	20997.5	19211.2	7746.8	25135	18350	25246.7
14400	398604	222559	284406	145654	63198.3	213820	354778	405138	273384	253723	351442	357226	261500	367100	414484	286676	304477	368163	380056	392291	54191.2	18304.2	43538.8	42416.7	17008.4	30218.4	29092.1	13572.8	30454.2	27206.4	21752.8	28746.7	39138.8	33066.7	20863.6	19039.6	7836	25381.6	18762.9	25249.6
15600	374463	213016	258758	146400	57891.2	203558	316580	381614	259703	242670	337938	325349	247709	340268	386398	266502	283498	351595	346702	372881	55227.1	18624	43707.5	42414.8	17370.8	30714.8	28972.4	13849.2	31381.2	27810.4	22078.8	29463.6	39694.6	32697.2	21124.6	19354	8040.4	26595	19314	25558.8
16800	350411	203763	242363	147298	52561.7	191401	282158	359618	246772	232072	331306	300451	234020	319997	360287	247732	268969	334620	320813	355878	57493.6	19171.3	44446.8	42910.8	17528	31492.4	29887.5	14347.6	32955	28644	22627.1	30337.2	40848.8	33511.3	21982.4	19881.7	8445.2	27880.8	20657.9	26226.4
18000	332006	196848	226687	148776	49084.8	182555	251216	334692	232952	220538	322703	275977	220413	300915	334181	232145	248626	317538	298698	337950	60443.6	20068.4	45901.7	44509.2	18057.9	32917.2	30838.8	15207.5	34762.8	29921.7	23392	32188.4	42564	35260.4	22900.4	20864	8735.83	30336	21690	27071.3
19200	312472	189112	209123	149013	45523.2	173427	228400	313718	225155	211099	313716	256186	208504	285158	307576	220460	231880	300598	282324	319624	64895.8	21071.6	47732.4	46805.4	18488.8	34750.8	32595.6	16434.8	37378.3	31912.8	24182.1	34090.4	45564.4	38241.2	24470	22328.8	9359.6	32803.3	23483.6	28748
20400	294199	181910	191698	149838	42632.4	164811	205147	287649	215620	201679	298671	236552	194787	269370	282883	210703	214961	283550	263272	301455	70068	22489.2	50685.6	49798	19793.8	37066	34884.2	17801.6	40543.2	33937.5	25615.6	36826.7	48799.6	41775.6	26517.5	24091.6	10158.3	35928.8	25998.3	30864
21600	276498	175141	175126	150491	40305.6	155735	187160	268554	209587	194752	285071	218964	184313	256172	260690	201383	199574	265151	243136	284298	77000	24212	54925.6	54183.3	20910	39985	37765.6	19395.4	44042	36741.2	27370.8	39705.6	53503.3	46423.2	29090	26621.3	11093.6	39286.3	29649.6	33832
22800	260552	168175	160128	148226	38657.1	146099	166071	245542	201152	185297	269028	199517	173915	243189	241621	193104	184713	248515	221637	266665	85859.2	26680.4	60534	59150.4	22829.2	43960.8	41373.3	21242.8	48486.4	40213.6	29799.2	43695	59134.4	52086.7	32254.4	28971.2	12321.3	43530	33509.2	37048
24000	245328	161565	146044	145780	37245.6	137369	150671	226036	191925	178448	255378	184368	163192	231264	223148	185978	169332	230789	200710	250287	96135.8	29096.8	67215.4	65346.4	25004.8	48397.1	45618.8	23694.6	53674	44569.6	32882.5	47839.2	65952.5	58602.4	35712.1	32498.4	13675.6	48205.4	38730.8	41149.2
25200	229542	155016	132853	141242	35403.3	129304	132941	206647	183308	171447	241222	168363	154661	220850	205102	177971	155817	215002	181719	233920	106878	32701.7	75552	73699.6	27773.2	53974.4	50591.7	26532	59832.9	49777.6	36527.2	53475	73510	65729.6	39985.6	36716.4	15401.6	53379.6	44725	45930
26400	216431	148334	120220	136458	33718.4	121760	119180	188506	173493	164494	229779	153698	144480	209136	187506	168595	142140	198585	163678	218670	118644	36518.4	83358.8	83641.6	31598.4	60421.6	56344	29671.7	66886.4	56040.4	41110	60248	82321.3	74149.6	45310.8	41639.2	17363.2	59818	51723.2	51318.8
27600	201901	142187	109375	130638	32781.3	114419	106294	172833	164598	158160	218989	140252	136122	206844	169899	160368	130608	183889	148905	204436	131920	41044.6	92895.2	96149.6	35066.4	67698.8	62884	33588	74740.4	63279.2	46343.3	67515.2	91596	84174.2	51199.6	47057.5	19791.2	66381.6	60642.1	57538
28800	187669	135797	100608	124805	31418.4	106887	94480.8	157598	154621	149865	208554	126296	126467	187947	154582	151321	119189	171334	135564	191449	145711	46768.4	104478	109582	40273.8	76436.8	70877.2	37993.8	83765.6	72361.7	52698.8	76587.1	101706	96529.2	58581.7	53561.2	22518.8	74472	71619.6	65000.4
30000	175403	128831	91216.4	118861	30397.2	100659	84646.7	144792	144330	142636	197854	114877	118825	179317	140546	143257	109291	157847	124026	178014	161579	53506	117277	125087	45634.8	86911.3	80400.8	42999.6	94570	82831.2	59908.3	86510.4	113126	110669	67039.6	61643.3	25160	83295	85651.2	73494
31200	162298	122946	82500	113466	29529.2	93997.5	74526.4	131333	132983	135806	186478	104352	111129	169228	128745	134697	100438	147420	113137	165674	177973	61981.6	131909	142116	52523.8	98392.8	91397.1	48771.2	104725	95784.6	68650.8	96823.8	126150	126635	76551.7	71138.4	28216.3	93218.8	101882	82932.8
32400	150180	116950	73743.6	109039	29328.8	87405.2	67543.3	121055	122538	130645	177196	95302.4	103577	160391	118911	127146	92414.4	136714	103187	154146	195499	71604.8	148144	160094	60643.2	111153	103126	54809.2	116847	109199	78537.9	108616	140020	144276	87887.6	82362.1	31104.8	103859	122180	93630.8
33600	138053	112093	67087.5	104897	28614.6	81679.6	59854.4	111014	112482	123875	167324	87311.2	96330.4	151858	110917	120062	85020.8	127061	94829.2	143788	214058	83337.1	165027	182097	69786.7	125868	116005	61602.4	130475	125433	89419.6	119768	154437	163092	100613	94288	34882.5	117045	143590	105194
34800	127213	106690	61375.6	100261	28731.2	76746.3	54352	102477	103490	118312	157269	79718.8	89695.6	143209	102958	116121	77934.4	117544	86845.2	134438	232693	94591.2	184671	203701	81022	141180	130859	68737.1	144634	142650	102491	132168	170094	182666	114937	108452	38460.4	130338	167464	117954
36000	115966	100916	55386.7	95602	28598.3	71852	48604.4	93962.4	95614.4	112539	146072	72822.5	84535.2	135485	95912.1	112920	72836.3	110028	81231.2	125581	251085	107479	207438	224628	93168.4	157864	147209	76216	159696	160248	116406	142465	185757	202276	129680	125087	42329.2	143468	191977	131477
37200	107614	96008.4	50393.6	91482.9	28968.4	67205.4	44612	86208.8	87956	106610	135850	66444.8	78597.9	128033	90345.6	106902	67638.8	102417	75716.8	118871	269707	121210	229293	244368	108367	175376	163976	84358.3	174578	179466	131000	154823	201710	222988	145420	142233	45819.6	157771	214423	143690
38400	98307.6	90281.7	45354.4	86172.8	28909.6	63814.4	40108.3	80040	81994.8	101548	126180	61000	75445.6	120414	85630.4	100239	63523.3	95771.2	71662.1	111830	288970	133920	252798	261430	124458	192370	180281	90670	189446	197666	146877	163846	217630	242060	161831	160514	49270.8	172222	234998	159684
39600	90140	84024	41952.1	81258.8	29487.2	60207.5	37275.6	73540	75770	95305.2	117449	55578	70168.8	113584	79948	93496.4	60392.4	89577.9	67294	105470	307355	145924	276362	273809	141352	209311	196698	98329.2	203038	216962	161608	173878	232403	259607	177162	178928	52574.6	186007	251239	171353
40800	83322.8	80010	38188.4	76471.6	30070	57170.4	34410.4	68810	71124.6	90783.2	109158	52131.7	67335.2	107932	75583.2	89694.4	57330.8	83988.8	63862.5	99468.4	325662	155639	297823	284872	157712	224543	212738	105074	216195	233854	175710	181738	245715	274346	192828	196408	55192.4	197983	264762	183133
42000	77085.8	77070	35165.8	72434.8	30320	54630.4	31682.4	63592.5	66016.4	84819.6	101931	47902.4	63126.7	102224	71304.6	84933.6	54699.6	78047.9	60103.2	94135.4	341186	164046	322383	291176	173009	239847	229004	110907	228131	248917	187970	188977	255683	286116	205576	211400	58063.3	210384	272301	193316
43200	72226.4	74387.1	32115.6	67807.5	30880.4	52230.4	29802.5	60056.4	62242.1	80598.8	94404	44881.6	60249.6	97414.6	68430.8	79665.4	52582.8	73363.6	57067.5	88844.8	356101	169159	342308	295229	186264	248832	239880	115149	237324	261729	198695	193993	266324	296701	218320	223197	59963.6	221593	275783	203600
44400	67633.2	71121.6	29871.7	63518	31124.6	49667.6	27338	55728.3	58603.2	75695	87228.4	41981.6	57078	92585.6	65815.8	75189.6	50724.2	69099.6	53962	83885.8	373051	174475	363912	300211	196655	257093	250561	117598	245203	271268	206862	197690	273876	299374	226091	229468	61997.9	231054	276942	212607
45600	63938.8	68504.8	27459.6	60074.2	31726.4	47540.4	25988.8	52109.6	54896.3	70679.6	80493.8	38936	54319.6	88167.1	62678.4	70062.5	48451.2	64227.9	50912	79198.4	378210	175707	377088	302377	204844	261769	258862	121112	251788	279191	213638	200887	278287	300088	233566	235528	63380.4	237493	275414	217351
46800	60659.2	65340	25167.1	56136.8	31670.8	45362.4	24034.6	49041.6	51288	66459.6	74140.8	36766.7	52837.2	84045.2	59894.2	64840.8	46202.5	60078	47884	74479.2	384965	176718	386962	304415	209586	265178	266094	122533	255826	285262	217535	203098	280374	298371	237304	239951	64714.4	247192	273093	223454
48000	57474.2	62433.6	23618.4	51917.5	31825.2	43024.6	22592.8	45461.6	48399.2	61664	69096.3	34180.4	50484.6	80074	57180	60541.7	44339.6	55834.2	44995.6	69594	390584	175864	398395	305464	213926	266450	269762	123529	258726	288881	220065	203885	281719	297984	238648	239962	65690.8	249970	268612	226856
49200	54048	59357.5	21826.4	47868.8	32291.7	40740.4	21446.3	43020.4	45627.2	57290.4	63454.8	32188.3	47824.8	76630	54550.4	55679.2	42116.7	52258.8	42489.6	65704	395962	172390	404043	304947	213069	264356	271934	123029	261166	290501	220514	204542	283616	294359	237728	240188	66920.4	251599	264359	227656
50400	51157.5	56481.6	20337.9	44539.6	31969.2	38679.2	20138.4	39740.4	42906.4	52273.2	58331.7	30201.2	45262.9	73000	52605.6	51926	40591.6	48703.8	39580	61728.8	397519	173691	410698	304059	212078	262455	271536	121780	261746	292100	219132	203058	282713	285909	235920	236575	67372.9	251233	260240	227721
51600	47918.4	53510.8	19197.6	41159.6	32381.6	36866.8	19098.8	37582	40533.8	47891.6	53907.2	28567.9	42830	69320	50962	47916.4	38752.5	45449.2	37026.7	57524	396558	168496	407886	300805	207794	258923	270681	122033	263347	290974	216769	203536	283993	277588	233714	234850	68928.8	251806	256242	227948
52800	44829.2	50510.4	17767.9	38288.8	31754.8	34873.8	18138	34815.8	37826	43403.3	49761.6	27340.4	40938.3	65961.6	49509.2	43711.2	37212.4	43071.7	34998.8	53702.5	395622	164030	407764	298161	203801	255321	267753	121229	263475	287770	212859	200743	280038	267374	230953	232176	68954.2	252068	253114	227896
54000	42570.8	47780.8	16819.6	35635	31722.8	33094	17325	32948.8	34559.6	39555.2	46098.4	25687.2	38977.2	63259.2	47623.6	40553.3	35457.2	40487.2	32998.8	50830	392065	160076	407283	294258	198205	251683	266582	120306	261852	284373	208509	200853	275551	257480	227679	230245	70561.6	252466	249290	225162
55200	40074	45180.8	16019.2	33159.6	31371.7	30786	16728.8	31397.9	32699.6	37047.9	43247.6	24851.6	37036	59038.4	47146.3	37429.2	33981.3	37510.8	30775.2	47511.7	389123	155882	401291	290802	193695	246961	263367	117958	261395	281650	203975	201028	272006	249904	226518	227530	69748.3	250811	246517	223384
56400	38976.8	42934	15166	30794.2	30874.4	29352.1	16201.2	29226	30294.2	34034.8	40347.1	23937.6	35326.8	59845	47254	35123.3	32514.4	35272.1	29082.4	45261.6	387433	154356	398796	286454	189716	244466	258688	117229	259165	278720	199884	199812	268608	240912	222818	223536	70375.2	250077	245388	222045
57600	37059.2	40195.6	14707.9	29090	30575	27840.4	16158.3	27732.4	28329.2	31828.8	37925.2	23017.9	34030.8	59239.2	46785.4	32821.2	30707.5	32361.2	27602.8	42858	383870	152751	394869	281374	185869	242049	256231	116787	256518	275405	197909	199838	265452	234850	221250	218403	69408.8	250313	242509	219347
58800	36261.3	38456	14276	27548.3	30139.6	26278.3	16288	26660.8	26546	29971.6	36350.8	22664.8	33066.7	56772.8	47246.8	31157.9	29411.2	30505.4	26581.2	41036.4	381519	150228	388862	275749	183650	238620	252794	114815	254894	272044	194072	197733	261765	229212	218054	213464	70310.4	247853	243394	218108
60000	35309.2	37084.6	13832	26300.4	29665	25310	16422.9	25476	25318.4	28319.2	35206.8	22622.1	32200.8	54271.3	47665.6	30416.8	28242.9	29408	25773.8	39520	379620	149450	387300	269246	181472	234876	249866	113438	253121	269660	191953	196176	258825	223265	215622	207615	69169.6	247507	240981	216066
61200	35045.4	34920.8	13857.9	25298.8	29573.6	25275.4	17535.2	24998.3	24076	27397.6	34358.8	23152.4	31685.8	52331.2	49758.4	29719.6	27226	28189.6	25302.8	39066.7	377238	147583	383910	261775	179148	230402	246311	112256	250626	266585	189330	195140	256566	219106	214629	205061	69635.4	246162	241223	213288
62400	35028.8	33255.8	14038	24848.4	29658	24939.2	18979.2	24538	23093.8	26604	33922	23823.3	31869.6	50547.9	52514.4	30147.6	26596.8	27994	24946.7	39058	377676	146649	382957	256880	178303	226735	243220	110958	247489	263478	185173	192639	253578	213924	212147	202697	69538.4	244920	239307	213234
63600	35425.8	32328	14547.9	24830.8	30406	24416.8	21411.2	24753.3	22209.6	26724.6	34351.6	24835.6	32384.2	50052.8	55540.8	30941.6	26166	27676.3	25518.4	39956.3	377260	145077	376856	251525	177740	223027	240316	110753	244012	259395	183047	191055	250983	210098	211807	201793	69417.1	243361	235938	210462
64800	36393.2	31649.2	15215.2	25325.4	30667.2	24551.2	24615.8	25729.6	21638.3	27343.2	36080.4	27274.8	34139.6	50254.2	60926.8	32383.8	25860	28361.6	26850.8	41827.2	380413	143806	369712	247022	175141	218815	236774	108751	241065	254533	181597	188930	248324	206872	210195	200232	67502.8	241888	235579	207753
66000	37924	31898	16780.8	26852	32427.9	24915.2	29251.2	27581.3	21454.8	29478.8	38668.4	29976.4	36511.2	52414.4	66698.3	34890.8	26082.1	29708.8	29236.4	45451.3	377300	142882	364172	240336	174521	214984	234024	108170	235690	249883	178542	185995	244306	203727	207885	197581	67046.7	239448	230046	205136
67200	40682	33004.8	18877.2	28600.4	34027.6	26467.9	35984.4	30858.4	21652.1	32454	43366.7	33941.6	39388.4	55359.6	74636	39133.3	27007.2	31315.4	32304.8	50131.2	372150	140022	355294	230857	172143	209975	229685	106485	229828	244721	175856	183562	242191	197937	206801	195572	64760	238357	226319	202201
68400	44945.2	35158	22048.3	31455.6	36319.2	28863.6	43914.6	35203.2	22616.8	36763.8	48942.4	39311.3	43575.2	60016.8	85957.1	45485.2	28675.8	34557.2	36813.6	57062.4	370340	138965	348480	221982	169707	205035	224454	104327	223213	237524	172254	178232	238830	192617	203164	192414	64405.6	233518	220400	198025
69600	50554.2	37812.8	26059.2	35737.9	39126	32304.2	54261.2	41719.6	24205.6	42889.6	56231.7	46565.2	48385.4	66008.8	98110	52771.3	31452	38268.3	42866	66062	362283	136479	340122	212145	167831	200395	219128	102394	216858	231773	169423	173535	232937	187138	201279	188848	61816.4	231181	212341	194433
70800	58222	42458.3	30912.4	40607.6	42808.8	36972.4	66628.8	50472.4	27018.4	50434	65394.8	55797.1	55012.4	74232.1	114327	62889.2	35150	43826.8	50833.3	77835.2	355343	134078	329304	202070	164924	195236	212934	99936.8	209678	224194	165751	167552	228322	182677	201742	183689	59916.4	226156	206414	189958
72000	67803.8	48110	38164.2	46730.4	46610.8	43279.6	80107.2	61682.1	30644.4	59569.2	76442.1	67042.8	62860	84918	134051	75904.8	40598	50967.1	60733.6	92647.5	349554	132117	322571	192671	161637	190249	206896	98274.4	200634	214734	160512	160908	219867	176679	197396	176286	57095	221876	197532	184149
73200	79438.8	55397.9	46066	53829.2	51589.2	51823.2	98085.4	76033.6	36143.8	71594	89684.8	80973.3	72926	98767.5	157080	89771.6	46745.2	59887.6	73542.1	110279	341718	127971	310004	182663	158250	183408	200839	96378.8	192708	206256	154793	155920	213747	171119	194368	171087	55080.8	215300	188337	177694
74400	93487.5	65017.6	55399.2	62556.8	56943.6	62183.2	117037	93319.6	43382.8	85380	104227	98650.8	84976.3	115178	184811	106601	55325.2	70319.6	88278.8	130327	334107	123999	297793	172923	154458	176238	193575	93214.4	183566	197318	148567	148109	207174	164283	189853	165600	51471.3	209097	178808	170780
75600	108884	76267.1	67198.4	72675.8	62437.2	74961.2	138501	113456	52280.4	101638	122143	118261	99547.6	134293	214568	125185	65265.2	83501.2	106601	153193	330459	120112	287501	163496	149758	170073	186590	89895.4	174156	188331	142993	141000	201367	157355	183893	159127	49162	200668	167062	163557
76800	126051	90079.6	81152.9	83390	68654.6	89840.8	164343	138178	63220.4	119985	142659	141764	115612	155711	248345	146288	78200.4	97502	126856	178290	320922	114610	274345	153504	143770	162286	177989	85916.4	165199	178680	137744	134620	194747	151298	179497	152926	45660.8	194336	156503	156924
78000	146131	105358	97290	94912.9	74729.6	107459	190507	163698	75954.2	140561	164756	167658	133870	178290	286374	169743	93298.4	113923	149962	207237	311658	109322	264423	144865	138596	154882	169832	81323.3	155999	168345	131403	127038	186866	144212	172747	145646	43319.6	185413	145730	150565
79200	167473	122633	115203	107029	81379.2	127285	220457	195069	91241.2	163185	187762	196423	152756	203156	323310	195090	110156	132375	175772	237092	301644	103918	251518	135224	131915	147803	161958	77942.4	147623	159016	124978	120690	178750	137032	166823	138515	40193.6	179076	135296	142415
80400	191821	142191	134044	120423	87378.8	149835	247798	226858	109109	187589	212567	228327	174485	231601	364169	220578	130361	153785	202772	269249	290130	98393.6	239968	127517	125318	140855	153935	73434.2	139469	150634	118040	113182	172143	130980	159599	131640	37612.5	170553	126202	135461
81600	216467	163077	154414	134709	94328.3	174709	274251	259758	127412	211871	239130	258939	194966	259438	402949	245816	152407	176880	230553	302231	277059	93551.3	229019	120108	118578	133000	147014	70214.8	132122	142504	111400	106180	164756	126027	152402	123845	34962	164096	116607	128359
82800	243390	184543	175410	148168	98554.8	202213	302855	297263	146520	238814	266049	294107	221138	289312	445910	273324	177039	199342	258496	335043	264606	87783.6	215891	112723	111615	125987	139697	66432	125174	132051	104725	99998.3	158887	120987	145796	116381	32504.6	157172	109395	122361
84000	268536	207911	197389	160455	103390	231081	328553	328789	165423	263840	292730	324593	242096	316348	485289	298686	203687	225732	288674	371208	252376	83425.6	205748	107068	105067	120104	131862	62790.4	118232	122582	98950	94554	151370	115111	137796	109800	29966.8	149716	101492	115146
85200	294294	231728	220646	173448	106183	260863	354664	365031	185089	288663	320290	358165	262449	344586	521939	325349	230044	248831	317943	400282	241271	78178.8	192581	100416	98172.1	113443	125003	59728	112057	115696	92728.4	89747.5	145028	110053	131206	103330	28124.2	142961	95552.1	109355
86400	319207	255756	240778	185640	109677	289391	376473	394285	204933	310648	346970	390212	283388	374496	563581	350288	259213	275285	347203	430473	231642	73410.8	184023	94995.2	92048.8	107876	118288	56698.8	105514	108853	87257.9	84547.6	138408	104140	124152	96312.1	25764	136162	89639.6	104328
87600	343330	281173	261586	197739	109776	317853	395413	421117	221360	329405	372358	416752	301678	404668	589507	376020	286004	298563	373024	455935	222477	69379.6	174843	90835.2	86610.4	102440	112448	53808.4	99759.2	101818	82601.6	80792.1	133764	99295.4	117066	89923.6	23977.5	130762	85222.9	98610.4
88800	366145	304083	280204	208690	110752	345593	410862	445748	238634	345831	396796	444980	320653	435078	617463	399261	311823	318644	397035	479223	215001	65366	165493	85602.8	81034	96572.1	106358	50621.7	95074	95461.6	78110.4	76769.2	129631	95473.2	110761	84802	22109.6	125406	80846.4	93909.2
90000	388038	328334	298558	217622	110015	372116	422587	465126	250751	359531	418052	463935	334408	459740	634957	417863	333902	338648	417794	501516	206871	61984.2	158065	81193.8	76386.8	91790.8	102283	47935.2	89951.7	89552.8	73675.2	73750.8	124921	91790	104353	79874.4	20938	120328	75950	88391.6
91200	405021	346976	314098	223973	108856	394417	433276	488103	263541	368321	436948	483740	345935	481711	652658	432221	355698	356153	436447	519002	198693	58618.8	152026	76632	71771.6	87640	96901.2	45388.3	86195.6	84492.5	69770	71100.4	119822	88909.6	99750.8	75340.8	19464.4	116082	72220.8	85160.8
92400	421886	365273	326801	227922	108017	413990	447715	497459	271551	375110	451643	495802	355456	500938	662146	439790	372979	372866	449296	533867	190271	55732.9	145472	73414.6	68786.4	83756.4	92470	43372.4	82175.8	79906	66465	68149.2	115246	85777.9	94457.2	71071.7	18548	111267	68708.8	81245.2
93600	433352	378529	337279	232163	105650	431915	452837	506225	278675	379101	465856	508669	364533	515085	673448	447895	388470	382487	457936	541949	184156	53062.4	138414	70007.2	66422.5	80192.4	88180	40922.9	78843.2	75808.3	63189.2	66767.1	112267	84358.8	90174.2	67793.2	17499.2	107578	66650	78660.4
94800	446853	391403	347262	236318	102693	442537	450496	505987	281620	377660	474912	508868	366287	525930	673231	456327	399693	392210	461408	547796	177598	51246.8	133113	67070.8	62696.8	77527.1	84976.8	39260.8	75332.1	72307.6	60833.8	65240	108304	82035.2	86278	64527.9	16665.2	104681	63722.4	75501.2
96000	455044	403398	354428	237441	99882.8	448553	442907	509543	281909	374198	481082	507905	368852	557631	672455	464104	410073	395208	462494	549767	172959	49490	127597	65188	58635	74687.6	82314.2	37402.4	72738.4	69632.5	58810.8	63016.7	105412	80058.8	82550.4	61737.2	15775	102002	61990.8	73318
97200	460477	415591	358288	235465	96645.6	455631	430695	504797	276315	365103	481870	497568	367656	559211	663997	467599	414004	399078	458852	545279	168979	48049.6	123978	63597.5	55506.4	72437.1	79948.4	35934.6	70076.8	67504	56692.1	62674.4	103974	78126.4	79896	58929.2	15372.4	99076.7	60213.6	71554
98400	461288	419552	355708	229667	93269.6	453290	414249	502069	270962	358060	481504	487449	365577	555758	652584	475375	414220	396299	450132	538638	165799	46870.8	119124	62014	52738.3	70530.8	77857.9	34786	68068.8	65666.4	54900.4	61641.3	102387	76520.4	77983.6	57169.6	14848.3	97627.2	59309.6	70783.2
99600	462876	430351	350256	224724	90432.8	448918	400092	486383	262638	345073	472833	475193	361518	549040	634529	477840	411110	392491	435724	527077	163905	46254.4	116542	61545.6	50642.8	69172.5	76086	33923.8	66558.4	63903.2	54002.8	60603.6	101618	75782.4	75928.3	55842.4	14641.2	96537.5	58676.8	68957.5
100800	458544	433274	341983	217170	86817.1	441669	381957	474734	254019	331629	464675	463175	355411	540253	612066	478839	403540	379988	419920	509862	162262	45680	114158	60965.4	49308.4	68178.8	74342.9	33109.2	65549.6	63472	52543.2	60301.7	100964	75418.3	74933.6	54827.1	14286.8	95571.2	59071.7	68917.6
102000	452480	438918	331494	210150	82618.4	431632	362474	452897	242122	315494	449693	444057	344160	529133	584938	471101	393151	371287	400580	492022	161117	45594.4	111781	61866.4	49213.3	67683.6	74085.6	32606.7	64607.6	63280	52150	59880.8	101896	75785.6	73589.6	54508.8	14344.8	95809.2	59318.4	68931.7
103200	439526	433121	324554	203266	79384.2	419464	344244	440446	230122	302124	437000	425314	331097	513688	556877	462131	378012	356315	381875	469209	164203	45510.8	110965	62855.8	48730	67630.8	73736.4	32085.2	64291.7	63985.2	51814.6	59423.2	102572	75834.2	73501.2	54284.6	14605.6	96825.6	60742.9	69902
104400	429503	421938	314442	193944	75132.4	403528	324521	415866	216865	286150	417513	401441	315301	496965	528338	446035	360095	341964	360905	445620	167769	46426	110257	64789.6	48841.3	68598	75131.6	31887.9	63986.4	64432.1	52121.6	60154.2	104436	76582.4	73926.3	54165.2	15031.3	98577.2	62069.2	71857.9
105600	416720	407164	304282	184256	71400	383368	304989	394245	205557	271413	398057	379788	301286	476942	498369	433404	340391	324955	339586	421885	172404	46819.6	110707	67398.8	49200.4	69792.1	76913.6	32021.6	65410	65167.6	52873.3	61502.8	107234	78011.6	75028.8	54758.3	15660	100827	63640	73614.8
106800	403440	394119	288513	175368	67707.6	365727	284630	367284	192941	253855	376234	352878	283199	455673	467551	416686	318773	308918	318139	396570	178135	48197.6	112502	72722.8	49752.1	71487.6	79632.9	32455.2	66769.6	67795	54460	63703.8	111119	79601.6	75305.8	55588	16723.3	104886	66248.8	76417.2
108000	389100	377338	271533	165163	64310.8	345696	265538	346788	181989	238882	357428	328353	269344	434530	438128	399411	294658	291128	300153	371690	185655	49978	114859	78400.8	50640.8	73852.1	82634.4	33304.6	69342	71170.8	55424.6	66359.2	115630	82475.6	77558	57286.7	17920	110241	70907.6	80434
109200	373491	362313	254172	156720	60554.2	326408	246138	322867	168761	223851	335991	301905	251707	410651	409607	376278	273120	275030	279002	348374	195562	53009.6	118542	85253.2	52155.4	77025.6	87474.6	34219.2	72688.4	74542.8	58091.2	70158.3	120535	85773.3	79912.8	59372.4	19271.7	115871	75465.8	85240
110400	354906	345959	238644	148020	57983.6	306549	227133	300978	156709	210917	316595	278672	236996	388385	382623	355680	251967	255394	260506	325594	206490	56114.4	124152	94482.4	53932.8	81137.1	93594.4	36107.1	76975.2	80275.6	60558.8	74854	127137	89798.4	83974.2	63032.8	21025.6	122863	82771.2	90513.3
111600	335301	329848	222056	138432	54255.8	287650	208989	277877	143894	196592	297593	255812	220510	364214	355746	333318	232146	239614	243382	302875	219998	59813.8	131009	103733	56830.4	86419.2	99912.9	38237.6	82238.3	86341.6	63974	81196.3	135223	95270.4	88550.8	66710.8	23543.2	131323	90252.9	97072
112800	314889	307372	206492	129753	51588	267922	192524	256696	133923	183811	279469	236330	205053	339521	329992	310755	212832	221049	223689	282654	236929	64519.2	138843	112568	61093.3	92372.8	108348	40707.5	88990.4	93770	67280.4	88189.2	144651	101222	93607.1	71744.8	26381.2	140391	100037	104261
114000	296077	287531	189856	121482	48044.6	248174	177073	233958	123867	169373	259624	217034	189820	314224	303734	288657	194444	205449	205514	260804	254138	70246.3	147893	122271	65427.2	99315.2	117745	44384.4	96992.9	101914	72387.5	96621.2	153897	108363	100856	77508.8	29274.8	151582	112175	112832
115200	278553	266639	174951	113739	45890.4	227525	162497	216816	115124	158310	243443	199225	176675	290741	280273	268577	176798	188488	189205	242500	276129	76590.4	159783	132808	69910	106883	128754	47985.8	107046	110550	77623.2	106613	166940	116187	109011	84432.8	32523.3	163514	126451	121418
116400	261198	248366	161108	106095	43050	209060	149589	197281	106453	146614	225793	181062	162410	268018	257478	248121	160526	174664	176115	224191	298449	83952.4	173321	144518	75902.8	115448	140248	52494.8	117710	121084	84740.8	118057	179248	124890	116801	92411.3	35921.6	176691	143584	131273
117600	244559	229156	149252	99584.8	41438	190679	137617	182130	98960.8	136821	211786	165998	151303	247380	238096	230196	146852	160041	164338	208393	321978	91387.2	188614	156175	82090	124784	152494	57436	129691	133113	92180	130108	192984	134865	125787	101154	39219.2	189431	163483	141960
118800	229451	212542	137907	93336.3	38972	174710	127138	163792	90898.3	126432	195687	150432	139363	228385	219301	211519	133168	147721	151792	192340	346587	99880	204300	170087	89248.4	135378	165240	62816.7	142502	146353	101228	144448	207227	144871	136666	111556	43175.2	203918	185435	153382
120000	214983	195111	127486	87287.2	37365	159680	117486	149052	83321.6	116913	181922	136746	128868	211581	202393	195776	122440	135962	139629	178035	375754	108788	220455	182910	97871.7	146130	179084	68687.2	154949	161381	111288	159168	222738	155933	148758	122557	46063.3	219070	209931	166121
121200	200954	178980	117709	82529.6	35520.8	148610	109327	134642	75798.8	107900	169270	123374	119018	193402	185267	179919	111376	125795	126677	164350	402263	118746	238553	195510	107980	157793	193019	74719.6	167330	176203	125758	174868	239787	170264	161703	134310	48723.2	235900	234966	178368
122400	186426	164648	107415	77467.6	34590.4	134836	100759	123712	70316	100870	157916	111116	110385	179022	172482	166159	102878	116624	118174	152130	431077	128785	257189	206602	119315	169174	208803	80620.4	180711	191926	138399	189968	256370	182383	176548	147392	52064.4	252444	260775	190478
123600	172533	153155	98661.2	73303.3	33056	124105	94055.6	113023	65344	93188	146049	99639.2	102191	164632	160103	152588	93772.4	109756	110172	141018	455103	140017	276677	216540	133496	180112	223345	86825.8	194167	207939	152259	204806	273700	195439	191223	161213	54822.8	272528	284684	204484
124800	159817	138181	90881.6	69083.2	32608.3	112304	87134.2	104050	61431.2	87169.2	137205	91530	95274.8	151565	150019	140821	86407.9	102235	102434	131286	482830	150013	296894	225614	148154	192011	238683	93124	206848	224940	165805	217704	291712	206663	206872	176566	56574.4	291441	308739	217554
126000	148810	125594	85096.7	65114	31487.6	102923	82051.6	95281.7	57438	80846.8	128010	83208.8	89010.4	140068	139800	129278	79127.6	94411.7	95676	121840	506691	161265	317496	234313	164129	203446	252655	99360	218720	242387	179284	231797	308887	220700	223538	191692	57826.7	314062	327837	231772
127200	138641	114586	79395.6	60648.4	31371.2	94241.2	76624.6	87492.8	53917.9	76139.6	120534	76342.1	83353.2	130012	131200	118543	73319.6	87828	88678.3	113838	535878	172238	339757	242352	179632	214423	267486	104636	228799	258883	192811	242260	325673	234961	242176	208655	58828.4	333679	345501	244949
128400	129427	105879	74777.5	56879.6	30404.4	86964.8	72194	80929.6	50130.8	71028.3	112676	69341.2	78223.8	120676	122688	108687	67642.8	80872.1	82025.2	105576	554570	183003	361852	249389	193767	225690	280840	109971	236669	273671	206598	253161	342000	246365	259012	223254	59884.2	354766	357364	256581
129600	119122	96614.6	69960.4	53578.3	30602.4	79931.6	67800.8	74981.6	47305.4	66784.4	105973	63524.8	73822	112430	115392	100528	62968	74508	76154.2	99025.2	577562	191998	382746	254490	208676	236104	295014	113859	243250	288004	222006	260595	357662	256035	280254	238164	61462.4	372630	367556	268493
130800	111792	89516	66175	50639.2	30057.9	73958	64849.2	69689.6	44763.6	62759.6	98273.6	58101.2	70031.2	104716	108633	93304.8	58424.2	69032.4	69899.6	92323.3	591246	201738	402777	257874	224643	246412	306448	118368	249597	299865	238199	267319	376295	263712	298159	253355	62638.8	391802	374649	279503
132000	103568	82026	62600.4	47593.8	30189.2	67992.5	61115.6	64649.6	42952.1	59096	92060.4	53626.8	66148	97995	102612	86765	54954.4	64240.4	65360	86614.8	605713	209118	424311	259828	241320	254375	319384	121110	254308	309537	251684	271048	391360	267435	316215	268507	63670	406613	381324	288858
133200	96828.8	76744.8	60458.8	44887.2	30116.3	63221.6	58167.9	59762.4	40838.8	55530.8	86529.6	50071.7	63839.6	92761.2	97527.5	80387.2	51309.2	59697.2	60563.6	81390.8	615969	215851	443496	262824	258415	259980	329513	124290	258857	318250	264636	276028	405772	273100	330986	282949	63552.4	425103	383357	296370
134400	90152.5	69667.6	57257.2	42094.2	30282	58895.8	55589.6	55545.6	39480.4	52459.2	81235.4	47004.4	60402.9	88211.2	93078.8	75128.3	48278.4	56842.9	56209.6	76696.4	633662	220925	466393	264643	275980	265246	339288	125174	263431	324271	274817	278858	414414	276340	347855	295410	63891.2	435350	384556	302796
135600	83992.8	64882.5	55603.2	39655.6	30619.6	55796.4	54444.6	51999.6	38191.6	49947.2	76572.4	44538.8	58664	83917.5	88846.4	69793.2	44772.5	52777.6	52145.4	72814.8	641178	224764	481701	264562	291486	269289	348618	127696	267385	330795	284482	280002	426129	280382	361283	305962	64457.6	448058	382827	308883
136800	78330	60686.4	52660.4	37424.8	31020.4	53190	53007.6	47965.8	36823.2	47464	71539.6	41974	56517.5	79718	85455	65718.8	42450	49995.4	49044.8	68982.5	646088	229486	495125	263534	306339	271560	354286	128346	269675	334876	292150	280242	431796	279853	370475	310572	65682.9	455479	380369	315224
138000	73296.4	56678.8	51524	35221.3	31621.2	50407.2	51816.7	45130.8	35601.3	45726	68388.8	40498.8	55004.8	77092.1	82590	62573.2	39824.8	47004.4	45763.8	65844	646032	230139	505061	260858	315993	273244	355698	129493	271244	339130	297880	279154	437171	280931	378142	314775	65614	460656	382190	319441
139200	68971.7	53308.4	50384.2	34023.2	31982.8	49164.8	51568.4	42351.3	34451.2	43861.7	65610	39006.8	53495.8	74670.4	80517.1	60121.2	37720	44928.3	43541.6	63424.6	648228	232838	521469	259374	327636	273638	355448	129106	271080	340139	301794	276377	439644	280623	382407	314218	65849.6	460091	379515	320337
140400	65432.4	49820.4	49937.6	33315.4	33291.6	49247.2	52124.2	40256.4	33257.9	42672.4	63612.9	38682	52520.8	73152.5	79268.4	58487.9	35383.2	42368	41191.7	62430.8	649503	232020	525130	253521	333826	273733	357220	129307	272718	338953	303468	274602	442855	282540	389149	313538	65404	459738	380732	320775
141600	62745.6	47822.4	49140	32136	34416.7	49218	53464.8	38627.9	32530	42142.9	62174.8	38200	51913.6	71510.8	78680.4	57453.2	33871.7	40810	39335.2	61068.8	638211	226932	514215	246356	327306	267783	344801	124709	270640	323751	290714	253235	417417	267574	362420	285238	62735	414328	352009	287752
142800	58917.2	42464	44194.4	32410	35235.6	47517.1	47212.8	35251.2	30655.8	38281.2	60095.4	34598.4	47203.6	63555.8	71645.2	52068.3	30769.6	35986.3	35540.8	54352	489215	155027	357011	177453	205843	193870	239602	83412.5	194217	214728	197452	142199	259466	176949	213231	174901	35641.2	232123	209057	161030
144000	47406.8	31558.4	35239.6	28091.2	32855.8	40092.8	35585.8	28042.8	25767.6	30554.6	51487.2	27606.7	38254	49620.8	63483.8	44361.6	26790	28907.2	30289.2	45162.8	234178	68913.8	173865	79928.8	86589.6	95082.8	116929	36878	103438	108706	99800.4	64169.6	125140	94024.6	103985	85527.9	17632.8	113674	107004	86038.4
145200	43416.7	29690.4	35975.2	27990.4	35135.2	41240.4	37253.2	29065	24992	30576.8	53746.3	30585.2	39261.7	48781.2	66738	46780	29072.4	30605	34138	50312.8	141004	42435.2	122268	47373.2	51873.8	56952.8	76903.2	21497.5	71624.4	68999.6	60648.8	39155.6	81137.9	61268.8	67771.7	52836.4	13148.3	71414	70656.4	59947.1
146400	47876.4	32709.2	43013.2	33199.6	41164.2	50499.6	45918.3	36079.2	26481.2	36192.4	64532.4	38525.4	46616	55624.6	80377.6	54912	34100.4	36848.8	42407.5	61228.4	101554	31619.6	94759.2	35409.6	37854.4	42209.2	61226.4	16036.8	59988.8	52584.4	45571.7	29586.8	64372.8	47975.4	54610.8	41329.2	12077.2	52804	56914.4	49096
147600	54488.8	37205.6	48970.4	39527.6	48038	60422.9	56386.8	42999.6	29910.8	43694.4	76681.7	47210.4	52720.8	63264.4	95629.2	62859.6	38816.8	41960	51042.8	70210	83036	26698.4	77920	30259.2	31382.5	35776.4	53060.4	13672	55234	43797.1	38802	26180	56491.2	42072.8	50253.3	36942	12187.9	47042	52170.8	44925.4
148800	61426.8	44112.5	53227.2	44967.5	53749.2	70554	65940.4	49117.2	33465	50440	87542.8	54438.8	58368	69802.9	109486	70432.4	42971.2	47087.2	58911.3	77922	77856.7	24748	71888.8	29138.8	28237.6	34419.6	50106.4	13175.6	55396.3	40243.6	35652.5	25488.4	55972.1	40133.2	51648.8	36061.3	12694.4	47877.1	52124.4	44734.4
150000	68481.3	50278	58304.2	50479.2	57563.2	79347.2	72595.2	54713.8	36106	55452.9	96990.4	61236.8	63382.1	75688.8	120402	77767.6	46076.4	51695	64686.8	83968.3	77924.4	25205	70863.2	29769.2	27722.1	36090	50489.2	13781.2	57760.8	39696.3	34928.4	26057.5	58306.8	43612	54394.4	36906	13702.5	52399.6	54090	45849.6
151200	73358.8	53660.4	62278.4	53684.2	58253.2	87794	75612.1	58310.4	37682.9	57959.2	102848	67598.8	65742.4	80415	125385	82766.7	47640	54258	68428.8	87002.4	80712.9	26906.4	72604	31404.8	29446	39256.3	52456.4	14790.8	61772	41014	36183.8	26992.4	62464.2	45866	58545.6	38650.4	14555.6	59296.3	56215.2	48023.3
152400	75662	55611.2	64073.3	56308	57716.7	92200.8	75178.4	60388.8	39088	58206.7	106062	72224	66330.8	83017.2	125651	84903.6	48402.9	54590.8	70623.6	87404.2	83944.4	29151.7	77642.4	32997.2	31543.6	43124	54824.6	15882.8	64812.9	44231.2	38406	29571.3	67953.6	46186.7	62638.8	40669.6	14927.1	64372.8	58013.8	49856.8
153600	75474	56190.8	62986.8	56904.6	55013.6	92402.9	72310.8	59867.2	39492.1	56230	104977	73922	65026.8	82449.2	123482	84203.3	48091.6	53334.6	71614.8	85264.8	86949.2	31625.6	80545.8	34305.6	34146	46732.1	57149.6	17056.3	67349.2	47950.8	40229.2	31502.4	72470	45362	66605.8	42752.8	15579.2	68614.2	59985.2	52205
154800	72729.2	54538.8	60206	56087.6	50620.8	89003.6	67617.5	57696	38795.6	52586.3	101689	73232.9	62202.8	79990	120720	81733.2	47197.1	50990	69539.2	81150.4	91966.4	34847.9	84508.4	36212.9	36807.6	51069.6	59873.3	18673.6	69115.8	51253.2	44234.8	33902	77302.4	45712.5	70759.6	45517.5	16039.2	72461.6	63273.8	55215.2
156000	68039.2	51986	56277.6	54652.5	47362.4	84181.3	61670.4	53982.9	37064	48101.2	94813.3	69816	58158.3	75673.6	113360	76353.8	45226.8	48800	68495.6	78844	103422	40371.2	96160.4	41545.2	44244.6	61148.4	69528	22623.8	83123.6	62828.8	56102.8	43226.4	99014.6	55770	98605.4	61089.6	21688.3	102858	89083.6	79735.8
157200	70905.6	57027.1	60948.4	59349.2	50505.8	90682.4	65886.7	59184	40726.8	53237.6	103108	77977.5	66187.2	86148.3	129463	83429.6	51234.2	55150.4	77436.7	89996.4	182999	74722.1	174636	78731.3	94114.8	112396	129513	43266	161641	116836	103314	85766.8	185294	97900.4	183612	114340	39570	191951	162732	146052
158400	78305	63318	64887.1	66875.6	54761.2	99810	73284.8	62714.6	45333.6	59258.8	112317	85532.8	72335.4	98936	144201	90102.8	54016	58093.3	83765.2	96977.5	325794	119517	279458	150200	174513	189802	214033	76552	282006	194520	172562	149340	295628	155078	283820	193732	58644.2	307481	251108	228613
159600	81965.6	66083.8	66774	71241.3	54519.6	103112	76231.7	62483.2	46081.7	61608.4	114722	89112.5	73436.8	104976	150070	89695.2	53091.2	57121.2	82309.6	99147.2	475193	163709	378171	224250	267089	263593	291388	106166	376427	265581	240060	206536	390920	209634	363969	264741	70126.4	395820	316416	290236
160800	78450.8	64087.6	64647.9	69832.8	50380	98295.6	74808	57981.7	44221.2	59607.5	110991	85862	70472.5	103471	143445	86438	48696	53269.2	77007.2	94380.4	581346	190443	435271	270106	318343	310759	330233	119426	419544	290015	283638	229054	430214	243594	397845	299484	71800.8	420508	336408	302362
162000	71264.8	59693.8	59530.4	64959.2	45177.2	89954	68328.8	54383.6	40301.3	55304	103192	81144.4	65725.2	95248.3	133923	80377.5	44178.8	49303.6	69882.5	86337.6	628232	201886	458013	289362	337016	329033	343080	124170	413582	296155	311616	238962	451004	261490	422988	309866	73379.6	434023	354224	312760
163200	64499.2	54726.8	55319.6	60853.6	40351.3	80000	61656	50063.8	36762.4	50490.4	94371.6	76555	60857.6	87612	124131	75236.4	40262.9	45935.2	63394.8	80318.8	656282	212512	482580	301215	355528	344888	355368	130969	405123	306763	332598	245403	472034	275335	443951	315008	76650	443761	365379	323186
164400	58859.2	51642	51796.8	57089.2	36712	72828.3	57045.6	47326	33144.6	47344.4	87437.1	75073.2	59343.2	81722.8	118252	71689.2	36996.4	44132.9	57420.4	76678.4	671203	225439	497933	302921	363756	349356	369766	136240	399668	318854	337961	254108	489774	284266	449823	314628	76956	463244	374356	337138
165600	54759.6	50348	50515.6	53812	33845.4	67580	53013.3	44118.8	29796.4	44557.5	81287.6	74218.8	56780.4	76490	110425	67110	33709.2	41260	52594.6	72828	673931	239309	518253	303284	370139	347573	382702	140266	383403	329652	336810	257919	495267	291873	452779	308956	76902	466386	371092	339331
166800	51648.3	48703.6	48925.2	50098.3	31302.8	62521.7	49212.8	41268.8	27078	42041.2	76364.2	73014.8	54462.5	72001.6	104971	62788.3	30975.2	39230.4	48379.2	69488.4	671816	247314	525160	297906	363251	339161	388684	142415	375865	335402	328448	258636	491999	296393	450933	304569	76907.5	464298	366886	341502
168000	48932.4	46240.4	48072.4	47097.2	28924.6	59068.4	45408.3	39197.2	24632.8	39394.4	73129.6	69750.8	52756.8	68170	100159	58920	29137.5	37440.4	45652.1	66195.2	664485	254727	526473	293488	356900	329979	385014	142619	362740	338822	321263	256398	488249	298319	442625	297157	77021.2	452685	356134	332440
169200	46512.9	43700	47957.1	44710.4	27043.6	56151.3	42009.2	37992.5	23543.6	37177.2	72918.8	67600.4	51857.9	66396	96957.9	56729.6	28153.6	36171.7	44013.6	64025.8	662028	254581	517098	285716	344746	320654	376445	142944	357740	339684	313357	252925	479274	297506	433135	291647	76648.8	439502	351655	330366
170400	44899.2	41772.5	47642.4	43216.3	25046.8	55735.6	38593.3	37238.8	23378.8	35426	74562.4	65977.5	51334.4	64813.3	95367.2	55104	28202	35920.4	44259.6	63143.2	657018	252235	508655	281211	336872	314399	368112	143034	348450	337820	306733	248877	468540	296847	420609	287394	76347.2	424123	342198	324330
171600	44245	40905.6	48089.2	43508	24397.6	56652.8	36126.8	38084.6	24247.2	34177.5	79135.2	67716	51889.2	64844.4	95707.5	55136.4	29310.8	36013.6	45856.4	63734.6	647374	245423	491474	277639	324980	307968	361906	143459	347431	333696	299852	247263	457297	297480	415105	283339	76798.3	415440	340731	319462
172800	44238.8	40648.8	48285.6	44513.8	23849.2	59894.8	33993.2	39211.6	26280.8	33802.4	86150.4	69917.6	53074.4	66793.3	98770.8	56328.8	31820.4	37776.4	48570.4	65214.4	636853	242537	479802	274863	319608	303025	359314	144113	338450	328604	294456	245790	446486	299418	404943	280064	77773.2	406227	333166	314289
174000	45262.8	41429.6	48882.5	45596	24628.8	63954	32708	41442.9	28923.2	34433.8	96326	75095	54888.4	69670	103681	58141.6	35270	40754.8	52398	68233.8	629924	235121	460355	269996	309799	297344	351518	145741	334827	323414	286979	245380	433060	302339	397035	275176	77659.6	401976	331113	310506
175200	47261.7	43590.8	49780.4	47957.1	25674.8	69554.2	31512.8	44138	31997.1	35858.8	107847	79630.8	56757.6	74585.2	110651	60114.6	39557.6	44313.8	56376.8	71762.8	621481	232966	449677	265186	306058	290279	343733	145776	324262	320607	280169	245100	421118	304496	387297	269576	78022.4	396432	324514	307573
176400	49971.6	46661.6	51815.2	50578	28012.5	74893.2	31295	48106	36471.6	38329.6	122664	86542.1	60062	81254	119774	63789.2	45252.5	48726	61860.4	76518.4	610720	228603	437262	258316	297600	282801	336289	144866	316595	317067	270906	242901	411913	303424	378857	263581	77478	391491	319530	302651
177600	54707.1	51062.4	55164	54193.3	29944.8	82241.7	31734	53511.3	41215.2	41796.4	139695	93016	63103.8	89820	131356	67626.7	52280	54159.6	68557.6	83364	599903	225244	426975	252842	291516	275615	333503	143167	304015	314333	265010	242682	402259	301760	371128	258838	75951.7	385666	314062	301196
178800	61843.2	56358.3	59155.6	58726.4	33827.5	90766.4	32271.7	60501.2	47962	46882.8	159667	101709	67888	101103	146576	73578.4	63005.4	62193.6	78015	91638.4	598007	221418	417932	244656	284009	271300	323922	141575	292823	309397	257258	237664	393792	299496	361542	252835	74543.6	381004	310886	297834
180000	71098.3	63862	64347.1	64201.2	37550.4	102513	34162.4	70103.8	55849.6	54276	183632	111690	74014.6	114940	162984	80807.6	75198.8	71319.2	90193.6	101468	587954	215223	406774	236662	275883	265966	313788	138483	278992	303417	251898	236193	386908	299431	353909	249278	72239.2	377308	304854	294388
181200	83276	73490	70271.2	70805.8	43124	116656	36289.2	81975.6	65210.4	63868.8	210565	124487	81386.4	133703	185317	91287.1	93063.2	84022	106403	115487	585887	214604	400496	227705	268447	263916	306608	135590	266250	297009	244162	229430	379783	296937	346067	242236	70097.6	370231	295418	289718
182400	99701.3	86108	78250.8	78962	48675.4	135055	40322	98367.5	75022	76895	243084	140157	92599.2	156122	209454	104723	113325	97946	124803	131840	577392	205628	389230	218604	261090	259790	299299	131166	252970	290992	238464	227043	373845	294583	336890	238888	66369.2	364747	288377	285370
183600	121937	101236	88348	88507.5	55811.2	157771	45787.6	116893	86657.1	93219.6	278640	158316	105103	181158	239720	121725	141411	117739	147908	152909	571723	202041	382671	210262	253014	256903	288608	127435	238870	283720	231429	219540	363525	290349	325370	231873	63608	357608	278253	278988
184800	149412	119906	102915	100246	64066.7	184825	53492.4	140819	97883.2	116100	320473	181615	122366	210211	271955	142986	172558	139301	174653	176180	563125	195241	371117	199855	240930	252396	276974	123067	226167	276986	225537	215114	355677	285341	314626	225296	60075	350556	269056	273727
186000	185299	140799	119138	112780	72287.2	217835	63727.6	167324	110064	141501	365387	206352	140544	241170	309916	168188	211204	167323	207465	206967	551592	191208	362655	190134	232875	248839	268016	118950	212453	269717	217965	207688	346800	281107	301152	217901	56753.6	343148	255995	267463
187200	227085	166819	138838	128007	82738.3	255740	77345	199871	121589	177604	420646	240065	164098	281362	351691	200164	250862	197893	243885	241398	540093	184197	349669	179518	220014	243439	259250	115008	200143	260975	208030	201650	335729	274375	288631	209996	53161.2	335855	247346	262575
188400	278504	196099	162009	143717	93033.6	300508	93524.4	233237	133199	213374	471010	271858	187738	323299	398971	235053	294244	233755	286399	282102	528734	179867	340376	169906	211343	238546	251583	110958	187260	253343	199315	195072	325870	268862	273848	201356	49140.8	326627	232892	255640
189600	334903	227680	189126	162002	105027	347668	113062	272071	145057	259594	528555	313850	220163	371079	451348	276922	340703	272744	333599	327745	520138	173101	328398	159014	200414	231816	240803	106857	177126	245008	189727	188347	316472	261715	260860	191721	45918	319305	221782	249330
190800	397266	269566	222343	182265	116540	396646	135810	309490	155437	305560	583232	354818	253627	423044	505492	320482	385342	312540	381833	375982	503124	166221	318108	149524	191566	225715	232033	101732	165702	235377	181343	181833	307053	255465	245468	184117	42570.4	310976	209557	242289
192000	465386	311343	254976	201386	129268	446969	160849	350525	165859	356278	645050	401825	292422	476730	566086	372098	436576	357067	434913	429019	492009	158296	307659	139415	181611	218390	223737	97642.8	156739	226487	171574	174374	294626	245628	233493	174777	39888.8	301973	198555	236124
193200	536991	356394	291265	223280	139890	501495	187454	390570	175494	406794	701550	446408	329659	534683	623560	421141	478077	394629	483094	479428	473685	150874	296536	130362	172275	211102	216559	93420.4	148376	218990	164337	168267	285144	237792	221825	166858	37127.5	293504	186683	229720
194400	606207	400080	325101	242433	150460	554059	214385	429651	184212	457552	753102	489767	369119	593775	686179	476074	526870	438885	533220	534053	464553	144221	288873	122100	164680	203775	207960	89507.9	140781	209843	156427	162002	275138	228714	208702	158828	34560.4	285047	176082	223585
195600	675898	446226	368426	263287	160343	607497	242993	468352	191171	504290	808301	532304	410758	654142	743010	528390	558941	473120	575137	582277	449101	136451	279371	113415	155811	195183	198343	85902.8	133053	201271	149699	156904	268634	221323	197278	152076	32278.4	276600	167890	216276
196800	739074	492200	408174	281777	168513	661678	270818	501131	199658	547428	852213	567274	447995	710541	795638	581311	594948	513323	619827	636467	437019	130940	271472	106981	149352	188454	188685	81186.7	127256	195017	143000	152449	260390	214397	187267	145614	29866.4	268789	158650	209064
198000	792792	533798	450288	299058	178251	717289	300248	539326	205863	594368	895973	609756	487769	769017	843990	639918	623415	546100	660246	684533	424212	123656	262892	99837.1	142046	182794	181343	78282	120961	188354	135474	147569	252384	206938	177578	138470	27996	261130	150906	202427
199200	842431	578777	489703	316240	183374	776593	327092	570998	210738	626887	922602	641516	524594	817989	882040	683965	643402	570860	690206	730097	409503	118379	254711	93942.8	135905	177445	175156	75095.8	115106	181387	129841	142954	244933	201119	170123	133317	26138.3	254020	144396	196111
200400	885292	612320	524220	330619	189420	822299	352014	594047	214074	658802	950756	672009	561819	866396	920904	731130	668133	602772	719815	775964	400218	113447	248238	88803.8	130034	173210	168293	72262.4	110153	175125	123988	139140	236073	193739	164666	127446	24662.4	246018	137897	190754
201600	924566	650926	555945	345025	193034	859775	378208	618330	215727	679643	970237	700165	590854	908417	949613	772945	678162	609858	735898	810422	386740	108530	241177	83450.4	125004	168254	162129	69927.6	105024	169828	117681	136327	228177	188912	157727	122960	23198.3	239002	132924	186035
202800	953542	683588	583408	353998	193518	886713	403249	627984	217905	690453	983383	714096	611560	941723	974011	812497	688162	625270	753994	849792	377377	105022	236082	79245.8	121052	163575	156764	67440	100294	165321	113738	132784	219692	183149	154202	118624	21828	230678	127859	180476
204000	972889	709092	610001	365309	194916	906528	424487	640068	218369	701899	997857	732668	637412	971113	987706	855412	683780	626393	764300	875863	368188	102031	228301	75570.4	116374	159502	151902	65076.8	96464	160384	108974	130945	212046	178733	151462	114533	20647.5	223003	124379	177126
205200	985665	730706	634085	371131	193474	917849	444152	641196	218058	700740	990895	735807	650403	989133	989270	878821	672764	631131	771990	896283	359392	98857.2	224485	72204.8	113322	154973	147752	63650.4	92358	156157	105106	127941	204955	174426	147102	110314	19811.2	214697	121543	172451
206400	984773	742725	648462	377109	191670	919632	462398	643481	217988	704717	980697	742233	665113	1010370	988889	904426	661753	634533	777698	910562	352744	96654.2	217832	69225.6	110154	151724	143960	62274	89139.6	153186	100874	125103	198805	168118	142921	106312	18990	207854	119575	169342
207600	983493	756534	657184	382898	186732	924325	479472	639204	216910	700290	972642	742567	674455	1012710	977355	912278	637906	625831	772385	912058	344329	94202.8	213299	66657.2	107112	147695	140476	61416.3	85636.8	150379	98078.8	123788	193670	164877	139596	103439	18073.2	201374	116963	167087
208800	972984	760318	661088	384183	180451	918484	490609	630607	215554	682930	958976	740089	679310	1012290	966891	923922	618677	620090	767160	910176	339822	92399.2	210051	64121.7	105258	144993	138388	60670.8	83370.8	147505	95487.1	121819	188304	161464	137330	100737	17606	195286	115404	163706
210000	956465	765312	665386	386930	174204	916037	497824	622068	212796	669472	934476	738228	681797	1004340	949319	927253	590110	600868	753046	895001	336545	90259.6	205830	62142.4	103237	142432	136164	60080	81282.8	146215	93134.4	120479	183324	159314	134800	98798	17162.9	191382	115120	162271
211200	935638	764533	666429	385321	166620	904800	503169	607134	209156	645788	904693	731820	671134	987058	926355	920204	567129	584916	736160	876676	333699	89633.6	204864	60885	102172	140553	134575	60120.8	79555.4	144271	91080	119049	179346	157833	133865	96944.6	17031.2	187657	113980	160412
212400	905269	750958	658064	381858	159733	881690	502734	593088	204683	625325	879281	725300	661560	967368	903208	913699	542588	567295	714710	852895	333806	89014	202341	59478.4	101156	139542	133274	60146.8	79611.2	144111	89018	118156	175588	156354	134777	95532	16893.3	185305	114732	159947
213600	875806	735010	651843	378158	152631	856651	498499	574328	199710	596154	852582	713806	646420	943075	873372	893805	511884	544323	686595	824072	334039	88510.8	200777	58608.8	101298	138733	133440	61083.2	79743.2	144741	88365	117904	173174	156421	134738	94821.7	17221.2	183910	116410	159285
214800	838252	710516	639912	372544	145608	825279	494379	554959	195857	567245	819220	702236	631665	914388	842514	875820	485805	526868	661188	798439	338072	89107.5	201257	58208.8	101845	139142	134589	62080	81577.2	145343	88232.8	117988	172210	156321	135069	94685.6	17653.8	183155	119790	160553
216000	803191	692007	625799	369131	138769	794033	489241	540475	189768	543851	786140	690717	616736	883134	809148	853330	456444	504616	630894	762766	344061	90335.2	200584	58183.2	102406	139684	136148	63620.8	84691.6	147265	87997.1	119708	171976	157333	136040	95512	18510	184954	125697	164054
217200	763472	669070	607738	363199	133043	758663	478844	516016	184564	515740	746803	670675	596521	844874	772045	823660	432144	484809	601975	730649	352271	92628.3	204573	58957.9	105005	141981	140298	65376.4	88788.3	150335	89634.4	121580	173386	160625	139400	96168.4	19597.6	187284	132517	166505
218400	725517	643246	589255	355801	126968	722392	466290	499736	178426	490374	713376	659478	582796	812468	739422	797673	406717	460777	569405	691558	363350	94678	206347	60582.4	107234	144489	144467	68523.3	95167.2	153526	90798.8	125000	175709	164193	143313	98153.6	21039.6	192128	141648	172168
219600	686549	615626	573456	345620	120863	687242	449766	476160	172412	461223	679608	639538	560852	772495	702452	765217	382154	435289	538077	655211	378436	98294.6	213366	63030.8	111241	148708	151087	71854.4	103532	157854	93397.5	128346	181060	170461	148299	101475	23117.6	198073	153351	178087
220800	645904	586755	550038	335512	115981	651179	434028	454173	166223	435704	646506	622966	541947	735477	670370	735282	356516	413175	506575	616357	397283	102769	218573	66569.2	116470	153941	159015	76529.6	114458	164660	96686.8	134757	185819	177294	154831	105226	25268.8	206456	167918	186276
222000	608075	561705	528274	323540	109229	619075	415799	430728	158923	409866	610782	602412	517226	693898	633470	701320	330793	388915	474965	576155	419168	109078	227663	71425.8	124206	159206	169814	82002.8	124718	172710	102591	141466	194356	186805	163551	111938	27995.6	216863	183628	196598
223200	567956	532752	503349	310802	103911	581433	398074	406816	151976	383173	576244	581288	491987	653093	600774	668949	308152	369138	444690	540893	449256	117978	239153	77990.8	134525	168722	181915	87488.8	137062	183408	109159	149298	204254	197384	175643	120288	31018.8	228230	201306	206303
224400	530866	502548	484062	297586	97858	548073	378209	385413	144885	358908	544033	559072	467194	610164	564577	634975	285594	344770	413021	501630	479236	127496	251681	85487.1	145553	178432	194685	94723.3	151639	194519	117381	159840	216828	210248	192174	129989	33910.4	243590	223134	218617
225600	494768	473172	459799	284538	91471.7	512388	358258	361469	137971	333640	509676	533080	439930	568274	527206	596010	265938	323014	383300	468620	517903	139088	271082	95420.8	162433	191304	211205	102517	165290	208642	128682	170779	233726	227044	211539	143212	37528.8	261159	249191	229724
226800	459032	441578	430873	270747	84762	478217	339573	340185	130512	311353	477687	507667	416607	530081	492528	561611	246008	302179	356254	434496	564028	151304	289087	105468	182563	204035	228629	111543	181131	225239	141436	184229	251438	243932	235510	158467	41153.6	282149	278531	247305
228000	423662	415506	405955	256506	78981.7	442142	319795	318804	123580	287782	446052	481919	390317	490039	456096	522820	225299	280684	329273	400410	609620	167653	312629	117495	208526	220803	249322	121450	195230	242526	157014	200702	273330	265578	264019	177850	45057.6	306016	310162	264068
229200	389954	386392	378531	241706	74565.6	407723	299890	297581	117775	266591	416685	455486	365778	453033	425005	488824	207036	261615	305844	370398	667242	186937	336569	130286	237769	240258	270648	130105	212402	262896	173535	218311	296045	288141	298675	199136	49221.2	333229	342996	283562
230400	358957	359569	354852	227732	70180.8	375383	280482	277699	110207	245529	387714	427723	342100	418502	391580	452386	189691	241142	280136	340616	720360	206823	362816	143027	268941	261458	293418	138851	227033	286047	193799	240822	322850	318080	336156	223754	53049.2	363252	378379	306632
231600	329338	333404	327254	213035	66303.6	344875	261055	257952	105227	225943	361385	399916	318066	383587	363951	417283	174530	224330	259463	313805	782833	228569	391996	156518	308898	282712	319063	147142	240522	310389	216386	261784	348750	348564	380229	251319	58045.8	394182	412787	329585
232800	301696	308427	302096	199610	62908	317250	242802	241397	99650.4	208285	336550	373913	295609	353496	337356	385068	159159	207552	237382	287709	838762	246957	414643	169893	347064	302172	344036	156645	249905	337332	239768	286722	378752	381621	426348	279666	60608	430411	446377	358849
234000	276668	283604	277663	186342	58850	289190	223682	223672	94662	191172	312859	349908	271909	324194	313076	353126	146095	193234	217260	264879	898234	270270	445828	183063	394094	324216	372125	164400	255944	363511	263402	309824	413491	412992	475380	309701	64492.1	464150	471976	385832
235200	252913	262903	255037	174020	56224.4	265159	205828	208871	90152.9	175525	290510	326531	252121	297905	292186	324474	133228	179117	199554	243547	960245	291762	471166	195990	436427	345162	397130	172086	263516	390469	286985	332550	441193	440764	525798	337746	68064.4	499510	496983	418934
236400	232159	243742	234875	162303	52611.3	244279	189328	193344	86260.8	161246	269803	301000	231920	273535	271199	295498	122228	166072	183004	223975	1005510	309658	496299	208168	482563	365185	425196	179071	268355	421128	310409	357118	469786	473821	571526	366086	72820.4	533213	517132	447360
237600	213328	224334	213432	151115	49994.4	223077	174420	178779	82644.2	148893	251045	278914	214071	250834	252699	269749	112774	154056	168740	205494	1061550	326924	517371	218960	527120	384748	449997	184325	277571	450276	334552	375724	494454	503812	611665	388003	76314.8	562602	534614	474641
238800	195463	208670	195450	140170	46968.3	203814	160596	166728	78748.4	137244	234760	257251	197020	230545	235220	246602	103080	142914	154127	188808	1097040	341003	533277	228094	565758	400246	468760	189504	283530	471404	353106	395338	518589	535663	647095	411583	77742	594226	552253	500484
240000	179433	193836	177731	129840	45058	186435	148088	153589	74957.5	125183	218877	235754	180133	212938	220814	223792	95616	132266	142412	173530	1132460	355715	553688	236300	607675	417684	488089	193031	288472	490756	369026	410589	539226	560046	674767	428355	80222.4	615752	560816	517688
241200	164157	178708	161982	121357	42890.4	172482	135502	143047	71580	116060	204155	218366	166534	198210	207489	204991	88221.3	122918	131943	160970	1156390	366056	562984	242545	633934	429054	502921	195837	292677	504401	382597	420756	556334	580636	697956	444286	80906	637166	570418	537354
242400	151385	166370	148098	113862	40683.6	159794	124516	132373	68958.8	106617	191563	201368	153117	183251	195058	186352	81752.4	114615	122495	149608	1175870	376618	582431	248104	661135	440952	519238	197008	293456	517128	394624	430578	573540	598426	714739	455082	82772.9	650940	570643	550080
243600	140370	153535	134913	106582	39309.2	147956	114296	124012	66300	98510	180370	185334	141832	170700	185495	170639	76697.9	107453	114396	138976	1195500	382478	590258	250578	676655	450049	528655	199495	297514	524366	403672	438313	586743	615787	725002	463682	82557.2	664493	572439	566195
244800	130862	143258	124126	100008	37599.2	137775	105111	115556	63690	90776.3	171055	171064	130927	161159	175193	155954	71718	100423	107547	129791	1163020	390941	604450	252111	698305	459626	539914	200487	297953	534385	414286	445872	600165	630039	731348	470967	82293.3	673372	572512	574970
246000	121860	132233	113882	94348.3	36239.6	129389	97344.6	108720	61260.4	83707.6	163749	158401	121173	153426	168469	144084	68102.4	94199.2	101938	122062	1162270	397190	613028	253611	708360	467678	546253	202832	299769	537844	419667	448937	607643	622381	732784	471714	81592.8	679595	570633	583979
247200	114842	124526	106217	89827.6	34875.4	122004	89862.4	103211	58798.8	78022.9	157791	146048	113059	146600	161710	132900	64750.8	89072.4	97636.8	114940	1158110	395781	619424	252526	713886	472322	551988	203981	300955	537048	423710	456435	614718	638122	729297	474706	81265.4	686245	569474	592632
248400	108691	117510	98196.8	85910.8	33582	114751	83896	99057.2	56916.3	72556.8	153777	136330	105416	142118	157447	124564	63316.4	85432	94088.4	109978	1160370	396225	628323	252745	724974	480063	555074	202983	302118	539653	429636	457906	621036	648829	725795	472490	81192.4	684259	565563	597008
249600	103000	111347	92325.4	83504.4	33319.6	110785	78519.2	96083.2	54691.2	68370.4	153075	126864	99255.6	138788	153410	115176	62363.3	81810.4	91727.2	103738	1131310	384130	606461	244985	682815	467229	528083	195337	293254	514648	410459	423427	579362	620433	660820	432548	75440	611733	527953	545873
250800	96724.6	95289.2	81448.4	82281.7	32865.2	99935.4	64181.6	87296	52372.8	58984.8	147170	98434.4	81543.3	123607	132709	91700.8	56850	71150	82710	85180	868671	269566	412899	177222	386378	335478	363982	130428	203528	334356	284701	248093	365162	429128	371662	253995	44260.8	330843	311173	301648
252000	76470.4	68683.3	60462	66744	27563.8	78218.8	43667.5	68983.2	43382.4	43613.3	123166	68747.9	59576.8	97124.6	104612	70978	46289.6	56227.6	68427.5	64592.8	449212	124554	212030	88216.7	162854	168854	200392	63722.8	112107	169697	161368	120250	199879	235209	181757	123691	23517.6	177598	165179	172581
253200	69485.4	62521.6	57423.3	58483.6	27292	77170.4	38023.2	70198.8	40341.2	42144.8	123430	65854.8	57046.3	97261.6	109503	71988.4	47960	58029.6	71774	66859.2	297582	82644.4	156387	52432	113959	111828	144100	40379.6	77522	112818	107993	77824.2	136582	156999	116952	77946.4	16852.9	118851	111630	126780
254400	79418	64815	62625.6	59441.6	30330.4	88548.8	39852.5	82286	42126.7	49025.6	140831	70616.7	61142.4	111868	121883	81770	56505.8	67145.2	82900.4	75433.6	224293	64048.4	120549	38757.9	86666.4	87309.6	111058	30408.8	62727.9	87934	80899.2	60813.6	106328	123175	90101.6	62459.6	15232.8	93517.1	92361.6	105103
255600	94702.5	67632	69283.8	64640	35474	102035	43198.8	94404.2	47662.4	57333.8	154210	76504	65508.8	125371	133060	90986.8	65303.2	75392.5	94200.8	83069.6	185388	55594.8	101071	32798	71462.5	75050.4	90183.3	25102.4	55697.6	75565	64965.6	52325.4	89422.8	103136	76060.4	54639.6	14780.4	83792.8	84453.3	94176.8
256800	109154	70281.7	74250.4	71537.1	41420.8	113833	47581.7	104056	53642.1	65301.2	166418	82278	69896.8	135567	142751	95749.6	73683.2	84416.4	103396	90564	168685	53684.8	94090.8	30677.5	68749.2	71598.3	80264.4	23925.4	53723.2	72576.8	57286.7	49548.8	83428.3	95924.4	72030.4	52116.3	14632.8	81955.8	81504	90202.4
258000	121212	72804.8	77760.4	78088	47846.7	124887	51862	112381	57278.8	72543.8	179925	89826.8	75321.6	145115	150272	100871	79347.5	92986.8	111358	95960.8	161052	53891.7	91370.8	30593.6	69237.9	71704	77242.9	24138.4	54344.4	75623.6	55452.8	51069.6	85383.2	97892.5	73097.6	53662.4	15372.9	85226.8	82362.9	89996.4
259200	131985	74885.6	79078	83057.9	52592.4	133335	53933.6	118170	59567.1	77432.4	188618	96661.6	80435.6	153348	156874	103455	84118.8	99735	116814	99966.4	164016	55760.8	92394.2	31260	69825.6	73299.6	76847.6	24670	56116.4	80509.6	55428.4	53658	90042.9	101645	77355.8	56570.8	16631.2	91247.9	87700.4	93905.8
260400	139446	76363.2	79407.9	86572.4	54883.8	138034	54457.5	118409	59740.8	79255	189899	99331.3	82153.2	155770	160334	103195	86456.7	103174	120187	103115	173344	59380.8	97493.2	33021.7	73675.6	78533.6	79354.6	25596.4	59163.8	87645.6	56632	56531.3	95456.4	105018	81632	59975.8	17480.4	97128.8	92307.1	101436
261600	142971	77392.8	78792.4	87704.2	55861.6	140643	53543.6	116539	58515.2	78089.2	185860	97554	81492.9	153158	157244	99982.9	84659.6	102081	117585	102079	180478	62442.8	102591	34548.4	78079.6	83945.6	82829.6	27440.4	62529.6	91744.6	59412.8	59418.4	100314	108854	85672.1	62309.6	17856.8	100444	95282.8	105023
262800	139874	75898.8	76439.2	86727.6	54574.2	140062	51958.3	113138	56321.2	76531.7	181348	91313.3	81121.2	148727	153356	96541.6	80597.9	98744.8	113317	98495.2	184153	63275.8	106616	35776.3	80517.2	88332.4	85476.8	29075.6	65392.9	95230.4	62849.6	62478.4	106077	115048	89613.6	66792.1	18653.6	104147	99422.1	108339
264000	134958	73540.8	74055	84038	52247.6	134978	49156.4	106188	52492.4	72777.2	171191	91607.2	79477.9	143650	149469	94719.2	76927.6	96931.7	110341	98507.5	204894	69753.2	120122	40258.8	98224.6	103273	99128.4	34664.6	77959.6	116675	75501.6	80417.5	134407	141543	124043	89422.8	25388.3	149079	141350	157047
265200	145248	81655.4	82090.8	89993.6	55799.6	150724	53777.9	116971	54748.3	82680.8	189489	105022	92790.8	165204	176757	107434	86545.8	114278	124438	119029	360367	126543	211287	71889.6	209614	183670	174935	64363.2	147185	215728	130060	156660	241806	245019	241847	170659	45788	279182	262108	280676
266400	169008	93732	92111.7	101091	61302	175463	61079.2	129244	56327.6	94194.6	220841	120823	107843	194293	200400	123460	95424.4	128389	138524	136262	611510	210120	333543	131519	386978	313559	278358	109038	259143	351978	215079	264761	377090	390560	396644	293504	69430	449585	414625	426120
267600	186550	101168	98179.2	107580	61903.6	191032	66477.5	132830	54810.8	98143.2	233627	132924	115975	212044	209033	135800	96752.4	132214	141980	144496	866321	289218	444602	199288	569162	444773	373309	149468	352979	469809	299745	369427	494630	535414	529131	406886	83515.6	593788	529924	532361
268800	189916	104928	100414	105882	57454.6	194360	69293.6	128427	50715.2	96345.4	227544	138398	116710	214607	201043	141575	91384.2	126591	134534	142063	1027850	337131	505175	248456	668753	533036	424242	172352	398677	530928	355735	425408	553358	629135	594621	473533	88185.8	657480	575681	574087
270000	180182	102198	96518.8	99950.4	51110	186031	66342.8	119378	45829.2	90130	213587	133210	113808	201603	186758	138908	84701.6	119418	121005	135980	1076600	365785	533508	267084	707784	568247	442629	184510	399936	550154	379156	451398	584014	667897	626374	497286	89936.4	666871	585593	583832
271200	166112	97011.2	91310	93453.6	45933.8	175314	62455.4	112644	41360.8	84057.5	200085	127617	108091	189262	174783	130583	79324.2	111681	108715	127650	1091840	386009	546606	277617	724753	591026	446073	197582	397013	561864	390576	462955	601003	686016	642248	505930	92234.8	684993	588495	594397
272400	155152	95694.4	88625.2	87221.3	42686	168437	58802.8	106927	37430.4	78089.2	186262	122624	103058	181046	163158	122891	73922	105499	97914	119874	1088450	403957	552658	278435	736520	602567	453883	211285	389407	580916	398623	475374	616438	698647	654661	509368	94264.8	704765	583778	599076
273600	144984	94535.4	87023.2	81081.6	40464.2	161218	55414.2	101820	34382.8	72666.3	171589	116864	98480	174583	152968	116798	68335.8	102292	90204.2	114675	1086970	423397	565154	274553	749538	607551	458783	221784	383579	594975	402490	474012	621229	700165	651558	503927	94333.2	709390	571095	591669
274800	136815	93810	85164.6	76593.6	38065.6	152513	52306	99050	31766.4	68753.2	157415	112037	94467.1	168088	144340	110674	63749.2	99131.7	83094.8	107719	1076710	431275	566569	268428	748395	601400	456814	227343	377914	600916	403132	469145	620635	692885	640105	495041	93023.8	706564	558570	585823
276000	131736	92218.3	83721.6	72346.8	35809.2	143420	49323.3	97274.8	29933.3	65676.8	146050	106706	88902.8	163125	136540	104444	59710	97021.2	78662.5	103035	1057300	428733	566619	261910	742140	595001	452116	231341	368883	600674	400609	457626	620866	683731	621509	485209	91057.2	701162	543307	570149
277200	128226	90466	82000.4	70594.4	33351.6	135320	46341.6	96094.2	28576.8	63555.8	136292	101270	84301.7	159787	130009	99652.8	57388.4	98187.9	76315.6	99594.6	1042000	422172	566696	257532	729521	591562	447816	233178	361839	589447	395634	446478	620466	675194	601276	476213	90970	685415	529953	554214
278400	128789	89217.5	81114.8	72281.7	31278.4	131364	44592.5	97948.4	28028.3	63187.6	131995	96302.4	82922.8	159444	127863	96495	56717.2	100809	77040.8	98071.6	1025650	409006	560304	253848	712360	580348	438000	232883	354932	575275	389863	435508	617685	668214	585226	468256	89792.4	666408	522582	545479
279600	132237	89131.6	81654.2	76751.2	29441.7	130077	42745.6	101292	28381.6	64100.8	130674	92101.6	81860.8	159570	125229	95093.6	57170.4	104918	79061.2	98960.4	1007490	400612	556552	249634	698774	569367	430032	233757	347550	562279	384302	424592	615949	660763	572901	464336	90582.9	648701	512943	538162
280800	139888	90929.2	83647.6	83193.8	28372.4	131292	41816	106742	29396.3	66874.4	131483	89872.8	82928	163598	126494	96086.7	60400.4	109555	84179.6	102520	997329	394994	550907	246577	678011	559215	423775	234163	343593	545536	380648	414426	609679	649979	564842	457839	91846.4	632906	501012	532412
282000	148131	93946.4	87229.6	93096.4	28152.5	135352	40880.4	114893	31547.2	71836.3	135288	89384.2	85712	168939	129230	99304.8	64250.8	115849	90500.4	107751	988522	385978	543239	242409	657315	543812	416404	235840	339445	532056	377210	406561	599846	640034	558245	454542	91488	620206	493543	529563
283200	160193	98209.2	93093.2	102221	28210.4	143292	40956.8	124827	34053.6	78664.8	140327	90485.2	89358.8	176598	134102	103405	70115.2	122990	98923.6	115143	978534	383433	537422	239724	641554	531202	414138	237741	332912	519643	374590	399466	589877	629755	552940	449877	91925.2	608532	480628	526381
284400	174111	104888	100690	112157	29102.1	151318	41406.3	136097	37945.2	87190.4	147366	93636.3	94228.4	187745	141754	111231	78554.6	132590	110294	123837	972908	378662	534662	236806	622545	517832	413000	237290	327104	507792	371058	390384	579962	614826	544844	442569	92230.8	598926	467199	522144
285600	190634	114472	109781	124760	30951.6	163446	43056.8	150698	43026.8	98760.8	157773	99999.6	100684	200888	151996	120858	88857.2	139639	124180	134214	962433	370733	526432	230845	599622	502084	410259	237282	318725	499263	366963	383485	569670	600704	536574	434882	90370.4	592715	457567	520415
286800	211667	126040	120762	138088	32916.8	176624	45838.8	165401	49072.9	112244	169982	107269	107878	216025	165014	133262	102596	150851	141333	148153	948063	366229	522364	226873	582171	493026	405934	236130	308144	490463	363995	376370	562688	589157	528005	426348	89553.6	582055	443060	513097
288000	236579	140252	134291	153478	37029.6	193375	49951.2	184384	57032.4	129690	186570	118405	118363	235145	182040	149324	121312	165250	164882	165343	936275	360503	518847	221082	559293	480769	403804	233485	299637	480112	357724	367494	554462	575408	517022	416903	88003.3	571517	428408	504540
289200	267511	159250	149704	174776	42215.6	214786	56460	207688	66267.9	151647	208505	133876	131487	257663	205260	169317	143934	180460	192199	184637	919759	351557	509500	214050	532743	465941	398532	231549	288961	471475	350920	358060	544293	562437	504468	407647	85004	560825	414750	498043
290400	303995	183073	170033	195990	49641.3	238812	64866	232772	76406	177713	235727	151698	147258	283470	230046	194363	171595	200785	227280	210032	902933	347858	503880	207092	509450	457452	394800	229233	277529	462466	344529	349240	537229	548976	492894	396837	83090.4	547363	400391	486998
291600	343640	212567	193816	220640	59236.4	267344	77341.6	266306	88149.2	209809	269350	174912	167190	315314	262364	224063	204288	223222	269339	238911	885755	339516	496419	200058	482634	444942	387426	224562	267536	450989	336151	338028	523951	533593	475649	384309	80009.6	532893	387034	475307
292800	391370	245614	222278	254092	70380	302578	93425	305133	101205	246944	308555	204003	191343	351931	299663	259321	239973	249872	318490	272974	866310	328443	486378	192911	455940	431089	379965	222203	254950	437630	327153	328849	512034	519728	459161	373169	76324	517407	374110	464421
294000	447087	285199	256682	288367	82730.8	341284	113433	346990	115755	288890	357098	235161	222548	391811	342696	301823	281958	283405	378029	315648	846546	323552	477798	186108	432018	419647	373401	216535	243644	423489	317436	319019	500143	506120	438618	360905	73361.6	500382	356989	451278
295200	504632	330428	296130	325736	97495.4	386637	138640	398657	129608	336036	413186	274274	257829	440671	393150	352345	325877	320108	443590	363684	828358	311602	469528	179366	406366	404883	364864	211654	232465	411296	304459	306992	487952	489907	418599	347423	69773.6	487883	341674	437811
296400	572975	379612	341676	373206	112248	438822	168199	452233	144333	388956	473679	318039	296992	492181	448238	410394	371884	357973	514482	415341	803145	302296	458292	170825	383885	389402	357656	205953	220312	399515	293790	297667	474762	475128	397993	335803	66206.7	473730	327464	424435
297600	640107	430827	391839	418389	125918	492746	203790	508710	158525	442144	545383	364083	341483	548303	504237	475443	423398	404452	594588	475994	785898	292948	449667	164365	360750	376407	349480	200994	209997	385153	284375	285734	463382	461464	378013	321818	62901.6	458093	311824	409412
298800	707416	487346	446022	474095	140571	552731	243826	572296	173632	500102	619026	414438	393397	610942	566333	549301	476446	453253	669842	538371	767936	281516	440570	157169	341736	361652	340453	195208	200234	370297	273084	276102	451815	447639	358033	308074	59030.8	445650	299016	395725
300000	782093	549815	506382	530586	153394	619192	287797	631110	188263	556280	692399	466835	444273	674776	628943	627955	527390	498920	743402	602253	744392	268459	430138	150026	321521	348153	332345	189318	189182	357491	262624	264980	439933	434333	339853	295906	55640.8	430680	285015	382868
301200	851357	612921	569994	581174	164818	683356	330426	687511	202352	610497	770237	520178	497105	739895	690129	711084	583368	547837	824856	671230	725779	258525	421528	144648	304485	335961	323973	182040	179493	343560	252410	254623	429800	422814	322784	284481	52695.4	417252	270168	368249
302400	913874	675121	633282	636063	176474	750765	374122	749938	215753	666702	845955	575502	556648	808048	754944	797551	635342	596115	903096	739132	706486	247021	411727	138922	286260	323758	313533	175648	171034	331511	241627	245838	418121	411730	306686	271804	49604.4	404112	258983	354980
303600	978844	739499	699952	693029	185881	821318	418695	801117	226873	717322	911503	629975	611422	871022	809518	881249	680318	638444	969004	802770	686164	235658	402386	133163	273588	313292	305748	169893	161822	321467	233329	236381	406969	403308	291426	261862	46666.8	391654	248640	342890
304800	1038110	797998	765876	729488	194634	882742	461193	846318	237292	757666	979797	680274	666148	934246	863576	962935	726116	683174	1036460	868402	670259	226620	396236	127935	260482	302356	297066	162684	153942	309223	224497	228341	396048	394684	278668	251677	44083.8	378075	236289	330189
306000	1090360	858575	826536	777505	203581	947841	498979	895016	246040	796034	1048400	733581	720785	994576	914854	1042420	758194	719404	1085000	924579	655452	215437	386454	123128	246972	291837	288253	155821	146637	298420	215956	220894	385319	385453	266048	242912	41418.4	367105	227708	319421
307200	1138000	910621	884459	816360	210319	1005170	533831	920639	253332	825692	1092120	779750	765436	1047720	949983	1111030	786286	750605	1127500	974464	638142	207112	378933	118654	235232	283417	279751	150581	139203	286500	207689	213378	376056	378500	256136	236006	39573.8	355406	219976	308426
308400	1165820	953152	935270	850707	215884	1050430	560050	949396	258640	848829	1127170	819321	811241	1101540	985338	1176240	812402	781929	1170850	1023960	625916	197604	372343	114234	226534	274576	271539	144858	133461	276647	200737	206320	365413	371283	246340	228021	37718	344533	212489	298776
309600	1199420	992628	979390	889313	220500	1097120	584024	972915	263390	864400	1159690	857690	852437	1143480	1015070	1236160	827732	799933	1197300	1051590	611804	188581	363540	110239	216862	265650	263214	140119	127276	268546	193322	201263	355750	365079	239030	222139	35915.4	335254	206465	289376
310800	1222180	1019280	1020360	911721	220724	1129280	606914	978361	267453	868630	1184820	885901	881564	1179630	1032170	1281620	842771	819498	1218640	1080070	600343	182254	358975	106522	208675	259829	256184	135910	121700	259371	187722	196191	347505	359369	232408	217143	34621.6	324653	199876	279718
312000	1225550	1039640	1048380	931889	220493	1155280	627256	991757	270835	873133	1208490	907233	912107	1213740	1047040	1320370	848569	835212	1225870	1100630	590068	174095	352439	103218	200554	253018	248136	131697	117019	250114	181361	190936	337947	354445	226399	211356	33054.6	315690	194595	272309
313200	1230550	1055560	1071080	949930	217554	1179580	641115	986783	271093	866815	1220950	927389	930626	1226670	1053750	1346140	844514	838175	1224020	1104620	577024	167740	346805	100115	195565	247402	241734	128333	112480	244686	175896	186719	330247	352424	220117	207880	32172.8	307453	190291	265953
314400	1231200	1056770	1085220	953774	212626	1188150	652269	980935	269949	858088	1219990	935330	939252	1238870	1054960	1362400	844272	841812	1224360	1108780	567682	162729	342330	97385.4	191180	244797	236161	125782	108484	237217	171769	182817	323838	351175	215601	205050	31295.2	299569	184799	258097
315600	1214700	1056030	1089900	962667	207441	1196240	658010	973383	266893	844804	1217850	942752	947802	1249210	1056490	1374400	827220	838775	1208100	1102140	557693	156432	336839	95034.8	186280	239492	229464	123647	105563	230988	166581	179836	316384	351504	211953	202864	30411.7	293021	180930	254447
316800	1197250	1050500	1090670	961412	201263	1191090	657779	958926	261856	822356	1207830	942845	941867	1246510	1043050	1361470	808661	833675	1190050	1089040	548282	151807	332222	92497.9	182049	236758	224239	121776	102573	225682	163470	177066	311347	352332	208909	201634	30420	286370	177974	249665
318000	1172810	1036630	1079900	949872	196051	1175470	654173	946433	257667	801423	1190820	936046	930661	1241430	1032960	1347810	786756	825012	1171550	1075210	539808	148605	327472	90553.6	179948	235017	219419	120738	100198	221154	161026	173916	304430	350383	205275	200908	29908.3	280285	174812	244604
319200	1149950	1020000	1065680	943766	189271	1163420	650276	907268	254451	761013	1173680	928665	920084	1229420	1017770	1324180	758140	805932	1140110	1053150	532874	145398	321105	88619.2	178618	232108	213553	120319	99490	217359	158395	173368	300065	352044	203185	200938	29494.4	276020	173484	241311
320400	1125910	998972	1043370	923672	182778	1142160	646132	876638	249490	727974	1145160	913938	901015	1204210	992417	1284150	735742	785715	1113330	1032890	527943	142570	315949	87461.2	179661	232296	211111	120640	99024	212544	157328	172448	296175	355278	202180	201874	29830	272733	172230	237387
321600	1091690	974389	1016900	905033	176765	1117680	637611	858704	245077	704752	1136150	897006	886483	1187670	977645	1250270	703900	774733	1079810	1001170	524455	140706	311795	86701.6	180578	233499	207608	121964	99734.4	210414	155888	172960	293079	359358	202513	204152	30231.6	269547	172941	236630
322800	1062850	951421	988340	882862	167610	1093430	633312	836571	240120	676952	1103490	879651	864628	1162550	951428	1201190	672646	756117	1042360	963760	518888	141254	307793	86472	184130	236155	205043	124838	101144	209552	156222	174583	291078	366514	203722	208238	30859.2	268147	174305	236825
324000	1030550	915574	954346	852758	160769	1057590	624932	813291	234916	652032	1074760	856312	844115	1133670	925640	1152950	646781	732279	1011610	931079	519779	141334	305642	86728.4	190298	238306	203290	127564	103668	209552	156076	176832	291784	375051	205721	212491	31918.4	268077	176304	237444
325200	993641	883681	920716	831509	153203	1023300	610542	790832	230922	628072	1047730	834931	823250	1105050	900067	1107060	618893	703372	969965	890518	520699	142045	302845	87549.2	196045	242301	202584	131972	108428	208905	158180	180037	292851	387743	210460	219128	32584	269152	180366	240447
326400	963235	849172	884851	802250	144325	990820	596037	762865	226306	598898	1012070	806110	792526	1067750	865342	1050810	590690	681571	929407	853037	524236	144733	303704	88922.8	205787	249536	203441	138418	114038	211720	162515	184851	297020	401835	217343	227156	34185	270404	186977	244968
327600	922929	810239	847091	760966	137600	950181	578423	735824	220388	572433	975802	779030	765414	1031610	836417	998652	562178	667220	893378	817104	531233	150013	302472	91208.8	218533	257794	205165	145261	121479	214434	168008	190451	300420	415982	224501	238256	35876.4	274108	195504	250308
328800	885669	777700	809098	724294	129528	917214	558710	710702	214126	545984	939446	750940	738621	996418	806804	950140	529591	642138	853518	774730	538416	156853	301748	94107.6	234826	267575	206833	153290	129207	220543	173830	197335	307599	437696	233941	252903	37439.6	280103	206140	259112
330000	851108	738083	770267	692824	121812	881310	537090	678631	207438	516281	900666	718009	706670	954533	771124	895968	502081	615590	811929	739328	549600	165295	306264	98168.8	255553	282204	211904	162566	138257	228065	181242	206191	316607	460592	245297	269271	40447.6	286966	219928	268804
331200	810208	696800	730755	660247	115865	842379	514482	649320	202916	491755	862056	687230	676785	913284	738833	849244	474914	588513	776692	701847	564437	175277	308639	103206	279973	301347	218043	172354	150037	237488	188994	215845	328882	485553	260624	288479	43167.1	297223	238399	281813
332400	772997	660590	690450	625024	109655	808800	493666	622907	196923	466246	824783	656256	647329	869683	706811	800565	446239	561914	736623	660271	580355	188850	314906	109330	308235	323798	224832	184623	160086	249870	198971	229740	341789	516250	280378	312278	45426.4	311120	263341	298326
333600	732351	623493	650072	583535	103334	766902	472856	592498	189800	439136	782185	624406	612424	826888	672565	752020	423158	536616	698741	627083	604574	206249	322752	116527	342770	349608	234703	197040	170523	264548	211427	245922	358595	550369	304506	339055	48885	325525	291643	314920
334800	693513	585307	608741	548096	98512.4	727677	449989	565984	181393	414116	744042	591516	582578	786307	639596	709417	396150	511259	658484	590596	631882	224831	327110	124014	376614	380934	244374	211046	183198	280914	225240	264854	377629	583273	334267	368758	51443.6	346068	324182	337823
336000	656253	549918	569263	513426	93837.9	690658	427175	535054	173733	387423	704720	560252	550114	743355	602605	662264	371043	484756	619313	552934	657894	246019	337843	133384	416059	416151	258330	225684	193962	302081	240858	286263	401054	625067	369943	404389	55384.4	368939	361612	361361
337200	619636	515212	528008	479095	89914	647450	403304	508888	167499	362548	663744	528965	519330	701330	569286	618220	348123	459997	583379	520383	693792	273898	349342	143046	456178	454625	274225	238135	203582	324678	259005	310655	428032	666792	415751	438732	60353.8	392788	401948	386356
338400	582463	481299	491470	450371	85446.7	609562	381417	482936	161068	338752	626931	498153	491631	659608	539042	577852	323204	432672	546170	488504	733778	304918	360912	153860	494539	495197	289075	252639	212251	352205	277603	337349	454176	710429	462272	480591	64367.2	419281	442599	415966
339600	550522	450414	455126	421484	81221.6	572294	358979	456094	152525	315570	588092	465822	459473	619135	505465	535135	301646	406612	510876	456576	770422	336362	375088	164589	536178	539339	308392	270652	217914	382287	299661	367144	487117	756850	510850	528296	68154.6	447975	481265	446416
340800	518453	418855	420092	393213	77905.6	533851	336746	428301	145613	294391	553120	434965	430025	577648	476725	495025	280273	384323	479218	427173	814405	363954	391102	175299	576748	586295	329873	288118	225203	412086	322419	398700	519523	799402	563796	571017	71177.2	474913	515207	479976
342000	486976	390920	386929	366468	74324.6	498736	315975	405193	140032	273263	519438	407518	402259	541306	448008	459214	260664	360442	447321	399943	855392	390870	403900	186122	615590	629332	348323	304404	231901	442982	345931	432384	554494	845257	616355	616671	73215.8	502292	550047	514410
343200	458737	364427	355062	341546	70683.6	465825	295095	382351	134059	252800	485451	379192	374190	503951	419336	422214	241512	338228	417938	372657	896638	422388	422582	196148	656060	672641	371377	320866	236494	475585	369655	466776	592514	894392	669296	659344	75572.4	529955	581584	548841
344400	430628	338636	326741	322090	67537.9	431530	274986	360507	127490	235419	454442	353213	348952	471755	394514	393406	223916	317864	395400	348975	946565	453610	439415	205867	692001	712718	396504	335762	243127	504869	396438	499521	628376	933691	716345	700297	78061.3	559242	606045	583083
345600	406007	316294	299663	302935	63714.4	403343	255968	339015	121034	219150	424928	330062	325316	439703	371187	366924	207616	297924	369761	325434	990868	475115	453120	214660	722672	744346	417929	349854	247216	533225	420412	534832	664613	973245	761343	740709	79639.2	585918	623178	620654
346800	384494	294216	274824	285014	60453.3	377054	237645	316520	114932	203365	397222	306268	302458	408384	348821	339588	192707	280704	347364	304958	1030030	496961	471790	222985	756157	775461	446076	361615	249120	558590	447977	565974	700550	1010570	802435	783833	81486.4	610474	634222	650459
348000	362974	273133	252263	268907	58038.8	349881	221254	296885	109838	189262	371391	285756	280992	380940	329610	317493	180159	263973	329461	286289	1070150	516138	488859	229996	780236	800158	468783	367363	251719	579704	470857	589171	728821	1028220	836194	815235	82039.2	629439	642283	679916
349200	345762	255500	232471	253852	55392.5	326452	205449	280612	104465	176768	347337	266142	262700	355683	311618	296185	166614	248906	311463	269890	1103260	536427	502387	236495	802884	817325	488558	376814	253698	599223	495225	612686	756169	1053110	862653	844502	81182.4	650407	650302	712087
350400	328795	238496	214360	239584	53033.2	305608	190086	264480	99580.4	165219	323688	247460	244927	330592	293783	276202	156197	236417	294498	253657	1129510	555924	519695	242184	821765	836927	511197	381926	256172	616858	518105	635190	783376	1070090	882250	872757	81839.6	665856	653020	734130
351600	313359	222791	197866	227451	50893.6	287382	176554	249893	95508.8	156379	303760	232433	229994	311680	279940	261243	147614	224573	281070	241577	1160350	564900	535969	247790	833348	849230	528221	386161	259257	628303	537607	649951	799939	1076360	895971	899723	81583.6	682548	654796	756828
352800	301378	210993	184706	215153	49114.6	271944	163913	237513	90981.6	149018	285259	218576	217108	292397	265685	245266	138342	214370	266180	228862	1178760	573247	548563	250906	844998	858891	543498	392408	261606	644619	556375	661337	817565	1087340	909778	919779	81482.1	698466	653898	775155
354000	291030	199022	172984	204254	47728	257150	152518	225197	86902.1	146949	269420	205395	204839	275545	253104	232641	132291	207040	256678	218477	1198460	581232	563805	253125	848950	870615	558563	391352	263481	656151	570330	667308	834562	1095210	917843	926938	81480.8	709195	651937	783335
355200	280926	188298	162963	194578	46780	243948	141790	216402	83590.8	140564	257166	194328	195478	263317	243330	222507	127223	202525	247318	209816	1221170	589870	575771	256072	851316	878907	567830	391448	264654	664424	582032	669962	842505	1087760	920524	936978	80595.2	720938	649543	791258
356400	274612	180007	155455	184927	45368.4	234128	132452	208669	80122.9	136117	246927	186261	186582	252283	234763	214388	123569	197148	238395	201570	1226690	590535	584238	257580	849110	879174	576393	391863	265440	673727	593304	675948	853680	1090460	918584	950618	79590	731425	648148	801308
357600	270793	172549	148888	176276	44924.2	225753	125269	200460	77319.6	132399	237056	177469	177604	242452	226944	204655	122765	194893	231732	193799	1205120	582874	575656	254824	803173	863518	555703	374885	257340	644172	569684	627411	785820	1020200	848102	880080	75537.6	647813	603625	698617
358800	258074	153163	131321	168242	45737.6	197932	106844	179503	73447.6	116056	219630	138099	143016	201842	194430	163987	109181	167076	199170	154140	882450	397348	394883	181973	471603	604284	368242	239427	176460	399065	360653	355366	454003	652201	468250	493250	44870.8	341566	356753	373440
360000	201486	110074	95307.2	132152	37202.9	144709	75756.3	132549	59087.5	85323.2	167617	94630.4	99368.8	147605	148655	121680	83643.8	126574	153111	116737	454832	158846	197364	87576.3	191109	279500	199126	111599	92896.7	204399	187483	164244	230786	347720	219743	226282	23748	178303	186870	225143
361200	180517	100448	90871.7	113209	35964	134160	65307.2	126911	53615.2	83468	150123	88634	94193.8	141150	146702	119176	83687.2	130490	153278	118780	304115	106342	147618	52378	127559	186517	155755	72209.2	62906.8	146647	138169	109596	162824	244338	147392	152177	16850.4	121489	127109	174732
362400	196777	106655	101072	109351	40186.8	142396	66016.3	136830	53302.5	92819.2	152933	95024.6	100040	153688	156978	129536	96052	145299	170094	127796	239690	82218	120167	39319.2	95883.2	144098	128609	54750.8	49067.2	114800	105258	83587.6	127579	188732	116930	116200	15148.8	99374.2	103222	149038
363600	220755	115460	112798	114130	47877.9	154042	71473.6	148344	56421.2	103338	161300	104339	104281	165127	166486	137698	107887	157218	186191	138272	204336	71290.4	107148	34263.6	81899.2	122680	113203	46523.2	43187.2	98049.6	86520.4	71309.2	108303	154399	101966	98084.8	14165.4	89236.4	90079.6	131957
364800	236559	123860	121835	120678	56616.4	166042	78827.2	160066	59821.7	114879	172063	114996	110683	178506	174890	146385	117152	168904	198976	146286	183739	67190.8	101022	32352.4	75967.6	112362	105903	44195.8	40116.8	93885.2	79053.8	69612	104354	143434	100293	96810.8	14171.2	89337.1	89710.8	127958
366000	252628	133115	132158	128072	64768.3	176506	86538.4	166829	62961.2	124006	180884	126551	116798	190878	182588	154742	126086	181330	211524	155373	180570	67506.7	100367	32867.1	73165.6	110424	101160	43251.2	39390.8	92318.8	73840.8	69224.6	103758	135819	101616	96520.8	14439.2	93520.8	94159.2	128834
367200	263484	141497	141263	134389	70994.8	185161	93992.8	171739	64712.9	128877	186431	134126	120374	198288	186557	158464	132332	188459	216155	161722	181692	72400	104540	34903.6	77657.6	118467	102558	45089.2	40838	96737.1	74593.6	71065.6	106636	135726	105411	99316	15125.2	97711.3	96565.2	127564
368400	263372	146033	143775	136629	73069.6	187524	97679.2	175456	66558	131858	190890	137979	121512	203335	187331	159065	133631	188775	214938	162470	182694	75655.8	106294	36788.8	78766.4	122774	103367	47392	42005	102159	76701.7	75617.2	112809	142873	112822	106708	16168.8	102908	101979	129956
369600	260219	146602	143155	136514	73055.2	185243	98678.4	172888	68975.2	130485	189268	137760	120244	202326	186034	155337	132283	187636	214247	162216	192210	80426	110946	39736.8	82997.9	130854	104814	49290.8	43273.6	106066	78107.6	77513.2	116354	144941	118200	110500	16700.8	108973	106234	136147
370800	254909	146368	141424	136024	70885	181801	96709.2	171088	69464.2	127877	186706	135760	116394	197460	179611	147425	127858	180867	205931	159176	199807	86178.4	116779	42967.5	88382.8	141551	111248	52905.2	45868.3	112700	83786.3	81356.8	122016	150483	124537	115573	17648	113492	108967	137990
372000	240162	140756	136414	131269	67719.2	173601	92702	167238	68258	124657	183023	132853	113060	193523	175853	143057	123964	180048	202497	158970	226553	100988	134877	50118.8	109957	170627	133635	66685.6	55923.6	143934	107414	109723	164848	197284	180888	166048	24444.6	168709	160932	207010
373200	262095	158072	154789	143516	74048.8	190641	102696	193424	73546.3	144705	206912	155971	134125	222940	206998	163581	143104	214798	234033	192743	405757	195630	240852	90842.1	229545	309638	235842	125888	102547	261628	194665	211871	300875	346379	349380	319795	43752	309520	299458	359580
374400	301743	184751	177278	160465	78817.9	219598	116394	224453	79256	166838	236029	182570	155707	260083	231520	188461	159370	245758	262581	220373	691150	344746	383077	161388	415508	520910	372409	208932	179142	413953	327132	356278	479660	547838	561706	550051	66924.2	489263	481756	535812
375600	325354	199960	191398	167478	79133.2	239480	128028	238149	81307.1	176089	249749	200718	169815	285138	241639	206624	164826	256689	271431	231302	989231	486857	517548	240214	595956	734633	498267	282924	254334	544513	468484	495374	648426	739361	737025	773017	82902.8	645965	630370	674778
376800	321649	204591	194811	163064	74464.2	246570	134348	235336	78239.6	174968	244531	209222	174424	293804	236634	216420	158606	248979	260043	225749	1207370	573750	604718	299632	691788	868195	570989	322503	298611	611536	566345	573761	741315	864657	829167	920665	88920.4	721228	694844	734559
378000	299118	198159	188381	152579	66538.4	239507	130572	222961	73774.2	165020	227678	201035	167649	280640	220461	209969	148258	231445	234709	209138	1273900	609431	641762	321518	712280	919005	593416	338267	312023	640583	606488	599661	782153	907987	876325	972861	92496.8	745706	716126	757361
379200	273786	186818	177447	140138	60632.9	222398	123813	208048	70227.2	153956	210744	188472	157585	262038	206639	195795	140697	216796	212157	193132	1295210	623435	659076	329596	722322	940051	598686	351915	321095	657573	623668	606951	806055	924854	897032	995371	96014.8	754068	719760	756578
380400	251097	179386	169450	129013	56439.6	208328	115800	194293	64891.6	144889	196583	176090	148565	247439	193893	180441	132630	205203	191828	180479	1294740	627105	666193	330256	723848	936578	598408	368945	324117	665255	621953	610984	822890	923730	899264	994166	98219.2	756434	713501	753960
381600	234593	175418	164689	117677	53067.2	195356	106325	181090	60248.3	135849	183738	164645	141754	235357	181483	166590	125630	194230	173682	168595	1281250	621841	666622	324290	712372	925550	593333	381846	321855	670016	617589	610268	833676	913094	889778	974547	99362	753053	700508	748855
382800	221074	169501	160038	106846	49097.6	183067	98014.4	169192	54810.8	127297	171001	154927	135059	222257	169035	152222	119383	185858	160156	157440	1258960	620417	664716	317719	705223	916363	590792	389352	317965	672443	608912	605121	839010	895214	873935	948493	99896.3	737587	683899	733557
384000	207670	163006	154299	97047.5	45675.2	170021	91897.9	158504	50012.5	120574	160300	147527	128931	210130	159569	141840	114351	180490	150141	149515	1226000	606904	659110	310267	688369	904678	585803	388925	313995	665608	594839	595488	839513	869795	849680	913374	99587.6	717923	664041	713594
385200	199396	157835	150469	89380.4	42855.4	160493	85802.8	151320	46298.4	116276	151841	140112	121797	199504	150586	132852	111290	177785	145035	142825	1187700	585571	649142	304351	666660	888113	575898	385415	311362	655774	578983	586566	838649	849049	829990	892380	97689.6	701800	646003	700904
386400	197192	152875	147384	84291.3	39215.6	152168	81296.4	144974	43845	112507	147219	133397	116092	189377	143840	123807	110320	179298	144134	138625	1153920	569492	643221	298830	648362	878697	571031	379715	308376	645230	570227	576280	834477	832654	816809	876476	98897.2	682660	632292	688236
387600	196390	149971	147361	81481.2	36856.3	146017	78065.6	141549	42586.4	111989	145592	126916	111708	182146	139425	117876	113772	184913	149220	138207	1134660	555083	637479	294408	630115	865533	563872	372325	306963	632590	557554	568294	828504	816728	800435	859866	101283	667638	615648	674586
388800	199413	148284	147858	81074.2	35436.8	143059	75913.2	141983	41873.3	114368	148223	122812	108986	177800	137772	114640	119358	192253	159241	140015	1119700	539548	631199	291800	611298	846976	552584	368198	305965	615098	543854	562398	815630	805062	781309	843484	101973	653668	603186	667791
390000	204610	149718	148523	82768.8	34876.7	142660	74425.8	144325	42492.8	117875	152678	118795	108622	175326	137676	113117	127212	200930	171881	143186	1099810	527130	626764	289318	596585	831366	544861	367584	302584	602912	531011	555393	802736	796839	768655	833976	101408	643519	591997	659471
391200	212614	153782	152764	87220	34629.6	143890	74034	147897	43837.2	124525	160738	117183	110061	175970	139897	114659	137534	213323	191036	149905	1087720	518213	625405	288575	580967	814262	539470	364408	300356	592547	524586	548557	791126	791089	759702	819459	102823	635653	578767	646263
392400	222992	160235	158510	94470.8	35235.2	148654	75040	154865	45455.8	132382	172700	116718	114280	180156	145263	120107	150981	225844	213436	159636	1078690	507040	622982	287233	568978	796415	531224	363014	299702	580261	511410	537967	778346	780582	747429	799052	102030	630286	564576	638883
393600	237167	169591	166115	105021	36656.4	156593	77164.8	164937	48186	142451	188307	118720	119842	185817	152939	128426	165458	240012	239183	169486	1062630	491130	619986	285581	556449	778091	524185	362151	295444	572582	501908	528432	769814	775408	730857	783244	100131	627074	553452	629364
394800	254886	180854	176359	119537	38868	167958	81587.5	176743	51535.8	154261	207684	122475	126421	194581	164983	139918	184822	258706	273758	185669	1051320	480640	617623	282151	542668	764554	517159	358776	290304	565185	494602	520081	758644	769501	717324	768756	100031	621817	539489	616852
396000	277342	196542	189087	138656	43227.5	182161	88764.4	192730	56202.8	170225	234002	128833	136384	208160	179515	156899	209811	280660	314925	204122	1040080	465615	615775	279096	529983	747746	509241	354998	286895	556869	489680	508318	745028	760330	701354	749350	98984.2	616086	524373	604190
397200	305969	216570	204850	164533	48320.8	202358	99356	216298	62367.9	189456	266520	137933	148718	223935	200567	178441	238648	302732	363284	226944	1024600	448759	610182	275008	513151	727883	499081	350333	281350	547552	478857	496671	730361	753801	683311	733384	94672.8	607465	511380	592507
398400	340966	240752	223413	197369	55867.5	225870	113285	243383	70182.4	212201	303670	149003	163585	243448	224498	206063	273208	333669	422756	255456	1004820	435110	604337	269148	497543	712149	489732	343506	273213	539114	473095	485311	714312	746048	666896	713362	91919.6	598320	496429	577366
399600	381905	269399	245415	237292	66827.6	254065	132496	276147	79633.6	240155	348742	164725	182538	268908	254726	240997	315545	368269	494524	289305	989938	420229	600053	264068	482466	694485	480024	335800	267535	528058	462457	472400	696556	735084	644677	687147	89414.4	587550	479270	562743
400800	431522	304970	272127	288358	79800.4	288370	155691	320304	91397.2	272617	402442	183970	206549	300343	292209	283899	361090	405950	572670	328585	973242	402060	591804	257292	463556	671486	467000	328689	261871	516840	454032	459246	679709	724973	623178	669219	84703.2	578101	461350	550397
402000	492272	344158	302492	343960	94016.4	329500	183777	366535	105419	308188	455587	205557	234138	334436	332903	332494	411733	448323	660000	373318	950762	387182	582888	250192	447072	650686	454893	320496	253059	508651	444856	445461	659968	713010	600455	647543	81626.3	566176	445448	535840
403200	559078	389493	337954	406364	110186	374308	216235	416933	121266	349116	516767	231136	268245	375410	380693	391262	470572	504530	763092	426280	933446	370853	575222	243721	431591	630576	443396	311482	245068	498272	436285	430390	641882	701226	578151	619146	78195.6	552306	425696	519645
404400	630792	439986	375828	478227	126272	426254	253828	479999	138613	395203	582272	260401	308090	422424	434502	458976	532655	562845	867122	481924	914168	352344	564131	236051	412977	609044	429380	301056	237466	485483	422838	416952	623355	687033	553584	591916	72870	538580	409476	506423
405600	717806	491642	419803	553541	141901	484903	295602	547961	156732	442075	645804	291072	352826	470407	491048	531823	594608	620930	973271	540705	891861	336028	553148	228547	397995	588786	416442	291088	227682	477492	415348	404522	604685	676535	531778	566347	68933.6	525830	393058	494112
406800	805679	547251	465676	627562	156867	547305	340394	608439	175708	494861	711156	324130	402218	523826	549641	610781	667205	692396	1094320	610459	871870	323069	542768	221090	381921	570172	404079	279709	219789	467601	402898	390081	584904	663674	506926	539007	65212.1	510354	375571	476230
408000	898260	607429	517079	711845	171204	614563	398694	686724	195844	549402	785973	359546	457262	580511	614092	697930	736632	758527	1205980	678150	853546	306728	529376	213268	366148	548961	389675	268157	210875	456186	390339	377093	564218	649816	484776	513478	61280.8	496672	360533	464851
409200	997655	668974	569096	785727	183678	687796	451013	756969	215469	602963	848759	396570	513838	635500	672579	781991	797818	823696	1308890	744490	830014	293641	518586	206204	353159	531337	376977	260012	200765	446187	379216	364526	546145	636372	463814	491600	57364.4	485106	344585	449873
410400	1091920	728387	618806	857030	194656	758928	500443	817098	234688	654417	906175	431665	570557	694719	730455	868455	867470	896818	1419090	817921	810065	281484	506623	198768	339676	514895	365304	248581	192461	436356	369187	353153	525507	623014	442900	466883	54144	467258	328716	435615
411600	1184030	789598	668007	929214	205163	831030	546810	890165	252692	707460	968942	466141	632187	754447	787142	958311	922343	962261	1514910	884099	789073	269121	494071	190935	325895	497600	353074	238840	184063	425449	355905	341425	506205	608326	424300	446965	50298	453144	316733	422026
412800	1277680	846378	716764	991077	213422	901827	580396	947338	270014	751476	1024200	500385	689968	811504	835733	1037600	973752	1022480	1597820	945021	765576	258426	482857	184208	313766	483198	342060	229822	174622	415942	346360	332108	488268	596715	407847	428443	47337.9	438842	303737	409449
414000	1357850	897794	761944	1048610	220965	963247	611363	990989	284443	794458	1073140	533589	748472	864883	880606	1114680	1025030	1091080	1686150	1010030	747270	249314	471763	177906	303957	469365	331264	220450	167113	406906	335373	320048	470998	580662	390340	408815	44434.8	422929	290411	395080
415200	1427480	949671	803966	1102260	227293	1024160	637246	1050580	296744	838145	1118980	565367	809885	916226	921614	1189520	1063920	1142150	1750670	1059390	728691	240587	458620	171801	293003	454607	319783	212202	158967	397520	324505	310402	455739	568324	375414	391751	41553.8	410174	280872	384406
416400	1503650	993718	842526	1137230	231345	1080530	661282	1087800	306307	871780	1154270	595236	859933	958931	951886	1244570	1083640	1185230	1794880	1102920	707535	232696	446796	166820	283951	443022	310020	205590	151561	389721	315276	301406	439561	555547	363322	378048	39350.4	397828	271663	374602
417600	1556840	1030970	872603	1165050	234315	1126780	679992	1106960	314808	894530	1177460	621547	905253	1001880	977427	1294430	1111070	1231400	1842370	1147850	688989	226110	436512	162287	276354	432188	299806	198282	144788	381130	307816	291884	426405	543187	352094	365197	37002.1	384512	261709	361342
418800	1598490	1062440	899620	1185510	236556	1167760	698567	1139460	322978	917586	1201260	644884	951664	1043860	1002060	1337740	1118600	1265020	1864750	1176970	673342	219536	424330	156988	267536	422962	290194	192815	138422	373028	298394	283425	412238	527988	341390	353073	35069.2	371990	254637	349306
420000	1642400	1085610	923387	1197940	234327	1202210	711302	1153950	328151	932114	1207930	666971	984473	1074590	1011620	1364120	1119140	1284460	1868600	1196730	655442	212905	413817	152918	261406	411742	281040	187684	131868	366591	292255	276260	399838	516921	332360	343252	33100.4	362423	248759	341998
421200	1667350	1101310	942554	1196680	233862	1225910	718545	1149890	330924	935218	1205620	685518	1008650	1094160	1011010	1378590	1116780	1309000	1879170	1217200	638166	208605	403503	149309	256035	403259	272645	182045	126667	359419	284526	269366	388153	505709	323488	332544	31708	350435	242154	331774
422400	1676250	1109740	951571	1188850	232299	1238810	722488	1157800	334122	942980	1205440	702567	1034350	1116900	1012230	1388760	1109960	1320190	1870860	1222620	624285	204137	393436	145497	251004	395640	265251	178522	121821	352365	277272	263686	376816	489519	316260	322788	30337.6	339764	236914	323882
423600	1689590	1111750	956310	1169590	226862	1247770	720164	1154640	334868	943374	1197930	716535	1046660	1131620	1005720	1383820	1089590	1314040	1841510	1214470	608275	200892	381934	142680	245761	386787	258194	175161	117030	345499	271244	258364	366594	477895	308767	316144	29055.8	329832	233223	316818
424800	1689530	1111870	957494	1140670	221353	1247220	715688	1134370	333438	936070	1180710	725056	1048770	1137930	992198	1362390	1074360	1309840	1821840	1212500	593580	198042	373062	139568	243087	381163	251466	172788	112953	339180	266291	252774	357218	467728	302885	309448	28143.6	320528	229111	308308
426000	1669210	1105660	952481	1108210	217204	1234180	711945	1124610	332215	930190	1167090	731594	1051710	1143040	982018	1346430	1048840	1302110	1795000	1197370	583478	195928	363797	137730	239725	375186	245915	171137	109783	333951	261205	248857	347693	455108	297048	302175	27484.6	312053	227616	302400
427200	1658060	1097250	949759	1073010	211613	1220430	705276	1111950	327518	919955	1150740	736898	1050720	1146590	968281	1321340	1017410	1276460	1746110	1172790	570369	194001	354229	135395	236177	367869	239163	170753	106460	327872	256915	246121	339793	442602	292924	297185	26764.4	304007	226008	297567
428400	1637350	1083410	939912	1028580	206093	1198790	695596	1085500	323243	898155	1125140	737885	1034480	1141290	948072	1281450	987313	1258040	1699760	1148690	559092	192884	346188	133876	234688	363214	235085	169034	103791	324724	253793	243457	334018	434680	288751	294491	26240	296782	225766	293509
429600	1604310	1063290	929245	983583	201394	1167030	688987	1058960	320169	881817	1103980	737342	1023200	1133520	935024	1247590	959090	1241910	1654450	1122530	550308	192467	337342	133000	233120	360320	231232	170853	101374	320040	250528	241897	328020	425019	286554	289806	26034	291252	226990	290081
430800	1569090	1046200	916808	947632	194085	1138770	678977	1042580	314194	865779	1082580	733551	1006550	1122740	918562	1210580	926488	1209930	1595880	1091060	542758	191853	327601	132280	230664	357811	227555	172357	100608	317405	248605	242201	322781	414790	285484	288583	25685.2	284970	228874	288527
432000	1535720	1023330	900527	913946	187174	1107830	668398	1015370	310310	839621	1056300	728322	979350	1105710	894517	1162970	894114	1173710	1518110	1056670	534867	194247	320966	132396	230914	358034	224710	175735	99736	315477	247804	241253	317533	406978	286480	288220	26149.6	280170	233356	287223
433200	1491300	994107	883512	876552	181010	1069720	658190	978789	305482	814597	1026480	722950	952382	1087740	873952	1117060	862939	1144860	1455810	1026620	528836	196985	313231	133864	233095	360258	223676	179744	100053	315757	249390	242132	315648	401231	289089	289439	27092.8	277516	237395	288510
434400	1440780	965828	863940	838106	176221	1032910	648100	954599	300007	791364	1004010	714305	928895	1068760	853430	1076890	829311	1106180	1392680	991563	527828	200969	306433	135979	233940	362751	223370	184852	100657	315687	250040	246308	313842	395582	293790	292561	27965	275501	244126	290216
435600	1396340	937733	843560	800400	168400	997898	638297	927630	293682	765056	975640	705180	898861	1048630	829806	1028550	789842	1061140	1325980	949910	524437	205950	300690	138568	236518	368000	223285	191772	102089	318329	255182	252668	313878	392696	299483	299128	29350.8	274832	253521	294325
436800	1345550	905687	818931	766436	161820	956480	625550	890817	288259	737264	942219	694855	862835	1024980	803385	978968	758663	1025940	1264890	914757	524748	215837	296783	142636	242462	379280	225467	200586	104549	322149	262612	260710	315559	391420	309111	307992	31070.8	275414	265451	300292
438000	1290010	874920	795962	733148	154563	916660	609850	861893	281974	710305	914628	682666	832593	1001770	778813	935231	721785	988649	1202620	878528	530159	227353	293252	147249	248779	392572	229574	211044	108121	328366	270957	270313	319347	390202	322844	317635	33290	278878	280620	308171
439200	1238110	846049	770987	697193	147173	878443	591054	834508	275233	683621	883898	668266	798116	976047	751253	893186	684805	942524	1135470	839235	535754	243182	291642	153409	255064	410890	233623	223103	111963	335008	284425	283153	325755	391229	337650	333891	35550.4	283191	297665	317854
440400	1188160	811532	744520	658445	140605	839568	576655	798158	267764	652953	849794	652729	760532	941120	722478	844206	649341	898303	1071350	804404	544400	265955	289575	160627	266280	436485	240776	238526	116178	345859	301702	297463	333755	395157	358161	355962	38820	289644	320153	331018
441600	1130640	777489	717638	623255	134065	799468	557644	765358	260818	625937	817255	635605	726283	909582	695002	799956	618433	860866	1014390	769175	554922	293812	291908	169787	280581	468890	250601	255658	121688	357544	322758	317042	343672	401760	384652	382200	42743.6	296281	346860	343594
442800	1075630	744924	691978	594185	129049	760228	538441	735828	253321	599322	786805	615329	691955	874871	668944	757379	583393	814809	956712	733501	568998	326387	293666	179602	296156	505751	259971	273907	128134	368014	346745	338238	358894	409205	416756	415130	46452.9	307203	375877	360388
444000	1023200	709570	662135	562468	122210	723480	515572	702569	244757	568746	754918	597002	655594	839742	637507	713798	548301	770298	895589	697006	584064	365118	296743	191326	316263	552359	271714	296079	133846	382414	379546	363840	375530	421270	454750	457906	50405.6	321494	411018	381526
445200	971034	674900	632938	531850	116364	683637	492462	664484	236182	541052	721693	575515	621527	801152	608515	669458	518309	732022	841646	662756	599434	412623	301459	203912	339920	603604	284676	319542	140274	397713	416987	392913	394714	436638	498898	509199	54794.6	335807	449050	402747
446400	915313	639373	603220	503477	110256	645823	468240	633918	228937	514184	692418	553624	586945	762282	582268	629849	488003	692640	788499	626526	621093	458301	307558	216557	369427	653633	299126	345546	147597	413214	454674	422737	416235	452091	551150	567421	58669.6	352390	488540	428601
447600	863708	608817	572400	475323	105538	609027	444794	605947	220357	486139	661991	530050	553551	724435	553185	592820	456547	651815	736462	593137	642604	505770	315093	230072	399278	702059	314200	371167	155133	428818	497280	456465	445007	471459	607022	634650	60835	372050	527910	457720
448800	815816	576429	541726	448090	100879	574206	422396	572006	212583	460996	629828	508113	519076	687211	524874	552580	429468	613803	687063	560966	663892	556596	325801	244924	434932	753580	333495	395655	160567	446221	546638	493974	472327	493238	662786	701861	64330.8	391249	568262	487800
450000	766637	543835	512779	423358	97338.3	539165	399577	541843	203960	434868	601248	484972	486783	649815	496870	516276	405763	582065	643261	529892	688327	606238	337438	260552	473032	798069	353246	420516	167389	462175	595067	527963	502958	518872	717753	771199	67164.6	411272	606755	515613
451200	719835	515110	484934	400594	92905.2	504647	379542	513662	195393	411514	574562	460599	458076	614468	471364	485366	381823	548159	600906	499265	716848	646324	349472	273689	510126	835679	371204	443243	174152	475077	642361	561716	534161	543932	772402	837563	69080	432552	639730	547840
452400	678278	486811	456418	377124	86978.8	473938	357529	485357	186367	386577	547645	437155	428205	579721	445998	452543	359103	514711	565167	470131	739320	683014	363569	289472	550891	870416	391696	465384	179949	492689	694082	596385	567470	574158	827070	899624	71227.2	453638	670064	581023
453600	638074	457472	430844	353665	81212.4	445375	336716	456338	177809	363843	519659	415874	400408	546737	421612	422722	339700	487338	527922	444182	766678	720192	378199	303014	588993	900502	416409	485528	185998	508958	746031	632131	601570	610130	875769	953964	74164.6	476244	697366	609569
454800	597918	430548	408108	333854	76960.8	419796	315807	432538	170206	344418	494936	392635	374604	514134	398339	393437	319532	462006	494712	418755	794852	748327	394251	314877	625920	925560	437732	505471	193258	521221	790253	657576	634646	636284	926132	1002600	76793.6	496215	720000	636612
456000	562990	406792	384144	315181	73939.6	395048	294017	409885	163092	324792	471145	371733	349524	482839	376399	368966	300852	434833	463458	394202	819892	764885	410351	326174	654544	940959	457077	521420	198471	533432	831007	681381	665404	664168	965828	1043700	78236.3	516371	737244	663754
457200	531074	383640	360705	296760	70885.6	373048	274549	387751	155537	306077	447393	351375	325315	453051	355282	343461	283089	409610	434238	373431	843156	779474	428008	337771	683923	958029	475393	536304	203600	547432	871875	701447	694659	694712	1001570	1078130	79206.8	535348	752535	691216
458400	500900	362486	341423	279994	68962.4	352897	256663	365576	149329	290187	431171	331681	304922	426632	334419	321772	269401	390934	409533	352397	869706	795713	445194	345470	710993	972496	496095	548236	208450	560915	908393	717956	723300	725116	1029300	1099670	79681.3	552026	766259	707691
459600	473806	344363	324041	264481	67189.2	333932	238914	348181	142051	276225	416523	314112	285707	402631	316904	302915	254799	374106	387722	335044	897931	799074	463369	353780	731493	981993	513784	556917	214021	568324	930491	730368	746458	748817	1055090	1114950	79011.2	569325	775307	727593
460800	446278	326529	306758	250406	63910.8	317278	223392	331358	135867	262053	401682	297682	268460	380452	300643	286431	241282	355214	366967	317475	916503	798937	480870	359858	745272	987086	531503	562006	218324	577596	959285	740513	768906	768596	1066040	1130400	78530	585084	780188	749226
462000	423041	309750	290862	239208	61128.8	301955	209702	314609	129389	250046	389040	282003	251465	358902	285248	268593	230875	340442	349608	301314	937543	804656	497274	364868	762889	996095	548415	566728	222306	588123	983046	750544	786248	790688	1078750	1142490	80181.6	598043	785620	759250
463200	402795	296647	278133	227415	58603.3	289176	197228	300908	123830	239816	377430	267175	237962	341170	272150	254563	224591	330004	336219	287715	960520	806641	513202	368653	774843	1003670	563087	569808	226132	595289	996827	755326	800061	805304	1086960	1142860	80644	609083	789266	767740
464400	383983	284920	268737	216335	56028.4	285923	186783	290359	118356	231123	365412	253510	225113	326154	260912	249203	216590	317939	325662	276717	980953	799755	527023	371714	777259	1002780	569344	569324	229442	600373	1006260	756521	815010	821320	1094810	1146660	80324.2	621797	789799	776871
465600	370598	275492	259006	205061	54335.4	277420	177548	279312	113582	223236	352457	240631	212083	309679	250713	234301	209564	305766	315020	264015	968264	781567	525684	365122	745116	980946	554675	547982	225359	575613	958452	696091	746895	773538	1007660	1043070	76108.8	551235	731231	671306
466800	340762	242852	223676	190750	55591.2	240050	155610	246126	109505	185725	311510	183297	160913	247124	208008	172898	178099	247970	266696	203394	661546	506670	349075	245872	410037	664652	354810	321861	149145	340810	570995	366520	396959	464663	517290	542626	44355.4	275096	397873	341628
468000	250728	169836	157501	146983	46175.2	173024	112060	177426	88114.2	131624	227013	125664	108546	172765	154190	120206	128521	178412	201696	157685	313407	187339	167110	113223	158479	309205	176724	136859	73247.6	163063	257013	161924	182558	240435	222345	241151	23821.2	137834	193104	189894
469200	215716	148549	145804	123045	44177.5	159541	95757.6	164950	81578.4	125744	210460	117096	101149	160642	149978	114060	125353	185025	205354	158948	206445	132811	118821	71369.2	113712	216466	138432	95745.6	50078	125228	204486	121500	132180	176039	156071	172070	17782.5	99295.6	134178	147534
470400	223949	152225	156982	117008	49256.4	168468	97574.8	172820	83104.2	133985	217449	121837	107038	166941	160399	121687	140461	203407	226232	165426	161275	107460	96517.1	56034.8	90645.6	170829	117222	75891.7	40219.6	103149	159462	100261	108912	144125	128038	141516	16630.4	85434.6	113266	131106
471600	243338	158089	170615	119040	56930.4	184750	104490	180600	87078.8	141592	225723	129266	112964	174294	167751	129482	154394	217785	243982	174458	138893	98450.4	87533.2	49938.4	82628.4	156082	107832	66779.2	36467.5	92626.8	138759	89203.3	97581.2	128090	115791	124650	16105.4	79692	102585	119634
472800	253220	162962	183708	122678	65706	197723	112310	190770	92077.5	151678	240335	137566	120076	184440	175372	140275	164590	227684	259791	183012	127546	93280.4	82946.7	47093.6	77412.8	146892	102373	63243.3	34181.6	90068.8	128341	88231.6	95219.6	123913	115897	124685	16182.8	80627.1	104715	116356
474000	263728	169250	193274	125936	71927.1	207470	119465	194066	94424	157697	247425	143221	126539	193944	181248	153505	173772	238923	277988	193960	129292	97627.9	83156	48549.2	78064.8	149643	101719	64716.4	34169.6	89588.4	122956	87327.2	97344.4	122333	119770	124102	16592.4	85284.4	110880	119559
475200	272615	175115	201848	130160	77941.6	216690	125285	195593	97178	160323	251350	146965	131128	199262	182468	160951	176055	239143	281068	198134	129659	102074	86072.5	50724.8	81487.9	156689	104860	68742.1	35753.2	93351.3	123734	88908.4	99758.4	125216	125260	124758	17157.1	88495.2	115118	120362
476400	269996	175530	202620	130916	79874.6	215020	128349	195592	99929.2	161860	257682	148400	134082	201885	182765	165520	176641	234733	281790	197922	130902	104210	88149.6	53014.2	81962.4	159956	105740	71654.8	36832.5	97602.8	124900	91682.4	104038	130908	133684	131526	18061.6	94002.5	123769	123507
477600	268904	174157	201161	131320	79486.8	209268	128430	189469	102371	158966	253833	147524	132556	198541	181606	165054	175330	232149	281018	200539	138857	111071	93234.6	57155.6	86994.2	169691	109730	76122.8	39586	101980	126340	93480	106939	134794	141022	133079	18940.8	99238.4	131203	127781
478800	263446	171771	197105	131555	77507.2	203904	125246	185464	102627	154750	251736	145762	129853	192625	177689	159716	169604	220688	270746	196464	141638	116057	98704.4	60495.4	90940.8	177879	113516	81145.2	42715.6	108277	134500	97886.4	111433	143132	148980	139190	20018	104018	137152	131791
480000	251095	165734	189315	128510	73587.1	191404	119303	178457	100770	150302	245570	143232	127346	187668	175484	156334	165569	217853	267551	199228	157674	132633	111478	69802	109280	208310	132825	99358	50930.8	134140	164756	127076	146683	182665	211087	191356	27179.6	148344	194653	193828
481200	271199	185895	208420	139963	79020.4	208937	128814	201140	107525	173611	280089	166993	148869	214412	209466	178467	191193	257560	308739	238762	285749	252825	204193	125484	225694	372478	237710	192581	91658.4	246756	302413	246034	280241	331312	424177	365294	49298	273265	365676	351035
482400	311768	219141	235379	160277	84605.8	239290	145848	230679	115574	201527	323776	193512	172768	250886	237920	206672	217338	295384	349362	271624	510838	444784	341380	225106	407852	625002	378565	332922	160217	396058	517557	413233	465386	542091	699072	630545	75719.2	433978	596340	540871
483600	336438	242403	251279	175422	85742.4	258898	160458	245742	118023	215358	348123	211243	189636	274666	252692	227697	227394	310608	364694	288022	768383	623846	477814	332266	593376	857778	512973	461289	227096	530620	743692	570242	641547	743257	922052	880299	92940.8	581501	788038	704108
484800	348019	252548	252240	176922	80805	266733	169144	244818	114671	217948	349188	221751	196509	285946	251472	241237	222415	303023	353134	284169	985322	727079	576390	414098	700334	992659	594979	523537	270068	605209	891803	657395	744796	869292	1036640	1021170	99607.2	656762	871485	784009
486000	323707	246231	237802	171198	73280.8	259008	165975	232926	105259	206134	329070	214847	188347	279273	236515	237284	208490	280506	322361	266261	1074520	757701	620079	447882	732403	1035190	620876	542044	285329	636828	943184	689711	788875	913247	1096270	1070660	103471	690199	904226	815271
487200	294140	232577	220641	160006	66826.7	237962	158803	217694	99652.9	192495	307905	204627	175478	259550	222726	222476	195788	260249	294107	247469	1116120	763814	642632	461266	748899	1047350	628024	552678	295466	655875	958785	696229	806714	919940	1120350	1082020	105699	702855	912510	822213
488400	266085	221666	205135	150143	62803.6	219745	149277	206354	92871.2	182429	288506	191532	163420	242168	211796	208788	184572	241630	269258	231280	1131620	757331	654135	463447	751291	1037100	626252	560137	300073	665682	950608	695341	810394	916950	1115460	1070270	107853	710307	903289	821142
489600	244430	213669	193397	140765	58733.2	203006	137527	193468	86225.8	172182	269980	180225	152366	224864	200800	195300	172337	222971	245394	216709	1123720	744285	658816	457466	746538	1019280	621109	564756	300176	670556	941833	685951	806340	904002	1093040	1051250	107985	706315	882754	815220
490800	225142	205357	183610	130288	53339.2	187735	127926	180616	79532.8	162887	252034	168524	142108	210746	190538	182425	164213	210120	226140	204849	1112530	739393	658666	448087	735408	999833	614168	560036	299616	672042	926062	675497	801581	890523	1065080	1023990	108277	693138	855251	798872
492000	209470	195282	173342	120176	48989.2	173999	118987	170329	73965.8	155466	236970	158492	133422	199464	181901	169732	156246	199330	210783	194838	1103530	726689	653492	437377	722846	973582	605699	550853	296104	667044	894277	658110	790064	864784	1036670	991644	107074	671985	828275	783119
493200	198794	186840	163571	112704	45015	162449	111063	162664	69374.4	148950	226631	150076	124943	189963	173774	157543	150265	189685	198764	186765	1090110	707420	646643	426087	705193	951601	596702	542965	292114	662164	872581	645580	780394	848007	999876	965031	104916	653274	803210	769070
494400	193946	179482	155695	107478	41526.8	153349	104630	154849	66502.9	145099	217263	142096	117535	180976	167275	147034	146882	185858	190899	180178	1073420	695937	637324	417324	689324	933800	591170	534580	288111	655904	851070	633491	771990	833362	975088	946976	104631	635883	780555	755590
495600	191101	174166	148774	104214	39442.9	146293	99155	150648	65344.8	145862	214256	135880	112116	175142	162287	139427	147707	187100	187610	177284	1060160	685172	626909	411498	678920	919022	586279	526200	285099	651959	826954	618547	763626	817498	944776	921316	105934	619650	755060	740344
496800	193187	170301	143286	104726	37424.8	141422	94598	149756	65556.4	147146	214993	130296	108678	171032	159458	134051	150153	190066	187615	177839	1053440	670932	617211	404492	662980	899053	580814	514919	282012	647166	804436	607456	756933	809393	917120	903022	105282	604505	732364	725129
498000	199188	169196	138389	107104	35331.7	139562	90818.3	150569	67418.8	151339	217283	126715	106135	168015	157975	130561	156410	196710	190245	180741	1043490	660891	608740	400180	649478	885233	575286	506769	277514	644308	788443	597577	745491	804071	892390	889063	104908	594204	709614	715199
499200	208858	169870	136503	111519	34814.8	139664	87992	153668	70548.8	159786	222898	123502	105073	166485	157704	129415	166972	209315	198554	187704	1035680	652570	600919	394881	635662	871565	569811	496249	274314	641156	769432	586012	730167	794906	872648	864505	104620	583753	686298	704051
500400	222273	174613	134739	119614	35477.2	142156	87412.1	162465	74508.8	170153	232878	121542	105852	170195	159712	130404	179992	224252	211090	195185	1029330	639777	593344	388132	622009	855554	563470	484898	270903	636204	745372	577079	720306	787120	847994	845423	101884	574788	664798	694644
501600	240900	181444	135592	131104	36665.4	148119	88075.2	173140	80548.4	183597	246381	120404	108888	175018	163184	134119	197545	241194	226426	206016	1020900	620776	587833	384746	607195	841280	558193	474533	266680	634818	729394	569347	708286	780205	824103	825852	98915.8	565295	646588	686274
502800	264709	191484	138658	145344	39135.6	156933	90100.8	186675	87887.9	199716	264357	120112	112254	181720	169180	139855	221265	267944	251113	220697	1012250	609182	580350	381475	593318	830165	553377	463732	262490	632234	711356	559760	698038	772983	801256	802835	97146.4	556806	626519	674707
504000	294036	203119	143340	164346	43237.9	169274	94311.6	207416	97805.2	220346	288438	121813	118638	192512	178411	149388	250624	298346	281888	238436	1004910	594242	573129	376562	577556	814333	545330	452305	258797	626796	686229	546571	686426	761553	780142	778808	96162	549428	609990	662567
505200	331479	220030	149430	188166	47864.4	186538	101764	232665	109699	244715	317193	124120	127590	206393	190341	161742	285974	334460	318345	259230	995263	574996	566778	370921	556693	797703	539021	441103	253382	622460	663463	534956	671294	753180	751328	754287	93916.8	538402	594514	649984
506400	375259	240963	158492	216716	55076.3	208686	112940	261107	125440	272873	350054	128600	139213	224711	205595	177844	330261	381238	366640	285622	983538	560391	557161	366938	541055	786935	532527	430300	248027	618004	643763	520867	660227	745825	730444	734093	91101.6	530816	574205	633875
507600	426152	267332	169768	250659	65539.6	233630	128372	296044	143356	307485	392063	134249	154765	246540	225312	198205	384762	437058	427774	314915	972331	541362	548150	361040	521755	774001	523691	417755	243560	610553	617834	505987	644257	731695	701579	700243	86730.4	519738	555265	617779
508800	485208	299178	183990	293117	77818.8	265692	148919	341186	165029	345673	442575	141813	173844	273315	248638	224588	447012	488538	496305	347347	962463	517925	538539	352729	498284	753488	512822	405606	238382	603143	593910	490289	628731	720070	674570	673885	82246.4	507594	537210	602372
510000	550623	335690	201813	340049	92446.4	300655	172566	386819	188554	387789	496060	152497	197458	302442	273568	254643	517077	553275	573666	382049	948253	497548	529609	346336	478804	738052	505836	391976	233317	596353	572010	475722	614786	710172	645795	648754	79697.1	497108	519207	590343
511200	619236	376667	222744	390333	109198	340468	201426	436204	215648	436139	555649	163166	224521	336110	303018	291250	598318	625898	667629	425091	931604	478910	522154	339151	456443	725303	496804	379113	227141	587511	548049	460252	601118	697136	617911	621746	76917.6	484684	499142	572213
512400	691631	423200	246022	447889	123652	388872	233657	494347	243776	490340	623833	176030	257427	374072	336697	333216	683618	704300	768172	468924	920242	457197	513978	329770	435615	707110	486559	365116	221543	577498	522237	445151	585448	683040	587634	593061	72942.1	471832	481886	556737
513600	776666	473027	273736	508295	139329	441988	269416	545395	275256	545991	695752	190233	293210	413618	374425	381044	770700	782650	870719	512332	900870	435071	505473	320890	414099	690110	477319	351208	213654	568358	498113	430230	567486	668232	559570	567664	68513.2	458070	465791	542105
514800	859731	526548	303284	568053	155010	496249	306758	600704	307904	603191	763881	206208	333943	453133	410729	432846	869785	873646	987184	560382	882853	416402	494994	313338	394312	675374	467585	338484	207993	557494	477647	415387	552016	657609	535046	543530	65642.8	444495	449401	524695
516000	939168	582379	335362	626306	170773	553775	345805	666684	341047	666398	840598	222862	379157	498168	451276	490834	963113	965172	1104330	611060	866825	400366	484756	305472	376283	660021	457940	326160	200934	547464	455249	401430	537811	643176	508981	516757	61985.6	432292	433713	508583
517200	1023050	642639	369608	687214	183895	613668	385708	733583	374167	730215	917085	242529	429574	544298	491743	554728	1051940	1047100	1212620	658565	851282	380788	474114	295109	355828	642922	448320	315587	194393	538997	433947	388745	520466	628378	483899	494411	58118.8	418505	419036	493639
518400	1111170	701350	405334	741714	196525	673053	423084	787253	405356	789432	985659	260939	478572	584783	530615	614878	1140390	1130590	1315730	707453	833204	364254	466123	287997	338951	628585	437637	303686	185315	528814	414995	377182	505818	616823	461469	475628	55692.9	405590	405441	481827
519600	1185440	757793	441900	789049	208235	728124	458461	839004	434697	847568	1050420	281051	531087	629466	569076	679232	1228860	1217930	1423360	758828	816236	350848	456558	280423	322594	614916	429819	294012	179008	520020	397358	365726	492919	605039	442040	453018	53300.4	393618	390884	468384
520800	1250120	814859	477803	834689	215530	786090	494544	897507	461491	905370	1118280	302368	586151	675386	606654	746046	1299860	1292610	1520520	804988	802602	336728	447257	271514	306870	601515	420284	285218	172064	507918	377782	354916	478977	591162	422594	433289	50017.5	382326	379299	452574
522000	1323200	868088	515192	876817	222075	841794	523490	942840	483877	957302	1177020	325444	638384	716569	639824	807671	1361930	1350530	1585900	843937	783753	321731	438878	262565	293448	588313	411333	277090	165022	499834	361736	344059	464137	578820	403877	416265	47201.6	370580	366800	440586
523200	1375860	915393	550784	906915	228026	896190	550963	972393	504116	998000	1222790	346932	683930	752286	665785	865642	1424730	1411940	1653090	882729	765403	310930	430147	255193	279276	576899	403425	271374	159116	491030	346622	333786	451589	567396	386340	402143	45228.8	360512	354104	428026
524400	1414460	956030	585509	929621	233037	940740	574841	1006470	522050	1041230	1264620	370059	733262	789020	692411	922045	1473280	1456710	1705200	917685	751507	300512	420441	247658	268254	565546	396674	264063	152517	481789	332263	324560	438708	554610	372735	384518	42990.4	349280	343307	417832
525600	1450210	994073	620263	954349	232746	985050	596336	1035930	535048	1075390	1310120	393821	776802	823130	713674	971086	1500510	1480440	1733330	941883	736746	289335	412452	238072	256226	555284	388896	258024	147950	472986	319062	316086	425774	543459	359933	371491	41176.8	339612	333033	407090
526800	1482650	1026210	651473	966948	231588	1019790	611596	1046680	547014	1097220	1325260	416929	812609	847749	728211	1006800	1518630	1498820	1744710	956336	716154	280990	405214	231215	246305	545039	379447	252157	142208	464290	306374	307034	412874	530844	348082	359928	39341.6	330909	324102	397766
528000	1492840	1051550	679459	967312	229910	1046680	627599	1050430	555522	1117990	1329970	439739	844970	869958	740615	1039750	1533080	1514990	1762240	968072	700035	273007	396918	224342	236701	535816	373024	247082	137821	455053	301587	299814	402027	521230	336368	347242	38172	321003	315477	389430
529200	1496600	1072980	706004	968832	225232	1071340	640281	1061610	559505	1131030	1339830	460838	874910	892401	753266	1068450	1531100	1509420	1775630	976830	685410	266402	388075	217240	229349	527327	366184	243557	132934	444699	290819	293241	389140	509386	325762	335815	36697.1	312800	305910	381313
530400	1502890	1090330	729736	968750	220125	1088870	650685	1060570	560793	1139260	1349840	484355	898300	907409	761094	1088510	1516590	1489470	1757780	983618	670653	259271	381407	209313	221250	517896	360512	239327	128905	437614	282262	285981	376403	495738	316447	327749	35438	304506	297899	376060
531600	1493810	1102820	748917	960063	216554	1098870	655460	1046310	558548	1132650	1356050	505133	909653	918487	761657	1095870	1497110	1475210	1736040	985520	653776	253978	370487	203574	214977	511229	352966	236846	124956	428329	275787	278791	365996	486511	308968	320479	34943.8	297846	290149	370109
532800	1478190	1106200	767111	945400	213182	1105300	661613	1036000	557598	1128090	1350910	527398	919720	927770	766539	1096890	1470950	1452690	1719330	983031	635865	249054	360816	198712	208072	505091	347492	235038	121952	420595	270843	272882	356550	477540	302431	311594	34410.8	289507	283830	365328
534000	1453800	1108060	781251	930730	208093	1107090	663985	1031570	553944	1121080	1353770	548301	928237	936720	768498	1097030	1439640	1416160	1693120	978560	623212	245299	351234	192697	203027	497726	340822	234542	118350	412368	265323	266306	347417	465265	296207	304210	34006.7	282016	278945	359680
535200	1437330	1104510	793539	916169	201731	1104190	667779	1019370	548304	1106000	1353280	570082	929649	941853	770751	1087110	1406470	1374740	1651960	967482	609570	241855	342990	188148	197961	492110	334828	234040	115674	404492	261872	261040	337930	455021	289613	298042	33696.8	275523	273467	354877
536400	1414440	1095180	800030	897112	195743	1095030	668680	997887	540364	1085710	1340250	589365	921361	938912	768004	1068220	1365950	1337650	1609500	957314	592985	238663	334549	185668	193538	488592	327427	235041	113301	397367	259820	255496	329427	444197	285617	294133	33551.2	269978	269867	354239
537600	1382320	1081020	805618	870855	190648	1083650	670179	979004	531990	1063070	1328820	607468	911655	937712	766344	1051200	1326090	1293720	1573860	948438	581178	238637	324543	182305	191137	485562	322234	237370	110910	391793	258446	251826	323660	433167	283051	289605	34626.4	263592	267011	351319
538800	1349930	1066050	809444	853110	185133	1068330	669882	962462	523206	1041560	1320130	625172	900628	933628	763541	1031860	1277620	1248170	1524280	934640	568776	238144	316498	179348	189070	481294	318292	242002	109411	385108	257701	248569	317432	423359	281694	285541	35152.8	258053	265234	349636
540000	1321070	1048940	808810	833723	180474	1054010	666284	944034	513885	1016180	1304610	641700	885245	926834	760299	1012580	1227280	1199040	1472170	927294	557722	238719	309975	178165	186175	478875	313540	247686	107896	378885	257988	246115	309346	413870	279819	283429	36410.4	252230	266554	347810
541200	1287520	1028690	807748	810912	176597	1038020	699103	918498	502035	985526	1280980	657440	866960	916244	753211	982850	1185220	1156020	1421720	906977	545028	241600	302508	177976	184501	478953	308708	255784	107145	375414	260620	244700	304258	405024	282169	283060	38569.6	247799	268512	349974
542400	1248130	1009530	806887	785903	172670	1014000	704470	889450	493429	959879	1256230	669972	845952	905344	744304	956674	1138210	1112800	1376820	888090	534517	248562	294032	178914	184615	468918	305630	266930	107202	372270	263457	245945	301304	396951	284845	284293	41228.8	245182	272131	350756
543600	1212910	988806	802592	764806	166779	993640	703443	868737	481913	929106	1236670	680957	827258	891374	737984	928935	1086890	1064240	1327930	870255	527811	255563	288368	180077	185729	468517	304080	279721	108595	369267	267584	248336	298286	389388	290615	285961	42908.8	242854	280743	352894
544800	1174630	977645	796988	744033	159388	970398	697331	842277	469659	900420	1212790	689229	807405	878498	726696	903937	1037040	1021340	1274790	851427	519852	266727	283932	182558	188890	471050	304720	295087	109320	367222	272800	251111	295720	381849	297388	290290	44335	241516	290595	357113
546000	1138960	956638	789064	718465	153835	946863	686005	813794	456821	867242	1181320	695191	780807	861490	715286	870963	988996	977944	1222610	829804	513387	281326	278466	186759	192425	479106	303412	312119	111112	367814	278994	254802	294040	376134	307104	297063	47068.8	242245	303098	364324
547200	1096670	925208	781485	691566	149720	920431	674957	782876	445077	837263	1152570	698662	755219	842877	702676	841184	944320	937081	1174950	809086	509908	301519	275240	191273	198152	486857	305918	334334	113746	367566	290482	262355	296734	371871	321690	305415	50889.6	243759	320776	371598
548400	1054160	895844	772154	667121	145121	894396	658877	757680	430490	807768	1125160	698066	730123	825568	689669	809493	895873	890552	1124470	787405	507489	324737	272329	196813	206839	496314	307558	355879	117253	369043	299582	270156	297422	368414	339310	315217	54975.2	246065	340079	380009
549600	1014590	863970	758812	644538	139626	867368	642320	730596	415780	779589	1093530	698200	702469	803900	674357	780884	846028	845147	1068140	766179	507566	350236	272462	204410	217353	508525	312150	381435	121433	370437	313478	281602	300802	367282	361024	328931	59194	251556	362649	391084
550800	975923	833046	745394	620218	135738	838314	624778	700112	399852	748459	1057350	695295	675436	780854	658854	745006	800566	802955	1014950	743752	507594	383248	271620	212810	230926	524911	317765	405560	125667	375107	331128	294339	303082	365061	389377	346263	63345	259260	388596	403837
552000	933089	798803	730310	594748	131193	806548	606651	670685	386233	715986	1019970	689037	648064	759643	642605	711134	756628	764328	964677	720454	507910	418001	272572	222185	248637	542633	324782	432198	130703	380822	352782	309914	309587	367579	424525	367595	66930	268802	416235	418592
553200	891262	768289	712960	568542	126502	772662	585214	641573	371332	686687	983355	679684	620097	736087	624653	680620	711763	721831	916363	696457	514115	457200	273453	231526	268756	562404	333357	458155	136324	385783	374761	327332	316906	369427	463510	389115	68633.8	278565	443543	434102
554400	851219	735718	693556	543989	120932	739819	560745	614735	356368	656554	947964	667958	591699	711225	607116	649020	667180	681422	864556	675610	520022	489917	276821	241927	290860	581519	342376	483852	142290	391974	399616	345598	324363	373563	504136	417157	70547.6	291615	468469	452335
555600	808420	702039	673297	519002	114678	706784	534740	583324	339166	625861	910997	654370	563006	685404	588803	617607	629310	644062	815215	661527	526707	527463	281774	254238	316178	604647	353986	508959	148967	399839	427625	365876	333646	379025	551042	448018	73388.3	307394	495749	474216
556800	769359	667519	652720	493107	109786	670647	509851	555685	325467	595854	873356	640072	535620	657285	570151	587569	592146	610168	768570	639526	534410	563908	286399	265021	342843	626700	367978	536027	154562	408461	459216	387301	344181	387903	600906	478487	75422.4	323418	520382	495133
558000	726255	636316	632380	469125	104427	635826	486518	528960	311378	565145	837157	621073	508198	631424	551706	558963	554853	576265	724393	617280	546055	596300	292105	278250	369358	649268	381988	560371	161238	416913	488750	406558	355233	399104	648928	509580	75683.2	340352	540947	517566
559200	690236	603082	607846	448143	100276	604160	462804	503948	296167	535457	799453	602213	482733	603813	531772	532760	521121	541288	679362	596634	556345	620526	298323	289593	395532	667757	395181	582070	167472	426343	519267	428314	366135	409515	691657	540620	75903.6	356657	559954	541647
560400	653398	571289	583692	422926	95748.3	573867	440019	478548	281937	508072	763324	583903	456642	575905	511095	505965	488083	512101	636365	574212	566743	646029	306125	303247	421391	688309	410934	602963	174838	435953	554525	449238	378511	424549	736413	575329	78536	375888	578180	569034
561600	617253	541066	561900	400795	90709.6	542809	416082	453438	268017	482223	724781	564107	431076	549190	492268	481612	458080	482305	598492	554083	579179	668777	314239	315857	447215	710428	427499	620197	181526	447260	588778	469794	392723	441517	774801	608612	81436.3	394897	592228	593705
562800	582076	514696	540075	380175	86821.2	515398	394849	431647	254937	457174	693756	542291	406800	523425	472890	459194	430271	453433	561461	536333	592716	685773	322990	328420	472866	728850	443408	637358	187937	456464	617522	484660	406550	459234	807974	634503	82346.8	411436	604363	618688
564000	550166	487386	518571	359024	83503.2	489170	373754	410158	241367	433846	660940	521859	384769	499529	454122	439370	403297	427090	525350	521848	607394	696002	333416	342668	494604	744302	459269	650546	194636	467843	646438	501275	420698	479676	832757	663860	83032.1	429124	611596	643104
565200	522052	462978	497763	341282	80152.8	465198	352468	388546	228560	412898	628141	503535	364459	476991	436002	416263	378995	403760	492619	505921	620187	705165	343183	353639	513334	761497	475731	661448	199230	478345	674690	515529	432063	501738	852729	682638	84187.6	446536	619308	669921
566400	494245	442674	478144	321916	76457.1	441041	332922	368577	216637	391141	597165	483303	344506	456196	419015	397057	358453	381534	462864	491837	634525	716679	353811	367342	533469	780677	492771	672277	206483	489440	703007	531587	447270	525315	873414	705522	85059.6	462720	626115	692694
567600	466593	417703	461620	304950	72308.4	417964	313340	351529	205100	371619	569816	463769	325586	434003	402953	378848	338676	361730	435412	480158	649973	725226	365741	376999	551848	797560	509069	677644	211085	499868	720732	539988	460490	547605	885454	720074	84974.8	475856	629978	715460
568800	443958	396714	441809	291318	68237.1	397784	295243	336921	194706	352350	545446	445703	308332	414332	387030	365177	322100	342476	409710	469188	667134	726029	377450	385020	563429	807944	522816	682863	216432	509917	738342	548332	473245	571275	890375	735333	83383.2	489045	630535	734225
570000	424513	375946	425087	277221	65608.4	379587	278690	324586	183916	336198	523158	429633	293364	396701	371962	349675	306656	325319	386655	458097	677336	726126	387318	395665	570989	822579	538136	688880	219851	520735	756294	555710	482186	594405	892182	751036	83402.4	501591	630014	755740
571200	405438	357741	411080	264508	63253.8	362702	263027	310317	174783	321762	502030	413622	278548	378550	358509	334211	294223	311494	368180	448840	690166	731154	396480	402166	577088	835860	550885	690129	224294	529619	771015	561120	493887	618090	896465	764049	83788.8	512309	631414	771992
572400	388006	342643	398431	253086	61430.8	347709	249597	299684	166584	308022	483995	397180	264499	363334	346805	322286	284693	298853	350831	440621	703230	733078	404683	408078	585154	844557	564501	687809	226968	537923	779861	563473	501738	641226	895109	766887	84162.9	520645	631920	783490
573600	373820	329060	385681	244968	59839.2	334246	237729	290736	159100	295470	467109	380638	249672	347436	333346	304496	273258	286628	332343	424763	684915	696538	393805	398519	543904	817366	541169	648625	222258	500320	725223	503395	436745	599769	778776	664681	75468.4	435288	568205	646700
574800	344413	278416	323723	225455	58806	276973	201366	251862	150440	237353	399733	295278	186192	268814	270996	225367	223457	228277	274041	340129	418380	415905	234140	267705	281337	530864	317888	345626	141898	270571	418360	256765	206808	337396	370964	334175	39772.1	204623	307403	313920
576000	261593	193505	232857	170124	48350.8	193410	136142	187377	118387	171312	299143	214760	130256	197276	207360	166759	166196	171366	215202	271094	192685	172746	110208	129254	118306	268085	158902	151266	71885.6	133795	217979	121402	101822	175898	174718	175324	21742.4	109708	162601	176014
577200	241759	172973	223271	149777	47181.7	177808	113166	176110	106776	164036	287997	204987	124956	189244	209705	162694	163514	175342	215346	269950	122050	124830	76948.4	85195.6	85612.9	188861	116595	111052	50312.9	98641.6	163544	89360.4	73182.4	123276	125834	127386	16442.1	81508.8	110734	130922
578400	257136	171237	231992	147059	51296	182961	112014	181409	110125	170066	301581	205113	132209	198783	219160	170314	176510	188448	235186	273956	91116.3	103145	61462.5	65922.8	68542.8	150397	95304.4	93858.8	41465.2	81755.6	131770	76515.6	60276.7	100151	104631	102205	15527.2	71213.8	91768	112500
579600	280382	173448	239088	153210	58195.4	194902	116623	185178	115558	173255	310042	203864	138149	207857	222566	180457	190185	200532	254127	276932	74978	95180	53956	58724.6	61791.2	135567	85962.5	87137.2	39001.7	73184.4	117888	69942.9	54089.6	88227.9	94968.8	87849.2	15333.6	66603.6	81762.1	101022
580800	294894	174616	240293	159527	64450.8	206777	123256	191050	121200	183355	323154	203328	146199	220524	227212	192894	204101	213452	268686	279414	66594	90686.4	50340.8	54181.6	57084.2	126370	81752	85156.7	38106.8	70771.3	111125	69263.2	52774.2	84856	96005.8	85028.4	15624	67288.8	81982	97877.5
582000	307542	178615	240176	166902	69086.7	217322	128565	192289	124959	187776	327237	201081	152026	231683	227513	205472	215692	227707	280996	282844	65647.6	94167.9	50170.8	55545.8	58071.6	128884	81129.6	86374.8	39013.3	71026.8	108195	68571.2	52962.8	83549.2	95232	80830.8	15982.4	68660.8	84067.2	96679.2
583200	316058	180967	238493	172390	71454	224930	132018	193134	128650	190159	333573	197036	156483	236482	223543	212423	219201	226168	281880	278644	64774.8	97253.2	52073.3	56979.2	58982.9	131363	82768.4	90088	41660.4	74906.3	110880	72457.1	55332.8	88899.2	100510	84820.4	16949.6	72758	90103.2	100371
584400	320370	179237	236573	173917	72827.2	226413	132648	190657	131045	190229	333200	191080	159053	239045	223330	216757	222649	227455	283847	275870	67220.8	100446	53704.4	59128.3	60292.4	135414	85337.6	92466.4	43950.4	76567.6	108006	73612	56565.8	91590.4	102303	84219.2	17680	75638.3	94968.8	104202
585600	320228	177686	231329	175752	72553.2	225638	129464	186308	131704	186855	329488	184100	158543	234456	216960	214228	217755	222807	276667	268114	68764.8	105552	57150	61915.6	63128.3	141890	89454.6	97701.6	47524	80150.4	110523	76199.2	58374.4	96711.2	105569	85968.8	18655.4	78180.8	99146.7	106066
586800	310927	169425	221118	172415	71264.4	219342	124013	180455	131765	182045	323308	177452	157680	230820	212531	212810	212272	216617	271136	261497	70810	108495	59567.2	64646	65340.8	146820	92187.6	101082	50175.2	83578.4	109993	80006.8	60973.8	101226	110712	88122.1	19998.8	82548.3	106866	112654
588000	304526	165218	211549	171084	69676.3	214309	119093	175607	130188	178163	317087	171209	156229	225574	210249	209888	209719	216755	269810	262986	79963.2	128013	70151.6	76450.8	82522.1	175167	112642	127266	61163.3	106766	136168	105976	81210	131155	155645	122208	27797.9	117018	146380	166472
589200	325311	183824	234651	188347	77135.6	236171	129088	198564	138976	205747	358315	194636	182920	256615	248834	244851	242940	256996	308582	309396	144750	228587	128500	131188	166622	302947	202909	236388	105184	199796	238503	197466	155143	244826	300379	230675	49481.6	214299	259487	303515
590400	371945	217281	272331	222148	84645.4	272389	149476	229380	151825	237007	410118	228145	212180	299090	288249	284971	279969	291653	345004	355780	270480	383299	222124	227772	302027	505870	335293	396083	173746	331458	394398	325236	266257	421130	492772	400524	76880.8	343853	414296	480571
591600	403024	242501	302641	247396	88326	297303	170895	248805	159264	254614	443978	253705	233076	329534	312260	317035	301316	307785	362674	383580	428673	532966	320851	335542	453605	707814	466620	542049	239486	454283	551677	449706	382693	609992	671765	577463	96290.4	467410	554048	645997
592800	409130	257700	318960	253231	85364.2	312069	186402	255506	155490	259534	453949	270570	244020	344806	317015	336192	303619	304065	362337	391153	584664	636406	402181	423818	566866	855814	564508	625861	283878	538032	664272	531397	472919	753998	776907	689673	104705	541057	634405	743852
594000	392351	256868	314012	247705	78184.8	311031	188915	249978	142055	251690	438444	267606	237309	334693	302797	335332	287640	286428	344600	375595	665736	657861	434912	467961	589791	904222	597653	640553	299664	565392	690119	559193	505462	805461	816326	722491	109065	570690	667351	791858
595200	364908	245607	299538	235693	72105.6	292302	185023	238420	131593	239170	414616	257644	223918	311063	285626	316452	270756	267348	321534	357395	703213	664390	455544	486750	601947	927812	617279	642321	306467	583674	690225	574434	525509	827612	840025	735159	113602	589454	684027	821818
596400	339529	230405	283633	225207	67740	270649	176472	226198	124068	225740	391046	245060	208212	287961	271189	295592	256592	252670	299753	340757	721470	664950	466414	497219	606285	939531	628320	646586	309659	596040	681958	582721	537060	836158	850874	735200	117625	598671	685142	840180
597600	316142	217384	270830	215739	64285.6	253507	163275	216861	115484	213995	371030	230980	194755	266797	259377	277073	242581	238012	278941	325288	730440	659586	474580	498949	600337	942598	633587	647668	309003	603698	664152	581681	536789	832291	838311	720826	118550	594153	678346	842977
598800	296743	205250	259486	205406	60760.4	237080	151417	207141	108287	202512	350198	215992	182054	248966	249121	260089	229936	226339	259811	310714	733140	641994	478914	494529	588293	937152	633047	646186	307421	606613	643592	577313	528408	821898	816803	706801	118064	584111	670968	835082
600000	280555	194072	250082	194447	57623.2	223072	140515	197854	102011	190846	330997	204136	169885	233582	238573	244390	218328	216122	242509	297024	724032	630890	478700	490599	575440	929127	628371	640967	303221	604144	626880	570826	518249	808848	797672	694884	118117	573565	658236	828206
601200	265957	183651	240138	182478	54370.8	210060	130598	188954	96784.8	181813	312776	194190	159473	220218	232333	230090	212564	209347	231158	283764	705078	621255	472690	482871	562249	918586	621515	631495	297675	599704	611276	563715	510804	795403	777313	683033	119040	561171	645737	818475
