# Supplementary material for: The singularity response reveals entrainment properties of the plant circadian clock
Source: Nat Commun. 2021 Feb 8;12:864. doi: 10.1038/s41467-021-21167-7 (PMC7870946; doi:10.1038/s41467-021-21167-7)
Supplement: Supplementary file 4 — Source Data [file 41467_2021_21167_MOESM4_ESM.zip › raw_bioluminescence/PRC_measurement/4h+10C (Figure 2, Supplementary Figure 4)/+10C_42h_T=30h.xlsx]

## Sheet: +10C_42h_T=30h
time (second)	CCA1 No. 1	CCA1 No. 2	CCA1 No. 3	CCA1 No. 4	CCA1 No. 5	CCA1 No. 6	CCA1 No. 7	CCA1 No. 8	CCA1 No. 9	CCA1 No. 10	CCA1 No. 11	CCA1 No. 12	CCA1 No. 13	CCA1 No. 14	CCA1 No. 15	CCA1 No. 16	CCA1 No. 17	CCA1 No. 18	CCA1 No. 19	CCA1 No. 20	TOC1 No. 1	TOC1 No. 2	TOC1 No. 3	TOC1 No. 4	TOC1 No. 5	TOC1 No. 6	TOC1 No. 7	TOC1 No. 8	TOC1 No. 9	TOC1 No. 10	TOC1 No. 11	TOC1 No. 12	TOC1 No. 13	TOC1 No. 14	TOC1 No. 15	TOC1 No. 16	TOC1 No. 17	TOC1 No. 18	TOC1 No. 19	TOC1 No. 20
1200	294614	306505	169545	385700	292581	553878	638101	429234	452200	470992	520244	465989	380927	582419	477510	520057	768352	576553	576070	876424	19276	81032.1	63227.6	41963.5	21834.4	45001.6	27928.4	31923.2	48409.6	36250.8	94070.8	71182	26982	37083.8	13229.6	56655	72470.4	60819.2	73371.3	27749.2
2400	338508	321584	193319	414985	338710	552564	722323	479297	470087	471126	596361	553958	365178	598771	475472	526264	768338	592005	615329	881577	16046.8	78589.2	60653.3	38400.4	20075	39388	25704.4	28969.2	45697.2	32544.6	88077.2	70230.8	27081.2	35214.4	12548.3	55852.4	67364.6	58128.8	69250.8	24846.7
3600	362841	353941	192290	446583	377407	566178	778485	515851	492017	499464	630136	588963	383391	651323	508890	544840	762488	580679	663369	894462	14246.3	80005.6	58261.6	35687.5	18980	37580.8	23220.8	26821.6	44382.5	29469.2	82887.1	67380.4	24565.2	32754	11595.2	55945	63589.6	54545.4	63930	22214.8
4800	341338	354243	186797	449314	375242	554613	743800	534094	471977	472217	605357	564186	373861	630077	482593	515066	695685	548649	647239	844874	11860	80629.2	57773.6	30930.8	18450.8	35330.4	20154.6	25294.8	42923.6	26813.8	78433.6	64456.7	21440.8	29646	11067.5	54514	60868.3	50904.8	58672.9	20126.8
6000	314793	331025	182270	455808	354749	521792	666633	509634	422857	421984	557750	508510	341892	561280	436722	484443	631527	510934	599938	739271	10147.5	80322	58427.2	27314.6	17448	33465.8	17584	24368.8	39989.6	24482	73854.6	61933.2	18288.8	27069.2	10618.8	51886.7	58302	48013.8	54222.4	19085.2
7200	294168	294099	178835	449414	328333	484239	597617	475562	374026	370781	502568	452402	304170	484063	389793	455714	577470	475420	548801	627495	9333.6	78761.3	59223.2	25129.2	16692.1	31973.6	15885.8	23058.4	38726.4	22787.1	71136.4	60067.1	16704.8	24942.1	10398.4	48910.8	56815.8	46976	51447.1	18163.2
8400	280190	265696	171511	421142	297468	440310	526622	432914	330633	333146	445159	410071	272146	421249	350832	428230	527411	440040	493195	528616	8830.83	77393.2	58092.1	24300	15801.2	31623.3	15058	22611.3	37441.2	22272.4	69216.3	57907.6	16029.6	23842	10188	46182.8	54871.2	46690.4	49878	17475.8
9600	269255	245163	165295	391583	267991	403159	468008	392180	286880	303591	399819	377509	249429	382803	319332	405398	477326	405291	440460	450224	8728	75287.1	57998.8	24423.6	14838.8	31944.4	14705.4	22105.2	37480.4	21794	68445.2	56152.9	15864.8	23219.6	10000	45430.4	54370	46593.2	50261.7	17396.8
10800	257837	228125	156402	362949	245675	373014	422928	350539	247446	281861	360390	345023	233262	358525	294896	382275	436935	373882	400127	392410	8470.42	73829.2	57690	24436	14063.6	32211.7	14601.2	21935.4	37475.6	21503.6	68199.6	55274.8	15863.3	23184.8	10057.9	45436.4	54762	46919.6	50255.6	17391.3
12000	243239	215948	150003	340138	228767	348600	396708	321315	219818	268565	330259	319489	223142	340358	279404	365996	405698	346500	366049	342691	8494	73907.1	57396.8	25055	13447.6	32694.8	14841.3	21809.2	37220.8	21632.4	69266.8	55095.8	16049.6	23002.5	10266.4	46152.1	55792.4	48494	51465.4	17818.4
13200	229775	205310	144464	319392	217745	324076	369197	296322	192508	252075	301938	291134	212712	318607	265102	345132	372850	319549	335009	302718	8670	74450.4	57855.8	25858.8	13281.2	34055	15388	21801.3	37979.6	22216.4	71919.6	56510	16528.8	23701.6	10687.5	47884.8	57780.8	50799.6	52634.8	18572.1
14400	215762	195145	137875	299263	205265	301562	338265	275239	172771	238573	274876	267638	203496	301286	252352	327980	349810	300165	307868	266573	9096	77142.9	59254.8	27579.2	13132	35655.2	16036.7	22847.2	39048.8	22817.6	75447.2	58672.9	17207.6	25132.5	11285.2	49253.2	61280	53307.2	54887.9	19306.8
15600	204390	184255	133828	281554	196323	281881	309306	256275	155585	225101	249408	248295	193167	285006	238782	307654	324305	278491	279995	233795	9475	80293.2	61230.8	29493.6	13492	38047.1	17196.4	23967.9	41372	23864.8	81235.8	61328	18435	26066.8	12142.4	52443.2	65848.8	56498.3	58401.2	20472.9
16800	192569	174015	127563	264170	185417	263645	279195	233862	138009	211260	223187	228720	184076	270462	223783	288374	300769	259819	255759	209762	10269.6	84927.9	64933.2	31978.4	14270.4	41354	18671.7	26162	44477.5	25415.6	87443.2	64164.2	19866.4	28113.8	13482.4	55137.6	70142.9	58889.2	62887.5	21988.8
18000	180924	163112	122333	249645	176502	244753	253127	216919	125879	201920	200168	212534	175599	256169	211566	270051	280057	242818	232473	185892	11138.3	90460.4	69043.8	34910	15375.6	44893.3	20317.6	28247.9	48454	27471.2	94778.4	67637.2	21662.9	30391.6	15352.1	60430	75256	63905.8	68094.4	23749.6
19200	169502	153502	118287	234846	166960	225752	233365	197921	112796	189064	179233	195225	166688	241648	198695	249163	256362	225372	210268	168342	12363.2	97288.8	74632	38380.8	16810.4	49654	22593.3	31153.6	54080	29747.2	103028	72882.9	23742.4	33827.5	17464	64477.9	82241.6	69606	74679.6	26308.8
20400	158354	147016	112308	218138	160946	208318	210216	178599	100980	178691	160427	178783	158083	228512	187779	231682	238875	209393	190551	151856	13952.5	105798	80785.8	43102.8	18448.3	55474.8	25433.2	34200.8	59986	32876.3	113370	78821.6	26569.2	37250.4	19749.6	70128	90912.8	76658	81886	29055
21600	146548	138910	107968	203006	152918	194319	190891	165531	90334	169498	144912	165019	149448	216060	176760	214598	218281	192343	173243	137255	16196.8	115038	88535.6	49085.8	20768.8	62155.2	28908.4	38469.6	68322.1	36337.6	124908	86578.8	29610.4	42080	22906.8	76517.5	101139	85000	92040	32436.4
22800	135219	131510	102894	187470	142031	179760	171988	149581	79434	159448	129739	149290	141143	202717	166306	196628	200775	177920	156566	123958	19054.8	127106	97379.6	55661.2	23611.7	70204.4	32934.4	42797.9	78270	41008.8	137906	95788.3	33342.8	47677.2	26895.4	84744.8	112617	94199.6	102921	36760.8
24000	125545	121745	98019.2	173815	131361	167185	155251	137514	71817.1	151730	116688	137187	132740	190692	157064	187693	185432	163604	141922	110726	22000	140276	108013	63437.9	27374.4	80225	37868	47954.4	90236.7	45854.4	151742	106314	38196.4	54249.2	32378	94850.8	128063	105273	116155	41688.4
25200	116821	115391	93884.2	160954	122719	155223	139649	127255	63444.4	141977	103876	124409	123915	179219	148129	166474	167575	150832	127883	100428	26440.8	156198	119745	73124.4	32175.8	92402	44415.4	53798	105235	52095.4	166940	120094	43803.2	62986	39224.6	106982	144829	117312	132268	47769.2
26400	107514	107817	89385.2	147042	115934	142888	124916	115024	57320.8	134228	98420.4	113254	116740	167479	139013	151540	154721	140280	115876	90696	31477.9	173999	134774	84382.5	38112	106325	52083.6	61576.4	122014	59339.2	184850	135717	50560.8	72370.4	48268.8	119214	163916	131733	151907	55239.2
27600	100243	100078	87235	135358	110157	133239	112588	105098	51754	126759	89822	103774	108977	156016	128149	138964	141481	129811	104497	81305.4	37880	192838	152144	97531.6	45457.9	122523	61643.8	69945.2	143043	68287.5	204021	156715	59090	83728.3	59551.2	133581	184358	147382	175911	63972.4
28800	92649.2	93519.2	84221.2	122400	103782	123720	100840	94484	46401.7	119758	79399.6	94659.2	103158	146497	119421	132341	127996	122507	94440	73797.2	44963.3	215559	174143	112125	54692.8	140250	71811.2	80648.3	167222	78260	223752	179694	68471.7	96281.2	71906.4	147834	206853	164238	202482	73656.3
30000	86374.4	88106.4	82927.9	111800	98474.2	116523	91376.4	86312.9	42580.8	114880	71445.2	87144.2	96990.8	137478	112092	124589	117631	116363	85282.4	66764.6	54135.2	240775	197008	127326	65549.2	159928	83613.8	91974.8	193669	89573.2	243728	206977	79578.4	110664	86778.8	164738	231752	182556	232353	83503.6
31200	81280	83227.6	82320.8	101600	91492	188745	82095.6	78526	38594.2	108058	63936.3	79329.2	91492.8	128946	104412	113821	106486	110309	77917.6	61698.8	62930.8	269583	224899	143317	78969.2	180205	95239.6	105032	224190	102066	265173	236289	91054.6	125951	101296	183121	256369	201009	262640	94468.3
32400	76320.4	78224.8	80552.4	92946	85975.8	192416	74893.3	71911.6	35918.4	102806	58700.4	72731.7	86755.2	122060	97085.4	104298	97050.4	107305	71297.1	57270.4	73483.2	301793	252692	160532	92241.2	202808	106326	119344	253605	115805	284386	264555	103426	141880	116969	201631	282203	220178	295342	105325
33600	71863.3	74805.6	80126	86634.2	80716.4	199427	68586.4	66911.6	33372.8	97994	58966.3	67346	81833.8	114036	90763.2	95227.1	87698.8	103900	64802	53468	83000.4	333632	278587	176412	106260	222546	118589	133900	283256	129420	305023	292672	114825	158042	131582	219935	309003	238810	327588	115250
34800	68361.6	71423.8	78128.4	80936.8	75465	196648	62515	61324	31308.4	92774.6	56025.6	62120	77530.4	107133	84775.6	86998	80558.3	102250	59514.2	50726	92999.2	366011	304774	193203	119154	240949	128872	150380	307645	143964	322074	313958	125282	173467	142124	234309	331558	255799	355992	125198
36000	64364.2	67447.2	77537.9	76036	71633.2	191849	57473.6	56742.9	29909.2	89152.4	52057.5	57414	72939.6	101291	80056.4	79197.2	73540.8	101156	55107.6	47269.2	102171	396408	326518	208091	129259	258574	138320	163249	329118	157538	336096	336390	135300	188260	150832	247315	359285	270548	380330	133836
37200	61033.6	63720	77467.2	71349.6	67385.2	183074	52846.7	51834	28162.1	83977.2	47990	53195	70483.2	96278.8	75469.2	73044.4	67340	98170	51121.3	45089.2	110226	423982	346144	222630	137751	275889	145627	177541	348660	171562	347795	353215	142584	201397	153566	256622	377469	280746	399758	140838
38400	57466.7	59761.6	76836.7	66152	63116.4	173077	48512.4	46812.1	26897.2	80818.8	44715.6	48910.4	66674.2	91805.2	70933.8	68694.4	62028.4	97342.9	47837.6	42925	117257	452164	364926	234302	143436	287107	151057	189351	361286	183286	354591	364958	148064	211820	154545	261486	389625	290134	417175	147231
39600	54669.2	57185.8	77525.2	61555	60584	158938	45378.8	43341.2	25960	76532.4	41744.4	45677.6	62715.2	86135.4	66762	65613.8	56108.4	94650	44645	40214.4	121825	471598	378017	243485	146742	298703	154710	199943	374692	194448	361104	375285	151980	219240	153857	267552	401406	297668	430050	151409
40800	51429.6	53832	76551.3	56645.2	57047.5	144191	41486.8	39552.1	24479.2	72253.3	38810	42550	60444.2	81103.6	66784.6	61178.8	50839.6	93154	42008.4	38937.1	124998	490314	393028	250549	148542	304655	156029	209388	384715	202845	365299	377048	155385	224338	150999	267496	406395	300599	437838	155404
42000	48626.4	51320.4	76538.4	53170	54979.6	130045	38786.8	37476.8	23804.6	69228	36380	39514.4	56918	77035.4	63098.4	57911.3	46586.8	89853.2	39439.2	36519.2	127506	504662	399894	256748	147046	309985	156804	214718	389099	210585	366102	377846	157600	227710	149042	270842	408560	305181	441843	158732
43200	45989.2	48556	75027.9	49549.2	52400.8	115144	36246.4	34371.3	22655.6	65197.1	33784	36520	53837.2	73311.2	59155.8	57591.2	43025	86304	37005.6	35069.2	127986	514279	407934	259032	146692	311403	156893	219681	393213	215669	367743	376332	155750	228084	143798	271408	410062	306459	444298	159494
44400	42840.4	45591.2	73804.4	46610.4	49312	101292	33605.2	31944.4	21598.3	62075.6	31971.3	33866.8	51387.2	69598.4	56346.8	53965.4	40250	83955.8	34820.4	33509.2	128152	518776	412328	261239	143355	312166	155732	221189	393923	219269	366282	370858	157831	228107	140713	268706	411813	305315	445690	159516
45600	40562	43669.2	73148	43526.4	47004.6	93470	31672.5	29826	20988	59352.5	30171.2	31587.9	48257.2	65416.4	52815.4	49640.8	37628.8	80216	32900.8	31762	126655	518940	412766	260337	139980	310245	154456	219375	396299	219458	364551	368350	157381	225703	137603	267458	412701	306070	443380	159219
46800	37942.9	40689.2	71582.4	40138.8	44064.8	83233.3	29071.6	27398.4	19700.4	55520.8	28389.6	29672	45794.2	61800.4	49705.2	45090.4	34715.6	76373.8	31254.4	30274.8	125587	521120	412885	258148	135697	310194	151661	219411	396566	219815	358761	365035	154920	223260	133675	263147	411965	303221	439917	157838
48000	35388.4	38154.2	69373.2	37664	41730	75174.8	27434.2	25924.8	19234.8	52435.4	26861.2	27981.7	43609.2	58322.1	46713.2	41294.8	32400.8	73009.2	29634.6	28346.4	123742	521975	411678	255833	131899	304797	148489	218941	393315	219256	356513	359947	153982	219405	132840	260271	411059	302230	438775	154935
49200	33304.2	36160	68035.8	35278.8	39208	67763.8	25692.4	24227.9	18564.8	49033.6	25228.3	26450.8	40331.7	54658.4	44100.4	37300.4	29984	68235	28248	26577.5	122428	519797	410653	251358	129378	299556	146896	216878	395085	216365	354729	359729	151569	215631	129743	257183	410691	300806	436394	153403
50400	31343.6	33675.8	65060	32528	36402.8	61537.2	24589.6	22641.2	17867.1	46345.2	24037.2	25027.9	38736.4	51250.4	41018.8	34522.8	28371.7	65448.8	27201.3	25730	119913	515440	413852	247331	127207	293218	144004	217279	393529	213546	353512	353045	149395	210344	127901	252265	409587	299040	432754	150656
51600	29652.9	32098	63409.6	30637.2	35517.2	56023.3	23505.2	21861.3	17634.8	43876.3	22878.8	23955.2	36378.8	48042.8	38332.5	32225.6	26774.4	61586.7	25768.8	24254.6	118238	510273	414925	243087	124572	286264	142426	215330	392684	210653	349929	349983	147361	207863	127664	249516	407395	298658	429275	147873
52800	27876.8	30030	60478.8	28461.7	32904.4	51588	22073.8	20596.4	17068.3	40844.4	22022.4	22718.8	34309.2	45553.8	35657.2	30769.6	25411.6	58040.4	24950.4	24016	115631	505646	418730	240312	123175	283236	140214	220087	392858	207393	348356	343481	143844	204768	126069	245068	405419	296584	423888	146471
54000	25915.6	27984.4	58391.3	26942.8	31652.5	47639.6	21434	19590	17248.8	39288.8	21020.8	21867.6	32747.9	42798.8	33695.4	29881.2	24613.6	55421.2	24029.2	23546.3	115959	501370	418324	238580	120831	279848	138638	220028	390245	204914	343687	338930	142061	201693	126222	242007	403998	295552	421331	143601
55200	24907.2	26915	56504.8	25662.5	29976	44300.8	21026	19020.4	17603.8	38085.2	20664.6	21253.2	30970.4	40648.8	31732.8	29022.1	24022.4	51962.8	23303.8	23102.8	114076	495603	414700	234594	120052	274935	137106	218066	390367	202010	339842	336472	138954	197592	126026	241241	399889	294247	418299	142167
56400	23996.4	25428	53965.4	24205.2	28445.4	41914	20440	18582.1	18285.2	36321.3	19982.4	20580.4	30039.6	38696.8	30562.9	28516.8	23908.3	50486	22798	23608.3	113295	491572	412657	232692	119545	273535	135234	216856	390988	199968	337274	330012	136924	195644	125177	237454	394547	291403	414996	140761
57600	23448.8	24419.6	51358	23615	27590	39550	20438.8	18225.2	19672.5	35834	19811.3	20349.2	28866.8	37178	29528.4	28439.6	24396.8	48515.8	22657.2	23832	112373	484586	404321	229604	118425	270955	133798	212846	387586	195538	334425	325670	135901	194004	125436	237532	389748	287537	412926	138911
58800	23070.4	23897.6	49604.4	23160.8	26449.2	38500	20527.1	18330	21447.6	35218.3	20003.2	20610	28435.2	36175.2	28647.5	29117.6	24770	47394.4	22717.5	25789.2	110793	476442	399912	226125	118020	268356	132125	210577	389176	192742	333335	321069	134728	192511	123688	235177	382973	284208	407593	136880
60000	23265	23652.4	46998.4	22693.8	26036.4	38289.6	20976.8	19097.6	24015.6	35681.6	20175.8	21060	28710.8	36121.2	28662	30390.8	26016	47699.6	23445.6	28054.4	109256	469189	395388	223380	117048	265234	130714	208084	383800	189250	329776	312229	134408	190357	123403	231403	374681	279064	402406	134566
61200	24455.2	24058.3	46204	23208	26008.3	39564.8	22497.1	20332.8	28371.6	36028	21076	22416.7	28716.8	36153.8	28937.2	32832	27980.8	48521.2	24565.8	31036.8	107132	458434	389594	219764	115531	260691	130157	204915	380414	186000	327968	306281	132908	188745	122103	227975	366043	275185	398525	132292
62400	25967.1	24548	44207.9	24426	26066.8	42408.3	24488	22140.8	33660.8	37590.8	22771.3	24055.2	29918.3	37698	30300.4	36152	31050	51117.5	26230	36122.1	105012	450625	382066	216944	115395	256449	127828	203747	375642	183436	323942	295933	131226	185411	119730	222790	355828	268902	391358	130308
63600	28588.8	26016.3	44295.2	26325.6	27534	47047.2	28057.5	24917.2	41096.7	40367.2	25192.4	27000.4	31488	40506.7	33107.2	41103.2	35574.6	55692.8	29333.3	42379.2	103696	439309	370662	212354	112139	251655	125972	198324	366489	179387	319405	287409	129173	182598	117974	218642	345034	263293	383187	127204
64800	32724.6	28262.4	44748.3	29470.4	29294.8	53813.3	32596.8	28359.6	49425.6	43691.3	28644.4	30936	34057.1	44685.6	36269.2	47204.8	42122.4	61671.3	33248	51135	100761	427936	360074	206457	110098	245058	123491	193039	359496	175214	315602	278278	126364	181286	115145	213474	332553	255442	372720	124302
66000	37370	31291.7	45744	34361.7	31897.6	62624.4	39092.1	33318.4	61101.3	49129.6	33637.2	36657.2	38281.6	50542.5	41582.4	55923.8	50706	70744.8	38919.6	62819.6	97687.5	414287	345547	201224	106451	237909	120490	188476	345502	170971	310599	266084	124150	178162	111012	207140	319445	248344	361442	120796
67200	43596.4	35771.2	47517.9	40432	36259.2	74832	47920.8	40010.4	74782.8	55690.4	40474	44465.2	43035.4	58404.8	47971.3	66406	61516.8	81881.2	46322	77572.9	94052	399495	328937	195095	102625	229744	117177	181292	332815	166045	307037	256086	120729	174554	106656	201216	306079	240833	350204	116966
68400	50960.8	41674.2	50106.8	48391.3	41542.4	91060.4	59404.8	48340	89960	63672	48794.2	54106.8	49489.2	68771.3	55915.2	80367.1	75183.2	96459.6	55470.4	97034.4	89412.1	383802	313895	189507	98722.8	221057	112961	175573	321304	160684	301070	244818	116928	171229	101156	195038	293065	232057	337045	113754
69600	59944.8	49102.4	53664.6	58622.8	48466.3	110719	73040.4	58739.2	107078	73775.8	59212.8	67179.2	57580	81763.2	66485.8	97686	92205	113520	67806.4	120598	85808.4	368888	297240	183733	93818	211115	108729	168823	305633	155285	295886	232943	112836	165855	96347.2	186349	281105	223774	324828	109140
70800	71203.8	58100.4	58984.8	71068.8	57662.8	132863	90434	71104.4	126898	84954.8	72220.8	82808	66333.6	97299.2	78334.4	116989	112255	133078	82426	146334	80950	352470	283669	178165	89130	201547	104275	161604	293958	148903	288592	222756	109159	160641	91237.9	179401	268020	214959	308861	104848
72000	83006	68252.8	64704.4	86110	68280.4	159270	110505	85751.2	146770	97974.6	87040.4	100940	77878	115813	92386.7	140402	136155	157024	100156	171464	76494.4	339851	270028	172279	84030.4	192117	99357.5	155389	280617	142740	281504	210225	105013	154290	86011.2	170938	255389	206421	292662	99448.4
73200	96499.6	80182.8	72181.2	104318	81080.4	188356	134295	102973	170142	115044	104567	123445	90667.5	137434	108856	166197	163981	183373	120727	204033	72245.2	327479	253584	164965	78620	181887	95038.4	148205	265889	136267	273681	198303	99880	148403	80643.8	164331	244126	198114	278450	94527.5
74400	111318	93635	80548.8	124878	95769.6	221723	161261	122386	192964	131043	125419	148736	104045	162271	126976	193198	194128	211063	144494	240845	67999.2	313288	241628	156288	73924	172904	89939.6	141290	252671	130205	266611	186680	94998.4	141248	74874.4	156807	233841	189372	263427	89763.6
75600	126435	107501	89970.8	147840	111628	255621	189682	143524	217188	149844	146999	176174	120808	189887	146962	223199	228624	242339	170437	283956	63914.4	300924	227903	148763	69387.9	164187	85056	135255	238982	124620	259085	174262	90560.8	134814	69538.3	149464	224098	182282	246691	84906.3
76800	143038	124128	99166	172756	130459	291530	222470	166225	241712	170700	172771	208600	137841	219897	169468	254732	265590	272500	198560	326507	60028.3	285405	213130	140296	64765.6	156378	80353.2	128022	223627	117936	250971	164319	85502	127869	64865.2	142983	215209	175112	233796	80705.2
78000	160707	140430	108275	197610	148894	326550	256184	189968	261279	190337	198572	241469	156019	251540	191549	284490	304514	304562	227574	371018	55866	272071	201946	132458	60667.5	148782	75849.6	122876	212844	112205	241988	154158	80770.4	122516	60710.4	136960	206115	167275	220358	76721.2
79200	177522	157557	117797	224400	169023	360844	291408	214024	279783	212084	226399	276649	175354	285143	216727	316794	345759	333610	258706	412876	52626.7	259182	190658	126074	56410.8	140859	71541.2	116634	198571	106301	234674	145091	76793.8	116538	56539.2	131008	198408	160867	208131	72412.8
80400	194335	176625	128438	251389	189717	394777	328587	238550	295133	233852	254544	312016	193337	318562	241593	348411	385346	361946	289504	457902	49388.4	244375	180598	119422	52765.4	133173	67773.3	110394	187107	100338	226909	144805	72992.4	110822	52698.8	125050	190371	154571	195793	68525.2
81600	209728	194391	136774	278110	208587	426190	363508	261809	310292	252779	281400	347991	211010	355213	266426	380094	424294	389393	319475	498114	46632.1	233168	171864	112927	48797.2	128045	64181.6	104902	176098	94921.2	220996	137388	68987.9	105354	49348.8	120249	182040	148236	185142	65008.4
82800	225059	212063	145496	303824	228730	453776	398856	286396	319780	274114	309106	382928	230128	391247	292552	414977	461875	414062	347092	517622	43788.8	222644	161966	107167	45385.4	122326	60794.6	98630.4	166585	89565.4	213470	131466	65408.4	100121	46692.4	115272	174493	143176	175149	61342.4
84000	238412	229821	152347	328201	245345	483348	431828	307245	328336	291745	332994	414253	244047	422793	315930	448465	493844	436560	373518	555627	41268.8	213243	155793	100883	42750.8	117260	57839.2	93140	159187	84409.6	207593	126556	62580	95408	43618	111069	167440	137867	166116	58452.1
85200	247562	246048	158881	347354	262270	503134	460794	326787	332922	309424	355854	444686	259629	455050	342380	480927	524163	456597	396913	581905	38848	204423	149588	96255.6	40219.2	112218	55154.2	88952	150745	79312.8	200126	120740	59549.2	90563.3	41258.8	106747	160278	132861	157499	55670.8
86400	258774	261184	163697	366351	278283	518915	491216	344948	333957	325485	377602	472469	270143	484098	365908	503276	548312	470162	415186	597591	37055	197248	142638	91105.2	37984.8	107832	52507.2	85761.7	143535	75658.8	194125	116137	57152.9	86656.8	38712.1	103072	155426	128088	149876	53375.8
87600	262904	272825	167583	376664	289387	530629	514363	358263	329946	338391	396851	494018	281316	507166	387158	516778	573736	481856	431797	610255	35006.4	189377	138884	86863.8	36200.4	103722	50278.8	82014.4	137592	72066.4	188864	111973	54780.8	82579.6	36702	98981.2	150244	123846	142444	51195.2
88800	265210	284541	170574	385660	301872	536829	529950	369617	322555	353436	415513	512500	288824	539412	408509	525366	589304	484774	443034	616979	33484.2	183088	133178	82999.6	34098.4	99770.4	48584	78285	131065	68338.3	184649	108196	53297.5	79162.8	35243.8	96166.8	146545	119964	136661	49109.6
90000	266590	293794	171655	388799	309578	537390	543207	375745	312004	363645	428081	524708	293725	560880	425486	526610	598016	487228	450068	615974	31834.4	176707	130046	80000	32677.6	96785.6	47031.7	75245.6	126064	64943.2	180247	105028	51465.2	75816.7	33920.8	93493.8	142778	116772	131375	47462
91200	265071	299169	170288	390533	313174	534214	552058	378372	301507	368788	434209	531467	298817	576191	441514	526230	601394	485298	454141	616044	30666	171586	126914	78402	31143.8	94459.6	45544	72707.9	121501	62259.2	176434	101877	49976.7	73066.4	32585.4	91204.4	139218	113655	126706	46240
92400	264283	304495	171036	390580	317074	530015	563146	379468	291165	376425	439833	535413	300486	590344	450923	526338	598732	480556	452140	601688	30065.6	167406	123236	76940.4	30128.4	92379.2	44152.4	70706	117392	60080	172386	99948	48391.6	70924.6	31753.2	89472.9	136934	111179	122702	44740.8
93600	261027	306527	168058	382777	314932	521356	573357	375196	280022	380025	433915	532281	300648	592936	456574	517414	589591	472758	445819	586067	29151.6	163211	121763	75298	29240.8	90452	43187.6	69572.8	115240	58006.3	169784	97951.3	47650.4	69706	30784.2	88294.4	134922	109246	119516	44255.4
94800	256232	311041	165634	369629	312263	507971	572302	368970	269192	381771	428675	524880	298666	594934	457979	513004	579150	459541	437141	563387	28705	159687	119879	74460.4	28732.4	89681.3	42010	69518	112699	56079.2	168056	96301.6	47278.4	68030	30402.4	86572.9	133039	107249	116426	43750.4
96000	249318	311141	161304	358626	308830	492084	563895	361751	258762	385288	423374	513462	294841	593744	457392	504279	561928	443313	423193	538920	28143.6	156991	118508	72999.2	27936.7	88936.8	41782.5	67513.6	111192	54434.2	164673	95403.3	46526.8	67087.6	30212.9	85129.2	131260	106264	115350	43483.6
97200	241848	311359	156932	341496	300382	474667	555119	350131	245642	381068	416785	495908	291400	582463	457015	490257	544404	427304	407249	515476	27940.8	154463	118082	71924.2	28058	88522.9	41129.2	66738.3	110793	53600.4	165251	94644.4	46711.7	66751.2	30014.8	84257.5	130722	106124	114737	43271.2
98400	234007	304491	151216	324997	292530	453860	543387	338171	233716	376633	409693	476694	285298	569210	452989	472025	523878	407509	388517	490352	28119.2	152284	118986	71754	27825	89292.8	41172.9	66101.6	111167	52769.6	164953	94664.6	46712	66273.8	30644.8	84482.8	130396	105795	114816	43104
99600	224166	299440	145184	306746	277120	435272	527276	325621	222137	369905	403036	455315	275438	551778	443185	448731	501259	389869	369644	462292	28355.4	151287	118621	71839.2	28319.2	89610	41340	65884.6	112750	53074.8	164125	95042.4	47319.6	66229.2	31135.2	84088.4	131898	106324	115043	43550.8
100800	212881	291670	139200	284838	261469	411275	506288	309635	210990	359728	391429	429124	265313	529950	431623	422662	477008	370969	349274	435986	29034	150571	120940	72828.8	28835.4	91266.8	41924.2	66196	115323	53291.3	164434	96504.2	48206	67000	32052.4	84783.2	133235	107321	116983	44611.2
102000	203109	282259	134472	266838	250378	387883	488202	294574	198748	349960	377708	404409	255488	504766	416989	400286	452152	350370	328424	405945	30136.7	150959	123070	75060.4	29766.8	93450.4	42487.2	66817.9	119100	54120.8	166650	97620.4	49742.9	68429.6	33501.6	85604.2	136121	108387	119664	45671.7
103200	192882	272632	128855	249613	237220	366150	463690	281368	186909	337911	362594	377524	245037	477417	396205	376646	423890	328290	307897	376948	31314.4	152092	124948	77912.8	31353.3	96878.4	43847.1	68458	125522	55617.6	169426	100582	51715.6	71010	35902.8	86910	140075	110172	124335	47320.4
104400	183458	260952	122508	231018	222726	342414	436471	265448	176248	322232	343725	350239	234373	447523	374171	353704	396153	306550	287334	350503	33161.7	155556	129638	81978.8	33819.6	101272	45949.2	70523.3	135397	57624.8	172037	104249	54368.8	74073.6	38783.8	88674.4	144231	113107	128990	49817.1
105600	173203	248780	117057	214117	210249	319537	410907	250922	164691	308058	324688	325200	224531	420662	351979	336522	368883	285674	266810	323335	36034.4	159427	134630	87131.3	37202.8	107335	48603.8	73100.4	145922	60221.2	175012	108144	58113.6	77919.2	42699.2	91190	151798	117408	136360	52937.2
106800	163379	236649	111124	197433	196898	295435	387765	233820	154786	292038	304388	298296	212808	390760	328496	314184	341655	266538	245760	299179	39472.9	165730	141143	93476	41661.2	115065	52160	77172.5	160311	64166.3	179734	114140	62131.7	82887.2	47218.8	93818.8	161555	122038	144340	56839.6
108000	153243	224251	105515	181064	183039	271934	361187	216446	144541	278460	284328	273676	202972	362535	305166	291730	315845	247142	226003	277059	43926.4	173209	149185	101163	46861.6	122579	55995	82166	178443	68375.2	185834	120655	66974.8	88994.2	52955.2	96874.6	172798	127872	155110	61271.2
109200	144195	211569	101958	166616	171277	250925	335912	201366	135066	261514	267769	250637	191664	335346	282074	269144	289995	229590	206746	252948	49307.2	181981	157939	109259	53447.5	129511	61104	87797.5	201844	73511.7	193011	128860	72952.4	95486.8	61160	101731	188720	135200	169568	66473.3
110400	134044	199048	97434.4	151649	157127	229277	310076	184552	125824	248060	253168	227746	180722	308391	259427	246465	265289	212410	187494	231016	55771.2	193568	170344	119648	62602.4	137392	67016	94910.4	231016	79572	201423	139713	80819.6	103611	70247.2	106851	203602	144494	185779	72910
111600	125448	186537	93600.8	139027	145389	209113	286730	170113	116755	233119	237633	206465	170229	283370	238849	224949	242317	196839	170732	210948	63546.8	208355	184927	130894	73925.4	145930	74770	104054	262654	86941.3	212396	151388	89816	112776	81716.7	113301	221524	155255	204798	81739.2
112800	117086	174442	90942.4	127533	135045	190321	264346	158424	109460	218622	223346	187260	159924	259005	218869	207633	219584	181631	154955	190905	71844.6	222382	201519	142970	88074.8	155032	83076.8	114909	299813	95528.4	224125	166700	98984.6	123217	93568.8	121209	242822	168738	227769	90463.6
114000	109887	162060	86489.6	116028	123848	172922	240660	145202	101019	202498	216488	168380	149955	236315	201840	190774	200133	169985	139434	175325	81806.4	239555	223728	156188	102517	166232	92113.8	127765	340311	104444	239349	181549	109824	135255	106614	129951	264905	184307	254251	101125
115200	102154	150827	83306	106461	114243	155839	220853	133004	94130.4	188580	203662	151543	141291	215828	182764	175103	180988	157348	125734	159766	93502.9	257946	247734	171287	117720	178522	101697	140137	382522	114022	255353	198681	121749	146811	122155	139828	288334	202692	286233	111782
116400	95842.4	140313	80981.3	97113.2	105843	142519	200143	120924	87494.8	174165	187065	137042	132656	195565	165160	160567	163371	145906	112606	146245	104623	276721	274823	187322	135424	193284	112816	152828	429526	124433	272946	218331	134422	159908	138617	149589	310459	222152	319540	123084
117600	89647.6	130591	77466.4	89028.3	97427.2	128025	181326	109818	80698.3	159451	169946	122691	125418	176982	149059	146095	147863	136052	101718	133916	116752	298234	303298	204156	151010	208528	124864	166685	473792	135446	294730	234954	147718	174803	155238	160680	330189	243095	351812	134342
118800	83811.6	121449	76263.3	82014	91248.3	116056	165239	100678	75074	148280	155012	110128	117785	162170	134360	133250	133231	126640	91480	121758	129983	320108	332569	222917	165682	223832	135967	180118	515058	145885	315235	254928	161413	190075	170614	173373	352088	264733	383232	145849
120000	78466.7	113484	73638.4	75593.3	84190.8	104768	150081	91489.2	69578.8	135434	143262	98151.6	110121	146642	120353	120501	120689	118725	82980.8	111231	141903	343496	364270	240592	178830	239639	146485	194890	558153	157941	338366	273806	173781	206108	181692	185368	371117	286043	410798	157239
121200	73483.2	105866	71710.8	69482.8	78475.4	94863.2	135486	83346.8	64376.4	123653	132072	87894.2	103120	134392	109346	109877	109659	111361	75197.5	102013	154002	367760	395388	260571	188693	257251	157086	210053	597453	170848	362135	291351	188086	221667	190596	197510	389187	305972	439884	168623
122400	68720	97712	69824	64296.4	73262.4	86613.8	123002	76425.4	60764.4	113794	123390	78712.8	96637.1	122812	98786.4	100570	99818	104595	68418	92044.8	163734	391933	423124	279766	198025	272560	165854	225268	633758	181970	385534	310602	200752	236525	200098	208942	406820	324482	467090	178588
123600	64548.8	91205.8	67506.8	59378.4	68231.3	79586	111053	69786.4	56623.6	103986	114736	70691.7	90038.4	111270	89938	90722	90884.2	98541.2	62301.3	84381.6	171763	417393	452497	298915	204007	285995	174424	242177	663436	194308	407749	325955	212670	251396	204106	220658	418836	340346	488030	187041
124800	60375.8	84387.6	65698.3	55391.2	63810.8	72981.7	101423	64269.2	52862.8	95943.2	106662	63338.8	84462.1	101008	81794.6	83672	82761.2	92750.4	56367.2	77697.1	180379	441641	477109	318071	209362	301095	181574	256052	689796	207735	429358	339409	222952	264181	210295	230057	430864	356013	505880	194993
126000	56838	78522.5	64718.8	51420	60445.6	67627.2	91474.2	59415.2	49968.8	88539.2	99918.4	57088.3	79055.2	92213.8	75153.2	76889.6	75994.8	87975.2	52078.3	71639.6	186952	459212	495623	335604	213525	312241	188273	270213	718463	218388	445893	353808	232798	275937	214044	237785	443089	370499	516500	203373
127200	53047.9	72901.2	62290.4	48020.8	56687.6	62336.4	82276	54853.8	47412.4	81166.3	93677.6	51409.2	73491.7	84020.8	68477.9	71190	70148.8	83359.6	47829.6	66995.8	191703	478023	513388	352075	214864	324833	194620	284116	744063	229355	461185	365978	240452	286222	213828	244164	451055	380186	522438	210468
128400	49581.2	68104.6	61063.6	44962.9	53543.2	58028	75052.9	51330.4	45068.3	75388	87289.6	47084.4	68837.2	77185	62568	66175	65147.6	79502	44801.7	62651.6	196651	495212	524835	366341	212986	334377	197796	295590	755704	238563	474953	375012	246687	293131	216300	249333	458810	390117	529733	217080
129600	46850	63943.2	59690.8	42228	49907.9	54401.6	68613.2	47487.1	43182.8	70670	81988	43310	64275.2	71622	57479.2	61727.2	60654.2	75071.2	42044	58265	198015	510574	533162	380389	213814	343131	201938	305618	769568	246919	487462	383288	249801	302770	214800	252952	464495	398139	534646	221851
130800	43972.8	59841.2	57840.8	39532.1	47160.4	51437.9	63606.4	44366	41762.9	65036.4	77735	39847.2	61018.8	65778.3	52854	57726.7	57388	71299.2	39575.2	55250.4	200612	521732	538768	394669	212645	350889	203771	315149	780585	254445	497669	388142	253325	309002	213145	256624	467995	401853	533902	226403
132000	41478.4	56894.8	55883.3	37527.2	44584.2	48462.8	58512.4	41911.6	40732.4	61237.9	72952.4	37100.8	57361.2	61389.6	49529.6	54693.6	54217.9	68033.6	37833.2	52302.1	203350	530123	541480	405184	211622	358159	205591	320471	786745	258938	503119	391671	255772	313064	214174	259349	474166	407186	534884	228042
133200	39648.3	53829.2	53674.4	35483.3	42151.2	46230.8	54428	39707.2	40611.3	57794	69179.2	34833.6	53797.1	57293.6	46534.4	51670	51740.8	65265	36293.2	50265.2	202888	535976	544325	413366	210278	361714	206738	324518	793836	262875	504171	393801	254984	316772	212583	262814	476451	409409	530945	230696
134400	37602.8	50508.3	51124.8	34143.2	39726.7	44810	51595.8	38396.4	41024.8	54535	66270	32919.2	51216	54247.6	44374.4	49000	50263.8	62989.2	35387.9	48953.2	206057	540499	547835	421250	207426	368394	206000	327012	790540	265386	505467	392614	254054	319110	208994	263269	477450	411388	524785	231038
135600	36081.3	47822.4	49710	32668	38308	43663.3	50237.6	36446.7	42416.4	52352.8	64166.3	31778	48485	52400.4	43093.2	47509.6	49496	60744.6	35069.6	48246.4	205346	539912	542731	425953	203904	368424	204891	328385	782388	265983	505659	393460	253603	321761	210098	263877	478438	412968	521056	230460
136800	34934.8	45664.6	47875.6	31860.8	37232.1	43035.6	48752.1	35844.4	44640.4	50667.2	62080.8	30852.1	45936.4	50866.3	42486.8	46182	48691.3	58355.6	35353.3	48122.4	202426	539766	541732	427283	202621	371828	203376	330532	784459	265497	506881	393044	250049	322755	207244	263703	475077	415058	515504	228604
138000	34366.3	43602	46408.8	30980.8	36234.8	42716.7	47402.4	35371.3	47657.6	49448	60080.8	30240.4	43541.7	50412	42557.5	45940	49352.8	57234.6	36864.8	49180.8	200606	538861	539215	425844	198461	380397	201449	331589	778452	263075	504050	389719	247561	321679	204677	266024	468829	415353	509128	226671
139200	34627.6	41747.5	45142	31469.2	36141.6	43069.6	46687.1	35679.2	52271.3	49561.2	59542	30334.6	42274	51402.1	42813.2	46775.2	51022.8	56169.2	38833.3	50430.8	197465	533418	532990	422968	194851	380993	199384	332727	766734	262002	506373	386282	245605	321981	203882	269943	463414	417372	503630	224489
140400	35316.3	40510.8	44435.8	31970	36161.6	44201.2	46537.6	36995.8	58340.4	50210.4	59141.6	31392	40920.4	53309.2	44352.9	49010.4	53086.4	56360.4	42445.6	53832.5	193265	529057	530627	421441	192472	379221	196973	333763	757569	259879	506203	382425	242540	321646	199265	269808	455935	415051	495624	220782
141600	37009.2	40142.5	43175.2	33681.3	37166.4	46544	47699.2	38680	65017.5	51272	59502.1	33058.4	41132	56701.3	46632.8	51285.8	56902.8	57267.2	47337.1	58035.6	190856	523453	526229	419504	186253	375621	193908	331681	741066	255956	505314	375868	239241	318037	195591	266693	447016	412736	485582	216488
142800	39853.2	40552.4	43269.2	36213.2	39053.8	50145.2	50559.6	41552.1	73160.8	54170.4	60885.6	36418.8	41622.4	62012.4	50373.3	56146	62801.3	58093.6	53312.8	63664.6	188786	522730	519101	414500	180360	369899	192032	329070	728167	251377	500690	372448	235862	315600	191428	262573	438890	409878	478513	212145
144000	43692.8	41066.3	43256.4	40251.7	41590.4	55145	56910.8	45862.8	83053.3	57425.2	63240.4	39964.8	42942	69127.9	54410	62444.2	69841.6	61069.6	61670	71044	183690	519616	513169	409639	174262	366447	187964	325540	711026	246507	498757	366156	230458	311098	185495	258896	428531	403922	464967	206488
145200	49300	42395.2	44013.3	46532	45222.5	61246.8	63072	51561.6	95370	62220.8	67099.6	45708.3	45081.6	78316	60252.1	70814	79900.4	65196.4	71594.4	81449.2	180660	509703	504934	404680	166000	361422	184783	319704	683446	240183	496040	357672	227285	305563	181232	254846	417996	399795	455406	200911
146400	56553.3	45345.2	45369.2	55066.7	50495.6	69045.8	71357.2	59114	110138	68337.2	73416.3	53160.4	47844.6	89710.4	67483.2	80822.1	92191.6	70513.3	83588.8	93629.6	174533	497338	495115	397370	159894	358186	179954	313388	660414	234813	489650	349001	221173	301707	174600	256238	409214	393955	443444	196344
147600	65618.4	48733.3	47534.4	65313.2	56508.3	79043.6	80716.7	68438.4	126063	76027.1	80836.8	62168.3	52532.4	102675	75332.4	93384	107162	77453.2	97107.1	109390	170311	486881	486339	389503	151864	356197	176275	308046	635392	227318	486878	338590	215782	295250	166640	248072	396800	384384	428804	190891
148800	75697.9	53892	50579.2	80686	64626.4	91152.9	93481.6	79372.5	143960	84922.8	90121.3	73538.8	58386.3	119422	85320.8	109046	125015	85568.3	113152	127942	164140	475782	473554	377750	142752	353650	170790	298483	604259	222483	479420	330074	209562	289154	160203	243951	386464	375640	414676	186617
150000	89013.2	59857.9	54318.8	98019.6	74213.8	106074	109023	92388.8	162248	95312.4	101749	87010.4	64947.6	138406	96464.4	126573	145978	96428.8	131035	150092	158062	464182	463931	366713	134493	351728	165663	290032	576469	216632	471686	321118	202559	283211	152096	239613	374111	366517	400407	180002
151200	102936	67375.6	58382.9	119532	85208.4	123755	126241	106897	180579	106601	115851	103294	73079.6	159763	109369	147789	169644	109405	151177	175212	151442	451880	451748	357587	126891	350761	160623	282729	544942	209816	464002	311588	193910	275854	143377	235732	361694	355817	385464	173880
152400	119908	76490.8	64407.6	145688	98387.6	144102	148438	123244	199500	121253	132848	121980	83277.2	185195	125480	172426	197445	125147	173129	203623	142590	432166	429493	339210	117874	340266	152623	268442	502725	199974	439736	289883	182274	264635	131767	216219	332270	322045	352076	156822
153600	139438	85247.6	77385.4	180350	113961	161303	164679	127264	204465	130945	143094	128383	91173.8	205037	136795	188695	202479	138360	178195	202282	108021	305055	276782	252101	80812.5	243624	107098	181968	317479	129293	289380	167442	118235	181433	77699.2	128995	187037	173450	201187	87320.4
154800	136164	75852.1	82908	173286	103240	141845	141548	97770.4	161130	107154	123208	105473	82020	178278	112810	159835	170691	127763	150234	153433	49702.1	119240	95113.6	109352	31076.4	103421	45876	76877.5	114926	52223.6	116795	60189.2	47044.2	77994.4	29592.4	54537.9	75356.8	69109.6	79906	34279.2
156000	125628	71051.2	90259.2	176021	98250	133144	140458	88447.9	127511	100207	124569	106725	83651.6	174382	110879	158362	172035	137627	147605	149296	27054.4	62484.2	53514.4	59077.2	17467.5	58434.4	26371.7	46889.2	66409.2	31308	67251.6	36038.3	29012	46712.1	19020.8	33725.6	47534.2	42771.6	49604.6	21815.6
157200	140755	83510.4	107130	209760	111027	157986	165905	99867.6	120360	114899	151868	125313	97351.6	199304	130185	189798	194081	172324	166350	171319	20833.8	48488	41161.3	44038	13742.4	43840.4	21012	35803.8	50860.4	25165.2	51175.4	28216	23291.7	36836.4	16146.3	25885.2	39162	33484.2	40306	18611.3
158400	164064	99904.8	133770	257348	127479	188793	196487	116905	123248	133983	184209	149263	108218	232013	157920	221764	222549	209056	192264	194580	17919.2	44984.6	36799.6	36962.5	12122.4	37372.4	19415.8	30505.2	43979.6	22332	46229.6	25890.8	20958	33541.3	14410	23028	36693.6	30197.2	36152.9	17014
159600	176597	109480	161341	289339	136950	210211	221214	134518	127908	150951	215293	176850	116215	265188	187225	254257	247822	243102	221612	210270	16831.3	45549.6	35902.1	34237.2	11237.2	34718	18940.8	27496.7	39460	21753.8	44513.6	26624.8	20364.2	33223.6	13927.1	22995.6	38528	31929.6	36077.2	17017.5
160800	190939	117310	183062	310830	146184	232554	240762	147556	127391	163206	236176	201426	122740	291160	211684	279252	267497	271889	247613	224057	17131.2	49452.1	38772	35714.6	11211.6	36201.6	19695.4	27198.4	39393.3	22559.2	46043.3	28030.4	20876	34231.3	13703.2	24020.8	41739.6	35215.6	37293.3	17724.4
162000	202644	122070	193236	320785	152595	254597	255663	156920	119894	170976	248440	220693	126518	308522	227697	294667	273672	283986	266054	219546	17362.8	53144	40843.3	36776	11290	37930.4	20864	28100	40735.2	24144.2	51966.8	30299.2	22031.2	37248.4	13899.2	26319.6	45832.5	38379.2	39355.6	18394.6
163200	211249	122959	188855	310192	154294	261658	256507	155852	109949	173208	247926	229030	127628	314985	230222	302923	269672	284690	275685	207646	18052.8	58309.6	44390.4	38542.1	11682.8	39522.9	22004.4	29232.8	41140	25047.6	57008.3	32384.8	22908.8	39235.4	14582.4	28537.1	50493.2	41675.2	42531.6	19803.6
164400	214823	120893	175975	291174	150710	257008	243181	148163	98812.4	167224	234000	220190	123465	300232	221400	298618	254400	271643	261250	189017	18675.6	63957.6	48508.3	40971.6	12369.2	42646.8	23366	30665.2	43134	26627.9	62198	34657.1	24244.8	41548.8	15025.4	30676	54695.8	45415.6	45596.8	20925.8
165600	208153	115560	158811	265897	143518	246958	228119	139375	88362.1	157632	220276	206453	117404	279010	204573	277927	232176	246704	234266	167265	18780.4	67613.6	52095.6	42304.6	12931.2	45222.1	24727.2	32244.8	45425	28270.4	69246.7	38126.8	25621.7	44306.4	16146.8	32887.5	59126	49098.8	48564	22328.4
166800	197265	107278	140143	231618	132946	228907	207868	125468	78229.6	143238	200564	186580	110400	253289	186662	253664	210020	225647	207888	152689	20293.2	75128.3	58514.4	46340	14790	51972.8	27959.6	37104.8	52749.6	33127.1	83926	46544.6	31303.2	53209.2	20959.6	41874	77370.8	67670.4	64567.9	30242.4
168000	205019	110980	136229	230453	139468	238630	223513	131013	79539.6	149443	214291	200306	119054	266872	202398	263223	226238	245100	211552	172593	33441.7	131416	104540	78151.6	27050.4	91450	47834.8	64956.7	100301	59271.6	151931	85751.2	55014.6	91301.2	38644	76147.1	134612	125885	118292	52141.2
169200	223096	124573	134050	237915	154113	261101	252610	138984	88599.6	156611	237384	216610	125963	286451	207123	280130	229063	258524	215067	186594	55317.2	217685	173145	131584	45565.4	156235	74657.9	103348	181102	97334.8	252087	142939	85784.4	146783	59720.8	128094	207715	202469	196763	79414.4
170400	228824	131328	126214	222041	156420	268542	266584	138784	92756.7	153141	243679	217614	130082	281331	198081	274343	219260	250769	204255	184539	76802.5	305239	245728	186378	62361.6	223149	98882.4	142032	257594	133469	346990	199022	111483	198492	77043.8	181717	273054	269644	270164	104250
171600	216116	131260	112225	190805	146280	254414	257087	131426	92454	140526	231749	205298	124358	258293	178628	254390	199741	225229	186987	168473	89577.2	360835	291150	228125	73347.2	276852	111325	165601	312284	151136	406005	230693	125205	231247	87638.4	215100	306395	299759	317684	117240
172800	203901	120682	96868.8	167460	130783	235083	230522	119058	83929.2	123854	214428	185834	115513	231110	161867	230174	179428	199915	161082	151314	95562.1	387415	315373	250307	81634.4	304778	119707	179504	343913	158963	432844	246834	135343	247554	96175.8	228661	325798	313845	339980	126879
174000	187036	108454	84726	147849	119261	212598	208913	110966	76299.2	112228	194096	170735	108172	206364	149463	209115	162311	179334	139608	138204	102390	407545	333238	269215	89760.4	325574	128534	191821	369175	167223	448088	261658	148384	262443	107122	233423	339481	328672	356654	138328
175200	175141	101032	78076.4	134462	113102	195653	195001	108140	71210.4	104638	180248	158532	102565	190268	143730	196533	148813	166728	124739	128888	109591	415720	345879	287890	101234	338748	138078	204769	386802	177464	462421	278749	164652	273740	118889	236752	351704	337570	369365	148572
176400	162073	95643.8	71574.4	121939	109798	177620	186383	103466	67214	98256	170195	146114	99253.6	177715	138239	186824	139944	159274	113403	122201	115648	416993	354168	298845	111220	347645	145612	215263	396182	185823	474218	288527	178086	279054	128403	238521	358615	346245	376925	154942
177600	148165	92957.2	65767.1	110305	106442	160621	175087	100621	64042.4	93652	160191	135553	95832.9	163296	131191	175108	131677	150704	103736	117598	119843	417836	355839	303865	119673	351340	151160	221089	403967	191688	480194	295725	189865	285607	137633	240795	370641	351586	383880	158863
178800	135161	90126.7	60519.2	100065	104057	146608	163403	96630.4	59990	88568.8	150615	124994	92546.4	150495	123207	160208	125584	146029	95442.5	113510	122273	413334	355041	306918	127256	355358	155339	226949	409225	196429	486208	298224	199153	290528	143936	243330	370325	353421	389634	160560
180000	124932	85212.4	55898.8	92869.6	103950	136074	154705	93731.7	56485.2	85270.4	142058	114931	89010.8	139740	119442	150146	120519	140280	89072	109148	124930	409579	352950	311688	133368	361165	160050	232561	417318	199879	490765	298596	206942	296213	151247	247239	372545	354760	399014	163840
181200	118273	81023.8	51458	87603.3	103072	130328	147604	90818	54179.2	82731.6	135223	108600	85277.2	133337	118829	141085	115208	136747	84472.1	101583	127708	405934	354060	318228	140608	365949	164961	237355	433411	204514	494475	302718	214983	305340	158186	249955	377625	356281	412493	169060
182400	112448	78220.4	47392.1	83191.6	102449	125510	142121	90257.1	52344	80941.3	130445	104691	81988.8	128607	121491	134192	110254	136280	81598.8	97129.6	132681	406605	357679	327216	150328	373264	170106	245343	454954	207725	495914	308045	222508	313187	165525	253996	386625	357908	425618	173606
183600	109031	75654.6	44220	80556.7	103132	121590	139210	88620.4	51060.4	80066.4	128030	102800	79430.4	126070	126336	129631	106377	135297	80446.4	93407.6	138250	407949	362847	335460	160856	378607	174970	252686	477234	211282	497508	312979	230843	322216	180196	257878	397558	362790	441205	180128
184800	105294	74087.2	41956.3	76948.4	102190	118659	137282	89100.8	50938	80109.2	127094	102988	76764.4	123358	128660	124611	101478	134181	78766	89956.7	145515	412873	369515	343536	174594	383642	180691	263658	506164	215898	500360	323425	240614	332655	195376	263888	409842	369568	459529	187055
186000	99662.9	72540	39542	73267.5	100455	117345	135208	90661.2	51180.8	79329.6	125515	102104	76030.4	119303	131076	120394	98076	133665	78354.4	88187.6	152067	418550	377011	352722	187998	390514	185082	274568	535158	219862	505810	332379	250874	339036	210223	268890	421862	376401	474533	196079
187200	94505.2	72387.1	38071.6	70315.2	98431.7	116006	135178	91296.4	51508.8	79241.7	124979	101708	75352.4	114975	130650	117270	94763.3	130665	77817.9	86182	159210	426060	383752	361502	199680	396056	190092	285099	564081	225792	512003	345310	264523	349856	227686	273178	431693	384666	491122	204651
188400	89094.2	72223.6	36767.6	66659.2	95190.8	113470	134193	91421.7	52080	79101.6	122519	100292	75092.5	110904	129812	113299	90820.4	128260	76795.2	84845.2	164784	433372	389495	372424	213566	404961	195546	299985	597067	231110	520698	357077	273617	360313	239063	280043	443866	392163	507807	215057
189600	83880.4	73313.8	35584.4	63602.4	93570.8	110595	134861	91758	52842.8	80009.2	120875	98666.3	75357.6	107273	132474	109477	88211.3	125698	75575.8	83387.6	171773	440539	395067	385610	224428	413261	200411	314169	627315	237094	529784	366810	284100	369137	250964	285360	452539	400739	523064	226313
190800	80037.1	74532.8	34227.5	61426.4	91680.4	108748	136312	93855.8	54473.2	83288.8	119070	98424.4	75981.7	104536	136089	105548	84548.4	122471	75443.6	82373.8	177328	445256	400429	396457	234480	421775	205704	326563	660938	244409	539685	380793	294779	383096	264154	288770	460192	410726	540053	235538
192000	76485.6	75865.4	33224.4	59587.9	89897.6	106450	137795	95709.2	55861.7	87139.2	118621	96915.4	77643.2	102828	141538	101987	82767.6	121756	74607.1	81902	183538	450860	406820	412605	243911	429852	210283	339852	691490	250302	549093	388800	303426	389544	271328	291904	465027	416599	553438	244154
193200	73333.8	77699.6	32782.9	59034	89821.2	106093	142610	98843.3	57862	93722.1	119271	99252.8	79859.6	101028	148255	100415	80683.2	119795	74809.2	82425.4	191051	452207	412319	424369	249476	436932	212730	350900	716958	256616	556034	397777	313842	398436	284776	294510	471031	423675	568075	253453
194400	70975.2	80030.8	32907.2	58685.4	88882.4	104945	147976	101984	61253.8	100663	120662	102108	82521.6	99899.2	153492	99635.8	79021.6	120078	75256.7	83178	197448	457096	417429	433780	255042	443079	215922	361477	743793	260698	564529	406792	319234	405018	292721	296805	476136	428539	579471	260460
195600	67580	83374	33407.5	59086	89614.6	104280	155892	105059	64449.6	108596	123756	105982	85301.2	100233	159327	100955	80066.3	121241	76896.4	86482.9	202549	460823	420542	444620	257318	450271	218011	369740	761984	263904	572725	411659	320304	410615	297614	296733	478580	432834	586106	266594
196800	66280	87460.4	34809.2	60577.1	91834.8	106559	167996	109805	68790.8	116550	127630	112700	89425.2	101409	163168	104140	81124	122108	79333.2	89738.4	205088	460508	421994	451785	258416	452409	219966	373977	774675	267236	576155	419192	325653	414499	303711	295390	481171	436241	592440	271680
198000	65490	92763.2	36105	62604.8	93183.8	111615	177650	115052	73735.6	123812	132972	123223	94314.8	103096	167312	108593	83384.6	127098	82384.4	95927.1	207172	461111	425693	460301	258307	454341	221089	380212	785261	268884	582378	423714	326485	416526	300931	292000	481141	438001	594323	273868
199200	65175	98215.2	38462.4	65671.7	96895.2	117454	193520	122722	79550.4	131457	140335	132862	100063	106607	172593	114113	87694.4	133246	87218.8	105255	207828	460916	426413	467616	258278	453191	220166	382608	786137	269212	587273	423530	328124	415543	304375	287611	478382	435896	593751	275854
200400	66752.8	104551	41396	69217.2	101288	126778	212720	131682	87457.2	141900	149784	144790	105877	111197	179297	122785	92908.3	140521	92872.1	116193	209452	456981	426868	469042	255209	450159	220460	384298	788061	269960	588389	426537	328563	415504	304390	281047	476701	435576	593703	275630
201600	67879.6	111270	45435.6	74096	105742	136967	228529	140559	96943.2	150403	158912	154204	112815	117087	188405	130166	103431	152178	100247	132168	210217	453974	426873	473126	251549	447124	219417	383562	785159	269587	590763	426874	325391	410104	298263	276717	472009	431202	587234	274401
202800	70305.6	118632	51158	80652.8	112589	147095	254481	150977	109442	163012	171163	166493	120531	125643	201086	139896	114396	164243	109918	152134	210684	447568	425385	474090	244954	440715	216866	381544	775055	267410	587129	424384	323660	406196	296605	267891	465390	425870	580232	275936
204000	74337.9	127014	57799.6	89044.4	119834	158515	278744	161953	125049	176558	186292	181904	129076	135457	212192	150650	127910	179103	121810	176955	208928	439569	422035	473595	241379	434015	215191	378147	768592	266245	585386	422429	317838	403021	292260	260816	458564	420621	570897	273554
205200	79465.2	135923	65180.4	99029.2	129411	171297	298909	174807	143098	189557	204395	200251	138878	146816	225875	162684	145113	197544	135183	205866	206305	431369	417645	471433	234562	427542	212178	373635	756430	266505	580768	415931	309761	395814	283628	251675	449551	410959	556202	269731
206400	86369.2	144956	74326.7	111964	141852	184452	330645	190378	165307	205847	223440	221898	148721	161635	241581	177746	166311	215425	153165	239517	203440	419880	412131	466037	224897	415727	207510	366299	737608	264022	571865	411516	303012	387294	279256	242192	440122	402140	542667	265604
207600	95272.8	154960	85137.6	127527	154402	200384	357782	207925	191175	220902	243677	245337	159604	178356	256951	195151	190684	236770	175060	278080	198333	411944	408830	460574	215399	403755	203360	360508	720568	259127	563868	406190	293485	379098	270535	233985	428426	393235	527644	260488
208800	105415	163879	97696.7	146334	169885	217495	383265	225560	219524	237565	263525	268157	172358	198816	277140	216266	222016	261924	201364	320698	194344	402849	401490	453114	204959	394735	197235	352719	699280	253432	556023	397068	282652	367070	258145	224451	415528	381579	509295	252955
210000	118506	174190	113916	169171	189151	236756	419578	246424	251404	255076	288043	299488	185690	224015	295654	239154	257608	284263	232768	365709	188148	390139	392018	439842	192943	380630	190423	341893	673403	247341	542703	387658	271891	357363	250040	215246	402576	368973	492432	246355
211200	133474	184410	131446	194861	207245	259080	445108	268540	284342	271703	313876	329588	198712	251604	316647	263777	297187	314295	268892	412403	181760	379963	384754	427248	182475	367994	184483	333482	645340	239926	531146	378188	258950	345649	235081	206109	391159	355454	473214	237609
212400	149770	195137	149460	226295	229807	283949	472091	292301	317392	289100	342282	362945	215328	285907	342066	289498	342919	343043	312190	463313	175905	367886	375742	413890	169964	354660	177004	324645	611012	231627	519865	365496	245949	330602	222508	198249	377504	343300	453477	229833
213600	170496	206777	169118	260256	255573	312457	504868	317894	350914	310624	375141	399970	230850	323699	368065	319432	391213	372448	360648	516065	169145	355784	366136	398578	157024	340400	170549	315511	578284	222980	505840	354887	234548	316598	208149	190800	367285	331209	434306	219184
214800	191303	217644	186339	297958	281782	344050	532769	345006	384778	328109	407225	435567	247831	365320	396570	351536	442930	408380	411334	571561	161225	344095	356893	383214	145548	326871	163956	307003	546021	215134	495020	344044	220812	303070	191308	184289	354850	317099	415591	208240
216000	213321	229354	205825	341298	309750	375478	571585	373620	413843	348546	440640	476912	265650	414334	426782	387158	501206	444052	464888	625972	154210	333990	348327	366446	133303	315573	155918	296507	508888	205554	480273	331942	208670	288475	178319	177459	345641	304766	399403	198373
217200	237417	241748	225859	386872	339191	408299	609054	404929	445334	371279	476508	520849	281667	466705	457654	425614	556141	474603	520154	680005	144091	320972	338293	348839	121709	303207	148516	285618	475677	196927	465763	321455	196876	276664	165776	171105	334777	292698	383400	188430
218400	262030	255807	245753	433445	366157	443159	638388	432143	472674	394368	509708	562780	299166	519746	489495	465458	613382	511555	574427	722082	136368	311081	328624	333055	112186	290845	142109	275776	442068	189273	452675	308998	186308	262931	152108	166474	324332	280059	367161	178392
219600	287299	268430	265712	481597	398548	477906	677868	460249	495126	420348	545629	607779	316461	579775	525573	510344	672834	544350	631198	766966	128539	300346	318739	315805	102591	279174	135694	264408	408016	181766	437542	297135	176016	250726	141483	160771	315674	269889	351749	168689
220800	315101	282686	282178	526901	425917	514800	712730	490705	518618	443864	580579	651888	332124	638536	559484	555391	727762	572086	686603	797903	119859	290048	308161	299603	94211.6	268175	129775	251157	379605	174460	423127	287236	165848	240963	130477	157132	306946	258478	336617	160014
222000	340551	294476	295966	566160	453600	550327	741496	517073	533023	466627	613098	691682	347628	695863	596492	601696	784964	603438	739766	831787	112684	281399	298101	286986	87504.6	257881	124561	239764	353135	167569	411092	274481	156861	230105	120724	153484	298277	248036	320214	150900
223200	366123	308533	309602	607258	484735	584979	779278	546091	542860	490984	647475	734616	360390	755848	630905	646092	839292	627410	793655	863216	106581	273233	286701	272101	80551.2	248561	117970	229103	327886	161228	398101	263973	148467	221586	113348	149706	290980	237994	308540	143850
224400	391750	321603	319290	640598	512362	617930	806716	571530	552156	513171	677725	771222	368719	806204	661360	690143	887418	649599	841460	887123	100509	265615	276340	259161	75364.4	241422	113952	221628	307082	155738	387796	254500	141222	213444	105408	147192	283437	228980	297505	136652
225600	414008	331785	326499	666813	538093	646825	831680	596616	555502	530617	705503	805513	378385	855947	690382	733839	935789	671495	885448	909410	95251.7	259991	266033	249003	69828.4	235041	109162	213763	285850	150433	378618	243675	134979	205802	99535	145298	277138	220140	287928	130228
226800	437385	344308	331942	690730	563208	675747	865408	620254	550594	547583	732488	836297	385908	902840	714857	777677	977630	682792	919987	919487	89492	253253	257038	237801	65514	227699	105604	207440	268431	146452	367568	235165	129872	200689	95182	143525	270374	213371	278330	124913
228000	458261	353357	336392	706407	580449	699816	887682	642876	544172	559307	753324	856825	388643	937274	738336	812270	1009000	695980	945750	921004	85182.4	248364	248734	230265	61919.6	223628	102260	203745	254204	143864	359589	227946	125241	195593	90221.7	142908	264118	205792	272048	119516
229200	472712	358401	339374	720536	596646	719237	911143	659024	531561	570777	772560	868496	392976	968916	759198	846105	1041330	706460	966330	921439	81668.8	245381	241070	222574	58743.6	221697	99182.4	199860	241779	141267	353333	219803	121351	190895	86437.2	142306	259790	200533	267292	115126
230400	490410	364869	340253	727896	608442	734395	934422	674908	517428	579350	788752	887511	393185	994388	772960	874258	1056740	709490	979228	912715	79007.6	241385	233656	219687	56291.3	219459	97500.8	196639	232306	140710	345626	213457	117994	189586	83825.4	142374	255722	195938	263337	112494
231600	502675	368786	337248	726742	615835	744206	943305	686853	500387	579219	798034	903870	388863	1007940	776292	896218	1067470	713694	984218	902894	76387.9	239414	228372	219404	54452.8	220729	96822.8	196941	223882	140841	343019	208136	116769	188842	81713.2	143208	251299	191134	259212	109400
232800	512928	369355	329023	727877	620742	750275	955118	696446	478386	577941	805193	909973	384348	1019630	782365	918068	1072150	712053	982445	889967	74678	237600	222768	216158	52867.1	224396	95996.7	197150	215776	141724	339769	201178	114766	190153	80716.4	144804	249162	187902	258813	107430
234000	524091	369884	318480	717879	618714	753483	962539	699905	459971	571276	807526	913408	375784	1019810	779546	931564	1063640	705178	972742	868878	72822.9	238515	218899	213693	51990.8	232717	95507.6	198542	211832	144386	338293	197804	114508	193940	80436.8	147276	247645	187105	258678	106475
235200	528274	366294	309196	698970	611942	745710	956539	698991	440410	560923	801512	904294	365185	1009660	773048	934435	1054410	699143	956019	848785	72146.8	240208	217401	213786	51088.8	241042	96189.6	202500	209536	147696	340226	194565	114022	197198	80197.6	150511	246862	185581	259798	105950
236400	530898	360957	302634	682104	606485	739053	954503	694614	418734	552433	791500	886676	355789	999534	764539	936290	1034510	683907	932395	822807	72563.8	241870	215298	214496	50562	250569	96485.2	204682	206996	150238	341387	191433	114932	202230	81121.7	153629	247377	185676	263789	106095
237600	530287	357109	293913	660234	596197	726779	943974	685781	396832	538241	777785	861325	342070	975456	747539	925400	1003030	667351	897718	789530	71334.4	244487	216426	216705	50805.6	262866	98085.8	208823	206384	154078	344704	194320	115784	209393	82550.8	158239	246989	186594	268122	106802
238800	522149	347290	284968	637332	586580	706844	924929	677538	374759	520698	759840	835903	329235	947229	730110	909705	970060	650465	864270	755676	73008.8	250292	218116	219139	51454	278708	100063	214032	208862	158202	349996	191771	116854	217691	85123.3	165308	249999	190036	272178	108020
240000	516005	338715	273298	609506	578973	688381	910437	669621	353726	502689	743946	809146	315710	915277	708494	886428	930694	629718	823514	713383	75786.8	255330	220363	222515	52795.6	296940	102662	218404	211776	163340	355055	191262	119278	228345	87627.2	172183	252680	192417	279967	110280
241200	510480	328205	257314	577984	561013	669132	886466	655794	334237	480111	721166	777506	298478	874888	680718	852893	882978	607565	777537	675742	78510	263571	223920	227532	53879.6	315861	106404	224016	216568	168860	362187	191902	122224	238896	91755.4	180964	255340	195810	288722	112737
242400	496943	315860	240856	549846	542538	641894	857847	635227	312335	455504	691844	743258	284704	833919	654449	823014	838932	586448	734020	643590	80960.8	273994	229068	234751	55900.4	336338	109458	231269	220932	174608	371621	195622	126602	249343	96511.2	189874	261059	201873	298164	115517
243600	486434	304296	228553	523922	529604	614820	830119	610508	292124	434204	664404	707807	270713	794344	625488	795422	788138	560038	686378	603768	82333.2	284051	234143	242763	58051.7	354427	113549	236772	228099	182269	382389	198369	130580	263111	101801	201544	266559	209013	310317	119240
244800	470641	292419	219097	490483	512427	586375	796321	582542	271201	407739	632772	665697	256021	745444	594614	752260	737594	540185	640029	564720	84610	295001	243198	253576	61535.2	375859	117976	245692	239051	189848	396371	202930	135308	273757	106566	213765	274792	216973	323360	123096
246000	453360	277856	211592	460098	497228	557388	759777	553694	251758	384184	602322	624275	242574	702730	567675	712479	688932	517771	593456	527094	88371.2	309155	252884	266422	65698.3	396655	122801	252235	251479	197135	410368	208553	142085	285506	113613	227687	283660	226191	339167	127212
247200	438905	265919	203414	431710	472268	531315	726203	524685	234918	361978	572824	585981	228850	656766	534894	669194	636456	491796	547742	485839	92115.8	323089	264514	279739	70074	416614	128425	259393	266447	204872	425970	215832	148896	299199	121943	241815	294514	236845	356345	132467
248400	421108	252638	193655	403137	447229	502466	687639	497978	218362	337674	539488	543430	215910	610506	505910	628218	589279	472903	502344	449034	96713.2	339226	276968	296886	75642.9	435668	134588	268050	282362	213412	447745	223600	156964	310579	129095	259071	306278	250335	375803	137666
249600	403111	238981	182321	376253	428230	475354	650705	468506	204179	314752	510116	502472	204014	570753	480492	588779	543569	450497	461703	417247	102567	356378	291747	313326	81803.2	451296	140401	274436	301249	221277	465928	233085	166892	324216	140100	273444	320384	264507	395721	143525
250800	386925	227616	168193	348889	409700	449314	614538	439625	190541	294346	481050	465262	192174	529435	451363	545524	498200	428451	421050	384527	108356	375643	307636	331617	89912	470562	148745	282021	327775	228818	488329	242701	178380	339893	153422	289161	335234	278229	419295	149856
252000	368803	213723	157046	322870	390131	421476	577428	411882	178069	273110	451347	430878	181954	487833	426721	505587	457999	409694	386548	358422	115404	394427	324934	352865	99822	492126	156329	290108	355218	237915	514887	253364	190297	354441	168446	305129	352563	295081	441626	157147
253200	352464	202318	148608	300116	370308	395843	542221	383242	168367	254289	423300	394473	171745	451059	404678	468348	419557	389972	352248	331198	122957	412428	344769	372913	110482	507814	164325	296958	387090	248264	540064	264951	206251	371527	185282	319078	368986	309441	469270	164854
254400	335661	191266	140929	278120	346740	373110	507049	356563	159965	237420	395131	360626	161576	414040	379485	430276	381886	371565	317888	306413	130912	430427	363410	393224	122748	526807	173730	306971	427908	257613	565297	278554	223098	390932	204293	334576	387062	322498	495008	173594
255600	317859	180035	135384	256875	328746	348772	470568	330696	150602	220173	368464	328117	154132	380753	355892	396694	349339	356150	289376	290578	141387	448917	383522	417570	136405	547340	182018	317071	469571	266573	589288	288702	241718	408007	227780	345529	403433	338775	521547	182382
256800	301608	170776	130412	236273	313042	327081	439683	306320	143792	205619	342169	298455	146789	350144	332932	365831	317473	336712	261154	267880	152911	467426	400564	439914	152548	562545	191249	327133	514422	278908	610212	303584	262534	432099	253059	355009	421811	357013	552150	193997
258000	284162	161700	127948	218211	295619	306800	409124	284453	137840	192014	318307	271095	139259	321450	311410	333103	289066	320871	236230	250658	164732	483885	419827	464285	168784	583125	201126	338342	571292	289345	631941	318598	281871	454898	276196	365928	439190	372887	581444	206331
259200	267487	151992	124006	201918	280499	287681	379992	263542	132346	181998	296088	247012	133414	294348	294197	307046	264735	305915	214256	235626	180640	501667	436516	493719	183433	601935	210465	352117	626421	299407	653226	330412	299022	477316	301009	372051	454433	384413	611237	219658
260400	253179	144870	118873	187531	264864	270152	352941	245111	128395	171048	276292	227000	128439	272019	278086	280884	240857	287598	194442	216784	194001	508930	445964	514780	196774	606976	217588	358489	669705	302982	646373	333214	310445	490458	326537	349704	442679	363060	609653	218536
261600	237554	134714	111708	169856	242677	240292	304568	204106	115223	148768	233756	178051	118302	228878	231105	227629	194570	254162	147489	159644	166812	381379	327044	420167	160134	455375	165630	259744	508461	215469	431934	216981	220147	353623	232732	199110	272679	204057	384940	138995
262800	182586	96742.9	89795.6	128036	180101	178324	203884	130083	87763.8	100858	161319	110792	88636	158885	155731	153952	136956	185074	96566.8	105232	91435.8	176608	149777	210838	71591.2	205691	80178	128492	221393	96732.4	197347	92924.4	102712	160917	104471	86956	126105	91924.6	170106	66748.3
264000	141876	71836	78210	107831	143735	143452	160284	102872	77765.2	87305.8	130985	89532.5	75085.6	134660	144795	130335	125331	170750	87342.8	101657	57960.4	102414	92178.8	130798	42212	120692	49781.3	88864.4	130685	62230	122269	60559.2	67740.8	105260	71815.2	55110.8	85537.6	63446.4	113257	45693.6
265200	135140	66391.6	83900	108831	139468	139875	159112	106172	78426.7	96536.8	126773	92559.6	71913.8	134139	160246	130843	127756	175480	93041.6	110224	47043.3	81644.8	72668.3	103286	34797.2	92152	39848	70830.8	104354	49837.5	94660	48962.4	55612.1	85707.2	59648.8	42504.4	71545.6	52480.4	91624.8	38377.1
266400	133736	64646.3	90575.2	112179	139702	141052	161008	110224	81789.2	106620	129606	96705.8	69746.8	135548	169919	132220	131352	173241	96220.8	114436	41283.2	77107.9	67004.4	89615.4	32417.6	80057.2	36721.3	63463.2	94982.9	44685.2	85708.4	47558.4	50925.2	80963.8	55696.8	38572.1	67967.2	49063.6	84735	35816.8
267600	132353	63332	97754	113624	139222	134490	159708	111303	84084.8	111494	131790	99105.2	69060.4	136007	177944	131070	132966	170751	94876.8	114187	40382.4	79525.6	68180.8	87680	31875	76485.6	35311.6	61790.8	91105.6	42666.7	84020.8	49545.6	49975	81664.8	55250.8	38050.8	70399.6	50354.8	86443.2	36940.4
268800	131088	63217.5	103235	114214	140673	132612	157460	112209	82829.6	113015	130301	100468	68018.4	134996	179305	128153	132947	165568	92967.9	114643	42514.8	86164.6	75072.4	92699.2	34699.2	81560	36990.8	65088	96506.3	44551.2	90100	53767.2	52887.2	86297.1	57261.6	39980.8	75222.8	55095.2	91266	39593.6
270000	129005	64179.6	105199	112309	142691	131564	156844	113665	82033.6	114191	131593	102504	68264.2	132681	176936	124126	130993	157860	90378.4	112753	45871.2	94204	82602.5	98728	37275	88013.6	39789.2	71099.2	105804	48004.2	100214	59994.2	57544.8	95537.2	61219.6	43993.2	81909.6	59949.2	99103.2	43085.4
271200	125926	63944.6	103772	107593	140149	126116	151283	110981	79742.9	112196	127458	100709	68947.2	127746	169148	119833	127886	151318	88168.3	109146	49998.8	101620	88956.4	105388	39673.6	93683.8	42019.2	75500.8	110108	51564.4	107780	64325.6	62380.4	102940	64741.2	47327.1	87700	64844.6	109459	48129.2
272400	123163	63280	99782.5	102685	138102	120787	144047	105587	77025.2	107246	120740	94943.2	67679.6	119364	158291	111768	122816	143755	85228.8	103794	55760	110336	96470	117453	43902.1	104025	45599.2	82325.2	120738	56190	117238	68496.3	67278.8	110119	67534.4	50296.8	92562.9	68435.6	116080	51975.6
273600	117630	61594.2	93498.4	95220.8	134050	113384	137456	100266	74460	100284	114219	89183.6	66050	111808	145110	103376	116562	133996	81276.3	98357.2	59961.3	116924	104098	125651	48007.2	112148	49780.4	89367.9	132783	61441.2	128453	76357.2	74378.3	121446	73212.4	53956.7	99286.8	73804.2	127378	57002.8
274800	111316	58686.4	86432.9	87066.8	128045	105430	129444	94826.3	71203.2	91992.9	107222	82817.6	63232.9	104696	134554	96598	112405	129296	78835.6	96465.8	69394	131765	119602	148318	60292.9	133028	59248.8	108996	166996	77608.4	161030	99009.6	99036.8	157232	103362	70962.8	136945	105527	185447	85459.6
276000	116021	62603.8	88491.2	88492.9	137584	112448	141630	105687	77052.5	99632.4	116920	93038.4	70941.2	112832	151598	103875	124514	144644	88446.4	113839	130907	243455	227040	280420	127572	257104	111398	214032	351862	162202	318888	199505	198708	302658	208387	135472	260291	209546	382560	167454
277200	127414	72579.2	89372.1	92169.6	150228	125786	159211	118520	87965.6	107524	131072	105882	77922	122361	164103	110922	128707	155606	99345.2	129730	247449	416332	398570	507014	240967	468365	191422	374584	688241	299992	570845	354268	342647	523364	348363	237221	425970	353167	691415	280278
278400	132663	79941.6	85284.8	86608.3	149105	132673	165210	124285	96628.3	108365	136885	111950	81083.3	123063	163709	110177	123821	155219	103559	140222	374348	586900	575261	741094	339277	688308	268430	526643	1033100	435899	819252	508030	465909	725542	455813	349768	574818	482245	971099	380184
279600	126253	82497.9	75612.4	77176.4	136440	130742	159681	121126	98668	100532	136924	108121	78138.8	116926	151541	104658	113816	143911	103323	137754	444236	684663	670221	886143	382895	840024	309572	601107	1270920	500988	953882	589174	518277	841026	491542	421036	633774	524104	1116170	422748
280800	117636	79294	64454.4	67106.8	120095	123599	145242	110475	88840.4	90979.6	132913	97217.6	72047.5	108606	138514	97060.4	102608	129566	94638.8	128507	463143	728494	702250	941529	402784	922518	329982	634910	1391750	523568	987713	628592	540678	888998	503108	445402	665543	533192	1172260	452748
282000	104452	73548.3	55897.2	56470	106436	112738	132414	101821	81012.4	83384.4	119502	87129.6	66128.4	96365.8	127036	85060	92823.3	116556	84203.8	119378	462764	748712	719225	955412	411864	964058	344524	656332	1457070	543594	996271	663032	568878	917846	517045	450913	693384	537104	1198210	490276
283200	93580.4	70169.2	49927.5	48009.2	96002	104395	121207	94764.6	76586.4	78450.8	108333	78396	62339.6	88167.2	117332	75676	85644	106158	76844.4	111181	469944	754536	737224	978605	438524	983999	363906	685350	1469270	564062	1004280	692700	595315	921431	532246	447329	709114	535615	1193370	518375
284400	83152	67190.8	45812.4	41045.4	87645.2	97006.4	115325	88760.8	73792.1	76130	98786.8	71852.1	59838.8	81496.7	110406	68070	80467.6	98313.2	70769.2	102828	478340	740788	746540	982022	443704	978141	374034	695883	1433710	568245	1001510	704110	604909	903232	530527	439354	710376	533801	1174700	529580
285600	73702.9	65693.2	41170	35380.8	82518	90852.4	109384	83860.8	70291.6	73341.7	90483.2	66260.4	56907.5	74342.8	102733	62002.8	74798.4	90949.2	64795.2	95182.5	475610	721343	746425	963342	438924	955471	382710	691147	1372350	565540	994850	707792	605030	876452	517328	429181	703068	531754	1143420	521896
286800	65691.2	63581.3	36796	30747.5	76251.6	83550.4	101376	79323.6	65748.8	70908.4	83232	60976	54188.8	68868.8	95024.8	56364.2	70092.8	84229.2	58980.4	88801.6	466783	703390	735554	942429	421821	928352	383191	683285	1306330	555064	983924	696230	590597	843992	500343	418950	687346	522132	1105330	504898
288000	58237.2	60243.2	33302.5	27314.8	72024.6	76846.4	96324	76960.4	62553.2	69566.7	77630	56277.2	51287.5	64007.6	88863.8	52436	66627.1	78144.4	54444.4	83145.8	456207	683527	714981	919121	396569	898352	377601	668870	1239410	540565	965198	680955	574460	817791	480208	407146	674928	515790	1074980	482231
289200	52996	56548.3	30309.2	24751.3	67882.8	71618.8	91239.6	76004.4	59427.1	69792.4	73964.6	52636.8	47886.8	59756.3	84253.2	48819.6	63077.2	72720.4	51075.2	77982.4	440300	666950	696096	892033	379360	874807	370197	654040	1186070	526047	948326	661516	553338	797470	461418	397402	660290	506464	1045970	461840
290400	48484.4	52629.2	27911.3	23305.2	65632.5	67201.6	87577.2	76864.4	56976.4	71448.8	72282.8	49840.4	45729.2	57297.6	82994.6	45802.4	61350.4	68756	49179.6	74143.8	428236	649855	679927	878905	365872	855884	360817	642871	1140910	511464	934367	640783	535786	775231	447398	387404	648535	495454	1018040	446425
291600	45062.5	49943.2	26395.6	22429.6	64110	64404.6	86074.4	78225.2	55831.7	74289.2	71407.9	47857.2	43822.1	55944.8	82215.6	44022.5	59825.2	65901.7	48321.6	70979.2	415468	634282	664322	855994	354456	835876	351026	630706	1100010	499080	914086	626006	523615	761013	440127	378033	638939	483593	997177	435764
292800	42122.4	47947.9	25353.6	22258.8	62238.8	62267.6	85227.5	81476	55269.2	78771.7	71811.2	46843.8	42432.8	54873.6	83066	43098.4	59226.7	64091.6	48969.6	68358	405688	625003	654260	843465	343350	826542	343731	626314	1060970	488074	900086	609798	510638	747462	434034	369067	631539	474510	969928	424825
294000	40109.2	46402.8	24930.8	22639.6	62380.8	61359.6	86971.2	84972.5	55342	84041.6	72867.1	47259.6	42497.9	54924.4	84781.2	43249.6	59817.2	63577.1	51181.6	67506.4	400838	613192	642040	833106	328886	812024	334053	620896	1023230	477177	885874	597438	499484	732893	427278	361581	623190	465280	950749	418285
295200	38483.2	46343.8	25088	23564	62010.4	61215.6	91332.1	89168.4	56582.4	89307.6	76551.2	49469.2	42682.4	55850	86550.8	43873.6	61776.7	64141.2	54480.8	67304.4	395536	602819	627729	816273	315521	796304	327766	614396	987823	468672	873217	584506	488908	725042	419114	353653	614579	457238	932061	411553
296400	37965.4	46955.6	25881.7	25148	63216	62470.8	96016.8	95148.8	58478.8	94873.2	80982.1	52601.6	44171.7	57528.8	88931.7	44759.6	65068.8	66515.4	59324	68513.3	391581	595424	615922	806093	301793	786794	320974	608616	956614	460291	865945	570480	476242	713400	407077	345702	605754	449741	911919	403664
297600	38495.2	48638.3	27978	27974.2	66200	64098.4	104565	102820	62132.1	100538	86932.8	58116.3	46907.6	60349.6	92206.8	47509.2	69208.4	70560	66368.8	71208.8	387740	585402	599211	799391	286335	773701	311834	594818	920690	451812	852577	557379	468391	698829	396694	339389	599102	441038	895836	396801
298800	39920.8	51534.8	30998.3	32158.8	69655.2	68232.8	114297	112005	67008	107863	96437.2	65475.6	50146.7	64556.4	96834.6	50833.6	75154.8	77132.1	74727.6	75202.1	379065	574721	586146	786078	273759	760523	306640	585204	893495	445098	842137	545536	457279	687117	385203	333558	588795	434238	878974	387670
300000	43100.8	54283.8	35518	37997.9	75254.8	73860.4	125371	123063	74292.5	115327	106699	74619.2	55432.8	69975.8	102883	55895.4	83080	86646	87092.9	82216	369895	565098	572973	775138	260396	746462	299652	576323	865294	434769	832635	530432	446475	670110	370897	326422	574431	425564	856447	378215
301200	47882	59045.6	41676.7	46097.2	83769.2	81803.2	141690	135819	84003.6	124653	121466	87724.4	62222.5	78016.4	111821	63137.6	93827.1	99416.4	104113	91997.5	358458	553183	556929	757498	246207	725167	293105	562712	831657	423730	817799	518813	434773	656758	358571	320142	562110	416707	838083	368738
302400	54642.4	64490.4	49841.6	56757.9	93699.2	93235.4	158295	152406	97442.1	134318	138861	104128	70766.4	88071.7	121524	72792.5	105239	115540	123360	105065	345176	542799	543281	737335	234012	708059	285690	550996	801168	412504	804257	503520	421138	639482	345678	314034	549255	407062	816149	358306
303600	63600.4	71246.8	59239.6	71035.6	107940	108511	179423	171852	114563	146476	160612	124711	82539.6	101678	135998	86112.4	122153	137300	150230	122793	333328	531609	529032	717037	221577	690858	276137	537670	765835	398997	788897	487995	407656	616190	329447	306103	532676	398773	790447	346587
304800	76103.8	81032.8	72090	89807.1	126265	127369	206638	194861	136075	160596	186751	150660	96559.2	120565	153385	103856	142181	162572	182864	145129	321491	518311	514192	692085	208054	669005	269065	520988	726109	386067	769652	473791	395706	596302	315371	298714	518657	388074	765375	338108
306000	91764.4	93332.5	87622	113762	148384	152019	234182	222832	161422	176298	217172	182435	113744	142538	174985	126860	166633	194472	221678	174013	309570	504156	499940	669239	197629	654912	262322	505194	694238	372045	751987	457231	379465	576842	301241	290564	501518	379422	735578	326080
307200	110315	107621	106599	143501	177557	180658	267727	255018	192101	196549	253392	219951	135675	172441	204288	154983	198609	233746	268562	208421	297621	492005	484830	650228	185053	635712	252328	487706	653112	355486	732491	440529	364902	552469	283576	281057	486147	369256	705488	312941
308400	134254	127218	129902	181530	212153	214295	306390	293025	227132	219891	298404	267754	160968	210062	237300	191869	236117	277350	322926	249428	284745	478787	468595	622482	172173	613412	244714	467638	615413	341288	710061	423935	350267	530419	267170	272799	471259	358282	678167	298887
309600	162312	149239	153127	227940	252213	252237	345104	337418	266502	245270	346577	320477	190653	254552	277206	236886	278880	328607	384693	296215	273154	466855	452633	598093	161894	593967	236544	451602	579732	325730	692051	407913	333438	507143	250561	264436	456791	348568	648281	285672
310800	193863	173165	179833	281692	300540	295766	392052	386007	307119	276012	402488	378242	224476	308221	326757	292271	329624	390307	455153	349664	261189	454551	439082	575685	151401	571838	226926	432807	542362	309977	670938	390108	318333	482690	233038	256885	444169	338289	622206	273416
312000	232552	201690	205853	343897	355305	344914	443942	442258	351974	312321	468027	448157	258686	369532	385820	358388	388122	450906	532897	405816	250596	441584	423312	548422	140614	550572	218843	414962	507213	297367	650835	374324	304268	461473	217997	249713	430820	328529	595014	259727
313200	273093	232203	233058	412190	414257	399094	491730	501593	396363	350972	534294	521333	296442	439240	450358	432274	452795	521868	615345	463234	238937	429300	410456	523738	132053	531483	210620	398201	474872	283209	630895	357588	289413	438579	204044	242537	417264	318209	564136	246212
314400	319098	265457	262911	486063	479758	455912	548628	565394	439334	395173	609680	603120	336753	518410	527841	518535	526132	596587	706292	530806	228058	419700	395670	501601	123433	511161	201784	378507	441093	269078	610274	340668	276526	415483	189040	234768	405763	309486	538529	233287
315600	370225	301729	290163	562233	547864	522318	606107	633668	483603	441761	689409	690644	374954	602166	609688	610711	600955	667404	796108	597047	215764	407380	382662	476679	115088	491115	194616	360740	412221	257593	590809	325309	263753	395499	176545	228746	392309	299507	514706	222233
316800	421629	339115	318660	636939	616181	588639	654316	702753	516843	489570	766393	779798	414370	693799	699236	710297	685051	747427	890748	668785	205294	397030	370386	457442	108329	475209	187296	344812	386536	245523	573932	309393	251272	376288	163980	222169	379542	289827	489428	209311
318000	478388	377486	345658	711389	688209	656383	716991	777917	552290	542069	848130	875788	454314	790773	796006	820574	774930	822328	984641	739304	194821	386322	356707	433202	101248	457223	179945	328080	359324	233772	556168	294941	241432	359420	153082	215904	368727	279502	467438	197850
319200	534822	419095	367043	771152	756163	729066	774408	850058	584096	598040	930542	970004	490022	889963	890986	925034	858470	893989	1070890	809122	183999	376212	345341	412728	94766	440568	173814	314900	338302	223023	539239	281365	231294	343002	144006	210869	357487	270202	448139	187885
320400	586380	454357	386556	833354	821517	796236	828489	922360	607539	651201	1005880	1056020	526167	988901	992656	1034190	951033	972357	1154890	873594	174524	366474	333598	394607	89470	426408	166982	300488	318458	213480	522798	267592	221360	326023	135545	204922	347103	261599	426360	178435
321600	640078	490836	406562	893126	885709	863712	889734	992645	629407	707507	1085790	1143260	557891	1085970	1094110	1143740	1039240	1037010	1235130	935812	165187	355635	323735	377387	83677.6	409918	161616	287433	299451	204689	505718	255148	212594	312860	127841	199117	336739	252612	410080	170068
322800	690728	525797	422873	952617	938368	931719	940318	1057650	649155	759066	1156610	1219080	585623	1173770	1186330	1238390	1118170	1093020	1301240	997327	156670	344960	312855	361298	79064.6	396690	156312	276448	284922	195962	491532	244939	205202	301219	121255	193602	326203	244564	393683	161620
324000	733001	552080	437604	998713	987416	986091	987033	1115070	661064	805709	1219160	1287830	610342	1261450	1279960	1334230	1198320	1152340	1362340	1042530	149455	335885	301746	345877	75560	383752	150908	266923	270809	187680	476179	233739	198269	289834	115397	188907	316396	236436	378023	154096
325200	777330	580646	446955	1036660	1031800	1046130	1036160	1166940	671459	855514	1281980	1352290	629205	1337640	1363170	1423620	1266140	1187500	1415150	1083840	141931	326223	294044	330973	70940.4	369724	146521	256803	257274	181743	461998	225182	191910	280367	110061	183562	307220	229395	365954	148502
326400	812131	601448	448861	1062920	1062410	1095610	1068800	1208650	677996	892202	1330400	1396880	641858	1400820	1429410	1490330	1330820	1223960	1444950	1114100	135464	317092	285848	316847	67584.8	358178	142241	248793	246362	174960	449333	216613	186347	271164	105149	178323	298275	221379	352367	142441
327600	838305	618303	453244	1092810	1093810	1135040	1107730	1240080	677791	927038	1369880	1434190	654759	1457680	1496450	1554820	1389700	1251280	1467840	1137470	129212	309935	275752	306620	64615	347098	137688	241631	236023	169924	435095	207931	180560	261244	100100	173903	290443	214737	339216	137580
328800	864808	634224	454640	1110960	1109830	1170790	1139720	1266660	677732	954702	1397880	1458840	658662	1501280	1539850	1599040	1432220	1255370	1473260	1150870	123032	301700	268633	293846	61280	335271	133774	234733	226832	164712	420835	200641	176001	254242	96567.5	169967	282336	208230	329729	132562
330000	877080	642413	456072	1110550	1113130	1209060	1154000	1280600	669632	972668	1408140	1471180	658142	1524510	1572340	1625580	1463600	1266190	1471760	1154890	118115	295334	261079	286279	58928.8	327270	130094	230030	219865	160269	410551	195021	173087	247184	92702.4	165494	274262	201093	318250	128961
331200	884447	645301	454122	1103560	1119700	1220300	1174990	1287510	661151	987878	1406860	1474120	658689	1543010	1600690	1645430	1480070	1258100	1463380	1156210	114185	288697	253791	276116	56612	318437	126159	225151	211737	156045	399741	187879	169796	241593	89929.6	161881	267268	194428	309137	124816
332400	887310	647022	444329	1089690	1105950	1227440	1182990	1283910	649634	992956	1397940	1465430	649170	1543130	1600660	1633830	1479860	1235790	1436590	1143480	110416	281152	247505	268059	54548.8	311436	123335	220911	206459	151514	390365	182422	167518	236129	87904	158187	259422	187757	302588	121062
333600	880062	641148	432322	1059520	1090200	1219530	1176700	1271750	636674	991250	1376050	1437980	641429	1532060	1597820	1612220	1472230	1223720	1403310	1130290	106793	274740	241360	262430	52655	306040	120774	218127	202243	149474	382293	177407	164787	231234	85040.4	154763	253161	182029	294232	118043
334800	868859	633188	422594	1028360	1071510	1206600	1167980	1248570	621225	990628	1348030	1407750	631573	1515230	1581090	1585480	1453930	1193950	1362190	1113360	103633	270386	236242	255970	50923.2	299583	117685	215850	196898	146322	372659	172824	164604	228688	83482.8	152463	246927	177124	289443	115364
336000	855177	622908	410817	991484	1036430	1189310	1150970	1216360	607246	979148	1318110	1365350	615765	1481240	1542070	1532890	1423220	1150700	1313080	1092090	101455	265991	232380	252862	49765.4	295116	116226	214648	193927	144666	367091	169574	163213	226989	82002.5	149549	241946	172214	285884	113983
337200	831840	604562	400601	952288	1002420	1157600	1122690	1178660	588197	961364	1274210	1312320	601679	1440320	1501900	1482490	1391720	1119560	1261420	1065110	99360.4	262848	228262	250232	48962.8	292198	113907	215192	191568	143936	360063	165872	162821	225444	81303.6	148258	237625	167488	281720	113151
338400	810081	588313	389226	904044	969535	1124160	1097080	1138770	569685	941677	1230000	1258720	584986	1392900	1449610	1420070	1348820	1067710	1202690	1039210	98137.6	259874	226544	247566	48435	288835	112798	215965	189980	143328	354520	163833	164158	225611	81699.6	146916	234757	162973	281227	112605
339600	783899	569594	377700	851601	924777	1087020	1058720	1094180	548663	911650	1175550	1197750	563707	1330840	1386620	1343440	1304950	1018660	1147080	1005660	97379.2	259614	224614	247344	48306.8	287277	112381	217856	190574	143533	351432	162573	165785	222977	82240.8	146235	232260	160525	282420	111640
340800	754003	545545	364086	805297	887732	1040020	1024070	1048270	528366	882326	1117970	1132150	543700	1270790	1328680	1277400	1257660	975176	1087660	971613	96971.2	260254	223285	250740	48735	287284	112466	220797	192592	144859	350644	161926	168975	223920	84016.3	147107	231755	158404	284187	112401
342000	725580	525495	351785	772228	847314	998928	988235	996746	506759	850209	1061230	1071360	522895	1208980	1265000	1205150	1205590	920671	1029450	934483	97010.4	261540	223830	252530	49958.4	288418	113313	224753	195471	146693	349654	161974	174139	227730	86758.4	148723	232419	157080	292371	112919
343200	694924	502629	338975	723630	800770	958387	941008	945160	486373	816778	1002730	1003870	497484	1141320	1193150	1125280	1148670	869374	963394	898032	97663.6	266012	225642	257207	51579.2	291646	115957	231006	201198	150164	352430	163155	180572	235724	90532.1	152061	234468	155560	299582	115468
344400	660737	476855	323573	675063	757466	913462	897106	892576	464555	779410	940622	938244	476909	1080330	1129040	1055630	1096760	826170	903925	860821	100099	271184	228443	263156	54502	296882	118385	236199	208564	154652	359394	165446	188843	245380	96496.8	156338	237389	156433	309219	117875
345600	627541	456294	309425	631808	717072	869666	858208	838909	441846	743866	881708	875396	453729	1018090	1063080	985982	1039510	770885	846065	824085	102933	278130	233580	269552	58526.7	302896	122024	243672	220072	161055	367257	168373	199904	256226	104319	162933	241677	157491	323784	121942
346800	595804	431258	295021	588965	671118	825465	812034	784006	418530	704055	821854	808036	430776	947362	993884	911004	982793	725020	784019	786235	106838	287247	239510	279945	63139.6	312658	127256	252637	234514	169021	379000	172608	211683	269803	114460	171749	249992	159561	341704	127030
348000	561641	407476	283577	547275	631405	777256	771246	733578	397014	667050	764706	749957	408288	884638	932049	846504	930118	681205	729538	750350	112876	299022	247786	292867	70303.3	324320	134518	261262	253138	177016	394234	179460	227488	285494	127069	181073	258840	163175	364268	133309
349200	530180	388088	272280	510136	591695	734218	730363	683552	373966	629384	710922	692532	387243	820285	866701	779665	875034	633284	675165	711362	119682	311810	256736	304780	78058	339445	142452	271309	277867	188795	413353	186842	247190	307112	143235	191568	268704	168441	395038	142206
350400	500022	366274	260941	470676	549339	691966	684854	635676	349554	589350	657231	635737	364407	755448	803712	717709	821334	595554	625295	674868	128859	327533	266894	322966	86944.4	357935	153263	284174	309213	201517	437118	196092	268808	332976	164429	203549	280384	174510	428085	151906
351600	470298	345867	251032	435262	516070	646354	645230	588425	328136	553177	606257	583089	344643	701350	747492	662510	770050	554830	578536	640932	140826	343162	279763	343889	98137.2	378664	164399	296976	344997	216875	461410	206828	295990	361922	188793	214730	295397	182430	471309	164623
352800	442668	326321	240609	401606	479070	606627	605524	545336	308439	516717	559778	534055	323002	646468	684468	604231	718845	515199	532392	604927	153266	359610	294596	364985	111640	406162	179214	311954	389656	235520	488478	221149	326048	397700	216516	226755	311263	190324	519214	180995
354000	413979	305216	229051	368675	444947	563369	564106	501206	287426	481046	515398	486113	302634	595414	629242	553493	673191	483150	489935	572338	169320	379735	309967	392217	126852	437299	193627	331573	438689	256161	517315	236828	357431	436247	246089	238247	327318	200353	571194	199115
355200	387858	289329	218022	342402	415118	524827	532637	463128	269321	448697	474768	443816	285648	547425	577094	504839	628584	448536	454124	541408	188676	394996	328330	419624	142436	473741	209571	352222	491928	280634	545404	254694	393912	481292	275054	249846	345322	211913	627969	220136
356400	363905	272155	207013	316000	386633	487952	499104	425593	252570	415886	436719	402920	265792	500654	525850	456742	582743	416770	416493	509148	207594	416783	344631	453031	157098	511782	225920	376834	550136	305006	577094	275128	431643	529604	307501	261627	364662	224558	686876	242393
357600	340716	254193	196429	292540	359376	453276	466344	391294	234700	384710	398841	365750	249729	458995	481698	415809	541652	391167	383528	481279	230998	436631	364636	490325	172604	553083	241063	402155	606664	331407	608276	296187	468312	581080	340623	271893	383750	236781	743944	269186
358800	318652	242156	186909	269187	336453	420652	437463	361033	219175	357230	365057	333021	234194	422640	439251	378646	503361	362920	355541	454940	256088	454639	383177	525739	187038	595090	256326	432504	658444	359608	636684	320844	510088	635872	366074	280230	402744	250275	806198	299810
360000	296938	230311	177734	248905	311604	392976	404602	331641	205334	330200	333630	303182	218389	390833	399430	342570	468568	338458	327293	429399	282248	475424	405399	568172	200701	641297	273311	464706	713052	388327	669173	345765	542004	692738	390565	293300	424379	263553	860484	326907
361200	278298	218130	170710	231008	292810	364474	377921	306446	191892	307118	307719	275923	204691	358493	366903	311899	436316	317312	304155	406196	312669	495827	427420	613916	214228	685723	288109	496647	760072	414322	694652	369192	574328	744818	408351	300654	442886	276220	911073	350857
362400	260169	208312	165424	214397	273982	339701	356183	283251	179856	285815	283761	250021	192146	328738	334562	284144	405902	294770	281450	384704	342095	510845	448650	652918	226069	726912	302820	529553	805167	443476	720821	394953	604619	799227	422230	311326	463588	288874	956655	376545
363600	243626	196757	159922	198844	255375	316854	334267	262692	168108	265670	260856	226263	179958	300930	305931	258813	377573	277974	261765	363898	371025	527198	468876	698305	235730	768618	316215	564652	843371	469029	747042	417155	627436	848007	434838	315404	479428	302251	992062	403636
364800	229210	187790	154803	184779	241402	297414	317118	245011	159046	249464	241583	207093	169403	278134	283468	237096	351780	260190	245286	347056	400930	545020	489332	741051	244763	802704	327422	591721	864992	491525	767882	436532	654438	891481	443163	322920	498811	315113	1028300	431618
366000	215035	179456	148425	173201	225383	277289	300795	229664	151114	234070	223072	189605	158748	257218	261652	215734	326895	243594	229938	331122	426708	558845	506134	777361	250345	837314	340946	618620	888548	511814	788083	455554	671922	931206	448274	324279	512028	324764	1055930	452090
367200	201318	170160	140266	161362	211412	261056	285297	217570	143414	220955	207000	174167	149788	237676	243614	198548	306007	230810	218213	316723	454989	574583	525381	819316	255080	870020	350975	644435	907579	528549	808862	470683	685711	962440	453810	329052	525385	335324	1071540	467675
368400	189830	164468	132732	150131	200147	246175	274184	206852	136940	209712	192998	160890	141409	221098	226003	181630	286092	215652	206466	301604	471512	577068	536796	829806	256648	876630	355596	644715	898967	529519	796152	465879	684216	956067	448376	314882	503286	315416	1024510	447384
369600	178336	151221	128023	138856	186592	215167	244685	175830	124458	180270	158060	122695	123282	180702	181636	142562	237791	185393	159264	227563	369592	422702	382575	624582	189853	640820	257920	431876	621043	331708	490525	291840	417781	619173	285428	184859	285351	170506	600940	249912
370800	139042	109430	103465	110433	141373	152647	175437	122460	96645.8	125519	107751	77330.4	87742.8	130851	119290	102766	178028	133574	118881	156252	174115	192373	176707	297824	83432	293396	121208	196453	261880	135161	214021	125686	168008	270011	115355	84838.3	134976	82830	259080	110298
372000	107985	83958	90195.8	94778.8	120222	127947	154364	114966	84276.8	112116	99123.6	70682.8	76533.8	121967	107606	99802.8	180728	127387	128650	149140	104384	119014	113008	196396	49689.2	180865	76826.3	138087	153930	90086.7	135242	85569.6	118066	176483	78112	55216.4	97523.8	59377.2	179460	77134.8
373200	100976	77769.2	94946.8	97531.3	117658	135250	162602	133821	82599.6	120990	110504	79266	76261.6	128606	114630	113285	198470	134989	154211	160077	81504.6	95240.8	88640	162934	40456.4	141959	61891.2	112058	117900	72812.4	103465	70585.6	98494.2	137334	64219.6	42147.1	79871.6	49089.6	148466	65665.8
374400	100203	74202.8	100811	104592	119253	149070	173215	153296	85846.8	129409	127769	90878.8	77188	137582	120099	127918	215082	139762	177918	168839	69776	85773.3	78955.6	144914	36576.3	125400	57102.5	99940	102613	66888.4	90986.8	65063.3	92114.4	123464	58050.4	36592.8	71455.8	44068.8	133785	59992.8
375600	99512	72189.2	108010	111486	120703	155390	180481	169689	91314.2	136301	144868	102009	78963.6	145843	124403	141322	226924	143955	197775	174310	66503.8	85162.4	77132.9	137522	35173.2	120473	56077.2	95474.6	98305.2	67005.6	87931.3	66735.2	95309.6	124690	59365.4	35459.6	71401.2	43730	139871	62272.1
376800	100592	72172.8	114365	116967	123574	160783	183245	182054	94753.6	137540	159589	112616	80933.2	150600	128357	155333	237758	148906	213191	178520	71078.8	90560	82172	141320	36824.4	127431	58540.8	98776.8	101391	70902.4	90473.6	70585	102530	128693	62132.8	35437.6	74451.2	46291.2	148091	67074.4
378000	102689	74042.4	117038	121913	128103	166221	184114	191232	98770.4	138008	171611	119917	81738.8	152092	129875	163952	238185	149103	221342	176632	75341.3	96917.2	88315.4	144316	39425.6	135516	63128.4	103284	108630	77182.5	95747.6	75106.4	111248	136176	65403.3	36086.8	77262.4	48197.9	153730	71840.4
379200	103599	73744.6	115274	123928	129764	165302	182276	195040	99702	136008	178458	124751	82053.2	152624	128268	167686	236014	148761	222995	169423	80185.2	103123	93258	145158	41368	141453	67493.3	106934	114220	82934.8	101636	79898	121294	146592	69556.8	38121.3	80386	50981.6	165255	78157.2
380400	105028	72646.8	112034	123843	128776	160588	175232	195540	97366.8	130461	176918	124362	80887.5	148736	123762	166306	231343	147562	220786	164608	86362	111321	100203	151294	44145.8	148978	72801.2	110838	119184	87374.2	106898	83726.8	127329	151902	72804.6	39433.6	84128.3	53483.6	175517	84898.3
381600	105580	71793.3	107574	122422	128097	155320	169812	192660	95205.6	125095	175415	122405	78858.4	142796	117812	159922	224066	143771	212594	153784	90017.6	119146	106748	155685	47503.2	159569	78482.8	116296	128189	94080.8	114390	88362.4	135694	161022	76311.6	41167.9	86540	55506.8	179451	89394.8
382800	103123	69376.4	101742	117799	125120	146679	163294	185770	91883.2	119281	172433	120212	76547.9	138680	112782	154439	217012	141100	206892	146976	98279.2	129755	118114	169625	54735.4	178881	88730.8	132638	146960	112852	134850	107864	171475	198556	98642.5	50639.2	109677	71896.8	241137	123658
384000	108611	73149.2	104470	122593	133076	155402	175657	204212	97907.1	129774	191536	135959	85738.4	151375	126282	170133	242228	159775	234328	172812	171698	225744	210042	295113	104695	318594	155365	241716	273740	222362	254125	204003	332917	379008	191734	93792.1	204933	136550	464951	239094
385200	124409	86110	109765	133429	149410	178702	202960	230491	111824	146400	223871	160044	95565	168061	141769	188439	261445	179349	270575	207141	317987	390992	368049	518045	199614	566647	261860	410279	510618	396909	458558	348732	568806	687218	318688	166560	342632	228643	800314	396570
386400	134289	95938.3	108942	135151	156959	194306	219932	241169	124518	154932	241758	176802	101387	173544	147301	192243	263368	186105	285634	239375	488065	562926	536058	749858	285965	831657	361620	575075	763444	563058	677322	479283	761486	994638	411072	246723	476780	316800	1097450	528445
387600	134166	102184	100481	127986	150738	196613	220510	235950	130960	153438	244482	182317	100672	169730	145195	185434	252280	177508	287030	257288	601837	683616	654755	902623	328561	1011880	418049	666034	935523	644088	826219	543389	829211	1157940	441388	302181	549454	358592	1253790	583216
388800	128850	101869	88660.8	118212	137262	187682	206210	212749	128179	141544	236502	170000	93504.8	159578	131830	174173	230717	161041	273174	248510	625248	717503	688084	955117	344619	1082930	435322	687995	1029630	665211	865628	562073	844526	1210350	455174	320804	583868	373748	1308380	609003
390000	116488	96698.8	79271.3	105676	122047	169372	188328	187850	118524	127225	212704	155679	86196.8	142536	119748	153595	212523	146456	243786	239705	620592	741110	711312	958185	355952	1108890	447979	699988	1069240	673570	873684	570945	848330	1217680	467870	327073	602354	377429	1309870	621962
391200	107682	92596.8	72488.8	95061.3	111768	151799	175303	170298	109045	116607	191659	143384	81480.4	128618	110132	135381	197918	135385	221722	230061	615652	755190	723032	949353	364927	1110400	455027	705219	1078900	676198	868028	577254	857510	1208810	478431	328294	611098	377255	1294450	628291
392400	100203	90101.3	68319.2	86030.4	103478	140441	164535	155383	102118	109215	174775	132416	77170.4	116698	102072	120892	185498	124636	201365	218039	607081	751403	729537	933631	372722	1096830	457698	709857	1067310	675831	860305	578831	856947	1184900	478198	325494	611954	373173	1261260	624623
393600	92798.8	87076.4	63951.2	78246.8	95485.6	129092	153546	143030	95381.2	102040	159805	122579	73365	108166	96222.8	109021	174942	117221	184525	204816	595210	741679	725013	916227	374634	1072040	455544	707438	1039300	663960	848301	570008	841353	1141850	473751	319168	605153	369938	1215590	607935
394800	86024.8	83096.7	58836	71612.4	88830.4	120270	145520	132742	89177.2	95918	147315	114705	70818.4	99892.1	90647.6	99905.6	165492	110232	169317	192150	578712	727370	710535	885384	369704	1041080	448186	697386	1003080	642877	833747	559461	823534	1100950	458802	313557	593297	364329	1167320	591206
396000	80021.7	79445.2	53930	66796.4	82049.2	113351	136890	125081	82964.8	91121.2	137479	107568	66986.3	94136.4	84874.2	92831.2	156746	104985	157892	181622	557159	711890	698490	863408	355201	1014990	441988	683814	970555	625663	819285	547584	798789	1065260	447947	307284	581513	356561	1121280	574940
397200	74892.4	75154.6	49832.4	64836.3	77314.4	106931	130797	118971	78822.9	86607.6	130300	101878	65352.8	89795	83010	87615.2	150300	102026	148570	172989	537962	697993	682498	848428	338743	990383	432470	667463	940360	605342	806205	533572	772222	1028170	433205	301663	573026	350745	1079700	558002
398400	71672.9	72230	46655.4	64760	74052.8	102250	126996	115740	75560.4	81745	125331	98552.8	63474.6	87766.4	80821.3	84781.2	145492	100663	142389	164776	520770	683496	669433	826896	324115	963218	420487	651478	910547	586423	790066	521820	748912	1000760	419976	295734	562180	344054	1046230	541198
399600	69339.2	68958.3	43842	67156.7	72756	99621.2	124970	114501	73092.5	79033.2	123474	96832	62128.8	88398.8	81002.4	83326.7	142507	101133	137921	159319	507855	673084	660552	814068	311247	944340	410664	639527	886833	568357	779107	507835	726330	972519	411044	291410	555479	338125	1012470	528207
400800	69209.2	67290.4	42290.8	71530.8	73587.9	97818	126524	116847	71878.8	77809.6	123097	96952	62451.2	89883.2	82737.1	85061.2	142403	105138	137474	155836	497502	664957	651126	804666	297220	923179	398388	628001	857653	548550	765735	493931	709683	941813	399576	286322	550637	333969	986493	515994
402000	70267.6	67741.6	41429.6	78751.3	76933.2	98529.6	129591	120828	72871.7	77229.2	126694	99806.8	63753.2	93654.2	86878.4	88701.7	143072	110396	138526	154140	485918	655384	642206	789249	283862	904451	391258	620352	832472	531813	756898	482759	690852	920696	388956	283724	543699	329357	961340	506268
403200	72558.8	68901.2	41844.6	88515.2	82532.1	100953	134461	126615	74493.2	78699.2	131340	104253	66361.2	99452.8	92888.3	94454.8	147979	119720	142334	154493	475396	647293	634122	780926	270720	888270	382811	615817	807819	516904	750168	471106	669161	895074	376811	280353	537484	324426	933267	492909
404400	77242.9	72336.8	44412	101816	92063.6	104734	143277	135614	78842.9	81296.4	140348	112541	71640.4	108116	101608	102873	155028	133278	150393	158704	466453	640014	624742	766910	255484	867241	373973	607038	773605	498729	738546	459567	652381	868188	361624	277912	530579	319807	907552	479045
405600	84440.8	77003.3	48968.8	119378	105832	111994	154953	146990	86017.6	85987.1	153070	123637	77552.8	119431	112236	115252	163632	149892	160446	165534	456498	633770	616682	753397	240277	852190	368009	601482	750420	484645	729113	450232	633041	846028	349255	275024	523694	315538	880094	464097
406800	94393.3	82741.2	56107.6	142377	123595	122346	169057	161439	95806.8	91701.6	167457	136873	87021.3	134740	127606	130485	177074	174159	176367	176374	444850	623878	605703	743980	228033	837692	361638	592514	722050	470415	720606	438485	609554	817894	333876	270665	515127	310659	849671	450193
408000	108660	91611.7	65754	172821	148575	137052	186977	178814	109489	99538	188472	155206	99164.4	153678	146101	151509	194484	203491	195955	190985	431326	614839	596646	728174	215378	813979	354375	580993	690687	453388	707022	427412	589322	792458	319132	267893	507815	305794	821426	437684
409200	128349	103166	76167.1	210733	179491	157293	210398	200883	127658	110396	214362	177622	113193	175548	169007	177255	213874	240500	220132	212515	417654	606665	585430	712974	203461	797165	347604	570066	661267	437423	695404	416663	566229	767519	305106	263899	499340	300985	792363	423930
410400	152358	115564	89010	258269	216147	181862	236787	226365	149935	122994	244607	204789	132579	202405	198844	209896	239527	287424	253239	239275	403643	596586	572036	700123	192882	779360	339685	556630	630494	420841	681188	403325	541723	735324	289274	259713	488953	296291	759773	408707
411600	183328	132508	105206	317925	262179	212232	270429	259995	177350	139389	283605	238386	154185	235418	235236	250787	269058	339554	293784	271772	390962	587050	561315	679579	181667	754053	332572	542762	596292	404306	665992	391969	521542	708743	274428	255620	478635	290533	731202	393318
412800	218914	150413	125363	384393	314404	249798	306781	298481	209583	159081	327368	276636	179501	272108	278751	297996	303252	398890	339540	309762	375500	577154	547888	662698	171840	732448	325027	528171	568030	388590	654675	380885	499693	681853	261070	252280	467864	284401	700892	379363
414000	259218	170761	148403	460807	374028	291893	347848	342926	246782	183003	377468	322636	209527	316259	331652	356370	343968	471235	397783	354959	362896	567664	538890	646976	162392	712638	317575	512778	536293	372085	642902	368816	478202	652083	246470	247774	456272	279546	668416	363652
415200	308472	194132	170829	546986	444065	340715	396599	395884	286571	212522	436250	375249	241483	366858	394901	425015	387646	544765	461062	403813	347585	557688	526311	625500	153214	687147	309912	498011	507865	357186	627168	356863	458979	627530	233628	242644	446619	274798	641886	349287
416400	361658	219456	190666	638380	520194	395034	447548	454260	329295	247020	500260	430169	275578	422850	467113	501927	435568	628019	528615	452993	334422	547755	515392	606593	144942	667015	302970	487258	482680	343720	614130	348385	439285	603224	221082	238359	435303	270461	612083	334218
417600	418819	245042	213446	735569	600185	452241	502099	518274	372148	286363	569569	493175	314451	487771	553816	590761	488740	718725	604333	509590	322450	539430	502644	591215	137262	645954	295588	470177	457064	330419	598537	335856	421483	574114	209445	232820	426050	264224	585927	320973
418800	484386	276335	236173	838014	688900	515798	563060	586716	415409	331555	647119	557199	352082	557677	647369	686134	544080	800507	683497	561286	308542	529011	492158	567354	129810	623462	288606	454461	433800	316267	582736	326236	405776	551267	198428	227746	414979	258930	560611	307288
420000	548066	306422	259982	937184	772231	586423	618147	656717	457236	382593	724561	622138	390865	630869	750738	788684	601927	887234	758910	619486	294747	519942	480541	549748	122738	604457	281824	441152	412400	303902	569393	317887	389384	526027	188387	222559	405287	252770	534480	293642
421200	614631	337350	283578	1034350	859385	656573	677578	729312	495513	438204	805351	694400	434042	712199	864238	899072	665014	977589	841169	672650	284325	513324	470670	532467	116421	583377	275077	426227	389474	291921	555487	307603	375007	501202	179234	218188	394448	248041	512312	281830
422400	684028	371211	301669	1123410	945256	732181	740532	806738	530719	499172	887888	764588	470485	792197	977630	1006970	724339	1042310	916735	719059	269812	504793	460988	511189	110723	565458	269041	411726	369508	282031	540624	299019	361518	481921	170718	213620	385227	242110	493601	271583
423600	745240	399173	316738	1204100	1015000	809905	791155	877235	561595	560092	963799	831735	510339	872634	1092910	1116270	786896	1122810	985570	762074	257671	494478	450856	494416	105368	548372	262846	398893	353590	273228	528744	291470	347385	462954	162550	209178	375369	236821	471551	260877
424800	801584	428274	330254	1284650	1090760	885056	846241	950002	588050	625078	1037820	899149	549973	957219	1213080	1227720	852682	1185360	1056880	803079	247310	488410	442687	476635	99696.7	531396	256653	385257	336931	262764	516576	283088	335635	444856	155493	204418	366060	232211	455089	251375
426000	860841	456375	342546	1354170	1150750	962272	897743	1017430	609923	689595	1109310	957252	581609	1032950	1319220	1323660	910861	1228050	1115140	837772	234945	480573	433672	459408	95114.4	513641	250803	371725	323569	255399	503658	275890	325374	432286	150028	199858	355823	227485	438866	243267
427200	905890	478428	351893	1402930	1195030	1024050	934309	1077080	626312	752649	1170200	1004810	614736	1111070	1426790	1417440	971960	1281680	1167500	872118	225979	472014	423277	446203	90947.1	500583	245469	361101	311195	247370	492194	268741	315435	416027	143878	195122	346279	222580	421065	233165
428400	948706	503884	359642	1452610	1239260	1085840	976972	1138720	641458	814375	1226790	1051520	642044	1182270	1526260	1500560	1027560	1306200	1220140	900513	216677	462565	414719	429466	86282.8	483260	238750	349076	299528	238658	481063	261357	306301	402112	138882	191073	337713	217548	408950	225605
429600	985394	524156	360957	1483400	1260720	1145350	1008440	1192290	653786	877475	1275270	1084520	662058	1235680	1602300	1563190	1074540	1322770	1253360	925678	207899	453410	405334	415212	82581.3	470950	234038	338576	289988	233684	469039	255459	299602	391133	134740	187458	328015	212709	397055	218570
430800	1007150	536458	362702	1501120	1271170	1193210	1028290	1232510	659875	927223	1308960	1111800	684698	1288170	1676030	1624570	1125060	1346720	1286280	941214	200184	443911	395264	402890	79322	458457	229483	328298	280270	226599	457247	247956	291123	378122	130739	181680	320171	207792	382925	211274
432000	1032450	550685	364973	1525210	1288310	1239720	1054870	1265700	659709	975184	1335570	1131510	699148	1341060	1733160	1664930	1167070	1339360	1310460	954039	191838	434984	386354	389846	75452.8	444158	225161	318838	270765	220850	444456	241178	284608	367438	126639	177205	311810	201467	372931	205727
433200	1046930	559222	361862	1528250	1279280	1277960	1066670	1289560	660243	1014170	1352260	1137370	707024	1366050	1765660	1683180	1202710	1327190	1317670	966446	185803	425155	375864	376831	72860.4	433132	219400	309177	263276	215310	433268	235418	279617	359907	123682	173648	304030	198085	363830	201324
434400	1051220	562476	356410	1505820	1262890	1302640	1065200	1302830	657654	1046550	1353380	1142270	715162	1389420	1796140	1692970	1239290	1323430	1326760	979963	180501	416559	366732	367157	69838.8	422254	215709	300669	256903	209944	423519	229754	274080	349741	120852	168993	296958	192979	353309	195295
435600	1054500	567172	351778	1493360	1249300	1327200	1071550	1315450	654422	1072110	1352870	1139800	719741	1404350	1806850	1685680	1270610	1290060	1329590	987022	175435	407933	358420	356440	67278.8	410388	210411	292188	249621	205690	412232	223268	269827	342602	119071	165013	287989	187546	345198	191917
436800	1052660	566907	346438	1459430	1219960	1344430	1066450	1317660	650488	1087600	1339180	1126640	717942	1398440	1789010	1663280	1293890	1266270	1320050	993950	170222	398063	349243	346364	64912	402002	206421	285542	243975	202024	401112	218079	266048	336245	117329	160813	279067	182346	338075	187921
438000	1039470	561104	344272	1415890	1190150	1357120	1056820	1309440	642145	1096130	1320070	1105860	717253	1394490	1776550	1638850	1315960	1245380	1309790	997642	166574	390842	339440	337540	63050.8	392017	201645	278385	238309	198903	390961	212562	262086	328563	115695	156482	273251	177411	330490	183395
439200	1028710	558144	340103	1370660	1160100	1355440	1051020	1299440	632686	1098480	1293540	1086050	711654	1380760	1740080	1597960	1332980	1204400	1293140	994479	162452	382849	331488	328233	61451.2	382440	198015	271790	234476	195369	380699	207886	259468	323949	114600	152397	265690	171873	325384	180362
440400	1011730	551727	330463	1313070	1121350	1348930	1036990	1282250	623283	1094490	1265070	1060920	702030	1352040	1694630	1562860	1345520	1175530	1275330	996934	159395	374873	322406	321486	59423.8	374147	194408	265804	231800	192550	371787	204058	257367	319838	114962	149117	260393	167058	321177	177614
441600	986248	540590	324741	1256720	1080340	1330070	1021840	1260630	612676	1086920	1233420	1031270	695524	1325040	1649260	1516460	1353530	1145020	1260550	996175	157910	367968	316462	315482	58534	366331	190787	260025	229550	190106	361401	199990	255135	315388	114892	145436	254276	162785	317624	175190
442800	961602	531653	318836	1201490	1042830	1312310	1010050	1233440	604973	1073300	1200530	1003460	681590	1292590	1587260	1456650	1356740	1098820	1237030	994945	155087	359919	310226	308172	58041.7	358889	187690	256066	228263	187551	353449	197334	255396	313498	116997	143065	249338	158227	316160	174430
444000	932285	518313	313782	1135900	997320	1283760	989802	1205110	595078	1047700	1161330	971855	668637	1252990	1521800	1403300	1354200	1069140	1211120	992046	153495	354326	303000	304667	58181.2	354528	185953	252695	229840	186769	346278	195209	255693	312028	120199	139858	245416	154351	315240	174432
445200	901288	504470	308343	1079960	956306	1249320	972607	1174520	583952	1021890	1120460	939775	662007	1219020	1459710	1348780	1349440	1033190	1185750	986740	153350	347628	297616	300416	58565.2	349593	184121	250994	231416	185577	339386	193607	257268	310858	125324	137507	242476	150420	317697	174674
446400	874691	489930	302020	1028830	914816	1214070	952467	1144680	574061	992008	1087770	906625	645109	1175260	1387700	1285430	1340960	986277	1158470	980189	152405	342899	292871	295738	59989.2	346497	183692	248464	236511	186369	333978	193831	261648	313174	131003	136762	240092	146428	324184	176163
447600	841202	473134	294497	971526	871972	1173940	930214	1107190	562015	958690	1049780	872280	629413	1130670	1319390	1234160	1331630	952906	1129380	970686	152933	338617	288622	295490	62296	346819	183422	249571	243101	188725	331290	194643	268133	315425	138872	135249	238143	143579	329977	178182
448800	808882	458828	287748	919998	833462	1132820	910119	1074250	550097	926908	1014000	836990	612570	1088610	1254040	1183090	1317450	914189	1105940	960258	154725	335942	286865	295660	66249.2	346597	183579	250740	250956	190806	329466	197591	278325	320750	148670	134987	238257	140989	341390	181147
450000	778028	443133	281517	864434	793407	1097390	888378	1041070	538734	890281	981902	803767	590422	1043870	1181600	1129030	1299070	873350	1074700	947129	156860	335685	285520	296399	70816	349051	185937	253699	263139	196303	330121	201535	291432	328822	161452	136210	238953	139303	357324	184827
451200	744640	425787	274590	813322	752234	1053650	862669	1009190	521231	854697	943734	768720	570485	1001430	1115640	1079670	1279010	840224	1049590	931405	160944	336303	285146	300129	77093.8	354583	189055	256871	278079	203487	332977	207085	307618	338560	176025	136620	240861	138262	374419	190539
452400	711162	409573	269585	766208	716736	1018570	839568	974479	506931	818360	911555	734040	550469	964980	1051850	1031890	1254850	801796	1018900	912114	165594	337897	284627	305071	84935.6	361405	192289	263173	295967	212714	336694	214844	330722	351678	193518	138259	243588	137355	398617	199431
453600	679933	394817	261703	717265	678529	974104	814322	939725	490273	781634	878912	698127	527205	920050	983973	983297	1228600	763545	984301	894214	170494	341783	288120	309529	92784.6	372855	198320	269531	320150	226537	343889	223065	359027	368094	214101	141373	247550	138109	426818	209426
454800	646362	377604	252988	669595	642922	928286	789130	905296	471675	745264	847433	666638	504223	877518	921506	938973	1199660	733788	956193	873325	178548	347080	292797	320150	102207	387188	203890	279413	348198	241756	352903	233184	391943	385830	236524	145175	253448	138859	457926	223250
456000	613218	363732	244029	622888	610231	885746	764343	872323	454219	707968	820254	634851	481894	843562	862705	897489	1170150	697523	924640	850685	186304	352530	297758	330157	113453	404648	211330	291031	379894	262353	365158	245488	432345	412096	259510	149127	260811	139948	496634	239705
457200	579294	348616	234645	580040	574813	841975	736567	839213	434078	672159	788725	601423	457874	798798	801855	855093	1135840	665546	890262	825375	196565	359964	305068	344041	123798	428174	220310	305833	416116	288049	377273	258258	476313	439005	286092	154700	266732	142455	533174	258438
458400	547626	332897	224601	545844	541919	797501	710005	808036	416265	635805	759162	568859	435560	760676	747276	818890	1098110	636064	857004	797854	209311	370287	313316	360427	135786	452965	230275	321222	454067	312382	389608	270431	525676	469500	311112	159785	274554	145238	574041	281994
459600	519016	320524	216038	512245	510901	760195	682230	776826	398003	600290	732350	537607	412002	728526	692284	781739	1059050	602342	820739	767535	221727	378876	321054	376888	146045	482193	242844	338673	494726	341455	402520	284859	576617	509400	336487	166498	281818	148816	616714	309574
460800	491905	305597	207103	476404	478356	721360	653432	747917	378319	568474	705196	507838	388320	692114	640761	745508	1020750	576267	786605	739609	239104	390078	331703	397684	155460	516892	255973	360207	537467	373424	417841	299058	623171	549188	361516	173265	288830	153627	654237	341015
462000	464853	291813	198521	443198	451462	685151	628554	718120	359143	534098	679534	478346	367205	660668	595290	712579	983325	548081	759894	711255	259731	400940	341049	420096	166150	547836	268222	383226	572638	404620	432698	314041	669978	595596	383477	179640	297261	158993	695040	374467
463200	439804	279064	191163	412305	425913	649837	602013	689860	341635	501678	653886	447563	345085	631534	548164	677141	941352	519610	723661	681914	278812	414188	350481	440253	174664	584452	283172	406477	612188	438542	447204	328638	711893	648893	401538	187717	305644	164580	734468	410246
464400	413122	265225	182000	382820	400752	615599	574221	663501	323632	470778	629038	420152	323948	602836	506792	652302	899605	495757	690891	652543	303034	426045	359894	466722	182773	622094	299076	432743	647626	469834	465138	343067	745326	699862	420322	194502	315843	171732	764256	445985
465600	390058	252995	174291	357952	379367	584054	549408	640759	306766	441730	607803	395954	304455	575966	467762	621912	858022	471874	661806	624637	330008	438135	371177	492068	191037	654884	312191	456580	673531	498440	481612	357344	778654	753775	434934	202058	324615	178018	796318	483257
466800	369035	242289	166226	332631	357357	556062	525535	617387	291236	415175	584776	372256	285608	551543	431459	594271	815539	446453	631877	597673	355719	453208	382728	517501	194864	688718	328458	482793	701864	528870	499462	371410	805900	811393	447351	209864	334613	185707	825037	519692
468000	347011	230500	157697	308310	335974	527761	500181	594496	274675	390681	564263	350725	267635	525565	398526	568822	775388	426487	601544	569664	384253	464689	393367	547216	200312	726618	343232	510919	722887	554377	518837	383923	824458	857352	455970	216310	344526	193582	842752	552952
469200	327745	220782	149585	287612	319144	502419	478744	573963	259718	368112	545676	331491	252112	506013	368985	545921	735767	405608	575429	542886	413328	478865	404419	573843	206048	752248	358262	537795	737675	574766	535194	394954	840570	904281	463674	222454	352913	201206	863210	582041
470400	311059	210939	143534	267929	302153	480214	454620	554995	246085	345518	527846	312583	237322	486670	342064	523471	697027	386566	547619	516404	438466	490913	416138	596966	208732	781593	372568	562003	751312	596060	553112	406052	850006	949932	468494	229155	361312	209631	880657	608117
471600	293873	200862	136558	248222	285924	457848	433345	534633	232606	325053	507525	296964	224074	470466	317957	502888	664350	369650	523654	491695	467084	504784	429009	627282	211908	812405	388148	582771	760669	613306	570799	414081	855660	978711	473536	234772	370590	218971	886761	628242
472800	279332	192278	130204	233091	272039	439946	415198	517975	220261	307440	492109	281355	212729	456198	297669	484947	629639	352736	501775	467506	492816	517555	441096	648888	213995	828823	400258	602160	764302	625477	584775	421904	863267	1006350	475211	239914	379720	227228	896105	645346
474000	266308	184526	124022	217457	258715	424880	399458	501404	209806	290118	477944	267779	200886	442002	276920	464730	596263	338075	478612	445033	514387	530728	452197	671832	213949	852724	412158	620146	770149	636638	599151	428906	867249	1013470	475678	243777	386044	234329	898311	656308
475200	254094	175898	117719	204163	246074	408770	383606	485088	199381	273586	464583	256242	191260	428885	259010	448541	566118	326212	459539	424262	538360	543647	462451	697223	215855	870807	423880	634973	769465	641825	612970	432110	865069	1018180	474286	247435	393081	241944	899348	664144
476400	245162	169142	112534	193846	236903	395202	370345	471376	191970	259574	452524	247112	184881	418431	243717	433328	536438	313782	437900	401908	548577	547761	466972	700356	215477	862412	424776	629916	748173	623458	598243	420097	834166	988907	460547	235509	370279	228348	840145	616118
477600	233602	153377	110948	182868	217342	359827	336646	410631	174798	217601	389605	197550	161476	364983	191810	372849	441912	272803	329446	303927	412042	397888	324336	516270	157401	621371	297486	417594	505852	378128	373207	265603	511601	621166	294662	140493	203898	129674	491132	328025
478800	185427	108647	90326.8	150394	163853	271721	259780	283729	137093	155301	277248	137147	116267	279452	133255	274941	307692	211504	207753	190355	193075	185596	148348	246895	69180	295890	133691	192653	226853	155750	174415	119174	220572	264270	125200	69967.5	95616.4	65388.3	226488	144136
480000	149930	85439.2	76770.4	134756	144662	240896	238253	247473	116580	147067	245478	138852	102641	257216	128600	246062	269819	205598	177444	161935	118014	113192	93736.3	155530	40446.7	187546	84575.4	131919	132356	105174	112979	80498.3	156016	173114	82153.8	47080	66909.2	46112.4	158112	102437
481200	151315	81566.7	79502.4	143285	156344	247808	248418	254447	113240	161462	244916	158815	105164	262732	142717	249603	258704	215134	174779	160979	92109.6	89876	71602.8	124741	32293.6	148594	68546	108046	100582	85414	86602.5	64539.2	127117	135034	67608.4	35730.8	52456	36506.7	127694	85972
482400	162410	82260	86762.9	159120	175826	260505	259212	268152	117373	178653	254458	179726	109663	270196	158045	259790	251051	219617	179139	163189	78493.2	77111.7	59478	107887	28600.4	127900	63332.5	96382	86749.6	78554.6	74108.8	57592.9	116272	122312	62807.2	31255.2	44995	32060	117105	79851.2
483600	174209	83323.3	97672.4	170960	190906	268158	263926	275228	121924	190150	260319	195295	114891	275723	170602	271483	246499	226918	186758	164120	75842.1	72969.6	54800.8	103005	27133.6	120415	62874.8	91222.9	81030.8	76712.8	67660.4	54944.8	114213	120152	62763.6	29472	42482	30609.6	116924	81934.2
484800	187616	87150.4	106476	182904	205828	277496	268246	281555	126616	197650	263149	209713	118989	274474	179492	281388	242650	233376	195076	167543	79762	76071.7	55043.6	108264	27801.2	125440	66561.7	92291.2	82248.3	78368.4	67672.4	54710.4	115766	120896	64160	28906	41436.7	29949.2	114921	84318.4
486000	195548	89335.2	112623	191615	215988	283473	270392	286614	130143	201240	262642	217401	121469	270302	183390	283976	235080	230653	197836	165073	82214.6	79068.4	56401.3	112464	29160.4	129561	72456	95670	86769.6	84075.2	70450.4	57714.8	124478	129290	69190.8	29724	41991.2	30725.4	117622	88889.2
487200	201354	89847.6	115285	194606	219657	278819	268129	284822	129945	201878	257840	221086	123563	264724	186156	283569	232342	227962	199912	161505	88534.8	83989.2	58581.6	118092	30257.6	135422	78473.8	97877.2	89448.8	87935.2	72790.4	60414.2	131921	136300	74305.6	30849.6	43796.8	32414	124032	96674
488400	207071	89714.4	115338	195119	220854	273282	262834	278046	126425	197612	246192	217873	121584	250926	184260	273176	223663	222748	196924	155748	94271.3	90832.4	61752.9	126515	32235.8	144353	85314.4	102057	95272.4	92067.1	76084.4	62663.6	136532	141136	78441.7	31257.2	44554.4	33714	125755	102305
489600	205679	88630	112880	193040	219783	264889	257525	268570	122215	192855	235907	212031	119270	236678	180335	260507	213053	212303	188455	146897	95844	95980.4	64037.2	130743	33905.6	150241	91667.2	106395	100304	97299.6	80596.3	66486.4	144653	150871	83318.8	31907.5	46015.2	34808.4	129203	106235
490800	202933	87228.8	109552	185361	212339	250652	247336	255410	116083	185847	221185	205331	116819	223102	176676	247922	205882	209958	183898	141335	106528	106219	71547.5	147772	39535	171750	107162	125206	117112	120067	97770.8	82691.3	188899	193632	110456	39868.8	61765	47758	177882	158703
492000	225978	95880	115640	198526	238088	275004	278141	289748	124369	211481	245578	237625	134003	245734	207592	279456	239296	246941	217755	170571	198923	199689	137110	271716	77207.2	315628	199962	237848	219013	238499	190725	159312	369170	379558	209581	73032.9	118673	91700	341986	307341
493200	272263	111676	126380	223725	279339	324133	318758	338025	142159	239492	285427	281166	150311	277800	234184	317993	274048	284582	265121	208133	360600	347554	244966	472658	140669	545269	334146	398146	388564	409251	341112	261833	604041	666473	335894	124494	201110	153716	569112	494277
494400	300383	124351	129429	234990	300675	357639	344197	372710	155073	258362	313918	312786	159368	297571	245813	339252	296971	307746	306045	244259	534680	496403	361417	676370	198029	778690	452544	556863	566040	568310	498439	352088	788926	942740	430086	182393	286445	211939	773939	649947
495600	302433	132765	119920	228406	294582	374161	348134	381142	163172	259557	328614	323958	158068	303081	240660	343888	303987	301684	333262	262306	642524	594054	440767	806267	225588	925240	511130	636911	685948	641638	610498	397414	860574	1087310	463356	222830	333543	241306	864109	703363
496800	290312	129613	110007	215376	268226	364404	328150	360226	158629	241504	333741	306482	149100	293066	221291	337446	295408	284512	338995	257820	676465	641664	484594	851729	238460	984107	537856	672936	741992	663658	654439	418166	871430	1125370	476870	241486	363649	257741	890336	724956
498000	269892	123740	101701	196173	245506	336218	310567	336243	148410	221574	317864	285603	139670	269867	200980	312537	284799	264445	326062	247048	671333	673354	515716	854322	242755	1002810	553388	685893	761374	669966	667124	434336	875643	1136410	489676	250280	383014	267483	903754	743736
499200	257135	119026	99248.8	178643	227031	309078	295793	313502	137768	203585	297530	264677	130676	248655	183551	287738	271947	249849	307660	234470	658538	691738	533722	846754	252816	1012380	562764	692484	772455	673380	672448	443304	871250	1129570	499608	254260	397421	272118	901475	747450
500400	245663	116462	98524.6	162207	213035	285456	281388	294061	128555	191138	278531	245204	125441	229446	169020	268114	261286	240217	289675	222019	645170	697500	545221	835114	258443	1006150	565768	693568	764183	664170	671420	448404	857122	1099030	500586	254129	407304	275191	886472	745501
501600	234632	111872	96166	149057	203970	266413	272164	276623	119118	179758	259880	226554	119537	213423	158394	250633	250856	228088	272910	208875	629530	692273	550298	811771	260514	989231	561838	689002	744456	650904	663228	446617	844653	1071540	501490	252448	409904	274159	869819	733653
502800	223669	107053	91971.2	136265	196535	249890	260223	260650	110865	168658	243820	209634	113093	198853	147787	234942	239127	216998	255058	196950	610657	683995	548657	788178	258588	976798	554014	680039	727184	636397	656918	440826	826834	1044810	495496	248864	410337	272659	847554	711599
504000	212442	100397	87860	127445	191846	236662	249778	246743	105141	159914	229770	195980	108862	186732	138954	222184	229998	209194	241677	186318	595713	674765	542178	768435	253213	958847	543614	669472	707965	614535	648978	431674	803772	1012420	486973	245161	410059	272188	827794	693431
505200	206526	95742.5	84407.2	122308	192468	225148	242061	234686	98933.3	152428	218475	184309	104898	177432	133079	213422	221155	202698	229274	176972	578991	665577	535578	747640	245476	940257	530558	660258	689069	596175	640760	424626	781990	989332	472756	241369	406301	268920	814436	676679
506400	202903	92277.6	80938.3	119465	195378	217261	235733	227012	94569.6	146920	209856	175388	101666	170271	129906	206911	214804	198863	219602	169356	564896	655813	528923	734628	237606	928931	519596	651763	676842	580556	634290	418834	761424	968332	462034	238908	405665	267496	797302	657288
507600	200705	89214.6	80118.8	119660	201840	210878	231858	220848	91355	142697	204461	169243	99864	165059	129915	204341	209990	197838	213057	163765	555107	645682	520288	728270	230996	917826	509497	644642	659552	563627	626809	410336	739049	944073	453138	236412	402798	265831	780444	642074
508800	204200	88100	80596.7	122234	213359	206717	230487	219178	89421.2	141469	201671	165851	98882.1	160987	130943	204417	206262	196221	209620	157860	543180	637426	512336	714331	223255	904874	497505	637084	645081	549097	616948	403526	719102	923399	439804	234215	399430	262223	770784	627634
510000	208916	87638.8	81130	127144	225771	204994	229744	219323	88254.6	142374	200870	163066	99152.4	158864	135797	207268	204880	199091	204417	153887	534233	628446	506186	709382	216707	897170	488593	631736	635425	536883	609753	395877	698237	902888	429032	232999	397650	260081	756188	607241
511200	216077	88583.2	81802.5	136426	242504	203803	232928	223496	88666.8	145380	201944	163145	101706	159642	143771	215323	205690	204248	203141	151848	527552	621003	500100	704369	208114	883849	477809	624262	621899	522001	600499	389525	678625	879956	419387	231007	394974	255484	748109	591231
512400	228212	90986.4	83675.6	150615	264641	206645	238908	231008	90476.3	150239	206950	164497	104116	162221	154161	226623	207014	211244	204250	151510	514874	615158	492713	698829	200296	872906	466996	619793	610379	510735	593064	383044	661226	859956	408985	230079	393395	253276	741196	575418
513600	239862	95093.2	87676.7	169274	287956	211304	246320	241961	93925.6	158208	213690	168425	109361	167402	167591	242337	211191	223628	208158	152378	506832	606110	485956	694678	193384	866478	458734	613235	600043	500622	586672	378047	653284	834966	399578	229344	389316	250393	727394	554912
514800	255511	100650	94730	195420	318204	220042	256889	257311	100541	168273	225198	174556	117164	176043	185237	264652	217587	239973	216593	156043	497063	601085	479596	687391	186352	851590	449982	604310	584599	488977	576124	372052	631928	813420	387993	226745	385670	246660	720955	540565
516000	277034	107976	102785	229988	351135	232273	272552	276472	110096	180136	239662	183422	125885	187900	207012	291747	225248	257438	227103	161556	485611	594930	472929	680278	179217	838314	439144	597184	573270	477356	568660	366505	615491	796383	377729	224722	380181	243694	713775	525550
517200	297997	116686	109081	271783	385268	247714	288289	300988	123136	195583	258315	195460	137573	203349	233214	327268	236669	283821	243423	169501	474484	585436	465279	677589	174052	830074	433378	588019	559714	465936	561553	359794	594461	768919	366779	222949	374984	240344	699292	505690
518400	325826	128840	117816	325165	428320	268749	311632	329635	140126	215615	281278	209328	152224	224064	265598	370708	250873	312277	263968	180970	462691	578177	458976	668603	168426	811214	425244	574910	540649	451762	550141	353200	575162	748004	356948	219991	368807	238184	691037	491922
519600	358035	142808	128176	388250	469232	295945	336554	364430	161475	237976	310204	226432	169155	247552	303866	419800	265519	343543	289064	195104	449025	569217	450270	660679	163458	799003	419053	566396	527854	441068	544096	347264	553784	729126	345518	217766	362664	236227	680582	476421
520800	389180	158792	139551	458000	513366	327980	363754	403206	187158	264291	343232	245933	190618	279080	349069	478705	284254	384287	317088	212758	438516	560497	443044	653726	158566	783733	409571	554314	511257	427478	533679	340067	531760	701968	334350	214329	356156	232310	666605	459636
522000	429054	178514	152412	537982	566767	367306	396413	447852	216341	294321	383087	268731	216131	314261	398752	545196	305410	422323	349479	231700	423241	552340	435489	643462	153383	763542	401931	539976	494746	416564	524590	333583	513222	681419	324125	210660	348227	227238	657026	447881
523200	471303	200677	163106	620370	614649	411362	427814	496687	248774	327574	426080	294748	242724	351686	455328	620603	326719	467477	386182	254464	410862	543272	425709	633221	148188	749232	394667	530522	481830	406557	516740	326623	495325	660918	313047	207151	342749	223340	642787	431516
524400	514804	226021	174882	706945	665683	461350	463922	549517	284491	364424	473798	322646	273934	397761	517891	699842	351236	514773	429018	278475	398403	534024	419285	623093	143609	731770	386209	517716	463626	394001	505611	319521	478877	636606	304045	202986	335150	219116	628341	417874
525600	564840	254064	187762	800932	723703	518147	502365	607618	318448	403252	526334	352491	307075	445730	584079	780507	375424	556783	472282	303691	382096	523856	410821	609277	138556	713453	378156	502998	448404	384227	494096	313418	462347	618635	293848	199515	326280	215354	617989	405661
526800	611855	282716	199453	885064	775029	577598	536149	665063	353323	444491	578806	384408	342148	498555	652574	865628	402605	606226	516691	329891	370081	513786	402827	598125	134467	699807	371003	491369	435481	373828	486321	307798	448725	598197	284175	196528	320019	211692	602786	390117
528000	662298	313321	210546	970925	828429	641035	574002	727777	388168	489494	634936	416962	380111	556191	725573	955019	431350	653939	565162	356699	358095	503525	393997	586437	130620	681895	364468	478419	420032	362362	473690	301466	436194	577499	274803	192126	311216	207599	590032	378338
529200	716920	346029	217887	1053850	883153	708347	609546	789327	420822	535227	692735	451449	416802	610913	792782	1037880	461262	688724	611804	383886	344542	494658	386040	573988	125470	666849	357358	465873	408692	354043	463883	296166	424091	562192	265438	189194	304952	203079	577809	366249
530400	764913	376877	225482	1073840	927084	771678	638777	846073	452579	581622	746532	486595	457206	669123	864442	1121790	493460	735854	658607	410515	333842	484213	377120	565350	121744	654509	350155	454328	396177	345491	454732	290326	412434	544731	257662	185892	298310	199493	561480	354165
531600	814723	411381	235569	1093460	975611	836893	671606	901881	480783	628785	801937	521800	495423	727554	931181	1196650	525624	768340	706052	438892	321606	473993	369956	550832	118478	637054	341959	442746	382887	336855	443109	284095	401466	528032	248641	181419	289216	195160	549636	343997
532800	862060	444009	244262	1132840	1016120	898242	696996	954052	505937	671283	849515	555958	531152	778693	987134	1261330	558240	798237	750943	464636	309142	463670	361139	540466	114281	625181	333781	431738	372447	329976	433084	279319	390154	513222	240529	178272	282149	190759	536459	333142
534000	901088	472997	252205	1156840	1044870	953678	718730	999932	528738	709822	893086	590358	566850	836860	1045740	1323610	593326	828752	791930	489773	298508	453574	352250	531297	111136	612510	325926	420145	361220	320971	420684	273455	379616	497114	233768	173720	275301	186307	522405	322880
535200	945091	502338	256836	1196950	1080320	1008040	741950	1043510	549209	747448	934942	623978	599800	888736	1091880	1369160	629704	844513	829088	516457	286290	444464	343200	517804	107510	596588	318076	408411	350301	313688	410379	268096	369593	483456	226833	170002	266485	182275	510864	314849
536400	980688	528154	257180	1220250	1101860	1054520	759569	1078730	565780	780974	967811	653961	629371	931433	1130890	1407810	665847	862077	856600	543928	276861	433916	334854	509671	104112	584488	310902	398385	341520	306869	401550	262945	360652	472600	220254	166272	260205	177262	498457	305048
537600	1007570	550402	260981	1238950	1115800	1094470	775979	1111160	579841	810516	992603	683488	656527	979449	1165370	1441680	702439	878687	885850	568735	268432	424751	327068	501357	101090	572480	304134	388915	333476	300599	390770	257722	351983	459714	214624	162235	253422	173051	488076	297320
538800	1034410	573555	267268	1253550	1133290	1132850	791709	1135360	593673	833149	1017220	711711	677634	1018340	1185950	1458270	739500	882334	908282	594396	258211	414830	317907	490242	98596.4	558507	296458	378262	324445	293416	380150	252923	343774	449682	209620	157677	245822	168556	479978	290704
540000	1055830	589259	272489	1248190	1133900	1161890	801914	1152120	600242	852002	1029990	737091	697493	1046490	1200700	1470600	776149	889354	928531	619776	250214	403156	309230	481436	95692.1	547678	289940	368905	318515	288274	371370	248447	336616	439875	204449	153856	238345	163793	467907	283300
541200	1071160	600229	276701	1239260	1134610	1182500	815237	1165100	606533	870681	1047190	756893	714646	1081020	1214970	1475920	814017	892605	946530	643973	242915	393463	300606	472868	93466.4	534672	283136	361170	311728	282427	361656	243002	329676	430312	199764	149957	231472	159444	459968	277162
542400	1089870	611461	275621	1226020	1136020	1204080	826498	1175520	613164	883518	1056770	780676	724358	1096280	1213500	1470000	845178	886839	957472	668266	235178	382390	290130	463105	91277.9	521591	276878	351299	305478	276658	350715	238813	322478	420296	195749	145713	224711	154825	452613	271665
543600	1096970	616065	274386	1200320	1120990	1212780	832728	1178060	615748	890117	1061140	800617	732836	1115750	1213830	1462340	881614	890470	963658	691152	228315	371826	282720	456208	88852	511731	268996	342841	300432	272376	341827	234660	317050	410137	193114	141787	218176	150668	441846	265428
544800	1103180	618773	276945	1180830	1113010	1220940	844128	1178390	618371	897099	1064850	820051	736040	1129540	1205710	1447540	914144	885808	971446	714270	221866	361613	274389	447974	87230	499596	262757	334139	295472	266866	332482	230692	312054	400529	190369	137375	211712	146351	435729	261430
546000	1123190	621311	279060	1156190	1100740	1225770	852253	1178200	622200	898377	1061970	836398	736244	1132800	1188790	1423830	943501	880759	972745	736859	216425	351858	265391	437136	86062.8	488289	255490	326782	291575	262072	323864	227014	307373	394744	188120	133366	205333	141506	430335	257265
547200	1117530	615877	281844	1128520	1081960	1217910	860413	1171530	623456	900739	1060690	850588	735973	1139890	1174260	1404150	970413	879408	973435	756489	211245	342101	256870	428402	84819.2	477869	248966	320244	288748	257593	313848	223183	305125	384368	186664	129415	198887	136836	423666	253466
548400	1112260	610705	282522	1106810	1073070	1214360	871885	1167580	624840	901738	1058460	863290	733981	1140360	1151210	1378190	994847	869138	973710	775848	206720	332457	248158	418470	84209.6	466360	243972	313110	285428	252658	306399	220484	303760	379161	185908	125540	193141	132809	419906	251233
549600	1105940	603383	280617	1077730	1051590	1207700	879001	1163550	628275	899253	1052820	873005	727511	1136950	1128410	1349270	1018760	864661	969254	793380	202809	323715	241108	410410	82462.8	456906	238774	307345	284562	250139	298213	218288	301892	373740	185324	122719	188124	128779	417341	248321
550800	1089270	591597	278050	1047000	1030780	1194120	885850	1153230	632434	896698	1044130	881986	722190	1134810	1105320	1323760	1039840	858782	964031	810207	199471	315778	233584	403153	82237.1	447286	233499	302915	283140	247642	291215	215575	301154	367084	186954	119212	183326	124917	415680	248474
552000	1077230	580561	276621	1021640	1016180	1183170	892094	1143220	632916	889048	1035530	891552	711326	1126620	1079360	1291470	1060610	847869	956115	822808	196610	306348	226121	395428	82696.4	438719	229940	297431	283160	248562	284360	213954	302862	364946	189562	116127	179446	120987	417927	249970
553200	1059040	567541	274051	988202	994186	1165540	894663	1133980	633186	881528	1020290	894555	699541	1112600	1052690	1258580	1077160	839187	945334	835275	193939	299300	219660	390176	83425	433027	226738	295226	286255	250115	278949	212423	305255	362509	193315	113491	175444	117859	418952	250615
554400	1037160	551466	274213	958042	967698	1146930	897539	1119910	631943	873936	1005900	896753	690346	1103060	1026120	1226690	1091480	827898	935450	845029	193165	291903	213883	385468	84962.8	427863	230298	294948	288043	250570	273196	211604	309835	360218	198806	111233	172450	114144	422082	254917
555600	1018290	537023	270935	927054	946322	1130380	899208	1103110	630470	864780	989695	897164	677444	1086330	997124	1191180	1103170	813720	924128	850270	191696	285955	209356	380269	85620.8	422788	229788	294952	294006	253733	269200	211745	316834	360982	206192	109002	169964	111154	429520	261344
556800	995977	520835	265923	893053	918002	1105910	898384	1084900	627549	853444	970053	893742	662619	1067450	968649	1154350	1111040	800962	911021	854364	192285	281121	205328	377525	87556.8	423102	231032	296970	301188	258550	266486	212486	325062	363858	214843	108196	169339	108641	436350	270050
558000	970726	504109	261369	860617	891643	1089460	896357	1064320	625045	839639	950578	889168	650820	1049960	938952	1119660	1117130	786605	900616	855298	194618	277633	200919	375624	91327.1	422099	232547	298749	307241	263778	263623	213625	335557	370635	227235	106429	167578	106404	446274	281253
559200	944820	487958	257612	829180	867933	1069590	891916	1042620	619980	824378	930538	881913	633768	1027950	909492	1082110	1119050	777286	885408	851151	197065	274648	198568	374419	94310	424728	235620	302520	317619	271008	262183	216416	348224	379183	239266	106556	167430	104493	461056	296274
560400	917599	470946	251317	793350	839917	1030390	882416	1020250	612157	808910	909640	871198	617441	1002820	878074	1043550	1118220	779668	869462	845262	202856	272813	197158	375673	98332.4	431972	240695	307647	329902	279474	264740	219300	361270	387102	253492	106696	167206	103617	473833	314772
561600	888239	453826	245866	759030	813909	998288	874647	995488	601289	791761	885390	857458	600804	979920	846622	1003010	1113120	752781	853645	836666	209635	272312	196865	378517	103405	437343	246517	313856	341315	289525	265396	222228	378125	402640	272054	106929	168830	102113	492454	338114
562800	857909	435356	238631	725490	789056	971458	862325	966452	590995	774160	863104	841540	583297	954819	814352	962828	1103720	726022	835072	826177	217007	273625	197009	383580	106549	447872	254519	323819	356040	300640	269144	226253	395233	427025	289880	107584	170353	101114	512941	365033
564000	824139	419336	230378	692096	759666	941518	851435	941964	577346	752678	835877	823436	565043	924918	784623	924970	1094530	705054	812173	812776	226792	275300	198544	390824	110668	460550	263363	335819	373433	313458	273288	230480	412976	451098	309203	109484	173470	101327	530361	394009
565200	790770	400577	224283	661506	734935	909624	836130	911612	564587	731640	807442	804328	546278	896103	751240	890156	1079200	686656	792325	796484	239163	278298	199978	398581	117443	471205	273944	347052	388526	326956	278643	234336	430851	477827	330208	111894	176252	101921	550199	428006
566400	758782	382070	217412	630441	708899	875389	817762	882517	548650	708577	780654	782864	524890	864126	717284	852449	1060390	661351	770819	779561	251948	282966	202301	408811	122115	488366	285021	361736	406476	341880	285523	240081	451672	510166	351309	115317	180665	103218	572981	462960
567600	725705	363979	209250	597539	680314	842184	798458	850780	531526	684888	750912	760906	505071	833029	687800	812869	1038170	640190	747628	759937	267784	287732	205017	422245	127078	506680	297140	378546	427489	356788	293348	245320	467789	540879	371921	118604	184273	104592	592188	498684
568800	691828	348774	202521	568607	656973	806787	779360	819342	513314	659426	722820	740625	483739	803675	654585	778802	1014350	616759	723974	740095	284988	293724	208693	435402	132396	522518	308973	396111	444288	370111	299944	251119	486140	572812	392196	122297	188582	106387	614629	534786
570000	661928	329586	193676	540131	632826	772390	755822	787954	494009	634554	696445	717909	461462	768354	624059	742345	987794	594183	699700	717248	303665	299645	213345	450026	134667	542088	321899	413529	462762	385538	309695	256970	505513	609006	409841	126964	192708	109018	636023	567872
571200	630441	312522	185895	510840	609044	736458	733513	755700	475431	608353	669231	693827	440686	736578	593845	709244	960106	572338	675890	694793	325577	307789	218416	467145	138573	563487	335534	433808	482623	400741	320226	262795	522478	642389	427906	131437	197051	111907	653034	597677
572400	601843	295826	179754	483405	590100	703302	711652	722044	454998	582214	643521	671636	420683	706600	565045	677494	930075	550029	653720	670245	349413	318049	224638	484604	142578	581959	348464	452937	497650	415674	330665	269020	534313	672917	443195	135758	202622	115576	672876	626039
573600	576382	280717	171923	457856	568995	673985	686192	693529	435663	557557	618021	647333	400105	675730	536519	644584	899708	527750	631365	648411	371028	328056	231522	503013	144795	601389	360521	474316	514349	430176	342212	275308	547175	706476	456002	140672	208593	119602	692962	651560
574800	551778	266051	163579	431924	547184	642414	659178	663280	415551	534417	591251	622331	381025	646351	510576	614614	870642	506326	607182	625811	395193	339343	237384	523016	147018	620845	372220	496388	528979	444264	353152	282229	557122	731602	466194	146280	214832	123451	705444	669977
576000	528759	251411	158471	410566	529885	612808	636700	633783	397808	508588	564334	599179	362925	618932	486988	589958	839227	486438	586600	603194	420774	351883	244654	545052	149317	639396	385163	520549	539986	455973	365423	287400	564264	755108	475134	151865	220598	128610	722660	689802
577200	510151	239402	151516	389060	502622	585360	613029	606928	380810	484141	541735	578052	344340	591364	464631	563299	808423	463315	565070	580384	444108	363786	251404	565651	150935	658476	396321	543685	550672	468485	379109	292851	572768	777825	481743	157598	227498	132553	736910	704160
578400	490566	227539	145361	368179	482874	556570	589201	581831	364217	461098	517066	555069	329310	563572	443189	540658	779043	443895	544090	559074	468672	375623	258316	588316	153029	678176	407286	566310	559693	477386	392788	297955	578380	793745	487176	163511	233448	138123	744450	711958
579600	471586	215459	139936	351055	470270	531780	565790	555761	347812	438592	496643	536190	314862	539728	425706	519968	748278	425141	523118	538569	492946	387392	264877	609107	154753	691036	417509	586032	564788	486022	403100	303097	583860	810226	490848	169228	239715	142446	757565	721897
580800	456644	205901	134990	335824	456628	509486	544727	534582	332858	417640	478577	517040	298752	513503	407453	497582	717881	407078	503677	517604	513183	398754	272555	630265	155897	708706	426202	608200	572956	494913	413891	305743	589284	827241	493886	175083	245029	148009	767343	719304
582000	440265	195898	129521	321120	442488	488035	524802	515217	316820	398105	459132	497132	287855	492094	392081	484090	690667	392309	485786	496308	534453	409867	279413	652116	157982	724356	436938	623079	579008	500950	422480	310275	590114	834535	494762	179071	251071	152530	772147	718630
583200	427401	187497	126092	310968	433657	465831	506724	496986	302636	378114	444565	481885	278440	472145	379221	467065	661923	377398	469525	475737	552014	419498	286907	669575	158910	735078	444382	637466	579367	505922	431549	312144	591225	847298	496715	184888	254758	156328	782024	722681
584400	416692	180724	122770	301127	424945	448137	489609	481875	288419	361293	430223	464802	267594	450700	367591	452752	633159	361566	450832	456062	558406	422562	287516	676098	157858	726597	437826	623746	557215	485345	420008	295523	562118	806973	469900	176484	232512	144817	711177	643623
585600	400054	159021	121519	285711	399131	384571	431985	392366	261447	291636	349954	364321	230855	367119	299639	372898	512733	294881	325782	332272	392390	281325	182457	471062	110408	492437	284295	371005	348261	286154	253072	169438	334465	496067	275205	105095	121582	80211.7	400755	330331
586800	315900	114158	98263.8	227654	312080	268144	309909	255714	197379	192320	230808	228595	173512	255725	230970	265007	361487	208742	203455	206532	174217	126461	82040.4	224175	50178.8	238099	128052	161888	155033	129005	121178	76161.7	155883	235289	123540	54492	56336.4	40412.4	195570	155801
588000	262304	95483.2	86538	206753	277138	220028	263550	215506	157224	160040	194483	190594	164290	216156	237765	234421	319812	188670	173187	174440	104794	80712	53107.1	138641	30560.4	150304	87365.2	109698	95058	88444.6	80509.6	52297.6	111510	164947	84365.4	36771.6	38509.2	27877.5	132138	115252
589200	261377	96790.8	88290.8	218665	274480	207171	254954	212032	142018	152517	186854	182335	171518	205178	259859	235485	303223	189665	167593	166278	80026	63996.3	40360.4	104497	24687.6	114085	70281.3	87077.2	71696.3	71488.8	59727.1	41309.6	89409.6	131378	68765.6	27670.4	30364	22051.2	107083	99592.8
590400	269019	104152	94342	240969	277981	206303	250794	217946	136852	150419	186981	179390	177172	199594	276218	238851	283865	188585	166962	161922	67431.2	55266	34352.9	89882	22121.7	98170.8	64547.6	77256.7	64387.6	63525.4	50298.8	35996.8	78369.6	117872	61334.2	23382	25522.9	18863.6	92732.8	90227.9
591600	271090	110143	104647	258346	280125	206918	249800	223432	133665	150370	189718	179655	181789	200973	290622	244195	269273	189287	168215	158012	63755.6	51765.2	31707.6	83493.3	21291.6	90694.2	64068.8	73585.2	61478.3	61590.8	45518.8	34844.8	76513.2	117438	61631.6	21759.6	24086	17731.3	90966.8	90231.2
592800	275806	115586	116027	273494	278965	206633	244802	227796	130448	149276	190275	179633	185466	201093	300269	248429	258205	190327	172574	156671	65564	52816.8	31443.3	85859.2	21970.4	91637.6	66542.1	73963.6	62199.2	62116.7	44122	35087.1	75594.8	117556	64262.5	21375.2	23776.3	17453.2	90350.4	93559.6
594000	277628	120900	125432	288643	278515	209281	240773	232021	128695	149634	193616	177877	185323	199841	305533	248493	246980	186166	172765	153156	67199.2	54902.8	31871.6	90388.3	23416.8	96103.3	71793.6	77223.6	67311.6	65216.4	45534.6	37072.4	78024.2	123737	68700	21275.4	23803.6	17907.5	90228.4	95277.2
595200	274816	122279	130062	293038	271121	206584	232946	231298	125328	148373	193540	177967	184740	198543	307695	246393	236483	180949	171216	146752	69402.4	57035.4	32250	93984.8	24804.6	98311.6	75182.5	79958.8	72932	68561.7	46110.4	38529.6	80604	130788	74302	22010	24488.8	18625.2	94804.2	100913
596400	273084	122845	132516	292872	260071	201604	222439	225522	118181	144008	188605	171971	180669	193265	303292	238990	227254	177242	167508	141873	73603.3	61610.8	33577.2	101760	26486.8	104041	79802.4	82933.8	76471.2	71712.4	46657.5	40339.6	82270.4	134058	78706	22220	25089.6	19085.8	96572.4	104904
597600	267408	121481	133136	292278	250750	197155	213012	218056	111580	140838	184013	163748	175193	185382	295511	227879	215719	168035	160656	134968	75150.8	64983.3	34972.8	107518	28624.6	109653	86158.3	88744.4	80191.3	76806	49291.6	42734.2	86661.6	142852	84363.2	22863.6	25880	19813.2	99307.9	108674
598800	257936	118710	130146	283079	237081	189252	204164	208338	105238	137355	177417	156647	171626	179999	292830	220232	209562	166205	157263	131707	85800.4	73857.6	40557.9	125529	33924	128767	105051	111229	95808.4	99375.6	61171.2	56470	116465	189987	116501	29529.6	37421.2	27977.1	142359	168765
600000	285420	133345	142540	317003	263733	210352	232803	242377	113724	162294	205361	184161	197144	206574	344853	254536	246187	199693	187912	161662	164655	142955	77390.4	238172	62776.8	242984	198314	220364	177919	192474	118983	109530	220264	362184	215730	52846.7	73054	53409.2	271813	316544
601200	337383	155946	158879	370200	304328	247870	269575	286484	132160	191698	244854	225042	223316	241893	390998	291847	281241	233883	230649	200949	298435	250274	140021	426337	108865	425486	324926	383760	309129	326047	211558	182270	359566	613881	340798	90836	125788	91569.2	453831	501257
602400	371502	172176	163584	399408	329769	275664	298028	319947	149649	213759	276104	263202	237118	268126	419130	315082	306140	256004	273007	238894	443671	361323	210842	623870	151420	618206	438062	555789	450371	453684	315172	252066	488346	862550	442118	135384	181688	130452	627653	657315
603600	376988	182104	154759	397893	332925	291136	307732	336089	162332	227691	295900	286077	233558	282896	423940	326545	314368	256365	306838	260140	542928	435811	262983	765183	175525	740841	498262	651982	546055	513395	395008	289557	547372	995588	485378	169814	215538	152858	712674	716183
604800	365865	179938	142134	373412	314187	291157	296865	323316	160959	223825	303124	281065	219595	279557	406845	325912	306136	243024	315146	257306	585590	472312	293584	820546	189477	795175	528855	695064	585662	540478	439068	310828	569068	1040970	505533	188090	238470	167607	745563	742568
606000	341601	171936	134295	342526	295984	275933	283281	308889	154425	215206	292679	272084	206170	264530	389128	310313	295762	229038	305777	249930	596118	497582	315716	842602	198525	817643	544931	718208	598281	556618	461900	325801	582351	1059840	520810	199048	254778	177011	764307	762845
607200	325713	161689	132537	317544	282386	259320	274232	293624	146482	207565	275480	262071	194714	248900	369812	292782	285035	217866	290888	240445	593723	512710	328591	849138	206268	829457	551681	726688	603854	564108	473676	334800	591225	1061710	531213	204599	266970	182336	769206	766304
608400	311203	150962	132096	293962	268170	242809	262604	277448	138166	198204	258059	248301	186730	233734	353383	277699	274733	210506	272795	227020	585994	518763	336045	845996	210284	832518	553492	726938	600138	565160	479071	339713	595047	1047240	532171	206062	273456	185358	766939	765832
609600	297651	140930	128692	275162	259232	228576	254600	264151	130698	189764	241848	232905	180394	220286	338100	264194	264316	202741	256469	213952	573352	518874	340289	833430	212464	825406	550599	720324	586468	558839	478538	339072	597882	1029570	528477	205723	276655	186402	762266	757035
610800	282038	131728	123384	258836	248445	216730	244232	251103	122721	180751	226808	218091	173023	207139	323793	251172	254196	195357	240175	201200	559178	512158	339142	819341	212078	817579	544863	707566	574144	552177	476061	335471	593688	1013940	518781	203965	278267	185996	753444	744783
612000	266738	124118	119716	245248	236493	204565	234271	237638	116202	172341	214694	205594	167501	198380	311080	241994	243254	189529	225871	189592	547916	506318	337618	804556	209635	808043	537949	692732	562708	542291	472060	330540	588350	990617	508061	201768	276756	185512	743082	730791
613200	255751	118484	115204	237216	228214	195837	226540	225873	110133	165162	204246	193415	163205	190678	300424	234535	234482	184880	214404	179573	532040	497705	335002	785497	207285	791686	528696	678628	550608	532062	467195	323364	577704	972080	497080	199374	273140	184016	734628	716182
614400	248126	113278	109118	231726	219776	187144	219685	215760	105114	160164	196023	183542	160079	183423	292067	228910	225933	182003	204302	171867	523526	490504	330224	770177	204366	779254	520488	667063	543754	523953	465160	319596	568599	961015	487733	198158	272834	182510	727580	704057
615600	241438	110360	106103	229465	214577	180640	214359	208376	100633	155156	190235	176133	157483	178939	286357	228737	218396	180112	196912	164696	514497	482378	326070	759239	201867	768504	513566	658278	535030	516075	459029	313935	559467	942756	478587	196675	270547	181407	721110	690486
616800	237818	108803	105222	230922	213189	175647	211368	203594	97617.1	150867	186698	169729	156852	177099	284627	230928	212204	179603	190788	158686	506605	475079	323644	745660	199221	754990	505824	648523	528140	507702	453258	308627	549815	928134	469055	195979	267568	179856	716548	679466
618000	236593	108100	102255	233986	218345	172628	208542	201238	95674.4	148276	184903	165480	156900	177102	283639	235465	207302	180266	185640	153192	497908	469220	318662	735026	195582	745574	498420	641013	524577	499754	448930	304549	544716	916280	461013	194783	264914	178896	712033	666168
619200	236385	108872	100592	240369	220712	169845	208426	201334	94722.8	148150	185128	161112	159025	178703	287215	244687	203148	183634	183561	149884	492029	463397	315011	730026	192050	737580	491406	634043	519232	494680	444159	301595	539282	898899	453965	192997	263048	176694	707429	655632
620400	239856	110749	97872.8	250648	224822	170606	209561	203344	95258.4	148318	187685	157688	162874	183754	292360	257686	201023	187482	182100	146276	483570	459091	311359	719524	189108	727188	484067	628870	513552	487453	436739	297062	533284	887183	446690	191915	260691	174852	703524	645431
621600	245814	114259	95757.2	263841	231465	172385	211346	207718	97584.4	150443	192157	156470	167779	190198	301683	273147	201129	194193	182116	144205	474959	453099	307055	709988	186659	720876	477546	619880	508754	480242	432423	294424	527632	874602	439405	191104	258287	172887	698472	631332
622800	253526	118753	97764.8	281352	241105	176829	215456	215466	101503	154444	198565	155344	175645	200081	313294	294475	201904	202982	183168	143378	466368	448256	303319	703317	183988	711837	470724	611459	501457	473428	424788	290654	522839	852445	430101	188299	256046	171147	690935	618035
624000	265653	124858	100526	305269	255568	184286	221695	226128	108221	159042	208638	156320	184838	213390	329409	320132	203455	213313	188526	143956	455517	444090	300037	694282	182567	700941	462291	601536	495244	467587	419370	286848	518267	837724	423298	186782	252544	168961	686057	606650
625200	280627	133098	103542	332268	273260	194678	228615	239233	118026	165459	221186	158260	196424	228440	347328	350394	206759	227106	195480	145935	444970	437187	295202	685295	179744	692878	454961	592445	489234	461933	414094	283800	515096	823345	413680	184948	250296	167419	677435	591802
626400	297506	142963	109883	363700	294484	208582	238070	255715	130842	174572	236544	162234	211466	249003	370552	385934	211628	244228	204830	149971	436383	431377	291170	675855	176313	681267	448241	581079	480895	454958	406010	280687	507047	803387	403472	181421	245913	165289	669273	576308
627600	320272	154703	115182	403646	318688	226349	250715	275860	148250	183834	255759	168114	229130	272426	396636	423180	216453	261908	216878	154996	423818	424588	285551	664510	173318	671277	440224	570540	471402	447192	399555	276220	497304	787631	395207	179499	243174	162250	662608	564910
628800	344358	169132	120721	446181	345010	246492	264294	299589	169332	195831	277744	176196	248733	297206	424803	464426	225785	283235	231693	163026	412007	417259	280222	654567	169763	661630	433077	562654	464175	440636	393902	272305	488857	769693	384827	177136	239400	159956	651123	548420
630000	373242	185267	129038	493514	376436	271139	281403	326519	193599	210664	302904	186838	271754	328996	458096	510836	235375	308047	250034	172957	401920	410405	275649	644223	165924	649588	427000	551829	453178	432918	385617	267810	482177	750060	374129	174300	235285	157314	640733	534973
631200	406947	202579	138173	548794	410385	300915	299961	356598	221147	226596	331142	199718	295959	363018	490590	553806	246701	332044	268767	184850	388567	403081	269986	630002	162098	637464	420918	541690	443913	426384	379251	262574	473264	732875	365164	172146	230707	154777	630762	522904
632400	442717	222216	148655	602472	445776	332086	317995	387986	249500	244237	360594	216625	323560	399340	527186	600824	260652	359797	291791	199094	376790	394083	264129	620541	158128	628099	415367	531255	435474	420240	372326	258162	463148	714389	355314	168254	226746	152169	617786	506700
633600	482333	243753	162151	665373	485695	367699	341688	423879	280308	264946	392387	235466	352514	440553	564007	648145	275815	388244	315957	215605	363485	386498	257849	606437	153702	613951	407828	519130	423378	411472	363701	253101	453614	695440	346474	164893	221039	148582	607651	494190
634800	526245	266685	173713	728433	525254	407605	364529	459448	312184	286349	425319	257944	381892	481231	599248	693887	294915	417043	341154	233462	349236	376923	250906	592878	149466	601602	403810	506221	414916	404886	356915	248069	442651	682223	336585	162471	215578	146448	595139	481002
636000	568672	290879	187099	787385	566830	447600	387711	496859	342507	309756	458403	281667	415068	525474	638956	742196	314610	447542	369598	253625	339749	368212	245646	581115	145307	592052	398638	495481	404878	398004	349150	242542	433210	662958	326666	158553	210768	143566	581186	468107
637200	613823	315539	199686	853109	610437	490518	414205	532779	371596	335007	492884	309814	446193	569809	674992	786318	335134	476263	396708	275180	326301	359272	239420	565059	140758	578564	393059	483446	396140	389492	339768	236569	422414	647205	318075	155616	205004	140302	569984	457845
638400	658570	343152	209724	914075	648584	535095	439376	570655	399005	358860	526462	337595	476855	611415	711104	829070	357791	505064	425913	297742	313667	350191	233255	553083	136746	568410	384045	473895	388112	383383	332167	231291	412037	638826	309891	152406	200565	136938	555951	445944
639600	703948	367422	223274	969700	686483	578514	465794	606897	424495	384566	559773	368180	509468	657327	747245	872387	381928	532988	454764	322597	302979	342392	226072	541749	132323	556966	378577	462576	377164	376437	324050	225219	402251	617644	301978	148577	195255	133614	543835	436316
640800	751126	392150	237244	1024440	722731	624400	492964	643888	449705	409260	594262	399574	538767	697100	777894	909791	406364	557371	482211	347075	289984	333135	219878	527897	128184	544337	370864	449345	368446	369064	314658	219846	392764	604534	293775	145095	189808	130510	530978	426419
642000	792337	416855	250620	1069770	752000	665134	517415	681202	470317	433680	624647	431937	567338	738774	808030	947165	434253	582515	509942	372586	279387	323588	212802	516990	123606	535691	365068	440211	361213	363407	306611	214865	382624	592788	285530	141731	185202	127607	516124	415635
643200	832901	446468	264087	1113330	783359	706950	543819	717081	490879	460708	656450	465357	597040	779583	838004	983651	460874	604739	539286	398971	269345	315855	207053	504146	119550	524687	359027	429550	351495	354704	299022	208929	372770	579576	278094	138886	179560	123876	504484	407737
644400	870996	471164	273282	1151450	813201	747440	567450	750759	508069	483729	685822	498248	619538	811694	861749	1008510	489590	622444	564524	426068	259622	307291	200391	491780	115212	514716	352267	419246	344033	348726	290281	203868	362502	567630	272053	135208	175057	120730	491470	398612
645600	906388	488800	281686	1177020	836445	781401	590346	782095	523474	506519	712339	531083	644749	844196	890381	1034950	520255	642945	589929	451932	249610	298575	193979	482153	111424	503859	346315	410534	336516	342589	282332	198808	353623	553882	264704	131853	169564	117386	477722	389772
646800	938281	505373	291375	1202780	862057	817071	614300	809760	537405	530468	737491	563348	667658	869818	914119	1060570	550710	659788	612786	479375	240818	291194	188026	469336	107280	491794	339998	401780	328102	335651	274400	193720	344014	543237	259317	128218	164947	114187	466480	382292
648000	966806	521697	300554	1222520	880870	847165	635036	838294	549986	552704	759649	594134	683306	891239	934110	1080670	578561	673404	634767	506855	231486	282840	181989	457864	104426	479830	332434	392564	321464	330005	266853	189159	336500	533498	253743	124682	159690	110744	454680	375309
649200	989257	535585	310746	1229910	896365	873909	654785	860296	560620	573198	783700	623234	704888	915523	956539	1099690	609923	690879	653881	532415	224490	275176	176295	447177	101100	470816	325751	384162	314670	324147	260165	184454	328508	522008	248884	121603	155393	107282	442153	366845
650400	1013490	547865	314892	1242700	914321	901031	675262	883426	570819	593144	804427	651690	721554	937424	974068	1114820	639341	701730	670536	559492	216968	268104	170887	434410	97527.9	459579	318030	375974	308060	316004	251740	180056	320268	513125	244326	117329	150112	103950	432782	361038
651600	1035120	557290	315508	1248800	924897	920467	694560	903511	578568	611149	821925	677553	734451	952715	990981	1124810	666859	713088	685450	584900	208429	261457	165198	422882	94423.2	450549	311548	366783	302064	311423	245410	175146	313050	503316	240544	113730	144912	100789	420821	353304
652800	1049500	564774	318622	1249900	934068	936564	712750	920323	586822	629192	839215	701196	749624	967992	1006260	1134610	695846	723434	699488	607072	202522	253583	159903	413406	91968.3	441216	304075	360289	297114	303974	238690	171338	306260	492304	236330	110614	140977	97646.8	410531	347825
654000	1065160	568013	321946	1257170	943003	954537	732253	936582	596468	646949	854839	723542	761064	980968	1014060	1138550	721480	732476	710269	631483	196364	247322	155205	401509	89254.4	429963	295677	350110	291401	297812	230985	167115	299116	485160	232658	106854	136404	95078.8	403019	343528
655200	1076750	573662	322083	1254620	947855	966764	748616	949620	605212	662532	867315	742190	770489	991320	1022900	1138030	747639	742224	719336	653521	190886	240274	149724	390882	86972.5	421596	289318	342239	287165	292644	225718	163202	293941	476121	230786	103719	132464	91397.6	392848	337315
656400	1084310	575026	325716	1250950	953388	977571	762970	961543	612663	677751	880840	759024	781086	1002130	1054550	1138840	772790	748950	727304	674146	185669	233732	144608	380911	84185.6	411638	282129	333573	281860	287204	218366	159150	287415	467455	228127	100725	128820	88295.8	384711	333129
657600	1089240	577214	325356	1247840	957581	988638	778688	973444	622513	691440	890808	772706	787496	1006640	1058290	1132910	792309	753492	729800	695033	180150	227674	140040	370054	81991.6	402949	275373	326953	279075	281493	212426	155943	281865	462783	227484	97956.7	124517	85987.2	378516	330958
658800	1090380	577157	323863	1232190	955689	993666	790182	979504	629051	701907	898325	785085	793761	1013390	1065860	1130100	812179	757507	733138	710596	175958	221459	135605	360582	80705.6	395228	269445	321325	275152	275912	206953	152495	278782	456859	228129	94533.6	121871	83008.8	371302	328150
660000	1089860	574795	321866	1220670	956550	998120	801685	983893	638125	712733	904920	793490	800313	1013950	1071780	1123660	830675	759992	736141	726498	173566	217103	131448	351323	79086	387405	263129	317778	272160	270985	201348	148813	274687	452588	228512	91638.8	118832	80164.8	365756	327740
661200	1087830	571477	318328	1209680	950176	999499	810658	989033	645248	720762	909621	801781	802454	1008740	1074970	1108750	846005	760080	734513	741720	170106	212295	127838	343455	77994.2	381050	257359	312101	270406	266745	197555	146462	272854	451198	230706	89081.6	116141	77686.8	363970	330244
662400	1078460	567672	313572	1192730	943870	998777	816563	991150	651540	729122	908713	804422	808086	1003500	1074850	1096200	860605	759726	734059	752285	169035	208164	124264	337585	77002	377021	252942	309976	270648	264845	193694	144652	270869	449641	233339	86798.3	114406	75866.3	360969	331779
663600	1069700	564195	312381	1179580	936610	996686	824368	988812	656081	735426	903486	805825	807165	1000920	1073370	1083220	871476	755136	731579	759198	167404	204603	121556	330351	76200	371018	248848	307530	268662	260632	190529	142966	269586	448952	237539	85041.2	112653	74043.6	360757	335624
664800	1058060	559600	307460	1161720	924698	993371	827792	985645	658186	739450	898185	803155	801899	987150	1064300	1062630	881126	743402	726385	768843	167446	202760	119241	325125	76751.6	366957	246257	304943	269246	258214	188181	141919	270506	451650	242505	83275.4	111886	72257.1	361156	343134
666000	1041240	552119	302377	1134550	911888	986041	827905	977634	661357	741343	885923	799578	797998	976188	1055600	1042810	890493	737395	720022	770920	169166	200510	117008	322713	77066.7	364700	244644	306956	271408	257193	186001	140433	272317	454105	249021	81458.8	111082	70498.4	360584	349347
667200	1025630	543774	296459	1113370	899596	975186	826988	970326	660348	737522	874819	792670	794276	963712	1045650	1021540	894140	748197	712917	770509	171799	199811	115496	318812	77368.4	361294	242711	306924	272494	255448	184815	140397	274519	458921	257036	80643.3	111195	69232.5	362906	358833
668400	1001320	537296	289952	1088000	879174	963178	825855	963329	657872	735709	863163	783854	783567	945026	1033540	994728	896974	742352	704627	772242	174726	199665	114686	316995	79236.7	360218	242599	309811	275773	255378	186112	140773	278179	467183	265698	80048.8	111577	68530	366189	370314
669600	975147	527108	281752	1058650	859539	947437	822464	948528	654605	730019	846405	774196	775518	927756	1020130	969413	900300	731088	696280	767782	180282	201671	114481	319082	80524.8	362749	242875	314552	280675	256704	187296	141957	281893	474099	274435	79442.4	112430	67419.2	370068	382316
670800	949933	516668	276218	1035120	838801	931282	816071	931530	646483	721780	831320	761983	763809	913130	1003380	945388	899807	717322	685914	763434	186073	203817	114624	321134	82986.4	363244	245743	321544	285260	258882	189100	143732	287416	484516	283700	79764.6	113666	67102.4	377055	397186
672000	922939	507586	267833	1007590	814842	911930	808454	915565	639627	711747	812088	749013	746133	891876	983856	917330	896378	702286	673996	758713	192014	205928	115370	323171	85228.4	367019	246748	327370	292090	260914	193305	145636	293949	494619	293888	80313.2	116122	67115.6	383195	411323
673200	891317	496730	258986	975335	788440	890720	799269	895758	628036	702215	790662	733962	730550	874370	961950	890754	891390	688142	660748	750424	201148	210620	116200	327949	88104	371946	248790	337536	297778	265085	196147	148224	300911	505911	303894	81220.8	118196	67315.2	390690	426080
674400	858865	483942	251241	942891	763366	869638	787635	874234	616443	687663	770336	718294	709125	854076	938054	863354	884867	669774	647832	739808	209356	215046	118206	333441	91281.3	375216	253010	347498	304327	270066	200205	151496	307477	518255	314459	82276.4	121309	68578	401841	441715
675600	828204	472597	242485	914838	736630	847054	774622	853403	603713	672184	746687	704318	689760	830240	915638	836321	872878	652955	634780	729167	218685	221236	120438	341041	94306.8	381642	257325	359437	314070	274410	205400	155511	317584	532962	324972	84170.8	123826	69368.8	411232	457758
676800	795865	461069	233832	881208	709575	820486	759383	827717	586945	658689	724068	685189	669734	808216	889705	808368	861323	633765	618796	716278	230826	227426	122928	349981	98030.4	389923	261698	372883	321947	281810	210589	160062	325660	544081	335360	86199.2	127618	70709.6	421899	474754
678000	765228	448855	227019	852348	681401	795267	741431	800473	570847	639373	702112	666742	646382	784081	864462	781205	845638	613667	604295	700998	241305	234728	126014	358060	101499	396500	266191	386091	329857	288359	216681	165006	333850	558718	345292	88747.5	131038	72716.3	434396	490932
679200	731713	435943	217706	818656	652166	769092	723746	776568	551787	623996	677348	649698	622542	758341	837196	751879	829447	596460	589303	683663	253765	242283	128854	368998	105442	407848	272371	401616	340867	296209	224063	170489	344452	572812	354416	91519.6	134444	75424	444785	503959
680400	697278	423701	207972	786900	623029	743876	704308	749048	532741	606072	655783	630748	600430	733420	810053	726590	813002	577842	573096	668704	267170	251057	133164	382452	110103	417860	279354	419323	350283	303242	231150	176708	354830	585389	362896	95031.7	138820	78043.8	456475	517395
681600	668281	411545	198897	757893	596418	718544	685511	724837	512764	588272	635205	611860	575353	708898	782567	700408	793415	555331	557242	652236	277954	261017	137706	393753	113674	426937	287416	435332	359946	309918	238145	182936	363598	600311	371332	97515.2	142422	80948	469917	530670
682800	638707	399545	187331	728504	568607	691541	664276	699803	491970	570599	614177	593672	551481	682514	757874	675134	774705	536395	540875	635004	289852	270050	142553	407685	117830	439665	295240	452563	371280	318670	247452	190854	373815	611076	378295	101175	147168	84036.3	482193	539946
684000	608794	385801	179472	699621	543357	665960	644261	674641	471108	553603	593446	573008	527240	659554	729729	651663	753937	517836	526954	615506	304139	280621	147237	423131	122417	450601	303955	470502	380310	326446	256490	197802	382897	622443	385955	104366	151611	87730.8	494503	549772
685200	582360	375386	173637	671899	517969	641355	623172	650281	449670	535642	574847	553258	503144	634370	703123	629657	731657	496385	511951	599991	314390	290953	151626	436678	126119	460731	313509	487006	390865	334861	264305	203474	391009	635673	391051	107772	155372	90884.6	507592	560563
686400	556384	364636	168045	642986	495223	616935	602784	627368	428856	517541	554476	533644	481157	610004	678104	608013	712483	478190	496562	582443	325860	300846	155536	452144	130810	474170	323274	503743	401463	343575	272377	209930	400838	649384	396728	111237	159303	94288.8	518854	567413
687600	531075	354151	162414	615372	471398	592409	581615	605290	408040	501543	536800	513940	460134	589614	650343	590920	689870	460155	481758	562886	336934	310871	159999	466515	135346	484946	332389	518965	410948	351660	279544	216489	409385	661075	406279	114894	162683	97733.6	530784	575913
688800	510684	344571	155421	594328	450241	569671	562137	584299	389032	485977	521307	496161	438949	567776	626320	572808	666711	442176	466336	545087	346288	319920	164423	480404	139748	495560	343291	533280	420501	360864	286535	220940	417577	676062	410705	118784	166141	101355	542612	583394
690000	488523	335584	146980	572584	430301	547178	543385	566172	370982	470998	506541	479232	419244	546800	602622	556228	644264	425225	452425	526193	355079	328343	168758	494747	143641	507834	353504	545437	428420	367635	292331	225898	426383	687566	414798	122118	169013	103930	549546	585679
691200	469614	325476	141259	553134	414441	523578	523765	545902	352349	457573	490760	462067	403353	526599	581447	543157	622311	410532	439760	507553	365013	336199	173113	508031	146484	517393	364149	556881	435017	373818	297537	229572	431666	696176	418584	126044	171228	107843	557403	590408
692400	451873	316794	136997	539798	398670	503262	505913	527817	335510	443346	478509	445882	387300	507382	557285	529083	598993	393814	422688	486579	366514	338979	174420	512428	149598	516348	367136	547465	430996	363763	292930	222371	416994	672449	404348	122858	160842	102797	522071	537258
693600	431170	284689	133656	507614	362494	439385	450737	438577	303393	372683	401375	357441	328806	422068	459711	439605	508910	318738	309309	378431	256392	232305	117138	359973	113249	353619	254329	323255	285052	218165	184413	131886	248197	413661	247800	77843.8	88730.4	59211.7	297478	292660
694800	334168	206775	111093	389678	266915	311477	322009	281699	224777	248714	265683	217205	234182	292615	318929	307906	361007	216509	191764	230036	110953	102029	52194.8	164750	54660.4	165703	121710	139662	131302	98030	89032.4	58545.4	115808	193141	114520	39533.8	40451.6	28943.2	141092	141600
696000	260101	169996	96873.8	317122	216316	249287	260176	226160	170350	206787	219504	173644	200259	247422	277772	268875	315872	191103	161401	184258	65186.4	62694.4	33182.1	97924.4	33174.2	101243	80462.8	91710	79908.4	65335.4	57729.2	39142.4	78818.8	126629	77892.1	26502.8	27774.2	20130.4	95491.2	104407
697200	241438	165486	97723.6	305454	203982	232641	242893	216278	147903	198858	206950	160353	193194	232660	263499	261270	301075	188557	151461	170512	48076.8	49084.4	25303.6	71671.3	27354	75742.1	64524	70488.8	60826.7	52473.2	42440	29859.6	63035.2	96900.4	63834	19245.4	21261.6	15444	74338.4	86935.6
698400	232695	166051	99402.1	301976	198893	224410	234911	214015	137049	195560	204766	152147	190088	225506	249978	258736	284772	184673	147324	161246	38740.8	41381.2	20798.3	57778.8	24837.1	62780.8	56422	59294.4	53944	46901.7	34282	25634.6	55320.4	85303.2	59705.8	15843.6	17580	12742.8	64480.4	77311.7
699600	227984	165169	101985	297131	192208	215805	224593	211248	129298	190622	203278	147211	187288	224181	242606	260345	271715	184345	146095	154146	35866.3	38279.2	18939.6	52627.1	24756.8	57443.3	54330.8	54087.6	52061.7	45248.4	29552.5	23785.2	53154.2	81295.2	60884.8	14388.8	16245.6	11908.8	62112.8	76868.8
700800	226995	168200	106845	299986	189622	212502	217882	211452	124263	189036	203167	142666	182270	221662	235353	261384	257957	181543	145740	147868	35879.6	38033.3	18410	52404	27115	56740.8	55880.8	52931.2	53751.6	45906.7	27517.6	23260.8	53132	81216.8	62916.4	13438.4	15662.1	11639.6	60920	76732
702000	223226	167548	110138	298212	185872	209878	209442	211942	119750	189062	204123	139337	177266	219621	229669	261333	244898	175545	143626	141133	35687.9	38810	18347.5	52874	28608.4	57699.2	59238.8	54124.2	57888	47861.6	27509.6	24349.2	55652.5	86350.4	67985.6	13434	15591.2	11675.4	62062.8	78302.5
703200	218043	164559	110048	291645	179481	204033	199679	208756	114126	188609	201932	135029	173068	217486	225248	258949	234465	170619	142535	134810	36527.6	39705.4	18484	54632.8	29600	58949.6	61800	54172.4	60802.5	50352.8	27454.8	24942.1	57663.6	90210.4	72950	13347.6	15772.1	12015.6	65531.7	82485.6
704400	213054	161316	111047	285581	173097	198753	190019	203274	107829	184154	196881	129054	166322	210527	217652	252310	223874	165605	140234	129186	38379.2	42505.2	19014.2	58450.4	32111.2	62370	65988	55869.6	65526.8	53252.1	27827.6	25656	59531.7	93662.8	76365	13269.6	15786	12372.1	66724.4	85464.2
705600	203412	155806	110191	276052	166488	192774	181380	196202	102141	179966	190197	122626	159217	203343	207711	243486	212045	157964	133951	122465	38611.2	44013.8	19739.6	60534.6	34542.8	65112.4	71192.5	58165.2	70479.6	57227.6	28829.2	27516.8	62808.8	100772	81298	13627.9	16231.2	12702	69759.6	88483.2
706800	194209	149639	108420	263326	158750	183812	172396	187673	94885.2	174826	181824	116425	152503	195900	201293	236033	203415	154535	131380	117505	42288.4	48965.2	21572.1	68915.6	39451.7	74065.6	84027.2	68803.8	82610.8	70682.9	33522	34552.8	79775.4	126887	106873	16468.4	21320.8	16929.6	95524.8	126081
708000	207989	163760	118546	288677	177074	204441	195728	216598	102030	205960	206797	135233	172792	226330	238849	274930	235813	184975	156964	142196	80960	95199.2	41179.6	131525	70078.4	140241	159914	137498	156269	140560	63600.4	68797.2	154750	247140	196193	29003.3	41381.2	31648.8	186665	234376
709200	244389	191377	134770	337958	210378	245047	234209	261213	120147	242908	249416	168272	196579	270000	277936	321873	273202	218666	195049	181079	152666	173624	75245.8	247938	114003	256491	271015	251956	281540	247305	116458	119742	262648	435926	309102	51510	73033.8	55138	328615	375698
710400	269970	213952	141347	374996	234790	279158	265957	305300	137056	274166	286952	204921	214662	304533	307568	355359	303230	244160	234047	222557	243033	262230	117544	390873	152902	393105	377028	385851	425437	356459	181868	172875	372670	639626	405037	81110.8	107964	81857.9	475624	506054
711600	280560	228892	135869	386388	244833	301373	283642	334298	148464	294009	314020	232895	219113	326880	321896	376220	314897	251434	268434	248239	313832	325804	151050	506837	175132	494878	439445	476242	529939	418029	237532	205369	432679	764870	451850	107705	131406	101045	554645	562773
712800	281082	225653	126690	376435	234276	307353	276331	326930	147261	292260	320552	234523	210182	330444	315425	386031	305917	240214	280302	248478	349939	356907	172200	562609	187692	541336	474096	527114	579262	448663	275628	222876	463042	815604	475312	124497	146926	113448	588981	589958
714000	264680	218004	119773	355623	222638	296854	264086	313965	140512	284982	315306	227947	199188	316954	305024	375130	296469	226424	275774	242374	365190	381112	186958	588687	196605	562565	496088	557496	597481	463012	294037	233498	476897	837006	488086	135504	158391	122159	607839	606906
715200	254370	211809	117989	338826	214129	282590	253699	301207	133749	276556	298255	220842	189253	298536	292634	355391	284648	216276	263884	234509	369095	395149	197130	599240	203961	574650	508622	573388	604613	472094	306005	240516	489883	850089	499186	142852	167218	128405	617541	616865
716400	243522	205959	117781	322234	204974	268900	244227	287930	126916	266877	279782	213051	182965	283515	282036	336561	273978	209395	251820	223447	366294	404715	202718	601914	207663	578810	514122	581711	602498	472642	311973	243434	493791	846392	500200	147054	172158	130650	618326	616921
717600	233479	197427	114928	307025	197243	255679	234992	273312	120678	258123	262240	202959	176040	269503	271312	319277	263602	201008	238474	211502	357855	407310	206383	597368	209768	574460	515085	582114	594202	468974	313235	243186	492125	835671	497703	147662	173463	131023	614720	611796
718800	223747	187996	112435	292574	190738	244248	227014	259852	113929	247175	245557	192470	168853	255516	260098	301612	252520	192428	224624	198818	347725	404999	207190	586605	208286	567906	511053	577000	582824	461880	313264	240734	489167	822223	493170	147863	173221	129933	608795	601539
720000	214320	179985	110037	275773	183939	232664	218667	245695	107808	234747	230958	182322	162947	244008	250229	287225	242174	186308	212583	187905	338100	400404	205657	576750	205906	561472	504895	570516	569183	454065	311249	237528	484391	804206	486457	146973	172244	129461	599976	591056
721200	207169	172893	106951	265004	178632	223358	212405	232608	102616	223883	218910	172360	157670	235418	240774	275089	232060	179946	201506	178560	327897	395975	203861	562904	204471	551751	498638	562896	558719	445657	308548	234593	477642	789129	478356	146252	170048	127363	594002	580510
722400	202320	166457	103293	256628	174676	216253	206880	223210	98091.2	215495	209465	165736	152951	227110	233555	266026	224009	175426	192041	170473	319968	390590	201977	549898	202537	543290	492524	553730	550704	436356	306837	230791	471395	775557	469202	144582	168095	126270	587039	570723
723600	197403	161171	101692	250265	170792	209090	201927	214543	93948.3	207512	201134	159527	150322	221790	227790	259410	217828	172168	185007	163787	312867	385430	198778	539722	200314	537180	485422	547235	541833	430926	302770	227859	464044	760368	461979	143285	166044	124787	581064	561912
724800	195397	157088	99507.9	248908	168655	204476	198649	208335	90674	199988	194911	153751	147889	217721	222780	253920	211977	169518	178320	158224	305259	380077	196584	527299	199215	527617	479245	539213	535656	422641	300695	224327	457004	749888	455973	141582	163898	123336	577238	556149
726000	193984	153428	97199.6	250644	167996	200568	196060	204034	88467.1	194513	189502	149993	147141	215148	219566	250765	207808	168114	172730	153386	300310	375226	194579	517888	198041	524452	473341	532863	531765	418737	298432	220752	450631	740400	450630	139838	161420	122010	571366	547892
727200	194332	152249	96793.3	250746	168852	198304	194928	200963	87046.4	190058	186159	146504	146963	215303	218827	250534	203933	166825	168268	149186	294053	370383	191618	508201	195920	515121	465433	524587	525712	410588	293611	216813	442399	730290	444824	138289	159092	120054	567335	542410
728400	197259	151020	95321.6	253223	171922	197220	194602	200034	86595.4	186155	183568	144496	148236	215221	218581	250009	201265	167616	164708	145868	287105	364733	188942	498808	195812	508373	459029	514963	520457	405452	290480	213195	434339	722922	440303	137056	156280	118637	563054	537258
729600	201243	151712	96106.7	257552	175616	197232	196014	199560	87588	182954	183166	143230	151627	218628	220779	253376	198865	167948	161864	143009	282555	360815	186186	491184	194692	502311	454647	509870	518426	399992	286714	209551	427735	711915	433959	135198	154540	117086	558065	531067
730800	208558	152486	98192	267363	182051	199904	197743	201801	90226.7	181160	183763	142408	156148	222449	222934	258403	197678	170752	161238	141559	275684	354932	182800	482478	193140	494206	448324	498997	513189	393220	281806	205491	421040	703632	429049	133613	152043	115263	555216	529805
732000	217091	155259	101741	279087	191474	204469	202459	207238	94502	181438	187178	143994	161482	227592	228195	266103	199090	174280	160865	140415	270800	348271	179554	473891	191120	489954	441373	489424	510720	387655	278532	201681	415259	695176	421998	131305	149540	113784	546674	522406
733200	227840	159060	107623	295675	203719	210109	207604	214030	101100	182631	192105	146634	169106	236850	236134	276727	199781	180893	162852	140528	265815	343032	177153	466851	188715	481419	437072	481781	504948	382118	273245	198258	408180	686182	416019	129554	147340	111767	540245	515872
734400	243334	164245	114365	316222	218952	219012	215375	224092	111087	185041	200017	149826	178537	246133	243895	288241	202391	188252	165957	141697	258859	335913	173983	458123	186045	473175	429526	469564	499885	375886	268132	194019	400270	677630	410601	127134	144229	109972	534587	511409
735600	259129	170146	123324	341280	236581	229380	223948	236487	122568	189479	209989	154970	189836	256871	253614	303297	206376	197627	170063	144050	253491	329058	170635	450810	184820	467268	423971	461704	497181	371800	263744	190670	393306	667935	403648	125170	142130	108532	525386	504050
736800	278089	177758	135215	370648	257712	243375	234575	252158	137213	194902	223561	162133	202114	271891	266067	322219	212182	210079	177164	148107	247770	322003	168117	442075	181933	459170	416678	452741	491974	366283	258470	186404	383648	656038	396731	123046	140052	106478	518603	496429
738000	301028	185841	147588	404877	281050	259614	248415	272193	155512	202008	237579	171620	216132	286720	279189	341592	219090	222725	186155	153994	241331	313854	164973	430369	179404	450933	409118	441064	484924	359004	254121	181229	375071	647088	390459	120764	136991	104874	509813	492126
739200	324887	195856	161277	442188	305969	277962	263193	294678	175256	211655	255258	183444	233167	304472	294254	365262	227312	239620	196830	161011	234488	306572	161585	422360	176145	444129	402447	432042	480289	353700	249578	177490	367887	636002	383955	118711	134757	102746	497377	484175
740400	351890	207033	178034	483918	334263	298121	280668	319185	197573	222111	274922	196604	250803	325089	311481	390107	237461	256768	210422	169835	228965	299364	158187	413004	173817	434472	396969	423628	473906	348400	244344	173088	359459	623944	377503	116491	131970	101053	487526	475975
741600	383528	218704	194928	529108	363413	321759	299857	348572	220024	234302	298490	211931	269078	345128	326386	416389	247372	275243	224610	181088	221080	290780	154126	403147	170751	426505	388763	411545	466946	341335	238623	168592	351942	613422	371103	114083	129318	98655.4	476775	468551
742800	414395	231228	212063	573152	393702	343671	319608	377651	243262	247724	322226	230846	289949	367227	345835	444232	259807	295798	241343	192982	215079	283475	151429	395717	167942	417170	382382	403354	461292	335249	233320	163868	343498	601343	363962	111958	126800	97212	464265	458998
744000	448695	244673	230724	623370	425029	369437	342243	408975	265760	264496	348971	249837	311803	391389	363800	475519	273361	316920	259897	207038	207395	275994	148659	385800	163995	406676	374970	393268	453566	327385	227052	159161	335475	588666	356542	109762	123268	94899.6	452579	451042
745200	486062	258760	250410	672764	453966	395153	364487	442069	288151	281431	375672	271126	333325	414205	381595	504675	287593	339357	278994	222072	200961	267741	145218	376145	160743	397792	368094	383623	449131	321193	222661	156016	328356	579388	350213	107440	120384	92803.6	440046	443040
746400	520946	273831	271670	722429	482748	422124	386727	476595	311295	299574	403063	295211	356954	439313	402568	537688	302868	361579	299750	239018	195634	261289	141342	370254	156983	389816	362702	375541	443223	314876	217196	151450	320746	566152	342498	105313	117713	91509.2	429134	433836
747600	558470	289846	290040	771990	511449	449508	412525	511666	332022	319488	432071	319768	379148	462656	421070	569435	319400	383593	320224	256610	188564	252513	137514	360555	153958	379754	355798	366113	436425	307091	211659	147484	312509	553349	336198	103182	115337	89439.2	418898	427255
748800	593566	305494	304794	816408	537869	475793	434251	547433	352676	340714	458320	346239	402729	487356	439522	601466	336058	405255	342065	274996	182853	245571	133780	352500	150476	370965	349080	355586	432045	301325	206424	144085	306435	541867	329210	101072	111808	87512.4	406404	417633
750000	628464	321339	322531	858690	562094	503457	456963	582423	370397	361697	485047	371738	426974	512323	460842	632356	353354	426323	362970	294737	177208	238478	129906	343723	146954	360676	343313	346878	425023	294267	200405	139485	297472	528789	322205	98745	108375	84902.1	394297	408395
751200	665510	336444	337701	902566	586040	528085	480705	617719	387108	383606	511084	398195	448539	533738	480144	661847	371112	446715	382868	315620	170599	232931	126902	334646	143905	351892	336900	337388	418304	286548	194711	136332	290018	517391	316345	95995.6	106159	83044.4	383870	400308
752400	696796	352885	348323	935950	606515	551964	500718	650390	403249	407126	537164	425960	472043	554539	498589	687921	389406	466816	402958	336056	164940	225218	122499	325926	140536	343933	329772	329334	412835	281640	190771	132479	284424	506055	308794	93393.8	102774	80620.8	372164	391541
753600	727906	368607	357200	967452	625477	574540	520778	680566	416865	432038	564681	453621	494791	576343	519910	715151	408038	485988	424192	357376	159914	219196	119166	317503	137091	333659	322537	321800	404773	274521	185470	128992	276272	493222	303042	91330.4	99475.8	78430.8	361693	381921
754800	759874	383473	363962	1001240	644714	597546	540743	706695	429212	453562	590245	479248	514680	593555	538720	736503	425025	504908	445204	379871	154499	212931	115364	307434	133123	325010	315664	310672	399106	267910	179257	124931	268293	482108	295492	88796.4	96626.8	76029.2	352398	375073
756000	784480	400808	368202	1023220	659815	618170	557296	730629	439618	477823	611043	503256	536370	611398	558198	758713	444430	522448	464753	402400	149138	207064	112362	299079	130152	317125	309007	303388	393192	262128	175190	121353	261930	470302	289366	86060	93627.9	73985.2	342638	366166
757200	812685	416796	376058	1044310	677463	639037	574182	753577	450411	501069	633648	525992	559491	629211	575842	780150	462444	540567	483839	425381	144616	202188	108902	290388	126621	307543	301282	295311	385102	254987	169489	118348	254658	458622	282800	83220.8	90330.8	71643.8	332996	357563
758400	838542	434855	378563	1063790	690450	659821	591979	776684	462507	524536	654779	547356	579310	643398	592278	798671	480081	557834	500627	448261	139777	195742	105336	282220	123501	298628	294340	285608	378524	248644	164778	115414	247521	447918	277137	80607.9	87598.8	69141.6	324798	350665
759600	862055	450349	379847	1075010	704606	677843	607282	793085	473490	547611	672830	569085	600744	658329	610514	817129	498077	574955	516115	469024	135613	190175	101992	273827	119455	290878	286336	277784	372368	242700	159375	112488	241346	437636	270523	78238.4	84590	66969.6	315075	342091
760800	882950	467749	381248	1088880	719415	694848	621644	811891	486635	569691	689574	586808	621715	672891	626019	833656	516195	590706	531212	488941	132051	185437	98580	265129	116207	282490	278936	270332	364157	235665	155039	109567	234805	426948	264519	75982.1	81420.4	64729.2	306241	335580
762000	901985	484450	379527	1100530	731265	712273	634483	824303	499132	588454	706917	602472	641192	683611	637750	846653	531438	606309	542226	510058	127226	179662	95637.5	257398	113711	274660	270827	260688	357331	229044	150583	106778	228808	416805	259695	73140.8	78824.6	62620.4	298402	328373
763200	918742	501360	377050	1105210	741802	727302	648011	833412	512012	606682	719725	616574	662125	696409	652544	859924	549252	619505	553017	529747	124037	175442	92595.6	249225	110315	267881	265032	254212	351523	223075	146091	104230	222689	406332	253030	70500	76589.6	60619.6	290803	321414
764400	935840	516052	374698	1113350	754556	742581	659239	841445	525972	624728	729538	627819	680144	707381	665099	870672	563501	634193	558593	547457	121053	170479	89607.6	241941	106900	259868	257646	245896	343982	216520	141626	101985	216097	397034	248238	68288	73840	58092	284802	315370
765600	949462	533836	369055	1116920	762560	757530	671284	848119	539925	642357	739048	638953	695935	715815	674226	878701	578637	646433	564884	563997	118297	166003	87216.8	235463	104326	253496	250522	239221	338384	211860	137858	99975.2	210897	388073	243884	65896.3	71620.8	56260	278225	307850
766800	960284	545334	367974	1117220	771360	768981	679691	848993	554552	657063	746201	644278	714272	723658	682430	884061	591089	657920	569283	577478	116087	162138	84410.8	228649	101232	247888	243128	234210	331588	206558	133816	97759.2	206014	379503	238688	63897.6	69141.3	54723.2	272028	301470
768000	970570	557618	363971	1117080	780447	780732	689250	849242	569325	668604	750194	650827	728278	729399	689114	887201	602826	668236	572071	591283	114071	158204	82144.2	221376	98131.6	241100	236390	227373	325070	200856	130276	95938.8	200798	370233	235625	61710.4	67650.4	52760	267589	296768
769200	977552	567934	365825	1111150	785590	789923	695808	850010	583180	680809	751926	653696	740629	734086	694509	887359	613458	676597	573005	603770	112413	155120	79418	215728	95646.8	236630	230216	222150	320494	196767	126999	94036.7	197492	364212	232368	59522.8	65874.6	51091.2	262954	292638
770400	982420	575770	361250	1105260	789602	798030	701422	847026	596577	690160	753351	654280	752198	739453	699243	886697	624020	684403	573450	612574	112080	152285	77543.3	211988	93328.8	231140	223994	218928	313858	192244	124431	92708	192643	355518	228739	57557.2	63934.8	49805.4	259186	286976
771600	984043	584172	353489	1098250	792510	806397	706444	842491	609086	698099	754212	655464	761048	740384	700566	882539	631356	689387	572445	621292	111877	149859	76077.2	207249	91558.8	227196	218346	213910	308741	188066	121826	92015.2	189275	350113	226193	55807.5	62761.6	48275.2	257777	283487
772800	980801	587718	346122	1085390	791379	810558	709901	836097	619385	704744	750579	652670	767363	739716	700851	875794	638433	694074	568079	627257	112357	147344	74045	203338	90040	223253	212933	210384	304797	185078	120384	91171.6	186063	344723	224023	54611.2	61742.1	47423.2	254649	280846
774000	974440	587583	343558	1075710	790769	812426	710003	828338	629057	706643	746015	647192	772626	740476	699896	864428	643104	698050	564543	630609	113493	146678	73153.2	200943	89062.4	219781	207978	209647	300965	181582	118875	91236	183957	339311	222076	53052.9	61315.6	46188.8	253668	278674
775200	969482	587850	337447	1063980	786066	814911	712020	820045	635846	706885	739483	641952	774251	738491	698009	856546	648389	697347	558589	634467	115660	145948	72597.1	198067	88631.3	217500	204488	207710	297990	179545	117989	91276.3	181558	335718	221176	51962.4	60544.2	45838	254462	277551
776400	955864	586583	328661	1045750	779518	812908	711456	809218	641007	706790	732575	635605	773629	735053	694576	843557	652694	696639	551879	634596	117724	145731	71555.6	196866	88908.8	216346	201667	207658	296705	177876	118590	92013.6	181919	333295	221435	51118.3	60451.2	45372.5	255604	277195
777600	942534	580884	320388	1027500	771566	809059	710786	799097	644025	704691	722125	627940	770260	731791	690202	832115	655044	694181	545995	632350	120950	146665	71589.6	197038	88610	215368	198868	208844	295857	177727	118614	93037.9	182077	330786	222265	50080.4	60421.7	45026.8	258223	277295
778800	924040	574136	313121	1009440	762092	805985	706422	787865	643272	699938	713691	619125	762720	726449	682739	816805	654822	688567	538542	631848	124368	147594	71493.2	196976	89884.4	214208	196676	209467	295174	175920	119137	94095.6	181895	330649	223763	49747.5	60577.2	44791.3	262856	279174
780000	900619	565011	304408	984964	749040	798887	702117	774794	640362	694667	701024	610046	753655	720199	675305	803155	655826	681964	531917	629493	128448	150016	72708.8	198604	91604.2	216792	195860	212614	296575	176552	121691	96130.8	184562	331848	225471	49705.2	61038.8	44646	268029	281599
781200	879410	554242	295238	963677	735197	790449	697574	759984	634623	688004	688882	601510	742297	714303	665382	788033	653970	673774	524737	624430	133749	153683	73603.8	200216	93467.2	219001	196144	217227	298837	178048	123920	98275.2	187460	334089	229182	49729.2	62045.2	45096.7	274366	285062
782400	853705	540230	285449	936582	717651	783034	690436	744851	625690	678043	675357	589382	727296	703804	655000	769570	650342	662995	514987	617731	138590	156670	74796.4	204054	96087.6	221633	196737	220012	302477	180086	126130	100573	190221	338585	233711	50110.8	63006.7	45842	282725	291230
783600	825501	528140	272665	908389	699175	770840	683015	732326	615884	668774	660518	579091	712653	696364	644318	754469	646652	652119	506311	610426	144406	161242	76504.6	208802	99498	226428	198172	226193	306955	182743	129018	103592	194403	342433	237583	50656.8	63994.8	46431.3	289781	295241
784800	795626	512360	263960	880482	679495	758378	673460	714778	603908	657186	646088	566010	692451	688018	632240	737662	641596	638387	498230	600988	150414	165719	79068.8	214318	102450	230769	201250	232441	312388	187056	132539	107354	199850	347633	243249	51599.2	65385.6	47310	300057	302278
786000	766965	498747	255658	849568	658312	746033	663289	699036	590945	644806	633743	552854	670914	675626	618549	720407	634820	623876	487779	591754	156877	170912	81072.1	219517	106719	236726	203803	238015	319056	191279	136407	110946	205697	355051	249906	52196	66917.9	48656	310671	310182
787200	737430	483217	244376	816966	634243	732408	651340	682899	576068	633031	616127	542313	648814	665075	605161	702547	629659	608330	478184	581054	163974	176395	83642	226822	111896	243776	209534	245390	327043	196713	140690	114342	212330	361844	255919	53727.5	69005.2	50224	321966	319399
788400	706476	465769	233522	786655	611941	717451	640419	667273	559878	618391	599795	528302	625836	653881	593065	685004	618500	591413	468263	569938	170973	182747	86660.4	234334	116763	249703	213480	253080	335604	203214	144326	118634	218452	370014	263760	55339.2	70819.2	51862.4	334591	328157
789600	675809	449015	221237	755136	587676	702935	626090	648046	540427	602954	581472	515359	600247	639343	577884	667655	607811	573694	457969	558834	177568	188809	89294.8	242387	122018	256555	220313	260338	345443	208945	148798	123088	226806	379772	273090	56479.2	72830.8	53342.1	346668	336839
790800	644145	430960	210732	723947	563810	687490	612624	631955	522755	589416	563471	502519	576158	626884	564348	650384	597466	556227	448575	546100	185382	195859	92102	252286	127631	264233	226844	268061	354644	216454	153130	127242	234681	390186	281104	58367.6	74856.7	55139.6	360071	346671
792000	617268	414930	201889	695656	541102	672476	599242	612420	503248	571913	545630	487508	551519	613303	550082	633393	585434	538019	437694	533789	191146	202627	94946.4	260366	133853	271453	235179	276324	365252	222583	156699	130611	242607	400857	290796	60149.6	76883.2	57256.3	371579	357214
793200	587570	398462	193011	664304	516411	656066	584694	595345	482997	558482	528174	474577	526755	598220	536133	616706	572605	517872	426040	520648	198283	209103	98153.6	269692	139429	279075	242928	284519	376061	229797	160626	134841	250847	412523	298695	61928.4	79299.2	59261.6	381940	367332
794400	559744	382070	183689	634266	492906	638819	570886	576634	464148	542255	510311	460870	502482	585039	521633	599803	559302	500329	415383	508087	205517	214833	101850	279251	145676	285993	250616	291973	386610	236935	164439	138074	258667	423554	307633	63867.6	81663.2	60892.5	389720	377408
795600	532917	366946	175630	610367	471173	623751	558434	559866	445186	527659	493781	448305	478542	571187	507678	583398	545963	482053	405538	495649	211016	220890	104552	287700	151596	292954	257828	299940	397673	244598	169378	141513	267073	435544	316311	66217.2	83264.8	63167.6	398898	388522
796800	508179	351688	168042	582801	450314	605587	543384	542582	424420	511875	476058	434902	456962	558192	494956	568245	534029	462819	395165	483026	217382	225683	106762	296152	157306	300919	266667	306630	408888	251711	173679	143990	275472	446285	324770	68110.8	85584.4	65236.3	405093	397727
798000	485219	337647	163542	557492	430300	588666	530303	524517	405051	495925	461494	419888	433690	546083	482024	553953	519521	446009	385240	469428	222028	229335	109555	303929	162566	306438	274861	313941	418909	259478	177031	145706	282579	456437	332879	69929.6	87116.4	67408.4	413216	407075
799200	464142	324680	157557	537058	411869	572403	516745	510027	386074	480776	448068	408220	414570	532788	469816	539990	506289	430034	375530	457244	226964	233891	111912	311169	167823	311182	281990	319210	428735	265771	180274	147257	289093	466356	341525	72548	88990.4	69157.6	420011	416049
800400	443424	312018	151118	515245	393952	554062	501437	493485	367555	466508	433570	395968	394100	519314	454049	523242	489260	410406	359730	440290	224680	230371	110660	307787	170006	302718	277317	303546	418756	250915	170900	135310	269514	438188	321459	69399.6	80211.6	63758.8	376569	362585
801600	414119	263521	149861	463457	344567	469090	436981	389383	331090	379408	344779	308058	320646	424752	369629	417636	400937	317945	248180	324556	146107	142374	68444.2	197264	121923	188453	174784	161688	265738	137196	100955	71625.8	147968	251350	183253	40902.8	41805.4	34368.8	202095	184227
802800	310741	182205	128713	337917	244091	318848	308437	244389	242734	253764	221963	184313	227002	302340	267101	295252	285665	218486	158341	197992	65935.4	62478.4	30527.2	90067.5	59415.2	89187.1	83817.2	71662.8	127580	62964.4	49250.4	32295.2	70984.6	120629	89199.2	20908.8	19994	17378.3	100915	94072.8
804000	248048	146284	118268	277630	203696	268366	265935	205647	188787	219518	187860	149225	194773	266467	244216	263163	261360	192155	136267	164595	42542.4	41587.2	20185.6	55698.4	37645.4	57869.6	58037.1	48762	82611.6	43900.4	32454.4	22158.3	49911.6	81232	63830.4	13970.4	13745.8	11932	67936.3	67705.2
805200	227546	136413	117880	253640	190138	249862	252376	194485	165670	208904	175581	137261	182655	251914	232856	251511	250146	183469	126653	150586	31348.3	31962	15418	39619.6	31512.4	42531.7	46524	37053.3	62906.8	34648	23309.6	17294.8	40830.4	62645.2	54486.8	10372.9	10716.4	9372.92	53579.2	57178.4
806400	217395	132863	116397	244214	183825	238286	243667	187242	152225	198539	167652	128936	172930	240365	222595	240697	238925	175858	122022	142641	25698.4	27570.4	12912.4	32420.8	29724.2	35722.4	41020.8	31078.8	55570.4	30342.8	18695.6	14695	35870.8	53866.7	51136.8	8436.8	9065.42	7873.6	45005.8	51261.2
807600	208192	128268	116159	238080	179104	228263	237857	183592	142735	190209	164243	123859	165826	234548	216603	236905	228531	169874	119425	134968	22392.5	24233.6	11344.2	28094.4	29704	31435.8	37910.4	28089.2	52446	28808	16174.6	13718.4	34186.3	51492.8	52381.3	7453.2	8197.2	7255.42	42126.4	50537.5
808800	202240	124490	116265	234467	173537	218975	230848	181342	134636	183780	161796	119345	159898	233104	214653	237217	220944	166862	118986	130588	22076	23631.3	10873.2	27008.8	31102.8	29904.8	38315	27013.2	52452.9	28354.8	14759.6	13151.3	33910.8	50448.8	54456.4	6731.6	7789.6	6886.4	40622.5	51700
810000	195453	122001	117250	232126	170207	214120	223121	179303	126800	178176	157962	116225	153223	228951	210558	234572	212342	162497	116608	125162	21630	23599.2	10799.2	26486.8	33600	29868.8	39882	26815	54985.6	29081.7	14279.6	13196	34770	51409.2	57081.3	6522	7650.4	6892.08	39696	53224.2
811200	187112	116805	116454	223950	164500	206393	214977	176517	119756	175000	155103	112462	147886	226130	207600	231666	204737	157238	114590	120684	21735.2	24188.3	10756.4	26745.4	37142.4	29820.8	41801.7	27084	57455	30366.8	14001.6	13701.6	36868	54030.8	61248.4	6470.42	7718.4	6975.6	41012.9	55997.2
812400	181781	112024	116142	216945	159249	197061	204886	169848	111000	168117	148277	108348	139846	217710	200884	223025	197025	152682	111868	116221	22243.2	25157.6	10976.3	27823.2	40462.9	30537.6	44423.2	27038.8	60748	31664.2	13882.8	13938.4	38510.4	55664.4	64216.7	6456	7727.08	7209.6	41872.4	59048.3
813600	174460	107926	115971	211135	155088	189013	198116	162594	103764	163191	142408	103476	132709	209670	192297	212706	188178	146504	107805	110996	22107.2	26131.7	11213.6	28430	43828	31626.3	47363.2	27961.2	64974.2	33484.8	14162.1	14808.8	40243.6	58895.4	67899.6	6630	7871.2	7296.4	42640	61331.2
814800	165913	102138	112996	201026	148875	179500	189518	155638	97170.4	158740	136856	99515.6	126919	203556	187913	207294	183206	145041	107215	109110	24492.8	29524.4	12666.3	32212.8	51207.5	36529.6	56671.2	33523.6	77490.8	43107.9	16962.4	19456.7	53578	77454	98859.6	8226	10804.2	10159.6	60784.4	92977.5
816000	180514	112992	122879	224810	171083	199841	220652	181388	104887	186952	157013	117389	145821	237161	225752	242896	215450	175351	129226	135280	46402.1	59973.2	24866.8	63275.4	93419.6	71344.6	111320	67298.4	148583	88918.4	32181.7	40102.8	104678	154004	188603	14854.2	21156.8	19123.8	120702	180336
817200	213453	133504	134997	266500	204788	242619	265762	221705	124566	224596	192853	149958	169490	283090	263857	284146	251737	212264	162740	176831	88516	112090	46359.2	124720	156227	134590	191553	125235	268961	161313	60073.6	72189.2	179283	279674	296844	26815.6	38279.6	33735.2	215377	297384
818400	238968	151608	139276	297222	231053	280162	301788	262050	142361	256351	230183	186002	185523	319967	290570	314566	279423	242887	198268	221954	140860	170544	72410.8	204976	212864	211663	269203	195553	398490	238710	95395.8	106462	253488	420208	384549	43907.9	57131.6	50935	317104	411037
819600	250626	164826	132395	313043	241641	306890	320393	290275	154462	274710	257520	213460	189970	344754	298342	331850	291914	251977	228736	251162	184188	210791	93122.4	275656	246052	269806	316026	248124	492911	284135	126417	126712	294998	510855	423300	60877.6	70432.1	63350.4	374280	464666
820800	253331	163872	122173	310034	234648	314725	314018	288536	150914	271219	265853	217336	182570	346532	290150	339595	284994	243806	240035	255456	207869	232010	106052	316891	264659	302128	343286	283582	538319	309332	148080	138060	317995	555750	443418	73100.8	79881.6	72634.6	401690	493978
822000	242244	160133	115125	296121	223149	304194	302363	278323	142234	263347	258034	213014	174274	333161	277998	326774	274632	233292	236981	251952	218610	246967	115539	338990	276792	319792	362337	306126	557600	324474	160309	145098	333485	577836	459609	82836.4	86632.8	79590.4	416925	512009
823200	232226	156668	111655	282643	214324	291316	291088	269499	134688	252830	244405	207901	166683	317018	266082	306617	265680	223339	228216	243717	222000	255832	121494	351671	285927	329074	372168	318744	566479	331245	167581	149498	344073	587422	468357	89114	91637.6	84017.1	425476	524135
824400	222693	152853	109945	268956	205631	278988	280067	258163	126848	241418	229590	202255	160562	301729	254004	286894	255007	215519	217396	232665	222355	261547	125710	356767	289672	334396	378221	325292	565400	333543	171784	151791	347532	587993	470455	93642.1	94754	86760	425183	526778
825600	212863	146700	106705	257193	198248	266128	270469	246721	119606	231434	215944	193461	154954	288070	243271	268397	243841	207626	207131	219815	219252	263818	127197	356124	290853	334904	378908	327784	559349	331365	173712	151642	347170	581696	466751	96587.2	95546.7	87662.8	421637	520651
826800	204016	140824	103684	245729	191090	254762	261763	234932	113111	219415	203988	184145	149396	273010	230551	252274	234737	199410	196099	208809	215263	263221	127809	352164	288540	332152	377063	324188	550575	326216	174535	150957	344936	576248	461208	98080.4	95422.8	87127.2	417404	514699
828000	196180	135165	100195	233712	185234	244349	253538	223998	107344	209654	192732	176416	144568	261171	220823	237858	225332	192680	187050	197883	210910	260761	127238	348330	284735	329610	374392	322051	540209	321587	172952	148531	340202	565366	450311	98111.2	94404.6	86496	411157	505311
829200	190030	129656	97877.2	225466	180429	235140	246667	212979	102386	200405	183326	167253	140492	249818	211960	227182	216966	185960	178314	188262	206124	258160	126342	341846	280641	325551	370307	318828	529806	316019	171760	146146	336134	555150	443466	97488.3	92946	84970.4	406492	498886
830400	185443	125084	94937.1	218513	176162	227615	241470	205164	98222.4	192985	174958	160226	137118	240160	204390	217122	209744	180790	171738	181549	202373	255278	125173	336714	275710	321504	365122	314531	521282	310577	170161	143949	331705	547069	436466	96627.6	91734.2	83654.8	399574	490725
831600	180756	121091	93742.8	213331	172883	219991	237107	198002	94188.3	186299	168425	154750	136978	230657	199016	209725	203920	176534	164897	173606	199035	252073	123861	331571	271008	318397	360458	311620	511441	305730	168312	141084	326790	536332	429906	95363.3	90005.6	82537.9	394915	482646
832800	179138	117525	93019.6	209938	169654	214786	233861	192039	91335.2	180493	162982	149264	133419	224358	193648	204291	197629	172538	159711	168273	195317	248591	122628	324994	266250	313390	354262	307043	501708	300078	165926	138215	321264	527739	424592	93416.4	88412.9	80996.4	390706	476309
834000	177994	114445	90884	207820	168672	208600	231300	186617	88591.7	175862	157473	145326	129622	218728	189711	199498	193547	169028	155048	163084	192394	244095	120381	320110	261644	310823	350225	304838	494496	296000	165178	136001	317618	521580	420162	92459.2	86448.8	79940	386562	471497
835200	177684	112524	88816.7	207120	168333	205750	230241	184080	86666	172823	153879	141414	127092	214538	187730	196524	190185	167316	151665	158727	190401	241831	119277	316423	256906	306388	345322	301740	487062	291687	163666	133039	312915	513216	415205	90826	84826.8	78710	381945	464946
836400	179515	110705	88261.2	208575	168674	202461	231183	180380	86038.3	169907	151119	137631	126487	210594	185562	194519	186714	165888	148142	155255	186770	237887	117013	310368	252990	302935	340160	296897	480343	285846	161752	130520	308061	507220	410384	89134	82792.8	77187.9	378940	460197
837600	182010	109208	88362.8	210584	170487	200654	232029	179162	86330.4	168815	148905	135083	126430	208567	183818	193817	184431	166137	146101	152255	184324	234409	115271	305838	248341	300831	336181	293727	473973	282219	159676	128218	303948	500732	406582	87777.5	80871.2	76103.2	374514	453322
838800	186350	108530	91326	215496	174104	199697	234368	179443	87730	168262	148315	133036	127522	207358	183538	195366	183325	167336	144072	149715	182482	230494	113924	301002	244641	297225	330758	290280	466632	277599	157226	126316	298894	493395	400982	86377.6	79055.4	74946.4	370947	445740
840000	193244	109490	96297.6	223534	178588	200251	238905	180961	90908.8	169890	148454	131943	129886	206233	184798	197930	181970	169663	143763	148513	178958	226765	111584	295087	241653	292699	325562	284974	461358	272399	155228	123447	294348	487725	397610	84252.1	77584.4	73731.2	366034	439088
841200	200033	109977	102388	232356	184893	201979	244068	184958	95272	172182	150065	131514	134021	207212	186253	201856	181986	173956	143933	147155	175575	222374	109813	290988	237273	288986	321198	281374	454371	268303	153035	121231	291673	478489	391308	82708.8	76033.8	72999.6	360062	432611
842400	209955	112088	111828	244353	192828	204410	250285	190138	101954	175322	153018	131382	138866	209039	189164	208567	183034	178486	145545	147006	172414	219132	107422	284588	233293	284457	317091	277123	448300	262436	150788	119805	284218	468986	386248	81308.3	74174	71435.4	354433	425335
843600	221515	114588	122201	260306	201683	209072	259518	196592	110680	180085	157709	132778	144502	211182	193229	215871	184119	185499	146190	148297	168813	214383	105790	279502	230007	279983	310865	271265	441408	257608	147989	116628	280497	460646	380576	79597.6	72133.8	70226.8	348110	418124
844800	235295	117789	135163	276306	213416	214121	268756	206253	121074	187140	164087	135904	152798	215183	197896	226045	187002	193357	149475	149592	165877	209487	104063	274439	226338	275285	306930	267758	434911	252714	145738	115004	275641	451512	375512	77894.2	70483.6	69301.3	340882	410100
846000	249822	122072	150236	298032	225510	221516	280975	217919	133389	195769	172659	139639	162648	220372	203653	238644	189810	203917	154230	152953	162732	205753	102046	268690	222525	269486	300619	262836	427587	246982	142749	112435	269061	442715	369112	76391.6	69128.3	68040	334434	403294
847200	267058	127498	166715	319795	239413	229493	294284	232010	148118	205394	182270	145522	173553	226437	210553	252157	195480	214960	160142	157520	158283	200792	100434	264928	219636	264694	295988	257916	420769	242133	140086	110000	264525	434226	364600	74489.2	67704.8	67070	327763	395496
848400	285554	133311	185506	343314	253687	239773	308655	247517	163244	216283	194128	151725	185786	233918	218769	268172	200725	228306	167121	162798	155117	195379	98423.2	259672	216515	258221	290919	252530	412367	237132	137031	107395	258938	423141	356427	72496.8	65986.8	65968	319954	384588
849600	305753	139596	205314	370984	269200	250971	323642	265882	179377	228436	208178	159590	199111	243306	227225	285330	207682	242566	176020	169609	150303	190928	96314.2	253659	212833	252771	285002	247313	403178	231574	134178	104642	253649	414131	350263	71212.4	64181.2	64674.6	312278	377169
850800	326258	147554	224080	398725	286198	263415	341273	283992	196750	241916	222004	169423	212594	253317	237206	303730	215957	258478	186350	177374	146571	185784	94336	247335	210430	246681	279130	241187	395336	226823	131522	102289	248461	404363	343602	69585	62737.2	63612	305421	369057
852000	347269	156367	244139	427142	303728	277688	357790	306150	213199	256249	238063	181236	227205	265703	247170	324144	226224	275499	197932	186807	142692	181505	92766.3	241805	207678	241116	273360	235695	386820	222838	129076	99838.8	243535	394194	337615	68117.2	61322.1	62564.4	296985	359703
853200	369668	164754	265217	458082	321795	293629	376013	327913	230651	271468	255934	192740	241836	277948	258616	345142	236166	293616	210546	197380	138128	176458	90058.8	235741	204177	234728	269126	229968	377797	216469	125695	97031.2	237330	383339	330977	66175.4	59529.2	61178.8	289892	351719
854400	392697	174474	284116	487895	339828	308875	394845	350017	247070	288048	272802	206040	257455	292064	270143	366145	248072	312667	224459	208387	134494	171472	88248.8	229574	201903	228853	265964	225556	370989	212014	122742	94595	232966	374300	324755	64326	58074.6	60001.2	282418	344075
855600	415940	184859	305232	518631	358578	325904	412922	374264	263371	304902	291376	220660	273892	307266	283379	388372	262392	332489	239948	221332	130383	167111	86204.8	223864	198796	222717	261692	221037	362699	207379	119668	92395.2	227667	364104	318866	62555.4	56729.2	58916.7	274578	335836
856800	440659	196826	322188	549649	377636	343028	431966	397098	280532	321278	310504	236260	290234	321386	296592	409012	275578	352351	255595	236148	126077	162144	84379.2	216661	195930	216118	256422	215090	353627	201978	116980	89697.5	221976	355276	312820	60587.6	54765.8	57218.4	267065	328097
858000	464385	208192	337797	578210	395706	359736	450247	419852	295091	338321	329254	253196	306645	337574	309860	429444	291433	372387	271778	250195	122325	157474	81994.4	211649	193756	211301	251029	210456	346804	198232	113947	87570.4	217247	345809	307090	59256.3	53652.4	56204.6	260514	320098
859200	487786	220287	351926	606844	414608	378350	467597	442984	308762	356281	348846	268507	323967	354772	324085	451343	305873	392317	288272	264685	118296	153022	80332	205448	189801	205143	245763	205000	337347	192811	110798	85104.6	211231	335955	300821	57814.8	52159.2	54581.2	253572	312976
860400	512229	234755	364974	634320	431808	396704	483735	465919	321714	372659	369018	286301	339838	370562	336685	471033	321778	412327	303427	280648	114575	148166	77933.3	198167	186845	198465	239417	199178	329764	187414	108078	82466	206232	326733	294359	56005.6	50525.6	53574.6	247220	306997
861600	534669	249158	374573	657818	449015	414645	500975	484596	334542	388893	386248	302751	358030	386072	350625	491288	338805	432912	318743	295548	111223	144181	75597.2	192428	185110	193670	234708	193960	322690	183434	104973	80643.8	200742	317825	288305	54663.6	48937.2	52386.4	240078	299902
862800	558040	265321	384237	682746	467636	433381	517307	504278	345647	404704	403630	319172	375122	401629	364482	511463	354643	450755	333576	311997	107581	139901	73312.1	186344	181173	187306	228654	188039	313970	178060	101758	78141.6	194508	309421	281234	53076.8	47764.4	50498.8	234292	292462
864000	582380	281572	388696	705474	485237	450808	532610	519816	357733	420155	421029	336254	391446	415780	376548	527029	370198	470320	346060	329053	104131	135760	71139.6	180413	178234	181471	222672	182753	305145	173429	99024.8	75984.8	189500	301464	276485	51448.3	46068.8	49450.8	228122	286141
865200	603223	299910	392424	727025	502882	468430	546286	535942	368561	433498	437418	353093	410562	431791	389554	542878	385661	488611	359677	346730	101225	131636	69113.3	174948	174326	176305	217348	177770	297532	168680	96054	73778.4	183772	292916	269915	49311.2	44809.2	48145.2	221739	277922
866400	626823	318552	395541	747187	521176	486084	559138	550890	379740	447480	453134	367138	429075	443659	401305	557474	400190	506830	371215	366808	97776.4	127966	67209.2	169212	170492	170846	211856	172644	290173	164095	93197.1	71722.4	178658	283914	263500	47108.3	43040.4	46496.4	216190	271657
867600	648924	338134	396596	765685	536169	501933	571104	562200	391092	459414	463135	380363	448061	456031	411105	568562	414707	524228	381468	383168	94830.4	124141	64529.2	163723	167929	165819	205984	167486	282447	159903	90310	69782.1	173751	275350	256442	45169.6	41995	45177.6	209972	263918
868800	669746	357591	396301	782345	552362	518987	582942	571888	403455	471060	473576	392415	468118	469220	422516	580241	428346	541262	391315	400861	91799.2	120402	62937.6	158713	164664	160336	200551	162569	274360	154742	87378.8	67898.4	168670	266812	249647	43134.2	40487.2	43828.3	205130	257006
870000	692588	378232	397134	797349	568040	533905	593272	581105	416511	480460	483770	403099	488074	477450	431761	589681	441470	558468	398115	418123	89275.2	117253	60570.4	153237	161488	155394	194415	156831	266736	150162	84861.6	66144.2	163167	259234	243161	41746	38770.4	42308	200790	251856
871200	710808	397334	394603	808308	585238	548632	601237	587427	430495	489884	490139	412686	510156	487785	441066	596400	453392	572929	405703	431955	86994.2	114137	58704.8	148089	158302	151006	188687	153167	260021	146143	82467.5	64296	158601	251188	237264	39892.1	37609.2	41155	195360	243878
872400	731467	417086	393868	823567	600683	563909	610716	591690	447050	498640	496390	420989	531213	497386	447874	603122	463365	588724	411840	444920	85059.2	110948	56678	144450	154658	146560	182940	148787	251994	141940	79501.6	62616.7	153728	243541	231815	38352.8	36761.3	39573.6	191291	237700
873600	750256	437084	391203	836126	612677	576616	618946	594980	462258	506142	502106	428043	551053	503686	454380	606206	473859	602384	415514	459757	83224.2	108074	54678.3	139835	150973	142498	177279	144332	245464	138017	77780.4	61547.2	149424	238650	226091	37349.2	35421.6	38648.8	188007	232376
874800	765858	455298	388697	845596	626530	586250	624615	596029	480238	512838	505022	435448	571248	510911	459568	609124	482002	614869	418413	471153	81892	105508	53054	136241	147898	139271	171673	140347	239254	134503	75309.6	59907.9	145008	231227	220508	36125.2	34118	37364.4	183900	225803
876000	781275	470611	386768	854692	638194	599179	630386	597670	497661	517778	508867	439952	591308	517082	465624	610694	490020	626043	422239	482177	80693.3	103323	51571.3	132222	144330	134970	166249	136989	232476	130178	73410.4	58904.8	141157	225818	215135	35028.4	32806.8	36345.8	181227	220392
877200	794630	486076	382827	861520	647725	607430	634957	595309	515440	521738	509144	443950	608552	520504	468944	609030	497529	636806	424313	492938	79710.8	100754	49877.2	129017	142729	132344	161535	133437	226436	126946	71760	57922	138085	219985	210141	33884.2	32167.2	35207.2	178695	215334
878400	805773	499969	378388	863716	656082	614953	639749	594703	533050	525300	509426	446790	625958	524557	473464	607971	504332	644074	424945	498424	79276.4	99090	48477.1	126358	139600	129616	156438	131350	221738	123972	70141.6	57389.6	134483	214587	206222	32851.2	31353.3	34722	176398	209886
879600	814311	509617	375156	867974	663827	621461	641689	589228	549805	526692	507928	447569	642227	526229	475955	604255	508058	652925	425290	504522	78742.8	97228.8	47635.2	123213	137494	126826	152053	128790	216171	120326	68275.4	57071.6	131644	209757	201614	31842.1	30630	33777.2	175848	205830
880800	823490	519760	368971	868155	668875	625931	645433	583345	563844	528484	505388	447926	655733	526330	477859	600396	511791	661404	425344	510663	78893.6	96149.6	46588.3	121844	135987	125779	148140	127112	212378	118110	67418	56524.6	129368	206128	198528	30776.4	29879.2	32972.8	175001	203153
882000	828107	526093	365128	866538	671732	629869	644328	577941	578075	528941	503898	447432	668858	528569	478047	595128	516479	664892	423754	514034	79730.8	95429.2	45429.2	120350	134817	123551	143554	125864	208347	115954	66037.5	56298	127279	202165	195959	29870.4	29607.2	32530.4	174278	199713
883200	830346	530348	361213	865395	674740	632601	643908	571169	589601	529037	499366	445528	677948	525773	478890	591016	517643	668183	420806	517677	80706.4	94712.4	44870.8	118573	134187	122342	140134	125148	206058	113790	65562.4	56087.9	125682	200761	194205	29027.2	29057.9	32083.6	175155	198294
884400	831127	534028	353367	862155	675224	632423	643952	563010	598178	525814	493247	443196	685234	525099	477724	583586	519658	668416	418320	518256	81650	94392	44476.8	118452	134490	122165	137472	124410	204591	113300	65284.6	56627.6	125349	198528	192811	28513.8	28662	31687.5	175417	197150
885600	829366	533526	348278	853617	673684	632292	640722	554109	606026	523135	487290	438987	690479	523566	475771	577116	520600	666892	414509	518820	83563.2	94778.3	44522.8	118706	133915	122312	135248	125306	203517	112444	65231.6	56911.3	125383	197577	191558	28037.6	28581.7	31583.2	177503	196677
886800	826854	531771	341466	846176	670452	630660	638106	544321	609785	519659	480769	434112	691747	522307	474316	569096	519705	665393	410138	518572	85455.8	95280.8	44245.4	119041	135402	122832	133018	125707	203770	111941	65503.3	57705.6	125486	197142	193309	27624.8	28307.2	31775.4	179664	198323
888000	819649	528250	331335	831998	663929	626774	635307	536378	612954	517564	474356	430430	691702	516944	471236	560227	520123	659728	407090	518662	87938	96308.8	44557.2	121066	137204	124902	131952	126780	204558	112240	66256.8	58570.8	126690	197682	193370	27452	28511.6	31711.2	181830	200080
889200	808707	521479	323611	819126	656030	621792	629840	525600	613582	512921	464305	425248	687723	513122	467542	551084	517461	654733	401901	514176	90885.4	97646	45059.2	122747	138966	126390	131630	128740	206320	112892	66487.2	59947.6	128084	198937	196333	27568.8	28523.6	31880	186286	202873
890400	796109	514387	314406	804778	647352	616393	622972	513962	610028	506086	456302	419015	681753	506728	461593	540849	514685	645719	396897	510462	93773.2	99115.8	45514	125634	141780	128935	131399	130738	209364	113674	68055.2	61288.4	130254	202055	198752	27522.5	28870.4	32414.4	190752	208039
891600	780403	504244	304840	785837	636652	610563	616866	503945	605999	498935	449560	414452	673126	501728	457414	530980	511080	636069	391162	507494	97434.4	101579	46227.1	129269	145650	132748	132468	133883	214005	115462	69379.2	63009.6	133225	205032	202161	27552.8	29160.8	32910.4	195092	213765
892800	765700	492589	295473	766467	623520	603235	609083	492315	599113	492933	438377	407694	662204	495178	452284	521644	505849	624905	384473	501941	100768	104040	47172	133240	149606	136178	134606	136821	218096	118161	71634.6	64793.2	136482	207798	206167	27903.3	29614.4	33196.8	200182	220220
894000	748563	480592	283538	744372	611822	593723	600555	479385	588292	484708	429057	401776	650103	487232	446685	510062	502242	612086	377141	495503	104480	107231	48107.5	137126	154180	141163	136022	139708	223248	120731	73133.2	66320.4	140446	213864	210647	28256	30297.9	33964.8	205639	226428
895200	728844	466772	271453	721432	595830	583673	592445	468928	578760	476727	418118	394819	635461	480311	438782	499621	495986	597948	370443	488928	108213	110025	49712.8	142937	158724	145724	139872	144024	230580	124554	75271.3	67810.4	145213	218890	215995	28885	30818.8	35066.3	211744	233757
896400	707365	453720	261557	698070	579727	575489	581752	457100	565356	466820	408217	388481	618642	472398	431821	487808	488004	583173	361144	481538	112458	114032	51010.4	147647	162875	150854	143504	147036	237988	127968	76662.8	69679.2	150150	224403	222740	29425.6	31628.3	35999.6	217782	242384
897600	687952	440036	249092	673517	563076	565321	570486	444746	551503	458382	397371	381190	601394	464680	424097	478255	482067	567339	354220	473459	115938	117604	52830.8	153265	168479	156985	147907	151486	246495	132878	79543.3	72208.8	156138	230658	228589	29860	32378.8	37046.3	224497	251010
898800	664576	424670	238543	646919	546166	554400	558866	433483	536367	450128	386886	372802	582806	456418	416022	468440	474898	551491	347279	465215	119888	120969	54302	159194	174408	162818	153767	156189	254830	136608	82141.6	74546.3	162131	236861	235070	30614	33214.2	37744	229753	259750
900000	643220	411226	228002	624174	529565	542322	546830	422904	520087	439930	376985	364804	563276	446723	408114	456381	465682	535230	339436	456282	123340	125284	55697.9	164574	179285	168720	159922	160584	264177	140900	84270.4	76167.6	168045	244401	242555	31620.4	34013.6	39026.3	236139	269693
901200	620847	396901	216113	597807	513435	530962	534308	411170	502957	429220	365880	356724	543015	438071	398890	445713	457538	518971	333393	447697	127342	128565	57634	169913	185188	174746	166340	165143	273398	145982	86501.6	78436.7	174664	252331	250065	32137.6	35000	40159.2	241223	280474
902400	600490	381716	205558	575257	496042	520822	523388	399124	486200	418726	354785	347724	522121	430267	391058	436191	448536	502755	324929	438776	130235	132418	59150.8	175721	190370	180342	172242	169009	282430	150074	88570	80497.2	181000	258338	256995	33084	35730	41064.6	246627	290836
903600	580500	366682	196624	553906	479402	507740	511132	388199	469249	408876	345778	339593	502550	422221	382380	426518	438786	486632	318391	429778	133057	136188	61240.8	181012	195455	185049	178716	173374	291314	155112	90985.6	82254.8	188158	266074	265249	34237.5	36892.4	42352	252588	301024
904800	559022	353102	185763	530358	462797	494534	499594	377677	451957	399872	335787	331913	482343	413369	373170	415083	429957	470468	310880	420789	135358	139675	63052.1	185072	200869	189817	184883	177537	301298	160814	93195.6	83595.2	194140	273414	272019	34984.8	37743.3	43462.4	255968	309255
906000	539429	337904	177809	508366	446734	483150	490029	367253	434558	388172	326427	324029	462216	405685	364008	406246	419681	454300	302716	410117	137008	142385	64272	189275	205905	193827	191032	181664	308973	165156	94651.7	84756.8	198385	280333	278182	35910	38642.8	44172.8	259936	317318
907200	520010	323768	169673	488204	432297	470707	476230	357723	417212	378980	316330	314999	442138	396486	354626	396595	409023	439036	295750	402460	138648	145280	66282.5	193432	211033	197699	196706	184487	316338	169128	96967.6	85233.3	203248	287438	284663	36785.6	39492.1	45150.4	263716	325012
908400	501252	311343	162875	466992	417320	458668	464546	348354	399034	368472	306692	307807	423507	389064	344949	384578	398149	419716	285080	388526	136531	143089	65507.2	190816	212173	193056	193526	174579	308210	159783	91996.3	78861.6	189715	267889	266618	35215.4	35927.6	41353.8	233541	281877
909600	455379	261606	161347	417972	369080	393628	403251	275675	361172	302098	242454	243346	346821	322435	280731	306099	327801	331277	195236	288625	86809.6	87604	40558	118854	149285	118740	119616	91777.6	189986	86587.1	53128.8	41721.7	103702	146614	147634	20418.8	18228.3	22240	117996	137589
910800	331491	174125	140147	300425	262176	272046	284823	173531	259018	201168	152388	142778	240860	233792	202679	215742	230573	228244	121625	174456	38603.3	38017.2	17956	53072.9	72549.6	55298.3	57047.6	40844.2	87823.6	38834.8	25268.8	19040	49722.9	68042	71664.8	10030	8611.6	11173.3	57450.8	67361.6
912000	263790	140299	125797	242813	219798	228320	246278	146098	199184	174403	124679	112924	208375	206673	184152	194454	208861	199255	104352	144458	24371.6	24905	11974	32877.6	45610.4	35307.6	39232.1	27405.6	55661.6	26575.2	16768.8	13099.6	34469.6	45340	51016	6711.2	5847.92	7648	38213.8	47326.4
913200	246164	130059	122175	220011	206294	211250	236505	136119	176575	168400	111905	103297	195862	192093	176140	184465	199900	187973	96702	134178	18035.8	19286.4	9151.25	24008.4	37220	26343.3	31283.6	20943.8	41824	21042.4	12143.3	10186	28435.4	34276.8	42295	5087.6	4637.2	5993.75	29712.4	39433.3
914400	237648	125597	120591	210507	195744	201652	229942	129242	165481	162625	103732	95756.7	184500	180783	167878	178373	189885	178882	91895.6	127325	14358.8	16280.8	7560.8	19057.1	34441.6	21708.8	27165	17352.8	35909.2	18029.2	9669.6	8592.08	24670	29088.8	37426.4	4090	3829.6	5003.2	24748.3	34380
915600	227763	119800	120549	201340	186925	193975	225030	126899	155819	159190	99358.8	92177.2	175673	175048	164506	176174	183463	172958	89340	121858	12642.5	14637.2	6767.92	16643.6	34429.2	18916.8	25021.6	15837.5	32707.2	16732.1	8335.6	7979.2	23536.3	27324	36896.7	3574.4	3504	4550	22998	32892.1
916800	221679	115638	121856	194517	179664	187180	219154	123365	145654	154174	94903.6	88905.8	166558	171904	163149	176662	177927	170329	88278.3	119474	12080.4	14131.3	6443.2	15630.4	36865.2	18113.2	24668.8	15130.4	31981.3	16424	7754.4	7723.6	23254.8	26418.8	37406.8	3272.08	3331.2	4382	22503.8	33506.8
918000	216856	113148	123673	191137	174499	183318	212658	121155	138405	150741	92389.6	85918.8	157628	167971	160228	175463	172041	164675	85826	115779	11744	13886	6373.75	15152.4	40144.6	17824	25288.8	14861.3	33160.8	16515	7443.2	7696.4	23660	26781.6	38847.9	3107.6	3296.67	4380.4	22046.8	34441.7
919200	208825	109684	123431	185170	168463	178309	205303	118778	131071	149894	90104.4	84767.5	149914	165115	158186	174374	167023	159969	84739.2	112983	11627.2	14043.3	6380.4	15007.9	44058.8	17604.2	25948	14961.2	33894.6	17286.4	7349.17	7978.8	24667.2	27775	41514	3005.42	3269.2	4502.8	22535.6	35815.2
920400	202026	105135	121623	177572	160910	171146	195313	114250	122339	146795	87120.8	82471.2	142746	160503	154621	171265	163082	155851	83505.2	111913	11779.6	14538	6598.33	15257.2	47545.4	17658.4	26850	14766.4	34846	17695	7323.2	8140.42	25184	28254.8	43025.4	3003.2	3355.42	4607.2	22996	37759.6
921600	195485	101435	119373	171710	155496	165094	187350	108869	114408	142050	84046.8	79705	134070	152575	149032	164520	157159	149800	80495.4	108684	11952.5	15248.4	6828.4	15365	52031.6	18311.3	28388.4	14936.4	37047.1	18736	7521.25	8417.6	26243.8	29664.8	45201.6	3047.5	3403.2	4674.58	23723.6	38926.8
922800	186057	96712	116741	163674	148888	158794	179219	104283	107091	139287	81244.4	77669.6	129142	149118	146689	160558	154700	148008	79939.2	108589	13162.4	17408.8	7779.6	17541.6	61225.8	21182.8	34990.8	18270	45058.4	24704.6	9290	11274.6	35698.4	39768.8	62903.2	3861.2	4699.17	6553.2	34204.6	61189.6
924000	206568	107596	126622	182215	170490	177541	208852	120010	117909	164798	94771.6	93357.2	150322	173129	177234	189805	183926	180006	96986.3	137288	25230.8	36132.4	15120.4	34313.3	111105	41544.6	69742.4	35663.3	88882	52208.4	17490.4	23471.6	70976.3	80869.2	121170	6838.75	9283.2	12175.4	70764.8	122701
925200	247585	129375	139546	219296	205326	215922	250819	144390	142965	197297	118629	123578	177485	206626	209650	223504	218510	219276	123008	181323	47884	70054.6	28571.2	67221.6	182849	80088.8	123503	67038	167526	98149.6	32890.4	43406.7	123461	152550	198354	12372.4	17365	21453.2	131878	210119
926400	279743	149938	143775	247014	232843	252205	282960	170744	166050	224306	144786	157380	196175	235340	230790	249688	246200	249403	152289	229208	77310.8	110789	45773.3	111196	248365	129701	177598	106253	258122	150568	53602.1	65128	178298	236551	268100	20217.6	27337.2	32369.6	200802	297915
927600	298438	164896	137586	263185	245997	278892	299563	192522	181135	237655	167647	186404	203990	256280	235931	269102	259494	260680	179845	259996	102397	139541	59785.6	150540	287298	168762	212282	137859	328695	182702	73500	77835	209538	293017	303006	28347.2	34668.8	40426.4	240868	339272
928800	305065	163467	128859	259696	237342	287703	288221	192728	178580	234023	177397	194131	197805	259666	229473	276628	255654	253240	190195	265238	117784	154340	68635.4	176031	310879	191579	233779	160812	367268	200620	87885.2	84892	227358	322392	322511	34231.2	39900.8	46239.2	262178	364094
930000	293730	158988	122166	248067	226360	280485	273533	187563	169048	225650	175921	194404	190738	250942	220682	267693	247885	243292	189499	262334	126036	164240	75181.2	190949	327352	205110	248861	176838	383981	210748	96678	89154.8	238541	339770	335987	39556.7	44028.4	50601.2	274528	381170
931200	280412	155778	118449	237573	217508	268391	259614	182012	158738	217538	169416	192061	183046	239945	211289	253443	239144	233565	182122	255361	128750	171487	79199.2	199195	338147	214885	256376	187426	392582	216626	102545	91346.4	247187	348663	346539	43809.6	46911.7	53832.4	280536	390179
932400	265999	150678	116058	227458	208797	258070	246903	178016	149974	210402	162158	188319	177049	229810	203076	239734	229983	225215	174343	244533	130744	175738	82124.8	204723	343635	220361	263058	194384	394060	218381	105810	92399.2	250722	351303	351498	47284.2	49025.2	55512	282447	390676
933600	252871	145003	112977	218349	200601	248245	236061	171383	141272	202846	155401	182758	170778	220193	194394	225767	220875	216720	165904	232323	129542	177980	83152.9	206964	344631	223304	263812	196109	390778	217440	108092	91907.9	250986	350139	351449	49670	49948.3	56833.2	281486	388624
934800	240150	139780	108612	209265	193478	238307	227816	164798	133951	194254	148124	176628	164883	209892	186345	212325	212555	209437	158438	221456	128347	178076	83724.4	206949	343746	224406	263612	195635	386230	214402	109006	91070.8	249531	347529	348602	51552.1	50362	56606.7	279422	384414
936000	228368	133782	104882	200317	187260	229566	219833	157777	127015	185018	141414	169106	159709	201349	179250	200978	203718	202973	150850	210075	126541	176648	83287.2	205892	339601	223323	262916	194626	379022	210790	109278	89601.3	246276	342469	343930	52260.4	49737.5	56759.2	275028	376233
937200	219071	127644	101233	193236	180644	222315	212301	149822	120511	177134	134654	160826	155348	193730	171810	191296	195550	196435	144053	200761	124618	174877	82792.8	203460	333726	221352	259952	192006	371729	206748	108278	88203.2	242236	336930	338213	52475	48896.8	55900	272310	369034
938400	210584	124304	98613.8	186684	174850	216176	205836	144103	114679	170317	129185	154077	151423	187152	165448	183656	188529	190668	137759	192623	122908	172662	81850.4	201022	328957	219335	258070	190456	365740	203572	107538	86519.2	239598	332444	333921	52236.8	48312.5	54953.6	269647	363419
939600	203870	119864	96604.8	182180	170393	211186	201485	139609	110585	166117	124274	148975	147824	182078	160230	178153	182942	185742	132575	185270	121125	169964	81082.5	199028	323006	217969	255479	189210	359571	199865	106401	84969.2	236668	326786	328806	51864.4	47348	54303.3	266573	356253
940800	198496	116261	94432.9	178842	165609	208218	197434	135570	107024	161421	121985	143814	144505	178796	156029	174544	178230	182052	128586	179650	120057	167829	81051.2	196514	317875	215439	252310	187864	352462	195862	105539	83243.8	233148	321876	323555	51393.2	46480	53847.2	264432	350076
942000	195408	112892	93000.4	174942	162282	204341	194706	131442	103362	157952	117997	139692	142955	175391	152505	170998	174382	178655	124626	175944	117869	164345	79615.8	194189	312981	212709	248588	185762	347646	192230	104731	81640.4	230795	316766	318667	50527.2	45557.2	52742.9	262242	345513
943200	192576	110164	92079.2	173195	159412	201227	191945	129192	100517	155545	115435	135956	140823	172694	149560	169146	170164	175462	121623	171086	117567	162489	78496.4	192725	307030	210158	245340	184516	342396	189514	102903	80163.2	228062	312183	314306	49931.7	44118.8	52296	259066	338924
944400	191769	107467	92294	172599	158004	199734	191316	127298	98274.8	154114	113542	132950	139669	171694	147916	167858	167031	174233	118683	167872	116075	159193	77167.1	189739	302648	207317	241668	182105	336491	186203	101682	78901.6	224505	307593	309073	49154.4	43230	51415.6	257134	334958
945600	190672	105865	93785.2	171206	157091	198415	191338	125605	97270.8	153059	111682	130162	139061	170977	146770	168177	164914	172872	116046	164680	114398	156289	76150.8	186681	298843	203631	239514	179992	332467	183428	100349	77304	221672	304394	305261	48210.8	42155.2	50667.2	253729	328562
946800	190770	104153	96506.7	171823	157520	198611	191526	124924	95850	154226	110658	128472	139013	172187	147116	169626	162351	173904	114494	161894	112758	154119	75135.8	184434	294893	199806	235785	178659	327010	180183	99427.2	76090	217923	297990	299882	47342	41221.3	49630	251786	322990
948000	191859	103322	100925	174368	158105	198844	192943	125348	96675	154662	110133	125954	139706	172587	146935	171199	161430	175086	112889	160748	111720	150990	73592.5	181161	291214	196159	231452	175408	321625	177493	98018.3	74118.4	214334	293011	295248	46298	40317.6	48623.3	249614	317273
949200	194166	102400	106248	177695	160282	199570	195595	126990	98034.4	156275	110034	124906	141007	173927	149278	174396	160994	177984	112153	159020	109864	148123	72468.4	178460	288485	193084	228257	173172	317699	174365	96704.8	73121.7	210373	287298	290895	45149.2	39243.3	48364.4	245582	311884
950400	197618	102468	114756	183504	164122	202256	198762	128959	100063	159906	111144	125278	143278	176178	150188	178592	160178	182143	111745	158797	107504	145334	71093.8	174464	284960	188725	223945	170666	310994	170951	95064.2	71648.4	206292	282014	285654	44368.4	38301.2	47259.6	241228	305984
951600	202313	102508	124503	191395	168552	205687	203213	131960	104552	163813	112103	125145	146585	179244	152405	184041	159949	186874	112223	159275	105771	142200	69972	171253	281319	185372	219799	168443	306873	168741	93855.6	70137.1	203087	276892	280690	43340	37413.8	46181.6	238220	300780
952800	207407	103408	136942	201102	175080	209500	208219	136750	109930	168406	114584	126207	149484	183754	155963	190527	161713	193407	113715	160048	103566	138948	68489.2	167842	276892	181807	216190	165920	301111	165528	92047.6	68429.2	199030	270462	275413	42316	36438.4	45451.3	234182	294072
954000	214678	104644	151046	211428	182120	215381	213803	142308	117252	174241	117459	127878	154244	189033	159472	197332	163475	201272	114915	161315	101087	136307	67129.2	164745	272435	177324	211641	162209	295471	162430	90482.8	67016.4	194679	265259	269757	41126.7	35368.8	44472.8	229606	288080
955200	223013	107399	166748	224250	191062	222486	221038	149586	125369	180493	121578	130466	158573	194580	163852	205524	166134	210937	118334	164882	99052.9	133537	65690	161134	269315	173504	207174	159940	291028	159069	88906.8	65215.2	191221	259253	263823	40398.4	34566	43679.6	225414	282855
956400	231846	109958	184677	239384	200570	229502	228693	157178	135560	188551	126496	134172	165205	201622	168906	214223	169454	220094	121380	168606	96878.8	129956	64344.4	158023	265060	169473	203022	156995	285918	155741	86919.2	63662	187010	252850	257729	39338.3	33814.4	42714	220562	276597
957600	242339	113227	203918	256282	212520	238632	237589	166480	146782	196786	132710	138405	171972	209818	174206	223258	173904	232038	125681	174004	94422	127214	63298.8	154329	260631	165521	197946	153823	280372	152617	85316.4	62370.8	183090	247447	252990	38546	32969.6	42145.2	216506	270850
958800	254057	117860	223733	273937	224971	248255	248039	175845	158813	206133	139210	144704	179360	217840	179657	234162	180036	242992	132262	180836	92141.3	123918	61582.8	151272	257950	161882	194277	150705	274408	150698	83850	60685.6	179366	241892	247620	37515	32162	41218.3	211762	264771
960000	267466	122500	244691	293274	238852	258506	259252	187571	171687	215700	147138	150791	187297	228299	186553	246030	186110	256147	137937	187667	89577.6	120932	60576.8	147290	253315	157278	189645	147604	268245	147335	81762	59242.9	175536	235303	241283	36582	31103.3	40438.4	207840	258066
961200	282674	128354	265530	313187	255883	270384	270916	199317	184993	225144	155584	158479	195370	236975	192495	256115	193922	269034	145605	196194	86625.8	118058	59337.6	143734	250154	152993	184546	144118	262605	143840	79841.7	57535.6	171208	230509	236522	35590.4	30726	39791.3	203349	252348
962400	297927	134658	285645	333223	270788	280815	283800	210493	197657	235580	165046	168258	204470	247800	200118	267445	202978	283370	153741	205512	84399.6	114921	58083.6	140323	247203	149670	180005	141396	256072	140902	78011.2	56098.3	167435	223392	230157	34674.4	30039.2	38828	198205	247009
963600	312784	142021	306294	354639	286742	294173	295008	223051	210996	246471	175064	177496	215702	259607	207383	279112	213053	298896	162085	216192	81340.8	111936	56917.1	136729	243658	145131	176015	137761	250549	138025	76067.5	54572.4	163773	216798	225582	33737.6	28851.2	38212.5	193496	241448
964800	329499	150504	325684	375714	302655	306604	306758	234605	224412	256857	185732	188234	225674	268410	214328	289954	224072	313750	171290	227982	78758.8	108769	55569.6	132542	239572	141365	171140	133968	243766	134248	74253.2	53087.1	159911	212081	220998	32850.8	28076.3	37258.4	189416	235595
966000	346618	159371	341040	397082	317791	318870	318739	247094	237194	267566	196254	199124	238160	280362	221712	301966	235952	328449	181973	240258	76288.8	106157	54208.8	129804	236634	137818	167994	131139	238404	131363	72459.6	51958	155940	205738	215589	31758	27390.4	36756.7	184500	229960
967200	364863	169802	357102	418348	332853	332965	331111	258437	249228	278453	207244	211954	250344	290974	229560	312894	248351	344832	191833	253766	73695.6	102899	52875.6	125794	233549	133154	163127	127651	231692	128167	70652	50544	151333	199645	210267	31104.2	26780	35792	179079	224287
968400	384169	181775	370274	440355	348069	345271	342702	267874	261467	288130	217756	223925	263274	300374	236624	322103	260688	361057	201458	266915	70965.8	99957.2	51627.5	122367	229755	129367	158610	124104	225579	125223	68718.8	48998	147688	194380	204896	30268.8	25976.4	34914	175170	218633
969600	404449	193959	383600	462562	364871	358915	354998	280358	272144	298098	229241	236011	276964	310784	244740	331194	273669	377161	211735	280852	68384.4	97442.9	50245.2	119388	226818	125582	154935	120538	219054	121665	66649.2	47686.4	143344	188015	199518	28998.8	25265.6	34026	169805	212050
970800	425140	208070	394278	483643	381210	372228	367160	290416	284782	307625	240733	248126	292237	318896	252160	339897	286967	394131	221234	295745	66118.8	94754	48788.3	115890	223464	121549	150351	117413	212278	118610	64563.2	46278.8	139372	183024	194242	28364.8	24390	33152.8	166123	207389
972000	446192	223578	401799	504478	396733	384158	378742	299084	296963	315625	250070	261202	307656	327421	259682	349357	300653	411262	230753	309540	63480	91876.4	47410.8	112555	219831	118272	146184	114715	207273	115666	62957.1	45519.6	136148	178247	189989	27408.3	23834.4	32429.2	161516	202393
973200	468833	239969	409240	523903	413013	396576	390350	308049	309033	324366	261529	273296	324453	336721	266664	357436	312210	429089	240117	324040	61926.4	89041.2	46042.8	109728	216065	114331	142390	111209	200408	112699	60905.6	44130	132129	173013	185238	26711.6	23113.3	31530.8	156764	196309
974400	493417	257412	415002	545610	429910	408597	401443	315869	321919	330974	270518	284539	344104	343921	273956	363789	323084	446104	248214	338519	59535.4	87078.4	44876.8	106699	212742	110560	138241	107896	195626	109318	59151.7	42664.4	128401	167909	180166	25658.8	22392	30437.1	152960	192163
975600	516359	275660	418233	565175	445621	419664	412932	323546	335707	337633	280221	296140	360753	350774	280600	369870	336318	462942	256577	353430	57512	83986.7	43570.4	104323	209096	107732	134269	104908	190530	106247	57411.6	41572.5	124433	163206	175573	24831.6	21680.8	29662	148406	186477
976800	539872	294483	422044	584916	461000	429993	423557	330804	350682	345406	289571	306462	379799	357641	286877	376838	347078	479206	264140	366694	55842.9	81648.8	42033.8	101310	205399	104272	130308	101539	184106	103377	55630	40440	120521	158050	170752	23950.8	20913.6	28660.8	144283	180774
978000	561591	313943	424265	603253	474895	441736	432790	336042	365188	350690	296750	315940	399575	361977	292091	379726	355697	495356	269612	380335	54226.4	79212.9	40881.6	98340	201390	101572	126406	98268	178527	100336	53727.2	39322.9	117261	154729	166058	23136.4	20407.5	27916.4	140895	175960
979200	584840	334078	424136	618715	489673	451775	442302	340270	382278	357208	303850	326342	418353	367635	298104	384999	365880	508754	276422	392293	52812.5	77270.8	39495.8	96476.8	198047	98773.8	122670	95951.3	174105	97748.8	52303.2	38372.4	113785	150255	160920	22251.6	19679.6	27117.1	136593	171008
980400	606494	353069	427018	635169	502634	462031	451880	343927	399324	361752	309340	333666	436993	372171	302263	388534	372563	523628	281280	401841	51598.8	75385.8	38229.6	93865.4	193702	95501.2	119315	93274.8	168291	94929.6	50811.6	37536	110502	145073	156260	21432.1	19288.4	26532.4	133101	166659
981600	629365	372642	427812	650464	514880	469869	458760	345065	417144	365518	314887	339557	455471	373965	306830	391240	380934	535229	286486	412735	50070.8	73228.4	37245	91677.6	189349	92939.6	115293	90618.8	164400	92143.8	49493.6	36609.2	107136	141730	152319	20789.6	18742.4	25479.2	129849	163034
982800	649746	389673	428215	662502	525783	478124	467469	347921	436837	369180	319113	347418	473069	378588	309938	392794	388295	547953	291058	422427	49157.6	71577.1	36126	90019.2	186413	90972.4	111930	88165.6	160073	89981.2	48381.7	35990.8	104361	137683	148106	20045	18092	24683.2	126995	158756
984000	667101	405096	430076	675002	536929	485421	473164	348319	456418	373363	321532	351546	491015	381661	312486	393021	392812	559401	294031	430573	48466.4	70268.4	35323.3	88165.2	181856	89084.8	109092	86017.5	155584	87459.2	47127.6	35079.6	101501	134325	143628	19404	17687.1	23971.2	123896	154990
985200	686401	421093	430583	685092	545037	491356	479510	347935	476370	373557	325182	356173	506944	382126	315305	393095	398793	568230	296175	438189	47585	68227.6	34226.8	86604.6	178612	86858.3	105792	83992	151847	85095.2	45693.3	34461.2	98703.2	131473	140611	18670.4	17071.6	23427.9	121749	151132
986400	700311	433806	429938	693558	553668	496064	483486	347930	497442	375559	326099	359451	522095	384092	317227	394415	402677	576566	297894	443620	47503.2	67037.2	33520.8	85095.6	174370	85406	103466	82040	147961	83542.1	44832	34270.4	96699.6	128771	136648	17964	16585.4	22773.6	119311	147504
987600	713239	444530	432385	702305	560509	501596	487683	344512	516360	376278	326703	361545	536494	384918	318754	391620	404537	584967	299651	448366	47250.4	65860.8	32803.2	83700	171462	84031.7	100747	80378.8	145580	81261.2	43775.4	33578.8	94408.8	126584	133253	17579.6	16090	22208.3	118268	145262
988800	726453	455108	428630	706951	567058	506440	491475	344015	537126	375996	326892	363693	547283	385440	320033	391900	408022	591118	301026	452701	47438.4	64712.9	31886.4	83266.8	168352	83364.8	98319.2	79802.8	143254	79826.3	43091.2	33513.3	93185.2	124465	131307	17029.2	15726.7	21754	117791	142544
990000	733682	463491	427742	711364	570040	509638	494506	341652	553509	376330	325608	364016	558450	385460	319620	389840	410175	595867	301443	455134	47950.4	64448.4	31406.3	83289.2	165809	82697.9	96494	78690.4	140840	78327.6	42396.7	33127.6	91771.7	122457	128557	16238.8	15458.4	21581.3	116679	139976
991200	741680	468342	425804	714116	573169	512495	495606	338329	567491	375988	325112	363826	568035	384425	319301	387486	410629	598757	300833	458941	48365.6	63856.3	30848.4	82999.6	163236	82352.8	94870	78200.8	139109	77302.8	42165.6	33433.8	90612	121670	126543	16136.8	15239.2	21131.2	116425	138892
992400	746680	472992	420582	716155	575131	511263	495354	334539	579508	374324	323486	364655	575275	383390	319275	384390	411121	601058	299383	457673	49383.8	63680.8	30807.9	83652.4	162169	82464.2	93925.2	77702.1	138650	76955	41803.6	33465.6	90358.3	120883	125263	15688.8	14990.8	20955.4	116413	137734
993600	747966	476544	416970	714440	573986	512803	495697	332249	589629	371499	321302	364416	581480	382827	317511	381724	411217	601428	298485	457884	50442.8	63794.2	30390.8	84048.3	160455	83233.6	93050.4	77995.6	137804	76409.2	41589.6	33889.2	90732.8	120396	124778	15483.3	14882	20644.4	116996	137313
994800	748909	477655	412572	711833	572026	512842	494437	328366	598176	370221	318553	362528	585340	379519	315278	378301	410188	601126	296033	457886	52001.7	63850.4	30721.7	85029.2	160176	84244.8	92660.4	78587.5	138078	76534.2	41828	34225.6	90555	121108	124423	15188	14821.6	20490.8	118752	137868
996000	745908	475501	405175	706166	567493	509209	493364	323776	602986	365820	315006	360825	585627	376780	314184	374233	408788	598231	293897	456195	53792.4	64287.5	30446.8	86700.4	160266	86226.8	92489.2	79354.4	139547	76942	42073.8	34677.6	92110	122311	124648	15060	14617.2	20420	120232	137936
997200	740612	474159	398020	700827	563325	506762	489988	318872	607687	362627	311263	356982	585944	373654	311620	369734	406788	595804	290908	452812	55596.4	65238	30882.1	88312.8	161377	87811.6	93222.8	80465.8	140941	77842.9	42520	35627.5	93192.8	123950	125181	15114.8	14739.6	20457.6	122952	139614
998400	733788	469810	389218	692298	557798	503262	487902	312845	605541	358690	306964	352862	583571	369024	309602	365661	403410	590674	288162	449068	57403.8	66398.8	31289.6	90320.8	162323	89825	94110.8	81630.8	143707	79309.6	43125.8	36538.4	95295.6	125676	127143	14812.5	14764.4	20653.8	126402	141608
999600	723775	465387	377206	680959	549426	497769	483520	308144	603781	355413	303183	349820	578948	364596	305980	361274	400652	583770	284581	444800	59718	68264.8	31641.2	92216.4	164686	92673.2	96105.4	83566.8	146878	80894.6	43856.8	37299.2	97593.2	127945	129097	14907.6	14868.3	20825.6	128611	144011
1000800	712540	458240	368656	668575	541768	495155	478852	303364	600042	351688	297943	345724	573559	360843	302532	356370	395666	575776	281446	439678	62431.7	69493.6	32524.4	94663.8	167301	95865	98152.4	85633.2	150384	82739.2	45086.3	38403.6	99813.8	131069	130922	15080	15044.4	21037.5	132776	147557
1002000	698836	450245	356411	655424	531304	488861	474237	297138	592356	345875	292208	341640	564890	356308	298180	351375	391216	566610	277263	433728	64844.4	71298.3	32993.2	97422.4	171134	99404.4	100456	88269.6	154938	85285.4	46249.6	39845.8	103053	134997	134758	15017.2	15240.8	21457.2	136479	151806
1003200	681654	441999	343134	639242	519811	482354	467368	291273	586273	340584	287355	336968	556502	351529	294875	346547	387649	557397	273375	428351	67616.3	74025.2	33671.7	100586	175456	103215	103716	90990	160323	88310.8	47569.6	41299.2	107460	139054	138750	15380.4	15401.6	21940.8	140859	156026
1004400	664982	432805	330312	623283	509279	476764	461122	285557	574884	334890	282290	332753	546526	347013	290391	341573	381470	546309	269286	421710	69590.4	76249.6	34729.2	102954	180289	107025	107338	93591.2	165419	91575.2	49233.2	42516.7	110888	144072	143476	15692.8	15636.3	22227.2	145782	161722
1005600	647909	423191	316828	605088	495888	467467	454823	279943	563157	327839	276085	328333	534480	341138	284653	335550	375198	534616	263936	415658	72282.9	78775.6	35742.1	105780	185477	111200	111141	96041.3	170748	95424.4	50755.2	44399.2	115849	149056	147960	15988.4	15972.8	22715.8	150565	168035
1006800	628071	412276	302030	588394	481738	459483	447143	275323	550046	322468	270141	323243	522752	335756	280255	330386	368848	521102	258578	407992	74524.8	81287.9	36814.4	108560	190671	115006	115315	98852.4	176094	99466.8	52384.4	45689.6	120170	153676	153113	16286.7	16309.2	23328.8	154462	173668
1008000	607717	398903	289521	569822	468081	453334	437851	269012	536925	315520	265177	317552	509198	330166	274894	324280	361785	509202	253588	401270	76304.6	84135.2	37732.5	110720	196508	118589	119520	101983	181641	102532	54064	47026	124519	159240	158881	16850	16580.8	23973.2	160149	179997
1009200	586977	388037	275578	551711	453119	441709	429723	262481	522237	309025	259987	313071	494915	324763	270465	318554	356029	493923	248359	394222	78466.8	86373.3	38766	113538	203162	122822	124295	105183	188575	106708	56130	48622	129442	164578	163966	17270.4	17015.2	24662	164343	186543
1010400	565316	375592	262680	532548	438124	432861	421504	257050	507330	302554	254500	307246	481188	320089	265120	314032	349526	481735	242973	386061	80038.8	89057.6	39982.5	115436	209668	125927	128996	107640	193946	111378	57406.4	50063.3	133545	169226	169872	17957.2	17562.5	25420	168586	192268
1011600	544581	362879	250661	514851	424148	424739	413248	251670	490793	295292	247314	301294	465350	312790	259700	308412	342039	467972	237219	378716	81677.5	91031.2	40713.6	117093	216165	129047	132690	110251	199575	114909	59275.8	51115.2	137248	174963	175984	18330.8	17799.2	25867.5	172551	198326
1012800	524181	353028	237896	495072	408947	414719	404566	245423	476106	288180	242133	296037	451243	307516	254709	303731	335434	453748	231707	370321	83073.6	93274.4	42118	119116	221955	131939	136890	113077	205320	118806	60834	52363.3	141756	179072	181361	18974.4	18152.5	26314.8	177127	203226
1014000	504352	340384	227669	477679	395917	406700	396030	240969	460360	283218	237108	290593	437784	302666	249198	298860	328884	442058	227093	363182	84325.4	95816.8	43213.6	120352	229248	134682	140914	115030	210186	122102	62305.8	53734.4	145696	183699	186417	19392.9	18572	27101.3	180034	208959
1015200	483945	329186	216406	461126	382325	396387	385258	235065	443771	275391	231508	284164	423033	295625	244141	294966	322054	427478	222303	355513	85264	97396.7	44238.4	121445	235547	137092	144258	116913	215056	125240	64341.6	54350	149841	187909	190522	19843.2	18840	27953.6	182704	213348
1016400	464896	317220	208712	443645	368772	388250	377031	230891	428005	269736	225413	278264	407989	289619	238316	289305	312152	413053	213409	344227	83583.8	96226.4	43612.5	118500	236437	133615	140938	111948	209000	119227	61836.3	50978.8	140109	175195	179052	18860.8	17377.2	25530	163250	184311
1017600	428383	271388	203829	398708	323519	343302	327890	187029	390826	224116	183490	229048	344538	239885	198391	236625	260931	327810	147993	269838	55022.8	60099.2	27918.8	74500.8	167043	84996.8	88472.9	60702.4	129214	65478	37466.8	27707.1	77969.2	96873.8	99882.8	11029.6	8927.5	14162.8	82563.3	89375.2
1018800	318009	177935	173794	289814	226041	235919	230386	117516	283103	150382	115040	137995	244731	169873	143928	169588	181428	223595	91457.6	167835	24658.8	26036.4	12546.7	32299.2	81136.8	39258.8	41604.4	26257.5	57877.2	28844.4	17802	12842.4	36740	44185.6	47654.6	5343.2	4052	6968.75	39051.2	42732.1
1020000	249749	138139	149598	232911	185895	192548	199218	96915.6	216632	129423	92524.4	107365	213326	149186	132290	150733	162255	197293	77106.4	137135	15618.8	16585.8	8253.6	19627.9	50414.8	25182.4	27848.8	17684	36806.7	19460.8	11792.8	8872.5	25385.2	28854.6	33542.8	3500	2766	4733.2	25770.4	29490.8
1021200	229724	129103	144718	210765	173099	176533	190170	90027.2	191871	124313	81650.8	96657.2	201659	137897	126430	142713	153722	186060	70182	124993	11282.5	12516	6110.83	13651.6	40578.3	18013.6	21743.6	13181.7	26900.4	14764.2	8594	6655.2	20149.2	21512.8	26889.2	2533.6	2167.6	3564.4	19920.8	23687.9
1022400	215211	125142	144774	200277	163097	168676	182635	84681.2	178397	120223	74952.4	89974.2	189572	128845	120078	136220	146603	175994	66297.5	118533	8817.6	10283.3	4934.4	10716.3	37496	14490.4	18241.6	10746.4	22585.4	12289.6	6965	5448.4	17184.4	17623.8	23323.6	2125	1750.4	2944.4	16390.8	20198
1023600	201648	119290	145646	189630	155180	162621	177408	81548.3	168298	118921	70920.4	85962.4	180105	124827	116691	134432	141716	168198	63519.2	113768	7677.6	9120.8	4376.25	9111.2	37868.3	12441.2	16428.8	9467.92	20268.8	11114.2	5974	5004.17	16037.2	16345.6	22043.3	1869.6	1589.17	2631.6	15087.6	19146.7
1024800	191695	114489	146262	183386	148425	158188	172028	78139.2	158530	117638	67690.4	82870.4	171713	122115	114520	132959	137667	163588	62905	110553	7182.08	8762.4	4032.8	8452.92	39878.4	11465	15539.6	8766	19407.5	10786.8	5461.67	4713.6	15411.6	15228	21968	1640	1492	2493.75	14578	19048.4
1026000	183103	111496	147214	179800	143839	155117	168318	75495.4	149887	116687	65525.2	80818.4	163275	120015	111096	130546	134439	157881	61409.2	108516	6811.2	8759.2	3984	7962.4	43368.3	10992.8	15640.8	8565.2	19382.8	10750.8	5303.2	4748.33	15308.8	15380.4	22461.3	1532	1417.08	2414	14241.6	19198.8
1027200	172215	106997	145047	171432	138164	151752	163311	73300.4	142097	115501	64186	79776.7	155990	118061	108672	128708	130650	152280	60564.2	106653	6593.33	8722.4	3940	7786.67	47065.2	10633.3	15809.6	8354.4	19526	10942	5226.67	4776	15783.8	15646.4	23726.4	1502.08	1442	2487.5	14578.8	19840.4
1028400	164751	103405	141572	164832	131053	146710	157577	69542.9	134131	111724	61600	78817.6	148538	114591	105661	125640	128930	146934	59749.6	104677	6673.6	8981.67	3975.6	7728.4	50720	10624.8	16451.7	8250	20240.8	11276.7	5259.2	4959.58	16292	15685	24252.4	1453.2	1423.33	2552.4	14605.4	20677.2
1029600	155256	99335.4	137026	158224	125579	141883	151929	66633.2	125628	109007	59790	76867.2	140238	110457	101474	120800	124800	140404	58527.5	102452	6466.25	9529.6	4058.75	7697.2	54572	10759.6	17444.4	8341.25	21520	11889.6	5490	5169.2	17025	16488.8	25804	1438.75	1430.8	2641.25	15194.8	21794.8
1030800	146694	94782	131950	150605	119917	136953	146405	63769.6	117992	106364	58424	76168.4	134720	108124	99795	118830	123768	138238	58657.6	102988	7170.8	10755.4	4606	8420.4	64301.3	12308	21419.2	9835.6	26162	15533.2	6710	7085.83	23200.4	21491.3	35838.8	1818.4	1880.83	3589.6	22125.4	34569.6
1032000	160655	105796	142942	167466	138113	153888	171721	72776	129599	126202	67651.3	92838	156851	126354	120585	139301	147510	169706	71535.4	130080	13093.8	22269.6	8925.42	16267.2	117071	23889.6	43022	18643.3	52848	33289.2	12594.2	14710.8	47744.2	44914.4	70687.2	3062.4	3684.4	6649.17	46379.6	72325
1033200	190427	128517	159488	202002	167770	188749	209222	85847.1	157769	152709	85678	123349	183497	150334	142262	164957	178014	208502	92258.8	171567	24900	44098.8	17107.6	31933.2	194949	46637.2	78940	35486.8	103441	65060.8	23830	27704.6	85643.2	86926.7	119680	5555.2	6734.17	11636.4	88595.4	129776
1034400	212951	150312	168532	228920	190383	223725	240498	99048	184905	173520	107540	159209	202464	172356	158726	185015	202947	238835	118563	214416	40265	71973.2	28065.8	53682.8	270197	76840.4	118723	58362.5	165410	103630	39088.4	42816.8	128068	138855	168584	9324.4	11275.6	17841.7	140229	192185
1035600	223716	166497	164662	242532	202154	249623	256410	109938	204989	184302	130801	189752	209712	189222	165754	200405	215801	250077	144445	241296	53486.4	93132.9	37382.4	74242.9	316138	101174	145147	76648.4	215718	129264	53110	52519.6	152949	175452	193993	12971.3	14836.8	22852	171630	225448
1036800	221844	166174	154935	238773	195145	256042	246454	110480	204767	180299	142416	197475	202329	193316	161076	207377	214669	243293	154780	246212	62118.4	104796	43705.8	87721.2	342340	115618	161949	89932.5	243008	145098	64199.2	58100	167936	195272	210332	16192.8	17416	26539.2	189086	247409
1038000	213492	160988	145162	227954	186327	248659	234295	108789	195526	174308	142537	197498	195608	187974	155131	201783	209519	234817	153896	245348	67203.2	112901	48584.8	96120.8	361829	124712	173407	101014	257019	154802	70891.3	61740	177838	207964	222773	18703.3	19590	29290.8	200377	262660
1039200	203972	157088	139568	219234	178593	238175	221533	106514	185764	167836	138826	195480	187244	179842	148884	193072	204080	226028	149021	238831	70063.2	118410	51519.2	102147	373618	131309	181136	108725	264396	161730	75989.6	63392.5	184981	214423	231923	20698.4	21133.8	31404.4	206107	272113
1040400	195214	152758	135770	209558	170854	227263	210134	103382	176170	163426	133764	191615	179894	173437	143480	185939	196565	217175	142335	229062	71623.8	122787	53365.2	106608	380185	136314	186878	113974	266852	165758	79462.1	65082	189204	217578	236633	22452.5	22478.8	32896.3	208957	276654
1041600	186524	147465	132101	201478	163925	217573	200323	100898	166657	157978	129008	186872	172934	167390	138442	178866	188856	209442	136239	218557	72303.2	124584	55074.8	108673	380158	138615	188838	116520	266184	166630	81542	65578.3	190092	217430	236950	24003.6	23215.4	33608.8	209807	276690
1042800	177573	141246	127630	193544	157751	207834	192545	97321.6	157940	150852	124403	179067	165564	159350	133395	171996	181744	202504	129995	208357	72527.1	125105	55141.6	109813	377907	139972	189031	116759	264805	166324	82300.4	65837.6	188610	216040	235355	24925.8	23637.6	33863.8	208491	272491
1044000	170424	135022	123708	185360	151792	199463	186184	94100.8	150772	143834	118882	170849	158743	153121	128329	164756	174911	195798	123906	198768	72008	124709	55096.8	109810	371597	141127	188337	116418	261604	164434	82985.2	65542.5	187839	213927	233612	25786.8	23689.2	34333.2	206158	268424
1045200	164069	129741	120675	178824	146576	191842	179235	90824.4	143633	138294	114015	163875	153311	146484	123490	158689	167065	189755	118387	189650	71582.9	123518	54605	109519	365825	140873	186918	115080	259440	162071	82687.5	64958	184803	211244	230198	26230.8	23822	33964.2	204463	264420
1046400	159317	125070	118658	172786	141409	185252	173985	87356.7	137458	133840	109580	157278	148087	141230	119592	154018	161295	184076	113280	182296	70902.8	122302	54288	109074	359647	140976	185988	114094	256295	160453	82114.4	64233.3	183202	208065	227524	26416.8	23493.3	33791.6	201427	260815
1047600	154775	120920	116827	168132	137793	179479	170292	84446.8	132105	130055	106359	150334	144342	137306	116245	150258	155508	179469	109298	175814	70465	121348	53904.2	108479	352279	139723	183475	112516	252331	156918	81484	63228	180540	204721	224736	26282.4	23110	33477.1	199197	255530
1048800	152409	116295	115296	163881	134379	175278	166200	81848	127546	126358	102654	145040	139746	132972	113178	146362	150870	174483	105920	170224	69776.4	119681	53420.4	107748	346272	140102	180699	110940	249626	154676	80391.2	62718	178461	202690	221696	26328.8	23093.6	32598.4	197483	251453
1050000	150622	113449	114379	160060	131180	171742	163436	79487.9	123757	123169	99672.9	141390	136338	129877	111417	144250	147150	170675	102083	165076	69852.8	117562	52814.2	106883	339244	139162	177869	109953	246288	151302	79239.2	61447.2	175445	199291	218900	25974.8	22501.6	32328	194582	246518
1051200	149512	109950	113465	158194	128737	168905	161365	76757.6	120705	120960	97311.6	137020	133399	127981	109423	141810	143956	167526	99741.3	161356	69265.2	116130	52360.8	106194	333138	137496	175717	108924	242520	148365	78707.1	60660.4	173465	197220	215438	25653.8	22200.8	31776	192888	243155
1052400	148510	107564	112813	155848	127246	166992	159880	75089.6	118057	118766	95207.1	134374	131260	126093	108357	140456	141400	164599	97582	157159	68774	114305	51428.8	104973	327459	137143	173403	107364	239091	146135	77827.2	59417.1	170715	194778	212656	25433.2	21818.3	31350.8	189627	239130
1053600	148897	105504	113558	154746	125499	165592	158884	73059.6	115613	117710	93720.8	131262	128748	125512	107562	139909	139233	163824	95699.6	154837	68225.4	112755	50872	104225	322646	135572	170374	106234	234791	143184	76943.3	58199.2	167915	191322	209898	25100.8	21353.2	31036.3	187228	235138
1054800	149550	103727	115038	154375	124966	165555	158735	71530.4	114292	116830	92743.6	129118	127868	124582	107094	140462	137099	162526	94507.6	152333	67432.8	110986	50184.8	103143	316089	133620	166976	104693	230772	140140	75658.4	56936.3	164220	188348	206008	24854	21033.8	30212	184767	231051
1056000	151271	102062	118305	154756	124979	164910	158620	70035.2	113628	116225	91340	127074	126484	124825	107179	140830	135344	161508	92957.5	150267	66753.8	108312	49368.8	101850	312609	132344	164238	103180	227100	137362	74542.9	55437.2	162557	184101	203889	24282.5	20549.6	29601.7	180860	226171
1057200	153551	100512	123536	156522	126168	164545	159454	68711.7	113322	116781	89638.4	125901	125868	125858	108003	143699	134134	162699	92197.2	148155	65776.4	106302	48365.6	100410	306735	130301	161031	102007	223184	134065	73152.8	54178.3	158360	180938	200470	23799.2	20044.6	28999.2	178058	221839
1058400	157026	100085	129687	159234	127734	165716	159717	68304	114669	116860	89740.8	124670	125540	126309	108784	145468	133351	163804	91430	147165	64909.6	104182	47728.3	99112	301911	127952	158082	100214	218598	131126	72396.7	53053.6	155237	177702	197688	23529.2	19754.8	28517.1	175198	217953
1059600	160950	99874	136937	162951	130453	167488	161850	68149.6	116982	118558	89945.2	124681	126746	127916	110680	149189	134010	166596	91621.6	146892	63958.8	102480	46540.4	97764.8	297977	125760	155675	98321.2	214861	128770	71484.8	52057.5	152010	173626	193435	22899.2	19433.3	27776.8	171728	213723
1060800	167185	99500	146760	168009	134097	170438	164238	68530.8	120460	120650	90534.2	125234	127742	130632	113102	153348	134568	170288	91874	147116	62510	100128	45926.7	96389.2	293884	123573	152680	96626.7	210568	125890	70318	50843.6	148739	170372	190038	22405.6	18982.4	27236.3	168584	209256
1062000	173300	100294	158583	174261	139210	174730	167068	68392	125906	123232	91489.6	126238	130118	133406	115748	157824	135194	174870	92552.9	147952	61523.2	98066.7	44977.2	94937.9	289145	121094	149430	94966.8	207265	123040	69099.6	49623.6	146243	166704	186928	21995.8	18599.6	26703.6	165488	205415
1063200	181579	101318	171555	181397	144326	179604	170693	69008.3	132359	126301	93267.9	127503	132503	136333	118783	163509	137180	180712	94019.2	149860	60436.4	95881.6	44299.2	93795.2	285369	119516	146834	92657.9	203894	120692	67910	48531.2	143171	163492	182955	21608	18319.6	26276.4	161778	200638
1064400	190145	102972	186569	189948	150920	185562	175046	70603.2	140331	130050	95414.4	130053	136664	141467	122697	170167	140098	187298	96067.5	152609	58738.8	93765.8	43291.2	92085.4	280806	116784	144480	91307.2	199777	117820	66899.2	47500	140403	160049	178515	20849.2	17990.4	25745.6	158777	196974
1065600	199170	105092	202481	199076	158316	191153	179684	72180	149204	134322	98178.3	133434	140452	144995	127073	177098	143154	195888	99312	156775	57538.8	91754.4	42612.9	90230.4	276895	114394	141011	89596.3	196700	115050	65570.4	46262.5	137775	156889	175506	20618	17402.1	25136	155066	193273
1066800	209666	107601	220202	209453	165776	197342	186268	73712.8	158898	139050	101881	137818	145384	150238	131261	184263	147543	205168	102730	160876	56336.7	89399.2	41638.8	89301.3	272734	111875	138164	87751.2	192611	112829	64326.7	45187.2	134052	152826	170869	20095.4	17278.8	24337.9	150890	189421
1068000	220024	110951	238531	219783	174299	205838	192347	76237.5	170323	145233	106323	142648	151701	155029	136550	192514	152472	215467	107134	167307	54431.6	86999.6	40921.6	87152.4	269383	109059	135133	86029.2	188545	109777	62657.6	43939.2	130790	149505	167623	19460	16869.2	23856.8	148179	185298
1069200	232289	114965	256741	232012	183032	213625	199875	78480	181611	150185	111391	148831	157748	159557	142024	199808	158520	226262	111908	173456	52940	84916.4	39918.4	85608.3	266282	106772	131693	83796.7	185046	107348	61892.1	43027.6	128033	145767	162920	19079.6	16580.4	23140.4	143976	181113
1070400	242905	119668	276759	244466	192059	222173	208192	81610.4	193676	156981	116958	155788	164568	165632	148603	209296	165311	238877	117980	180946	51282.8	82561.3	39486	83710.8	262512	104016	128995	82194	180860	104411	60276	41612.9	124084	141878	159316	18586.4	16067.1	22786.4	140085	176426
1071600	255250	125478	296168	257902	201469	231846	216910	84274.8	206257	163273	123835	162905	172179	171019	154248	217090	173067	251390	124118	189671	49817.9	81189.2	38492.1	81926.8	258196	101724	125879	80150.4	176814	101640	59177.9	40584.8	121580	139116	155694	18265.2	15845.6	22151.7	136526	173125
1072800	267776	131651	314313	271183	211488	241279	225976	87246.7	217999	169936	130433	171200	180060	176953	160432	226490	182594	264830	131056	199676	48348	78899.2	37548.4	80644	254809	99028.8	123357	78400.8	173677	99037.6	58072	39427.9	118157	135142	151672	17826.4	15457.5	21772	132720	168377
1074000	281515	138969	332458	285398	221255	251773	235437	91166.4	230207	177090	136768	180730	189691	183023	166618	234312	191954	278427	137886	209287	46780.8	76943.6	36811.3	78358	251328	96113.8	120008	76500.8	169361	96464.6	56840.8	38195.2	115194	131536	147769	17187.2	15066	20987.9	129318	164375
1075200	295244	147742	348219	299513	231013	261490	244029	93654.8	242174	184035	144337	191020	199474	187199	172903	244197	201601	293570	145980	220715	45173.2	75250.8	35991.6	76230.4	247515	93863.6	116894	74808	165640	93814.4	55480	37531.6	112350	128225	144573	16760.4	14670.8	20612.8	125778	160784
1076400	308273	156628	363392	316092	241748	272101	254218	97026	253578	191470	152495	201438	209743	193948	179951	252235	212423	308141	154090	231196	43915.6	72993.2	35051.3	74994.4	243381	91127.2	114118	73010.4	161016	91279.6	54117.6	36204	109338	124351	140185	16228	14521.2	20160.8	121926	156070
1077600	323749	166826	377437	330814	252162	282972	263999	100280	265963	198412	159488	211367	221655	199135	184682	259601	221798	324004	162020	244317	42402	70849.6	34418.4	73017.5	239940	88030.8	110462	70786	156775	88458.8	52441.3	35502.4	105673	121229	137065	15857.1	14129.6	19408.8	118931	152611
1078800	337803	177598	388548	347015	262608	292836	273878	103064	277448	205344	167323	221674	233885	204136	190944	267342	233580	339498	170338	256243	40594	69201.2	33575	71099.6	235703	85851.2	107860	68820.8	153244	85745.8	50986.4	34267.9	103075	117543	133086	15317.2	13714.6	18976.4	114949	147926
1080000	353734	188797	400230	363890	272865	303156	283808	105491	288997	212777	174289	231763	246130	209546	196822	274106	242943	354716	177597	268294	39614.6	67481.2	32705.6	69576.3	232202	82857.9	104657	67293.6	148675	83066.8	49516.7	33191.2	99971.2	113627	129372	14868.8	13253.2	18438.3	111594	143798
1081200	369494	202542	411034	381426	284071	312495	294165	108419	300853	219098	182033	241358	259776	213678	201008	280065	253627	372529	185294	282027	38168	65561.2	31531.2	67362.8	228111	80629.6	101821	65006.4	144300	80469.2	48186	32133.8	96752	110896	125590	14385.2	12896.7	17686.8	108522	139363
1082400	385697	215738	419378	398082	295387	321814	302913	111197	313957	224886	188865	252095	275043	218972	206389	287165	264530	387715	192686	295038	36682.5	63449.6	30926.8	65316.3	223530	78393.8	99155.6	63167.6	141001	78258.4	46880.4	31505.6	94362.5	107806	121992	13923.8	12655.6	17310.8	104660	135429
1083600	401732	230578	429418	417284	306598	331147	312135	113438	327514	232355	195626	262069	289473	223077	211013	292056	272783	404484	200157	306938	35965.6	61782.1	29858.8	64022.8	219277	76102.4	95436.3	61637.6	136281	75488.4	45293.2	30455	91354.4	104083	118465	13532.4	12343.3	16707.6	101730	130909
1084800	419372	245725	437543	433803	317923	339533	321406	115624	340965	236752	202191	270900	304546	226425	214928	296076	280944	419710	206398	317352	34909.2	59940.8	28895	62336	214381	73478.3	92488.8	59445.4	132075	73057.6	44120	29417.2	88817.1	101625	115063	12971.6	11964	16001.3	98954.8	127328
1086000	436230	261988	446030	451721	329200	346312	329513	117475	356622	242063	207347	280043	320124	229751	218982	300648	289075	434947	212695	329110	33900.4	58586.3	28380	60892.8	210083	71261.2	89862.5	58205.6	128487	70979.2	42831.2	28751.3	86280.8	99226.3	111653	12583.6	11607.1	15406	95895.8	122958
1087200	451920	277814	458753	467674	340737	353708	336958	119352	373974	246994	212330	287291	336684	233455	222178	304098	295724	448448	218334	337982	32882.5	57114	27666.3	59728.8	205516	69166.3	87031.2	56763.8	124938	68366.7	41530.4	27946.4	83700.8	95958	108441	12129.2	11346.8	15071.3	93754.4	119953
1088400	468986	293721	470585	484551	351005	359291	345210	120603	390531	249313	217475	294565	351542	236330	224500	306817	303024	462234	223743	349264	32488.4	55362.9	26580	57845.8	200784	67183.2	84662.5	54756	121311	66197.6	40414.8	27402.8	81810	94135.8	105993	11762.9	11040	14524	91576.3	116243
1089600	484193	310364	475956	499174	361201	365438	351315	121878	408752	253877	221891	301800	367128	239327	227467	309152	308939	476689	229036	356803	31965.2	54306.4	25978.3	56934	196211	65513.6	82383.6	53613.8	117859	64279.6	39460.8	26444.4	79044.2	91135.6	102571	11326.4	10692	14086.4	89125.6	112235
1090800	499031	323923	485102	512801	370148	369305	357363	122876	427750	256037	224946	308168	381697	240779	229567	310408	312440	487079	232448	364862	31384.8	53216.7	25389.6	55536.7	191254	64048.4	79929.2	52233.2	114276	62354.8	38517.1	26114.4	76896	88698.3	99488	10844.2	10374.8	13694.8	87262.1	108934
1092000	512232	338517	491800	527182	378412	373323	362457	123808	446493	257628	227549	313819	395230	241836	230790	311790	316716	496599	235568	371481	31048.4	52166	24609.6	54509.6	186587	62484	77302.8	51112.5	111778	60375.8	37375.6	25724.2	74944.8	87390.8	97189.6	10515.2	10065.4	13062.8	85629.6	106496
1093200	524876	352083	498672	538680	387264	376533	368133	124484	464698	259086	229815	318759	409001	244271	231989	312174	320435	507164	238969	378427	31151.3	50920	24062	54049.6	181052	61400.4	75239.2	50090	109267	59181.6	36583.3	25168.8	73450.4	85358	94395.2	10219.6	9870	12802.9	84119.2	103196
1094400	537072	363870	505956	550638	395330	379250	371967	125215	483879	260905	232121	321742	421870	244807	233183	311843	322592	517178	241944	383002	30952.8	50063.6	23386	52996.4	175808	59960.4	72918.8	49323.6	106786	57400.8	35523.2	25054.2	71667.2	83672	92728.3	9873.6	9499.58	12426.4	83185.4	100467
1095600	547290	375395	511357	561067	401094	380042	375180	125056	501625	261358	232792	324573	433195	244657	233091	311393	324842	524054	243610	386807	31261.3	49166.8	22909.2	52693.3	171576	59051.3	71386.4	48536.4	105084	56477.6	35234.2	24565.2	70342.9	82806	90798.8	9636.67	9422.4	11985.4	82076.4	98731.6
1096800	555359	385755	515865	569803	407251	382270	378082	125054	516916	261107	234288	326004	442678	245928	233383	310546	326186	531154	244136	388253	31632	48652.5	22573.2	52303.2	167154	58680	70127.1	47806	103008	55276.7	34831.6	24451.7	69286.4	81088.8	89001.6	9218.8	9129.17	11707.6	81585.8	96272.8
1098000	563509	394160	521422	576560	411808	383045	380171	124810	533207	260430	233591	327881	452596	246144	233235	308630	326233	537334	244369	391332	32062.9	48134	22076.7	51925.2	162894	58597.9	68782	47567.1	102232	54360.8	34269.2	24470	68629.6	80628.4	87525.2	8972	9102.4	11458.3	81738.4	94402.1
1099200	569824	402970	522821	582333	417145	382519	381348	124656	545509	259693	233772	328419	461691	245781	232865	307643	326855	543047	245880	393139	32821.6	47945.8	21724.8	51957.6	158814	58312	67585	47080.4	101454	53865.6	33966.8	24432.9	67842.4	79995.8	86438.8	8794.8	8888.33	11162	81611.3	93500.8
1100400	575088	408138	526134	586741	419098	381158	382948	124560	558342	258657	232535	329540	468060	245879	232627	305977	326779	546345	245175	392399	33635.8	47541.2	21610.8	52262	156096	58562.1	67144.4	47152.1	100752	53669.2	33993.6	24434.8	67724.2	80091.2	85376.7	8547.6	8806	11132.5	81860.8	92013.3
1101600	579053	412356	526413	590225	421384	380337	382280	123976	567891	256452	232148	327452	474103	244930	230893	303487	325188	548658	243379	392436	34690	47656.7	21433.2	53023.3	153776	59349.2	66559.2	46956.8	101074	53702	33683.2	24920.4	67282.4	80201.3	85340.4	8264.58	8640.4	10902.8	83027.5	91734
1102800	580163	418004	522305	590440	423196	378113	381788	123268	575555	253568	229495	325589	478163	243969	230384	301655	323838	550136	242514	391300	35792.4	48022	21381.7	53116.4	151067	59941.2	66392.8	47315	101470	54250.4	33827.6	25309.6	67717.9	80217.6	85368.3	8145.2	8672	10772	83737.6	91679.6
1104000	579393	418956	517105	589356	424303	375318	380808	121930	580738	251671	228130	324148	480055	242691	228192	297748	321797	550557	240627	387710	37051.6	48396.3	21483.2	54300.4	149764	61009.6	66906.4	48098	102218	54636.8	33879.6	25690.4	68334.4	81175.8	85973.2	7885.83	8623.2	10612	85817.9	91618.8
1105200	580231	418944	512484	587866	422710	373068	378658	121642	583429	248090	225599	321466	481523	240637	226635	294725	319394	549608	238239	386216	38238.8	48944.4	21596.7	55398.8	149272	62246	67860.4	48675.8	103915	55726.7	34210	25996.3	69458.4	82502	86771.3	7820.8	8510.42	10702.4	87521.2	92834.6
1106400	577469	418433	503107	582756	420659	370186	375515	120714	585363	244822	223516	318574	482566	239085	225214	291285	316940	545120	235985	382341	39470	49890	21862.4	56307.9	149188	64089.2	69331.2	49493.6	106384	57027.6	34873.3	26773.6	70663.2	84284.8	88110.4	7946.67	8647.2	10790.8	89768	93942
1107600	572701	417507	494590	577371	418919	366936	374352	120339	584411	241358	220497	314766	480935	238098	223167	287196	312926	540921	234276	377526	41102.4	50922	21894	57201.2	150031	65842.4	70702.1	50646.4	108549	58815	35430.8	27387.9	72331.6	85677.6	89544.2	7717.6	8636.25	10599.6	92289.2	95234.8
1108800	567190	413205	483628	569932	415317	362174	370504	119174	580512	237118	218342	310570	479192	235604	220011	284114	308112	533487	230566	373236	42567.1	52293.6	22264.8	58354.2	152350	67864.6	72246.8	51408.8	111743	60590.8	35945.4	28447.2	74129.6	88040	91702.4	7697.08	8624.4	10808.8	95185.2	97979.6
1110000	560045	409038	469588	561140	410226	357464	366387	118289	576890	232348	213961	306976	476353	233187	217456	279817	305378	526052	227222	368018	43754.4	53535.4	22654	59888.8	155314	70112.8	74493.8	52761.6	115524	62928.3	36877.2	29416.3	76181.2	90743.3	94156	7648.4	8680.83	10933.6	98340	100335
1111200	552556	403401	456357	550860	404677	353493	361590	117134	569799	229164	211183	303468	471964	232155	215037	276759	300092	516736	224283	362248	45341.7	55379.6	23265.4	61376	159066	72835.8	76814.8	54232.1	118853	64851.6	37825.8	30360.8	78505.4	93501.2	97017.2	7740	8898.8	10999.2	101344	103693
1112400	542717	397841	441703	539566	398925	348964	356826	116343	561347	224186	208300	298538	465511	229408	211190	273174	295504	508967	221153	356599	46476.8	56970.4	23423.2	62643.2	163062	74637.2	79466.7	55484.8	123419	67588.8	38878.4	31326.3	81103.6	96231.3	99527.2	7712.8	9113.75	11294.8	104646	107071
1113600	531975	390541	424508	526473	391013	342668	351036	115308	551406	220071	204587	293554	458491	226466	208607	268370	290957	498030	216863	351264	47483.8	58489.6	23936.7	63981.6	168570	77603.8	82546.4	57092.5	127859	70419.6	39716	32335.2	84174.6	98965.6	102816	7729.2	9153.2	11470.8	108188	110129
1114800	520232	383341	408804	512807	384096	338523	344856	113933	542022	215287	199993	288375	451059	224950	205070	263952	284711	488261	212920	344418	48516.8	60313.8	24578.8	65352.9	173602	79502.8	86166.7	58250	132445	72932.4	40568.4	33536.4	87250	102272	106021	7903.33	9426.4	11756.4	111943	114462
1116000	508771	376376	391748	500047	376200	332421	338974	113383	529364	210879	196953	284138	442909	222192	202238	260133	280491	477741	209711	339252	49414	62323.6	25117.1	66899.2	180305	81861.6	90395.2	59890.4	137126	75665	41782.4	34420	90465	105302	109795	7963.2	9518	11788.4	114910	118288
1117200	495068	367860	374310	485192	367802	326879	332817	111826	517204	206094	194000	280023	433822	220400	199376	256364	275665	467572	206023	331973	50648	64051.7	25627.2	67672.9	187498	84088.4	93585.4	61206.4	141320	78534.4	42991.2	35117.1	93346.4	108610	112260	8006.67	9820.4	12104.4	117035	123262
1118400	483080	358271	358154	470293	358445	322828	327307	110550	504086	201750	189930	274369	423028	217992	195386	251563	269376	454126	201882	324933	51121.3	65804.4	26491.7	68842.4	193941	85999.2	96506.8	62373.8	145548	81057.5	43794	36124.4	95679.2	111449	114609	8193.6	9924	12417.2	120218	126805
1119600	469595	349228	341864	453831	348873	317562	320652	109634	489116	197356	185768	268548	412217	214712	191754	247138	263932	442230	198043	318778	51529.6	67353.8	26801.6	69390.8	201106	88263.2	99807.6	63208	149980	83310.8	45003.8	36860	99242	115049	117952	8292.5	10259.6	12873.2	122828	131529
1120800	454982	340780	325782	438692	341076	312457	313436	108627	476557	192794	181547	263892	401941	213282	189108	242749	258546	430975	194317	311929	52103.2	69542.4	27560	70425.2	208780	90012	102948	65040.4	153710	86576.7	45854.4	37560.8	101515	117085	120682	8448.4	10322.9	13110.8	125856	135578
1122000	441321	332709	311613	424301	331434	306738	308057	107539	461463	188599	178066	258782	391303	210140	185397	238909	253584	418588	190774	305334	52509.2	70968.4	28023.2	71161.7	215610	91378.8	105832	65926.8	157806	88773.2	46620.4	38095.6	104370	119265	123839	8570.42	10534	13505	127970	140150
1123200	427893	323941	295870	408741	322518	301835	300783	105930	448203	184160	173917	253408	379733	207487	182595	235966	247508	406430	186897	299654	52663.6	72434	28657.1	71647.2	223209	93120	108138	67102	161315	91112.5	48222.8	38775.8	107022	121850	126659	8730	10831.7	13716.4	129720	143842
1124400	412599	315493	283717	393828	312792	296527	294662	104856	432875	180333	171044	248377	368132	205268	178791	231442	241326	392195	181109	289937	51832.5	71688	28528.8	69912.1	224998	90949.6	106255	63554.8	157602	86963.6	46255	36384.4	101019	114022	117872	8277.92	9832.8	12494.6	116149	125655
1125600	381380	278055	268547	356086	276299	266190	259173	85845.4	401068	149835	140454	209511	314352	171380	152347	190038	203295	314420	129172	232018	34822.4	45387.9	18613.6	45550	158383	59203.6	67214.6	35491.6	102376	48798.8	28284	20203.3	56308.8	64202.5	65067.6	4790.8	5054.17	6817.2	58643.8	60176
1126800	280955	189219	211020	259192	190519	188508	181062	54445.6	294096	97518.4	86870	130115	223749	117428	110990	133078	140498	212316	77714.2	147176	15873.3	19524	8360.83	20376.4	75697.6	27313.8	31083.6	15240.8	47408.8	21409.6	13381.3	9396	26580	29269.6	30571.6	2332	2364.8	3232.5	27283.2	28351.3
1128000	218832	147775	167279	203133	156059	154277	154240	43342.5	224174	81397.5	68126	101033	194986	103036	99956.3	115090	124080	185313	63750.8	120324	9929.2	12683.3	5532.4	12333.2	47311.2	17078	20581.3	10104.8	29650.8	14610.8	8876.8	6383.33	18200.8	18943.3	21289.6	1523.2	1558.33	2104.4	18267.5	19622.8
1129200	204555	138040	154634	186079	147250	143178	146431	39297.6	198193	76494.4	60054.6	90294.8	183598	96056.3	95663.2	105773	117431	175082	57940.8	109960	7076.67	9338	4046.67	8763.6	37708.8	12288.8	15439.2	7518.33	21573.2	11059.6	6353.2	4819.6	13972.5	14072	16769.2	1099.2	1196.8	1682.5	13638.8	15605.8
1130400	193789	132636	151740	174653	140070	138365	141080	36796.4	187035	73904.6	55327.2	84528.8	173324	91918	91449.2	98376.4	111388	165825	54129.2	103593	5599.6	7613.33	3302.8	6863.33	34292.8	9704.4	12857.1	6049.2	18025.8	9314	5092	3971.67	11984.8	11725.8	14409.6	863.75	979.6	1317.2	11304.6	13367.6
1131600	182438	125262	147892	163510	134157	135296	135204	34961.2	177034	73306	52259.6	80920.8	164052	90236.8	89217.6	93535	107950	159302	52763.6	100130	4778.33	6605.2	2884.58	5736.4	34237.1	8320	11453.2	5216.67	15803.2	8256.25	4269.6	3592.4	11109.6	10515.6	13625	725.2	868.4	1190.8	10279.2	12328.8
1132800	174694	120850	147501	156028	130153	133385	132272	33110.8	167364	72905.8	50005.6	77930	155342	87915.8	86051.2	89427.2	105842	155111	51742.1	98043.6	4358.8	6394.58	2698	5314.17	36176.8	7754.4	10605.6	4818.4	14942.9	7967.2	3912.5	3405.6	10639.2	9956.25	13204.4	665.833	787.2	1110	9784.17	12167.2
1134000	168296	116670	146588	150796	126907	132582	130679	32193.8	160129	72524.4	49450	76076.8	148214	85896	83229.2	85396.4	103184	149593	50876.4	96350.8	3980	6294.4	2657.5	4980	39247.1	7507.6	10580.8	4651.25	14883.2	7899.58	3788	3408	10548.8	9889.2	13320.4	649.2	764.167	1038	9615.6	12117.5
1135200	160387	111838	142329	143911	121935	129087	127221	30943.2	152222	72176	48707.2	75437.5	142422	84810.8	81626	81614.4	101257	144869	50515.4	95448.8	3813.2	6217.2	2572.4	4772.5	42576	7265.83	10561.2	4491.2	14522.5	8113.2	3662.08	3462.8	10758	10100.4	13939.2	593.75	764.4	1030.83	9778.8	12614.8
1136400	154762	108152	138794	137976	117386	126577	123923	29792.9	144194	70605.2	47420	73934	136055	81528.8	78395	77572.4	99818.4	140570	50424.4	94177.1	3659.6	6412	2618.33	4825.2	46307.9	7322	10837.1	4489.2	14862.8	8330.83	3670.8	3497.5	10980.4	10127.2	14332.1	572.4	735.833	1016.4	9884	13011.6
1137600	146623	103507	133324	132288	112960	124439	120904	28996.4	137242	69898.8	47562	73583.8	130306	78889.2	75711.2	73817.9	97386.4	134992	49722.9	92568	3561.25	6643.2	2722.4	4793.75	49342.8	7363.75	11128	4547.6	15358.8	8900.4	3882.92	3765.2	11663.3	10522.4	15050.4	594.167	703.6	1043.33	10232.8	13751.6
1138800	139924	98330.8	127930	124930	107738	120459	115836	28494.6	129036	68308.3	46653.2	72910.8	125613	76618.4	73761.3	71202.4	96058	132443	49876	92324.2	3711.2	7338.33	2883.6	5120.4	55840.8	8182.4	12735.8	4970.8	17396	10794.2	4456.4	4573.33	14708.4	13104.2	19593.2	678	866.25	1315.2	13711.7	20349.2
1140000	150360	107265	137862	136494	122664	133102	132482	32603.2	139629	79464	54370	86949.6	145054	87376.3	86749.2	81903.8	113044	160269	60857.5	115337	6327.92	14392.4	5404.58	9153.2	101628	15603.8	25362	9331.67	34417.6	22148	8104.58	9688	30235	26638.4	39218	1150.8	1679.6	2364.58	28966.4	44048.3
1141200	182757	129292	158510	165370	152642	162255	163972	40537.1	170560	97761.7	70324.8	114985	174076	104998	103466	98234.4	137674	198663	81378.8	151392	11939.6	29327.9	10298.4	17979.2	174418	30791.6	48647.9	17412.8	67412.5	43712	14844.4	18548.3	56633.2	52892.9	67808	1958.4	3147.92	4338	56827.1	82745.6
1142400	210684	151000	173797	188673	177200	191658	191012	48653.6	202323	114675	91602.9	147724	194866	121139	117417	112290	159004	231181	107795	187572	19762.1	48983.2	16915.8	30258.8	247546	50844.2	76298.4	28882.1	109050	69970.8	24192	29218	85791.3	85604.8	98943.3	3390	5257.2	7093.75	90740.8	126858
1143600	227754	167786	176617	201743	190545	215378	203738	56261.6	225783	126887	113732	173663	202768	133910	125712	125187	171769	243513	134154	212291	27027.2	65615	23221.2	42862.1	296397	68128.4	97011.3	39078.4	142438	88808.8	33092.8	36390.4	104907	110184	117034	4763.75	7058.8	9307.2	113475	153170
1144800	228117	168339	170966	199528	184818	222913	197501	59162	230162	127301	125273	181294	195410	139218	124350	132068	171781	234873	145607	218117	31723.3	74524.8	27727.9	51544	326865	77969.2	110599	46822.1	159952	99792.9	39638	40442	116276	124246	130063	6206.4	8441.6	11074.8	125727	170117
1146000	218488	165022	162440	190872	176178	219172	187702	61087.2	221504	124784	126747	181364	188892	136875	121478	130815	168605	223945	145690	216773	34608	80732.1	31136.8	56849.2	349294	84385.6	119548	53066.8	168760	106782	43503.8	42746	123708	131968	139412	7280.83	9575.2	12667.2	132924	181516
1147200	208390	161170	156126	182574	168775	210405	178111	61971.7	211073	120966	123720	179269	182352	131780	118045	126592	163778	213209	140797	211991	36314.8	85055.2	33497.9	60734	361973	88270	125669	57709.2	173180	110744	46192	44652.1	128963	137482	146535	8359.2	10594.6	13809.6	137972	190452
1148400	199859	158198	152050	174985	162002	200896	169493	61780.4	201420	117208	120921	175980	176861	126781	114502	123165	158292	203696	135472	204518	37723.8	87739.2	35051.6	64140.8	368938	91321.3	130722	61740.8	174561	113404	48395.4	45514.4	133360	139731	150458	9208.75	11373.6	14800.4	139117	193882
1149600	191879	153967	147810	167882	155376	192810	162999	60969.2	190985	113181	117124	171173	171289	123430	110925	120356	151934	194746	129644	195400	38266.8	89988	36395.6	65722.8	368339	92658.8	132878	64162.8	174779	113963	49936.8	45933.8	135394	140722	152107	9855.2	11925.4	15353.2	138913	195216
1150800	184618	148659	143999	161856	149460	184686	156131	60419.6	182195	108579	114249	164260	164932	118726	107870	116934	146051	188279	124572	186860	38494.6	90879.6	36884.8	66925	365623	93659.6	134126	65478	173702	113935	50641.3	46319.2	135764	140277	153287	10403.3	12367.2	15919.2	138712	195106
1152000	177998	143803	139115	155727	144922	177332	149945	59468.3	173159	104732	109609	157107	159341	114720	104618	113484	139773	181480	119295	178600	38061.2	91023.3	37151.2	66999.2	360204	94699.2	134055	65574.8	172500	113435	51073.2	46102.5	135906	139787	152936	10904.8	12469.2	15913.6	137405	192390
1153200	171285	138473	136070	149978	139517	170980	145259	58006	165346	99964.8	105128	150046	153595	111032	100717	110787	133430	175922	113908	170466	38448.3	91247.6	36957.1	66994	353116	94393.3	133591	65479.2	170603	111758	51077.9	46170.8	135735	138516	152082	11192	12612.4	16059.6	136464	190163
1154400	166376	133743	133725	145017	135495	165635	140738	56805.4	158106	96375.8	100734	144041	149204	107618	97541.3	107925	128063	170380	109533	164208	37982.8	90737.5	36861.2	66305.6	345588	94049.2	133111	64943.2	169053	110645	50601.2	45851.3	134508	137081	151516	11351.2	12807.9	15896.4	135520	187810
1155600	161950	129486	131507	140805	132075	160310	136507	55716.8	151716	93432.8	97461.7	138833	144817	104623	95265.2	105295	123658	165836	106030	158052	37828.3	90044	36603.8	65932.4	339161	93898.3	132056	64386.7	166620	109651	50131.2	45352.4	133582	135928	150320	11466.4	12735.6	15777.1	134395	185349
1156800	157889	125172	130429	137147	129288	156655	132932	54948	146876	90955	94043.6	134100	140935	102843	93109.6	103588	119120	161481	102678	153442	37720	89383.8	36328	65313.8	332376	93886	130907	63957.6	165051	107672	49538.8	44987.5	132045	134965	148886	11679.6	12827.2	15617.2	133111	181910
1158000	154461	121690	129803	133994	126578	153197	130508	54170	142218	88756.8	91146.3	130578	137656	100932	91672	101496	115859	158250	99734	149649	37887.5	88935.2	36069.6	65082.4	327009	93320.4	129554	63071.3	163369	105981	49112.8	44353.2	130856	134231	148040	11702	12721.6	15353.2	132040	178417
1159200	152196	119177	129082	131392	124363	150840	127620	53251.6	138614	87150.4	89013.2	127136	135097	98972.9	90454.8	100340	113164	154537	97439.6	145901	37713.2	88295.4	35676.4	64920	321220	92710.4	127900	62432.4	161516	103991	48706.3	43540.8	129501	132386	145968	11649.6	12670.8	15088.8	131004	175603
1160400	149789	116247	128919	128952	122534	148760	126760	52221.3	134773	85821.6	87138.3	123908	132206	97596	89153.6	99079.2	110856	151472	95033.2	142711	37482.4	87412.4	35217.5	64313.6	316023	92382	126414	61376.3	158624	102518	47967.6	42862.9	127188	131238	144704	11597.2	12657.5	14993.2	129688	172593
1161600	147512	114200	128473	126987	120872	147579	125433	51478.4	132738	85020.8	85613.6	121388	130286	96850.4	88321.2	98417.2	108921	149692	93428.3	140579	37552.5	86004.4	35166.4	64073.8	310472	92136.3	124596	60738.4	157020	100420	47430	42525.2	126176	129937	142666	11547.5	12561.6	14547.9	128058	168579
1162800	146360	112999	129664	125282	120442	147200	124940	50615.8	129505	84097.2	84126.8	119056	128580	96495.2	88190.8	97761.2	106965	148524	91936.4	138341	37340.8	84711.6	34388.8	63355.6	305212	90770.4	122908	59766.4	154077	98600	46992.8	41523.3	123308	127556	140914	11445.2	12331.7	14344.8	126239	165170
1164000	146150	111704	131532	124733	119346	147104	125067	49791.2	127960	83446	82743.6	116883	127425	95939.6	87842.8	97030.8	105900	147125	90235	136268	36935	83243.2	34219.6	62777.9	300210	89334.6	120010	58650	151697	96048	46241.3	40572.8	121238	125527	139655	11273.8	12355.2	14113.3	123911	161000
1165200	145549	110972	135339	123899	119430	147481	124720	48932.1	127404	83603.3	81762.8	115645	125985	96059.6	88350	97730	104976	147206	89601.6	135244	36922.8	81913.3	33606	62074.8	295929	88568.4	118262	57655.2	149363	94160	45542.4	39757.1	118983	123173	137081	11296	12229.2	13942.8	122366	156967
1166400	146068	110089	139842	124432	120172	149316	125522	48257.2	127632	83534	81351.7	113758	126134	96877.5	89224.8	98438.3	104469	147859	88897.5	134434	36599.2	80181.2	33315	61020.8	290156	87047.9	116403	56714.6	146241	91958.8	44585.8	38726.8	116525	120859	135044	11030	11984.8	13684.6	120346	153231
1167600	147349	110436	146120	125726	120779	151730	126488	47991.7	128257	84397.9	80994	113521	126148	97057.6	89997.5	99755.6	104398	149672	89074.4	134092	36061.2	79084.6	32851.2	60394	286343	85732	114083	55860	144262	90023.2	44421.2	37999.2	114282	119178	133192	10990	12025.4	13217.6	118136	149803
1168800	148584	111176	154435	126693	122607	154037	128670	47911.2	131074	85755.2	80906.3	113501	126648	98284.8	91940.4	101313	104508	151617	89562.8	134076	35909.6	77785.6	32253.3	59771.6	281799	84467.1	112479	54730	141919	88060	43730	37407.2	111735	116345	131335	10736.8	11812.4	12984.2	115998	146374
1170000	150742	112188	164059	129179	124786	158051	129643	47216.4	133979	87191.3	80810.8	113292	127712	100185	93744.2	104098	104858	155108	90213.6	134961	34838.8	76251.3	31986	58993.3	276523	82773.6	110291	53666	138673	85582.4	43157.2	36480.8	109391	113906	128733	10535.8	11655.6	12782	114054	142495
1171200	154004	113951	174689	132415	127544	162383	133080	47308.4	138115	89334	81529.2	113938	128607	101922	96391.2	106780	106629	158823	91069.2	136031	34599.6	74531.2	31250	57880.8	272373	81114	107978	52556.3	135891	83752.9	42375.2	35512.4	106588	111854	126651	10444.8	11411.6	12497.6	111657	139765
1172400	157148	116220	186631	136224	131195	167082	136528	47230.4	144665	91874.2	82624.4	115556	131537	104186	99131.6	110412	107812	163811	92915	138164	33663.6	72979.6	30797.2	57099.2	267564	79138.8	105766	51680.8	133156	81276.4	41371.7	34636	104071	109077	123928	10145.8	11350.4	12254	108827	135761
1173600	161301	118811	200647	141028	135524	172533	139231	46791.7	150669	95362.8	83798.8	117201	134290	106663	102192	114307	110460	170037	95310.8	141199	33006	71237.6	30339.2	55949.2	263042	77609.2	103306	50463.3	130327	79230.8	40717.6	33653.3	101534	106355	121802	9875.6	11104.2	11937.6	106538	133138
1174800	166507	122259	217297	146356	139682	179199	144058	46682.8	158774	98618	85910	119928	137818	109643	105672	118646	113039	177415	98329.2	144437	32132.1	69602	29710.4	54735.8	259774	76010.4	101031	49608.4	127648	77342.8	40179.2	32942	99260	104492	119908	9820.83	10940.4	11609.6	103954	130118
1176000	171423	126314	232251	153138	145624	185306	148967	47192.9	167330	102503	87931.2	122908	142365	113182	109797	123873	116882	185278	102142	148593	31380.4	67991.2	29184	54013.6	255680	74103.6	98995.8	48248.4	124928	75736.3	39456.4	32213.8	96464.8	101796	117186	9494.4	10753.8	11408.4	101330	126926
1177200	178411	131001	249984	159510	151653	192198	154608	47539.6	176888	107035	90846	126736	147825	116305	113634	129648	120369	194268	106131	153992	30402.9	66086	28740	52830.4	252070	72427.9	96765.6	47512.4	121975	73191.2	38557.9	31498.4	94270	98944.4	114188	9355.42	10666.8	11141.3	99358.4	123595
1178400	184825	136152	265970	167383	157535	199468	160579	47970.8	186868	112004	94124.4	132216	153159	120354	118517	135686	125163	203994	111411	160190	29550.8	64648.3	27922.4	51806	247723	70798.4	94407.9	45796.4	119649	71440	37651.6	30633.3	92183.6	96939.2	112271	9015.6	10515.8	10870	96734.2	121382
1179600	192425	140920	282044	176876	164504	207075	166876	48502.4	197338	116775	97910.4	137684	159957	124278	123220	141156	130843	214554	116690	166692	29040.4	63190.4	27343.8	50678.8	244559	69032.1	92133.6	44889.6	116825	69748	36829.2	29812	90022.1	94314.4	110132	8835.6	10264	10722.5	93804.8	117985
1180800	200439	147488	299179	185518	171015	215422	173046	49090.4	207804	121784	101856	142935	166986	128488	127773	147410	136530	226367	122739	174237	28245.6	61459.6	26824.8	49408.8	239868	67277.6	89942.5	43867.6	113760	67325.6	36262.8	28981.7	88538	92346.3	107398	8708.8	10119.6	10293.6	91742.1	115698
1182000	209727	154104	316124	196476	178808	222862	180120	49708.4	219353	127698	106497	150101	174670	132607	132265	153495	143456	238735	129722	183068	27210.4	59717.6	26131.7	48452.8	236686	65512.1	87474.8	42440.4	111170	65533.6	35528.4	28133.6	85763.8	89819.6	104654	8460.8	9970	10129.6	89102.8	112084
1183200	219052	161152	332728	206869	187172	230447	187115	50334.8	230133	133320	111496	157027	183209	136621	137435	159415	150240	251562	136089	191664	26572.4	57905.8	25540.4	47345	232883	63466	85318.3	41266	108210	63495.6	34440.8	27500.4	83729.2	87327.1	102412	8152.08	9851.2	9808	86777.9	109000
1184400	229154	168836	349821	218063	195228	238361	194468	51019.6	240558	139132	116939	164646	192515	140748	141464	164650	157476	264829	143851	201261	25825	56656.8	25215.8	46118.8	229226	61858.4	83114.4	40721.3	105335	61555	33863.2	26612.4	81188.8	84800.8	99804.2	8042.8	9641.6	9442.8	84310.4	106200
1185600	240178	177528	363919	231470	203624	245172	202345	51920.4	251499	144263	122791	172387	201928	145138	146609	170184	166628	278716	150422	212493	25005.2	55122.9	24519.6	44621.3	226025	60457.2	80700.4	39472.4	102930	59452.4	33191.7	26004.8	78830	82536.7	97426.4	7659.17	9398.4	9339.6	81768.3	103261
1186800	250196	186584	376448	244308	212518	253033	209622	52581.7	262767	149959	129285	181427	212865	149152	150991	175369	174828	293069	157766	221237	24044.8	53551.6	23920.8	43725.2	222131	58594.4	78390.4	38370.8	99625.2	57879.6	32114.4	25215.4	76610.8	80302.4	94700.8	7540.4	9300	8942.4	79749.6	100250
1188000	262507	195480	391248	258102	222270	260199	217382	53369.6	273857	155170	134584	188875	224121	152458	154429	179799	182496	306224	164588	232334	23301.3	52120	23292.4	42726.7	217636	56587.1	75967.2	37286.8	97100.8	55919.6	31319.2	24279.2	74156	77653.6	92269.2	7244.58	9111.6	8818.75	77336.8	97544
1189200	275053	206104	402508	272019	232261	266166	224998	54480.4	285419	160667	140750	197781	235353	156124	158658	184665	191640	320525	171461	243385	22638.4	50656	22693.2	41349.2	213918	55288.8	73961.7	36130	94907.6	54562.1	30509.6	23680.8	72141.6	76056.4	90182.5	7052.4	8942.92	8554	75322.4	94206.8
1190400	286393	215840	415777	285981	242384	273827	232643	55134	297265	166348	146628	206592	247214	160428	162488	188611	198568	335048	178710	253334	21960.8	49408.8	22134.8	40557.9	209441	53444.6	71678.4	34821.2	91760.8	52694.8	29467.1	23083.2	69838.8	73510.4	87923.6	6930.42	8790.4	8229.17	73060	91710.4
1191600	299820	226679	428160	300540	252815	279475	238855	56170.8	310121	170543	152263	214116	259431	162478	166305	191744	207286	348432	185468	264931	21345.6	48093.8	21728	39580.4	205105	51690.4	69296.3	34013.2	89375.6	51080.4	28906.8	22286.7	67576.4	71460	85351.6	6614.4	8508.33	8008.4	71198.3	88852.8
1192800	310638	238212	439066	314395	262321	284586	245754	57076	324867	174654	157505	222651	271415	165214	169515	195960	214142	360341	191244	274253	20810	46895.2	20972.9	38242	200544	50487.1	67482.4	33009.6	86634	49178.4	28023.8	21908.4	64908.8	69540.8	83638.4	6415.2	8364.8	7812.08	69488	85983.8
1194000	323488	248594	453788	329049	272526	290312	251658	57958.8	338775	179352	163043	230150	283765	167989	172426	198691	221207	373475	196478	283217	20369.6	45242.9	20398.4	37426.4	196105	49396.4	64837.9	32236.4	84388.8	47457.6	27198.4	21101.7	63196.4	67529.2	80955.6	6257.6	8189.17	7569.6	67881.3	83589.2
1195200	336327	258804	467665	343150	281425	293135	256447	58795.2	352773	182433	167747	236257	295549	169871	173624	200428	227610	385670	201824	292626	19901.7	44193.2	19922.9	36438.4	191583	47878.8	63086.8	31174.2	82118	46227.6	26480.4	20503.2	61132.5	65869.2	78950	6002.4	7990.4	7248.75	65807.6	80349.6
1196400	347885	269724	480346	356236	290677	297765	261830	59332.8	368767	185586	172423	243210	306529	171286	176580	202995	232597	395411	206022	300445	19480.4	42947.1	19110.4	35792.5	186334	46901.6	60902.5	30268	79880.4	44527.2	25771.6	20245.8	58765.6	64082.9	77084.4	5779.58	7922.4	7023.2	63923.3	77871.2
1197600	358643	279833	495750	368520	299277	301231	266649	60246.4	385620	188103	176864	249359	319348	173288	178588	204678	237459	405065	210601	307353	19174.6	41928.4	18688.3	34682.4	181069	45366	59214.8	29663.3	77606.4	43126.3	25186	19598.4	56959.6	62685.2	74727.9	5612	7739.2	6855.2	62733.6	75160.4
1198800	369624	288806	509063	381254	307550	303064	270659	60512.4	401879	190969	179689	254595	329373	174501	180345	205616	241738	414886	213858	314187	18951.6	41237.9	18272.4	34272.9	176086	44632	57045.2	28726.8	76187.5	41663.2	24418.3	19154	55697.2	61354.6	73257.2	5366.67	7582.4	6586.8	61876.7	73278.8
1200000	378573	299078	526037	391729	314282	306115	274238	61047.5	417310	191921	182905	259093	340210	175610	181097	207481	245920	424067	216681	319415	18886.8	40348.8	17671.3	33716.4	170950	43662.4	55766.8	27955.8	74312.8	40906.7	23837.2	18678.8	53722.4	59655.6	71900.4	5218.4	7300	6378.8	60381.6	71057.5
1201200	387655	306962	542764	402807	321083	307475	277965	61752.4	435952	193490	185140	262116	350021	176252	182133	207426	247813	430940	218677	324654	18922.8	39336.4	17331.2	33169.2	165881	42629.6	54094.8	26990.4	72452.5	39806.8	23443.3	18313.2	52098.8	58900	70283.2	4979.58	7210.8	6127.08	59560	69373.6
1202400	395784	314841	555006	412528	328126	308118	280473	61952.5	452140	194662	187859	266614	358231	177093	182757	207890	251332	438693	221351	328661	18881.2	38795.2	16961.7	32618	160470	42575.2	52870	26529.2	71586	39049.2	22729.2	17989.6	50927.2	58116	69664.2	4824	7058.33	5895.2	59126	67952.9
1203600	402502	321826	569224	419892	334448	309720	282569	62148.8	467836	195184	188927	269237	366820	177511	183054	208391	253537	443687	222814	331881	19179.2	38347.2	16624	32620	155236	42302.1	51586.8	26150	70765.8	38365.6	22389.6	17892.8	49874	57290.4	68204	4680	6810.8	5689.17	58534.8	66520
1204800	408025	326960	583855	428253	339098	310414	284495	62621.7	480805	194884	190085	271694	373535	177482	183261	207634	253370	448719	223978	333792	19613.2	37976.8	16230.8	32410.4	150014	41651.2	50365	25909.6	69936	37685	21852.8	17630.8	49002.4	56976.8	67655	4490.4	6794.58	5618.4	58544.6	65332.8
1206000	413908	332568	591695	435503	342479	310372	285520	62997.2	495691	194170	190715	273032	379700	177280	183816	207522	255126	452477	223968	335597	19775.4	37483.6	15881.6	32274.2	146249	41575.8	49551.2	25333.3	69552.8	37350.8	21455.8	17565.6	48438.3	56612.8	67283.2	4359.17	6752.4	5445	58386.4	64452.4
1207200	417908	335734	599860	439221	346491	309826	286034	63130.8	507939	194930	190864	274226	386173	177533	183343	206838	255265	455117	224144	335976	20591.2	37587.1	15748.8	32415.6	141528	41802.4	49145.8	25210.4	69910	37474.8	21388.4	17605.8	48075.2	56987.9	66733.2	4191.2	6559.17	5280	59083.8	63773.2
1208400	421495	339358	604300	443937	349278	310198	286002	62938.8	519758	192974	190224	273753	389282	177187	182469	205929	254931	457183	223775	335982	21269.6	37762.8	15736.3	32416.4	138618	42221.3	48546.8	25138.3	69909.6	37502.8	21227.5	17650.4	47545.4	57172	66960	4088	6510.4	5202.5	60057.2	63844.6
1209600	423412	341650	605068	447202	351075	308528	286059	63411.2	528631	191665	189908	273578	392318	177570	182283	204646	254400	458576	222636	336076	22086.4	37760	15485.2	32904	136202	42867.2	48819.6	25114.4	71002.1	37944.8	21073.6	17737.9	47579.6	57606.7	67191.6	4028	6342.8	5205.2	60835	63672.8
1210800	424865	342472	606433	449234	351353	307677	285540	63551.6	537646	190018	188636	273003	394916	176826	180951	203812	253694	457930	221284	334554	22755	38016.8	15446.7	33183.6	133443	43575.4	48805.2	25042.5	71814	38537.5	21045.6	18134	48123.8	57952.4	68175.8	3819.2	6394	5065.42	61716.4	63777.9
1212000	424603	341580	605457	449562	351932	306457	284365	63308.8	543745	188698	186799	271173	396215	175614	180010	202370	251985	456517	219418	332189	23826.8	38411.3	15468.8	33512.9	131907	44644.8	49385.8	25179.2	73239.6	39227.2	21051.2	18438	48592	59145.4	68770.8	3714.58	6426	5040	63093.3	64576.4
1213200	424270	341229	599637	449591	351476	303402	283259	63732.5	548064	186507	185342	270060	396008	175678	179713	200930	250512	454689	218014	329548	24609.2	39029.6	15476.7	34293.2	130691	45922	50097.6	25166.3	75182	40009.2	21235.2	18708	49595.4	60004	70575	3663.2	6444.58	5012.4	64612.8	65517.9
1214400	422294	339429	592784	448834	351218	302512	281925	63315.2	549408	184470	183320	267647	395125	174385	177927	199793	247958	451371	215548	326807	25401.6	39839.2	15534.8	34961.7	129984	47308.8	51440	25421.2	77248.8	41548.4	21466.3	19248.4	50750	61674.2	72017.2	3553.75	6529.2	4928.4	66202.8	66995.6
1215600	421051	337010	583638	446930	349204	300156	279669	62882.5	548531	181739	182170	264251	392529	173548	176084	198129	245455	447229	212994	323318	26396	40945.6	15920	35563.6	130256	48538.4	52958.8	25935.2	79777.2	42532.5	21581.6	19889.2	52182	63374.8	74073.3	3474	6569.17	5084.8	68435.6	69255.4
