# Supplementary material for: The singularity response reveals entrainment properties of the plant circadian clock
Source: Nat Commun. 2021 Feb 8;12:864. doi: 10.1038/s41467-021-21167-7 (PMC7870946; doi:10.1038/s41467-021-21167-7)
Supplement: Supplementary file 4 — Source Data [file 41467_2021_21167_MOESM4_ESM.zip › raw_bioluminescence/PRC_measurement/4h+10C (Figure 2, Supplementary Figure 4)/+10C_45h_T=30h.xlsx]

## Sheet: +10C_45h_T=30h
time (second)	CCA1 No. 1	CCA1 No. 2	CCA1 No. 3	CCA1 No. 4	CCA1 No. 5	CCA1 No. 6	CCA1 No. 7	CCA1 No. 8	CCA1 No. 9	CCA1 No. 10	CCA1 No. 11	CCA1 No. 12	CCA1 No. 13	CCA1 No. 14	CCA1 No. 15	CCA1 No. 16	CCA1 No. 17	CCA1 No. 18	CCA1 No. 19	CCA1 No. 20	TOC1 No. 1	TOC1 No. 2	TOC1 No. 3	TOC1 No. 4	TOC1 No. 5	TOC1 No. 6	TOC1 No. 7	TOC1 No. 8	TOC1 No. 9	TOC1 No. 10	TOC1 No. 11	TOC1 No. 12	TOC1 No. 13	TOC1 No. 14	TOC1 No. 15	TOC1 No. 16	TOC1 No. 17	TOC1 No. 18	TOC1 No. 19	TOC1 No. 20
1200	382068	128608	1513170	58369.6	505416	238832	96068	1058920	836549	428504	494116	301259	163952	579460	133229	478870	281336	454774	423514	349130	81076	28705.6	88032.9	155169	50842.8	32490	36384.4	92070.4	36514.8	64246.8	74349.2	57214.4	28014.8	62428	35086.3	99706	14753.6	219154	117489	136709
2400	448968	158198	1695110	66085.4	622995	310467	113139	1160080	862052	528752	720867	390497	200167	460595	173910	601324	381598	590876	519730	499550	84219.6	31527.9	94374.4	148752	59136	38448	43651.6	103060	39542	66826	76248	51841.7	28820	65582	36534	97814	18097.2	209388	110101	127491
3600	563564	193902	2014750	93813.6	850958	400301	146126	1387210	892991	685624	987632	494508	240353	444874	220845	738329	434953	775264	619336	612420	78101.2	31970	91434.8	142359	57882.9	37019.2	43400	96114.4	38646.8	66082.8	73439.2	46258.4	27082.8	61043.8	33084	90772	19008.4	190555	109386	118592
4800	643638	214645	2119080	125206	962377	454956	172423	1468930	923068	796079	1068720	539081	268561	445736	290817	840660	481494	846196	697363	675039	71012.4	32178.4	90882.4	136203	54882.8	35065.6	42414.4	89327.6	36195.2	63739.2	68549.2	42524.4	24520.8	56134.4	29563.2	85210.8	18066.4	179218	104485	112277
6000	729199	232760	2204710	170963	1040600	488945	182718	1498630	965516	928310	1127690	588147	300403	458612	347699	902159	527282	877012	755298	718766	65771.2	31604.8	88234.6	128870	50324	31888	39751.2	83657.6	33648.4	59721.6	62584.4	39086.7	21623.2	49235.6	26208.8	80204.8	16678.4	168518	99657.6	104000
7200	778659	233208	2227820	174702	1116660	507473	180821	1493670	940587	1033630	1165490	614274	325269	444270	350636	890517	546436	857377	767363	718454	60911.6	30025.2	81535.2	120988	45628.4	27601.6	36390.4	77217.6	30758.4	55525.2	55281.3	36222	19213.6	42047.6	21862	75234.4	14860	155788	92676.8	95114.4
8400	786194	221512	2161300	153438	1083040	500646	169313	1417220	859202	1021820	1110370	603868	323633	411830	316118	840333	534543	790179	750957	671938	56800.4	27734.8	76620.8	114774	42121.6	24574.6	33806.8	71728	27506.8	50785.6	49696.8	35187.2	17046.4	37608.4	18752.8	71593.6	13550.4	146937	85932	87904
9600	766777	208664	1978760	129844	969517	480086	155524	1311410	770433	974174	1021730	570125	315864	371120	273421	805527	497912	705113	728892	630690	53731.6	25766.4	73656	110651	39877.2	22072.4	31595.2	67205.6	25447.6	47687.6	50717.6	34370.4	15645.2	35353.3	17447.2	69812.4	12595.2	140779	80198.8	84182
10800	749742	200257	1801030	109129	873770	452001	146676	1191130	673994	897015	932927	522220	309953	334264	240639	779552	469518	627160	695726	599928	52131.6	24388.4	72356.4	108690	38285.2	20893.6	30213.2	65002.8	24329.6	45988.8	51515.6	34344.8	14682.8	34238.4	16803.6	67570	11902	136250	76390.4	82611.6
12000	731408	201741	1627820	94097.2	796280	405918	137160	1085780	590775	818990	856322	484670	312093	295997	220543	754064	444892	560236	660351	573191	51200.8	23715.6	71941.6	106977	37594.8	20064.2	29712	63868.8	24210.8	45300.8	51762	34241.2	14664.4	33813.2	16659.2	67225.6	11739.2	135251	74287.1	81639.2
13200	714379	204173	1490450	84189.6	744911	361644	133235	997646	516994	740633	782262	453251	305523	263068	207826	720517	435955	525142	623719	560449	50945.2	22994.8	72227.6	107149	36931.2	19648.8	29533.6	62916	24330	45470.8	51346	34812.4	14642	33921.2	16788.8	66845.8	11538.4	134488	74538.4	81092.8
14400	689672	211764	1371410	78139.2	692297	323784	127117	917896	454833	676409	721199	433134	303518	233294	199916	679007	426464	500193	587706	544856	51154	22793.3	72311.6	108829	36865.6	19810.8	29401.6	62350.8	24565.6	46408.8	51055.8	35551.2	14920.8	34410.8	17389.2	67760.4	11882.4	135387	74445.2	80247.2
15600	663458	215393	1275380	72774.4	651826	295859	121053	852067	403292	627430	671249	415618	294868	208352	188734	635067	414670	483566	554664	536071	52566.4	22951.2	73290	112601	36644	20532.5	29782	62442	25359.6	48334	51837.6	37041.7	15259.6	35309.2	18021.2	69522.4	12373.6	137978	76557.9	81176
16800	636371	219894	1195500	68337.6	623834	277716	115943	792673	357207	574760	624167	400966	290201	188354	182842	590148	407790	466908	521033	523367	55033.6	23321.2	75524.8	115806	37068.4	21115	30662	64468.4	26379.6	51342.8	53202.8	38667.5	15943.6	36389.6	19181.6	71722.8	12998	144588	79954.8	83636
18000	606273	221448	1108890	64516.4	587611	266369	109017	742328	326079	531012	594526	387979	287505	172513	174172	549234	395712	446148	491763	512972	58276	23998	79746.4	121739	37677.2	22696.8	32282.8	67186.8	27608.8	54667.2	54995.2	41082	17023.6	38221.7	20550.4	76118.8	13817.6	151785	83632	87670.8
19200	582400	218832	1024490	60491.2	564063	255815	104336	692176	301912	483537	565667	367844	282702	159552	166666	515363	387557	430121	462962	498664	62312.4	25244	84807.2	128461	39232	24273.6	34056	71523.2	29627.6	59110.8	57526.4	44016.8	18232.5	40635.6	22438.4	81328.4	15070.8	161388	89087.2	93589.2
20400	561590	217639	940391	57414.8	537044	247393	98069.2	650320	281576	446466	539368	351786	281527	146353	160746	483153	371826	409900	438166	481296	67635.6	27085.6	91551.7	137535	42006.8	26416	36702.4	76236	32016.4	64462.4	60746.4	47720.8	19860.4	43679.2	24936.8	88020.8	16207.6	172419	96755	101040
21600	541082	211541	854658	54215.6	514270	235586	94672	613734	259544	410733	511411	333388	275030	135500	153988	458444	357814	397719	414156	466616	74369.2	29355.2	100864	148838	45298.4	28804.8	39988	82888.4	34960.4	71014	65336.4	52024.8	21815.4	47641.6	27413.2	96056.4	17920	185952	104460	110293
22800	521231	209088	777863	51898.4	484912	223506	90594	571730	239886	380514	482305	318552	273135	125780	149787	433568	343574	379940	387628	445446	82555.6	31744.4	112875	161700	50016.4	31640	44547.6	90551.2	38347.2	78100	70875.6	57660.4	24524.4	53072	30924	105951	19593.6	203209	113837	121982
24000	498718	204134	708640	49838	453214	210578	86280.4	530954	219508	351908	455210	300397	267045	117872	143927	407194	329236	366465	360346	428994	91471.6	34907.6	128158	177168	55522.8	35272.4	49854.2	99477.6	42601.6	87386	78627.2	64965.2	27732.4	59531.6	35106.8	117861	21738.4	222869	124336	135139
25200	475931	198926	647968	47386	426394	200634	83562	492536	200364	322603	427609	284583	260853	111194	140687	380517	320822	352753	332312	409847	102916	38728	146887	195951	61905.6	39601.2	56855.4	110725	47881.2	97987.2	86866.4	73663.6	31904.4	67090.8	39888.4	131354	24261.7	249267	136827	151560
26400	452146	192704	591872	45700	394272	188990	79860	458454	182563	298562	399826	269161	254172	104211	136238	353928	304710	336509	307887	386731	116018	42774	168122	217167	69238	44858	65610	122694	53678.8	110812	97099.2	84740	36798.8	77386.7	46414.4	147017	27253.2	277189	151666	171206
27600	428282	182975	540204	43619.6	372474	181221	77514.4	424642	167011	274832	373862	251021	245328	97778.8	131986	328591	293708	324347	283722	368412	131821	47726	189682	242665	77934	51335.2	76247.5	138716	60786.8	126513	108342	97805.6	42739.6	90022	53794.4	166371	30396.8	310211	169050	193260
28800	405868	177647	492968	42501.6	347471	174140	73864.8	393292	154653	252342	348231	238024	240633	91848.8	129646	303760	279202	305238	259137	345263	150416	53128.8	211693	270890	88361.6	58963.6	88896.8	156234	68675.8	144582	121095	113301	49597.6	106370	63398.4	190178	33531.2	349840	189104	219154
30000	382888	169077	450066	40730.4	324210	164578	71492.4	365645	142479	234270	324140	222887	234732	86547.6	124172	281285	267172	290458	238426	328184	171703	59419.6	239870	302718	100224	68045.6	103838	175590	77687.2	166328	135843	132557	57392.4	126446	75101.6	216192	37306	391245	212360	249439
31200	360875	162907	406562	39603.6	305248	156346	69562.4	336326	133114	214117	302796	209036	230459	81587.2	122718	260818	254869	274462	217598	306089	195422	66358.8	274975	339676	114406	78328	121546	198657	87346.8	191909	152366	152086	65827.6	150923	89355.2	250474	41473.8	446221	238619	285921
32400	337200	154966	367739	38355.2	282745	147641	66617.2	312507	125139	201729	282710	197232	224498	77648.8	119099	239809	238978	256238	197180	288073	220847	73664.4	315580	377964	130693	89629.2	142819	224417	97159.2	221200	171350	175083	75050.8	179982	106260	285607	45656.8	502961	267003	327179
33600	313992	144859	336384	37454.8	265474	139918	65251.2	288986	117388	185156	266784	182227	217412	73811.2	116010	220054	227062	242807	179545	270546	246278	81848.8	363464	419201	149057	103111	167401	252371	107678	255806	193177	199068	83866.4	211224	122970	324224	50353.6	565759	297550	374432
34800	290983	140422	304384	36246	244258	132392	62854	266208	111143	169024	250187	170804	212839	69758.8	112984	201916	214218	226994	162752	254641	271754	89608.8	415126	463413	172221	116501	195116	277250	117755	292710	215580	219276	92774.2	242218	140848	366286	55406.4	633664	327969	426347
36000	268062	133002	277034	35231.2	226501	125330	62068	248810	105391	154974	234535	158250	205462	67014.8	109022	184584	202402	215042	150108	243286	294854	97735.2	470905	510928	195071	132680	229018	306880	127323	328707	239252	239604	100396	270596	157488	409108	60127.6	697637	362021	482602
37200	248410	130386	254257	34618	209854	120882	60787.1	229937	102100	142588	219211	149317	200423	63944	107390	169185	192456	201596	138400	229607	316254	105025	524112	557455	222884	147982	263729	338400	136420	362767	260254	257651	108145	295286	172706	455156	64686.3	763450	395734	537094
38400	231142	126226	233558	34028.8	194362	118132	60768.8	216294	97136.8	133121	205498	139088	192355	60837.2	104222	154870	182319	190694	128634	216916	334747	113273	570318	599583	249180	166218	299214	370593	144184	394346	280043	275178	113506	313971	183928	495320	68577.2	819404	427335	592520
39600	215538	122288	217152	33588.8	180923	114358	59749.2	200171	93953.6	123820	192536	132089	185934	57819.6	103757	142856	173706	179172	119236	202805	351550	120177	607154	636129	279815	182934	334532	400748	150547	419024	296741	288918	117813	329376	196034	530313	73141.6	872459	457122	637985
40800	200863	116412	201353	33420	167648	109516	59944	188508	90279.2	115211	180523	122724	177880	54945.8	100822	131574	165037	170348	111446	192034	365145	125740	635178	668837	306349	200688	367578	433818	155082	441262	311250	301555	122144	338886	201799	565811	76326.4	915625	481883	682239
42000	188782	112596	187069	33113.6	156604	105528	59757.2	174456	86856.4	108428	170052	116186	170145	52168.4	99986	121927	157894	160571	103582	180366	376663	132640	654434	693982	333840	214061	397661	462253	159937	454108	324184	308693	125730	344118	207280	600205	79997.2	950508	504421	712136
43200	176726	107060	173793	32769.2	147183	102662	60813.6	165158	83088.4	101965	159944	108466	161572	49818.8	98388.8	112842	150948	154413	96861.6	170820	384505	136303	662178	714924	354467	227106	420925	490455	163636	463470	334753	311321	127260	346029	207048	626110	81490.8	977619	526041	740242
44400	166471	103934	163147	32984	137850	100166	60776	153348	79774.6	96730.8	151429	102949	154060	47378.8	98896.4	104385	145568	146037	91869.6	158839	390942	140774	664808	728862	374482	235583	437390	514898	166306	467850	343401	311620	129616	346201	208763	644196	84006	993990	542128	753776
45600	156734	98097.6	153102	32431.2	133395	97240.8	62032.4	143409	76395.6	91541.2	144298	97111.2	145184	44960.4	96870.4	97466.4	140250	140521	86122.4	150647	395191	144209	660144	738782	387748	243303	448735	539206	167554	472300	349407	309820	131297	344684	204591	650800	85136.8	1006840	556264	769101
46800	147620	95021.6	143771	32584.8	123248	94649.2	61916.8	132910	73659.2	87887.6	137161	91239.2	137159	42150.4	97545.6	90850	137130	134116	80756.4	140826	397458	147443	652920	741591	400858	246133	458146	556105	168268	469010	353824	306400	133758	341878	203431	657929	86840	1014620	563202	765743
48000	138176	90742	134480	31946.8	114465	90915.2	63292.8	123482	70673.6	83507.5	131308	84614.4	128418	40108.8	95803.6	84639.2	131282	129450	74971.7	132760	398022	149478	642472	741880	405936	247765	463590	576180	169791	465301	353589	303813	135219	337042	200366	664510	87597.6	1020370	569586	766092
49200	130673	86319.2	126340	31554.4	106211	87422.4	64394.8	114276	68094	80038.4	125437	79654.4	120970	38250.4	96852	79253.8	127214	122870	70531.2	123896	397988	150939	634101	741647	411827	246426	463158	589932	171051	459071	351715	301901	137002	331399	199229	669326	88131.2	1026150	570383	755503
50400	122166	79887.9	118357	30950	102425	84791.6	65550.4	106326	64888.4	77452	119087	74046.4	113113	36857.6	95142.4	74225.6	122070	116596	66040	116239	396754	152000	621462	734290	417317	245864	462747	600947	171650	455813	348252	300224	138736	325851	196615	667888	87630	1023020	570601	748688
51600	115250	75159.6	110912	30320.4	98224.8	82022	66352.1	98042.8	62153.6	73846	113048	69549.6	106528	34815.2	96806.8	69209.6	117986	111008	61850	108390	394536	152862	613180	739231	415747	241726	457370	609552	172383	449753	345999	297166	139071	322442	195174	667739	87239.6	1028640	566590	740594
52800	107948	70063.2	104616	29771.2	91092.8	79122.9	66955.2	91021.2	59465.6	70834.8	107430	64784.8	99658.4	33027.6	94726.7	64574.8	113428	106213	58058	102718	391188	154313	601067	731490	411565	238589	449564	613807	172255	445892	335562	295498	140113	317877	193224	665837	86808.8	1028360	563019	733218
54000	101602	65395.6	98889.2	29085.2	85579.2	75812	68704.8	84074.4	57430.4	66067.6	101621	60437.2	93398.8	31315.2	95377.2	60674	109510	100422	54053.8	96196.8	386998	153929	594024	729576	410386	234051	445940	618995	171102	439985	334552	290866	140241	313740	193513	663340	86134.8	1034720	558830	723260
55200	95238.8	60534	93566.8	28306.4	79007.2	72256.7	69024	79049.6	55142.8	63465.6	95992.8	56234	87739.6	29918.8	93491.7	57148	104212	95414.4	50737.2	90603.6	381175	154751	583673	721548	407873	229041	441286	618090	170111	437002	333980	288692	141414	309922	193266	657165	85294.8	1026960	556903	716894
56400	89490	56449.2	89604.4	27604.8	74212	68867.9	70881.2	73547.2	53011.2	59806	90928.4	52729.2	82294.8	28673.2	93278.4	54182.8	101174	90329.2	47270.8	84838.8	376673	155105	576742	726290	406280	225447	435383	621173	168846	433342	333357	285382	141774	304872	191744	651729	85017.6	1030860	550621	708942
57600	84215.2	52948	85994.4	27216	68344.4	64860.4	70346.8	69216.8	51937.6	59294.6	86210.8	49430.8	77885.6	27905.6	92374	50946	95265.2	85222.8	44108	80030.8	373923	155920	567925	724125	400770	221472	427334	616712	167131	431366	334584	280476	142475	303724	191930	648717	84208	1021590	545553	702519
58800	79205.2	49762	82893.6	26524	64517.2	61356.4	71517.6	65814.2	50882.8	56655.2	81578	46493.6	73432.4	27520	91448.4	48367.2	91003.6	81232.8	41616.4	75552	370149	155057	563820	714756	398334	219284	424814	618172	165976	429888	333720	279380	142012	302046	190088	645414	83591.6	1020490	540971	701259
60000	75181.6	46989.6	80708.8	25928	60320.8	58265.2	71264.6	62972.8	50726.4	54714.4	78405.2	43564	69664.8	27322	90341.2	46767.2	87086.4	77609.6	39258.8	71135.6	364940	154934	555684	711957	393148	215608	417956	613750	164572	428360	333639	272144	143156	299847	190274	637568	82690.8	1009020	534125	698750
61200	71872.4	44475.6	79707.6	24938.8	58310.4	55200	71770	61014.2	51858	52718.4	74771.2	41684.8	65402.8	27679.6	89446.8	45627.9	84067.6	75098.4	37890.8	67698.4	360138	154336	550932	706924	389069	214868	414037	609690	162584	427230	332394	269938	141696	297646	188990	629336	81195.2	998534	530856	690798
62400	68848.3	42638.4	79549.2	24638	56524	52437.6	72472.8	60242.4	54431.2	51865.6	72538.8	39891.3	63849.2	28476.4	88620	43995.2	80693.2	72312.4	36746.4	64006	354536	153639	543856	701054	385223	212724	406590	601800	160748	424222	331974	269057	142035	297463	189522	624370	80358.8	989530	525906	676922
63600	67115.6	41918	80394.4	24597.2	56269.2	50754	72548	62029.6	57747.6	51148	71216.8	39056	61026.4	30051.7	86113.2	43165.2	78098.8	71666.8	36539.6	62699.2	347046	152532	538108	692343	384241	211796	400640	594418	157840	421629	328258	265436	141994	294384	187511	616391	79167.2	973378	521522	665385
64800	66375.6	41706.8	83130	24602	56508.8	50205.2	72889.6	64694	63732.1	52782.4	70757.6	38933.6	60787.6	32811.6	86648.4	42544.4	77499.2	71793.6	37042.8	60625.2	341196	151580	531654	683408	381372	209030	394154	582554	154482	417928	324250	259728	139378	289097	185501	605302	78207.1	962236	517636	651290
66000	66778.4	42207.2	87534.4	24817.6	57792.8	49641.3	72036.8	85961.6	71508.4	56319.2	72850	39943.2	61267.2	35866	85979.2	42656	76994.2	74261.2	38953.2	60227.6	334578	149755	522120	671044	377993	206961	386618	572279	150726	415529	323724	255608	138058	284301	182417	599065	76866	937461	511579	635146
67200	68929.2	44237.2	95072	25340.4	62130.8	49401.6	72824.8	107213	81208.8	62373.2	76325.2	42070.8	63661.6	40145.6	86496.4	43940	78032	77688	41776.4	60901.6	327671	148112	514046	659587	375894	204184	378023	568868	147041	407516	320773	249701	134192	280556	178063	585602	75174	918149	504692	616962
68400	72942.8	47122.4	105502	26110.4	69489.6	50934	72789.6	121029	94389.6	71430.4	82534.4	45006	67164.6	44770.8	87121.2	46284	79555.2	83542	46957.2	63459.2	319845	145774	501938	641835	370254	200626	369635	557763	143450	403236	313513	242497	130698	275450	173208	573169	73406	888596	495492	598714
69600	79948.8	51841.2	121245	27216.4	81440.4	54629.6	74467.2	134502	110716	83175.2	92148	50112.4	73194	51129.6	88158	50307.6	84807.2	93800.4	54721.2	67297.2	310446	142629	489776	624101	362650	197497	363101	554058	139342	394135	310140	234585	126848	267664	166993	558615	71407.1	862541	485952	581797
70800	90483.6	58810	142281	29022	95750.4	60029.2	74813.2	152409	130623	99766.8	104955	57192.4	80997.6	58879.6	92036	56182.8	90757.2	106558	65203.6	73325.6	300902	139738	473399	602721	355450	193433	355241	541544	135373	383062	308662	225363	122418	259785	159928	543178	69519.2	831208	475100	560349
72000	104834	66746.7	169973	31150.8	116812	67085.2	77051.6	179402	158733	120526	121710	65620.8	90575.6	68662	96408.4	64370.8	101363	123173	80294	82383.2	290006	135986	457525	579508	345822	188088	348168	538712	130788	370214	301634	214563	118165	249192	151089	525654	66793.6	798196	463516	544495
73200	123245	77247.2	205702	33910.8	142250	76738.4	79020.8	214457	186375	146201	143830	77521.7	103392	79708	103880	75009.2	113724	142454	99569.6	93707.2	279854	131986	441054	554960	337611	182922	335925	520758	126550	355671	288686	202018	113009	239089	142922	504925	64870.4	770466	458974	524123
74400	145774	89439.2	248051	37240.8	172528	87885.6	82035.2	259968	217519	177415	170346	91575.6	117338	93057.6	111012	90007.6	128981	166477	124146	109278	268946	127644	423102	530570	326834	176061	322088	507309	121776	341647	275540	191364	108116	227506	133484	480435	61672.4	734823	445114	500470
75600	174334	104678	304438	41188	209597	102814	86687.6	312506	252483	213290	202169	108746	135056	107531	122420	108422	148727	194656	155277	127118	257698	122410	405348	506640	319196	167648	308992	498568	116822	326314	260927	180202	101493	215414	124900	457002	59082	704934	432094	476341
76800	208537	121265	367188	45612.8	250596	119565	90174.4	375871	283388	257772	238083	128789	155166	122910	133508	130624	171538	226389	190363	150581	245243	116964	386925	481320	305606	160371	292411	485275	112037	309055	249064	169310	96389.6	202509	115901	431766	56319.6	666113	415365	452132
78000	247606	139899	443879	50510	304410	139163	96379.6	447458	318140	306118	278970	150642	176432	140199	147656	157628	201374	264182	231003	178444	233897	111478	368088	456778	294451	151689	277796	471056	107154	292310	238818	160024	90414.8	189922	107148	409647	53208.8	631234	398548	429362
79200	292332	163693	529531	54868.8	354213	161363	101672	521081	342862	359401	324449	177305	202204	157214	164626	189172	231782	302645	275627	208486	223576	105302	350488	433896	280885	143588	263901	450884	102572	275708	232525	149549	84988.4	178874	99988	389311	50845.2	598758	380266	405569
80400	342916	188103	621608	59908.8	411188	186449	107292	604482	368299	417744	373175	205235	227408	174888	182189	224952	267498	346466	324051	245824	212973	99172.8	331528	412044	267543	135203	250600	427638	98043.6	262492	225060	141056	79821.2	166737	92622.4	368043	47890.4	567449	360153	385196
81600	399651	214433	723918	65394.4	477360	215182	114514	688924	390191	473328	426219	234832	257658	192662	203383	265538	307220	395217	376759	283171	203448	93581.6	314704	389766	253148	126780	235099	406645	93894.8	246890	212894	133584	74582.8	156739	86893.2	350508	45375.4	544882	341868	364246
82800	458132	243286	826338	70200.4	538889	244763	121182	771103	409408	541072	478894	268684	286249	212094	221206	310533	345858	441204	429770	328008	193232	88377.6	296622	371104	237881	118980	218352	381532	89279.6	232579	200518	126307	70211.2	145824	80703.6	331337	42941.2	517565	325199	344444
84000	518847	270889	935420	75588.4	614548	275851	129376	857852	426901	604636	532771	300589	315442	229271	242626	359637	392018	495914	483664	375513	184046	83615.6	282373	353193	223215	111788	203716	365217	85254	218377	188280	120313	65196.4	136413	74561.6	314479	40172	495404	307796	325045
85200	578298	300415	1042790	80270.4	683142	308138	135221	934191	443476	670576	578980	336259	345152	246536	263673	411475	434961	541955	536450	423982	175424	78862	266562	335504	209049	104342	187474	344886	81149.6	206133	177096	113574	61370	127793	69432	299084	38090	473966	291272	305175
86400	640921	327591	1145680	84488.4	761227	341507	142102	1017440	455169	737146	622700	369670	371037	264656	281135	465565	479707	595685	587110	477569	166847	74144.4	252343	318553	194409	98000	174929	328983	77330.8	194073	167273	107923	57950.8	119879	64734.4	283438	35660	454901	276769	289140
87600	703211	357009	1251890	89210.8	828537	376688	148314	1082790	472882	787948	666133	403930	399759	280410	301175	521511	524378	644599	637433	525236	158958	69488	241708	304234	181452	91519.6	162760	312270	73801.2	182602	158846	102443	53938.8	112626	60889.6	270321	34392.4	439281	263929	270685
88800	760681	381707	1344470	92870.4	886899	410038	153436	1156090	481056	846766	705900	436697	421838	291281	314640	575349	562876	691422	679961	577254	151772	65727.2	229017	290266	169133	86070.4	150972	294282	69845.2	172384	153229	97359.2	50881.6	106810	57208	257151	32294	419097	252638	257531
90000	818554	404365	1438560	96065.6	950324	445226	159268	1215080	485423	889088	739008	466786	443422	304193	333474	627501	604238	736858	715965	623355	145002	61538	218369	278754	158890	81261.6	140563	281484	66928	164269	147144	93270	48044	101298	53404.4	246622	30673.3	405990	241559	248783
91200	864368	423514	1516870	99042.8	993513	480366	161206	1252330	487961	931889	769018	498337	460013	311311	347121	673988	636891	772663	743319	660465	140037	58249.6	209018	268013	150031	76292.4	130845	267461	63754	156860	140338	88898	45300.4	95952.8	50794.8	240230	29316.4	393447	232830	238733
92400	906248	438864	1578680	101250	1035110	512130	164049	1284840	483669	967438	796067	520189	472070	317543	356631	715880	671432	810768	766274	698274	134728	55276.8	201341	258283	140665	72350	122155	256516	61010	151020	134132	85323.2	43626.4	91063.6	48249.6	231425	27948.4	378949	223879	230710
93600	942595	453327	1626640	102214	1069570	538249	166254	1306970	478975	991998	816877	541612	484471	320990	370878	751616	698514	837396	782369	726311	130144	52697.6	193486	250697	132138	68887.2	115217	246157	58672.4	144019	127307	82330.4	41698.4	87819.2	45951.2	222210	26566.8	370715	215055	222048
94800	967431	462946	1660980	103516	1086400	561663	165913	1312690	472204	1020430	833434	557393	488181	322624	374440	778916	715038	862173	791952	752296	124868	50432.5	186801	243260	124916	65670.4	108468	237215	56503.6	138810	122658	79851.6	40386.4	84995.6	44616.8	216405	25532.4	360295	208062	212870
96000	980713	467221	1673160	103021	1115350	584850	166296	1307170	462507	1023690	841130	566876	486245	322054	377215	801428	733730	880267	790857	770602	122218	48754.8	181426	237498	119296	63152	103046	230450	54717.2	133723	118010	77460	39120.4	82309.6	42843.6	210599	24069.6	351690	201271	205390
97200	990535	471768	1668860	103222	1122130	606222	165074	1287390	447791	1022830	846181	577058	485235	316763	381238	816305	741829	890040	782942	777722	117733	46776.7	176604	233328	114540	60826.8	98683.6	224197	52961.2	130492	115844	75726	38176.3	80073.6	42024	205831	23592.4	345234	196359	197634
98400	988594	469082	1644910	102842	1123070	622531	163923	1259000	435367	1019380	845208	576907	479243	310148	375780	827531	746497	896583	768633	789368	115137	45280.8	172566	230319	109659	59240.4	94367.6	220245	51141.6	128365	113511	74922.8	37452.9	78184	41639.6	203410	22659.2	338666	192803	192961
99600	981476	463393	1608540	101184	1123690	623991	161548	1226870	421076	1000600	840724	571096	469745	303222	377728	834146	744139	895592	747478	786654	113376	43664.8	170542	228540	105755	58362.8	92017.2	218362	50050.4	125662	112460	74839.6	36932.8	77510	41087.5	200718	22133.2	337060	189864	188974
100800	962988	452200	1556270	99488.8	1095880	626912	158245	1191640	408269	985584	830174	566199	457599	294259	370854	833098	726939	889517	720466	784250	112220	42764.8	167754	228944	102525	57398	89033.2	215844	49241.6	124588	112101	74278.8	36547.2	77178	41281.6	199715	21801.2	332115	188043	186310
102000	938063	438000	1496440	96516.4	1080860	626965	155594	1145720	393614	957972	819982	553338	439606	281445	360191	827580	710898	877868	687742	773080	111319	42006.4	167248	230625	100842	57489.6	86569.6	218530	48500.4	124486	110929	74910.8	36590.8	77837.6	41557.6	200599	21390	330518	186861	186138
103200	903827	423182	1425090	94102	1042680	623586	150194	1092080	379950	927705	801424	540478	421525	268574	353175	809338	689421	858731	649275	750586	112056	41244.2	166924	233908	99905.2	57447.6	85872.4	220111	48199.6	125756	110805	75848	37090	79901.6	42518.8	202163	21222.8	330127	186717	184869
104400	863612	404287	1347720	91144.8	1003940	609118	146095	1035550	362688	895754	776940	521978	395763	255537	338252	788524	672130	839610	611008	728076	112976	40794.4	167463	239028	100097	59070.4	86024.8	224500	48424	128081	110787	77702.8	38494	82503.3	44046.8	206550	21351.6	329995	187238	186998
105600	823507	388338	1272320	89026	962580	588950	140593	975059	347103	853415	748600	502851	371744	241556	333921	754630	644555	810424	574076	693946	114926	40693.2	169494	248586	103698	60417.2	87091.6	231264	48931.2	130739	111412	80706.8	39620.4	85915.2	46438	212954	21418.4	336846	189203	189237
106800	782248	366932	1192000	86456	905710	570956	135508	922980	329369	817012	718266	481179	345666	226857	318408	716940	607669	777199	537222	664289	118340	41155.6	172108	260116	106132	61855.8	88313.6	240392	50129.6	135604	114061	85836.8	41666.8	90734.4	49593.2	221425	21891.6	341378	193010	194182
108000	737638	345543	1110500	83560.4	861134	550423	131094	868306	310798	782778	686597	452244	321566	214341	306572	678813	571844	741062	496598	625156	123684	42093.2	176021	275960	110693	64066.7	91424.4	253055	52389.6	141509	117033	91334	44372.8	98540.4	53837.2	231605	22461.2	351064	197760	200899
109200	688878	323445	1027080	80606	802020	524603	125699	810315	292279	762480	653762	428395	299716	201028	290660	641838	530754	699825	457478	585693	129915	43736.8	181854	294111	116230	66360.8	95146.8	268158	55007.2	148463	120796	99136.4	47971.6	106594	59532.4	246130	23588.8	362696	204388	208162
110400	637695	299064	947156	78114.4	758720	495517	120816	753806	274265	722815	621644	407773	276660	188618	274733	606587	499678	661438	419782	551010	138255	45536.4	189084	315634	122592	69641.6	101024	287258	58702	157204	125717	109109	52214.8	118362	66493.2	263766	24503.6	377282	212627	217073
111600	595054	280692	873753	75377.6	707541	470004	114673	696203	258420	675137	586324	381799	258087	177430	265660	569362	468325	619975	384926	511101	149532	47484.2	198630	339384	130510	74291.2	107843	308252	63716.8	168336	132922	120134	57691.2	132542	75524.4	285835	26272.4	398329	223186	229322
112800	549644	259098	804854	72779.2	650976	441384	110183	646645	243977	629160	554191	354321	239041	166564	252221	533280	437450	582955	352160	477817	161714	50628.4	210681	366048	141535	79333.2	116088	331420	69509.2	180937	140834	134561	63987.2	150748	85920.8	310691	28184.4	420105	236117	245472
114000	506861	238425	740714	70047.6	600607	413240	105792	601043	228878	579766	522736	328559	221782	156604	240363	496483	405635	544420	319543	442668	176143	54336.8	225352	397272	152889	86462.1	127435	359242	76875.2	195971	149618	149533	70998	172297	97759.2	342237	30169.2	452244	251061	266164
115200	463843	219872	678794	67810	541296	386856	101260	550572	215595	537092	488309	306839	205543	146525	226015	458834	373631	505814	289556	408383	192946	58368.8	242104	430006	166106	94258.8	139293	386115	84516	213142	160456	165311	79617.2	196705	112480	374376	33094	490199	268308	290272
116400	425595	200364	621356	65006.4	490230	359068	97244.8	508787	200658	496688	453058	283341	190133	136838	208975	419862	346192	470154	262674	381431	212725	62723.2	261746	467779	181060	103178	153370	415720	92484.8	232444	172692	183609	89938.8	223415	127908	411872	36022.4	533018	290062	320981
117600	389105	184096	568505	62638.3	444401	333752	93045.6	466240	188678	457829	423803	262570	176938	128079	199667	383044	321221	433178	240930	351133	233528	68167.6	285891	505730	198695	113711	170370	448501	100782	253710	186209	202016	100808	252345	144510	455830	39332.8	586364	315540	354379
118800	354826	167472	520921	60428.4	399461	309386	88191.2	431897	177467	424897	396510	244059	164255	119807	186898	348500	296352	400498	222060	324790	254723	74534.4	310331	543016	219336	126269	187556	483577	109008	279028	200932	222846	112597	283639	159406	503580	42832.8	642747	345552	397099
120000	322896	151774	476885	58669.6	362502	282070	84906.8	400112	166847	386847	369473	224095	151968	111465	175979	318313	275074	371238	203417	300808	274596	81128	336506	584132	243546	139924	206692	522898	117901	306874	219554	243844	124909	314063	174984	554774	46535.6	703671	379295	442857
121200	296407	140094	435748	56758.8	327340	258378	81638.8	367676	156563	351366	342816	207213	141828	104039	167492	293673	252870	342558	185199	275796	294832	88309.2	367848	626348	270438	155484	228344	563039	127382	337463	239207	261530	137283	342886	191020	606353	50556.4	773132	416789	494626
122400	271882	128331	397692	55218.4	294255	235203	78705	341093	147841	320934	316753	191714	132086	96798	157058	269489	233678	315808	169388	254516	314067	95363.6	400492	668765	297707	172060	251285	603959	135968	368617	261421	277565	150683	367366	205200	657923	54808	836619	456055	548192
123600	249500	116610	363465	52903.2	266962	214072	76332.8	315963	139562	289507	294775	176427	122640	91162	147314	247430	215921	293935	157116	235712	331901	104251	437976	709944	327584	190579	275192	647138	143194	401116	283499	294762	164911	386629	216308	710077	58244.4	899586	499535	602298
124800	230127	107804	332548	51524.4	240866	195496	73685.6	294319	132241	261577	274934	161781	114311	85355.6	139755	226362	200894	270556	147687	219633	349075	112913	475653	747366	358227	212071	303540	694600	151009	435330	306301	309102	177183	400681	224980	759599	61281.2	967008	542383	661703
126000	211447	100418	305103	50542.8	215789	178929	70873.6	274005	125415	236240	255746	150316	108012	79875.6	132680	206406	186796	250837	139222	202412	365910	121004	509774	782131	392832	232644	331856	737076	158305	466966	329273	319417	188197	411049	231441	808671	65051.7	1030000	583736	713148
127200	194544	92759.2	280386	49358.8	193509	164642	69303.8	254325	119566	212795	238987	139710	101226	74542.4	125425	188453	173537	233072	130968	190181	381591	130337	543311	815168	427146	253234	360542	778546	163890	496210	351798	328283	199304	418628	235454	859102	67656.4	1082570	622826	762738
128400	179800	85697.6	259019	48404	175377	153162	67922	236361	113019	193722	223116	128638	94485.6	69974.8	119252	171691	163460	217426	122644	176804	394416	139176	577100	840191	457969	275263	390548	825308	169026	524696	376656	336085	210252	424318	236417	899290	71359.6	1128790	662572	808758
129600	167543	80815	241232	47782.8	159422	141078	66542.8	220308	107729	176396	210286	118641	89563.2	65415.2	114727	156843	152971	204394	114911	164503	405979	146730	604862	865256	509982	292729	422921	864555	174175	552009	399738	342309	219206	428380	237839	942999	73718.8	1175820	698947	845699
130800	155238	75080.4	225540	46669.2	144148	130260	64671.2	205489	103674	161907	199412	110090	85161.6	61827.6	110593	142919	144362	190825	108140	153546	414812	153874	624766	885469	538621	307091	451412	903542	178927	577984	423074	346732	225742	428000	237985	976322	76302.8	1206890	732345	873606
132000	144169	70211.2	211642	46148.4	130632	121475	63612.4	194690	99574.4	148746	189082	102257	80476.3	58994	106546	130806	136669	177972	102273	143954	421732	160210	643929	903932	566426	319721	474476	934986	181718	598595	442842	350464	231189	423682	235724	1002570	77974.8	1230390	763606	895692
133200	135244	65461.6	198949	45548	120630	112134	63644.6	184073	95572.4	136716	178380	94471.6	75977.6	56442	103746	120223	130550	167510	96099.6	134747	427548	166020	661988	917036	586128	328832	499188	977225	185540	617372	459307	353186	235667	419303	233891	1026060	79405.6	1247270	788881	908274
134400	128644	62105.4	186575	45224	110531	103320	63161.2	174622	92904.4	127204	168519	87588.8	71898.8	54544.8	102256	110512	123649	157234	90153.2	126008	431998	171527	672274	928462	603928	333924	521373	1006680	188489	633324	469776	353365	239101	415354	231797	1043080	81062	1270940	811907	918998
135600	122325	57761.2	176168	44723.2	101463	96898.8	62716.3	166040	90883.6	119276	160051	81798	68148.4	53472	100107	101535	118110	148337	85545.2	119524	435264	174917	678858	938711	622546	337277	534934	1027220	191542	646670	478712	351437	239353	408026	229810	1052330	81576.4	1286630	833512	926499
136800	114384	54051.6	166616	44116.8	94410.8	90244.8	62610.8	158591	89385	111628	152806	76804	64827.2	52195.6	97640.8	93028.8	112090	140486	81221.2	113687	438585	178653	681620	940510	639657	341203	544708	1044960	193014	655933	483254	352944	242049	401948	228345	1059200	81755.6	1294390	850741	935271
138000	107800	51226	158951	43494.8	89594	84650.4	63245.2	151704	89045.6	104402	145185	71484.6	61912.4	52212	96215.2	85946	107086	133454	77310.8	107362	441171	181245	684786	946984	649622	344814	554944	1072020	194959	660048	485931	353702	242674	396863	226007	1059730	82539.6	1304130	865760	943739
139200	102506	48402	151043	42608.8	84378	79510	63286.7	144164	90712.8	98552	139256	67492.4	59957.2	52502.8	95474.8	79467.5	102283	126272	73110.4	101629	442024	184771	683746	948892	661211	344330	561445	1080890	195344	663460	487575	351595	243686	393569	224074	1058440	83532	1314320	875091	943018
140400	97687.2	46101.2	145148	42005.2	80607.9	75806	63366	138506	94002.8	93941.2	132951	63378.4	57162.8	52958.4	92734.6	73642	98070.4	120714	70140.8	97552	440576	186999	680041	940970	667962	342829	561723	1082890	193242	665755	490983	350123	242480	387511	221877	1059240	83783.6	1311120	882768	939480
141600	93386.4	43564.4	140452	41199.6	79016.4	71934	64514.8	133440	98180.8	90303.6	127944	60536.4	55661.2	54181.2	91730.4	68677.2	94160.8	115905	67259.2	94347.6	438985	188080	679993	928555	667604	340858	563756	1092620	189688	665219	492223	347834	241758	379949	218356	1057640	82967.1	1305100	890770	940064
142800	90220.4	42318.4	136878	40667.2	78403.6	68596.3	64710.8	129533	105439	86666.8	123966	57568.4	54703.2	55720.4	91506.4	65054	90804.4	114010	65443.6	90280.4	436165	188724	676347	919668	669042	336870	563223	1087650	185119	664755	490426	346834	240277	373263	214978	1055840	83037.2	1309350	891099	931728
144000	87602.8	41476.4	133331	39874.4	78624.4	66822	64736.7	127647	113764	85996.4	121704	55896	54722.8	58148.8	90091.2	61382	87367.2	112358	64778.8	88101.2	432267	188778	668498	903452	662138	333196	558945	1080260	180817	664666	488291	344809	238134	362696	211538	1044360	83094.4	1299830	890074	924507
145200	86964	40474.8	132746	39525.6	81930.8	65332	66020.4	128144	123408	86270	120930	54564.4	55437.6	62773.6	88909.6	58629.6	85413.8	112944	64830.8	86779.6	428930	188952	666844	890348	651438	329592	550112	1073860	176224	662870	485453	342722	235880	349254	206708	1029490	82380.4	1284930	886701	917520
146400	88344	41216	133629	38724.4	86582.8	65066.8	66759.6	132386	135536	88646.8	122443	54438	57382.4	67112.4	89166	56667.5	84813.6	116110	66549.2	85734.4	422678	188700	660440	874605	640366	325536	549853	1064740	171881	656690	479888	338055	233530	339898	200898	1011690	82008	1278480	882592	906368
147600	91060	42183.6	139033	38318.8	91855.6	66049.2	67820.8	137667	150764	93291.2	126227	56314.2	59955.2	73372	88323.2	55080	84978	120492	69867.2	86996.3	415706	189138	649331	858479	626174	319878	538378	1049120	167449	648087	475226	331018	229615	326199	196356	991792	81473.2	1264430	870304	893334
148800	95874	44146	145979	38228	100936	69249.2	68687.1	149086	166168	100596	132510	58766.8	63720.4	79316.4	87156.7	55152.4	86632.8	127636	75806.8	89412	408703	188408	644915	842294	609738	315052	526601	1038210	162898	638625	470064	323121	225776	311826	190532	974245	79721.2	1245630	862984	889958
150000	103653	47502.8	157286	38072.4	113993	73691.2	70105.2	164301	183799	110439	141765	62446.8	69316.8	86046	87682.8	56396.4	90407.5	138408	83882.8	92170	401383	186605	637168	824899	595588	310501	520834	1028710	158614	625998	463054	312297	221551	298007	182690	955831	77901.3	1231040	852708	873146
151200	114500	52221.6	174916	38135.2	130028	80074.8	70823.3	184858	203954	125195	154585	68495.2	76914	93588.3	88765.6	59261.6	95373.6	151831	94911.2	96776	394996	184628	626911	806499	582056	303134	511813	1008660	153668	615388	456778	297851	216652	283357	174284	937700	76474.4	1206440	836007	857951
152400	128264	58532.4	195687	38672	149248	89670.8	72255.2	214043	221291	142720	170564	75934.8	85694.8	102086	89264.4	64102	102008	169723	109919	104824	387679	183153	617763	783583	567463	295805	500269	981790	148277	600630	449060	286214	209969	265847	165753	911606	74887.5	1169510	817667	837871
153600	145489	67080.4	223423	39778.3	174702	103346	74860.8	248642	239262	163933	191440	85856	96277.5	110467	92887.6	71470.4	112224	191331	128299	114464	378756	179973	606555	760510	553135	288018	491688	964280	142744	583230	436706	272384	203559	249826	156763	884614	72580	1143880	809720	810488
154800	166852	78106.4	257496	41116.4	202805	118911	76342.4	289160	259186	190532	216165	98550	110158	119271	97355.6	81037.1	124774	214747	151364	126335	370476	177976	593726	738551	538214	279247	477951	931746	136668	565304	425162	255929	194365	234920	147341	855526	71054.8	1111830	794816	781639
156000	192374	90575.2	299974	42389.2	235523	137591	78408.8	339554	280348	221232	244009	112614	126024	128294	101653	93726.8	138970	242893	179324	140452	361421	174552	577582	713467	521809	269976	462732	904581	129791	545450	412999	241611	184257	219648	136950	826690	68604.8	1071720	770150	751579
157200	220834	106465	353376	44100	277231	160923	81500.8	394333	300998	256080	276230	128870	144392	136570	108604	109596	157558	276484	213081	159820	351515	171429	563449	690961	503434	261081	450608	874876	122995	524031	398133	230157	175038	204420	127998	793952	65829.6	1032310	747624	722408
158400	254602	126535	415020	46550.8	322997	187483	84995.6	454672	320944	294952	313198	148793	166301	144668	118280	130886	179964	312910	252299	180087	340766	167072	545291	667748	489232	249765	436460	845328	116000	503828	382329	215581	164962	190848	119332	763168	63633.6	999719	720050	688057
159600	292656	148398	481323	49580.8	370564	220406	88254	524439	338367	339937	352580	171142	190416	152931	128504	154439	202309	354126	296657	204756	327418	162501	525829	644605	470170	237971	419532	810348	109705	482749	368010	203369	154463	177559	109314	730425	61121.6	959028	694282	656046
160800	334603	171078	557843	52697.6	426560	256844	93611.6	597968	354501	386846	393538	194936	215902	163422	141723	182572	231510	399142	344782	233823	314703	157349	508555	622504	449609	228228	403896	781416	103004	459179	350709	192076	144901	165386	101573	699857	57798	924569	667496	625288
162000	382924	200067	643918	56236.4	485244	295890	97815.4	672462	373792	437495	438359	222996	245462	172835	158832	215341	260996	446019	397662	264059	301876	151556	490213	600297	428231	216427	386371	744063	97208.8	432272	334593	180608	134911	154506	94992	671755	55556.8	891676	640013	596043
163200	433224	227878	736170	58852.8	544023	338018	103434	754495	389256	492536	486754	252649	277038	182737	180238	254284	298726	503109	452263	305003	286754	149757	464302	569811	401258	202504	352885	694160	92766.8	402382	299874	163550	125317	144450	90256.4	612412	52298	778877	564892	504929
164400	487618	265896	773760	69088.8	613757	380173	129345	837366	332498	517879	531358	292364	314436	159109	209547	286479	330175	514222	482255	335233	217115	111830	307588	427901	283149	143576	224885	464898	68972.8	245704	180894	97181.2	75296	96616.4	55210.4	410342	34090.8	455938	334260	288764
165600	459045	249838	631483	71091.2	527776	355440	152230	736339	235090	439630	458303	268626	289024	123869	222884	277802	309614	441268	443418	310896	114904	83055.6	147126	238165	154320	72911.6	115424	248226	39922.4	128257	91365.2	48899.2	40488	50651.3	31347.6	231552	21169.6	238423	171813	160120
166800	457742	247895	603890	73740.4	500772	351917	181260	694059	192396	422306	438989	270338	292906	111518	258694	314423	313228	437803	449401	324376	66179.2	60661.6	83012.8	139911	94293.2	41590	76492	155577	24794.4	80027.2	54475	30678	26690	30827.6	21824.8	148654	14927.2	153665	105723	105053
168000	510564	272047	614781	79399.2	524075	390183	214884	726718	184366	446572	464666	295361	310151	110083	298640	372588	342127	454792	480894	355664	50172.4	49483.3	61821.6	101862	69482.4	30168.4	59361.2	118192	19481.2	60998	39820	24291.6	21720	23425.6	18383.6	114081	12273.6	124118	78082.4	82535.2
169200	560353	295671	636528	88462.4	556353	438022	246786	725096	185548	455167	475986	307690	321691	112866	341865	424755	371076	465398	502274	375877	42950.4	43167.6	51652.8	87034.4	58712.4	25280.4	53620.4	106736	17889.6	51965.8	35503.6	22154	18585.6	20418	16619.6	97799.2	11556	119442	68873.2	75830.4
170400	594274	308219	640479	99124	581863	471342	284228	718368	188580	467695	487388	320375	327369	117616	378420	457574	388617	466388	510061	393222	41917.6	40654	50159.6	85522	55806	24366.4	50454.6	102327	17979.2	48873.2	34114.4	22714.4	18208.8	20233.6	15898	96289.6	11621.6	121657	69622.8	73556.4
171600	616465	316138	649994	108222	616011	497177	310252	715390	190852	481580	495038	330876	331944	119464	409711	496800	404516	475838	507225	410447	44474.4	38619.2	52195.4	90395.2	56735.2	24873.6	51082	110965	19182	48600.4	37020	23983.6	17838.8	20652.5	15844.4	99818.4	11863.2	135170	74490.4	76723.2
172800	633762	329898	636537	115253	629387	506370	328941	705062	187308	489544	503361	342212	329180	119525	421687	512790	409246	471983	494789	417786	48311.6	38142	57421.6	99764.8	58300	26530	50761.6	116896	20017.2	50077.9	40492.8	25653.6	19306	22221.2	16792.8	107650	12009.6	148955	79553.2	80468.8
174000	636201	327326	616202	121480	632568	502501	335638	681097	179996	482162	496196	339311	320684	115373	423463	518949	405745	457668	471818	411268	52197.6	36467.6	62272.4	108220	59505.8	27828.8	51743.6	126194	21452.8	52001.2	43411.6	27679.2	20116	23807.2	17889.2	114024	12705.4	165450	86522.8	87585.6
175200	612058	312800	575891	125130	607598	472312	335451	650535	168419	466784	494825	331891	301904	108296	406278	494506	388282	427486	434982	390958	57211.7	36068.4	68112.8	119589	60168.8	29595.6	51807.2	132573	22474.2	54506	46958.4	30342.8	22584.8	26204.4	19416.8	125181	13432.4	178969	92670.4	92229.2
176400	563279	290499	538408	128109	573563	434952	324530	600951	154841	437120	465177	307184	279218	100178	385634	460727	368317	391552	391760	361988	62360.8	34942	72810.8	126696	61709.2	31372.4	53279.2	142816	23690	57140.4	50938.8	33356.4	23710.8	28246.8	20894.8	132743	14128	194727	100007	100276
177600	515850	266890	492069	126459	519504	386470	307366	554449	142869	408200	438518	282970	258639	93474.8	363137	431704	348558	364626	358995	343739	74062	41078.8	92200.4	154648	76382	39511.2	68276.8	188621	30511.2	83409.2	69576	47828.4	35388	41361.6	31542	199145	21244	307506	160019	170525
178800	548129	285711	562220	137522	586307	414696	324653	638074	167542	487124	515282	327576	287072	108696	397730	507978	393499	440697	389612	397672	139965	78643.2	194008	283314	141535	76367.2	132352	348918	58206.8	164809	134121	98020.8	64123.6	79952	56795.6	343768	36934.4	532131	295517	304078
180000	603353	316422	703180	154938	659382	447890	335289	701537	208042	563593	579151	346145	293270	120423	389043	531095	399416	458833	379500	405142	210576	101714	295402	406340	182838	113275	173428	448363	82200.8	214390	198228	131598	80480.8	110621	69201.6	438310	42574	649830	387254	370585
181200	569572	295816	698534	144348	607560	419687	299317	648303	224246	545748	558532	315798	267701	118560	344377	492643	365648	423597	330951	358489	241344	106103	336424	461817	191128	129192	174892	465610	91477.2	231052	226344	141581	84407.2	129139	75388.4	477924	44410	691786	419607	393796
182400	512177	257556	619924	128674	522018	362602	265273	558663	211948	479491	509485	274001	239105	110833	303420	430656	322372	362072	277861	308774	265179	107557	364284	512649	197528	141408	176429	478732	99044	245794	245909	151987	89132.8	146649	82369.6	511416	46424.8	720626	446118	410568
183600	452960	226869	546485	119206	457458	317715	239528	492132	193053	429589	468657	243285	217028	100524	271584	382701	295773	322667	240308	279976	289118	110728	392580	569260	209084	153191	185494	505530	106600	263975	263469	163738	96046	165720	91162.4	545098	49061.3	754542	475257	429629
184800	400576	206383	494559	119644	424018	296282	219883	455439	173013	404355	441971	227152	198713	91268.8	247113	347948	277224	299658	215073	262033	310503	114024	414752	621056	220667	167111	198351	540272	115095	283146	282316	175743	102978	186786	100741	580940	52227.9	786637	505524	448663
186000	363208	190445	456326	116146	398482	281133	201402	431294	161894	387321	430254	215668	183010	86723.2	229847	320829	257515	281143	200112	243076	331286	118626	433878	660115	234391	183708	211249	575743	122447	301188	298668	187805	110929	208422	111672	611709	55880	814570	531693	467006
187200	336818	174827	425139	112920	370563	261898	185586	410943	151455	369328	415840	206465	168936	83143.6	215076	298552	237244	264628	186384	224747	347943	124716	450873	687296	249087	200971	221987	606404	127356	318693	312818	198991	119237	226781	123584	637342	59522.5	839907	558506	482294
188400	316609	159333	397842	106977	342428	244025	173196	387478	143178	346983	403068	195232	155238	79471.2	204941	277861	220666	250751	173832	209623	363089	130800	464946	708340	265569	215533	232115	637803	132331	341150	322143	211423	129087	245483	135858	662170	63455.6	858478	576424	499050
189600	299886	146418	372495	97937.6	318082	226556	161652	362865	136611	326670	389144	183953	143850	75760.8	199854	257337	206264	238623	158672	198163	383482	137576	480701	730504	283991	227399	245463	666772	139079	363465	325426	226166	139026	263024	150246	688464	67824.6	873776	591517	515403
190800	283258	136169	350009	88612.4	296441	210402	151510	338828	129481	308922	372780	173234	132554	70672.4	196443	237686	192198	231420	143367	191331	410184	145696	496420	750858	306556	236538	261552	698284	149647	389927	330250	242988	151299	282924	166513	714099	73428.8	891021	603332	537076
192000	268550	126974	331650	81211.2	279737	196437	143254	321178	121889	294349	358493	163298	123108	66333.6	193637	222344	179767	227253	129047	186573	441824	154746	514970	777365	330652	247234	282772	729579	162303	416889	337511	260962	163806	307426	185731	741911	78378.4	917668	620335	567981
193200	258347	117885	312899	75013.2	267632	185533	137977	306973	113879	281676	345607	154716	113855	62727.2	188751	211348	167620	225528	117175	182327	479766	165364	541129	806308	353872	259446	305049	768068	177599	448533	349979	281284	177134	334638	204863	774158	82807.6	952378	646031	607964
194400	252150	107488	294331	70570.4	257495	176534	133111	293174	107752	268856	334067	149161	105739	59760	186118	202284	157001	222851	106913	178283	519188	175890	568826	838789	376913	274491	327423	811503	194134	482406	364964	299869	190159	363781	226650	814517	86965.2	992814	679010	652218
195600	249419	98208	278266	68466.3	246196	168842	129146	278456	101779	255551	322760	153527	98184.8	56814.2	184014	193248	146894	218939	98437.6	173639	558160	186633	601553	873928	397298	290044	350231	855707	208644	522358	381756	317894	203617	390560	244898	861308	91183.6	1040830	713864	698926
196800	242009	89630.8	261316	66524	233216	160610	125030	265093	97359.6	242954	310458	145510	95335.6	53840.4	182170	185182	136901	213750	91293.6	168239	592512	198705	634279	907249	417004	308609	374582	903160	219043	561299	402475	333728	216368	408880	258937	908632	96102.8	1085160	754577	750214
198000	234155	81217.6	247977	64004.4	220294	151915	121044	251793	93194	229620	297398	137632	91560.8	51321.6	180647	177686	127008	206142	84517.6	162170	622435	213744	663172	941071	438775	327025	398028	953859	227646	597794	425849	349304	230335	422992	270856	949127	102157	1133970	796574	803892
199200	228557	73947.2	235206	60882.1	206354	143974	118550	240186	88806.4	217621	284518	130316	83685.4	49627.6	179232	170746	118187	197774	78190.8	155673	644210	228718	691974	967793	460388	343772	423765	1003510	235216	631704	450968	364799	244593	430688	282878	985364	107252	1181760	839866	855936
200400	226442	67742	221961	58030.8	194745	134509	116309	231011	84977.2	205755	272633	123934	79229.6	47883.8	176514	162299	110662	191171	72160.4	150052	661846	242406	716710	996489	482242	357142	449899	1057430	242680	666624	476429	378101	257256	435578	297131	1019160	111850	1228080	884122	903672
201600	224624	62366.8	208568	56161.6	183737	127730	115938	222365	82184	194634	261784	118727	73921.3	46884.4	173090	155294	104885	185773	69456.4	145894	671192	253268	736654	1022750	502972	366973	480275	1109760	249852	697755	499205	387159	269783	438230	303608	1049140	115407	1269900	925806	945861
202800	222348	57564	198159	55121.2	175720	122312	115406	214207	79794.4	184678	249909	113776	69335.4	45375	169379	148888	98937.2	181884	65476.8	142865	678512	260532	748350	1042920	525336	377022	510493	1156570	253347	730446	519405	396045	279451	436572	297232	1077090	118399	1306720	962391	982448
204000	220140	53521.6	189552	54547.2	167528	117761	115564	205835	77557.6	176521	238818	109164	64939.2	44771.6	166075	144712	93756.8	180719	63117.2	142838	683076	266557	754454	1058310	544913	384772	539893	1196460	252777	753477	540075	400291	287314	434805	285960	1094580	121433	1341870	993569	1022400
205200	220255	49766.8	184408	54112.8	161246	114700	116174	197933	75879.6	168658	228918	105709	61202	45121.6	162617	142380	89236	179642	60920.8	144003	682304	274663	759942	1064440	560280	393871	563334	1225750	249937	768956	559206	396489	293030	431201	278444	1106800	123242	1369420	1021970	1060830
206400	218920	46626.8	180817	53292.9	155194	112552	117676	190972	74375.2	163288	220215	103134	57844.4	45218	160410	141268	85040	178321	58654	146236	679803	278572	766772	1067360	571582	402134	583926	1244800	248048	777878	570047	398684	298164	425943	276788	1117080	123841	1397230	1045830	1084840
207600	218001	43639.2	178915	51786	150264	110752	119709	184488	73808.8	159337	214944	101625	54301.2	46508	157684	141730	82055.2	177356	58285.6	148652	673622	278687	770435	1070710	580812	406478	599849	1258430	245588	785468	576349	398443	300922	417769	278220	1124360	123726	1417020	1061600	1102830
208800	215897	41147.2	180796	49359.6	145478	109316	122409	180670	75493.2	155243	208605	99920	51639.6	48265.6	154866	143325	80062.4	176813	59143.2	150169	665675	275228	761212	1069660	588489	408062	611072	1262280	244891	796352	579150	402868	302368	410714	275990	1127900	123026	1432910	1069800	1116250
210000	215692	39338.8	185401	48986.4	142061	110211	124253	178824	78547.6	153040	203700	98039.6	49948.8	50471.6	153274	145942	78966.3	177124	60791.6	152502	657013	270198	753273	1068040	592144	408950	620290	1266770	242944	801354	583743	401193	300504	404093	267158	1127770	123532	1442760	1071340	1124010
211200	219126	38514.8	195216	48744	139125	112434	125818	179982	83493.2	152674	199666	97541.2	49886.8	54056	152727	149992	79305.2	180313	64597.6	156138	647132	268011	741521	1061240	592667	409378	628772	1270130	238286	803432	586811	398518	298743	395087	255886	1124740	122558	1444960	1070490	1131620
212400	222028	38084.4	209374	49481.2	139423	116521	127533	182983	91066.8	153455	197984	96920.4	50495.2	59265	152922	155857	80840	183636	69345.6	160866	636664	266315	732841	1050420	593954	408603	633905	1252860	232872	798503	585160	391200	296626	385376	248410	1115220	122115	1449100	1066600	1132240
213600	228041	39036.4	229344	50356.4	140582	122286	128904	185865	101933	157785	198023	98040.4	52972.4	66620	153037	161560	84615.8	189107	76747.6	167204	622409	264178	727711	1038400	592980	405186	635228	1237560	225360	793216	578416	387401	293329	375858	244383	1103550	120202	1444220	1058610	1124920
214800	234271	40565.8	255255	49783.2	143818	129981	131108	194538	117940	166219	201445	100646	56744	76032.4	154453	169150	90250.4	196864	87256.8	174996	606933	257972	723978	1025550	586476	400385	633526	1221730	218248	789529	569463	379616	292062	364447	240246	1089860	116802	1434620	1048900	1111140
216000	242750	44165.2	289659	49490.4	150763	139676	135062	208618	140188	178973	207119	104255	62975.2	87640	156376	179174	98128.4	208383	101223	185930	590676	250290	709703	1009620	578966	392144	630220	1201720	213014	784689	559172	371759	286858	350255	234330	1076010	113801	1419490	1034010	1096230
217200	250570	49102.4	335849	49848	160308	151069	139889	227804	168179	195921	215407	110934	72339.6	102263	160166	191930	108774	222829	118588	198479	573620	240999	693688	992103	568308	384948	625509	1181580	206513	776140	552209	360408	280856	334872	225434	1056240	111210	1400760	1016950	1085260
218400	260984	57210.4	393286	51820	172659	165996	144367	254502	199614	218951	226864	121011	84480.8	119636	165129	208383	124341	241390	141570	213960	555220	233565	674498	964774	557328	378079	617690	1159300	199190	758024	544845	350457	272890	319127	213782	1033910	108540	1374660	993584	1067120
219600	276140	67602.4	463824	54579.2	189657	185054	149098	290182	236321	250389	243373	133262	101486	139346	172629	228160	143942	265501	169563	231498	535962	226667	656176	939174	546017	369362	607314	1133100	189546	734968	535869	339105	265764	302640	202214	1005810	105178	1347320	969306	1051210
220800	299021	81909.6	546732	57270	211150	207810	155146	334490	275994	289931	265752	149597	122462	161134	181938	251269	168483	295947	201202	251022	514945	218115	643335	913562	534784	358366	597967	1103390	180458	710832	522595	329208	259180	287552	189289	974079	101394	1317590	945469	1030240
222000	326935	99898.4	641360	60503.6	239760	236169	162511	386896	317501	340106	294892	170071	149997	184474	192422	279688	198246	332288	240250	273305	493392	207950	630537	884248	518291	344069	585902	1071570	169570	682815	509884	316071	252176	272025	178627	946648	96517.2	1282920	919988	994837
223200	359212	123917	743006	63870.8	273550	268252	172441	449927	361426	398968	331028	192555	182764	209393	205906	312719	233716	377733	285122	300512	471116	196014	612625	854608	501296	330685	570446	1035670	159125	655963	494614	301839	241803	254036	166049	916834	91659.2	1243050	890094	958400
224400	396640	153136	850379	68009.2	314370	307482	183026	520561	404398	464907	372212	220291	222454	235104	221981	352792	275485	429570	335237	332085	445484	183810	591056	825365	482102	316569	552594	992485	149496	627137	478768	284736	230592	234715	154267	884000	86229.6	1201170	857736	920282
225600	441341	189220	962433	74040.8	365210	352641	193746	599038	449374	538826	419402	253170	270401	261919	241410	398200	323471	489338	390418	368882	422358	172864	567200	791916	460793	302060	529420	948675	140190	595860	461993	270505	216078	216926	144002	850406	82380.8	1154540	820015	882021
226800	493958	230576	1115120	81065.6	425382	404740	204076	685617	490520	625346	474412	290896	325280	287359	262932	450427	376217	555285	450850	411469	397753	163708	545219	754249	439512	288348	506057	902362	131403	560750	444536	255160	201981	200768	133852	812178	77924.6	1104620	785039	848564
228000	552916	275799	1237080	87288	495174	463853	215253	781114	526812	717745	536778	332743	387466	312552	287323	507065	430397	625992	514940	460698	373772	153305	523544	715430	425650	271593	480408	854577	121472	525584	423777	236664	190008	187065	123292	773792	72622	1057170	745606	808937
229200	618712	329904	1356920	94723.6	577568	529687	227597	880692	561407	821161	606370	381014	452773	337050	311024	569441	487624	703908	582129	514793	350684	142052	505534	679710	402468	256722	455930	806296	113015	488024	401110	224354	177916	174365	113499	736641	67450.4	1011110	706440	765072
230400	690551	387551	1467510	100773	668403	600217	239051	984185	591949	927350	678520	431815	520933	359536	338590	635348	546576	784871	652954	572406	327491	130242	484677	646360	379220	242577	430704	758979	104260	453865	376380	211692	166126	161738	103658	701788	62654.4	964720	668170	722750
231600	765959	448816	1574670	106769	768448	676663	253172	1090380	622714	1034400	756504	487594	592365	380231	368606	704382	606247	867452	724720	635326	307295	119795	463349	614890	356866	229504	404457	713236	96218.4	424422	352970	198663	154858	148736	94895	668711	58071.6	918081	628762	681550
232800	847916	515485	1671720	113640	875351	754989	266399	1195990	645630	1141020	835333	548528	666191	396218	401226	778478	663789	950958	793270	697139	289500	110970	441768	584268	336678	215303	379170	671982	89088.8	395199	331942	185988	142745	137903	88439.2	634318	53906.4	873465	588274	638484
234000	929096	581857	1762360	120232	986828	838253	278342	1297950	666257	1251520	916335	609866	738247	412373	434090	859150	716163	1032460	863146	763787	272731	102366	421429	553910	316216	203225	356580	632079	82750.8	365622	311725	175180	132002	128270	83168.4	603584	50583.8	827131	550126	600589
235200	1010420	648508	1833670	126714	1101030	921713	287976	1402000	678274	1355700	993329	672743	808071	423764	467104	932630	762375	1112560	926278	831305	257693	95100.4	402866	526925	298243	191294	334518	595328	76891.6	337852	292748	164087	123671	120411	78298.8	572586	47250	788915	515936	566016
236400	1093210	709521	1890800	132208	1221550	1003800	297005	1502410	688895	1459940	1071210	733190	872311	433752	496947	1002140	806269	1190370	983427	897681	243512	87642.4	387080	511774	281139	180569	314597	561630	71972.8	313749	275365	156283	115410	114142	74211.6	546326	44022.8	754033	486906	532357
237600	1176290	768091	1937380	137490	1338500	1079120	306086	1590220	690526	1558270	1143030	791602	926394	440488	530239	1069340	844601	1259700	1034660	961323	231331	80498.8	372222	488884	264361	171803	294572	529550	67454	292264	255807	147684	108214	108448	70071.6	522620	41048.8	722739	460675	500807
238800	1251120	819594	1974390	140546	1453750	1150580	312938	1667020	688113	1647190	1211050	843902	956596	442106	562084	1133050	877413	1326690	1083960	1018970	221660	74439.2	358114	469742	249741	164497	276268	498949	64260.4	273434	239870	139968	102728	103018	65194.4	501748	38168.8	692102	434778	470221
240000	1322030	868761	1990800	142834	1564430	1215250	319932	1736580	681190	1721260	1270090	893654	993852	443318	593010	1190410	903921	1379890	1123000	1074430	212189	68560.8	344863	454620	235536	157370	260818	472961	60636.4	257650	225482	133738	97312.9	97701.2	61002	482165	35819.2	662740	412134	442660
241200	1377180	908765	2004900	145116	1660600	1271270	322892	1796590	665984	1775430	1319190	940237	1029270	441994	624833	1240260	927768	1428790	1153070	1118570	205354	64358.4	333251	440206	223740	152086	247014	450054	57787.2	243075	213938	128057	91964	92542.5	59132.4	466318	33916.4	637748	393354	418260
242400	1425470	939774	1993110	146401	1748500	1319700	325088	1839910	648785	1822880	1360420	978063	1048390	439357	651804	1281420	928738	1452030	1171560	1158260	199741	60817.6	323542	426896	219302	146745	234720	431585	54989.6	230585	204603	121721	87576.8	88850.4	57245.2	451199	32411.6	613178	374331	401584
243600	1465960	958124	1962700	147450	1818930	1359340	325093	1868670	623303	1856620	1387940	1011610	1054350	434978	673753	1315030	929475	1468410	1176300	1189560	195357	57824.8	314623	416316	209756	142098	222772	413947	52579.6	218855	195832	118436	84350.8	86424.4	56928.8	438909	30745.4	593240	360952	386421
244800	1494930	966717	1923790	146901	1880140	1388430	324084	1883700	598394	1882730	1407420	1036180	1051390	427610	691423	1335150	926455	1475180	1167490	1215090	191761	55219.6	308213	407230	204056	138823	213728	400197	50531.6	208492	187904	115289	81268	84847.2	56307.5	428230	29432.4	577244	348063	374177
246000	1513320	962667	1869880	146023	1923910	1402430	323202	1890440	575621	1891910	1414090	1047310	1038790	416845	704118	1344000	913609	1471150	1148480	1231900	188864	52723.6	303256	402192	199432	136281	205671	389499	49605.6	202652	180783	112852	79821.7	83785.2	55668.8	420502	28393.2	563441	337800	363146
247200	1524990	949374	1809770	143049	1947390	1406230	321693	1879160	551229	1892820	1413980	1049840	1012300	406614	713909	1338520	900236	1457420	1143010	1235180	186782	50546.8	298456	401020	194033	134610	198145	381410	49283.2	198006	177075	110690	78272.9	83326.4	55095.6	412809	27413.2	553035	330390	351584
248400	1519620	926280	1746370	138918	1954230	1391920	318485	1859340	526180	1871540	1406400	1040910	972675	393119	720347	1324400	880563	1437810	1118030	1227410	184374	49082.4	296156	400493	191106	133622	192955	374951	48877.6	194504	175119	109574	77514.4	83019.2	53907.6	407344	26972.5	543692	325696	344021
249600	1504890	893908	1673810	135405	1945250	1371130	313687	1832540	502502	1831520	1388920	1027470	934679	378837	724849	1300230	858494	1417680	1084570	1212320	184187	48003.2	292835	401363	188742	133901	188912	369948	48776	191317	173584	108716	76868	82661.6	53871.6	405045	26679.2	537505	322021	338126
250800	1479500	861518	1596040	131707	1917900	1340940	309805	1789850	475606	1780200	1368250	1005000	890397	363030	725640	1265960	832033	1381840	1047510	1186100	185870	47719.2	294043	405294	187519	134440	186606	367873	49012.8	190478	172509	108746	76631.6	83426	54750.8	404618	26419.2	535500	321604	334156
252000	1450430	818967	1518850	128804	1877450	1300720	302144	1744870	449034	1723400	1338690	973887	845594	346010	719640	1228750	798249	1344470	1001400	1155000	186954	47287.1	295763	410440	187156	136497	184206	368348	49239.2	190810	172896	109672	77344.8	84719.2	56164.2	406512	26430.8	537512	322109	333444
253200	1411270	774332	1438560	125108	1823210	1253620	295488	1689750	420774	1663070	1304450	937683	797561	329824	707180	1183840	764271	1296800	952582	1117170	189876	48027.5	300480	416595	188190	139878	182958	371608	49998.8	192528	174858	112101	78226.4	87575.4	58250.4	409349	26996	542492	326192	334612
254400	1369690	725954	1359620	122050	1753480	1202990	288107	1630840	394576	1599690	1266130	900465	746619	313316	690884	1135370	732960	1247060	901248	1075530	193700	48825.8	306222	426230	189589	144472	182501	375802	52447.5	196360	177494	116162	80396.8	92065.2	61713.6	416470	27496	550797	331799	339939
255600	1323240	679264	1281580	117547	1677850	1146530	279928	1573880	368915	1526470	1225070	858620	695731	296412	668654	1083660	697054	1191890	847997	1025420	199913	50188.4	317610	439929	191934	150674	182428	383683	55064.6	200526	182643	121106	83474	97980.8	66334.8	424178	27926	561999	339563	345669
256800	1269740	633175	1204500	112598	1592930	1083650	271636	1508830	344776	1454690	1181420	814216	648600	278810	642464	1028320	663484	1134410	794911	973557	207926	51933.6	326858	455386	195264	157823	183386	393046	58335.6	206840	188716	129327	87434.4	106167	70821.6	434420	28885.4	576935	351941	354204
258000	1213060	589036	1131810	108063	1506360	1019190	263715	1443480	321619	1379140	1135480	769164	606290	261155	612075	971933	628210	1080720	743848	922000	219529	53680	336751	474069	199430	166964	186892	404379	62238	214845	196217	138336	93317.2	116626	76058.8	448850	30196.4	596090	366198	366350
259200	1153940	546592	1058460	103596	1414750	958066	257248	1379280	300046	1296990	1089270	724006	562718	244048	579132	917610	592616	1026230	695336	871394	234218	55930.4	347698	496070	204774	177395	191861	418563	67749.2	226091	206260	149576	100373	130875	80832.8	463906	31684.8	616812	383931	383542
260400	1093920	503645	986376	100048	1323630	895155	250068	1315350	279951	1213200	1041370	679544	520670	227709	545669	863810	559980	970781	648893	821412	252341	58410	361460	523476	211925	189927	198677	436094	74067.6	239796	217195	165412	109064	149062	87200.8	482924	33400.4	645093	405926	402540
261600	1039070	464500	920942	96084.4	1236330	834995	243101	1250890	262350	1132080	991898	636889	478368	212355	511950	810670	529781	921506	602813	770254	272980	61554	378435	554818	220120	204960	207528	457733	82282.8	254861	230675	182740	120165	168861	94827.6	505756	35382.8	676123	430250	424937
262800	984247	438393	862469	92608.4	1149310	773797	236537	1189530	246393	1054650	943823	600234	445868	198683	480495	758531	500958	873178	559142	721426	298846	65124.4	394902	590399	229473	222075	216566	483623	90327.6	271951	245287	203621	132160	188820	106409	529986	37494.6	707670	458867	449729
264000	928112	404846	805322	89972	1064980	715886	229480	1125440	232484	983682	897971	560943	415291	185476	453505	709025	472098	825547	519694	675676	327816	69162.8	411828	629459	242414	241548	228904	514867	99284.8	292334	261293	227775	145638	209500	121300	558782	39835.2	741544	492308	478926
265200	873334	372180	755123	86635	987140	662053	221618	1072840	217486	914075	850384	525264	384249	172128	434223	665239	444154	777463	482563	630488	362670	74157.1	431164	671831	257989	265505	243056	549484	108350	317814	278685	252055	161587	228880	138736	591935	42728.8	778938	527420	511618
266400	820144	344502	706020	83913.6	913687	611661	214153	1013120	205609	846992	804176	489716	352514	159667	416214	622950	418343	730599	446684	583630	400225	79336	452935	718201	276596	292836	261184	590828	117236	347600	296006	278746	178378	248109	160805	628085	45773.2	819666	564840	547370
267600	768991	316872	660789	80914.8	844062	563275	206029	959219	194433	782424	761567	458702	326587	147828	395033	583011	395463	690249	413617	540998	440575	84570	475522	770784	296792	321916	281123	638095	126367	380469	315290	307738	197934	269898	188258	668585	49698.4	859601	604329	585775
268800	722525	291004	618393	78068.4	781518	519302	199022	908008	183413	722243	719230	430495	303186	137896	371668	543307	373637	647475	383733	501213	479206	90879.2	499456	827272	320129	355530	305369	693246	133338	419203	335577	336316	219619	293262	226392	713912	54209.2	903695	647514	628723
270000	676338	266027	580048	76341.6	718970	477266	192116	857830	172804	670986	679729	404412	284306	129087	348530	506694	352630	602964	357544	465479	518896	96886	522932	887378	346248	393091	334605	754062	141139	460608	357740	366048	242668	317687	267885	763333	58946.8	946310	693486	674584
271200	635761	245531	545616	73769.6	663727	438230	185605	813221	162471	618883	643567	378087	268214	120142	330239	475461	334315	564533	333236	435680	552334	105124	537479	929524	373621	425988	351899	798558	149158	507569	350666	372140	265138	332907	275117	767391	62767.6	878757	661355	640140
272400	585750	224787	467458	80052.8	565755	377154	180874	728846	133257	510935	569236	333817	250210	100625	284740	405331	287379	471887	279704	361164	453634	89137.2	390000	749504	290775	335152	267604	597697	120847	374852	242169	247799	199356	245957	172646	561221	46436	542902	433595	411080
273600	445254	170130	324284	79824.4	410876	276753	162759	551088	95211.6	365813	429827	250299	192594	75264	234509	303688	221876	362153	214142	283636	262382	65862.8	210657	471533	185348	188600	175751	392724	82505.6	224224	148110	144089	126856	146958	106392	365772	33298	352250	265182	273435
274800	360922	135872	270688	82711.7	340942	229188	172298	478584	81001.6	311366	356811	210377	159378	64350.8	217198	250078	191375	312830	185692	248162	164837	54933.6	135708	328972	134262	120410	131811	284303	60893.2	155960	105628	101882	98367.2	98495.6	82023.2	273196	27913.8	263923	190004	207092
276000	327750	118957	245019	89566	305071	210494	189128	441509	78091.6	272090	314080	186813	140954	60524.8	206680	229814	176828	285882	174019	226484	132958	51644	107816	265499	111176	93699.6	114179	243555	54979.2	139603	92251.6	90738.8	86317.6	80768.8	71927.6	234774	25843.2	227898	159526	184192
277200	312069	109384	228144	101081	278671	196450	206385	410535	77094	235413	283744	170780	132433	59305	202645	220583	167856	265785	166302	202734	123508	51967.2	96847.6	239571	102030	85108.8	115630	247828	55920.4	136857	92044	88365.6	78213.6	73555.6	68916	225772	26778	230334	155168	186962
278400	306454	104116	213403	110907	253803	180997	217947	394731	75646	212845	267078	162400	126965	58986.8	192621	214007	158051	246517	159268	186103	125733	55486.8	98473.3	246042	103971	86498.4	124572	260388	59854.8	140088	98416	92004.8	81042.8	75072.4	72808.4	238853	29964.8	246957	163723	193631
279600	297772	99559.2	202434	117656	237999	169158	215684	384865	74994.8	196296	254492	153982	121074	57375	180202	207761	150492	237152	154780	176548	138027	59504.4	104246	262531	109989	90693.2	136759	291058	66450	157265	114955	101315	87596.8	80209.6	77033.6	255096	33733.6	268360	179667	213062
280800	292103	96530.8	197322	120351	222709	158960	206874	365206	73316.4	184713	245431	147899	117414	56103.2	168878	205962	143554	224076	148188	165728	149329	65816.8	117786	285401	124960	101267	155482	326544	74712.4	166882	131890	111814	96643.6	86665.2	85655.6	279900	39544.4	300775	203442	233140
282000	278681	90765.6	188647	122962	204961	149408	202913	355220	72522	177161	236985	140688	111321	53916.4	154156	197436	135388	212156	141985	158290	165288	73847.6	132040	315101	134889	109772	165439	353801	82182.4	188983	149276	130351	109776	95964	92446.4	303408	45185.4	317182	222623	254601
283200	262739	87126.4	184336	125908	191343	140641	195450	331108	70372.8	168423	228008	132977	106638	51330	140546	189377	130028	199925	135504	147890	179066	80451.2	147768	337766	150915	122683	184535	394664	91526.4	209613	167158	141160	115962	103076	101554	322004	52479.6	348502	246635	283740
284400	246811	82920.4	176399	127639	179088	130061	188100	315616	68481.3	163517	223924	126945	101318	48743.2	126560	178539	123055	184593	127289	138876	194556	90082	167402	366240	166047	133309	196848	411786	99301.6	229737	183124	154964	130950	113434	113198	349524	58441.6	362586	269494	293861
285600	226039	78204.8	171264	128168	166076	121329	182097	304163	66648.4	160534	219559	122838	98937.2	46957.2	119357	176306	121715	183898	126805	139168	249146	122817	239427	476888	248693	196584	304461	645958	146028	404283	292440	255742	219981	183097	201611	575536	106078	678781	488716	605852
286800	256168	88274.2	214848	138830	191367	137164	199286	378712	82151.2	202721	273512	148574	112276	56003.6	136092	212944	143682	226180	144894	161564	533923	250224	551558	937309	527748	452721	636543	1248940	296210	812643	585659	539009	395803	367767	360643	1017750	188913	1193640	975990	1112110
288000	285528	93405.4	273782	155750	219076	152036	205700	418695	100761	242010	314091	159204	112518	61971.2	135531	230492	149013	247155	146003	167965	834971	336161	869999	1340040	742555	711373	878688	1627120	407608	1027900	806386	692006	490689	491766	419691	1298470	214148	1426000	1341780	1344230
289200	274840	87993.6	284106	150005	215322	146240	178740	389008	108128	250026	311531	153072	103309	61774.4	121486	217136	138249	235604	131610	156154	941210	363126	1001200	1480960	812016	817934	944930	1739710	439560	1085030	881519	715479	516664	523265	428067	1402490	216629	1473880	1497540	1417850
290400	250661	78985.6	266751	138952	194238	132110	156520	343242	105673	233668	294302	140760	91096.4	58738	107881	196266	126104	210757	117190	139819	989840	368424	1046730	1535510	825187	870679	945152	1758770	446156	1112490	915481	714460	528834	525446	429184	1447960	217191	1477860	1563960	1448650
291600	227659	71438.8	243461	129605	171214	117404	140097	307337	99238.8	214630	277874	128964	81977.2	54854.8	97387.5	178369	116004	186328	104619	126830	1032920	374394	1087450	1577430	838974	925768	944570	1774110	439953	1142070	925081	720065	545734	530103	426997	1483800	218963	1480080	1601470	1491420
292800	207004	65786.8	223487	123503	153514	106775	126648	283022	91021.6	202704	266871	121921	75432	51577.1	90323.6	163136	108384	169880	95223.6	118434	1066280	379982	1115570	1642860	854566	978767	960649	1805800	435109	1153110	930656	725340	557166	535859	420659	1509720	217933	1487310	1628580	1539780
294000	187640	60071.6	207668	114868	139544	98147.2	115933	264271	85054	192565	259650	115145	69669.2	48576.4	84108.4	150932	102940	156998	86953.6	113035	1094810	386201	1133520	1689310	867355	1019780	984400	1833060	423756	1150850	928629	719801	560232	549346	410500	1525870	214805	1495100	1644570	1569380
295200	169893	55118.8	195106	105986	127604	91945.6	107108	247501	80539.2	183429	251749	108672	64192.4	46661.6	79438.4	139595	98007.2	145733	78656	107926	1097110	388998	1139900	1712300	878246	1023620	1010640	1850730	410864	1140250	934406	709064	561268	544764	401430	1531050	208353	1500460	1637960	1576320
296400	153349	50506.4	183761	101150	117678	86272.4	99145.2	232130	77378.8	172490	244244	103362	58830	44949.6	75274.6	127853	93886.8	136841	71362.4	103353	1082350	386110	1129630	1715030	872582	1011020	1024390	1839500	398867	1124650	931168	694926	559444	535813	395026	1528810	203447	1498910	1614010	1566970
297600	138102	46378.4	172971	96715.2	108522	80665.2	91577.5	216788	75646	162879	233924	97462	53831.6	42757.1	71684	116874	90040.8	128684	64866.4	99274.8	1057970	377282	1103560	1696650	859006	984458	1028600	1818140	390028	1112250	910074	686578	555900	521349	392174	1521110	201577	1490810	1570130	1549530
298800	125929	43203.2	163668	92543.6	101155	76099.2	86062.4	204210	72977.6	154077	220662	92694	50367.2	40872	68798.4	106492	85886.7	122500	59180	95700	1030290	369059	1079750	1663120	847208	949753	1027770	1789660	375088	1102560	874004	678379	552112	503481	392446	1501880	199748	1480670	1512950	1532650
300000	116724	40009.2	155817	87050.8	94937.2	72086	80550	192898	70777.6	148399	205926	87457.2	47030.4	39073.2	65274.4	97156.8	82794	117636	54643.8	92463.2	1006830	360799	1053320	1619240	845316	912812	1026250	1757440	366860	1099740	838789	670910	548682	489087	389597	1480690	196200	1466620	1454630	1517340
301200	110043	37623.2	149989	82028.3	89344	68556.4	77126.8	183185	69245.2	142241	192709	83257.2	44814	37431.2	62721.6	90014	79913.6	113788	50966	90023.6	987042	352890	1030010	1585460	842161	878772	1026930	1730010	353284	1091200	809801	662673	542434	480822	387584	1455920	190771	1452890	1403920	1500590
302400	104766	35519.6	146280	77150	85494	66053.2	73516.4	175267	68016.4	137047	180165	79175	42718.4	36633.2	59520.8	84975.2	76958.8	110882	49286.8	88132.8	968256	344695	1012320	1554030	829064	852212	1022710	1700920	347150	1082910	790408	651211	535304	472528	381858	1434320	183382	1441070	1362690	1487530
303600	100338	34111.2	143830	72920.4	82431.6	64549.6	70427.6	168627	67105.6	132614	170319	76122.8	41580.4	35987.6	57031.2	81726.8	74489.2	109685	48121.6	86808.8	948292	333591	999101	1525020	816880	830220	1017700	1676160	336106	1064670	772313	641196	526898	464627	374776	1417540	175659	1432290	1330550	1469000
304800	97559.6	33075.2	142557	69388.4	80120	64282	66899.6	164066	67188.4	130091	161661	73321.6	40976	36408	54213.3	80204	72951.6	108920	48205.2	85572.8	928976	321519	988037	1498800	799834	809544	1007470	1654410	329416	1043680	759981	630281	516198	455300	364921	1401190	168335	1423560	1303250	1448710
306000	96331.2	32986	142971	65906	79875.2	64480	64006.8	160974	67548	127778	154603	71489.6	41410.4	37616.8	52627.2	80747.6	72150	109736	49846	84968	905626	311402	976863	1469920	775280	790823	995002	1638730	318518	1024000	746884	616850	505446	444669	353942	1387110	162784	1413500	1281090	1433880
307200	95875.2	33454.8	145553	63507.2	80236.3	66613.2	60816.4	159602	68861.2	127375	148678	70138.4	42984	39330.8	51060	82508.8	72706.4	112028	53726.7	85172	880669	300927	962249	1438620	753196	773540	977132	1618920	310108	997286	732422	602779	494745	434014	343356	1370470	157468	1400270	1256660	1418560
308400	97910.4	35268.8	150326	60524.8	82162.8	69503.3	58464.8	162403	71812.4	128778	145008	70307.6	46008.4	42433.6	51113.6	86343.3	75577.6	115902	59268.8	85783.2	860283	291711	946512	1409510	733862	752945	955141	1598660	298668	970707	717089	587906	482235	420874	332626	1350220	152990	1387340	1226730	1397230
309600	103521	38354.2	157746	57510.8	84570.4	74582	56636.8	167246	76997.2	131431	142512	71447.2	51369.6	46965.6	51871.2	92619.6	80664.8	121932	68110.4	88010	842766	283315	931088	1380390	714031	734854	933816	1575050	288087	943935	702751	571231	466529	405790	321820	1331080	149321	1371900	1197130	1370950
310800	112114	43287.5	170701	54846	89580	82092	56346.4	178708	84110.8	137500	141585	74319.6	59110.4	52754.8	54142.8	102427	89053.3	130978	80904	92256	815896	276006	912518	1349590	694241	718454	911975	1547080	275555	916804	688396	554010	453402	389874	309201	1306890	146320	1352440	1168740	1346740
312000	125355	50616.4	189260	52700.8	96457.9	91614	57360.4	195864	94306.8	147144	143342	79166.3	70000.8	59678.4	58410.8	116083	100608	143338	98056.7	98158	790338	265402	895464	1315510	671995	700386	886481	1515380	264265	881626	671676	538247	434908	373340	295392	1275600	142962	1333200	1133910	1315660
313200	143276	61112.8	215449	51025.2	107015	104475	61389.6	220344	109393	161008	147903	86802.8	86164	68880.8	64297.6	133917	117119	160938	121096	106533	765964	256084	878723	1285640	649017	678606	858236	1477190	251767	851305	652431	520215	416506	357527	280531	1249920	139583	1311420	1098360	1279570
314400	167642	75944	249174	49538.8	121809	121136	67572.8	253765	126984	180329	157034	97463.2	107249	79496.4	72965	157412	138256	184258	151468	118507	741885	246621	861025	1251320	623017	656988	830836	1438550	241199	817156	632721	502070	396534	341824	264506	1219500	134350	1286190	1061350	1243280
315600	200343	95927.9	292948	49087.2	139892	142956	76203.6	297975	148534	205559	170551	112728	134941	92101.2	84573.2	189733	166394	212887	190480	135044	714887	237554	840776	1218120	598092	633383	802023	1395710	229522	785114	609923	481619	376785	326570	251171	1185230	128394	1257630	1025320	1202370
316800	243207	122248	350923	50040.4	164937	170287	88880.8	356087	174026	240388	189406	133233	172030	106259	99882.8	231153	200437	248404	239738	155299	689580	227888	818899	1181040	572171	608635	772447	1351250	219724	746251	587642	462926	358206	312995	239095	1156130	122778	1231690	982598	1161560
318000	297492	157178	419412	51610.4	197188	205001	103696	427193	202639	283724	214992	159798	219282	121726	118154	282930	242391	293531	299385	182200	662075	218044	798085	1149310	544574	580378	740437	1307430	208848	714763	564382	441920	341630	298199	226201	1123370	117436	1201680	940833	1121670
319200	367421	200724	498938	55224.8	238543	249893	121585	516917	233979	338703	248782	193211	277791	139199	140508	349491	291974	346572	371694	216856	636102	206882	773849	1113190	517114	554639	709892	1261770	198966	678158	540786	420779	324242	284194	215549	1090800	112180	1170420	899790	1077750
320400	454212	252266	590729	59339.2	291554	302771	142392	622263	265574	405412	291552	236067	345592	157650	169325	428122	350456	411414	456180	260544	608935	196168	745464	1078520	490701	527190	679098	1216110	188631	646054	518172	403041	305868	268967	204149	1056660	106786	1139180	862197	1033270
321600	558444	311610	693763	65008	355517	368107	165646	748579	297682	486144	343442	287172	428017	178326	202838	522370	417900	489586	553423	316342	583942	184403	717642	1041770	463042	499568	646906	1170160	179310	610566	494948	383868	290439	254749	192973	1023560	101458	1106780	825488	989105
322800	681990	383140	810939	72203.2	435868	445013	193388	891788	330554	582007	404903	349511	512707	198895	241385	631998	491784	581292	661570	384247	558409	174085	687102	1007120	438503	472852	615460	1123610	169577	579196	470820	366588	275266	239732	180810	990278	96595.4	1073150	791198	946196
324000	824401	461290	940229	79841.7	531050	536278	224176	1054220	363900	691137	477295	420615	610011	220841	286073	753955	572704	684585	776296	465173	533959	163473	659222	973789	413799	446013	582468	1078330	160158	548114	447673	350120	260850	225596	168599	958236	91573.3	1038920	755494	904140
325200	981615	545132	1072390	89157.6	642140	639346	256403	1228540	392604	814734	559005	501354	710914	241703	336600	888848	661462	800582	896006	560167	509290	154161	631239	940373	390805	419377	550743	1028990	151440	519848	425407	333078	245981	212620	158288	924260	85888.8	1006100	718974	858888
326400	1153710	635204	1210570	99436	768748	756155	294088	1400240	419594	949465	649283	592689	811341	263625	391543	1032490	752852	926582	1017620	665169	487530	144432	604275	907521	368356	395369	518916	981270	142940	490175	403342	316611	232016	199825	148615	893045	80453.6	972671	684997	818580
327600	1336790	724360	1354890	111181	912310	881388	331519	1577940	449200	1093000	748226	688445	913106	285774	450782	1186430	848724	1063860	1142630	783160	464386	135012	578430	877047	346671	370136	488819	937407	134293	465189	383343	300957	218101	188952	140023	860282	75413.6	938966	651625	777812
328800	1525940	816224	1503740	122831	1067930	1014810	367698	1772110	470011	1245960	849086	793171	1015380	309637	512813	1342370	946494	1204030	1262930	905310	446378	126789	553478	846602	327494	347942	458121	895108	126273	438398	364311	286660	205248	179131	132132	826996	70351.6	905793	620168	736053
330000	1720140	899544	1633620	135498	1232070	1154110	404648	1964830	493416	1402940	955872	898408	1110640	332722	578327	1495320	1029440	1345980	1376650	986003	429211	118322	529438	817982	309282	327151	430115	854872	118882	415687	345206	273019	193133	169132	123504	797526	66138.8	872851	591003	699452
331200	1908570	984107	1773140	146754	1406600	1290900	441156	2159270	517621	1558110	1063130	1004770	1197700	355780	645188	1650310	1123930	1490530	1484050	1102440	413394	110659	506448	789812	292798	308135	403570	816583	111567	393479	326920	260026	182887	160731	115652	769204	61878.3	842634	562494	664334
332400	2097560	1063000	1888680	158441	1581280	1425900	474934	2339110	539670	1714630	1168220	1111820	1278070	378184	712120	1790960	1207190	1625430	1586800	1219110	397496	103850	484661	762528	276688	290408	378416	776350	104437	374170	308988	247242	173544	151891	108937	741409	57738.4	810563	537780	630349
333600	2272550	1134280	1996550	168934	1755500	1551020	504309	2500990	561108	1855590	1269540	1209150	1355420	399623	775426	1923120	1289000	1755820	1672010	1330210	384532	97512	461892	737154	263618	273657	355153	739819	97946.4	355482	294740	235696	165275	144043	102929	714152	54501.2	779026	513333	600199
334800	2436460	1196320	2091850	178479	1922260	1675510	529286	2644620	580809	1986710	1366880	1299970	1413160	420748	829936	2035580	1362690	1872610	1741230	1447160	372751	91521.6	441627	711445	250732	259510	334484	706775	92315.2	339005	281780	225448	158502	136978	98411.2	688078	51154	752028	490427	570988
336000	2583130	1242940	2170610	186895	2077820	1788780	551490	2766440	595900	2111850	1456680	1381670	1457510	441156	881108	2131890	1424300	1982900	1800750	1552360	359855	85860.8	425007	688832	239330	248120	315332	675208	86798.8	324881	269059	216250	153600	130644	94390.8	662848	48456.4	725132	470567	543400
337200	2716350	1278520	2240300	194630	2222020	1893340	570422	2872530	608543	2215340	1538690	1449510	1480870	461020	929405	2214590	1479260	2073870	1837470	1651500	348441	81278.8	407776	669584	228567	237729	298022	644797	81812.8	310776	257648	206894	148299	125129	90175.2	639967	45926	698416	452929	519266
338400	2820290	1300030	2294490	201385	2349470	1986980	585808	2955010	620367	2305380	1607680	1508100	1503040	478126	967559	2280440	1528690	2143810	1861060	1731210	338412	76703.3	393761	648333	218892	228785	281724	617493	77348.4	296660	247570	199924	142862	119869	86876.8	619404	43409.2	673604	435674	496198
339600	2899440	1304280	2320750	207540	2457090	2058680	594360	3020260	625831	2370690	1662850	1554320	1502880	491349	995066	2325870	1559610	2192640	1872230	1795950	328340	73136.3	380292	630648	210634	220327	268522	592121	73516.7	286043	237987	192854	139234	115824	82996.8	599747	40962	649149	420478	475499
340800	2953950	1296620	2329000	210947	2538730	2114260	598712	3059940	630297	2415230	1709640	1584890	1487420	505585	1020530	2347730	1574240	2235790	1867150	1840950	319450	69158.3	367060	611954	202591	212819	255485	568858	69975.6	277450	229423	186088	135463	112382	80315.6	579008	38917.2	626088	405645	456778
342000	2985440	1279150	2326810	214220	2599130	2148880	598306	3066880	636300	2371980	1744860	1604970	1471400	514350	1031310	2348920	1584910	2254260	1847400	1865920	310557	65794.8	354842	594144	194166	206549	245003	547454	66760.8	269338	222184	180225	132492	108259	77309.2	560180	36948.4	605586	394156	440517
343200	2984850	1250660	2318330	216082	2633780	2166070	594791	3058110	642166	2360600	1766670	1612250	1443740	521929	1034190	2336110	1582840	2253210	1814670	1876620	302906	62551.2	342936	576422	188184	200738	234298	528150	63670.4	261457	215075	174873	129961	104993	75004.8	542802	35610.8	585476	381299	426250
344400	2966720	1215730	2290200	215706	2643580	2164440	587759	3025470	641999	2339170	1777460	1605730	1406500	527782	1034210	2310380	1572640	2242830	1771730	1871450	295764	59597.6	335104	562459	182586	194910	226367	510748	61246.7	254250	208320	169226	127621	103134	73002	526406	34077.5	567839	371103	413247
345600	2921690	1178870	2255930	215507	2628470	2148620	578575	2974620	639058	2304800	1776210	1584820	1368680	527735	1019530	2269460	1551010	2214810	1718730	1850560	289656	57614.4	326394	547865	177834	190264	217763	494450	58864.4	249525	202337	165516	125520	101977	71052.8	510905	32961.6	551559	362744	403185
346800	2857550	1134440	2201120	213973	2588760	2115150	566348	2899800	634851	2256050	1764530	1551100	1313320	526654	997010	2215850	1529320	2163730	1659560	1819660	285168	55300.8	318875	535390	173272	186637	211787	480594	56883.2	246558	199023	161915	124214	101344	70329.6	498132	31881.2	537196	356315	394410
348000	2778840	1089070	2144840	211095	2545220	2066980	552753	2821970	625151	2201530	1743650	1514870	1264770	521463	970041	2150760	1498470	2102220	1594790	1775960	280280	53142	313366	524236	170762	184807	205713	468328	55575.6	243420	195293	159465	124135	102691	70292	486086	31026	522834	349903	386492
349200	2685130	1040620	2083860	207816	2472280	2010760	536473	2735200	612080	2130880	1715850	1465080	1213760	512569	923680	2080280	1455650	2035470	1527880	1723320	276705	52268.4	309912	514906	168790	182681	201091	456679	54492	242262	191337	157659	123184	105476	69994	475914	30529.6	513822	344316	380734
350400	2581580	990382	2013690	203464	2384600	1946700	519370	2634360	598058	2054100	1677800	1413960	1156750	504552	886657	1999720	1408540	1967260	1460240	1662150	274278	50883.6	308136	508049	167991	183164	198632	449788	54158	242623	189542	157076	124324	108611	70920.4	468742	29881.6	505657	341210	375704
351600	2469990	940774	1942720	198622	2284620	1869730	500759	2527130	585750	1975230	1655460	1358790	1102510	491440	843454	1912570	1362940	1890910	1393540	1597020	274979	50018	307794	502411	168239	184181	196415	443245	54277.6	245282	189202	159009	126600	113594	73011.6	461928	29688.8	500142	339544	374208
352800	2356920	891797	1865470	192946	2178580	1786900	483143	2412570	567327	1888730	1606020	1300080	1051160	474958	800002	1822560	1317040	1807620	1322920	1526070	277605	49601.6	308150	500563	170786	186680	195480	439838	54989.6	249303	190470	161673	130108	120149	75744.8	458322	29946.7	496310	341359	373425
354000	2238690	845148	1789160	187288	2065510	1698910	462750	2294650	550191	1796400	1554110	1241820	997240	456174	754493	1729530	1267140	1722940	1250260	1452900	281895	49058.4	311975	503058	175569	190830	196312	439064	56821.6	256052	192860	166282	134892	129352	79522.4	456314	30230.8	497892	345507	376238
355200	2118520	796675	1709440	181203	1949380	1606390	443246	2175490	531391	1708360	1495100	1180130	940065	437924	708414	1636130	1210240	1640010	1180610	1379860	290639	49256.4	317597	507514	183147	197333	198433	440571	60038	266338	196266	174108	142054	141890	84634	456596	30667.2	500360	351895	380229
356400	1998590	749382	1629240	174958	1834260	1514370	422317	2058710	509899	1608630	1433620	1117060	887552	420239	660680	1538140	1151110	1557560	1108840	1304680	304377	50267.2	324843	516545	192324	204591	201843	445835	65051.6	280905	202246	184440	151638	160192	93805.6	462030	31960	505600	362298	387081
357600	1878620	702026	1546460	168500	1720570	1425640	401361	1941390	488604	1517320	1372090	1054440	833618	402328	616764	1444110	1097740	1474660	1039990	1228160	323480	52162.8	334092	526456	205982	214719	206570	455759	70700.4	299251	208530	198809	164110	181546	106176	468569	33422	516982	374759	397786
358800	1760980	656689	1467760	162417	1605010	1334720	381090	1828490	467002	1429500	1307970	990928	780831	382683	575018	1350190	1046050	1385390	974514	1154520	346699	54376.4	348410	542159	223787	228545	214020	470173	78813.6	322548	217241	217912	181005	202334	121165	478840	35431.3	529554	393155	413918
360000	1649370	614934	1384700	155893	1495940	1249020	360944	1718550	441628	1342190	1246650	931100	730197	362305	535513	1262630	994358	1297120	909823	1083410	379521	57397.9	361158	562995	246610	245658	222696	489778	88563.2	351440	230306	242706	202366	222626	139436	492136	38102.8	546014	415892	430682
361200	1539330	573430	1299190	149854	1390050	1163800	341328	1614310	418515	1255900	1183190	872891	681129	341226	498270	1173880	939323	1211320	845635	1017680	417228	61523.6	376810	586651	276462	264399	234794	516069	98563.2	386965	245267	276209	228512	253533	162498	508918	41195.2	570654	443552	456135
362400	1430530	533886	1219510	142726	1287850	1082220	321764	1515490	393563	1176980	1120130	818918	633222	322150	461163	1091800	888399	1137250	784696	950826	466660	66576.8	396241	617950	310944	290002	250700	548796	108887	430363	264637	317098	260354	290745	188433	529970	45516	594087	475612	485012
363600	1328990	497855	1143330	137266	1188250	1003760	303679	1420390	370650	1095230	1060050	770350	590646	302086	426998	1015020	838430	1063830	725516	887942	522356	72328	418730	652945	351910	319407	269612	591338	120674	482129	286615	365111	296235	337280	214727	556679	50201.2	623608	512243	520799
364800	1230770	464312	1069050	130839	1095690	927912	286520	1328830	350007	1018770	1001230	720102	549643	282974	394192	939582	791560	990336	671912	828552	585301	78370.8	442733	692488	398131	354680	293400	640545	134523	543016	310966	418623	336827	387092	243594	587184	55975.8	654759	549810	563779
366000	1139770	431459	1000110	125500	1007540	862306	271288	1246080	329202	945957	946819	668630	510196	264011	364472	872134	745511	921354	620571	770121	652823	85642	470687	736528	447458	396858	322681	702010	146498	610871	341176	474908	376981	430350	270698	619244	62208.3	688371	592651	614441
367200	1054060	402644	933971	119763	927666	797107	257102	1167470	309730	880351	894970	623909	475280	245792	339396	804874	702414	861477	573407	716328	722902	94000.8	504659	783414	501016	444528	357553	772210	159248	686066	373222	531652	418436	461953	296907	655988	68886.4	727944	638390	672467
368400	973644	375679	870520	114853	850385	733204	242531	1093130	290554	817627	847267	582081	442284	227935	316317	745853	663887	798912	531666	663756	791824	104629	538562	835114	553838	498335	400332	852331	169695	760965	408762	586471	455459	488369	320971	697011	74893.6	768646	683222	740704
369600	901982	350978	812728	110003	782500	674208	229290	1025200	273732	761014	801144	544160	410811	211474	293591	693006	628131	742683	491519	616621	859516	116799	572885	888598	602317	557838	447272	940013	178764	837577	447207	637698	492350	514390	339495	740377	80106	809373	729332	809442
370800	836903	328731	756100	105032	715549	619192	217705	961695	257352	708918	759217	508508	383184	195995	272644	644515	592311	690317	456720	573911	919462	132484	608126	941819	648117	623823	500582	1030450	187697	911017	486526	680809	524840	537819	359003	783640	85370.4	854704	777117	881392
372000	776203	307513	706694	101328	660032	567886	207784	907404	241130	658365	721162	477651	358304	181484	254106	600022	554306	644766	422585	535014	975591	147755	644177	995053	691007	692631	560248	1122940	196947	978216	529984	719220	555713	557313	376068	832828	89285.6	899800	821573	954284
373200	721688	287828	657952	96645.6	605692	521435	197779	852570	226834	613588	685399	449166	336722	168640	238085	557318	522215	604070	393628	500274	1021930	158545	680844	1044860	725932	763657	619087	1214370	204208	1033450	575890	749792	579738	573392	395502	881643	93968	940085	869076	1023340
374400	671321	271567	615798	93268.8	556011	477220	189013	807456	213522	570761	652153	422050	314748	156231	223434	522094	491620	565588	364879	467261	1064630	169112	718844	1094760	754921	829316	678595	1305800	209218	1082720	623921	775678	600287	583550	413220	931115	98806.4	981086	913308	1084400
375600	627462	255911	575943	90216.4	510612	438157	181296	761913	201357	533536	622926	398717	294142	144787	209302	488858	464135	527827	340515	436022	1096040	176775	754841	1139540	778109	892036	736829	1385410	215144	1124070	669264	792716	617436	593175	425564	979630	104205	1020370	954399	1141200
376800	586794	241990	540353	88033.2	466865	400550	173968	722812	189780	499544	595272	375187	275309	135134	197384	459239	436196	495017	318054	408007	1117910	180911	791280	1179820	799097	950037	793403	1458520	220487	1153020	709222	805988	630013	600749	432441	1025220	109219	1056160	994292	1193920
378000	549352	228610	507725	85442	430640	367859	167090	685198	178885	468769	571599	355515	258790	125799	186794	433431	412872	467569	296954	383373	1134870	183892	828029	1216420	813614	991667	842814	1520830	227551	1177820	742652	813843	639371	604631	427629	1071480	112659	1090000	1026230	1245210
379200	513167	216156	475930	83822	397988	338439	161395	650246	169338	440223	547768	335728	245688	117540	178193	408036	392888	442635	279734	358451	1131950	187824	833878	1219500	824421	1003600	834883	1480430	229347	1165390	699859	770283	634579	584419	412727	1011280	113309	936694	913689	1086530
380400	455212	198938	396729	94320.4	315011	276102	157554	569081	144090	356813	482549	289154	218348	101899	159438	337308	337522	361680	235402	290644	866580	143739	566660	930120	560272	691172	575129	951211	168247	748474	436200	478198	413431	392290	256510	664194	78353.6	536509	530882	627952
381600	333984	151542	277988	99160	225458	200886	144687	435218	105987	256605	373520	221801	166005	80906	138500	249004	258349	284633	182147	234944	486186	95666	309222	570385	324608	361512	371560	579250	102906	419117	236872	272078	258501	217186	162738	415304	54957.6	341423	307527	406279
382800	283012	128335	234238	108185	195528	174650	141743	391517	89333.2	229791	318865	195986	141206	72738.8	135390	215593	221249	256332	162121	210555	302238	75345.6	198438	380736	220679	229537	281444	420678	72464	285518	162963	181232	191317	137268	117338	299475	45008.4	251194	214502	313430
384000	264531	119021	217801	127557	184932	168954	140500	374076	85546	215810	286326	183584	129666	70788.3	136038	205762	204450	241978	159532	197494	232320	68678	157195	293550	172313	177628	239234	351710	63480.8	229152	138675	143835	154006	112672	98494.4	252671	41654.4	212974	177686	277636
385200	260046	114897	207640	152028	179945	167232	139386	367764	86069.6	202722	267173	175818	126068	71312.8	136485	203840	194888	232603	161280	188096	203602	67182.9	141745	256107	151764	157171	224593	327107	61642.4	205060	132938	131482	140935	106294	93649.2	239111	42358	200181	168008	270658
386400	260147	113180	203590	174634	178566	168267	135642	366778	87120.4	193663	256356	171711	125237	72550	134840	205033	188687	227169	162666	182172	201167	68682	144911	248535	149651	156752	227526	329310	64378.4	201204	135303	132924	140494	110810	98629.6	245811	45469.6	207575	173512	280792
387600	262508	111564	201772	188412	177890	168770	130576	370848	88957.6	190581	251340	168299	124489	72956	132037	205860	184814	224495	166315	180052	214300	72435.6	156216	252663	154908	163208	232415	336594	68855.2	205200	145438	142918	149600	121478	108822	265479	49299.2	217063	185381	288294
388800	260642	110228	202818	192541	177690	170436	126310	372174	91716.8	189692	247078	162370	124588	72368	129815	206878	183130	224677	169724	175968	235626	76814	169214	268734	159740	171836	239636	353402	73629.2	220668	159664	158363	164738	134197	117127	283268	53522.4	225753	198155	299153
390000	256477	109177	204335	192378	176744	168922	123156	360824	92344.4	187338	241047	157843	124334	69904.8	127650	208128	181873	221394	172103	168277	254448	80694.2	181855	283715	169604	182813	259733	387154	78514.8	238325	174991	169082	170314	142985	125238	296557	59335.6	241404	212906	324233
391200	253867	107908	202946	188830	171087	164116	121206	350654	91393.2	186474	230243	155517	130100	67808.4	123209	205814	177690	211772	171793	160420	268866	86499.6	200856	303323	185174	199057	276102	403816	81962.1	246705	184802	177892	180360	149921	138338	315975	64846.4	258027	229573	331682
392400	244125	104530	197455	183480	165752	158822	120368	345888	89898.8	183868	226093	150227	127645	64736.3	117041	198229	173742	202833	169503	155118	289884	92133.5	218462	323833	192958	207788	280222	414577	84163.2	261204	192001	192708	198285	160964	149942	334158	69309.2	265991	240475	334744
393600	232704	100660	196260	176915	163458	154496	118087	340009	87526.8	182500	222562	149946	128114	62446.4	115462	200366	178272	208481	175560	161074	360292	118784	305002	410339	280088	303288	417512	630198	120713	433338	291022	318702	336558	255733	260308	544692	118814	502920	414129	664465
394800	274948	118349	249358	188841	202803	184392	130381	427012	108808	238268	278786	192587	151096	74778	133130	252769	221880	265430	211548	200551	741271	236482	694280	790414	583870	689079	809161	1208600	251177	859107	611252	661959	597404	492803	453876	964289	204134	915503	787800	1155520
396000	316819	134532	318199	205687	250348	222166	137405	483384	136383	297607	332078	217151	161950	82962.8	131493	287304	244428	305666	225974	222377	1088620	314884	1037260	1114750	788792	1032590	1083960	1563930	344258	1082400	870136	842842	692996	628308	508420	1224890	224184	1130670	1048130	1352800
397200	308038	131046	345898	192700	259428	232486	126627	458743	148500	310527	337188	211806	154125	82356	117716	276676	240472	299995	214156	215345	1185450	331201	1126430	1231180	837266	1132520	1167240	1657680	363188	1132130	933543	866652	703025	662052	500560	1311510	219000	1193600	1148130	1392640
398400	282049	120473	339906	175110	242434	218889	114382	412002	146242	290062	319310	195546	139423	79750	103417	252356	223308	270989	195583	196284	1217760	332260	1141090	1288070	833370	1164010	1168370	1668970	358450	1143520	934168	853080	704421	675916	487157	1351810	213734	1205130	1181920	1396710
399600	254094	110936	317085	161737	219206	199064	105308	373358	139360	263459	298528	181006	127344	76188.8	92757.5	228546	208262	244574	180364	178879	1239640	331879	1152250	1333070	835612	1185860	1155750	1667510	353958	1164420	914267	844646	708156	691154	482425	1370580	211155	1205880	1195890	1398720
400800	231077	103121	294576	153261	199116	182894	98148.8	345582	128756	242507	283209	169606	118481	71886.8	86155.6	209522	198082	224597	167786	167682	1255860	333134	1148510	1375690	841117	1208450	1145460	1671920	351602	1174400	890195	838922	712238	703879	481696	1375940	210413	1200040	1197350	1399060
402000	209502	96839.2	275928	142292	184645	170603	92863.6	321273	119847	227184	271760	160802	110492	67368	80047.2	193909	189829	209690	156234	158628	1259920	334833	1137860	1415810	838564	1231980	1140210	1680550	352110	1179510	865363	828216	711266	718511	479611	1374800	209576	1199990	1186520	1400380
403200	191557	91341.6	261078	129814	170514	160746	89608.4	299890	111823	215618	263298	152284	103224	63962	74408	179627	180898	197202	144554	150823	1247850	333916	1124000	1441990	831760	1238730	1134580	1680180	343166	1175170	844147	817490	709278	714252	479971	1364680	207533	1195570	1173320	1392810
404400	174400	86285.6	246367	121788	159492	152683	86789.2	282646	105306	205011	255335	145364	97793.6	60892.4	69219.2	167889	171751	186246	134792	144107	1227730	330796	1103590	1457010	827810	1219890	1130430	1674170	336781	1168500	825566	803662	704478	708150	476061	1354180	202949	1186760	1153350	1381670
405600	161627	82177.2	234271	114604	151040	145352	84750	268267	99744.4	194996	246147	139012	93748	58541.2	65545.2	157908	164095	179336	126557	139033	1205520	325520	1086380	1457210	824698	1181300	1120890	1655880	329327	1157680	805291	789854	701073	692850	471112	1339320	198387	1175740	1129640	1362650
406800	151453	78784.4	224702	105704	144252	138749	83054.4	257592	94688.3	186984	236989	133724	89652	55643.6	62251.6	150111	159549	172638	121504	135254	1182220	319176	1069240	1441780	822052	1133840	1110740	1642200	321418	1147010	786710	777466	694719	675750	469208	1322830	193272	1161580	1103190	1344540
408000	144138	76899.6	217229	98259.6	138949	135469	81320.4	250730	91722.8	182134	227998	130790	87606	53425.2	60716	146227	156297	169386	119603	132944	1155870	313394	1051970	1416840	816803	1093810	1097300	1621280	312176	1135800	764412	767749	687198	660842	464431	1306560	188614	1149880	1076280	1328770
409200	141361	75926	210148	90212.4	136419	133982	80015.6	248016	89071.3	178713	219665	129328	87722.8	51746.8	60163.2	145364	155018	168931	120780	132529	1129670	306370	1041850	1395490	807352	1059520	1082120	1604500	303414	1117580	744606	755157	679182	652891	456177	1293150	183453	1138760	1053550	1319150
410400	141848	77450.8	207614	83666.8	137092	135648	78763.2	249622	87854.6	177772	214731	130053	88379.6	50344.4	60056.7	148061	154739	170089	126130	133380	1102080	298152	1030470	1378430	797940	1029300	1067720	1583240	294718	1099210	730536	739012	667817	643833	444774	1279820	178385	1128820	1034150	1308180
411600	145950	80336	207840	78083.6	140625	140829	78508	256010	87619.2	180114	211311	132178	92681.2	50053.2	62141.2	155323	157871	174619	135082	136914	1078610	289533	1015240	1359850	785770	1005570	1052970	1568130	286779	1074810	718295	721631	655840	630442	430916	1267910	171252	1118950	1019530	1302190
412800	154646	86153.8	210216	73866	148116	149318	79229.6	268152	88036	184790	210987	137130	99223.6	50230	66453.6	168032	164816	181970	148078	141241	1052020	278133	999849	1344570	772689	987243	1036110	1548370	277436	1046890	709399	700222	640571	610829	417106	1255890	164771	1108500	1006390	1291660
414000	168802	95988.8	216478	69994	159492	162437	81703.6	287172	89462.1	191491	214287	143135	109547	51236.4	73388.8	184853	176573	194067	166797	149846	1028820	265569	986838	1331980	753694	965517	1014530	1525570	267342	1017110	699808	679177	624095	589358	398414	1239090	158620	1099710	993950	1281450
415200	189761	111334	226084	67227.6	174722	178796	86934	315003	92955.6	202114	222114	153390	125353	53221.2	84106.4	208566	194448	209322	192685	161254	1000580	253380	971593	1314970	734828	940133	992122	1500700	256322	982981	686484	652670	606187	564562	381016	1222640	152579	1087480	979163	1266760
416400	219508	133102	240134	65047.2	194743	201867	95534	353521	98294.8	216817	233629	166562	148038	56098	99073.2	240858	218887	230225	226382	175502	973562	242017	956544	1297830	712249	910613	965059	1470330	243316	945057	675658	629253	587081	537011	362290	1206470	146209	1075580	964985	1249030
417600	261521	163079	260367	63926.8	219825	230747	106999	405146	106586	235602	251016	184260	179965	60563.3	119624	282135	252616	256585	271404	195270	942938	229751	936780	1278380	688582	874374	935344	1436100	229854	904777	661667	604807	565660	512472	345822	1187840	140001	1059270	945780	1224480
418800	316618	202219	287796	63838	250152	265872	122332	469414	118462	260535	273173	207863	220603	67220.8	146838	332230	290966	289960	326571	220900	912045	218268	917168	1255470	661544	839958	904727	1395960	218046	868383	645508	578972	545386	488416	330730	1168140	133560	1041410	924846	1201100
420000	388700	251101	324007	65607.6	287839	309432	142258	551491	134229	291821	301365	237519	272361	75648.8	180518	396652	341206	330633	395398	254390	881928	207702	898372	1233200	634639	802585	871703	1353480	206376	829031	625749	552856	523688	462717	315762	1146030	126903	1021810	901243	1172240
421200	480014	311385	369936	68229.2	334052	359786	167102	652238	153423	331579	336584	276088	335864	86283.2	222882	474001	398807	380845	478895	294214	850989	196103	873055	1207190	605872	767721	839186	1312010	193828	788331	604527	525622	500396	438785	299741	1121930	121384	1001600	875248	1139490
422400	594400	380862	425601	72570	387797	420654	195480	770320	176181	382486	378085	321683	410665	99579.6	270777	566028	465984	440496	574410	342548	817124	185489	847888	1184060	576501	729016	806054	1269980	182833	748224	582664	499450	479076	414377	285152	1097830	116759	983396	846846	1105840
423600	728199	459749	492625	78874	452753	489470	228877	908062	201793	439948	427301	375764	496454	114945	327790	672596	540828	511660	684457	400383	784345	174830	819750	1158410	549208	691425	772292	1227940	173171	710314	561715	474846	457258	392710	271512	1072310	112172	962298	819671	1072430
424800	887790	548217	570007	86493.6	528769	570827	265620	1060250	228854	509895	483046	438770	594866	132182	390377	795154	629558	593636	806001	467964	752865	165751	788774	1131860	520467	653773	739744	1186930	162957	674860	537840	452467	435208	371797	257727	1045260	106958	940311	791456	1038350
426000	1067660	642727	657586	95350.4	616406	661697	305015	1229310	256738	590820	544977	510600	696274	150658	461707	935816	716632	683293	940701	543220	721982	156732	759087	1106870	496082	618236	707270	1149690	153778	637950	511674	430285	414882	352196	246011	1017140	101976	920464	764723	1002740
427200	1271470	745216	752479	105484	717096	759740	349087	1400670	283572	682811	614643	592501	806910	170270	537809	1074860	819958	783141	1078030	628369	693562	149252	729868	1081280	471271	582050	675826	1111170	144891	606526	486476	409288	395009	333666	234420	989956	97095.2	898707	737778	966932
428400	1486660	851673	851414	116953	827689	869890	395213	1585620	308766	785418	687263	681669	919282	191062	619048	1232880	922734	890078	1221940	720977	666996	141818	700873	1053780	448002	547957	643710	1074130	137414	578662	462490	389365	376958	318030	224407	962423	92328.8	875864	710998	928917
429600	1717820	958290	953246	129134	950792	989001	443717	1777010	333000	896518	765769	781632	1032370	211796	702396	1403280	1036130	1002980	1365610	819883	641311	134539	672513	1029250	426510	515813	611462	1037740	130150	550204	439237	372242	358368	301353	215000	936228	87750	853620	684060	893135
430800	1950840	1062680	1056410	141198	1084100	1113950	490743	1960040	353277	1013260	846204	884331	1137690	232908	785322	1578630	1146100	1120180	1505440	921666	617120	127780	649561	1005180	408106	486656	582760	1002110	123452	525127	418497	356644	342925	286764	206346	910834	83503.6	833110	660504	859467
432000	2182590	1160930	1160390	154157	1224890	1241550	537542	2139730	371925	1134460	931344	991596	1243470	255081	867321	1755030	1256240	1238580	1636150	1029690	594888	121296	624640	979364	390196	457210	556236	967858	117069	500905	399383	341414	328500	273650	198272	885278	79260	812810	638146	825814
433200	2410810	1252720	1259390	165623	1367600	1372730	585138	2302450	388288	1259320	1014520	1101500	1344000	277926	945241	1926930	1359420	1351570	1759640	1135860	575673	115174	602548	955628	374400	432331	529103	935341	111220	479067	381297	328018	315183	260699	190802	861442	75148.4	791099	617487	794635
434400	2629710	1333890	1350970	177392	1514880	1505310	631492	2456720	401284	1381330	1098760	1206360	1435320	299334	1020820	2090590	1458280	1462760	1864910	1240740	557530	109524	583307	934787	359982	408218	503583	905702	105912	460713	364216	314874	303301	249373	183328	836772	71252.4	769960	597036	764025
435600	2832900	1406500	1437000	188627	1655350	1631650	676052	2599970	414655	1498230	1177960	1307460	1513680	319933	1092690	2247430	1550980	1566150	1961880	1341420	540302	104240	562654	912170	346630	385772	479512	877730	100481	443584	348558	302808	292530	240302	176170	814270	67565.8	750040	578382	735900
436800	3017010	1466070	1518230	199376	1793530	1751160	713026	2713000	425005	1606800	1255250	1399440	1584300	338751	1151170	2393320	1633180	1657760	2039270	1438270	524594	99528.8	543540	890849	333874	364970	456596	848951	96030	427146	335524	292232	283168	230674	170133	790912	64485.6	731513	560516	708919
438000	3171870	1518130	1589380	208166	1922060	1859160	742228	2810580	433753	1702430	1327630	1489110	1642710	356270	1206030	2517350	1708070	1744140	2106010	1524930	510669	94918	525306	869205	321506	346111	434979	823353	91529.6	413970	321284	282701	273395	222292	164445	769079	61423.2	710876	543752	683046
439200	3307230	1554770	1648200	216934	2042510	1954820	764978	2886930	440695	1782750	1396440	1565540	1685870	372515	1247720	2627170	1772720	1821800	2145330	1603800	496005	90747.9	509198	848354	310771	329477	416008	801090	87766.8	399590	308398	275481	265614	214971	159977	747842	58406.4	692377	527191	659998
440400	3410830	1577140	1695010	224534	2148430	2042350	782722	2942670	445704	1852910	1456080	1633670	1710910	388749	1279060	2712540	1820840	1886260	2176830	1672040	484733	86719.6	494702	828192	301359	314729	399030	776771	83748	389001	295405	267515	257998	208925	155691	726941	55596	673568	513398	637394
441600	3489000	1587100	1737520	231319	2238720	2113210	793652	2969100	452034	1911280	1512160	1690940	1717520	403881	1299160	2773300	1861990	1941710	2187620	1731260	473826	83517.6	480389	808890	291403	302112	384382	757346	80528.8	377328	286478	259493	250458	203412	151800	706814	53002.8	655333	498936	614348
442800	3524980	1586670	1766330	236518	2310250	2182510	802490	2981590	457239	1959550	1560770	1737330	1715790	420125	1291620	2816330	1889700	1988510	2180130	1781570	462590	80488.4	466903	790096	283025	290923	369380	736481	77189.2	367600	277784	252893	244500	199933	147649	686995	50646.8	637818	485821	592799
444000	3534420	1579340	1790430	240305	2361650	2228840	804944	2970750	464066	2001730	1603970	1774150	1706560	434245	1278530	2836900	1906740	2024540	2160070	1818790	452172	77566.4	455165	771956	275559	280438	355106	718154	74225.2	358703	268833	245906	239899	195911	144592	666932	48766.8	621736	473063	571940
445200	3510360	1559960	1796940	243696	2394740	2255270	799940	2940480	470917	2024380	1637670	1800390	1681200	447722	1269410	2834570	1913110	2048860	2130190	1843870	442578	75435.6	444788	755339	268832	270524	342638	698613	71092.4	350707	259445	239420	235784	193051	142325	647642	46753.6	606725	459791	554939
446400	3473720	1534480	1801570	245172	2411490	2269230	788798	2895290	479161	2034870	1663720	1811220	1650050	461134	1259810	2814290	1914380	2059350	2082430	1861860	435056	73377.6	435020	738766	263465	262910	331082	680218	68704	343758	250602	234356	232205	191008	140496	629448	45103.2	590595	447162	539027
447600	3404970	1500520	1798000	245488	2416140	2267080	779098	2842370	486344	2035290	1683700	1814880	1608140	473906	1240860	2774150	1897160	2059870	2036060	1865940	426668	70661.6	424856	721591	257520	255463	322501	663176	67089.6	339541	244325	227768	230976	189323	138954	611648	43705.2	573844	437880	522224
448800	3324240	1464850	1780460	246122	2403110	2254330	762669	2769160	494914	2021250	1695080	1806260	1567460	484081	1199780	2716370	1880460	2054520	1975640	1862480	419376	68655.6	415304	706844	253464	248639	314095	647162	65618.4	335926	236790	224572	229498	189405	138309	595159	42440	561371	427533	509049
450000	3224170	1428540	1765050	245888	2371690	2215480	744311	2696480	503694	1995680	1703760	1793950	1516810	490626	1157150	2643600	1863230	2037950	1918460	1843410	413668	66991.2	408086	691585	250999	243081	305343	630197	64711.6	334680	232224	221314	228476	192034	137548	577960	41481.2	545580	418959	496816
451200	3119090	1384830	1746550	245232	2326190	2177490	723259	2619240	512162	1969690	1707310	1775350	1464490	497293	1111570	2560880	1834400	2010850	1854190	1826620	406994	64965.2	400768	676585	250472	238794	298010	616832	63698.4	334765	227478	219502	229281	195017	137905	562474	40750.4	534670	410110	484626
452400	3005460	1345070	1724500	242539	2268640	2126880	700703	2534580	518702	1942480	1707530	1750610	1409910	502248	1069530	2476560	1798290	1978990	1792220	1791850	403480	63994.8	394130	663853	251233	236290	292344	605050	63301.3	336640	224645	218789	231766	199149	139034	546371	40025.2	521139	403442	476043
453600	2887800	1300110	1704320	240886	2204860	2070190	676765	2450340	523432	1907270	1697150	1711360	1353470	504534	1028550	2384430	1757160	1943810	1726210	1755820	400334	62992.8	390696	649641	254091	233602	288164	594056	64252.4	341099	221260	221570	235414	204932	141473	532344	39361.2	510966	396737	467620
454800	2764180	1254740	1677680	236957	2134470	2025090	650795	2363420	527652	1865650	1684980	1673010	1303850	506036	992782	2284940	1711360	1901170	1657040	1714360	400312	62866.8	388049	640326	259602	232184	284069	584207	64364	347284	219075	226504	240280	214103	145311	518591	39665.6	503250	393136	462285
456000	2644710	1211550	1648550	232962	2059950	1961180	624748	2273880	531358	1816770	1664930	1628440	1249140	505922	948698	2185090	1665710	1853390	1588190	1667610	402806	63560.8	385435	631378	267894	232755	281982	578358	66721.6	355740	218131	235170	248445	227008	150571	506630	40130	495861	391565	456790
457200	2520080	1164940	1616490	227770	1981560	1876120	598436	2185580	532252	1763500	1639100	1578620	1193430	504135	900404	2089160	1614710	1802670	1517880	1615600	406412	64251.2	386735	626040	279541	234820	281508	574708	69471.2	367226	221042	247697	258821	243611	158159	496113	41516.7	489663	390382	456028
458400	2400020	1120700	1586530	222736	1898820	1795970	571196	2097630	532152	1713380	1610570	1527220	1142570	500650	852541	1990770	1564280	1745310	1448360	1561570	415658	66359.2	388822	620937	294237	238786	283137	573806	73784.8	384426	225334	266105	274082	263492	168742	487879	43461.2	485144	392438	457614
459600	2278880	1071830	1549650	217213	1813470	1711950	547144	2014510	530753	1659980	1576550	1474160	1090750	495993	802030	1890270	1507730	1685140	1381000	1505000	429020	68743.2	394156	618167	313664	245441	286312	577478	79153.6	404099	231734	291125	292771	294646	182458	480281	45362.9	481854	397468	461590
460800	2155030	1027200	1511240	211897	1727940	1630680	518911	1927210	527257	1604320	1539400	1418310	1041720	488232	754021	1791380	1449690	1624080	1313470	1443240	444746	71982	401070	618569	337552	254291	291857	585030	85743.3	429052	239083	323739	316129	332840	199918	477019	47884.8	481158	406271	466572
462000	2034170	977876	1466340	205377	1642880	1552240	494965	1847640	518718	1547650	1501870	1359650	990292	479342	707296	1696060	1388480	1558330	1243390	1381270	467171	76441.2	409764	617837	365510	264912	299598	596031	93149.6	462672	250607	362364	344671	374899	222054	474068	51185.6	481891	417348	476740
463200	1923540	928310	1421910	199494	1556120	1470510	467824	1765880	510269	1484490	1462040	1301920	939813	466716	663112	1597080	1328490	1493680	1176160	1318380	496580	81224.8	422791	623763	399135	279751	310570	612212	101704	501564	266929	406813	380251	423832	248908	472402	55693.2	486577	431436	490427
464400	1812340	879807	1373680	192965	1473510	1394950	442725	1683710	497529	1422440	1416580	1242010	889614	452657	622472	1501810	1266650	1429150	1110900	1254990	529747	86890.8	439834	631819	440437	298275	324742	635750	110707	549039	286208	458265	420734	484432	281587	475949	60765.2	494573	449933	510004
465600	1701440	832790	1325420	185892	1392940	1315780	418765	1599910	483579	1356550	1368290	1181290	842305	438982	580115	1413990	1207270	1363000	1044840	1189760	574129	93465.6	458646	644638	483211	322128	342449	664190	120321	601752	305023	515153	467268	549619	318686	478562	67355.6	503222	469780	532883
466800	1597530	785619	1273750	179175	1311780	1241290	394423	1519840	469016	1294440	1318210	1120580	799455	422118	539236	1326550	1147760	1296430	981650	1125510	621282	101253	482700	660268	531468	350630	363242	698754	131221	663396	327200	574433	516886	622882	360068	484808	73904	514273	492902	557558
468000	1495150	739320	1223150	172351	1233140	1166710	372852	1446520	452949	1226370	1265120	1061520	756108	404346	499414	1241000	1089280	1233940	921031	1063200	677564	108315	511518	679619	579727	386528	390617	739496	142135	727274	355638	634740	569760	697139	402915	494844	81015.2	528911	516311	586103
469200	1401020	696276	1170270	165018	1156340	1095140	351872	1376010	434584	1163080	1215970	1000890	714771	386664	463235	1160660	1030810	1168020	864934	1002920	734468	116430	542574	699536	628636	428228	422867	783312	152346	795984	385563	694599	624068	764462	442903	506911	86800.4	542984	538568	618903
470400	1310920	655461	1115390	158497	1082380	1025490	333872	1306050	418116	1103930	1161540	943923	676749	367886	430015	1085900	971043	1105320	809934	942666	788863	124358	576242	723570	674346	477088	460140	833677	161287	866662	418208	748610	675250	820736	480752	520881	92006	561066	564206	654052
471600	1224370	613038	1062450	152125	1015340	957303	316099	1242690	398560	1041230	1108940	889537	641604	349690	398198	1015240	908585	1043190	758123	885055	841850	132168	611683	749035	718332	531683	501968	880848	169402	929237	449736	796857	725671	866953	512748	539682	97028.8	580128	587410	691532
472800	1144030	574443	1009320	146150	952379	894545	298740	1182410	379588	981597	1058460	836846	607208	330172	369155	948209	857716	983960	709927	829957	891559	139065	649423	778642	757043	592660	550480	927582	176320	988462	483388	836745	774576	898778	538696	560666	102003	599584	610603	731526
474000	1069880	538008	957330	139960	884594	836213	282928	1121450	360515	919903	1008930	788806	575032	311489	342226	887755	812860	924524	663928	777709	935494	145184	686683	811298	796228	656263	602075	978836	181132	1041320	520033	869624	819096	924253	560011	585372	105998	620618	632690	772991
475200	1000340	503672	906674	134386	822366	781819	267364	1067170	341680	860403	962306	742636	547542	294384	316756	831861	770263	869717	622840	726081	973444	151936	721963	841206	833947	725039	658394	1025160	186039	1088000	556494	892290	856411	945012	577750	609395	111114	643319	654482	813778
476400	937575	469831	854696	129382	766062	733500	253869	1014960	323288	803787	917905	702240	519494	277546	294787	778956	728831	814636	585894	678952	1006670	158973	757815	876043	866245	797464	716177	1069130	191420	1122880	590758	908418	890456	958732	592453	640027	115158	663821	672608	857719
477600	876747	440286	807086	124020	714131	683168	239904	962468	303055	752168	872800	665124	493632	260855	274318	730355	691352	763810	550988	633847	1035180	165008	794778	911044	894326	864050	774739	1109500	194957	1160090	622781	921851	915834	967407	601704	671657	117492	686347	690028	896062
478800	823940	412503	760001	119866	666768	642905	227330	916648	287678	704317	833637	631386	467486	243626	256022	689677	654103	718870	520198	595140	1060010	170395	826978	950252	913044	927828	831928	1149020	198844	1184380	659575	930107	937862	969875	608140	702517	117580	707546	705188	934144
480000	773268	385388	717727	115826	622745	599330	213824	872588	272085	660273	794043	600130	444989	228683	239344	652148	622040	675293	492680	557170	1078350	175639	858758	989729	927314	988879	890964	1185230	200408	1207210	689678	934092	950880	970476	611946	732932	120178	728345	719052	972747
481200	725797	360820	676809	112158	581691	563827	203980	829866	256327	623500	759179	573450	421149	213735	225123	616750	591230	635537	468479	522032	1093630	180583	889216	1024440	933979	1042120	943602	1215770	201903	1222570	715612	934972	962803	971566	614750	762957	126623	748621	729612	1009890
482400	682560	338260	638456	109149	544339	532273	193657	790860	241928	584697	724655	547680	399602	200303	210343	583300	565400	599604	445570	489426	1102620	186169	917670	1052860	944222	1087960	994136	1242200	203274	1231160	739021	934452	973982	968698	615549	790817	133748	765796	742930	1042350
483600	642534	316690	604136	106048	510212	502754	184562	756175	227874	548418	694106	524364	379832	188222	197239	554519	538314	565412	426344	460496	1110500	191542	943240	1077380	948474	1121440	1037920	1265940	205019	1242180	753056	931361	982771	963100	613982	821352	139020	783598	753523	1071050
484800	607278	297440	571333	103788	479385	478632	176350	724400	216169	516636	666443	502231	360064	175977	185660	529376	515161	536024	410489	434158	1115400	194924	962179	1101210	950492	1150790	1076960	1289280	206375	1243260	762600	927407	984951	954980	610245	850495	143040	796881	764291	1102820
486000	573515	279994	540473	101085	453537	456563	168989	698072	206082	489200	641676	481880	342981	165020	175440	506337	495420	508547	396949	407705	1120150	196859	982098	1120310	945907	1168430	1109000	1307040	208081	1245730	771063	923018	988850	944474	608024	875081	144855	810140	767224	1125540
487200	545092	264342	513241	98614.8	430233	439354	161853	673456	196728	464313	616094	456010	330720	154491	168997	482459	478192	479905	386099	377973	1107900	196708	960100	1101910	921385	1130690	1055630	1216580	202007	1187170	711100	860310	938694	902076	579159	808501	140334	668059	657744	947256
488400	480394	236681	426092	105956	334858	369969	158323	581638	172920	380474	540247	380902	290869	137916	154583	400060	405587	380888	338148	295033	822382	143530	607413	772208	599236	728680	680377	729822	141402	731119	431656	500940	546129	565461	361124	502082	92514	353725	354656	512426
489600	362944	183215	299958	103370	246542	284130	136562	448279	130349	269038	424597	294114	229816	110135	133495	307951	311862	302270	275623	238487	450364	91329.2	327463	446284	331733	377482	408612	432385	86294.8	416586	252479	282954	335443	305746	221119	315550	60507.6	218346	205914	326213
490800	324750	162695	262802	105344	232688	269206	129198	432689	107545	245753	382594	271051	202806	96431.3	135206	281316	279755	284171	262482	228309	285808	68667.2	225220	291288	233302	249886	305790	312356	60590	289488	178429	199388	254490	205257	160736	228964	49629.2	158238	143861	250784
492000	316634	155820	257400	117318	242662	278724	126454	439881	99521.3	245184	357648	263586	189748	92940.4	143804	279550	269673	272163	274454	227415	224566	59268.8	182923	220397	192459	196530	257984	257909	50406.8	233700	149390	163158	213986	165251	133424	190126	46896	129784	115817	217995
493200	322032	156949	254759	138036	259402	291990	125411	454028	97530.8	242531	342427	258216	188464	91800.8	154498	284907	270628	270770	291597	228742	201865	56182	167148	188040	175866	176167	239801	236838	46558.4	206241	137017	147960	199490	148979	123861	174056	46397.2	118938	104364	210714
494400	336483	164053	259429	158986	278036	307296	125910	474048	96646.4	243951	340088	259844	194939	91353.6	165987	296577	277586	275382	310150	235222	202102	55835.2	167632	177706	173415	168992	238662	234782	46226.8	202814	135896	147838	200469	147980	124349	173272	48778.4	116934	102578	214101
495600	349844	175050	268603	171045	295711	321839	126472	492039	96099.6	253420	338445	259762	202363	89660	177466	309152	287104	282632	328853	242093	215718	56872.9	173524	181136	180524	172368	247940	247731	48301.6	211659	142039	154793	207697	153362	128785	178838	51501.6	121369	105324	226849
496800	362751	183943	278422	175212	308703	332185	126036	501745	95191.2	265159	335388	262252	209548	88080.4	188984	319780	296558	285390	343028	244369	230796	58196	180385	188120	191707	179061	260798	265772	50926.8	217757	145951	160502	215986	159315	135041	187415	54847.6	129290	111263	243423
498000	371317	188752	280331	174150	313751	332841	125950	504871	93834	275225	332465	261680	215842	85524.8	195520	323924	300281	283970	349512	244392	246036	59946.8	193547	201126	208996	190917	271324	280331	53030.4	222938	145899	167278	227577	167401	146743	199497	58893.6	139011	119025	255235
499200	369620	189584	279793	171179	319072	330976	127330	512676	92096.8	282149	329862	255767	218246	82122	199104	320246	300932	281702	349371	245824	263126	62935.6	207678	216539	218793	198293	276016	291233	54335.2	229780	146172	177138	247594	177466	158753	212581	61547.2	145074	124260	259423
500400	360946	190014	278891	166405	322065	326995	127632	510300	89126.7	280838	323223	245149	217193	78541.2	200485	313078	302021	280931	346594	244358	280907	64934.4	215038	229113	223970	201548	280731	308049	55176.4	246443	149140	189396	264727	188026	163814	223292	64635.2	148863	129223	268306
501600	352773	192787	278201	160304	321589	319668	125970	496296	86017.6	277308	316189	243111	221332	76514	203886	315424	309411	285372	348752	249547	323327	75147.2	273150	274043	297112	266873	377341	423629	69385.2	355822	192474	275164	418963	268397	253397	337053	97887.2	260420	203610	473953
502800	413194	226154	340795	171411	396368	374766	147976	628765	104235	360516	392010	316553	271953	88096.8	243605	396477	402894	370537	431224	318664	640367	150202	625522	558363	618792	614616	750271	855903	136644	724780	380128	559529	802907	539418	459708	642846	178163	519026	403577	856016
504000	489914	267831	432086	191210	476092	449341	165687	735493	130354	450255	467680	377793	304650	96765.6	252236	464296	480894	438377	479844	368968	982528	206389	941832	845818	834013	958942	1030330	1184320	196376	971001	563312	729283	976725	714653	537410	858606	203518	690386	569744	1057620
505200	500051	272073	474524	185157	494911	476934	159758	728937	144474	475280	478217	374421	297830	95444.4	232196	457458	478517	444918	464412	369957	1099890	218588	1026460	962944	871795	1070250	1102210	1267260	209694	1020060	625117	753654	1001520	757274	541286	942589	199468	751095	642368	1105600
506400	474430	255718	467117	169618	471344	458743	149272	677130	146201	452494	458733	349861	279656	90506.4	208352	423029	439014	414708	427215	343420	1134200	219883	1035840	1029770	870134	1105370	1100330	1285890	213319	1027600	649737	744130	996467	771511	529700	987238	194810	782443	685740	1120360
507600	441810	237170	436232	157438	427289	420856	139482	617247	140364	410156	431588	324038	262087	85040	188568	383967	399815	380126	391845	312587	1151100	222734	1044160	1084990	868408	1131350	1087240	1288790	215444	1042490	660400	738982	985464	782396	526124	1014940	192130	801072	712114	1124700
508800	411219	221496	405069	150638	387696	385105	132112	569644	132555	376299	407300	304796	247178	79971.6	174416	352740	374733	351828	362570	287155	1162360	226810	1047970	1126960	867851	1147060	1074240	1287310	217787	1048300	654534	736650	975539	793470	522976	1023950	191612	810904	722681	1126990
510000	382719	210290	375759	144439	356255	357758	125510	529175	123711	353954	386550	290073	233220	75569.2	164539	326067	356648	327076	338621	268084	1158920	229442	1046210	1158870	864354	1152550	1063790	1285880	220604	1052960	643046	735896	963752	804514	522860	1025940	190421	817560	720609	1122060
511200	356942	201389	352220	134874	329347	336998	120420	495366	115297	336835	369679	276422	221077	71329.2	156060	304353	341543	310226	317099	253642	1151110	232590	1033300	1175530	856748	1147880	1056540	1281430	220601	1050880	629913	731885	954264	812719	522643	1020120	191150	818110	712007	1116420
512400	334860	193480	330336	126967	307140	318335	116015	468901	108664	322640	352248	264210	211224	68337.1	150658	283169	326618	295385	299405	240690	1130060	234808	1017390	1181270	849283	1134930	1049890	1274070	219388	1047790	618318	729702	947431	813874	518352	1011880	192098	814315	703642	1106080
513600	315937	187701	312873	118617	287102	301648	113122	446103	102850	308381	337275	254233	203200	65416.8	148395	264647	313145	284547	284771	229024	1106860	235417	1002190	1183930	839552	1115900	1043490	1263100	218654	1040590	608341	726055	942066	812514	514469	1001480	192411	810072	693958	1093030
514800	300942	183398	298144	110202	270718	287152	110977	429200	96859.6	297088	323326	247416	197466	63448.4	150353	250860	304100	274874	276125	220071	1085220	234848	986472	1178110	832113	1094690	1037340	1249450	217281	1032910	602194	725210	939027	810579	509532	990088	191360	805068	684960	1077670
516000	292193	182553	286644	102708	258034	276242	110304	417408	91714	288884	310529	243408	193065	60154	154806	241774	300919	268112	271547	215646	1065840	233829	978625	1167730	822769	1076100	1029940	1240660	215973	1022050	596164	724708	935472	803613	505807	978098	188088	797303	679383	1068380
517200	289681	183441	278530	96485.2	248507	267552	112240	411884	88182.8	282279	299166	242087	190687	58327.2	162400	237620	302535	263673	272263	212694	1046120	233438	970944	1153070	812968	1057270	1021660	1229230	216334	1009490	593269	722672	926197	792761	500056	967603	183620	791208	675794	1059390
518400	292488	188159	273592	91276.4	243094	262146	114965	408520	84889.2	277798	291125	242746	191528	56786.3	173936	237522	307449	262655	279793	212837	1032650	231477	967851	1134350	801625	1040400	1012100	1219250	215811	996335	591518	720898	914969	778261	493862	957810	178484	783538	672088	1054880
519600	301104	195415	271207	88010.4	239914	260334	119962	411820	83582	275980	286271	246491	195400	56087.2	188769	244368	318320	265397	292405	215462	1015470	229006	962918	1113580	790022	1024520	999993	1211060	215681	982632	589150	719102	904166	761909	488316	948254	174350	777737	670767	1047610
520800	316064	207343	271670	85268.4	239538	262027	127120	419986	82594	276399	282796	253220	202717	55744.8	206706	256013	332996	271288	310190	221118	1002470	225629	956426	1096110	776410	1012960	985425	1200070	213741	966612	586350	715476	885467	743238	479441	939040	170394	769247	670916	1041180
522000	340389	225468	276414	83490.4	242630	267355	136510	435580	82516.8	281208	283536	263402	217634	57147.6	228546	275279	353393	279520	335218	229220	985498	221209	948745	1082230	763625	993963	969950	1190480	211808	950165	584260	709718	871804	726024	469742	930636	166572	763350	669452	1034300
523200	373808	248778	284484	83016	248974	276645	150298	459470	83496.4	286974	286638	277192	236569	58794.6	259809	303130	382670	291405	368702	241415	970818	216202	943009	1072090	750052	975208	950362	1178320	207896	933244	581150	704295	849814	709867	458644	919523	162718	754610	667577	1025840
524400	420263	278938	296838	83806.4	259156	288155	169097	493014	85509.2	296160	294444	296258	265260	62496	298326	341029	417355	307594	410692	257182	957178	211438	932939	1058170	737601	954916	930389	1166990	204720	913362	575307	695072	830694	692040	447979	910111	158771	747122	665939	1017350
525600	479975	315442	316282	86372.4	273129	304802	192535	537922	89695.2	308937	306145	321467	301862	67164	345274	391281	461461	328290	461905	277146	938631	206976	923472	1042260	724580	932216	908658	1153330	200728	892578	568310	684461	809976	676792	434161	898690	153164	736731	662763	1004760
526800	555620	360714	343260	90117.6	291820	325734	222616	591666	94638.4	326861	322089	352061	349997	73327.6	399260	455334	510568	353474	526709	302132	920813	201100	908704	1024120	712753	904542	882782	1137110	196312	871383	562698	673854	784242	660711	422756	885084	147934	729856	656286	989228
528000	648460	414564	376942	95685.6	315586	352408	257810	661375	102164	348632	342143	391053	408658	81052.4	461350	535121	568584	382534	604618	332676	900218	195736	893878	1007660	695445	874014	856739	1119330	191168	847362	554273	662329	757862	643565	410503	871678	141968	722260	650070	973744
529200	759788	474576	420238	102958	346023	385381	298472	740030	111609	373855	368266	436933	477566	91180.8	531885	629655	629873	417696	693933	367336	881128	190633	876481	989200	679398	841904	831758	1103120	186141	824448	544381	649610	730578	623873	396441	855337	136160	714201	642367	960174
530400	887993	540569	471152	112490	384833	425196	342831	826667	123330	403986	399003	489243	556150	102654	605893	742410	698873	458750	794870	407532	861908	184824	856821	972397	664229	808437	808600	1084350	181062	800909	532733	637944	702622	601731	384166	839020	131396	701775	636090	943059
531600	1031140	613613	530100	122755	430685	474354	396634	924875	136754	439343	435715	549044	642434	116446	685015	866437	775228	503144	906126	453276	844016	179811	833859	955229	646760	773418	783722	1064790	177079	776892	520573	624284	676412	578794	370542	821288	127602	689422	626264	925805
532800	1187580	696772	595902	134295	485177	532713	453974	1026850	151803	481416	475771	612986	734574	132102	776479	1005900	863265	555061	1027140	506746	823930	175150	810385	935057	629442	737160	759024	1044950	172431	751932	506438	611934	648908	556839	360237	802533	123407	676137	614048	906054
534000	1350970	783855	668489	145815	549286	602383	512643	1138960	168855	530260	517577	681737	828726	148611	878651	1151140	954144	608417	1152700	566142	805695	170088	786702	914904	611605	698188	732302	1025920	168599	727372	494201	596303	622731	534103	349290	785328	119977	662929	601938	885352
535200	1518420	872880	744230	158136	621660	682802	576116	1255620	186501	581315	565701	754681	926615	166980	976964	1305690	1051100	667028	1282800	630420	789584	165126	763223	897211	595736	662191	706182	1006580	164532	704084	479538	581775	594146	513012	339375	767971	116727	649731	589311	863440
536400	1689460	960650	822571	169737	698100	770494	639872	1373590	205321	635842	614922	833814	1021890	185696	1067090	1463740	1144800	726107	1410860	698164	768982	161521	744934	878621	580980	627378	677838	987555	159743	681154	464078	566698	568220	492941	329433	749748	111704	635646	576550	841636
537600	1854390	1042350	899807	182784	778537	868184	703157	1488940	224170	692012	664954	919166	1114790	206101	1164700	1624030	1241260	788607	1538610	767516	750492	157804	721845	861714	564871	593505	653768	965083	154926	657268	447669	554644	545166	475240	317964	733881	107428	621714	564562	821822
538800	2014660	1127260	976947	194811	861384	971576	763306	1600540	241300	753470	717360	1003040	1203640	225885	1258690	1778050	1337710	851216	1658330	837129	732044	153270	701752	843815	549726	562358	629180	945645	150847	634776	432932	539492	525340	456044	307459	715748	101921	608710	553123	801250
540000	2164850	1211690	1045140	207011	947438	1080790	825284	1689670	256991	812876	765430	1089450	1282110	246544	1344200	1926860	1426950	915415	1769770	910309	713386	148226	681814	823831	532321	532829	609154	925602	146117	614548	419205	527132	505278	439088	297597	699135	97059.2	594210	540680	780760
541200	2301950	1285810	1108840	216767	1032360	1193880	878087	1774960	271427	869880	810793	1171770	1350600	267417	1419070	2062420	1515270	980328	1867560	980904	696716	143538	662477	807747	516282	504554	589083	908761	141751	594505	408829	514830	486746	422090	288100	683120	93528	579738	528463	759212
542400	2419380	1358340	1168300	226827	1115120	1308980	927116	1851300	285794	923121	854898	1248260	1411890	284484	1479030	2183770	1597380	1046540	1955680	1048480	679316	139580	642591	788448	500839	478384	570146	889420	137150	575513	398786	500914	470336	408604	279639	664930	90603.2	565042	514260	738239
543600	2521680	1418920	1221880	234366	1196130	1420850	967254	1910550	299453	975832	897137	1321290	1457410	303328	1531050	2287380	1671530	1108620	2030770	1114380	664463	132916	624005	772193	487454	454299	549151	870528	132874	555109	388138	490254	456073	392886	271702	652058	87253.6	550074	502892	717137
544800	2600750	1474110	1268750	241342	1272160	1523370	1007460	1957990	311368	1026800	936973	1381480	1495430	320455	1562020	2372400	1740360	1166190	2096160	1179590	649568	132385	607292	752746	475250	432110	529866	851491	128889	536001	377512	478249	441800	381414	265239	639928	84611.6	535294	490043	697028
546000	2657450	1516360	1312300	246976	1339810	1623270	1035120	1995190	322657	1075290	977032	1438400	1519070	336744	1585260	2438260	1791850	1219310	2142230	1238920	636228	130071	591601	738351	461966	411106	512335	832839	124979	518236	366786	466762	431083	369511	258722	625675	82226	521881	478399	677974
547200	2694380	1555150	1345370	251479	1401170	1709980	1049150	2018810	333451	1122300	1016230	1492620	1533760	354771	1600730	2485550	1834390	1271450	2175410	1292500	623082	127095	576299	722263	450998	393691	496018	812866	119644	502744	355660	456805	418314	360400	251340	609138	79100.8	507492	465857	657456
548400	2714620	1577910	1369350	255541	1451560	1784270	1052420	2025510	344456	1163480	1048510	1542580	1539400	370824	1607170	2512830	1867320	1322230	2193780	1342220	609056	123121	563984	704903	439664	378279	480725	796394	115802	487441	347293	447492	408387	352182	245320	592647	75598.4	496522	454879	638793
549600	2717380	1593560	1391610	258264	1494030	1845920	1050250	2021600	353819	1204550	1079260	1587390	1527270	383742	1595160	2528880	1889670	1366750	2199230	1388520	597040	118960	550607	689932	427635	363763	467049	779638	112339	473783	339012	438759	400021	345231	240368	575741	72380.4	483104	444708	621260
550800	2703790	1603490	1406160	261129	1532180	1893040	1039720	2012160	363800	1244760	1105830	1623530	1509480	398539	1570940	2525520	1905740	1409190	2197090	1431000	587210	114731	536954	672267	419098	350268	452694	762978	109460	461512	331594	430425	394463	338920	236522	559074	70512.8	471140	435093	603035
552000	2678260	1606410	1415460	263041	1558470	1932470	1023050	1993460	375873	1285370	1132280	1650840	1484320	412565	1538180	2504600	1912900	1444540	2177920	1471620	577347	110716	526300	656764	410158	338222	438781	748052	107251	448830	324792	423094	389282	334179	233013	542904	68902	458873	423952	586728
553200	2642740	1602610	1425350	262850	1576840	1958600	1005070	1974940	388816	1325400	1160040	1671940	1459080	424946	1497300	2470040	1910970	1480370	2156230	1508270	568103	106402	512320	641130	403056	326506	426805	731213	104216	438789	317314	414321	386820	330895	230171	525484	68075.2	446131	413884	569484
554400	2609530	1591650	1430030	263113	1587990	1976830	981299	1954800	402222	1362330	1188910	1684800	1427700	437194	1454370	2426030	1901600	1504900	2122710	1538350	561884	102766	499627	625950	396708	316714	413309	714076	101752	430884	309245	408384	384743	330872	230366	510053	66895.2	434258	404135	551487
555600	2556970	1575540	1438520	261870	1592600	1980730	953921	1929570	417166	1395480	1216180	1692240	1392870	449927	1402030	2376200	1888810	1531490	2088850	1561110	554050	99509.2	490215	613851	392265	308422	402258	697280	99146.8	423512	304784	403863	387184	331536	229655	495750	66062.8	422515	395762	536568
556800	2498040	1553410	1445080	260620	1593090	1973980	922735	1898360	429738	1427370	1241280	1701640	1359310	463770	1352040	2322980	1869730	1554870	2052610	1577970	548699	97789.2	479883	599444	388509	301720	393522	681914	98117.6	418833	296053	401734	390403	334469	230382	481017	66288	410494	386280	521437
558000	2440390	1530840	1446990	259918	1586900	1955680	893227	1869270	444686	1449200	1266270	1700270	1326610	476484	1307100	2264630	1848980	1575100	2011370	1590500	543044	96334.4	472544	584062	387570	295216	385108	668857	97664.8	414036	290899	402370	395509	340004	232466	465884	66626.8	401402	377724	507932
559200	2379890	1502450	1448660	258130	1578820	1927300	866238	1835990	458022	1469540	1285110	1688500	1287970	488808	1256890	2202700	1823290	1586140	1963080	1596440	539932	96294.8	463091	569955	388172	290308	377128	655908	96776.7	414483	287330	405483	403389	347176	235692	450980	66735.2	391861	368806	496307
560400	2308130	1473200	1449260	256404	1564180	1897540	835085	1802460	472935	1488320	1303150	1676400	1254070	500326	1201800	2129620	1792560	1593910	1919060	1593790	536346	96687.6	455595	557756	390078	285650	371543	643015	97232.8	416573	285064	411716	416574	357966	242130	438568	66954.8	382923	359966	484039
561600	2240610	1444010	1447800	253663	1549350	1858220	800457	1769090	484121	1501670	1316800	1655710	1217360	510117	1142220	2057490	1759490	1598330	1869910	1587040	535279	97599.6	449539	545519	396700	282864	366468	631720	97570.8	418908	285112	422163	431724	370959	250433	427446	66216	374091	353293	473060
562800	2166120	1407100	1445110	251039	1527180	1817050	767926	1733290	495067	1512970	1326790	1634560	1184910	520040	1096250	1977590	1721880	1591660	1818580	1575330	537087	98483.2	445038	534360	404986	281213	362191	619485	97502	424715	286015	434735	452420	388696	261127	415107	66193.6	366486	348174	463958
564000	2093010	1369840	1444780	247962	1502160	1771930	734470	1696680	506601	1514190	1335680	1607820	1151610	527302	1057470	1897490	1677240	1581910	1762630	1556610	542845	99616	443537	524918	416362	280673	358893	610696	97517.2	434885	288890	449658	479550	410560	274312	402643	67678	359574	344131	457842
565200	2021040	1332700	1437660	244060	1475350	1719300	696563	1662300	516862	1511430	1340430	1577890	1118400	532795	1013060	1816910	1636120	1565880	1702300	1533660	549438	100572	443477	518044	430986	284186	359476	601510	98169.6	448838	292126	467369	510286	439101	290069	391830	70283.2	353900	339985	450584
566400	1941360	1291920	1427930	240654	1444670	1667140	665816	1619850	524737	1505790	1338300	1542640	1083350	534674	964887	1740510	1592340	1547730	1643020	1507140	559412	102538	444930	511547	450609	288111	360821	595911	99703.6	466981	297060	489617	551616	472333	307273	382191	74291.2	349534	337971	447863
567600	1865170	1252700	1412790	235951	1411410	1610410	634638	1577110	530916	1487510	1332320	1505780	1048550	537549	917252	1663080	1543820	1527530	1583470	1474920	571315	105576	447800	506494	470810	295000	364306	589831	102406	488622	305229	514816	599614	511978	327620	374147	78663.6	347530	338693	447591
568800	1787860	1208720	1396050	231011	1376080	1554370	605434	1533710	533934	1463380	1320400	1467080	1009540	536605	870376	1585830	1495620	1500380	1516570	1439990	586286	109015	456812	503965	495386	305158	371370	588997	106956	514930	316220	542198	657407	557025	351446	367414	84394	346076	338811	449813
570000	1713800	1163480	1375220	225431	1338840	1493440	578478	1491360	534777	1436320	1304590	1424260	972680	535645	833329	1513740	1445670	1469680	1448190	1400810	602205	114006	466053	502480	522766	319438	380832	586820	112732	544555	328888	574226	724453	608866	377800	362240	88616	345726	344008	453104
571200	1644580	1120280	1351050	218856	1300970	1431650	552952	1447710	532428	1405420	1285580	1376170	932478	531210	786972	1440760	1389980	1437490	1383170	1361040	621558	119034	476842	502632	553796	337532	393371	587889	118833	579456	344502	607761	800234	664352	405656	358883	92584.8	348859	348674	458702
572400	1577190	1074420	1322550	213094	1259400	1370430	526377	1397110	526073	1369370	1262090	1328380	899143	523820	743488	1369780	1340060	1396410	1313990	1313060	644162	124485	491956	505142	586338	359583	408578	591379	123811	615584	361436	642193	883633	726809	435613	357338	95352	352586	355479	467825
573600	1504770	1023660	1291750	206162	1217860	1314140	498554	1347600	517750	1329940	1233580	1274320	859071	514274	700871	1298840	1284670	1354740	1248260	1266200	669854	129746	510340	508235	620770	388018	424762	596989	128013	653427	380004	674515	968269	790008	465978	356434	98214.4	357064	363388	479408
574800	1430470	974185	1258910	199822	1172880	1250070	473213	1296470	506359	1288780	1202300	1221030	824614	502585	661574	1230470	1227760	1314730	1183580	1213100	695916	133876	533196	514931	652682	422465	445302	603514	131777	689564	399249	705693	1051260	853055	495932	359517	101403	362949	373518	494496
576000	1361540	926414	1221260	193529	1126520	1188030	447205	1241200	494595	1244320	1166920	1169920	791145	489230	622495	1170610	1169910	1265840	1119550	1162300	721783	139243	557030	523508	685935	463725	471393	612197	136318	728621	418864	736653	1130970	914534	523740	363599	104326	370169	385165	511219
577200	1296220	879080	1183340	187461	1078620	1131230	424832	1185550	480987	1196330	1128380	1114660	754687	473573	587978	1107350	1117520	1212420	1055670	1108340	750512	143336	583980	532242	715195	512187	499019	622503	139960	767365	438852	763534	1204810	971874	546070	371998	108146	378068	394401	531086
578400	1231660	836694	1143820	180470	1034210	1074580	401228	1133530	464748	1143700	1090220	1063390	720137	456756	552230	1048720	1064790	1161860	994855	1053430	777894	148046	612996	544034	742080	568386	531658	635763	144354	805188	458154	787437	1270630	1024050	566122	380434	112234	388130	406436	552863
579600	1167830	795673	1102140	174909	988140	1017050	380888	1082050	446207	1093680	1047660	1010710	686535	440800	519992	988785	1014020	1108660	933950	999671	804684	152808	641539	558443	765135	629224	565125	651672	148630	838602	479818	809439	1325210	1066570	581871	390508	117380	398842	417054	577453
580800	1106930	753214	1059070	168013	945855	961441	360554	1039170	426040	1042270	1005090	959559	653859	422551	487422	930724	965270	1056250	878532	945168	832880	156872	666816	574026	783012	692988	601338	668553	152914	870795	497030	831016	1370300	1097650	596624	401575	122596	409972	429883	605093
582000	1048500	712771	1012130	161496	902264	909530	341966	988965	405644	992777	960558	908166	619104	404071	457650	876591	918923	1004350	825645	893310	857382	160702	694881	590443	800508	757043	639666	688762	155520	901233	514696	848547	1405360	1119460	607917	414960	128535	422603	442010	630904
583200	993038	675553	968252	155538	861275	859817	323532	943791	387039	942329	916246	860546	587502	385384	429059	823805	873228	953998	776831	842598	881617	164849	721918	607317	815050	818711	676046	708739	157925	922056	531123	863192	1431840	1138330	619533	429906	134388	435594	452098	657374
584400	939323	639175	924096	150294	819919	813681	306821	905582	367871	892622	873073	814122	557678	364623	403387	777040	861825	903130	730024	796223	904417	169126	746942	626354	827308	877528	714013	728409	159083	945106	548614	878682	1448440	1153520	629294	446989	138986	448604	462358	684009
585600	888186	604868	880402	144808	780828	769209	292281	862350	348457	847793	831746	770494	529691	345666	380492	731229	803146	854643	686751	751082	925427	173486	774660	646518	837347	931514	749548	750556	159670	962818	561371	889412	1461620	1165400	639872	465201	143287	463293	471254	710802
586800	838976	574554	837511	139666	742979	725501	277320	820147	329951	804746	789922	728193	503580	326340	363194	689045	752284	808583	648303	710859	943754	176536	804869	667003	845426	981428	786614	771408	161025	973770	576273	897421	1466320	1173060	647700	483186	146209	478112	483396	738726
588000	796399	544482	795628	134654	706010	686786	264638	782135	311446	762428	750429	691064	481194	308186	343738	650395	684035	766230	613425	671310	962766	178903	831625	686703	854638	1023450	822272	792361	162585	988094	583838	904376	1468700	1177160	649379	502931	148174	494792	493200	766641
589200	756047	518175	754763	130677	673804	650254	253597	751991	293638	724026	714095	654171	459102	290622	328183	615251	630331	727924	582934	636089	977740	181100	851542	703900	859104	1056100	854587	814120	163891	998953	594173	908614	1469040	1184350	650060	521489	149622	510264	502731	793832
590400	720027	494510	720501	125755	639390	615004	243618	727560	275496	688737	680693	619975	439450	273507	312881	581978	592413	691812	556679	602437	988744	182217	870432	719060	861970	1080150	887294	837746	165826	1007530	600555	912876	1467020	1182280	650662	538568	152312	525856	510743	819016
591600	685960	474059	687323	121902	609094	583874	235249	701813	258805	656130	647607	587065	419520	256015	299828	552498	571307	659046	534841	571516	1001340	183762	884496	737572	861984	1096200	914286	858945	166778	1013510	605966	914836	1465510	1172480	650354	556542	153895	539946	519902	844918
592800	653959	453374	656994	117982	579846	555733	228325	682025	243074	626388	618769	558806	403320	241093	289719	523670	554336	628428	517388	545428	1011240	184799	901287	756020	862990	1108640	935902	878870	167508	1015920	606790	916809	1457590	1168300	649233	577904	156562	552940	527406	867390
594000	627340	435041	627510	114125	554778	530062	223753	666385	229372	598238	589486	535423	389562	225889	282096	497417	536550	601656	505074	521944	1018650	186997	916048	773646	860225	1108950	954984	896272	167521	1017210	607774	916007	1453620	1161500	646500	598203	157650	563571	537845	886979
595200	603739	419200	601363	110913	530087	507508	219162	658549	215726	574434	564124	512149	377726	212749	279316	474103	517181	575074	493570	493960	1011690	187853	896608	768692	839074	1066290	922911	854804	165592	970993	563977	855361	1376960	1128990	617763	554999	157267	478032	476367	758542
596400	556841	390536	508325	116367	420664	415310	219809	571780	188548	466949	505471	437520	344812	193714	277057	397674	434071	468259	438755	389932	752671	144614	576802	537081	565350	688306	588933	516709	120600	608742	344561	500491	779286	734014	397658	332525	105228	250966	265714	407762
597600	439465	301722	360403	108717	299715	306894	180229	471460	139127	318768	395075	343901	267471	153208	242780	307695	336127	379626	363262	316897	411771	84998.8	308333	303985	312188	361591	344513	296869	72056.8	335226	203255	278458	465200	426934	243794	203060	68562.4	151451	158128	254184
598800	396489	266587	321181	103889	284339	280424	177691	478766	108546	288207	355779	327036	249972	135744	260031	288398	315870	361811	360916	306561	266100	59094.4	214240	201068	222889	246295	260259	216410	50692	228174	140990	197175	351761	304936	181080	144445	54798.8	109470	110930	190710
600000	396321	257788	315916	108722	291582	277369	195763	508036	95392.8	285896	340230	316520	252899	130758	295770	291939	318449	356457	382155	309956	212366	48477.2	173732	150212	186172	195076	217902	181860	41896.8	183881	111789	165605	299358	249052	154442	115702	50126	89798.4	89105.4	163635
601200	406766	256534	320116	121405	308343	283819	216686	532627	89218.4	279430	328051	312024	256217	129937	329132	308322	332337	353607	411010	316922	192008	43724.2	157646	124836	170565	170064	200554	167196	38669.6	163946	98527.1	153480	282932	225950	144699	102332	48832.1	81819.2	80352	155289
