# Supplementary material for: The singularity response reveals entrainment properties of the plant circadian clock
Source: Nat Commun. 2021 Feb 8;12:864. doi: 10.1038/s41467-021-21167-7 (PMC7870946; doi:10.1038/s41467-021-21167-7)
Supplement: Supplementary file 4 — Source Data [file 41467_2021_21167_MOESM4_ESM.zip › raw_bioluminescence/PRC_measurement/4h-10C (Figure 2, Supplementary Figure 4)/-10C_24h_T=30h.xlsx]

## Sheet: -10C_24h_T=30h
time (second)	CCA1 No. 1	CCA1 No. 2	CCA1 No. 3	CCA1 No. 4	CCA1 No. 5	CCA1 No. 6	CCA1 No. 7	CCA1 No. 8	CCA1 No. 9	CCA1 No. 10	CCA1 No. 11	CCA1 No. 12	CCA1 No. 13	CCA1 No. 14	CCA1 No. 15	CCA1 No. 16	CCA1 No. 17	CCA1 No. 18	CCA1 No. 19	CCA1 No. 20	TOC1 No. 1	TOC1 No. 2	TOC1 No. 3	TOC1 No. 4	TOC1 No. 5	TOC1 No. 6	TOC1 No. 7	TOC1 No. 8	TOC1 No. 9	TOC1 No. 10	TOC1 No. 11	TOC1 No. 12	TOC1 No. 13	TOC1 No. 14	TOC1 No. 15	TOC1 No. 16	TOC1 No. 17	TOC1 No. 18	TOC1 No. 19	TOC1 No. 20
1200	262015	741075	451350	286716	235796	890477	734062	186853	354013	542218	256441	433914	258206	374301	323681	279652	394104	338704	479401	369776	133006	76336.4	36491.6	51904.8	101525	85862.8	104983	94653.6	142180	97673.6	46107.2	80614.4	76411.2	160481	132270	46273.6	92150.8	125622	128319	111312
2400	326321	953194	612653	340507	317314	1077580	922433	236229	406902	679364	287713	525659	343751	466112	381831	335294	446657	333491	566193	446413	114786	68097.6	32886.7	47636.8	92492.4	79480.4	97138.4	81836.8	129461	86818	40014.8	69632.4	71344.4	137483	126477	43110	86101.3	122882	118318	103519
3600	373931	1086690	662806	361149	334594	1146940	997913	256478	426815	725427	311981	630306	390163	530714	397124	353656	484474	339089	613200	505838	106208	61122.8	31488	45612.8	89191.2	77399.2	94090.8	76088.4	120369	82362.8	35745.2	64896.4	68806	126116	120728	39138.4	82016.8	117742	110146	93690
4800	408730	1165320	691343	405814	342981	1287840	1049100	281804	424047	809268	318818	657323	433548	589589	432532	356340	484488	326163	644054	551137	98246	54540.8	29844	41687.6	82931.2	73409.2	88152	69597.6	112937	75691.6	29667.1	57984.4	64916	118394	115117	34965.6	77003.6	108647	103059	84352
6000	424180	1175280	694697	425619	327836	1313580	1038020	276560	418967	854367	322886	608440	422575	549487	411244	340252	446632	310537	619502	544828	90047.1	49147.6	27382.8	37970	74918.4	67282.8	80319.2	63606.8	105336	68230.8	24509.2	51586.7	60101.6	113654	109002	31095.2	71158.4	99934.4	95791.2	77938.4
7200	405688	1126650	662673	390181	294638	1233620	990565	254846	417260	820819	329299	560797	384072	485432	356999	314096	408750	300570	572384	505639	83339.2	45403.6	25183.2	33948.3	68520.4	62294.8	73220.8	59010.8	98788	62054.4	21521.2	45812	56419.2	108190	103816	28040	67310.4	91238.4	88316	71990
8400	373485	1042300	609319	359558	273478	1119940	933253	232842	419196	758656	337092	530880	348422	424132	305774	290687	389548	294142	527837	456908	79043.2	42991.2	23680	30662	63370.8	58230	68262	56154	95287.2	58166	20205.2	42152.4	52749.6	107594	98780	26072	64790.8	83745.2	81649.6	68512.4
9600	339472	960596	540630	339182	262430	1006560	873919	218427	418215	681320	341740	511386	312825	376730	270890	274579	376594	293403	488908	413656	76622.4	41148	23098	28189.2	59587.2	55480.8	65386.4	53900.8	92374	55849.2	19659.2	40689.2	50671.6	107258	96272	25064	63224.4	77672	78228.8	67403.2
10800	310541	873451	473717	327347	257320	904140	813134	207762	414108	604228	341066	492144	278938	346369	249850	268102	364695	292237	460229	377223	74968.4	40242	22673.2	26742.4	57826.8	53296	63290.4	52808	91805.6	54556	19598.4	40381.6	48105.6	108225	94978.8	24944.4	62252.4	75118.8	76274	67221.6
12000	284778	802369	416914	324852	249827	812256	750916	201825	403118	540756	337228	470199	251510	327433	235305	260829	352798	284612	437991	351606	74299.2	40580.4	22516.8	25923.2	57030.4	51900.4	62832.4	52784.8	92560.4	54372.8	19804.8	40209.6	46952.9	109471	95677.6	24727.6	62015.6	74324	75828	66798.8
13200	260576	750626	370654	324623	238676	730321	690867	197480	387958	491802	331174	448116	235406	312297	222110	254822	341400	273199	421682	334432	74975.2	41287.6	23134.8	25584.8	57007.1	51852.4	62723.2	52931.6	94943.6	54904.8	20026.4	40311.2	46408	110842	97380.4	25024	62740.8	74270.8	76639.2	67114
14400	244430	698445	338736	322222	227658	658560	634069	189556	368812	457916	324240	424735	222541	299036	212618	250227	326813	261855	400939	323960	76111.6	42292.4	23851.6	25524.4	58331.2	53212.8	64378.8	54180.8	99243.6	56785.6	20332.8	41351.2	46524	114562	101035	25503.2	64147.6	74878.8	78653.6	68285.2
15600	232218	649349	317369	317917	218084	597629	582996	182598	350387	431696	317906	398648	211184	286907	205436	244703	313527	252342	382960	315144	79036.4	43672.4	24982	26138.8	60452.8	56528	67414	56116.4	104660	59293.6	20722.5	42656.4	47790.4	119696	106224	26120.8	66571.2	76559.6	81128.8	70318.4
16800	223774	603426	297494	311038	210586	546014	538004	175856	333530	407746	308420	374961	201877	275059	200512	239418	302193	244261	366020	305776	83750.8	45520.4	26214.4	26652	64244.8	60246.4	72200.8	58756	110785	62807.6	21812.4	45045.6	49203.6	124610	113081	27685.6	71232.8	80067.2	85465.2	74293.2
18000	213567	553226	279308	305233	206120	503478	498462	169899	319027	378730	299221	361074	193554	263622	194191	233377	291272	235251	352700	291934	89747.6	48570.8	28017.6	27947.6	69552.9	65466.8	78608.4	62886.8	118950	67715.6	22662.8	47562	52160.4	131608	121894	29380.4	76051.7	84446	91023.6	79132
19200	205400	512878	260334	297222	199222	464354	464590	164495	303364	352557	290541	346091	184586	252538	186759	227958	277368	226399	334183	280390	96502.8	52501.2	30392	29826	75725.2	72144	86080.4	67853.2	129555	72846	23987.2	51545.6	55202.8	137558	131630	31408.8	83641.6	91065.2	98358	85462.8
20400	198126	472925	243566	290406	191518	429146	436710	161001	288605	328248	283620	333195	174666	241561	177702	221070	265252	217989	318712	268799	104084	58276	33428	31701.2	82586.8	79181.6	94765.6	74089.2	140972	80110.8	26118	56536.8	59413.2	144904	142419	34630.8	90994.4	98766.3	106809	93949.2
21600	190112	434360	227939	284770	181770	392075	411451	158104	274013	308491	278380	317499	165213	231096	169444	213203	254004	208770	301041	260756	113058	65026.8	37456.8	34560.8	91533.2	87831.6	104811	81312	153970	89297.2	28379.2	63080	64548.4	153759	154460	37873.6	100422	107550	117538	104844
22800	182294	398145	213984	277430	171576	358824	386841	153432	261644	288821	270845	296516	156118	220147	160338	202986	247321	201172	289384	250234	124055	72798.4	42191.2	38025.2	100855	97446.4	116256	90566	170228	98904	31670.8	71196.4	70054	165076	168170	42232.4	110711	119334	131316	118086
24000	173936	364125	201137	268008	160590	330537	362271	147652	247417	270940	258976	277325	147335	209213	152848	193803	239940	192368	274975	242110	137714	82223.6	48074.8	42164.4	111630	108029	129496	100779	188283	110524	35450	80900	76750.8	181269	183989	47371.6	122163	134162	147004	134666
25200	166836	332638	189014	258741	151562	303635	340183	142022	234066	253248	247136	259370	139474	198764	144546	185040	230957	186304	261760	231082	154780	93023.6	54513.2	47363.6	124033	119813	145708	113541	209125	124040	40221.6	92122.4	84686.7	198806	202232	54353.6	135548	151878	165265	154873
26400	159635	305561	177540	249453	143163	288502	316728	136026	220100	236508	233754	245178	132823	189372	138594	175893	219573	178642	246279	220244	173497	105812	62961.6	53348	139232	134374	163405	127112	232836	139584	46143.2	106431	94402.8	220348	222143	62429.2	151658	175738	187692	177982
27600	151625	282260	167460	239971	135539	267504	294830	130400	206261	221029	223339	230862	124974	179748	131494	166896	208360	170066	232310	208734	198664	122062	73754.4	60542.4	156146	150275	182272	142330	260477	156445	52692.4	122093	106334	243405	245820	72441.2	168003	205132	213442	204230
28800	143912	260187	157530	230095	125577	245459	274302	125428	192303	208936	214347	218127	118548	169438	124924	157574	196803	160651	219073	197475	226204	142267	86780	69600.8	173766	167978	203659	159977	292795	175170	61606	141123	119949	269450	271969	84193.6	186098	240940	243708	235505
30000	136476	236876	147840	220470	116740	224788	257957	120912	181033	196880	204921	203678	110581	159664	118035	149060	187071	152691	208402	187924	255307	167030	102531	79828.8	193365	186861	226782	179100	328082	197272	71571.2	163010	136424	300593	299428	97624	206368	283465	278894	268217
31200	130201	215187	139140	212398	108971	206631	242771	116495	170546	186058	194872	189768	103496	150729	111519	141340	177525	145681	198470	179077	285628	194726	120496	90422	215746	206558	250298	199826	366476	220589	83908	189040	154660	334320	327836	113507	227487	331481	316918	303752
32400	122883	194474	131570	204545	103874	187655	227850	111881	159928	175715	185010	175569	96299.6	142784	104206	133904	171967	141335	189984	170418	317066	222489	139665	102580	238646	227272	273618	222544	407339	247092	98234.4	217459	174349	370918	356097	130852	250571	384186	357500	338651
33600	117299	178533	125205	197475	98192	172006	215048	108177	149459	165092	176968	165166	90478	135595	99494.6	126441	164675	135099	182074	162460	347064	249954	158857	114662	263865	250770	300112	246999	449796	274698	115595	248659	195850	409886	381932	149503	275053	436104	397323	372780
34800	110594	164468	118916	191898	94161.2	159786	205986	104103	140240	155222	170246	155612	85564.8	127865	94130	120027	159080	130278	173899	154704	374792	276765	177797	127092	289754	274033	324019	272559	488232	301518	133846	281342	219013	444804	407050	168301	299709	488856	437314	404195
36000	106151	154416	114176	185738	89459.2	148613	197471	100378	132281	146292	163320	148492	81035.6	121844	89793.2	114494	152053	124712	166018	146850	398827	301829	194688	139105	314475	297065	345046	295849	524770	327786	152802	312696	241625	477069	429321	186593	323338	539801	474080	427786
37200	100900	147481	109305	179457	84778.8	139707	189184	95906	125161	138136	155198	140964	77392.8	115815	85880	108573	147166	118935	157730	139493	419422	325057	210564	149775	336976	316948	363012	318542	555546	354171	168343	343586	263608	505811	450076	205158	345081	587697	505935	449202
38400	96805.6	141264	105030	174209	80363.6	131618	182517	93017.2	118542	131432	147050	134129	73841.6	110733	82453.6	103899	141048	114072	147816	133576	431098	346718	225832	159047	358062	335226	379652	339796	582684	378370	182331	371657	283599	530944	466417	221362	362476	628327	532511	465538
39600	92335.6	135054	100628	169218	76697.6	124436	175935	90014	113024	124597	139796	126812	70635.2	106155	78982.8	100632	135960	110366	140241	128218	440200	366716	234984	167062	374726	348257	392138	357468	606253	400498	195071	396224	300223	549954	481716	234062	377952	658248	552002	474453
40800	89632.4	128023	96041.6	163020	73228.8	117084	170480	88113.6	106606	118556	134511	119648	67866	102304	75989.6	97216.4	130772	107014	134276	124971	443490	384574	243756	173805	387254	359336	400402	371712	620920	420752	205584	417591	314646	561587	491717	244987	391673	680265	564928	482054
42000	85758	119999	92307.2	156027	69775.2	109856	164740	85647.2	101548	112548	128364	112908	64884	98650.8	72498	94166.4	127635	105102	128994	121348	444984	393535	246877	178989	396758	367414	406874	383386	629662	436880	214361	432909	324888	574038	496276	255147	400835	693594	572651	483136
43200	83008.4	112940	89451.6	148606	67044.4	102900	157782	82787.2	94956.8	107522	120778	106826	62312.4	94877.6	69723.2	90508.8	125397	101836	123640	118290	444152	396677	251550	182792	401040	373976	410069	393063	632730	450242	217934	446522	332214	581736	501720	261764	405468	696403	575671	480947
44400	80080.4	106182	86200	140874	64954.8	97234	151978	79948.8	89868	102276	113028	99874.4	59495.2	91622	66594.8	87636	123580	98374.8	118818	115448	441510	397758	257028	185995	402577	377645	411904	398516	633653	460198	220189	456605	336594	585955	504656	263510	408810	694572	575861	477228
45600	77894.4	99544.8	83134	133608	61787.6	91317.6	145318	77049.6	83315.6	97055.2	105577	93482	57371.2	88770.4	64117.6	84863.6	120834	93550.8	113785	112038	439036	397734	256756	186809	403277	379355	412100	402440	630260	469287	219348	460568	340107	587744	506485	262605	408731	689232	573355	470960
46800	75721.2	94822	80795.2	125669	58255.2	86652.8	138395	73716.4	77971.2	91716.4	99508.4	87491.2	55738.8	85353.8	61266.8	82328.4	116993	88720.8	109245	108655	436640	393660	252910	187513	403302	381668	411269	404238	624599	475390	218787	458942	341919	589431	505478	258590	406657	686807	569756	468041
48000	72886.4	89760.4	78402.4	117926	54994.8	82244.4	131237	70207.2	72284.8	86690.4	93075.2	83111.2	53904.4	81792.4	58686	78846.4	112416	82984.8	104491	104185	431664	389509	246779	186422	401600	379966	408938	403031	617562	474284	216437	458940	342277	587933	504230	255855	407836	682712	564924	463719
49200	70441.2	85738	75296.4	108238	51817.2	77647.2	124635	67118	67518	82195.2	86938.4	77852.8	52290.4	78248.4	55943.2	75552.4	107927	77290.8	99214.4	98893.6	429271	384944	241010	184809	401069	378493	406621	400905	615850	474131	210873	455338	340019	584365	501879	251666	407639	679950	558825	460506
50400	68158.8	80832	72432.8	101146	48860.8	72944	118173	63900.4	62777.2	77678	80674.4	73566.8	49966	75535.6	53841.2	72332	102669	71547.2	93464.8	94441.6	426349	379572	235487	183244	395328	372496	404092	399293	615381	470155	206310	447738	338300	578151	501318	247544	405858	676779	552783	457501
51600	66174.8	75601.6	68996.4	93455.2	46583.2	68363.2	112461	61556.4	59174	73705.6	75395.6	69485.6	48010.8	72298.8	50441.2	69589.2	97776	66312.9	88078.4	89339.6	421365	377602	229808	184016	391750	367494	400700	396080	614737	469447	202381	440724	335664	573063	503697	243625	406458	672268	545659	453612
52800	63394	70495.2	66442.8	86412.1	44610.4	64542	106933	59248.4	55022.8	69526.8	70556	65915.6	45564	69043.2	47325.6	66679.6	92545.6	62114.2	83158.8	85795.6	416551	372304	224126	181340	386819	362156	396436	392692	613538	464109	199608	433852	334286	569279	504430	239128	406915	664368	539471	449216
54000	61080.8	65867.6	63648.8	78311.2	42582.8	61102.4	102060	57218.8	51966.4	66752.8	65597.6	63144	43590.4	66219.6	44490	63619.6	87332.8	59026	79164.8	81660.8	413247	366535	221121	179824	384403	357441	394463	389053	611205	460189	196236	428607	329947	568345	503353	235172	407898	656918	533191	443982
55200	58471.2	61948.4	61407.6	71879.2	40104	58242	97449.6	53915.2	48695.6	63761.2	60432.8	60026	41354.4	63474.8	41907.6	60807.2	83194	55812.8	75282.4	77784.8	408453	363854	217558	177846	379048	354140	392182	383286	609272	455520	193126	426107	328067	564151	502882	232154	407796	648521	526749	439522
56400	56424	59408	59155.2	66597.2	38287.6	55429.6	93110.8	51126.8	46301.2	61091.2	56428.8	57292.4	39271.6	60746.4	39823.2	57707.6	80381.6	53285.2	71525.6	73160.8	403454	360424	215264	176266	376060	352654	387681	378268	608764	452205	190216	419474	326341	560840	502318	228522	405970	640167	522629	435628
57600	53984.4	57712	57374	62220.8	36554	53803.2	88961.6	48889.2	43942	59457.6	52671.6	54848.4	37575.6	58285.2	37210.8	54739.6	77536.8	50746.8	67322.8	69954.4	399043	354278	211113	174247	371118	352306	386721	373320	606990	446566	189248	414810	324986	556285	500498	224934	401402	630731	516359	432965
58800	52076.4	56740.8	55669.6	57688.4	35224.8	52220.4	85250.8	46648.4	42329.2	57978	49505.2	53717.2	36300.4	55765.2	35584.4	52279.6	74384	48554	64320	65777.6	393440	348633	208628	173057	366585	353190	386020	370243	601612	441550	187824	409839	322748	552484	496251	221648	396830	621018	509461	430996
60000	49902	58158.4	54252.8	53726.8	34442	51376	82466.8	44878.4	40971.6	58369.6	46932.4	53077.6	34753.2	54420	34257.2	50429.6	71157.6	46423.6	61254.8	62585.6	386954	344722	205544	170480	363020	351686	383306	364342	598508	438065	186256	405888	320855	547576	492129	219866	393146	614716	503640	427645
61200	48975.2	60148	54018.4	50503.6	33064.6	51136.8	80594.8	43075.6	40298	58988.8	44896.8	52972.8	33541.2	52390.4	32758	48586.8	68488	44612.4	59034.2	59631.6	380074	340621	202291	169428	361084	346189	380581	363086	594827	431480	184405	399530	317854	541058	488740	216980	389949	606693	495354	422206
62400	47918	63474	53784.4	47889.6	32557.6	52136.8	80424.8	42013.3	40117.2	61799.2	43497.6	54043.6	32650	51930	31713.6	46968	66169.6	43309.2	56920.4	56874.4	373587	337902	199304	168880	358276	340654	377982	360891	589867	425972	184113	390582	314002	530756	485578	215760	386923	598498	488208	413744
63600	47038	68754	54631.6	46302	32784	53707.6	80501.2	41467.2	41030.8	66346.8	42812	55941.6	32356	51548.4	30839.6	45825.6	64538	43320.8	56452	55138	371964	336348	196196	166681	352847	334822	373014	354259	582829	419782	182600	382497	309615	517329	481664	212651	382150	590220	479176	403349
64800	46706.4	76513.2	56218.8	45779.6	33381.2	56808.3	84114.8	41289.6	42828.8	72224	43390.8	59142.4	31780	51684	30724	45451.6	63080.8	43680.4	56431.2	54305.8	361900	332735	193450	164300	348051	328604	367954	348356	573153	415708	181479	376896	304130	507900	473301	209848	378184	579184	467403	389841
66000	47182	87262.8	59247.6	46304.8	35020.8	61823.6	89974.4	41296.8	46428.4	81389.2	44548	63977.2	32030.8	52700	31323.2	45348.8	62857.2	44850.8	57709.6	54308.4	352978	328812	190404	161830	342664	325031	362764	341466	561330	413555	179496	369886	296888	493985	466017	206635	375590	564920	456659	377262
67200	48066	102120	64071.6	47731.6	37296.8	68838	97910.8	42746	51261.6	93330	47162.8	70451.2	32804.4	55186.3	32791.2	46308.8	64014.8	47391.2	60808.4	55579.6	342764	321240	186730	158793	335375	319614	355308	335088	545997	408264	178417	359006	289875	480859	455988	202718	369876	546514	444596	363426
68400	50567.6	120740	71360.4	50976.8	40379.6	79485.2	108960	44414.8	58002	107809	50974.8	80467.6	34548.4	58326	34914.8	48242.4	66606.8	51342.4	65379.6	58025.2	332363	311232	182109	155502	327316	312094	347701	330090	528628	399963	177297	350387	280278	468704	444480	197149	362873	522619	429642	351514
69600	53524.8	144544	80762	56445.6	44564.4	94137.6	122984	47415.6	66947.6	126527	56827.6	92382.8	37127.6	63370	38429.6	51248.4	71265.6	56734	71997.6	61665.2	320670	299764	177201	151728	317925	305025	340585	324522	511172	389621	175689	339427	269373	453765	433629	191322	353248	498788	414431	338308
70800	58576.4	173291	93246.4	63273.2	50400	112826	142590	51938.4	78799.2	148504	64184.4	108178	40923.6	69068.8	42736	55684.8	77095.2	64107.6	81443.2	66645.2	308250	289356	171746	148009	308836	294032	331742	317556	493623	379643	172488	328860	256917	438063	419891	185006	342485	475904	399722	323282
72000	64607.6	207769	108120	72289.6	57645.2	136231	166272	57754.8	92716.4	172600	73826	128395	45762.8	77214.2	48330.8	61376.8	84568.8	73021.2	92864	73351.2	296984	278310	165897	143059	298296	281528	323093	309283	475504	367038	168002	316238	243719	420807	404818	178515	330305	456887	383830	309800
73200	72929.2	246418	124936	84656.4	65962.8	164377	192788	64761.2	109804	200485	85015.2	152703	51886.4	86754.8	55221.6	68374.4	94070.4	84587.6	106734	82398.4	285192	268500	162298	138389	286962	270352	313119	299643	457728	357408	164055	302434	230985	403183	392198	171762	317987	436108	366405	294553
74400	82364.4	290303	143930	97964.8	76349.2	197548	224676	74066.8	129412	230817	99165.2	179504	59375.2	99397.6	63780	77560.8	105617	99321.6	123402	93552	272582	259854	156589	132919	276179	260149	301122	290432	440100	347167	158661	287845	217241	385651	379858	164900	306619	414781	350494	280645
75600	93767.2	337836	166199	114518	88291.2	236262	262972	84919.2	151613	265381	115038	210451	68027.6	112848	73069.6	88691.6	119923	116760	143278	108592	258673	248895	150274	127446	264593	250179	291618	281431	422304	334980	152526	274733	205508	369691	366893	157167	294407	392757	334171	265105
76800	106396	388412	189860	132702	102691	279452	304008	97035.2	176689	302382	133866	242891	78758	128899	85287.6	101513	136879	137193	165268	125984	248762	235738	144084	122118	254124	241661	280147	271325	404669	321840	145240	261194	193012	355019	354382	149882	283246	369956	317031	251111
78000	121062	442260	216318	152884	117978	327086	348194	110405	204689	341735	153607	278162	91040	146720	98845.6	116510	156337	160976	189686	145262	237172	223752	138409	117312	242892	232205	269287	261206	389160	308424	138665	249843	181920	342306	344712	142516	273039	346034	300877	238081
79200	137261	496460	243803	175548	134857	376587	396416	125518	234933	380545	176313	314743	104485	167263	113330	133520	177772	186993	216582	167296	225864	209684	132032	112122	232530	221637	259075	250689	373029	294315	131182	237382	170604	327821	334014	135308	261593	324092	286125	224942
80400	155292	556382	274305	199838	151979	429537	448171	140824	267639	418841	198909	352739	120778	188746	129850	152636	201622	216164	247148	191576	215532	196457	125918	106943	222135	211337	249994	241623	358667	283140	123976	224110	160723	314673	321788	127370	249535	303102	271056	213371
81600	174194	617922	304627	225130	169140	484707	499860	157094	299044	454958	223029	390435	138865	212163	147815	172614	225591	246483	274508	218142	206234	183548	119603	101358	212258	200862	242530	233054	346364	270410	117090	212062	151640	302418	309903	120182	239279	284970	257930	203485
82800	194394	682463	334678	252330	186533	541705	548014	174211	331802	491653	246578	429354	158497	235598	166599	194331	250045	279068	302784	243861	196590	173150	113301	95485.6	204288	191250	233198	226724	333684	258910	110620	199802	143194	289672	298012	113239	230248	267216	244828	192401
84000	214935	739928	364812	278180	205016	597019	595364	192432	363166	530181	274007	467804	180031	261634	185722	216984	272887	313018	333182	271255	187168	162940	107886	90757.2	197320	183394	225374	220724	321457	246832	102826	188583	134842	277032	287354	106653	220652	253164	234308	183769
85200	236994	796040	391544	304544	221292	651511	641687	209911	393848	566498	295929	504033	201086	286499	203130	238852	295786	339220	362406	300328	178538	154107	102684	85625.6	189999	176685	218738	212310	311560	235508	95991.6	176934	127405	265561	280431	100711	212108	242342	223766	174426
86400	257532	842332	417270	329777	236981	707109	691592	228967	420445	599267	319423	537616	222573	312620	222270	260393	317795	373371	391800	332564	169758	147016	97178	81320.8	183572	170464	210848	204924	299106	224661	89076.4	167605	120223	253500	271321	95431.6	204080	231356	214855	165853
87600	278958	880900	439637	354186	250830	757526	742364	244107	447968	625559	339838	557718	237810	335202	235936	276893	332885	398734	414530	350497	165112	136898	91408	76142	173523	165515	200438	199136	290897	215270	82070.8	155329	114078	244985	262479	90634.8	192271	211228	208360	153424
88800	280663	851080	430744	351538	237422	750237	694737	227376	420889	596573	327110	508403	216867	326214	210809	260444	300146	367241	391805	309639	171599	118632	78882	67671.6	151786	152259	178693	177990	268765	190117	69106.8	133352	104675	220844	243916	79210.4	168693	185050	193417	134250
90000	255711	752316	380794	310480	202240	666117	596620	194906	351502	520314	278172	424388	183691	287158	175264	220794	256479	309464	340724	257032	166074	99787.6	64507.2	55610.8	124178	130390	149985	142856	230616	152692	53151.2	105518	89612.8	182827	206295	63060.4	136295	150112	164850	108809
91200	209735	629669	299568	249215	161915	539636	480510	161311	276476	405523	228940	349924	153389	235678	140657	185114	215442	260914	282830	217033	151707	81415.6	53215.6	45609.6	102857	110417	126643	118936	197884	125519	43546.4	87121.6	73986	155251	178902	53200	116758	128330	142188	94327.6
92400	185926	564145	267011	211805	141204	478300	427194	146026	244719	344657	206024	317858	141085	202946	127449	170297	199820	236497	257162	202739	135799	70919.6	46848	39638.4	92340.4	97409.2	113250	106178	173018	110523	38304.8	76766.8	64378.8	139949	162330	46499.2	105044	114480	128638	85181.2
93600	175585	537893	256004	195816	130767	462736	408643	139748	232569	314096	197725	306355	138503	191626	124709	169351	196568	225956	249629	199944	124776	64692.8	42915.2	36220	85863.6	90267.2	103614	97860.8	157124	101658	35459.6	70001.6	57981.2	129634	149934	42846	96170.8	105084	120171	78148
94800	174952	537567	258682	194587	129007	468486	408991	139339	230769	301770	197454	306354	139377	191365	125376	176742	200360	227498	254492	207860	117595	60432.8	40681.2	34139.2	80809.6	84724	97426	92874	146646	95927.2	34232.8	65522.8	53399.2	123660	142236	41048.8	91626.4	99695.6	114743	74660.8
96000	180799	549741	267430	200369	131603	487160	421383	143934	237512	297449	200615	314214	144739	199486	131140	192322	209272	235306	265844	220472	113133	57812.8	38976.8	32857.6	77318	79416.7	92753.2	88460.8	138736	91644.8	33911.2	62950.4	50891.6	121779	136279	39714.4	87843.2	95155.6	110318	71967.2
97200	189865	561314	276991	210004	136871	512277	441858	151516	242876	310262	207680	327709	152522	213317	139835	206050	219483	247846	275451	235999	109452	55537.6	37808.4	31555.2	74441.2	75748.8	90984	86575.6	132922	90699.2	33199.2	61863.6	49423.6	121071	133285	38497.6	85650.8	91930.8	106097	70058
98400	198315	585172	294959	219473	146145	543280	477282	162115	248079	323029	212882	340568	160986	230273	150142	218439	231156	262715	289829	256247	105901	54317.6	37257.2	30921.2	73467.2	74722.8	89945.2	84976.4	130809	89608	32290	61124	49105.2	119628	131091	37924.6	85288	91158.4	103427	70006.8
99600	213375	616308	315690	233292	154652	581016	513222	172172	256264	340942	217230	354548	171858	251022	164051	230991	245436	279083	308065	281317	104538	53676.4	36984.4	30780.8	72300	73533.6	89728.8	83464.8	129286	89155.2	31509.2	61402.8	49876	120659	132080	38096.8	86414.8	91305.2	103584	70516.4
100800	229756	647519	339740	247688	162762	623756	549618	183396	265200	365788	223198	375189	187796	274892	179483	243841	261629	293933	328150	307146	104452	53375.6	36744.4	30819.6	71684.8	73783.2	91350.8	83712	131246	90190	30978.4	62884.8	50897.6	124007	132345	38339.6	87487.6	91994	103132	70980
102000	245741	677145	366067	257827	172431	673662	598368	198509	278377	405504	233628	410126	214983	305716	210106	265395	304422	344124	374047	379844	114401	63847.6	44013.6	35646.3	87155.6	85797.6	114518	107146	160259	115980	38127.6	85142	71310	167120	183490	51598	121027	140566	144356	108126
103200	393634	1097300	630024	407698	288702	1104640	1092320	334291	462862	699853	392112	725590	396757	553727	395704	445177	546271	603419	619817	653176	151091	100636	65007.6	55252	128488	121898	161365	150638	229503	161337	51649.6	121737	93493.6	224185	235540	69332	159777	191488	191479	144589
104400	561642	1415090	878869	582530	399938	1445490	1388160	436066	641454	966131	516865	880940	544124	715402	526322	540983	636155	762718	765444	793022	160127	116220	73799.6	63695.2	142766	141441	184748	172998	265889	180695	57602	145905	116460	257828	256758	78653.2	187682	216536	213728	163428
105600	565686	1437540	891986	613958	417682	1517560	1444190	432400	678074	1053740	539392	870946	558994	690576	503082	530622	611676	777320	784124	791090	169849	121861	78973.2	66728.4	148554	154594	196073	177862	284266	195354	60275.2	156905	135212	271471	263886	81426	198939	219928	220173	174142
106800	537760	1362100	822694	594828	390340	1438580	1382060	404702	659568	1039030	537720	810764	530090	644882	447706	524014	572217	730044	760394	750977	173230	122200	82133.2	67868.8	151119	160822	195446	179082	286558	205636	62480.4	159798	140767	263664	259562	83455.6	193015	207463	216232	176104
108000	505986	1251620	741670	593849	366342	1285470	1255190	377978	641884	950312	528162	749688	484981	592158	405198	492753	534216	674347	703375	701472	172462	120385	85375	68864.4	149588	157248	185908	177412	278974	203018	63652	160183	135029	251789	250142	86551.2	180312	189439	212160	173052
109200	476437	1130030	669341	571830	341552	1126830	1126210	357358	605181	850259	502054	693731	446398	550662	377697	451323	497625	614302	652472	651109	168830	120275	87858.4	69274.6	145615	149213	175045	173919	269910	196216	64538	162419	127193	244171	241825	89894	169618	175516	213873	172256
110400	450138	1017380	611943	537470	317194	993092	1013020	339712	555714	769330	470319	644992	415630	516273	350672	415475	465715	560554	610339	612166	166576	122024	90673.2	70821.2	142456	142716	166513	172278	266900	193733	67008	167522	119937	244488	237178	93848	164925	168029	222675	175170
111600	425082	923949	562152	502701	297131	891569	924124	325800	508321	703605	444408	600536	389516	487790	326676	387904	439983	519861	574448	577857	167016	126108	94048.4	73537.6	140040	141236	162433	170652	269636	195671	69790.8	175249	117140	248890	237151	98406	165470	165637	235500	181592
112800	406697	845761	521404	468831	279088	816847	856340	310993	463974	647360	417997	558613	364625	463964	305171	365376	420184	482829	542120	551023	170051	132364	98200.4	77170.8	141179	141179	161774	172698	278543	198588	72611.6	184931	116075	258304	238590	103404	168813	169093	254995	191099
114000	389795	775425	483478	436798	261326	759555	794506	296299	423906	595110	390026	513826	345958	443603	287914	344186	400160	444747	514938	513304	177434	139497	102392	81362.8	143259	143530	164830	175236	288843	204094	75963.2	196632	118764	270313	244098	109246	173186	176784	277202	203664
115200	375890	717297	447372	405184	244640	709164	741191	283762	387104	548347	359002	473562	325572	429754	270447	325531	383200	408734	486107	471166	187140	149080	107234	86199.2	148363	147736	169012	180766	300995	213952	80235.2	210184	122622	285935	252555	115532	179718	188469	301600	217406
116400	359491	658690	416194	374649	226508	658270	688016	270012	351628	506344	326800	432728	305096	409127	254927	306034	360298	374054	458038	431830	199008	158048	113321	91592	155710	153634	174510	188069	317906	224629	84419.2	225714	128261	303072	265028	122559	187548	204212	325785	230889
117600	342396	606574	386595	347162	209006	607166	633998	255585	321019	471478	299886	397667	285105	386002	239173	286823	339234	340453	430186	392319	212306	167732	120673	97725.2	164134	160894	182707	198230	339556	239320	89261.2	242313	135354	324056	281502	130311	197323	222781	348650	245748
118800	323047	558692	361278	321153	194901	556103	585738	241303	291690	441341	275265	360568	266045	361706	223915	267051	316827	308937	402434	355789	227411	177370	127166	104448	174278	169329	193173	208389	365533	255796	93352	257700	144978	343867	303006	138494	210574	243542	374833	260599
120000	305292	516690	337406	298119	188864	509744	540325	226247	268433	416728	255684	331538	247307	337457	208496	249544	297551	282232	375459	322419	241722	187558	135469	112508	185921	181141	204190	221658	397445	274968	99544	275113	156826	365156	329020	146883	226924	266122	400271	276790
121200	286786	478391	313308	277434	177692	467418	497356	212952	245165	393992	237212	303765	229477	315566	195084	232337	280207	260860	349787	293962	257196	198216	143000	120467	199188	194015	217754	238211	430544	296124	105488	290327	169935	387588	360486	157770	244517	292482	423858	293969
122400	271649	445156	292054	257351	167810	431257	458705	199820	225572	372951	220472	283649	213469	296737	181443	217341	265586	242052	327733	267725	272663	210993	151886	129888	212596	209615	231578	255246	465604	318286	111934	307982	185836	409370	390964	170198	264636	320018	447809	309956
123600	256751	414405	269220	238877	156202	398140	426134	188526	205638	347948	202857	261438	198512	277413	170248	204474	252526	223655	305271	243488	291789	224569	160790	139383	227455	226633	246902	274450	503869	340379	119227	323655	204076	432354	424056	181892	286529	351457	471540	328065
124800	243882	385289	249149	220342	144556	367804	394211	178483	189175	319550	188351	245115	185818	257555	158573	194290	239344	206268	285914	222786	311089	238594	175124	150006	243361	244581	263418	296945	543681	364428	126729	340898	223431	454424	456234	192852	308968	384744	492557	347222
126000	230003	356987	228996	204029	135044	339040	365179	170263	173649	290956	175377	225618	173546	239029	148404	188476	227464	190534	268150	205013	330288	252676	185260	161194	261070	263838	280899	320572	582216	388273	135440	357897	245566	476277	489145	204558	334927	420282	512442	366080
127200	218793	332651	211202	191463	126574	316016	339442	162003	161371	265056	163994	210651	161708	222947	139050	177252	216383	176309	252478	190376	347902	268924	195762	171878	278121	284510	300128	343578	619228	412140	143994	376764	269052	496128	521622	215270	362616	457015	532524	384239
128400	206418	309063	194874	178247	119221	294948	312696	153972	148068	243266	152810	194100	151440	207555	130810	166164	205685	162978	237103	177319	364138	285907	206810	183372	296421	307276	319494	369172	656859	436221	155004	395836	294593	513289	554756	227033	390631	497934	552618	400479
129600	195620	287842	180751	164586	112729	275306	290889	146183	137768	224276	142349	181529	141923	193873	122852	155444	196137	152304	223180	165878	380725	302282	217865	195430	314064	331194	340607	395402	689673	462058	165283	413840	322330	530782	587178	238766	419122	535556	572730	414246
130800	184098	268861	168144	151475	107441	257470	270526	138217	126247	207745	132525	168625	132858	181086	115529	145857	187419	142859	210019	154190	395902	318522	229933	208261	333527	357463	362223	425035	727125	488278	176043	432338	350596	544224	619942	251400	446956	573257	591742	427062
132000	174903	250894	157345	141027	102110	239830	252240	131695	117992	192941	123918	158335	124794	168918	108526	137399	179111	134323	199189	144538	409515	333678	242733	220796	351351	383410	383998	457400	759973	515727	187570	451698	378985	562787	649547	263202	477722	604603	609920	436428
133200	164882	233704	146172	130442	96544.8	223923	235085	124910	108677	180206	115621	147882	116418	156726	102130	131362	170932	125071	187656	135875	423104	348833	255356	232264	369832	410668	406636	488888	789223	542189	198588	472359	402623	574522	673302	274773	505149	636641	622777	443312
134400	156916	219474	137094	121486	91013.2	210138	219583	119342	101946	168864	108188	139728	109412	147189	95954.4	126057	163171	117061	177500	127676	435558	361783	268802	242918	387120	435190	429662	520801	810646	570848	209783	491092	423841	580184	696117	283876	535628	662321	635026	449671
135600	148521	205796	128944	113385	86453.2	195917	205223	112857	93980.8	160577	101164	130767	102568	138617	90914.8	121512	156685	110339	167874	120463	449102	376868	281807	253133	403914	458580	456634	553405	828074	598929	221121	515852	441303	585788	713317	291873	562489	687421	644422	454778
136800	141143	193521	122266	106041	81411.2	183211	193785	109120	88909.2	151140	96080.8	124359	97010.8	130222	85960.4	116630	150080	104825	159360	114016	458832	388255	293937	262787	417758	480268	480170	590852	841387	627115	231087	535571	453099	586670	729154	298611	590670	711393	651966	460042
138000	133866	182028	116144	98852.8	77332.4	171883	181586	103148	82146.4	143979	90035.6	117512	91828.8	123241	81347.5	110968	144905	99568.8	150706	107987	464156	399896	304557	270796	431388	500932	503109	628312	855968	653788	242114	555392	464289	590168	742348	303670	614372	731254	657041	467840
139200	127658	172690	111401	93850	73867.2	161665	171642	99951.2	78368.8	138095	85785.6	112020	86783.2	116101	77290.8	106014	138518	95008.8	144655	103187	471931	407789	314586	276966	444511	515043	524084	658558	865920	674588	250944	572124	472620	590599	753133	307395	635639	751636	663711	476021
140400	122098	163930	107948	88370.4	71195.2	153008	162534	95173.6	73916	134521	80537.6	106634	82648	109576	73532	101195	133207	90637.6	138810	98081.2	477814	412744	320743	282768	455924	528131	544147	689510	874411	695083	258880	587159	478794	588423	759988	308866	653074	769996	665191	479458
141600	116509	157300	105601	84279.2	69590	145500	154120	91753.3	71209.2	131886	78363.6	103577	78656.4	104806	70499.2	96905.6	128249	87197.6	134584	94380.4	480875	415800	325512	287140	463846	538372	559051	716779	876356	713797	266003	599830	482034	584398	767168	308649	668039	782777	668343	481501
142800	112434	150923	104092	80004	67568.8	139676	148086	87444	68780	131537	74356.8	100406	75416.3	101292	67914	93168	123341	83696.4	130861	91085.2	480783	417393	329818	288912	469402	546398	570335	742130	881380	727316	270864	609414	484241	576672	773746	308489	678870	790635	666888	479784
144000	108578	147404	103907	77421.6	65890.4	134745	142959	84788	67807.6	132138	72907.6	99638.4	72592.4	97442.4	66183.8	89458	118364	81323.6	128911	87880.4	480159	416103	333281	289940	474702	551632	580866	759594	882778	736726	275192	611438	484128	568440	776024	306005	684727	794243	664950	479908
145200	105415	145082	104738	75230.4	64663.2	130480	140071	81839.2	67489.6	135150	70664.8	98750.8	70326.4	94166	63822.4	86264.4	114002	79922.8	129081	85488.4	478721	414808	335238	289407	480101	552023	587393	774938	882707	742100	277336	614779	483828	559827	775768	301073	688574	793402	658509	477801
146400	102839	144890	107357	75457.2	64434	128693	140484	80072	68853.3	139163	71844	100609	68937.2	91843.2	63085.2	84031.6	111002	79373.2	130358	83771.6	477069	411173	337674	289383	486154	552932	592491	785744	879476	742438	277913	615617	481294	549913	774558	295843	692147	792430	652144	473855
147600	101517	147858	112257	74778	65858.8	128784	143832	78464.4	70245.6	145763	71071.2	104158	68218	90854.4	62972.4	81930	107624	79824.4	133322	82726.3	474274	407650	337256	286702	490766	550352	594994	793466	872822	739902	277292	611958	478473	539739	772592	290962	691907	790115	640309	465487
148800	100746	153101	118618	77472.8	68300.4	130756	147611	78065.6	74672.4	154690	74636	109230	67650	91207.2	62756	80801.2	105516	80945.2	141131	83006	469044	402497	337165	283233	502018	548567	591273	797429	867805	736949	275013	604120	474058	528852	767988	286053	686444	784188	628599	457014
150000	100782	160516	126261	79293.6	71268.4	133120	154723	77905.2	79112	165374	76524.4	115636	68246.8	91896.8	64100	80260.4	103645	83506.8	151086	84449.2	460692	397191	334213	280521	505503	554718	586768	797896	859906	729435	272134	594218	469716	515009	765858	279993	679088	777563	614737	447407
151200	104270	171583	135753	84592.8	75042	137413	168307	79819.2	87526.8	177984	81982.8	124353	69676.3	93889.6	65602	80015.2	102416	86928	159757	86868	454097	390626	329740	275414	500566	551931	581658	802084	848254	721103	268478	581399	465700	501703	753306	273384	671283	768872	599657	437553
152400	106019	184755	147108	89260.8	80018.4	145018	183909	81445.2	95798.4	194407	86477.6	135423	72091.2	97532.4	68963.6	80914	102355	91436.4	169218	90508.4	444343	380506	325490	270718	490172	551219	576370	802718	837167	711250	265707	568862	460978	486713	746863	266126	660014	759774	583442	424298
153600	108477	201014	160720	97700	87058	154842	202346	85320	107141	212630	95277.2	148649	75508	102291	72279.2	82781.6	103486	97721.2	180150	94922	437887	370616	319617	265640	471464	551268	569060	795138	823445	699827	260882	556196	455768	471328	732186	258478	648200	745872	567106	410804
154800	113193	220879	176703	105116	95257.6	168211	224026	89364	120286	233523	102663	164021	80223.6	108342	76497.2	85285.6	105982	104321	192335	100214	428659	359150	312984	258834	473475	550187	563536	786304	807674	686991	255802	541320	449312	457576	717085	250211	634741	730325	550998	397594
156000	118101	243571	195169	116806	104259	184523	249214	94627.6	135736	256648	113982	182268	86126.4	115798	82658.8	89343.6	108761	113234	206172	107114	420384	348634	304986	252829	464260	546318	555478	778000	784852	670902	250979	528588	440320	443191	701394	242462	621943	707049	534727	385038
157200	124542	269969	215261	127828	112859	204960	277490	101158	151959	279597	124789	202986	92767.2	124831	89028.8	92854.8	113116	122973	220462	114962	410153	337698	296074	245623	458352	542162	549482	766996	764418	654785	245351	514802	429603	428964	684155	235620	609420	684157	518077	372053
158400	131979	299258	236784	142758	122937	229031	308474	108532	171794	303171	138929	226679	101534	134551	95514.4	98338.4	118197	133684	236138	123722	400896	327086	287867	241070	453240	535410	543542	753271	742591	641044	239313	500097	416465	414892	668374	228048	597227	660043	500927	359924
159600	141100	331659	259877	156313	133315	258566	342026	117260	193325	329036	152172	252065	111184	147162	104242	104525	123987	145602	251744	134019	391377	316231	281812	233548	447533	526626	537502	739337	720576	626703	232303	487585	403359	401869	652326	220846	586701	637507	484802	346165
160800	152216	365741	282634	173718	144442	289750	378866	126744	216606	355967	169526	279764	122538	160568	112808	112164	130156	159399	268412	144987	381248	305563	275266	225480	439604	515716	530421	725056	700473	613320	226530	473814	389344	386934	638419	213591	574904	614808	470200	332231
162000	164212	401636	306593	190189	157314	324844	419032	138110	240490	383486	186362	307511	134947	176731	122719	120943	137793	173500	284525	157440	371682	296372	266839	217794	430939	504453	522348	709438	680504	595289	220584	459084	373259	373297	622312	205500	560990	594394	453467	319386
163200	177276	440334	329684	209431	169229	362452	459494	149974	266160	411648	207147	335627	148986	191841	132842	129960	146759	189020	300679	172354	361571	286908	257799	210346	421802	494368	513842	691347	659246	580210	214032	442863	358886	357962	605998	197516	545375	573804	439530	305946
164400	192881	479582	353750	228748	180684	400590	502087	162655	289246	438612	224794	362059	162946	210174	142873	139481	156160	205364	318998	188586	350776	274441	247350	201664	411012	484054	503164	676067	637616	562485	208385	426510	344359	342924	588692	189828	530458	551965	425397	294826
165600	208178	521552	378174	250300	192955	440640	545004	174678	314213	467843	246734	388713	178328	228494	154613	150985	168687	222179	336465	205911	340364	263958	238005	193363	401643	470144	492772	654774	617171	543617	201633	409858	327994	330034	573712	182940	514978	529964	414636	284060
166800	225100	563458	402272	269349	204630	480877	582932	185863	337221	493344	264669	415229	195902	246715	167228	163041	180401	239827	353132	223162	331242	252517	228107	184437	394694	456138	484941	637065	597701	527450	195153	393455	312297	316843	555085	175500	500078	507737	405012	274164
168000	242109	604297	424722	292400	214728	521879	621014	196355	362553	518514	286853	445222	214294	267416	179137	175731	191620	257759	369651	241014	324534	243834	220527	177630	382654	440706	475585	618687	579242	511428	188442	378326	298455	305272	539756	168374	485490	486238	392701	264741
169200	260316	647302	444352	312286	223293	562349	655955	208820	385202	542524	306657	468784	234206	288800	191699	189128	204056	276005	385739	260695	317666	236205	211227	170756	373086	427131	464460	599696	561972	497656	181134	364256	284041	292719	523986	161168	470206	467539	383198	256131
170400	278731	686259	462820	334152	230846	599782	690311	221046	408165	565314	328320	487976	253616	308714	203458	203251	216648	294668	400107	283316	309997	228473	202777	164016	364070	413306	453653	576681	549250	482820	174502	350240	269996	281718	510570	155022	455368	450208	373973	247024
171600	297536	723757	479271	353078	238716	634502	720199	232528	429373	591990	347850	503614	274074	328778	217360	216097	230903	313421	415641	308046	304787	220434	194202	157035	354116	400052	441636	554801	537504	468543	166295	336282	256660	271269	498495	148605	440750	434238	364964	239530
172800	318761	762687	491354	373276	246863	665082	743937	243821	451826	622487	367651	517852	296382	347187	231288	230261	244890	332555	430456	332276	300373	212212	187433	152676	344748	389397	430745	533675	526627	451400	159352	322621	245384	263221	485351	142724	426731	415739	356426	234571
174000	340978	796071	503710	392185	252527	697453	765953	253524	466870	635107	384372	530156	319862	366253	246118	244027	259339	350612	445997	356174	294442	205253	179639	147492	336658	378878	420477	511868	514658	436167	152340	310918	236162	255646	475980	135959	420649	400044	348168	228532
175200	361677	826892	513602	408902	258912	723282	781474	266494	486640	649066	403905	543911	346253	383559	257534	259740	271230	365228	459500	382244	287358	199056	172115	141310	328084	362058	410061	492115	506162	422238	144604	299189	227259	249437	466205	131276	408552	382874	341590	224510
176400	383272	854256	518666	424828	262597	744248	800624	274505	500023	657665	420048	548015	366529	400598	267802	274986	283281	379766	472056	407904	280634	195050	165045	135804	319950	355506	401061	470070	496239	409712	137518	290102	219292	243322	455072	127305	398313	367537	335500	221714
177600	404416	879132	525402	438819	266698	759050	814368	285922	512837	668925	437072	550250	385454	416106	278833	291034	295002	395730	484013	435086	275383	189639	157778	131235	312182	346194	391214	449557	487333	398618	130281	281056	212233	238283	445468	122560	388681	351726	331353	218372
178800	423578	900469	536210	450629	270570	769035	826767	293169	520436	681126	445484	547154	405679	430939	289359	304863	307836	410896	498650	461690	269120	185463	151523	127118	304744	338962	381762	429620	480837	389133	123721	273183	205296	234548	437951	118929	378581	338334	328627	217478
180000	439171	919449	539216	464487	274341	772917	831479	300651	524296	696548	456846	543797	424968	444254	300138	319078	318694	421676	509851	489950	265989	181689	145000	122557	298789	329750	374724	410335	475355	382615	116852	265517	199529	231279	431422	115530	370885	324674	326751	217229
181200	451556	932498	545401	469798	276567	776624	833221	304995	526115	713700	465195	538682	440307	456523	307966	330884	329817	428259	519105	519843	262443	179683	141885	119473	293904	324946	367799	391313	473736	374428	110911	259393	195290	229615	424439	112815	363885	313596	326585	217122
182400	463101	945347	548872	472406	277817	778166	833010	310781	526513	719495	472926	534994	455536	466677	313416	343120	337855	434860	528962	552232	261318	178369	138728	116912	291099	323217	360786	376245	469630	368624	105970	255310	191022	228453	419348	110637	356701	303386	326332	217427
183600	473487	946496	549020	475764	279316	777749	828512	314438	522454	717345	474190	522109	463566	474851	318774	354324	345964	442890	537741	584054	259796	177362	136217	114837	285682	318579	353955	363358	465949	363123	101498	253231	186680	227217	413750	109155	350446	294979	328876	217464
184800	484359	950932	552428	474564	280291	772520	820464	317997	519765	714444	476091	511999	471715	482460	322821	364698	354138	445529	541760	614636	260024	177527	134308	113830	282138	315644	349422	353617	463074	358404	97326.8	253535	182533	227713	408633	108928	345672	287319	332406	221823
186000	493806	952683	551710	473042	281278	769344	810816	318286	510550	713135	471304	498454	479182	486823	326874	373331	358760	449068	545084	641986	261120	177347	132870	113150	279538	311167	346397	345012	461184	355200	94542	254280	180833	228806	405631	107690	339539	279829	338440	226405
187200	500814	949062	550876	470928	281833	765898	801199	318909	500841	706527	466072	489704	486558	491030	325945	379032	363122	446671	548136	663111	262261	178162	133602	112474	278125	307732	341640	335552	461320	352140	91810	257722	179920	230886	401628	108205	335094	275184	343930	231981
188400	507398	943434	552205	468464	280634	761707	785807	318522	489030	693077	457254	474618	489128	493444	327608	383831	362652	443650	551960	676236	263447	181162	135518	112834	277404	303843	337927	325959	460832	350714	90763.2	261441	178164	235311	399464	108903	330324	270092	351146	237958
189600	511164	933247	548833	461162	276936	758323	778431	318937	475720	677952	448301	463670	486324	495654	322707	385419	364077	438734	553735	691477	263988	184552	137670	113461	276108	300448	334422	318032	463508	349683	89951.6	267303	177318	240304	398661	110505	328707	267269	362118	243655
190800	512995	918336	545016	453478	270007	753423	764598	317608	460916	668461	434251	445457	479692	498288	318054	385290	363818	433870	551931	698046	265519	188666	140198	114738	275726	295662	332469	311460	467827	351248	90155.2	273799	177219	247515	398638	112502	327796	266348	374590	250586
192000	509652	901976	543968	445562	264884	747087	751288	316448	444429	662742	420530	430191	469561	497016	312906	382988	365904	428095	546326	693484	268157	193622	143664	116274	275615	293046	330573	306193	475199	354475	91190.8	282640	178337	254268	399974	115847	326464	264814	389211	260099
193200	503840	885546	546603	434702	263287	741306	735530	312101	425619	656320	403698	414184	463379	495421	307680	381214	364954	418889	540136	681107	273188	200111	148172	118867	276590	290381	329851	302982	482553	359708	93049.2	293658	180464	261281	403097	118505	325248	265674	407135	271675
194400	495152	869035	545182	424837	262196	738467	719964	308732	407987	649100	387509	401526	457212	492399	300987	376481	360709	406283	532261	666310	277879	207272	153460	122618	280864	288466	328463	303048	496118	366791	96474.4	303568	182650	270142	407959	123359	328484	269520	426998	283451
195600	483180	849501	540308	412272	255479	734956	702934	304682	388890	638221	369958	385048	441861	486144	289136	366271	349865	389520	520293	635625	285621	215203	159340	127752	282518	290852	327327	303273	513947	374554	99166.4	309880	188290	284692	416982	127128	330485	269916	451101	284624
196800	450932	797350	497769	383687	225443	714932	632480	268132	341830	578741	331743	329305	370970	448489	241962	322508	308358	339776	472747	523092	305273	209773	151713	126959	261930	280670	310104	279610	513380	352140	94020	284843	182581	277299	394493	122154	303936	253318	443066	263545
198000	375420	708286	413922	318646	182574	636159	534118	219102	268744	461862	268772	265828	291058	381375	185459	257834	249664	276516	386028	412008	298977	190836	134485	114929	227813	254626	271601	236451	456717	297672	81991.2	240077	160716	244918	340716	106312	253043	217061	391914	226195
199200	291742	587693	322507	250739	140177	518729	418476	171962	204953	354714	210347	208593	231265	305386	141740	205160	196048	222421	297728	329835	271954	165852	117392	98790.4	197846	221963	234290	200510	391121	251153	70414.4	206045	140270	214204	303990	92909.2	220401	193381	340201	205588
200400	245968	519872	284887	212914	120742	463048	372039	149100	176430	309159	179267	183861	209066	263432	125207	180422	173881	193624	263243	296378	250621	151236	108829	90090.4	183705	204461	214324	182899	354356	230570	65106.8	188854	128512	199008	283344	85692.4	203166	180156	314606	193812
201600	226412	481959	266513	194773	111280	442093	350444	136302	163042	287468	165265	172148	198560	244336	117203	170075	163324	177958	250399	280724	236975	142237	105074	85740	175773	194508	201870	175558	335684	219472	63334.8	181430	121001	192869	272624	82586.8	192980	171891	302180	185475
202800	217580	458537	258832	183649	106905	439077	344741	129545	155474	277692	159536	166924	193558	234423	111273	167450	158370	165753	243820	272328	228852	136682	103451	83504	172217	188221	194798	172578	328228	213379	64206.8	177705	116874	191854	266095	81616.8	188439	170532	298766	182318
204000	213181	449063	260062	180292	105163	449313	347618	125903	152205	274149	156887	163525	191503	230583	108783	168144	157996	157345	243791	273712	227247	135222	106086	84917.2	173436	183278	192331	172060	325946	211292	67552.8	178620	116182	194701	265178	83086	190515	175328	301276	185340
205200	214384	450012	267111	179861	104603	464238	355954	124334	148781	274746	155489	162061	193601	231714	109550	171603	162043	153990	244894	279279	230420	135642	108919	87760.4	174920	183224	193760	175515	327765	215403	71478.4	185868	119903	201935	270930	86341.3	196636	183147	307862	190119
206400	218425	456160	279048	181056	105953	481915	368889	126382	145328	283305	156518	166317	201064	236956	113870	174721	169563	152668	249248	287816	236080	137293	112686	90954.4	180710	187248	198523	184672	339004	223691	76072.4	195875	126037	209404	278652	90518	204606	190606	316545	195833
207600	223088	468856	295338	184576	110247	500753	388986	132507	143084	295602	158730	169522	208161	245247	119722	180272	179258	155238	255532	297429	244656	142698	120215	96174.8	189745	196200	207384	196733	357680	234451	82702.4	206702	135086	216940	290900	96581.2	218550	205262	329538	205842
208800	231384	488916	317089	190640	114268	523502	406478	139528	142804	306121	159834	174027	219168	256402	128228	188398	192513	163236	266010	311256	257021	149116	127078	102585	198999	208556	216688	210662	379402	250330	89605.2	221332	149715	227715	308128	104002	236112	220657	346608	214194
210000	240142	507674	336952	193282	118351	544629	430612	151196	144128	327246	163274	184884	238683	276135	144075	202264	216821	185622	291566	356249	287420	178113	158063	121613	245868	251959	273862	288413	484457	335050	119328	305138	220330	301033	440642	144253	358803	342977	496247	317301
211200	351970	762092	555566	292728	190738	812885	721790	259776	229468	559882	262638	323162	407566	463930	259942	329547	375882	324164	490039	587784	407181	296836	258653	199535	399584	377593	408518	482598	774173	522324	182430	465186	340892	403206	630434	213856	536498	507101	687374	436642
212400	504884	950293	770696	386151	251787	991655	881440	369306	316604	682309	325288	401995	512258	583288	340831	393049	434375	425472	578203	658674	449480	366198	329060	254487	488871	482068	500822	589338	973980	650821	226904	556029	443979	436370	738420	252648	666281	579134	746560	470152
213600	510310	920286	760926	384701	255230	978649	864711	386190	340292	669348	312219	395566	492410	579715	338716	377556	408976	436223	563069	629980	473157	414594	375653	283684	527580	561306	559303	650810	1068900	730966	250564	592992	514853	441081	785395	268250	736647	606876	734015	472282
214800	477498	838196	694700	348579	241701	909472	810429	361402	327953	632902	279192	372857	451668	533615	315914	341040	374540	404220	526142	564102	470179	440285	388471	288103	540357	591761	567406	660332	1074610	761210	251315	585775	538123	420704	789640	266338	751199	598470	695719	458450
216000	437051	759270	622834	315808	216083	820184	736113	325610	306684	591298	255764	341049	405672	474058	281210	299914	343487	363368	475830	489629	455320	435612	384760	274355	550761	594632	547918	654563	1042670	751888	248113	571987	529138	399820	774460	259751	734236	579601	661420	450619
217200	393432	692220	559720	295463	195325	731907	653194	292923	285356	534857	244323	313538	361502	422072	249910	270468	315810	320989	425106	426412	441868	404232	379702	266668	566795	585799	530687	663526	1015850	730581	251536	569804	511193	392097	759783	256437	718563	566131	649366	448920
218400	355864	635566	511152	282927	179475	658745	584169	266484	267353	484331	234681	290644	325197	378701	228214	251434	298128	289591	383770	382215	435178	378276	380136	265196	585892	583129	522890	677839	1000740	721008	262683	581645	497641	388604	750758	257284	715702	566191	651994	454292
219600	325923	590001	474387	273013	167994	603095	529684	248181	247703	442450	222644	274955	297304	347218	212474	238878	281932	270282	349299	349372	434507	372697	388281	269860	599729	585392	518576	691965	995294	726364	279398	601692	492496	389492	743237	262471	725677	579378	658948	455321
220800	301131	548179	449359	259434	159512	561288	490609	238100	228581	410069	206679	261376	274410	324325	199017	228903	268731	256762	321043	322818	437251	377438	395952	277670	611292	589235	521573	709963	996484	737098	295092	621014	496755	391570	743295	267237	755808	595092	667183	456099
222000	279437	508670	425805	245186	153705	528020	461519	230030	212636	386434	192131	248772	252194	304434	185972	217723	254110	246156	299170	299617	442052	388769	402555	286029	620235	596065	526839	729838	999308	748521	307387	641620	505749	396286	748947	271318	784407	607440	675186	455983
223200	259471	472810	404223	230073	147407	496705	439289	223346	199376	368213	181224	237183	230756	288320	173906	206535	241494	233140	281054	277870	448768	401926	409392	292511	629409	606247	536040	754232	1006960	759561	316832	657308	515104	398513	760198	272719	809161	618810	680543	454314
224400	242621	442674	384277	218012	141694	469966	419981	214499	187398	355082	172236	224900	212446	273265	164358	194253	227209	219109	265655	259129	456577	410959	413368	299830	638314	615963	548640	774721	1013330	772587	323525	666196	521012	401167	774993	273563	828349	631628	683028	452669
225600	227837	418230	367216	207584	135623	446998	401324	203040	178218	344253	165666	215864	197115	258152	155432	183101	215922	206930	251975	241626	464560	414836	415949	305402	651795	625929	558132	798708	1017960	784995	330468	670905	527998	401045	790346	273370	846418	646430	681942	452758
226800	215057	399869	353520	199472	130704	426294	383586	191913	172727	339134	160416	211066	184552	245514	149105	174096	205671	198067	240416	226958	474228	414628	420837	308836	664520	637079	570455	814077	1016240	800460	337768	671819	532558	403236	800154	269929	865944	661816	679359	452864
228000	204325	384441	343418	192980	127758	408588	369029	183054	167938	335042	157681	209436	174181	232232	144251	166626	196218	191186	231560	214902	481543	412621	424315	309300	679062	648188	582759	833214	1014620	816366	345638	674546	537673	402474	810914	268149	884836	674604	678812	451931
229200	196222	374210	332640	188092	126128	393685	357804	177010	165877	335331	155934	210436	167166	221882	140814	160223	189000	187960	225068	205012	488868	411734	426760	312139	687906	656023	595304	850104	1008440	830673	352564	676656	540822	402554	813932	267792	898276	687114	673971	450263
230400	189300	365659	326612	184232	127229	382459	349825	172007	167454	335827	156892	213704	160918	214992	138836	154706	182060	185188	219928	195922	493274	410856	426178	312556	695131	662013	605764	862369	999612	843104	358152	676908	540887	401232	815935	266764	903379	698084	666999	446462
231600	185574	360797	322034	182333	129160	372460	344319	168341	170120	338594	158118	218980	156250	207785	137531	150089	177459	183178	218352	188803	498941	409445	426270	312456	702359	666776	615121	874510	994960	851798	362560	678338	540415	399136	811741	264717	907180	706167	657782	441649
232800	182474	360589	321266	181737	131510	364528	342384	165847	174490	343751	161729	226394	151460	200812	136792	145534	173011	182466	218348	183840	502504	408490	423163	309544	707060	668661	625257	883302	988590	853840	366983	672243	534624	397246	807969	261290	906188	714026	647201	434426
234000	180082	364808	322948	182682	134157	358059	345832	163134	180251	350692	167304	235621	149512	196205	136964	141734	168970	183764	220794	181523	505966	408342	419957	307551	710488	669848	633442	886151	981021	851332	369127	666062	531317	394358	803828	258034	906446	717637	628439	424972
235200	177942	369869	327552	185173	138600	354059	350702	160914	187929	359493	174670	245892	147197	191904	138290	138728	165838	185148	226306	179510	509820	410781	416244	308534	706598	669245	640879	887807	973963	848188	369671	660736	527027	389788	798706	254004	900082	719222	610238	417101
236400	177813	378394	335426	190720	144298	352164	358602	159295	198452	370490	184876	258551	148110	190529	141077	137896	162913	188348	232686	180204	511294	410192	411958	306135	704328	666509	648600	888360	963071	843768	369648	652366	522914	385283	798175	250655	889346	716836	601521	408560
237600	179033	389648	347816	197981	150380	354527	368413	158736	210240	382342	197980	273342	150113	189680	143883	137245	161059	193275	242548	182697	512053	409588	405198	302239	697821	665260	653597	884032	953065	840546	368579	643818	516684	380074	782344	246933	876613	711522	589275	400233
238800	182493	403918	360133	208421	157413	358691	382501	159470	224376	396894	214076	290310	153884	191046	148423	137727	159918	198280	253163	186540	511902	404792	395203	295672	687608	661963	660530	878258	938724	835341	364488	634237	510493	374220	779506	243562	862237	704216	579426	392968
240000	187157	422326	375638	221638	163339	366864	399370	162373	239462	414494	233114	308322	160008	195448	153902	138874	160362	205248	265551	191773	512200	397105	385995	288225	676701	658460	662834	866334	924935	831711	360904	622977	501215	368586	763835	239050	845808	697523	561890	385343
241200	196254	444519	394678	238077	170439	377724	418797	166280	256992	434932	255632	327650	169985	203022	160766	141635	163272	213686	280425	199757	510806	386929	374340	281116	664122	649939	664331	851049	908975	826817	354243	609963	492426	362543	755368	234393	828850	689906	545767	375667
242400	205030	469547	416447	257499	178313	391657	441290	171035	276357	457172	281115	345802	181346	211675	169135	146370	166215	224494	295552	209652	510150	380130	359501	272446	653820	643649	664010	836273	888428	817222	346458	597721	479770	355060	741856	229681	811181	676129	534636	367226
243600	216366	500492	442439	278295	187145	410388	466618	177339	297898	481787	309222	364268	194712	222502	178949	153637	171464	236363	311778	221452	505785	370805	345144	264232	640580	635038	662816	819749	868358	805235	339126	584924	466204	347718	729195	225588	788677	665428	528165	360295
244800	230471	533418	467083	302371	195673	430977	494562	184215	320089	508683	339818	386088	209766	235805	189998	161502	177354	250212	327940	234782	499605	365502	330081	256750	629363	624588	659371	799854	848704	794513	329610	572736	450352	342308	712094	219533	764622	651729	522825	354185
246000	247128	569633	491848	329085	203802	454078	524570	191186	343234	534306	373394	408224	228028	251594	202016	170998	184194	264957	345407	248580	492216	358861	314808	249502	617772	612984	657421	778032	826293	783030	318694	559499	432511	335229	697076	214383	744890	638622	515700	347926
247200	263887	608286	518290	357270	212644	481184	553600	200577	367146	559044	408156	429592	247001	268862	214476	183235	192376	281502	364105	265610	483762	353858	304059	242445	604983	602165	651391	758040	805852	771489	309510	549609	415742	328160	684561	208465	724370	623927	507789	341653
248400	284892	648843	542282	386531	221091	509801	583987	209995	392355	581520	445382	450278	267508	287461	228079	196804	201859	299490	382022	283953	476366	349655	294828	235194	590598	591660	647258	733833	787154	760217	299024	536942	399638	320373	669299	202456	704949	609155	500259	335985
249600	308766	692490	564430	417608	229301	539556	615702	222047	418315	604766	481652	471433	289770	308280	241508	213314	213572	320369	400306	306146	466210	345505	283946	228592	577227	579508	639984	709423	769777	746929	288892	525802	383927	313867	657678	196950	687306	592378	494520	329103
250800	333956	738383	585459	449855	240477	570118	647218	234719	444110	629605	516761	488222	313578	330240	256027	230655	227426	341792	419028	330305	458952	339406	272185	221708	564724	567428	629700	685372	753177	734064	278550	513007	369225	306215	645292	191114	671239	575168	490042	322816
252000	355790	784045	605559	482702	249710	597810	675631	246886	469487	653341	548804	504691	337108	354048	273503	250487	242020	364411	435705	355136	450705	330687	259656	214104	554908	557019	625198	659264	736455	721094	267740	501697	356894	299170	634474	185369	654968	559312	487088	318694
253200	376216	833865	628133	514065	258597	623987	703557	258553	492895	674068	582078	521256	361066	378209	291267	271913	256977	387427	453505	381956	444961	322495	249374	207990	543824	548296	617508	634588	720704	709107	256402	489903	344293	294612	620015	180193	640156	543791	479527	315950
254400	397202	879586	647790	543936	267021	651833	728832	272005	515247	696175	613246	538908	386616	404870	308551	295518	272144	411462	470018	408820	437115	314868	240863	200770	533809	537329	608939	611827	707239	696522	246739	479530	334541	290280	611789	174918	621999	527821	472766	312625
255600	417645	927282	660768	571546	275481	677480	754203	287395	535835	715194	640306	549854	409027	428367	321730	320270	289120	433107	489854	439224	428415	307854	232069	196121	522962	526552	599953	591909	693971	687616	237017	468392	324096	285752	602788	170156	604567	513209	466281	310618
256800	439804	972550	671399	597022	284466	696082	776116	301052	556142	731052	662926	559765	429660	451154	337442	344298	306867	456238	505726	470325	419730	302294	223870	191608	511553	516123	591615	571063	682492	675968	226892	457920	313824	281582	593936	165269	590094	500066	460672	310448
258000	460126	1015350	680026	621594	293262	712352	794773	314124	573517	745980	681974	565716	451208	475923	352590	367482	324628	477628	519693	501619	412604	297142	216471	187743	503800	509585	585372	551758	669838	663045	217280	447600	305886	279407	585584	162528	576266	485592	455543	308971
259200	480991	1051760	686673	644244	301722	724828	813659	326410	586074	755993	697024	574356	471209	495807	366578	390408	342483	497084	531824	529282	408010	294072	209174	184524	495863	500315	578729	533945	660476	651415	207715	440344	299616	276701	578416	160166	564430	473307	453451	308771
260400	497236	1081420	688601	661956	307628	732308	827370	337980	594575	769117	708605	577823	488929	515386	380163	413872	358882	515704	542374	556574	402482	292899	205369	181976	487370	489392	571322	517940	653179	640370	197736	433639	292017	274513	570711	156878	550716	462278	451519	310608
261600	511688	1105130	685770	674664	313459	738752	840791	352508	601972	775122	715376	579234	503792	533072	389855	434175	374692	531648	549910	586583	399100	290172	200643	178536	481477	482814	563997	504284	646025	631625	190147	429503	286365	270772	564478	154739	541248	451296	450730	312724
262800	519484	1124820	683910	684578	319191	739700	848424	364351	604514	780838	714634	577572	514792	549328	398409	452780	389619	543465	559472	614383	394225	289034	198324	176316	474254	475829	556803	489395	639967	625020	183028	427063	280310	269855	559130	154075	531829	441186	449412	316655
264000	531060	1144200	678497	689411	322762	736580	850254	374504	603466	780524	707258	572145	529590	562029	406580	469496	404665	555767	564979	654331	392236	287688	194562	175053	470740	470434	551408	476252	635292	616415	176919	424679	277987	270226	555040	153633	523100	432426	450589	322982
265200	538093	1156050	671443	689922	325952	726946	850891	382848	597993	777156	693819	568066	538164	574205	411677	481751	415668	565084	567236	679420	391300	286831	192914	174015	470298	465459	545530	466818	634097	609850	171073	424073	275340	271443	552157	153189	515965	423671	451832	328846
266400	542072	1159040	664311	685309	323968	718644	849622	391590	589986	773527	682913	561872	539804	584113	413938	492994	426815	571387	568040	697372	389663	288296	192644	174288	469489	463286	543242	457062	633365	607030	166141	427258	272312	273641	552149	153580	509768	416039	456077	335201
267600	545302	1156110	653803	675105	320140	709000	844311	399270	577813	764653	664004	551287	536547	590238	414876	499330	434971	575882	566270	707029	389089	288948	194306	174753	468840	462756	538180	449289	631995	603101	161454	431697	271511	274831	550621	154591	503938	410382	458092	340960
268800	543760	1152710	642654	661002	316951	694505	835891	404102	565888	754625	644988	539605	531320	595934	414499	502099	444202	574536	563244	703681	389035	291214	195629	176389	469018	459626	533589	442845	631056	604864	159443	436806	271153	276029	552023	155816	498429	404929	462516	346694
270000	539398	1139180	626327	646708	311874	676970	824803	409281	549351	744500	617737	525825	525296	598031	414640	500738	450966	572842	555244	697961	389941	294157	197648	178175	472064	456536	531534	436477	628791	605124	157580	442032	271057	279088	552442	157444	494760	401029	471741	353842
271200	533198	1121880	614015	629505	305303	663906	809091	411274	529926	731682	592808	514033	518265	596576	410227	498710	452675	566006	545974	694399	389388	299190	200838	181231	477711	454388	529207	433942	630013	607007	156667	448216	271840	281951	554653	159854	493306	396565	480514	361906
272400	527208	1100150	603158	608027	296104	646753	791752	411920	507475	709784	563378	496678	508389	592887	402856	493633	451481	553462	537080	699624	389414	303892	206204	183742	484968	452540	526834	431971	634013	608023	156474	455334	272404	285830	557883	163263	490984	394168	492087	369724
273600	515611	1074070	587574	584832	284201	632473	768984	413310	484108	682963	539334	479625	500552	588553	395894	485854	449324	540172	524588	712506	387370	309204	212515	186834	493211	452903	525833	430928	636892	613950	157155	463001	274325	288702	560546	167415	492550	391752	504216	376916
274800	501256	1041400	571436	557121	274154	616348	743838	413588	461891	659417	507039	460866	488431	583112	387069	476163	444102	522588	508280	711815	386289	315616	218555	190526	502326	456882	527561	429040	643075	620438	159405	473644	276065	292604	568409	171551	494776	392372	521284	386270
276000	491014	1007290	556444	531226	262982	597837	717951	411062	437621	634893	480288	442676	475900	575754	379551	463765	440133	503098	492512	701627	387002	323250	226544	195468	513331	462226	527371	429106	649286	628220	162519	484658	278616	297238	576330	175958	498950	393334	538135	396417
277200	480006	972021	544657	504696	253431	583448	688660	405177	413024	614860	448338	423991	463274	567410	369149	448429	433094	485898	476176	678447	388411	328568	236118	202340	529375	465230	530101	430534	655327	636469	166561	497920	285388	302437	582820	181926	505110	395450	557082	409577
278400	467535	936114	531935	478164	242456	569302	662196	398097	388898	592960	423130	407776	448440	560090	358463	433362	424650	466482	459608	649538	391783	335462	247780	209817	546432	472161	534725	433347	663474	647613	172822	511504	291398	306261	591927	187862	511773	399515	577257	423437
279600	454009	898130	520700	453497	229993	559582	634168	391227	365725	569954	394947	391256	432902	550649	346201	417519	413619	445183	441712	622379	395621	344033	260011	217656	566336	481264	540030	438675	671991	655845	178858	527746	299887	312480	603509	193487	521773	404776	597610	433910
280800	442176	861579	503577	425824	216529	548269	610505	385692	342467	543353	371601	374784	413962	539201	333134	400268	401463	422657	423122	597674	400974	353019	273178	225404	586229	493940	541733	444228	685515	670797	186496	543424	309818	318335	616114	200802	534695	409769	620445	445649
282000	428732	823135	490425	400602	204949	537732	584559	376512	323328	516437	345942	357012	398031	528527	320931	383882	391034	400653	406164	569795	409129	362181	290111	234896	610965	511825	550132	450667	698487	684334	196256	559592	321684	322726	629820	207903	547518	417490	645060	459324
283200	416518	789644	480283	377328	195190	528071	557212	364018	303921	495123	324052	340536	383021	516984	308934	365805	379788	381948	387912	538038	417772	373006	306048	246442	640108	530029	559093	459961	711936	698258	206200	577394	334068	331734	646728	216588	563084	427269	668202	475864
284400	404800	757860	467242	356481	184743	519517	531863	350830	283591	470454	300224	325757	370697	504150	296902	349950	368739	361121	370730	509361	424970	384784	325520	257581	672693	549316	569127	471284	726520	715001	219248	596334	350478	339360	668030	225764	581268	434974	688918	490689
285600	390502	725412	454944	336417	175118	513838	506366	340412	266080	447157	281206	311501	357854	489529	284531	334084	355821	341635	354400	487130	430395	397348	346734	270708	704449	570406	583643	486749	743255	731678	233023	614463	369328	344169	689426	235220	600753	445075	710816	504822
286800	378719	695927	439067	318750	166101	507815	483377	329627	248560	426686	262676	297166	344276	476322	271527	317454	342445	322625	339114	463096	437424	410772	369406	283820	738208	593633	597008	504152	759892	750602	247607	634249	389692	348733	712708	245159	622496	456388	733152	518077
288000	366130	666194	448418	301782	157796	504980	460340	319137	234831	407482	246151	283678	331382	465155	261412	302438	330740	306011	325517	440312	446088	425783	391371	297253	770146	619840	613590	523851	782257	774152	263723	655189	412974	352364	737348	255516	647075	468218	760644	533856
289200	353555	643311	441469	286532	150584	505102	441772	306636	221641	389745	230108	270548	318355	450484	251135	287901	319516	290049	311124	417550	454559	438958	412054	311336	803906	647548	635086	544668	804744	798504	282618	676209	436782	357621	759120	266653	674047	479338	781393	553466
290400	342655	621129	435007	273120	144222	505170	424901	293802	209036	374468	217321	261218	309185	435533	242504	274716	309218	276887	299025	394805	465826	450675	436993	325144	846218	678234	654577	568884	830332	828120	300833	697764	460485	362459	782055	277492	703873	492985	794907	579439
291600	330552	600186	417757	262144	138468	507602	409820	282729	197815	360488	205183	252059	297503	419608	234329	262587	297444	262747	287820	374683	473152	465262	461988	339986	886979	704729	672684	597170	856812	856325	318399	722209	486153	366240	804492	288365	733704	507013	808952	594493
292800	319715	583101	401590	251820	132692	509778	397523	270833	188288	344358	195364	244338	287543	404266	226227	252340	287978	250894	279623	353723	480382	480093	484830	355415	923734	731078	694828	624280	881441	884081	336420	739596	510795	372848	825773	300447	764946	521112	820086	606954
294000	309196	567347	388814	242675	127383	513208	386067	259872	180329	330474	187434	237814	278328	391355	219368	241956	279064	240401	269540	335060	486687	495848	505126	370614	964978	753689	716786	655317	908001	914078	352884	758866	536339	378489	844205	312981	795993	534276	831131	616286
295200	299482	553034	381396	234531	124723	517776	376960	249162	173902	319733	180530	231989	269157	377313	212066	232756	271211	233242	261837	320023	494206	507049	521290	386301	1005870	773930	738856	681186	931904	942251	369432	780194	556808	382562	858961	324778	829586	548841	839039	623404
296400	291068	542350	376170	227582	122823	524083	370488	238489	169353	313483	173950	227112	260331	366904	207032	224186	264512	227489	255360	307013	502335	519208	534993	399350	1037620	795024	760794	706869	952428	972455	385026	798487	577129	387451	870650	336204	864193	560271	848681	628847
297600	282435	534219	373412	222538	121622	530424	367465	229151	166043	309211	168768	223041	253407	356149	203469	217359	258584	222789	249944	294972	510135	530929	548130	411429	1071560	814358	782091	730664	971226	1005430	402564	813459	596038	390250	881218	348131	894906	575501	851193	633556
298800	274711	528856	376004	219322	121396	538096	366844	219932	163788	307534	165418	222050	247558	346615	200483	210213	254826	219065	247305	286303	519499	542706	556818	421188	1094070	826967	800084	750010	983711	1037490	417846	835489	611475	392430	887338	358918	921576	586385	848863	637022
300000	268891	525888	381464	215580	120992	547558	368329	213354	162392	308842	163634	222676	242462	336260	198560	205260	251782	217094	245319	277076	527258	554015	561101	430483	1116480	837122	816210	771291	993256	1068070	431492	847251	623771	394585	892683	368877	947563	594921	849626	638111
301200	263371	524187	387135	213819	122492	557865	371590	205632	163150	310206	163452	224831	237504	326841	198070	199853	249679	215749	244621	270927	535532	562225	565040	440282	1132890	847554	832279	789963	1000810	1094850	442496	864018	633240	396797	895263	377067	970373	603945	851145	636220
302400	258981	525875	392972	212862	124253	566435	376924	199940	165538	313379	164447	228888	232381	318322	197215	195914	247152	215636	244633	266317	543294	569378	565345	448752	1146410	851105	848329	803549	1003020	1118780	450517	873911	639373	398540	891195	383824	985525	613149	851231	634148
303600	255118	527156	399563	211684	128286	577242	382117	194431	168546	319616	166319	233064	227957	311723	196944	191943	244510	215500	246704	259573	555172	572134	559056	452792	1146780	862982	870993	825947	1011010	1146710	455410	865247	653408	411366	893046	388416	1010650	602639	856746	611520
304800	245459	511996	384768	202518	122576	578842	383407	172581	158520	317285	155786	214725	200465	292072	175166	176062	221122	199219	237044	229212	584274	550504	497471	436331	1026910	859564	859974	790568	977686	1101510	424316	771924	616649	405443	834696	365304	931471	544347	796544	541429
306000	215885	476139	343483	174402	108047	541169	363290	141843	135418	288640	133974	183775	165386	258868	143811	151514	186372	169070	215584	185885	572278	482981	408319	384149	849418	786388	776396	669180	861022	949580	353910	628685	525435	362029	714876	308468	764804	450913	685290	449145
307200	178115	417685	287099	142289	89366	470947	316904	111681	109420	245233	108150	149958	133103	216371	113083	121677	149071	137980	186624	149312	520756	395163	329405	314680	704868	669792	660236	561355	733887	799221	288785	515788	438589	311991	612634	257529	643985	387987	584860	394930
308400	153983	379016	258995	122522	79769.2	429056	288509	96214.8	97642.4	222795	97197.2	137208	120857	195003	101592	107436	134350	125070	170989	138557	483400	355163	290989	277086	650665	611676	598233	518105	667464	735082	253824	466038	395355	286604	557746	231366	591566	361521	530955	360440
309600	145240	359638	252190	115072	76485.2	417130	276855	89703.2	94399.2	215075	94446	134253	116410	185636	98574	102307	128916	119808	166057	136521	457588	329226	268808	258348	619267	581503	559582	491239	628494	697346	236385	440286	368109	272314	525080	218400	564815	351314	500541	337775
310800	143764	353157	253808	113826	76786.4	418529	275770	87091.6	95022	215573	95756	137316	117014	182792	99294.6	101480	128134	119263	167495	138535	441630	309226	253131	247208	597102	557336	530319	470130	603116	674512	229344	432505	350494	267820	502531	212135	545570	347076	482832	319826
312000	145618	354470	262584	116165	79513.2	425592	283441	87135.6	99929.6	226227	101196	145199	120286	184619	102803	103651	129953	120710	173643	143602	430888	294970	245342	244232	595797	544952	524187	465982	588873	664760	230180	433252	341052	265679	488046	210056	532718	346088	472669	309160
313200	149385	364815	279389	121246	85060.4	442838	299730	90131.6	107644	241493	109627	156992	125919	189620	108768	107552	133444	123676	184099	151490	425451	289509	244570	245821	603146	541465	524621	463609	576626	659461	237186	435732	334263	262876	478310	211048	527622	351982	471917	305329
314400	155118	382655	303268	128916	92568	462448	321205	94628.4	118070	260447	119079	169838	132505	195880	116480	111752	139340	129829	199414	161754	425732	286429	247345	250273	600755	540113	530045	464105	568496	656975	241466	440399	334772	260920	481373	215638	537872	362358	482231	301544
315600	163530	404690	329753	138294	101668	483716	347296	100456	129865	284014	130138	188637	142348	203373	127125	116590	146166	137980	216600	173467	424171	283840	247758	256124	586038	535138	537369	468568	566140	662816	245554	454242	339281	261692	484924	220908	546077	370012	484172	296356
316800	173197	427566	359096	148884	112769	508658	380471	108958	144485	310432	143674	208772	153324	213052	139289	123136	153788	146138	235593	186316	421150	285526	249263	263398	586895	536209	553768	481264	570068	670555	249671	458728	341563	259854	483886	223898	548112	377323	481338	293937
318000	184114	457165	395140	163672	127143	541848	418886	120362	164469	348163	163596	241739	174588	231984	162669	137791	178693	177584	274886	231226	464341	341904	307372	311813	724030	621455	691396	635110	678465	853979	312989	657327	477626	344456	660560	307012	788700	596709	675618	444187
319200	290296	737784	666940	301894	233110	842013	722709	215903	314759	600907	323130	463488	327651	384460	314306	236390	318472	330765	457174	432925	596394	518341	471631	453929	1017700	769082	887407	890706	874916	1098310	399313	875198	560873	382720	776674	382876	926431	728569	781478	508736
320400	411376	915249	852651	444503	345719	1010180	845549	290110	470737	731490	468868	601718	406787	450974	403403	293612	373073	414952	553312	511247	568416	559415	495131	475478	1007840	740064	882693	909989	876319	1120630	394623	873838	549903	364469	737686	361904	909852	705388	750427	486343
321600	439401	934014	871434	494884	382034	1014880	880308	315142	531467	775895	534580	646430	417952	451937	435391	309175	384487	452671	595361	528718	534218	567572	464687	451408	958791	714958	854750	891339	834329	1116710	374580	818892	542820	347548	692036	327546	872548	686697	698472	447365
322800	437465	937977	847222	507023	369333	979173	902323	318807	529627	803982	544986	639050	409723	434468	432350	307253	377646	461640	608513	520834	500590	547630	425059	414269	905652	686898	813720	832360	777526	1097420	351226	759151	524471	327079	651660	305854	823654	657537	643775	420451
324000	430323	938145	829301	510299	357264	933181	903742	308403	518890	829459	547454	618066	395332	416887	413111	300594	365469	455646	623835	502798	474149	498337	390545	373143	856964	647292	775746	764984	730776	1054840	336988	708457	497935	311369	618568	297844	776439	624075	599875	403868
325200	425500	941671	819154	522599	348791	893635	888965	299842	526628	831455	564972	610722	383356	404917	403315	295174	355266	452806	635768	488362	458270	455329	362952	338219	811647	611694	745906	712053	694704	1012090	327966	667592	474096	301271	594617	290612	742980	595984	562803	389543
326400	429006	954378	824012	551604	346922	865262	875110	294834	540910	823874	597482	619513	381298	400595	401104	294579	350669	458018	647379	489894	449564	423616	337233	310064	772970	586497	724080	672393	666916	982550	318602	636290	452675	295369	573978	284660	716644	574254	532776	373064
327600	439998	980477	841256	589006	349421	850009	880137	295159	555378	823311	638215	634463	391544	404958	408669	299927	351514	471672	667652	503050	444678	402135	314590	290336	736720	562379	707400	642586	642550	964897	308643	607863	435094	291234	554707	277951	692473	556184	506034	354499
328800	457405	1010750	866076	627180	355681	847748	902389	301063	572722	835262	680290	650442	407262	416262	420035	311059	356267	489892	696934	525810	439026	386282	293116	276902	705612	542049	694634	612914	620797	949179	301074	585282	416938	287393	537081	270929	666862	541081	484519	338838
330000	480707	1047540	899284	664055	364863	857164	929635	312090	591901	861551	720054	664860	428715	431672	436772	326075	364996	508542	731332	551681	432387	373185	274958	266279	677568	522208	684028	588337	600556	928161	290051	564588	399969	283494	519141	261905	644740	528564	467084	324711
331200	508006	1088530	936510	699737	378761	866996	957378	324640	612680	889612	757368	676596	453309	452518	455831	343723	376562	527370	766852	579112	426304	361105	259865	256750	650771	505765	673530	565707	580368	908657	278030	546298	385294	279780	502656	253300	624298	519092	453446	313517
332400	534495	1136190	973955	737455	392324	877920	983442	339548	635991	923404	797381	687066	477478	474093	475653	363921	391209	549515	795569	608260	418990	352254	246735	248745	627620	490620	661722	546953	565464	893712	265076	529062	368441	276114	488458	244868	606976	509577	442982	304387
333600	559569	1183310	1006540	780566	404451	886387	1003260	354938	667709	947772	840345	696008	500769	492949	495305	383908	408446	573966	819378	637764	411926	344214	235594	242029	607075	480495	650926	530063	552393	876884	252434	514670	355122	272363	477665	236884	589898	499860	432996	297102
334800	585310	1222990	1035340	826422	415076	892535	1016740	369727	701755	967679	890390	709923	521588	511260	516440	403673	428757	601173	840605	666896	402888	333841	224738	234542	589505	469344	641524	515416	541442	859410	238903	501944	342555	268516	468716	230118	574565	493583	424146	292108
336000	608090	1263060	1055180	870195	423983	896965	1025560	384722	733913	976289	939734	720840	540260	529524	531364	424460	449484	631080	856936	694278	397106	324354	216118	228513	574853	463121	631681	504295	532642	842867	227025	492275	332567	265934	463265	222294	561066	487769	418087	287180
337200	630645	1292970	1065440	912194	430380	899971	1032340	400080	763896	983844	983239	731463	558110	546152	545346	445080	470521	660912	866466	720211	391201	315987	208880	220915	561666	458658	624220	493101	526607	827419	216028	484570	322497	262002	461303	217189	549590	484229	414096	284300
338400	650757	1316340	1067570	948005	434714	900201	1032860	412257	782529	986039	1015520	738780	576936	563592	561490	467042	492342	688082	874048	747532	385508	309026	201786	213092	552197	455437	619186	486020	521855	812524	205337	478621	315800	259429	461102	211585	539772	480812	412237	283626
339600	667515	1329770	1065170	971477	437794	893846	1032950	424695	793286	983354	1040090	744438	592352	580414	574290	486931	511453	711168	876730	776488	380805	303179	196099	205955	543900	454031	616632	479312	520513	798580	195673	472146	309733	256478	464191	207437	532795	479001	410401	283736
340800	679536	1336630	1054450	987025	437954	886845	1024220	436454	794042	974409	1048190	746954	607250	595480	584006	507406	530464	727990	876043	796218	376934	298958	192075	199872	535668	455688	616010	472378	519494	787532	187350	467110	304551	254619	467819	202604	528287	477387	412217	284756
342000	686984	1333130	1037320	993326	434394	874494	1010100	447479	787214	963322	1049450	742976	619331	609861	592578	524534	547520	741093	870868	812392	373996	294402	189322	193802	527474	457646	617314	467391	522461	776285	178682	463403	299526	251819	473050	199274	524624	476940	413952	286771
343200	690378	1324390	1018770	990485	429962	858346	993440	455718	773905	947971	1037670	735398	626736	621221	596590	541049	563564	753620	861771	826628	369981	289882	187251	189972	523134	462107	619104	462892	526499	764378	171550	461893	297150	248433	481210	196965	522734	475674	415518	289974
344400	687958	1304240	994244	983213	423193	842302	972235	462855	759760	930404	1022910	726310	629749	630484	596632	554342	576340	759859	846671	840535	367580	285900	186311	187048	521353	466061	622302	457942	531596	753881	165896	460804	298540	246887	489561	195869	521876	475609	418806	293972
345600	685583	1278610	966831	967790	417668	823632	949884	466274	737892	912983	999331	714400	627467	634742	599019	564928	588060	763049	833440	848476	366956	285218	185358	186533	520043	471636	624046	454804	536656	747678	160805	462028	299560	245149	498596	194762	522596	475600	423777	301612
346800	676286	1255010	939331	946068	412151	804437	928026	468482	715989	893638	967031	701880	622537	637040	597204	571296	597408	761637	816136	853762	366153	284557	185612	185681	521281	477952	626774	451858	543928	743342	157176	464426	298568	244443	509060	194177	524230	475193	429620	308540
348000	669105	1224450	910178	919540	404205	784263	903818	469871	690856	871665	932428	689433	615445	637654	593154	576317	604852	757190	799006	853234	365746	285110	187090	185869	523694	486980	631771	452776	552139	741541	154266	467790	299791	246047	517816	194298	527558	479124	436224	316691
349200	658640	1191900	884759	889336	395315	761581	880976	470823	664542	847876	895066	677810	609350	639568	588071	579931	607466	749599	781578	856449	366380	288102	189253	186873	528796	495630	636236	453718	561426	742102	152143	474342	301716	246367	528670	195534	533554	477305	444157	326948
350400	647476	1158750	855923	855432	385288	738117	856076	470200	635243	821032	850917	662403	596032	638148	577013	579597	607520	736688	763725	860318	368567	291066	192660	188114	537170	503658	641592	457434	570422	749867	150482	480615	305835	247898	540774	196768	540489	475978	453457	336662
351600	634099	1121000	829496	819716	373444	712646	829173	469099	604710	793752	805366	644235	581122	635350	568396	576110	608906	719560	744394	857342	370657	295472	197691	189847	547322	511518	647722	460928	581120	759367	150256	487421	311088	249563	554718	199495	546972	476851	463586	347440
352800	620218	1079410	804193	782584	364183	689042	804221	466127	574940	764619	758542	624046	566514	628171	558906	570784	606947	702874	724190	844854	373628	301700	202926	192893	560908	517864	653754	464513	590531	768200	150805	497552	314551	250640	566464	202374	556474	480250	475443	359070
354000	605626	1044880	778744	744156	351418	665591	778975	460238	546193	737387	712576	605034	552033	621604	544783	563878	601923	681652	704707	831252	377444	308858	210094	195934	576768	524305	661196	471767	600970	781836	151384	508636	316390	252815	580139	205998	565764	480723	486904	371419
355200	591579	1006780	753631	703484	339606	644644	753430	456934	518426	711458	666588	585618	536642	613604	532406	555443	594659	661803	685256	818988	381711	316905	219358	201298	591002	532448	668183	478629	609798	796302	153558	520953	320873	256122	594400	210330	575546	484807	500997	385381
356400	576705	967268	734694	662752	325760	622511	728777	450809	488824	685525	622384	566124	520725	604604	522137	548482	586393	638127	665930	810395	386750	325822	230674	206314	609721	543096	674916	486247	619067	811533	156130	535998	325949	260202	606696	215898	585831	488020	518641	401560
357600	563211	926708	714346	626239	311642	600144	703480	444920	462772	656260	580656	547280	505676	596135	508406	535520	574506	612809	647378	790356	392086	336926	244114	212076	633904	552410	680451	497864	627246	828311	159671	551990	331194	265793	621472	222693	596406	491450	539414	418736
358800	549920	888306	693104	590582	297092	580786	676984	436875	436299	628908	540505	527260	491821	586066	495283	524780	563338	586296	628820	763405	398300	346930	259512	219778	660288	564048	689875	507524	635818	846600	163619	571506	337258	273992	638009	228769	609327	498864	561750	440236
360000	535519	851740	670621	556166	284862	561871	652354	428344	410284	602381	501786	506816	477768	575914	479314	511194	548968	559633	612895	740342	403959	360966	278952	228554	690389	574970	698969	520650	645268	864530	169100	593554	344193	281320	653346	236190	623600	505980	589082	464162
361200	524003	819066	651491	523514	270834	544633	625790	420180	386029	576082	465104	486484	468074	566261	464229	497458	535939	535926	593819	715268	409417	373880	301698	238850	725710	590556	710228	534151	654954	882812	175768	616590	353442	289504	672163	245414	637515	515278	620375	488510
362400	512458	784070	636528	491304	258246	528947	600789	410378	363526	550656	431186	466645	458942	555678	448931	482573	519325	510432	573052	689605	418600	390646	327724	250797	767096	605446	723229	550316	667020	902885	183783	643770	361921	298516	692510	254414	652970	524164	652787	517012
363600	498595	751919	621853	462085	244257	515601	576057	399145	340861	523904	400202	446318	449321	546096	434040	467717	504800	484530	554543	662270	427186	406989	357875	266868	812398	626168	737142	571122	677337	925798	193222	675401	374985	305923	713414	266083	670339	534194	688490	546298
364800	484280	719613	605490	432627	233292	501936	554018	387351	321257	497305	369945	427494	436861	535309	419166	451261	488360	459501	534444	633110	437396	426702	393063	284114	863206	647945	753188	593037	686716	949749	204187	709593	387862	314580	738798	278665	691316	545055	726855	580094
366000	472352	691076	592781	407236	221018	492919	530401	375622	302190	474307	343072	408426	424879	522518	404419	435790	471998	436750	514282	603707	445501	449585	429444	303261	916211	672770	769213	615993	701047	976238	218060	745585	405358	323070	762782	292632	712359	555588	764422	611113
367200	459696	660908	582442	382350	209300	481841	508048	366017	284838	451710	318435	389064	408915	509643	388390	419801	457110	413381	494540	573499	455516	473306	467094	322572	970337	699582	788795	640025	713588	1005110	234066	781734	424698	330304	786647	308582	735887	568253	802178	641646
368400	447470	635646	569022	359040	198917	470269	485596	354340	268070	428534	295260	371391	397063	496312	373622	404337	440435	390608	476203	548282	466394	498437	506531	343690	1024790	727816	812736	666988	726582	1037000	250699	821962	445392	336303	809454	326140	761439	581466	840432	672560
369600	434726	611718	556173	337462	190464	462876	466542	342693	251352	407466	274464	354831	382081	482864	357741	387292	425122	368986	458265	520630	476470	522603	545726	366480	1078930	757443	838743	691393	742668	1074330	269388	857762	465359	342148	831672	343464	789093	594652	880135	700148
370800	421536	588272	547465	318538	182420	458364	445374	329863	237724	387459	256173	338706	369800	471212	342531	370201	410098	350100	440895	492508	486884	544997	585150	390431	1129370	786402	867315	716906	758438	1115440	290222	894721	485954	348684	851304	364093	816982	608580	916782	722357
372000	408500	568428	536278	300672	173852	452659	427175	317612	224774	368952	238800	323518	358878	457182	328804	354614	394224	331526	422065	466168	496343	568765	619612	413798	1173770	813628	895963	739030	775474	1154620	311658	927688	505357	352657	869302	384192	845532	621135	948268	744266
373200	394504	548429	521931	284199	166849	447655	409746	303725	212935	351807	223828	309535	347096	442514	315154	339360	381219	315616	404790	442582	505013	592335	647048	439272	1210710	838218	919920	760717	793904	1196590	335378	957776	523873	357270	881345	407596	876174	632311	975107	761740
374400	381337	533948	507054	268702	160413	444943	391616	289489	202056	334668	209266	296179	335989	429914	301697	323846	367372	299743	387043	419255	512792	614854	674355	460376	1241310	862943	940406	778605	810123	1237710	357669	986170	543736	362605	894990	429692	904254	643676	998086	778410
375600	366561	517349	493538	255508	154018	443122	375650	277274	191242	320704	197149	284767	324454	415450	289020	309032	354895	284498	370152	397317	521112	637094	698229	484718	1264200	883303	958118	797550	825544	1282370	378589	1008060	562415	365902	907684	452761	930897	649824	1015950	790937
376800	351468	503977	486331	242906	148894	439832	361397	266209	181850	307474	185354	272420	313240	399813	278726	294964	343150	269523	353658	374959	529301	654776	716330	506540	1281040	903558	980066	817768	840581	1328350	400074	1028890	579888	368048	918815	473410	954119	653547	1033740	801444
378000	336721	489746	472518	231505	144189	437800	346679	254337	174920	295482	175803	262278	303365	384874	267598	281152	330430	256282	337198	354828	537072	670665	729422	524864	1293390	919395	1001610	834273	856119	1374070	420194	1046560	591522	371738	927522	495040	974211	659680	1047580	813246
379200	322395	476514	455181	221150	139102	436286	332934	243040	167560	283874	167096	252446	291534	368986	255292	267131	317655	244808	322910	337796	544482	683649	741067	542291	1299860	933642	1018160	849536	868394	1414730	438167	1059520	602157	375169	933850	513814	992034	662614	1057710	817105
380400	309082	462789	437781	211156	134353	434866	321967	231757	160276	274454	159559	244826	277812	354110	243578	254666	305836	233355	305874	321092	551668	692828	747445	558134	1306550	945296	1032590	861998	880335	1456680	452972	1071820	609858	379544	937374	531014	1009350	666160	1066570	820510
381600	296466	449915	423089	202544	131346	430761	311038	221076	154668	264476	153086	236828	263448	338047	232508	241483	295053	223656	292582	303297	556998	700983	748418	570727	1307600	951089	1045340	874504	888910	1495870	464821	1081170	619065	382252	936858	545120	1021010	667541	1069690	822142
382800	283371	437678	409683	194186	128108	428442	300979	209196	149845	256972	146939	230832	249304	323153	222006	229267	284092	214385	278840	286834	563321	707643	745308	581536	1307190	952771	1060980	883338	895059	1538410	478247	1089290	621730	385198	937965	559410	1032150	670364	1071080	820240
384000	271403	426550	395519	186767	126176	426645	293823	197715	145017	251733	142747	225363	235770	308971	212617	218187	274762	206290	268102	272368	568177	715095	746534	593660	1304370	952386	1078440	891917	898933	1567560	489074	1090630	621902	389969	938300	573758	1037230	671994	1071480	818971
385200	258305	418278	380613	179750	124841	424622	284586	187392	141693	247184	139431	220948	224067	294760	204346	208041	266246	199546	256676	260311	571390	720171	743691	601023	1297360	950942	1089860	898767	902338	1601620	498531	1091690	623040	391734	934998	583576	1041550	671508	1069180	813677
386400	247634	411895	368583	174140	123760	421483	277908	178149	138723	243060	136112	217146	213334	282450	196952	198604	257889	193980	247244	249111	576277	721690	740653	609432	1288220	947927	1097600	905510	902452	1628610	504201	1088000	618416	393898	930516	591346	1048170	669212	1065520	809367
387600	238969	405477	358691	169242	123832	421208	272297	169090	137750	241878	134608	214921	203290	270957	191751	190214	249845	188920	238256	238862	579523	719380	734930	613546	1277430	944387	1101240	911435	899984	1653460	511238	1085750	615030	392671	928324	599510	1047950	668708	1062660	802840
388800	230318	402021	351119	165820	125236	419650	268399	161126	136832	243382	133723	213457	194769	259115	186759	182555	243034	184541	230946	229752	581306	719712	732542	614661	1266570	940929	1103370	915457	897374	1667270	519601	1079760	611481	393456	921642	606384	1048230	667515	1057610	792828
390000	222604	399200	346894	163468	126988	418969	265424	154594	137618	246714	133946	213583	187147	249047	183481	175634	237422	182511	225279	222585	581968	721243	722751	613453	1251870	936386	1104260	918409	894975	1676580	524406	1073600	605805	393282	914555	611094	1048070	667241	1050390	783758
391200	217122	398528	343187	161937	129674	420080	264671	148464	139698	251241	135566	215709	181102	239703	181601	169085	232549	181124	222108	217800	581311	723713	710886	610928	1237780	935182	1102940	919400	889910	1684280	525895	1066560	598839	391902	906592	612342	1042540	662075	1043980	774989
392400	212448	400337	343599	163303	133666	422372	266042	143547	143530	258963	138560	220143	176423	230853	180987	164594	228311	182001	221391	215544	579570	720706	703015	607208	1221340	924549	1098240	918065	885608	1689970	528052	1057670	588464	390390	895434	615251	1037360	658916	1030620	759780
393600	211053	404239	346315	164896	139854	425074	267961	138859	148268	270844	144180	226474	171888	223863	182552	161116	224158	183422	222446	215905	577803	716320	690410	602012	1204120	914533	1096840	916348	880048	1693120	528948	1046350	582730	386532	883095	615755	1029130	657875	1021720	744482
394800	211054	412043	352588	168897	146046	429639	273502	136064	155419	285989	150796	234279	169432	218136	185208	158244	221727	186364	226482	218380	574484	711629	675852	593484	1182390	905639	1089120	911662	870856	1691470	529402	1032120	573512	385680	873339	611760	1021830	653838	1003430	726546
396000	214277	422230	361578	174981	153667	436442	280112	135336	165410	304033	160360	244903	168352	214194	190364	156458	220726	191931	234295	224033	567918	705570	656641	585080	1157670	892864	1081070	905837	863010	1682480	527176	1015640	560278	381335	861635	605507	1010450	648997	986255	705139
397200	218663	438818	376148	185002	163310	443926	289254	135371	177802	327491	172285	258330	168674	212324	198556	156738	220217	198747	244324	232986	563536	696302	638572	576623	1132680	877797	1069270	894951	855183	1671180	522028	999750	548190	376057	849180	601470	998344	648126	966649	682234
398400	226184	457387	394739	199118	174745	453181	302493	137788	193724	354452	188347	274363	170840	212480	209739	157982	220756	208959	257439	245156	557168	685744	618867	567550	1104820	860500	1062370	884039	843262	1652470	516568	981552	535194	371733	834665	597162	984918	642080	944243	658892
399600	237447	482850	419706	217330	187423	464900	319434	141568	213070	384342	208466	293491	174779	212876	223428	161474	224262	220409	276410	260333	551525	675663	597107	556213	1073030	841974	1045280	872260	831478	1634620	510138	960456	518379	365523	821327	589178	970110	637754	919871	636752
400800	251689	514030	450135	240298	202515	480346	340466	147425	236727	420305	234669	315277	181783	214239	240122	167314	229192	236292	300471	280662	545218	663192	574829	544713	1041530	822613	1028420	857784	819281	1615230	500933	937794	506341	360137	805375	577464	953386	634888	898258	612462
402000	269992	550257	489133	269643	218800	498497	366427	154778	266074	461886	267376	339156	192317	217385	259926	173824	236951	255520	328040	305097	538545	648928	551319	530228	1011720	804359	1012580	840757	803566	1589380	490876	912958	489978	353410	789379	566166	935940	631993	871925	588910
403200	291225	592090	534596	304666	236096	518805	397106	164030	300691	507871	307916	366738	205684	221510	284351	183218	247172	278676	362640	334886	528681	632206	525610	516650	980189	785744	995242	822798	787902	1558520	479563	888397	476574	347014	776026	554455	918320	629749	850808	567108
404400	316203	640795	587656	347700	256168	541354	432522	175552	341444	555394	356825	397791	222830	228551	311557	194528	259360	305472	402874	368033	519352	616754	499074	503812	950148	764468	975272	803900	772122	1527570	467025	861845	460922	339678	758876	542574	898501	629066	823522	545528
405600	344365	696652	644288	395961	276546	568090	471942	190155	386649	609036	413411	430880	243793	237784	345957	206756	275761	337175	444872	406509	505130	598622	475004	488264	918539	744902	955866	785274	755408	1491010	451770	838084	442962	332558	743291	527336	878671	627319	793958	523631
406800	374722	754864	703653	453185	298784	594929	512662	205977	438527	666482	477709	465422	269168	247687	380615	222414	293955	372586	493485	447938	496090	580865	450360	472376	887209	722696	936007	764438	738700	1457800	437383	811157	429054	324078	728002	510902	859248	627655	766049	503772
408000	408293	820848	764078	515360	321483	622055	560318	223474	492470	724001	550724	503696	297172	261143	418203	239376	316274	411663	543563	491863	484052	564312	425227	457639	856612	701889	916098	743897	721779	1424900	423209	783635	414215	317750	710892	495385	838500	627182	737746	484726
409200	445590	888387	828950	582601	345446	652584	609455	241766	551376	783079	629183	542594	330224	276198	459882	258245	341709	456246	599698	539044	470992	547448	402801	441739	827917	680182	894096	722551	706134	1388840	406955	755892	398737	308291	696146	480224	817441	625322	711674	467196
410400	484122	959895	893674	655190	369573	683676	659222	262366	612686	843786	715028	582958	365517	295312	503056	279334	370889	504076	658198	589723	460543	528833	381042	424856	800826	660088	871937	704103	688268	1352070	389483	729545	383303	301934	680447	462668	795349	620508	686269	450107
411600	524356	1031100	959474	730810	393952	714495	709575	283428	673546	897265	802812	619676	399033	315578	541865	300060	400007	550404	717288	630052	456989	513291	357986	411628	773886	650730	863194	688809	679944	1336000	372681	698798	378089	305062	676164	444245	778973	615406	670414	437333
412800	552267	1044460	939648	771634	380552	729626	731981	280163	670462	879282	798618	588740	388378	327314	514145	307851	393216	532854	729422	583066	468188	490516	315341	386656	700127	617498	802470	629709	645558	1245480	333936	616134	351005	289470	641370	393257	712460	563383	619587	394173
414000	526989	969238	847757	700043	329858	695520	691978	254384	593518	780015	712934	510477	340394	316024	437765	287682	352902	453216	669406	492939	450442	429580	254705	334802	591789	535984	675507	524339	558127	1037690	268020	496828	294966	247410	562572	316742	598336	469651	531230	332131
415200	449388	825792	706912	566392	263014	606620	591142	218415	485190	647252	599226	422958	284646	281280	353682	249182	305798	379161	576697	426461	409448	366591	212009	279608	512551	458480	578056	443148	480665	873371	219148	422692	256329	218757	503495	263827	527237	418410	473713	297589
416400	400014	764783	653757	508359	232246	559711	546331	200642	447643	591955	561088	390723	265036	264192	324026	230374	293242	348915	533708	407081	379700	328666	185605	248129	467898	417348	525853	401608	437944	788172	192754	381260	233578	202413	468222	231781	486150	389698	437295	270770
417600	380679	740857	639310	491911	223817	546280	537328	196412	441442	575396	563030	380112	264433	260517	313486	225286	294552	340438	522542	407825	358960	305724	172126	231766	442240	397281	495119	377936	415510	734530	178880	355220	219689	190913	443316	211974	458305	373870	413102	253425
418800	378345	748338	653985	506938	226590	554409	549943	199082	453994	582519	583248	384954	274962	264946	320236	230047	307345	347552	534521	428235	346574	292227	163213	222568	424009	387279	473539	360607	399657	700072	171322	339492	210083	183101	424370	200241	439843	367542	398467	241462
420000	393016	772167	681071	533206	236234	574692	578110	205933	472152	606527	614984	399345	292733	276461	340302	241663	329885	369494	569350	461192	340137	283226	155808	216781	412184	378086	460470	348714	390571	680083	168571	330594	204574	177725	416785	195240	433918	372008	391844	234110
421200	416988	813145	722220	574307	254287	608583	628105	217626	503404	647664	661460	426585	320252	295795	373988	262706	360607	401555	617871	502256	337052	277066	150730	214390	402963	372501	451555	339930	382509	673554	166624	329791	204079	176272	413847	193188	429414	374248	387511	226639
422400	445574	861263	772901	614670	275929	650781	688087	233884	542989	706896	729818	463660	352356	324797	416095	286072	394235	442954	671136	549837	334590	272824	148114	212047	398843	365914	451795	339433	377946	676598	165379	331952	204390	175384	410709	191486	424520	377076	383852	222974
423600	480788	916413	836607	665918	307571	706080	763196	256854	593035	769943	810315	502596	387697	354043	462743	312296	431551	490956	726704	601187	329838	273643	147262	213141	398245	364080	452894	337495	375093	681363	163867	331587	203886	171431	407045	191069	421461	382568	379506	221954
424800	523099	984050	909744	733432	341234	764478	830458	281993	642335	830192	883072	544337	420554	384314	510199	342418	473758	546636	788598	665686	328650	276986	149470	215528	399235	361900	452916	334542	370951	674854	162152	329570	203363	167787	405942	190509	422294	393697	378616	223312
426000	571667	1044970	975794	800766	375228	818802	896928	315193	700057	915634	992387	621121	494057	436073	610418	394434	566404	687041	932246	828640	357559	317880	180149	244435	471654	413485	550268	426829	430367	835243	199774	439656	269122	217464	519510	254177	576581	608197	498629	314424
427200	913852	1768740	1693480	1525900	669326	1272950	1538370	568446	1303340	1608240	1942460	1147730	947020	738258	1180520	668964	1026790	1409430	1546620	1476230	457192	442135	273894	336727	635639	531143	701072	564821	543959	1020840	256005	566604	299915	247539	576430	323062	640099	711608	557318	357059
428400	1289080	2180310	2118410	2116340	907266	1495370	1764500	768254	1716090	1963810	2470100	1413530	1179450	918212	1547860	840969	1231800	1729660	1824910	1743680	421125	438293	289687	345122	626985	533407	687378	560528	529487	983954	253106	560428	280372	237584	543352	323766	613396	694976	530939	348951
429600	1442400	2174610	2138130	2213950	930779	1478350	1782610	841861	1750780	2049010	2472370	1427470	1253570	990887	1654440	905674	1291880	1786320	1925890	1792730	391779	416064	284089	323232	601265	520059	665640	537308	507320	949436	240160	542347	267455	229680	522608	311072	591837	671908	504652	336737
430800	1440330	2120020	2066930	2113410	894627	1409830	1742280	834867	1632810	2016690	2276460	1363440	1251220	984686	1611010	909854	1282500	1732880	1936530	1715830	365946	389810	270242	293740	568721	498945	636093	510490	483117	905367	228078	517973	255650	222614	505161	296151	563668	643345	478361	326474
432000	1383110	2053220	1965850	1955540	851728	1332160	1672490	790152	1499560	1922080	2067480	1299690	1199660	942078	1497400	885423	1239730	1665980	1873790	1619400	343666	359377	256324	265309	539778	477591	608475	484814	464580	854768	216458	490838	246929	212363	491154	279224	534612	612025	452807	320473
433200	1304210	1988830	1874530	1816580	827241	1273160	1597210	752150	1406670	1817480	1930360	1243590	1135980	908280	1382520	863706	1202090	1611130	1795420	1538700	325369	334289	247523	243018	516115	461082	585485	461746	450379	810242	204200	468010	243124	205671	480578	263152	512248	588866	433372	315378
434400	1235420	1935530	1783980	1723750	803894	1234940	1520550	731330	1337720	1720970	1855410	1195210	1089530	888654	1304620	845259	1179830	1557440	1717270	1481780	314110	314756	243437	227082	500592	450911	572245	444830	439042	778622	192596	450583	238927	201422	471612	249673	498099	572395	417564	312254
435600	1187760	1871840	1703610	1667510	777414	1200700	1455650	720873	1277680	1640960	1792400	1150200	1055930	878348	1251570	832524	1161600	1509490	1654610	1453530	306675	301552	241528	217586	495045	444271	561193	431527	430805	753131	183676	439189	236320	198970	465864	238219	489271	566140	406932	312743
436800	1155010	1802380	1625190	1619500	755492	1166010	1404270	720069	1216620	1579340	1727380	1111940	1037090	873647	1212410	826375	1145420	1466600	1598940	1408820	302429	292192	242063	211512	492310	440930	552360	421913	423879	733496	176980	432075	234404	196551	463058	230162	483906	559996	401112	316166
438000	1125830	1732220	1554250	1562610	732922	1125160	1354520	720789	1152920	1519930	1642110	1075370	1018820	873674	1176700	820257	1134540	1424310	1554560	1360760	299042	288372	245786	209548	493974	440455	548271	416009	418901	717709	172067	430409	231676	195533	459593	225429	481741	556387	397046	322698
439200	1095330	1661430	1489120	1492970	707498	1084910	1307210	719188	1083990	1448730	1546930	1035080	996002	873220	1135460	818374	1121970	1377870	1487700	1317200	296358	288984	250064	209024	498045	442172	543847	413676	415643	707832	167602	432622	228581	193883	458730	221481	483252	554308	397414	332465
440400	1056000	1588900	1425470	1419950	681397	1043360	1257660	715562	1019730	1373210	1445260	992087	967114	872876	1091600	812661	1104460	1330820	1423240	1273370	293174	289082	258265	209936	505340	445758	541981	414158	413671	701167	165450	435139	226451	194202	458867	219698	485835	554370	400752	344340
441600	1023030	1511800	1362850	1347750	655774	999918	1205010	709432	955963	1293070	1351800	946916	936444	866679	1040460	803264	1083130	1283510	1356460	1227540	289353	292241	268668	212071	516045	450745	541995	417524	414016	699598	163900	439019	225605	193934	461170	220185	489409	555406	407987	356527
442800	983264	1432050	1306250	1280890	625295	963102	1153900	700268	897498	1218150	1259420	901260	900350	856536	989387	793621	1056560	1230570	1290370	1180880	286096	296957	281311	215466	529866	460051	544308	422020	415344	698046	163535	446458	224268	194514	465591	221231	494495	555271	418460	372749
444000	945761	1357620	1244000	1210630	597259	925065	1102670	688508	840903	1146740	1174210	863270	870016	843482	938218	782126	1025900	1172480	1230180	1137520	285083	301631	297639	219486	546974	471948	549380	429337	419607	703946	165362	455423	224694	196144	473415	223544	500761	553110	430616	391408
445200	908188	1283850	1188780	1148010	569286	890116	1055630	672294	785045	1080540	1094260	822571	839718	831027	890268	765225	993206	1113720	1174270	1091370	284697	307848	317900	223866	566962	483885	556577	438146	424018	713251	168057	466878	227787	198967	484859	227235	509564	553937	448884	411023
446400	874429	1211290	1132360	1087010	541820	856322	1005510	652125	740192	1021210	1020270	787022	809942	817883	848790	744636	953949	1052680	1119680	1040500	286191	317690	341889	230010	589024	493858	565926	449934	429918	725528	172501	481972	234005	201742	498090	231372	519049	557106	468577	432814
447600	835976	1142290	1080640	1028780	514755	824860	959193	630312	698008	961821	950424	752064	780549	798759	809485	722162	915256	994568	1065920	987802	288414	326958	367283	238421	612524	503990	578507	464408	438637	741529	179505	498061	239677	205734	511410	238866	531396	561656	491917	456274
448800	801862	1079520	1030900	968696	489050	794784	922678	610244	654944	904362	883707	717290	748400	778516	770160	701006	873189	934556	1015040	935587	291414	338306	395531	245888	640305	516176	592480	480634	447566	759794	188722	516461	245670	210501	528435	245737	545258	566000	516524	477983
450000	769669	1023300	983608	912086	463953	765752	874915	591653	614122	848599	820478	684699	727222	755072	733637	676005	834744	881872	965462	884315	295134	352685	427357	256732	668136	532678	608658	501520	457774	782210	199387	537826	251716	216292	544948	254917	561133	573063	543546	501496
451200	735285	970896	936452	859011	440655	739999	828828	572495	577936	796708	760263	651762	708311	730566	696957	651061	800221	829274	914130	833966	300717	367877	462993	267795	695732	548940	627022	521703	467426	806004	212988	561958	258758	222162	564524	264958	579312	578560	571449	524604
452400	701628	921357	893710	807732	417870	716021	785642	553295	542501	744864	704851	619858	674390	708158	657686	627633	764175	780738	863191	785485	307880	384878	499841	281768	724667	567427	646429	544853	479655	834873	228913	589020	267654	228168	582477	276745	598005	584432	600580	547960
453600	667896	876124	849222	759126	397704	692816	747396	534620	509828	695374	656119	591745	636299	684083	619212	600426	729252	734207	814304	742103	314179	404602	537865	296234	754341	586908	667206	567740	493101	865784	246599	617022	277144	234256	602092	289324	616120	590425	631061	570964
454800	633258	835808	808918	711332	379798	669108	709868	513773	478526	650672	608056	564167	595992	656084	583282	573292	699128	689524	766041	698516	321880	425556	581450	312471	785288	605416	689596	592460	507801	897317	266861	648265	286969	239958	623522	303806	636552	595892	662301	594040
456000	598306	800564	770545	667806	362194	648878	675777	494970	450874	607617	565740	540107	560418	627039	548880	545714	668546	648392	721415	661665	328230	447692	624876	329273	818290	625454	709563	618270	522282	934032	292388	680134	298995	245460	642758	321148	657389	600620	693403	615932
457200	564122	767900	735966	628856	345904	629577	642948	474425	425716	569420	525423	515647	530422	601922	515356	522440	637963	608085	676260	624585	335768	471633	669991	346314	852467	646730	734488	646397	535094	973750	321874	712852	311343	251428	663963	339856	682127	605173	724774	639488
458400	532047	737846	701922	591852	331808	613095	610340	454269	401735	533168	488670	494414	500320	574434	485455	496494	609172	571220	635546	592000	343046	496678	714697	363300	882962	666402	763073	673467	549096	1013920	352220	747874	324541	257382	685168	362740	705566	609377	755296	662587
459600	500726	709806	668344	555756	319293	595208	579535	433704	380410	500494	455246	474299	475186	548652	458634	471976	582944	534820	596506	560920	351059	523238	758690	383154	914125	687094	787699	702780	561907	1055170	383200	785240	336230	263732	702418	386062	729839	614448	784840	685440
460800	471264	683156	638211	524643	307702	580156	552434	411100	361076	470443	425151	456002	449521	525228	432026	448536	555700	504164	558600	531920	360078	548649	798957	403027	943970	708392	809927	731844	576531	1098500	420027	822391	347180	269434	720415	411677	755683	619085	813778	709898
462000	443760	661146	608489	496131	298378	564140	528171	389498	342833	443970	397275	438810	426818	502508	408354	425316	528283	473982	525307	505114	370051	577256	836598	425912	974157	728798	833036	760132	592286	1143820	458052	858843	359940	275411	739085	438830	781678	621168	842484	731600
463200	418160	638406	581833	468206	290473	547747	504178	368027	327725	420453	371808	424609	404509	481752	384983	404318	505395	447327	493850	482475	378370	601434	871608	447218	1003080	747083	856892	786960	606575	1188740	498218	894459	372456	280946	754368	469035	805343	621776	869890	749689
464400	394910	620777	559102	442610	282859	531621	482393	349642	312929	399525	348755	409843	383368	459877	366416	383612	483469	424898	465921	460674	389491	626307	901854	469927	1026640	766968	881678	813832	620935	1239390	537014	928604	385246	286099	768932	500706	830936	624081	898057	766941
465600	373657	602696	537758	420462	278567	517758	462744	330988	300708	381226	327960	398633	365895	440488	347084	362629	463001	402018	438588	441412	396913	652444	928228	493229	1049790	784590	906877	840099	635290	1289150	575880	960118	398788	292529	782028	532656	855487	632387	926914	783550
466800	354391	587084	516463	399774	273205	503592	444277	315077	289827	365326	309820	388702	346998	422776	331394	344148	444786	381752	415380	424230	404685	677707	952036	517240	1070380	800086	929871	864744	649961	1339840	617458	993128	410923	298330	791323	565066	878401	634722	954553	799046
468000	336522	570098	497574	381598	270775	493543	428004	299688	279179	352935	293993	380994	330516	403900	316300	326515	425710	362832	394600	406622	414215	699527	968966	540222	1086070	814718	955078	887700	663459	1385230	653032	1021770	423276	304246	798758	597975	898927	637181	980383	810855
469200	321256	557641	481586	364440	268255	483050	411212	284672	271302	345075	281050	374863	314924	386726	302112	309404	408508	348193	376416	392334	423727	722590	985238	565472	1099460	828136	978288	910762	675438	1432780	686377	1043160	432616	308845	806320	627568	918534	640310	1001050	819486
470400	306664	547316	468952	349765	265964	472188	397630	270400	264623	337473	268974	370646	302461	370412	292061	295615	392453	335501	359240	378901	432608	742633	994846	587976	1110100	840672	1002500	926469	687752	1476110	716482	1056520	441930	314363	814565	655012	936376	643656	1023060	828844
471600	295820	536592	457079	336903	265329	460935	385607	257071	259186	333292	258573	366870	288178	355390	283564	282175	379282	323958	345410	366914	439828	761383	1001890	610011	1118150	850225	1023600	941386	699909	1517420	744924	1070810	450345	318160	818026	681218	953308	646743	1041470	832714
472800	285822	530672	449953	325090	266229	451476	373021	244272	254978	330600	249998	364784	273672	341263	275326	271014	366321	315185	335618	356042	445718	775799	1007650	632290	1125540	858209	1040280	954981	710609	1557270	770626	1079060	457380	322885	820253	703475	967596	652971	1057370	835895
474000	278815	523663	443456	314437	266456	442855	363363	232984	251100	331367	243294	363349	260879	328058	268881	260735	354548	306894	326320	349137	453183	789654	1005750	650614	1127480	864254	1052900	964211	718942	1588130	790502	1088970	461092	327616	820750	725073	978534	661671	1069690	836944
475200	272692	518722	438788	306865	267498	436089	355020	222764	249507	335002	238026	363390	249351	315443	263190	251588	343553	300798	319656	343130	457936	802304	1000520	666495	1124840	869882	1063580	971772	727337	1618040	801177	1095230	462784	331707	820459	741713	984709	669344	1078020	832934
476400	269620	514252	435910	300748	268382	429809	349344	213072	250360	340740	236041	363224	238691	303562	259586	244209	333269	296211	316510	339264	462248	811524	993875	677655	1122360	877719	1074820	981128	736497	1644930	808693	1097350	465537	333498	823244	754106	990594	675959	1081190	828440
477600	268609	513094	435648	295628	269880	424783	345787	205254	251918	349326	234329	363575	233091	292110	257782	238289	324902	292373	314638	335928	467068	818720	985006	689188	1116680	882028	1078280	984972	743640	1665720	815618	1095660	467295	335135	822600	763266	995342	682500	1086300	822377
478800	269541	511995	435921	292653	271680	420572	343087	199372	255264	359320	234752	365164	225802	281568	259154	233685	316816	288903	315865	333707	470556	823975	975472	696828	1109260	879334	1080270	988746	748661	1678840	821465	1092920	466817	336461	820436	769327	994366	687305	1082920	811352
480000	271518	513785	438496	292010	274195	417014	342610	193136	260549	370361	236690	367876	218646	273166	262848	229888	309142	286711	319895	332022	472404	823619	960727	702283	1099990	870763	1079510	989380	751796	1689690	820644	1086990	465892	335959	816376	771672	992374	697315	1079660	801669
481200	275091	515990	442581	292661	276151	414716	342833	189325	267842	387252	241422	370371	212658	265248	267743	226386	301404	286676	324784	332564	472540	824930	949530	703231	1089800	864539	1076780	987069	753770	1692890	815974	1079940	462670	336692	812091	771575	990998	701912	1071850	789337
482400	280338	519063	451149	295074	278884	411706	344448	186498	278979	406382	247115	373744	207366	258892	275405	224073	294160	287703	331908	334706	471434	821093	932378	703090	1075990	856094	1074110	981570	754736	1693260	812404	1071660	458835	336191	805555	768640	986522	709050	1064330	773903
483600	287608	523121	459017	300562	281990	409244	348134	184652	292147	427263	256240	379179	204209	252852	285967	222278	288035	287523	341945	337022	469905	817706	912165	699510	1064540	846326	1080140	974986	754589	1686070	805107	1064230	455306	334515	800187	762288	981292	715128	1054290	759655
484800	295584	528762	469972	307611	285866	408651	351842	182818	307142	450315	267247	383972	202154	247928	297599	222312	283078	290584	352712	341628	469413	813512	889762	695621	1051260	839118	1084120	968914	751954	1680310	797978	1053390	450524	331996	793403	758411	973600	720346	1042450	745550
486000	306255	535943	483979	317368	289539	407512	357829	182580	324484	472051	280793	389439	200805	244129	310873	221520	279486	294543	365170	346550	465537	806396	869348	690754	1038650	830910	1079790	958905	749771	1671030	791254	1038840	445714	329502	785728	748548	964797	723253	1030260	730989
487200	317668	544133	499364	328268	294076	406426	365231	184081	345901	499760	297283	396890	201359	241153	325984	221818	276343	298046	378684	354275	463119	793234	844132	683919	1025360	822526	1069650	947932	750953	1655940	782211	1026120	439416	324831	777534	737668	956785	727783	1016840	714742
488400	331261	555376	519133	342002	299754	408015	373324	185788	371414	529086	316133	403319	204342	239091	344613	222097	274633	304154	392280	362774	460624	784816	820754	678888	1010310	812241	1058850	939349	748400	1640850	772013	1011600	433794	321346	768688	725807	949771	731525	1003190	698526
489600	343772	570087	538839	357633	306933	408483	384081	188109	401429	561645	338034	410111	207739	237920	365966	222430	275072	311048	409424	375270	456719	777673	793382	672046	995383	801608	1047330	926255	742545	1625170	760894	994703	426880	317580	758280	713691	941203	733683	983400	682599
490800	356116	584321	560100	376902	314485	412846	394733	191593	433239	595053	363672	418607	214267	237943	387220	222722	278154	320563	428766	389035	453471	764060	763406	663010	981596	791218	1036450	913677	734650	1600680	748755	980093	420150	312875	749140	698127	931418	733811	970172	667814
492000	368978	604645	582165	399981	323476	416571	407022	195931	467363	627559	392604	429016	222804	239542	411078	224378	282175	329805	448988	406681	447578	748115	733206	653228	971187	778865	1027740	899446	726861	1586680	733737	964521	414162	308259	738104	682487	922567	733016	954313	650569
493200	382146	623985	606812	425840	334346	421489	420002	202268	504508	655942	426943	441168	233183	241163	436152	227120	288150	343585	469148	427142	441657	733247	706968	642702	957412	767265	1017600	882710	717376	1564690	718180	948173	407152	302782	727863	665517	909702	728282	935667	636435
494400	394618	647126	632290	455722	346186	427532	433801	208246	544792	688487	463645	453277	247476	245138	464273	230119	296586	359568	492943	448760	437092	720674	674287	634916	943933	755270	1004620	866663	708762	1542520	700410	928949	399576	297770	718236	647589	897620	726280	918382	621280
495600	407796	671588	659952	487615	362776	434396	448200	215011	588019	720990	506939	465152	261130	249820	496036	234030	308369	378922	515440	477371	432056	702722	644910	624836	931354	745926	992036	850862	697565	1512980	681357	909543	391918	292314	707222	629754	886533	724206	898274	606365
496800	420382	697794	688681	523880	377668	444734	467868	222005	631838	750677	550814	478479	277398	256351	529090	238946	322655	402073	542056	508961	426032	686414	615211	613736	919130	736844	977923	833440	688786	1485220	661903	891892	383180	285900	696600	611120	871903	720692	880843	592260
498000	433554	726727	717333	563088	397310	454763	485139	228762	674719	780356	600681	494278	294692	264282	562861	245814	340617	430057	569598	543541	421361	676215	587505	604320	905243	727109	966743	816905	676354	1457620	643250	873607	374309	280868	687442	591736	858822	716934	862705	577587
499200	449236	756517	747039	606088	419516	466613	506198	236916	717939	807779	652448	511906	314398	272648	593521	254600	362202	463693	597078	581908	415194	658864	559452	591108	892627	714795	952999	799247	664387	1423690	622267	853102	365658	273760	674699	572955	844053	714834	844594	564890
500400	461617	788615	776322	654502	443190	479302	524061	246831	760868	838838	707170	528508	337002	283764	627465	263286	388856	500643	625716	623288	408775	641525	534915	577201	880521	700116	936099	782457	653356	1394300	601435	833946	356334	266223	663708	552516	828991	710718	823983	549223
501600	478925	818762	807412	704786	470681	493982	544578	257015	802687	874821	763003	547325	361532	297313	661543	275236	417349	544062	656260	666980	403592	625088	510059	562310	866670	685398	921260	767098	643978	1363380	578906	816061	347365	259304	653084	532126	816276	706715	808385	538088
502800	494255	847751	837912	756685	496851	511525	564503	266992	840430	902078	821212	567174	388420	312278	697008	288097	450871	589368	686948	712920	396668	612442	488854	548737	853307	672146	904015	751091	631292	1336950	554841	798304	338502	252232	642321	511153	803003	705094	789693	524583
504000	512831	876134	867046	809388	523824	529335	587616	279265	875427	928838	879300	587670	417506	329398	729066	302060	487630	640434	716730	761614	390176	598236	469450	532787	841864	659576	888684	731605	620603	1307330	533157	781258	329231	246209	632198	490414	787500	700912	772150	514008
505200	529491	906356	896779	863929	551607	549574	609167	291126	906709	960464	940052	608639	447504	349058	759090	319073	527369	698394	752588	809587	383677	584615	450727	518872	829671	645652	872123	715769	609924	1275600	510290	763432	321371	240501	621026	470998	774637	697447	752242	502456
506400	550777	931327	923535	916431	579894	573202	632677	305044	934503	988472	996472	629171	481466	370602	796234	337589	568230	756566	791084	859075	375001	569837	433991	501507	819030	633327	860024	699967	603980	1243120	487372	746423	312059	235037	608424	452410	760716	689456	736200	491397
507600	574567	957801	951351	969652	606373	598664	656848	323071	955852	1016450	1051660	650692	515339	395620	829918	357671	611058	817665	832472	909108	369567	555728	420033	486761	807021	621852	841595	683909	596518	1214090	463984	729720	305436	229629	598208	433570	746903	684445	718573	482308
508800	600347	976291	974454	1019920	629883	624063	679409	340490	972108	1041060	1101190	671774	550948	420606	862571	380733	656112	879844	877112	956058	360835	542884	406207	471898	797284	610806	831798	668732	584103	1184070	442626	713306	296836	224527	588425	415434	732982	682427	703467	474028
510000	628922	994362	999256	1066370	650573	646714	704000	360129	982472	1067050	1148840	691402	584801	450877	891822	408156	702073	940038	919650	1000690	354470	532037	395592	458030	787251	598980	821025	654062	570951	1155060	419905	698464	289046	218643	579853	399196	718000	679973	686262	466040
511200	657236	1013230	1022310	1114250	669001	673669	730164	380598	987688	1094900	1190840	709928	621832	482044	921680	435090	747009	1003420	964183	1039610	346782	519886	385375	442957	778173	587683	808884	639638	559452	1125760	398720	683387	281613	214446	568846	384500	703298	675340	670220	456769
512400	689766	1029160	1041830	1157660	685595	698761	755435	403593	989209	1110320	1226120	726768	661138	515697	953118	466197	791599	1061200	1005940	1073880	339710	507418	377302	429298	767378	576754	794309	624472	548945	1101020	378244	666982	272683	208110	558624	370142	692823	669032	655547	450737
513600	730831	1041270	1062680	1195880	697248	723523	782380	426939	987431	1129940	1251900	742355	701099	550528	981396	497404	834784	1114390	1049090	1102590	333248	494998	371226	417286	760273	567409	778253	612956	536724	1076030	359619	653700	265957	202682	548117	357762	679699	664109	640867	443013
514800	762698	1050960	1079850	1233080	704843	749172	810318	452995	978428	1146440	1268610	756952	737440	589043	1005650	530614	875294	1167310	1090920	1131430	326484	484577	367123	404282	752474	557290	763506	602859	525955	1051300	342408	640143	259418	198392	538670	345187	667139	657733	628309	436904
516000	799597	1058140	1095780	1264300	710004	774515	840522	476360	966539	1161690	1274160	766339	775962	624742	1027750	563946	912211	1214090	1128970	1157450	319944	476550	364288	393691	744075	549460	750714	590594	515011	1026890	326165	626788	253591	193382	528782	334480	656435	649082	613986	433140
517200	833211	1064540	1105220	1288390	710817	800672	864539	500968	951213	1172600	1274150	777461	815521	662966	1046870	596281	944036	1253370	1171030	1169470	315440	468917	363309	384541	737274	540491	737768	581821	505085	1005990	312123	614997	247664	189846	520602	325004	645646	643640	604534	430458
518400	867877	1068870	1115850	1306270	708080	825502	892327	526174	934097	1182090	1268150	784328	849991	697308	1064480	632045	975376	1285330	1205140	1182280	310400	461328	364946	374210	730853	532298	724626	572613	494453	984605	298716	604840	242412	186783	511394	316501	635790	633550	594545	427973
519600	896556	1070440	1124900	1315230	704563	846615	918036	551520	917300	1184620	1253640	787129	879476	734236	1075400	663652	997340	1304410	1241010	1175340	309334	458382	365899	369740	726626	528993	717851	568275	489662	980744	288458	596370	243618	188380	515277	314612	643427	623457	599606	425501
520800	915796	1035420	1058620	1312550	665854	862069	922682	539442	853239	1122520	1153580	722832	840934	756345	975066	669808	926613	1190130	1215060	1024820	326329	464708	344742	368422	705046	512923	685985	537812	479688	959780	260512	557218	237185	178878	502206	304046	611400	567711	580815	404147
522000	876654	916936	910905	1141490	550958	817653	863287	477790	706438	974225	947426	615298	732564	700005	801866	611624	793172	965120	1099460	832271	326433	437200	301437	340478	637878	454901	604470	469461	430174	863990	215434	481858	212103	156089	449580	269619	531959	482135	522891	356701
523200	761158	755254	737218	895432	443180	715077	750442	389723	539192	788438	718991	488158	585171	591598	628270	509322	652046	774368	938979	686361	302446	386190	261916	297163	560428	390918	523732	409115	376456	762802	176824	414845	187375	138340	401271	234216	473368	426877	472704	322381
524400	658428	675835	661954	759158	385290	656485	697764	348028	467827	702584	625306	435068	529683	536668	554641	456759	594763	695555	860377	631758	282497	356199	241201	272098	519142	359833	478150	376534	347216	701551	156390	379668	173640	128586	377024	212549	441824	395491	442673	303892
525600	611392	635453	630158	693936	358208	632677	674460	330489	432424	665352	581176	413138	513296	521440	529405	438212	577796	663230	835363	607582	268459	335407	228814	258515	495258	344192	449909	353880	331006	663710	144257	358176	167044	124277	363805	198694	424747	378373	426536	291830
526800	596866	615361	616949	663550	347932	627047	671295	327696	417394	656536	565660	406356	519464	526258	523226	438463	570770	649277	836070	599840	258204	321535	220939	248932	478303	333943	435435	342567	320849	642391	138405	347830	162344	121821	356422	190512	414698	365664	414883	284744
528000	601802	608566	622142	654233	351513	634783	692902	339462	420250	669564	570385	408862	540732	543041	535276	451576	574362	648975	856815	606088	250628	313408	221007	244130	472389	329807	427099	336676	317003	625948	136202	341557	159200	119688	350206	184976	406768	358770	409321	280358
529200	622135	618053	645079	665830	365342	653053	723156	359016	429837	692830	580448	418685	571888	566610	559773	473126	588423	659178	887190	627204	247248	310564	225461	243831	470807	325574	421982	333376	313057	614146	135320	337384	157232	117850	346642	182061	403757	358401	408524	283583
530400	661239	642138	672235	680814	380168	684724	756630	385990	441823	724972	592451	435496	617001	602547	602130	505239	619952	686572	938670	659236	246279	311226	234287	245269	471255	322720	419362	330949	310982	611028	137001	337990	155913	118006	347202	182629	406597	361252	412795	286581
531600	709663	661360	699035	690824	394506	714504	792611	419690	453440	763519	609469	463808	673607	645242	654231	539360	649994	714688	989261	686930	245359	313092	242456	245948	472297	320510	418781	330400	307850	615484	140764	343981	158198	119180	349786	187100	408033	362263	416598	289362
532800	761260	682150	726308	706386	414377	750721	838710	462842	469465	813642	632885	495713	725259	690639	707759	576281	678623	740272	1041650	712164	244269	318338	255396	247960	475272	319984	422911	334090	307783	619043	146346	349182	158126	120058	349597	193016	408361	361974	421282	291912
534000	809848	701333	755572	722834	441129	791757	896050	515751	492978	878372	670764	549283	820797	760508	816143	648982	778622	876860	1172480	850750	265274	369260	325558	284676	562077	366015	507356	424708	356188	758664	188922	459036	202842	152934	446368	259546	544664	539789	568459	417982
535200	1227650	1115270	1248590	1264790	746937	1180770	1419820	907520	868988	1437010	1186470	1005370	1462400	1251840	1460970	1083280	1356440	1617380	1750890	1473310	335429	519204	561955	394378	743093	477665	644979	585328	441817	916946	276404	595515	225985	181148	488925	346550	605427	604878	654569	502857
536400	1607950	1291910	1505230	1605720	957217	1344330	1556750	1195880	1037910	1579350	1387820	1172790	1681240	1436250	1764180	1316260	1524210	1798070	1921010	1594300	313415	527859	682554	407882	713145	484397	631188	590726	432037	897428	329729	614455	212826	183945	454135	378599	576411	576834	646561	504072
537600	1668340	1263860	1470260	1571360	934152	1314850	1508300	1283350	1004360	1565550	1323420	1130370	1685430	1441920	1808090	1325260	1508070	1749890	1935840	1529000	294077	523810	725972	401257	690017	478861	618133	580450	414408	882371	361198	614321	211570	182959	435141	388945	559266	553393	640200	493408
538800	1584410	1223760	1406780	1453220	857323	1262820	1455370	1226180	923994	1500640	1187970	1038460	1613970	1362680	1697210	1251810	1421420	1616810	1892710	1401290	279790	516293	734986	387814	677453	468297	605954	568744	399974	858118	372337	606320	210584	181782	424630	387855	545058	532690	635855	489439
540000	1443140	1187530	1332930	1329710	780065	1213330	1407680	1110280	845167	1413310	1084290	955554	1481390	1257060	1516560	1148490	1309030	1479860	1798580	1288930	268606	504843	744422	374477	669292	455998	593748	564921	386019	840632	375218	600346	209686	178290	416963	385852	532333	508013	632314	494356
541200	1305640	1154350	1265100	1230500	728903	1178060	1357380	1003380	788887	1321640	1015220	897212	1353960	1166610	1354840	1067560	1219020	1367270	1681110	1192030	263095	495561	768198	369821	666032	447347	580255	565348	374146	829078	377081	600816	208958	177221	408200	390745	519615	488238	632458	499928
542400	1195810	1120770	1210130	1158080	688620	1146050	1305360	919244	742576	1234880	962717	856301	1257660	1094120	1233510	1002820	1146600	1285250	1554990	1117470	258991	494356	802601	369369	666444	440487	571580	571062	363393	828734	383397	603590	209337	178346	398107	400984	509640	474318	633621	511739
543600	1107170	1087290	1158960	1101790	657920	1112930	1254190	863204	702626	1152540	912041	820818	1175910	1041000	1144200	947084	1083590	1213030	1430290	1059700	257700	500506	838240	373679	670095	436970	564931	581604	354412	835029	393993	611173	211198	180776	390402	415290	505944	466274	640014	525939
544800	1038440	1053180	1107460	1051610	635710	1078540	1207930	822785	667985	1084630	863956	791566	1105870	990924	1066610	902000	1026530	1149680	1324750	1006310	258391	505711	872220	384048	674219	436009	564872	592458	347087	845570	409248	619835	213768	183151	383931	432780	507275	459316	648486	541067
546000	982779	1018140	1054910	1003820	612968	1037460	1164290	792986	636472	1029760	816466	761942	1044770	947163	1005180	861189	979718	1091070	1231490	959068	259624	513883	901566	398119	681258	437442	566663	604524	341140	855914	426784	631076	214957	186181	379765	451482	511470	454170	658496	556704
547200	933679	981221	1004490	958446	589440	995341	1120770	764179	608431	970513	770954	733412	983628	903810	945194	826689	937365	1036570	1148040	911947	262879	523559	925415	413210	686932	441567	572521	613978	339381	872887	448291	641717	218149	190320	377528	472258	517573	450819	669284	570973
548400	884620	939155	955393	913350	563402	953518	1079150	730866	581280	916367	725872	706127	925316	863204	888763	790158	896038	982773	1068750	866246	266289	536403	951368	428981	693818	448026	581354	628291	337299	886691	468847	654018	221369	194217	376542	493459	523327	448772	680100	583266
549600	838893	898473	915886	869591	539963	910434	1032210	691639	555500	865548	682840	685029	867984	822085	839018	753314	855692	932752	997321	822604	270534	547144	976027	445522	703128	452586	591318	640203	337119	905428	488393	665635	223307	199064	376602	515279	532302	446196	692308	592910
550800	795491	861072	878759	826771	518485	869056	991039	650939	533726	817458	643738	663248	812882	785208	793347	715722	816397	884697	932978	782381	274751	560315	997212	463722	713986	459566	603224	651671	337889	922540	508956	677687	225692	203002	379600	536178	539609	444385	705890	603862
552000	755855	827256	849384	788920	500490	831688	953048	612798	513824	773606	610259	644754	762922	749799	748381	679292	779464	841434	876498	748737	279509	572229	1014360	485021	725014	467178	616653	663277	340257	941626	529470	689688	228304	206146	382601	556011	550061	442342	718348	611268
553200	716164	797015	818398	754208	484558	797456	914969	577518	495520	741970	580057	627496	719021	716559	709497	644578	741502	798811	824338	717493	283112	583871	1028350	505084	734813	476274	631964	677879	343670	965012	551736	703675	229506	210172	385205	574232	561668	439434	730321	617998
554400	681506	769663	791935	721736	470364	764716	882501	544775	479405	709364	553295	610805	678096	684133	680739	611087	704842	760692	779271	688884	289130	596272	1041940	525569	745967	485381	647998	695893	348628	988229	573037	717472	233328	212770	391448	592410	573993	437022	740420	621971
555600	650760	743814	766519	692745	456204	737026	849424	515798	463375	684952	530740	593840	642252	651653	650607	580467	668928	726974	738157	662106	294622	607204	1049200	547187	754348	495881	666310	713570	355330	1011680	593483	730604	235848	215950	396365	609342	586768	435604	750454	626289
556800	624605	719000	741612	664940	443260	710679	816439	490222	449340	665466	510205	578872	606872	621226	621602	550782	634894	690975	701308	638108	300134	619716	1050400	568074	766355	505952	684840	727318	361469	1035440	614223	746057	238908	218692	402956	625284	600106	434692	760400	629196
558000	597436	696341	718273	637549	431417	685182	787537	466201	435637	645843	489977	565068	573723	589752	595346	522202	601687	659228	668691	613292	306821	631870	1051710	589816	777019	515641	703158	742307	367334	1061290	633068	759615	243388	222283	410526	637727	614423	435487	768808	630612
559200	575209	674077	697236	612763	419966	661189	759603	445884	425186	631619	473190	550792	543814	562145	570470	496645	571418	628663	642122	591018	313378	641500	1047830	611419	789288	526323	721277	754663	376856	1085950	651352	771990	246716	224918	418662	649359	626487	436214	777172	630630
560400	555232	654656	678837	590459	409602	636586	732512	427464	416816	623346	457545	536346	516519	536342	551128	472093	543162	601855	616442	571801	321880	652478	1043460	638050	802881	536292	738885	766760	385416	1111670	667664	783595	250020	226785	426127	659614	641013	438394	784997	629655
561600	537054	635658	662127	569632	401722	615787	709392	404869	409661	615836	444735	524107	492278	509394	535597	451805	518396	578219	596607	554656	331037	661214	1033700	656540	817452	548252	757877	780072	393123	1138970	686084	797207	254091	228655	434491	668392	655491	440368	791914	629411
562800	522508	618532	645796	549950	397536	595909	690892	385465	406508	613769	434208	512080	471851	487137	520621	432174	495292	554247	579442	538726	339764	668414	1020050	673282	832452	559158	775806	792422	400723	1163840	702475	809820	258154	230465	442388	676765	669511	444976	798318	627264
564000	509510	602564	633029	533766	395236	577271	669046	367437	405651	616464	427632	501768	454368	466019	507745	413760	474967	534446	564813	527109	347987	674226	1004660	687644	847289	566599	793003	801396	408834	1188910	715712	822510	261687	231160	449907	682131	683282	449358	803021	624768
565200	497682	589188	622752	520379	396673	560120	650703	353124	409180	621202	422179	492836	438510	446951	503040	397694	458340	515877	554030	516694	354805	682997	988840	703154	863738	572973	805199	810972	415822	1211840	729014	833854	264830	232257	457123	687047	696628	456842	806101	622406
566400	489075	578970	611044	509042	400704	545091	637058	339504	416954	627939	422407	486483	424637	427517	497669	382845	442673	499670	547224	510537	361436	689146	969142	715050	879015	578353	819938	815423	421820	1233370	742661	846478	266785	232288	463059	692485	708900	464509	808376	619280
567600	484895	570760	603533	500034	408017	529316	625178	328052	427246	639303	423835	481130	414466	411834	496678	370178	432136	485531	542274	505982	368784	693793	948975	723786	892445	583412	832773	819258	426382	1255080	753724	856082	268844	233032	468719	694104	723169	474221	812514	616922
568800	476902	566643	597922	494260	420574	516836	611531	318271	441508	656182	430363	478580	404296	400925	501449	358626	423314	474722	539484	505516	374482	699166	924614	730866	905974	588960	843396	819304	430442	1272370	765540	864891	269950	232290	472968	696367	735234	484321	814012	613927
570000	469832	563550	595696	492929	437822	505298	601988	309000	459092	676404	439975	479255	397838	386817	508926	349962	417262	466647	548050	507133	380675	702197	901567	738635	917729	593002	850937	817942	432390	1292370	775754	871688	271914	232111	476660	694470	744915	496808	815552	612332
571200	465719	564155	593598	492036	458942	494994	593552	302249	479429	692566	456294	480795	394124	373615	517358	342481	413994	461695	544694	512914	385668	703872	873245	745217	929085	594168	856528	815683	433697	1307360	782486	880144	271846	230674	481237	693080	754242	509862	815796	608076
572400	464411	567398	596324	495771	485928	487086	586996	297108	505268	714890	474832	485652	394015	361202	532185	336202	413994	458780	549848	520639	388578	707212	848096	750776	938664	595876	861332	811621	434465	1317960	789069	884545	273725	229659	481662	689739	762848	523165	816446	604288
573600	463414	570775	599591	503690	513904	480457	581655	293999	534104	734459	499125	494187	397605	352648	549667	333561	418004	460129	556600	533203	391483	707107	821317	754033	948293	595980	866248	808626	434295	1335700	792093	888733	272803	228158	483099	685558	770553	539009	814004	600580
574800	464036	575602	604521	517172	544444	475983	577926	290596	566103	753912	525635	503196	400901	343581	569654	331492	423934	465751	567280	549460	394558	708404	791985	753592	953537	596012	868082	806328	433672	1348860	791886	889414	273813	226206	482839	680114	777080	552926	809793	594395
576000	464249	584096	611256	533016	576304	472642	578403	288391	598994	773396	558354	514564	406831	336527	592554	331882	434360	476164	580256	567030	397806	706824	763789	753861	959668	596775	870555	797554	433368	1355550	792844	889379	273869	224905	483264	673458	781543	568699	806353	590173
577200	466093	594744	619610	553671	612408	471578	579676	287066	632448	790928	594334	526693	413470	332523	614233	333087	449543	489459	595345	589768	399280	706350	734606	751614	965484	594574	870429	789690	432305	1357020	791080	888497	273035	222630	483073	663152	783382	583586	801248	584428
578400	471818	607326	629178	577534	648916	468548	582233	286334	668346	805866	633609	541593	422153	327634	637446	338129	468301	508658	612002	614568	401038	702439	709320	748720	969543	592738	869818	779884	430358	1354110	784110	886602	272295	219952	481442	654262	784871	595890	793730	579137
579600	476418	622828	640032	606179	686977	468078	588514	288664	703333	825348	672744	558696	431301	325418	661780	343214	489126	531834	630564	643031	402653	700023	682215	742523	973456	588973	867480	771449	427440	1352390	775118	884369	270690	217309	480368	643090	784677	608706	784147	574162
580800	482460	640067	650357	640261	721985	467159	594995	292465	739812	837048	715495	576278	441985	325919	688654	349579	512053	560592	652258	674066	403748	697638	657774	734536	973372	585986	862633	760924	425545	1350230	767287	878596	268197	214216	476751	630282	783460	619028	776938	568537
582000	487293	655216	663345	675448	753359	468160	601771	296694	773355	847274	755774	593078	454067	327513	712659	358421	537653	593380	673972	706033	403974	695357	635916	727871	975070	581989	857325	749300	421844	1345900	757125	873844	265041	210796	476889	618597	779710	627802	768510	561141
583200	494464	669139	675007	712910	783026	470518	609050	302730	806995	861174	798334	609726	466341	330520	733830	367213	565833	631513	696076	740963	404232	692182	612372	718388	973582	580252	850706	738533	418123	1338730	744517	869022	262632	207917	475229	606214	776593	638565	760219	556727
584400	502030	679834	684911	751468	806828	473838	614120	308476	839180	874155	838980	625276	480248	334817	758248	376700	592974	673932	718517	773151	403935	691035	592116	710483	971728	576788	843718	728434	414974	1330230	730126	860561	260055	204275	472117	591814	773955	648112	749603	550729
585600	511162	689565	695057	791973	827894	477567	622728	315004	865920	889287	879849	640968	494713	341796	783645	388807	623697	721045	743891	805396	403646	684632	574534	699493	969327	573370	835856	717274	411089	1319730	713829	855125	257762	201480	468475	578200	770420	655608	740300	544309
586800	522628	700038	705624	832586	839878	481024	632658	320613	890377	892513	917764	654444	508229	350328	802556	401245	652977	769463	764059	837878	402422	679365	557135	688138	967471	566579	827422	709444	407839	1310240	699610	847251	254591	198223	463932	566149	766305	663418	731773	539500
588000	533788	709684	714993	872203	848645	485139	641583	326535	910653	897782	954574	664619	523272	360283	825132	412164	680582	819964	785415	864598	400968	674608	542736	676638	964275	560693	818673	696392	404218	1302080	682398	841070	251879	195493	460801	553605	763816	670303	722629	535489
589200	544516	715238	722009	909615	844540	487396	653991	335159	922455	899750	984360	676162	538202	373015	838844	427470	708370	872333	807280	890883	399731	674298	531938	664324	963455	557924	807576	685194	402106	1288780	665451	835396	248594	192463	455940	539806	758002	674898	715012	532662
590400	556793	721425	727821	946125	837706	493918	664622	341200	931138	898202	1014200	683774	556996	385825	854438	439598	735622	921529	825318	915758	397411	671131	520124	651100	962503	552256	798158	674214	399989	1276150	647164	827796	245466	189244	451615	526687	752812	678703	706101	529500
591600	570640	725848	733246	980086	825460	497853	675001	347240	935362	902456	1036250	688482	572698	401906	869261	450712	761892	973047	843157	936654	394417	665512	510635	637478	959362	545714	786768	664850	397537	1264080	628824	820420	241714	186621	447753	514853	746171	681192	697684	527287
592800	583254	726058	738694	1008700	806193	502401	684248	354585	936361	894482	1053680	691640	589124	419243	881908	463752	783711	1020670	858582	954168	392473	660842	503519	624671	957042	539970	775822	655185	395160	1253350	610369	812592	238553	184245	444696	503868	741977	681772	691298	524960
594000	594944	728200	742399	1034210	784301	505594	695184	359232	933201	886241	1064960	692052	604175	437491	892376	476524	802141	1071690	873858	966400	389949	655830	494956	611663	953406	533166	764230	644758	392062	1241230	591512	804296	234978	181690	439622	494062	733512	681960	683456	523647
595200	607118	727274	745989	1054300	758950	510271	704419	364859	926159	880334	1072710	690742	623016	457391	901470	489085	817456	1117110	886278	973365	388149	651087	490733	600367	950590	525963	753407	635640	390116	1234690	573234	797532	231004	178759	435718	484854	726924	681481	677504	523313
596400	620526	723790	747410	1069110	733099	514602	714797	370531	914738	872920	1074060	689758	638902	475452	909997	502086	830372	1159360	898544	976852	385832	644730	487527	588212	948386	520402	741190	627890	385845	1224320	555717	789714	227752	175370	432357	475896	720816	681055	671257	523697
597600	632832	721384	748697	1080590	706864	517645	723912	377858	899243	861605	1070460	686849	657459	495984	912092	516370	841394	1195410	906332	979643	382920	639090	484967	579100	943598	513059	730306	620168	387162	1210380	539195	782603	224131	172754	428059	467312	712104	680892	664900	524822
598800	645637	716908	751960	1087910	680631	522312	731548	384235	881782	851973	1041940	680608	672147	516703	916094	532030	848482	1230960	915426	974378	379813	634917	484979	569132	940778	505335	718099	613454	386283	1196680	522641	775947	221227	170949	424375	459587	705905	680304	660433	525328
600000	657458	711779	750962	1089800	653116	526296	739642	391442	860170	839516	1020240	673287	685676	535434	921007	548139	846847	1258000	921763	965466	378013	634429	486158	559802	937788	498902	707562	606990	383420	1184950	505280	768130	217678	169569	420633	453157	697452	677566	655602	528327
601200	665889	703472	753735	1090020	626647	530974	749394	398220	838874	821179	1011220	666125	698684	554752	918518	560876	839986	1280180	933075	954572	376125	632928	487356	551833	934870	494224	698063	600848	380131	1172890	490808	762489	214863	167230	417742	448706	689875	673440	653032	531236
602400	675702	696214	753300	1085660	604052	535012	760332	406156	814830	806550	998939	659536	711856	570567	916710	575511	832866	1292110	935792	940943	373244	629666	491028	544627	933374	487895	689134	597314	377682	1162290	477317	757753	211863	165399	414393	443187	681673	668118	650871	534386
603600	682983	693922	752559	1079420	582327	536878	771036	412312	791907	789817	980108	651076	723200	586921	912210	590540	825012	1301950	930093	925099	370812	630335	496945	537365	932193	482388	680974	590557	373144	1150570	465282	750106	209033	162928	410053	439123	674172	663322	650168	539574
604800	688968	688021	753475	1073980	563703	539947	778829	418208	767414	773861	959030	639461	734011	601229	906963	604476	816385	1306500	931506	905685	366473	630666	502081	529898	929496	476825	671944	586222	369318	1138080	454702	745891	205715	161095	408507	437911	666812	656068	650084	544456
606000	695963	683487	752542	1062380	545006	542744	789413	425149	743751	761094	938722	629937	741146	611545	904136	617586	807895	1303970	932172	884308	364883	629781	509061	523965	927895	473361	664529	581166	365920	1127450	446595	740704	203098	159535	407318	436213	659863	649707	649403	549839
607200	697896	676462	751894	1047890	526004	546326	798099	432389	720068	747436	918989	621035	749565	621459	896175	625292	799207	1300860	931256	863157	362849	627727	519026	516632	930560	469497	654613	577506	363381	1116780	439590	735351	199649	158289	404099	438055	653116	640346	651018	555924
608400	699812	670187	751497	1028670	508918	551267	810776	440634	706029	734610	896020	612710	760984	630488	886677	635869	789202	1291760	931145	840766	360994	630740	530171	513475	933262	464972	648018	576294	360399	1106080	433238	732579	197655	156911	404244	439510	647006	632506	653681	561862
609600	702672	662839	751480	1012360	495359	555227	820795	450167	690051	722099	873849	602707	765744	635892	879950	645673	778280	1281600	929147	820808	359029	630775	544033	509621	933852	460142	645775	573660	356827	1096460	428033	728098	195754	155172	401511	443609	639951	621000	656749	568844
610800	707822	657254	749624	995464	481188	559594	833966	461742	671007	709130	851037	593110	773441	640058	870854	652584	765572	1266000	928413	804279	358101	634046	560660	506536	934068	455770	641193	572866	353509	1087520	425863	723816	192498	154898	399577	450246	633739	611499	662060	574162
612000	711704	653250	749391	976258	469622	564446	845982	468856	651026	698551	828962	586639	783717	643765	864795	657419	752156	1246340	927314	788362	356720	634701	576677	504983	935595	453171	631731	572538	350663	1077830	424210	719790	189559	153788	398148	455804	627768	599591	665928	579908
613200	711981	651157	748012	958470	461387	569914	862599	478869	632961	689850	806904	580726	791409	647559	858700	666899	740772	1230120	925664	774986	355618	642209	597040	501955	936286	449834	621799	572722	346678	1067110	424664	718164	188361	153402	395378	465523	620498	589369	670079	586459
614400	714554	649677	748068	940621	454030	577746	878916	490724	616592	682501	789319	576584	799649	649147	848342	670645	728606	1209800	922775	758404	354886	646934	618023	498340	936477	446380	612249	573453	344553	1059630	427183	716840	186530	152426	393446	474992	613996	574753	675091	590251
615600	716540	651511	750836	924769	449205	585182	894485	501767	601004	673983	770081	574130	810210	649570	842601	677362	716566	1190840	920132	746210	355865	652998	641831	498714	936777	443887	601159	573170	341489	1053190	429264	715455	185270	151432	391105	484978	608374	563818	680612	594452
616800	719006	652572	753082	909638	445062	594562	910832	515013	586958	666285	752054	571061	820437	650770	835526	684159	706234	1172290	916026	736822	355650	654356	666676	500011	935392	440486	591662	575132	338690	1045440	433225	714840	184142	150800	389730	496790	601018	550551	685094	598380
618000	722547	654884	754806	895299	442120	602375	927434	527330	573994	661413	734246	571534	827956	651893	831553	687010	700348	1148000	913286	729376	356277	660724	695670	502139	934636	437253	581770	576300	336256	1036490	438776	713910	182315	151087	386898	508749	594122	535474	689041	601784
619200	724232	658485	757668	881438	439912	613229	946569	540078	563420	658089	717885	573090	838376	650874	829206	690553	691608	1127450	911252	722491	354639	665295	724560	502950	932886	433919	573209	577687	334416	1028350	445675	715898	182127	150609	384516	521753	586791	520857	692163	603984
620400	727814	663221	761284	868703	439004	624374	966820	550912	553067	653722	703145	572900	843107	651505	823620	695541	685761	1104210	907342	714815	354837	670940	756378	507583	929355	430778	564373	577636	331710	1020490	455350	715094	180648	150322	381410	536951	580749	507500	696427	607497
621600	731879	670318	767379	858463	439328	637532	987292	560595	545840	651522	690121	577196	854187	653137	819906	698063	681528	1078950	905447	710952	355440	677138	792873	513601	924996	429109	555998	580793	327991	1011420	464368	714285	179793	150339	378814	553062	572567	493425	698287	608552
622800	737646	679150	771281	848582	441596	650885	1005790	571212	539611	650285	678479	582377	865810	651950	818992	699037	676753	1058790	902753	707733	354563	680675	825334	522779	920221	427530	547393	581642	326372	1002950	475092	712978	179432	150258	376654	567855	566216	480418	701323	609650
624000	742946	690479	777178	840660	444662	665768	1026750	580719	533590	648931	670168	589338	872791	654655	818643	701522	675570	1038050	899833	706567	354031	683134	860667	532285	916925	423548	538400	581738	323179	992801	486552	712162	177859	150490	371668	582331	557932	466758	701814	607324
625200	747792	700976	783418	831296	449407	680865	1044860	590572	531658	648426	661245	596912	882089	656595	815490	705303	673927	1020820	896001	708097	352288	685379	890349	543383	913605	421521	532202	583659	320458	983921	497337	712995	177010	150471	367426	599372	550833	454039	700653	606485
626400	753406	710413	789691	823762	456059	696118	1063070	598586	527106	648630	652595	605364	890527	657736	816635	705232	673727	1001040	892016	707505	352942	687318	918352	554066	903764	417750	524272	585698	316070	977245	508690	712858	176222	150090	363661	614378	544782	440840	699033	606057
627600	757899	723230	797730	817864	461965	708632	1080800	607859	525941	651282	644966	611698	894649	662302	813672	705158	669400	976096	889565	699958	356224	693009	931285	569854	899978	418856	521341	592386	316633	984147	519401	713975	178185	152234	369030	635517	553314	437919	713511	599280
628800	768138	723640	773968	797938	445166	723379	1083870	584899	500388	642566	604936	573857	860318	650584	751219	671727	627144	883093	862608	619738	368896	699840	828595	579832	883203	411107	506380	566413	314672	983015	493774	674853	177137	148384	363236	627664	535955	413050	699249	554677
630000	744334	677141	692081	707756	399678	702058	1025050	526708	440534	597019	514194	497602	772895	594584	652684	593852	549280	728127	783637	515624	360540	653749	694806	544746	809077	369017	451714	498750	289002	899583	424313	589168	161194	132383	330045	556395	473745	360926	630704	473468
631200	663773	592090	579147	562886	333882	632015	894123	433022	354582	515924	403660	402124	648954	504080	541342	492076	453713	586003	674748	430340	327445	571969	585425	478684	710371	317813	387692	431298	254367	794801	358266	509088	142963	117198	295206	476728	415543	316666	560600	416478
632400	587248	534662	518767	473127	297000	582679	818641	380272	309707	475587	354573	365588	596323	456664	493674	443341	416169	530075	619818	397770	304127	524049	539061	443061	664763	293236	356709	405753	236972	742104	323827	470480	134200	111002	279151	432624	387679	292300	527258	384392
633600	549239	506772	495858	435964	279935	562226	786082	362391	292996	456984	334622	350679	576888	436970	471690	422450	402819	505519	597317	389282	291932	496685	516975	426938	635103	282549	338444	386871	227280	711739	308348	446966	129420	106505	268576	406455	372406	280200	509814	371933
634800	540168	496322	489438	426620	274451	559792	770415	358142	289566	448857	328951	344566	572750	431468	469706	418228	403262	502352	592914	389234	285132	478429	502590	421201	616612	277526	327712	372820	220872	692980	302858	433410	127089	103933	264146	393756	365970	271950	501929	357928
636000	546432	496110	491799	430481	278830	565775	770658	364102	294242	451197	332999	350165	587588	437233	483834	424760	413447	510376	600728	398086	282598	469535	496275	419265	604404	275287	320748	364990	216932	684287	305190	430776	127406	103372	262158	393965	363976	266736	500793	355556
637200	565189	502822	503165	440380	290670	576830	783208	382446	307500	466670	349562	367872	617766	456927	508255	443558	428241	520483	615266	411330	280086	462130	492028	421310	598325	273714	318702	364519	213643	683666	315252	429520	127775	102725	259077	395137	358650	261230	493894	344333
638400	587671	512697	518090	451434	311705	593394	810081	407756	327508	485134	368222	386323	649432	477242	534782	462591	446728	535156	628679	429276	279780	463020	499038	425960	599460	275261	317601	362733	211598	685652	326778	429600	128517	101996	255640	399398	355446	258798	490833	346076
639600	618791	533808	544108	470806	340927	617025	839005	439035	349329	506198	387651	406135	684518	496836	568402	485346	470953	559643	648415	456596	283928	467710	501793	436690	599570	274343	316623	360124	209318	687172	339783	428134	129319	100806	254382	408044	356792	260706	493531	343974
640800	654724	552626	566249	487912	374853	640257	862875	472388	372230	526658	407470	432800	729130	520798	609801	513673	497462	581001	669964	478268	286480	469333	498976	442931	599402	272556	317338	356679	207437	689936	356563	432585	131108	100808	254644	417980	355779	258392	491779	342379
642000	686722	567597	588825	503994	412460	663435	895946	513614	399227	561182	436732	471248	791084	555535	676906	559278	551729	647540	721688	554748	308802	521366	594813	500313	677135	301250	368393	450732	233558	824985	454118	543168	164005	124041	314818	544130	459665	360157	633340	480088
643200	967023	834870	937330	823693	714904	937375	1327500	839542	699264	891130	770754	828492	1296100	875546	1151580	894360	924722	1107180	1015060	982818	408481	718786	987194	710322	871813	388498	477530	596676	290822	995814	680984	691653	189421	144940	354168	726470	505417	402695	709633	553277
644400	1202060	990490	1179300	1084860	996491	1078970	1423190	1038380	902520	964137	983852	978842	1408570	964824	1321490	1026730	1011110	1198890	1043530	1131940	388952	683668	1000130	715977	804557	388199	466788	572910	280090	930514	753673	676860	179567	140997	324316	741142	466643	375077	667302	536002
645600	1184490	991198	1199800	1101420	1021080	1058000	1398950	1074090	936947	969826	1020700	978964	1357420	947572	1313000	1016350	991051	1157410	1038200	1147070	367135	653567	934597	686792	757516	380650	454676	540151	267392	881390	758536	658087	175621	134312	307321	712171	446758	353065	626366	507692
646800	1132690	1010820	1195260	1076780	942988	1028590	1412700	1034410	913515	996109	998714	946293	1288540	906637	1255010	961157	948007	1089590	1046910	1115860	346871	623968	870840	653419	727316	373455	444465	515505	259072	847570	731629	636278	171830	129519	297827	667923	433300	333886	593374	485462
648000	1076100	1039480	1179920	1037430	868929	1015230	1425440	939220	876332	1026800	961164	912862	1215690	861935	1179880	896619	898498	1018220	1055580	1082460	332963	596206	818617	624666	701685	363826	433974	500140	251445	825042	700222	615415	166799	124988	290222	630808	422725	322005	571596	467274
649200	1030070	1069590	1156300	991992	829789	1011350	1429300	848639	858154	1055260	931580	889448	1157200	817913	1115880	837938	851756	958648	1055800	1049790	323955	574786	778575	608060	681304	355008	423729	489223	244345	804383	682691	597476	161948	122539	282205	603747	409769	311712	553900	455106
650400	992321	1088700	1140930	959489	817434	1003130	1412750	779352	855825	1080860	917502	875583	1110600	779622	1071830	790286	816311	921286	1043390	1025960	318016	556476	744529	600469	664606	347580	412783	479774	236143	784017	673002	581063	157739	121061	274058	581594	397007	304598	538770	446557
651600	962297	1101720	1129120	939422	829641	987415	1393220	735851	864861	1104330	913596	864515	1073410	751347	1051370	751954	794721	896036	1028920	1011520	314620	543604	714151	597262	646768	340943	402854	472734	228606	764237	670966	567466	153970	119498	265939	566125	386884	300486	524811	439463
652800	935771	1110850	1118880	924560	855554	965498	1373500	696910	876573	1124370	914509	853094	1041790	727703	1034180	720450	784546	877564	1019740	1005220	311332	536152	684586	592593	633243	334405	393985	467030	221434	749377	674098	559377	150964	118293	259554	558276	378211	297429	514768	432324
654000	915825	1114440	1103620	913573	891284	939279	1348450	671629	886246	1146020	915789	840310	1013720	703075	1026320	698692	780654	861316	1016230	996962	309718	529948	655864	590596	622396	329954	388138	461194	215352	740921	680256	551826	149642	117830	254902	553664	372923	296645	507240	427505
655200	900527	1117850	1086850	903489	929100	913260	1327640	649328	897962	1164050	914927	827764	986303	678849	1020460	682651	780122	847739	1013420	990254	308020	524976	630277	588800	613152	326214	384469	454690	211434	736126	687258	545758	148156	117697	250953	550109	369732	297243	504785	423378
656400	882895	1117770	1077220	897224	970043	887179	1304480	628191	913138	1181090	919061	815443	959638	655079	1017350	669902	780178	837596	1006220	986676	307601	517905	607215	590803	607841	323618	382222	447952	207506	734200	690344	540845	147767	117580	248211	546563	369026	300394	501048	419558
657600	866034	1115820	1061520	895226	1009800	862039	1287400	611138	934252	1186500	921466	805667	930340	633554	1014770	659037	781181	829961	1000560	985282	306682	514450	585468	597265	605998	321232	381195	440346	205371	733813	693316	537263	147639	116824	246269	542835	368042	304527	493400	414802
658800	844462	1112330	1050320	897507	1053400	837477	1264790	592680	955966	1188190	926330	798127	901645	610026	1010770	649341	782452	826583	993256	989500	304398	513003	566092	602137	603587	320390	380993	434818	203845	734148	694342	536832	147426	116680	245478	537814	368396	309392	487485	411471
660000	825524	1107490	1036710	902568	1092210	811546	1244800	574939	978109	1186230	932247	792138	875565	590715	1010240	640028	782645	828581	984402	994302	303404	512272	547062	598773	605068	319498	382753	427833	203814	733731	693550	536446	146454	116237	244962	532770	370419	314607	483098	408692
661200	804967	1101860	1021950	908065	1132450	787795	1222950	559596	996782	1177880	937201	786955	851090	571863	1007730	632242	783193	836379	975720	1001000	302435	513540	530425	595002	606784	319408	384877	423373	203510	735739	692626	538513	146698	116630	245647	527855	374305	320632	479087	407155
662400	788307	1094780	1005210	916998	1165060	768068	1202320	546913	1012450	1167300	943408	781392	825605	556081	1006410	624236	785621	843917	964814	1006530	300328	514867	515404	590765	610920	319890	387432	418691	204878	739325	690482	539855	146636	116592	246367	523411	377390	327163	475841	405846
663600	770310	1085700	985735	921660	1187970	747198	1180670	531463	1020640	1152300	945315	773716	802341	540851	1001040	616638	784830	853794	953003	1007670	300806	518484	501715	586084	616972	321094	390145	417330	207535	746103	687776	543982	146361	116950	248990	518241	383063	334225	473210	406025
664800	752357	1073550	964400	924392	1200480	730442	1158550	517266	1024690	1134950	945257	765815	781752	528644	994072	609981	783880	866262	939502	1010970	300583	520914	488269	579760	624071	322127	394202	415706	209744	750347	681672	548041	147668	117452	251727	512800	387540	341120	473117	406667
666000	735021	1059310	941130	924973	1197830	713496	1136460	504415	1022970	1118840	942173	757964	759580	516543	984195	605241	781437	880388	926130	1007030	300712	525332	475441	574485	631819	325114	398980	414565	213314	756482	671008	551308	147620	117495	255378	508649	393161	350882	473741	406859
667200	717970	1042480	919275	922230	1181090	697960	1111530	492129	1015380	1099320	937349	747346	741693	506572	976820	601315	778428	899604	908224	1001590	301456	532470	462853	569614	642959	328918	403769	413878	218167	763168	660822	555312	148616	118050	260299	504397	398950	358678	475977	408803
668400	702142	1026170	896907	917863	1149740	680538	1088850	481674	1006070	1079930	931242	735245	725587	497505	966342	598902	772394	916334	893981	991256	302722	539346	453964	565782	654874	333252	409127	414816	223287	771453	649616	560415	149692	118520	266568	502065	406126	369281	479326	411837
669600	689484	1008320	875136	911550	1112230	663915	1065020	469517	994190	1060500	921890	723894	711947	490174	956797	595847	766944	938260	878524	981283	305008	545380	446030	561428	665644	338104	414586	416023	228743	776963	636648	566461	148993	119495	271603	500438	412218	380158	483157	414329
670800	677245	990190	854922	904812	1066110	648765	1042540	460048	977893	1041270	910061	708746	700436	483921	944846	594782	758404	962435	861371	967406	307149	555956	440972	556978	676570	341788	420398	419018	233806	785688	624280	572336	149812	119674	277273	497246	419212	390107	486710	417183
672000	664553	972825	834270	896258	1016820	632970	1020210	451232	960138	1018900	898950	696202	690919	480650	934148	594872	750262	986468	845288	951705	310135	565187	435388	553929	687611	346006	425734	421488	239633	793716	610187	580036	151127	119954	283545	496659	425894	400043	489987	420830
673200	653424	952694	815453	888168	970082	617176	995494	444836	939902	999182	886432	683468	685014	476775	924367	595447	742136	1014070	829070	935706	312554	576822	432449	549682	699747	349408	429250	423082	245135	800044	597250	589110	152366	119929	289157	498674	432394	409607	494942	424626
674400	644084	937536	799081	878608	919431	603860	978390	437334	920486	977333	874293	671026	679214	476202	916031	598327	735616	1040840	813361	915473	315273	590751	431872	546280	713874	353792	433836	427662	249571	806428	583919	596902	153230	120110	295800	502106	440118	419626	501738	430256
675600	634398	919645	782804	869118	870739	591738	959534	431563	899497	954866	862677	659908	678742	477781	906564	602032	728573	1065470	800927	897397	318604	600545	431743	543238	723033	357273	436165	430682	255050	811171	571338	604117	154735	120192	300718	504111	446005	429407	506358	436981
676800	626413	901538	768779	857518	823993	580443	940788	428544	878382	934976	852741	649613	679062	480708	897203	607975	718623	1089010	786063	875266	321443	613271	433994	542740	734894	361200	438517	435011	259188	813908	558861	612351	155621	119918	305842	506586	451821	438616	512337	443948
678000	621696	879338	754850	849525	779883	571070	922722	425857	859103	916712	841221	639586	678132	482693	887237	612362	711480	1114340	772324	854949	324483	624923	436743	541680	745214	363703	442068	438506	263354	819395	548229	619609	157153	119482	309923	510400	456696	448356	519151	451550
679200	614583	863526	744141	837470	737587	560558	904906	423558	840291	903514	829880	628264	673834	488226	879200	618942	703035	1140260	758485	833513	327186	637414	441367	538809	755327	365747	443830	441194	267042	822396	538105	628482	157840	119998	315165	514632	462050	459937	527254	460221
680400	608670	847292	733036	829568	698898	553222	887298	423394	817238	887862	818923	618535	673789	493033	872431	625036	692921	1160150	745753	814188	329897	650416	448066	539855	763863	366883	443594	444137	270747	827364	528408	634688	158788	120294	317894	518740	465414	467462	533458	469797
681600	603862	831580	722780	822306	663242	547956	873618	423262	796925	872268	807484	609268	676054	499937	864491	629943	683593	1176190	734167	793174	332008	665138	457711	541220	772282	368123	444177	447488	274631	832589	521916	643300	159755	120132	321635	522948	468597	474675	539666	480549
682800	600386	814951	710278	811566	630956	541770	858734	427376	777016	858799	797447	601938	681625	504514	857398	638505	672821	1190790	722920	774000	334062	677497	468726	542118	780021	368209	444870	450872	278507	837607	514784	648453	160186	120617	324135	529490	472034	482697	548348	492749
684000	597117	798861	701994	804028	600278	536245	847438	431608	756680	848062	785726	595021	684171	509003	852895	646208	665200	1203620	711275	753836	337395	689700	481498	542931	786839	368306	445750	454532	279732	841719	510629	653779	160906	120488	327587	536654	474402	489422	556794	505686
685200	593174	787022	691948	798915	572567	531223	835911	436186	734965	837154	775264	586587	686518	513410	844928	653938	653802	1212040	700039	737664	340249	702370	495604	543677	794127	369064	445413	458105	282078	845113	508500	658233	161568	121127	329507	545960	477273	494927	564346	518892
686400	590022	772471	683674	793900	551032	527810	827524	441079	716396	826197	766791	578738	686420	517868	839457	661050	642208	1223710	690560	718948	342536	717765	512572	546260	802587	368740	443725	462516	283544	846123	507614	661795	161959	121356	332526	557261	478839	499504	573323	533586
687600	587580	758754	673871	787731	529478	522968	818932	446894	695440	815765	756512	573944	688198	522366	832213	664614	634447	1227420	681204	703766	344878	731212	533217	551006	810970	368995	442550	467525	284602	849978	507329	663754	161640	121526	335641	565413	480278	502290	582948	548476
688800	583895	748498	666476	782896	510672	520347	813350	454478	676914	805782	746747	568497	689948	524747	826746	669530	624139	1232200	673349	688585	347371	741913	556950	556154	816862	367819	442293	472385	285251	850859	507771	667362	162269	121928	338695	578050	481444	501432	591729	563038
690000	580281	736710	660625	779776	494438	519334	804911	465021	657523	797742	736354	563280	694022	526342	819162	677851	614460	1231430	663343	671569	349949	755621	580758	560413	823157	367289	440510	476902	286383	854491	509738	670063	162533	121854	341103	590859	483161	500280	601568	575333
691200	575981	725650	652840	774867	479647	517482	799876	474418	639102	790669	726144	557559	699635	526366	812276	682900	604514	1228730	653435	655270	353915	767470	608924	564778	827521	367806	438123	480843	287645	854155	513651	673976	161818	122406	343226	608304	484605	498853	608558	589083
692400	573677	715653	648293	771464	467148	516454	793096	480533	620764	782594	714109	552207	702662	525511	806798	693534	595328	1226040	644746	637975	356005	782858	636820	572183	834394	366623	435914	486450	287554	854121	517508	677921	161736	121925	345786	623066	482986	500144	615909	599898
693600	570028	704891	641319	767633	455758	514971	789771	486615	604677	775274	702088	548052	702943	525025	799582	693383	586670	1217720	636901	625458	359284	796706	668718	580944	839064	365379	433964	490702	287536	852879	522943	679549	161246	123002	345462	634288	485928	498134	622206	608867
694800	566916	697100	635898	762375	447041	513822	786910	495806	586216	767892	689779	543714	702904	521302	793634	690747	576111	1207370	625532	612599	362296	807682	696502	591293	843509	365248	431462	494563	287166	851815	527270	679432	160711	122824	347384	646146	487779	498573	628522	616688
696000	563269	686668	630340	756496	439702	512736	787098	503602	570483	758158	677420	540546	699371	519338	784876	686232	564523	1192220	617345	598794	365409	819790	725629	601032	848225	365961	429794	499186	286680	849639	532907	677846	160448	122730	348570	660144	487143	495910	634000	624865
697200	558880	679544	627253	750786	433192	513994	787144	511492	554428	752105	665528	536977	700174	516230	775755	681541	553195	1173180	607142	584168	367707	831224	752702	609861	849966	365277	429054	502362	286876	847243	539820	678189	160906	122501	349786	673456	486441	493204	639092	631226
698400	556003	673495	622718	741697	426240	513240	786975	520411	539678	744631	651028	533949	700815	510628	764545	675505	542973	1155750	598353	574650	369546	843827	779040	621976	851653	365224	426555	505699	287023	844417	546330	678112	160654	122903	350049	686758	484668	488357	643992	636155
699600	552901	666434	616998	734140	420614	512878	785808	526324	526116	738072	637684	530318	696340	505454	754934	668946	533958	1136070	588783	562921	372868	855390	803835	637220	855332	364373	424929	509974	286347	839862	553334	677508	160163	122173	350631	696418	483292	483064	645457	640705
700800	547803	658096	611518	726687	414254	511390	782824	530964	513287	729514	624060	526163	691897	499160	743384	660470	525285	1112940	579548	552613	375756	865114	826197	648140	856329	364414	423059	511640	284742	834737	560784	677692	160303	122273	350081	704775	481464	478189	647186	645126
702000	544657	650477	607532	715528	408389	508610	778956	535367	499504	721118	609518	523136	690777	492378	732814	653524	515038	1090500	570155	542726	378277	871303	848505	659762	856215	363447	421734	513977	284799	828486	567937	676009	159933	122055	349300	713680	479209	472164	646973	647540
703200	541116	643956	602453	706449	406779	508377	775817	538407	486554	712629	596531	519132	687439	484522	722552	651155	506232	1066730	561805	533530	380370	878032	864607	672588	853766	361224	418927	516443	283463	821485	575084	674129	160250	121168	347535	721013	475874	464573	646240	649996
704400	536588	636331	597388	695065	402482	505832	772938	539764	474319	705452	584014	514506	686104	480261	708294	642887	495023	1043480	553835	523558	383662	884602	878090	685846	851182	359848	416375	516916	282929	819974	582320	673139	160120	120346	347365	726944	473990	459455	646105	650778
705600	532259	629789	591646	685324	399453	504893	769454	539344	463185	698572	571502	509834	681654	473571	694258	634246	487306	1015090	545142	514352	385364	890417	891003	697435	848089	357273	415639	518410	281297	816584	588808	671506	159495	119687	346258	732745	471747	452591	646016	650496
706800	528466	624591	587375	673416	396372	502365	765555	537788	452651	693312	559172	506425	677080	467862	681275	624352	479231	990220	536773	503751	387053	895848	899960	711335	843462	356002	413599	518935	279542	812107	595818	669780	158547	120008	344686	738568	468881	446809	643078	648939
708000	524150	619680	580475	662482	393277	499642	761949	537280	443018	685582	545732	502565	678489	463206	667912	614553	470580	963206	528198	495714	388532	897614	911564	719185	837689	353878	411381	518970	278786	806802	603943	667628	158195	119030	342487	740556	465964	440688	640165	646878
709200	520233	612816	574153	651963	390860	496971	757468	533018	432469	677045	533598	499714	677449	457744	658246	603282	462386	935920	520651	486818	390146	900114	920387	729882	834154	351796	409194	520465	277048	802399	610426	666803	157099	118096	340621	744425	463031	433836	635261	641978
710400	515347	607706	567343	641339	387334	495406	752056	527761	424470	668750	521694	493846	675237	454041	646071	593445	455046	908782	513322	479460	392460	902430	924289	737260	827400	348642	406870	519182	275204	795180	619662	665129	156587	116593	338381	745346	459656	425307	629168	636510
711600	511654	601722	560851	631020	386548	493998	747401	523831	415620	663511	510156	489299	673631	449976	633826	584286	448820	886256	507074	474366	393661	903503	925478	740501	822377	345603	403926	518823	272834	790558	629184	662947	156046	115566	335735	746406	457542	417509	625368	630083
712800	509149	596189	556277	622640	385416	493271	742968	519718	409035	659815	501071	488082	673124	446528	621470	574538	442892	861404	501342	468027	393255	904387	925106	745970	815466	343359	401654	518129	271540	782657	638578	658694	154672	115190	332836	747926	454252	408462	620954	624776
714000	506135	591719	547966	613106	382912	493249	737794	515379	402315	655356	494024	486113	674481	444304	613941	567066	439271	840281	493752	464173	394470	900837	922469	748067	808500	339921	399503	516853	269554	775921	650225	653812	153834	114247	329702	746348	452065	400240	614443	617116
715200	504362	587956	541569	605842	382224	492482	732256	511774	399377	653596	487612	483978	678284	442196	607651	560125	435338	817843	489300	461098	392989	897461	919166	752434	799505	337610	396732	516228	267130	768488	659659	650174	152718	113310	326204	742621	447372	391373	607479	606594
716400	503838	585186	535434	600226	382644	493075	728608	505435	398476	652167	483890	481782	679128	442139	601568	552309	433010	797809	485571	460117	391221	895795	911970	754190	792488	335552	393901	513983	264135	761305	668539	644633	151247	111862	322765	741303	443649	383886	600522	596584
717600	502837	584158	531971	595073	384530	492642	724004	501599	398077	650847	482364	479271	680385	440844	596778	546354	432382	777121	482417	461766	390498	892570	906024	755263	784747	333448	392209	511471	261537	752918	678366	639852	149938	111531	319304	737086	439210	374580	592933	586790
718800	502253	583152	528251	591988	388976	495318	720983	495336	400980	653874	483477	479558	682559	441562	593087	538959	434072	759579	480226	464072	387972	888602	895264	754096	773990	330397	390818	509177	260068	741655	688268	633207	149601	109701	314725	731796	435728	366610	583106	576894
720000	503571	584204	528068	591994	394500	498332	720320	491961	407616	659812	486314	479730	688138	442085	591512	535151	435601	743119	479042	471852	385195	882098	886828	751812	762193	327405	387637	506452	256682	732631	697124	627850	147860	108606	311664	727758	430388	357874	572123	565743
721200	506482	585876	528554	595261	404392	504133	720168	489462	417859	667303	493872	482164	693258	443546	592879	531744	441615	729164	480635	480220	382910	875157	873474	749681	750367	324833	385634	502662	254366	721792	704759	619898	145675	107130	308276	722302	427260	350169	560831	553551
722400	513156	590532	529814	599070	418233	510324	723263	488312	435830	677998	503350	486986	700425	445559	596971	529888	447995	718329	482468	492909	379746	867516	856683	745876	739068	321771	383680	498131	250830	710502	710742	613989	143955	106410	303900	713363	423074	342376	549820	541465
723600	517805	597421	533122	606822	438109	517508	727341	489077	450774	692784	518406	495605	711318	449575	602674	529577	456943	709423	485980	507982	374805	860310	837529	743379	727918	318721	381037	492891	247296	698874	716525	606922	142899	104997	300046	706635	419872	335253	538243	532066
724800	524290	606195	538048	617484	464222	527460	731128	489201	471926	710827	536126	506862	721373	451600	610182	530401	468467	705696	492438	525644	370233	850314	820636	739562	716534	314843	377881	488370	243716	688039	720560	599100	141028	104105	295852	699677	414006	329406	527046	521911
726000	533014	615348	544433	630916	495690	536988	739238	493407	494860	730218	556770	517615	733935	455114	621351	533034	482523	701771	499685	549045	365882	844126	800749	734206	704302	311884	376490	483060	240418	677175	727075	591486	139049	102608	291563	692350	409796	322288	517975	510920
727200	542714	627502	552988	647325	536076	548248	744513	499458	523624	752676	580726	534241	746041	458810	636351	539457	497781	702123	507667	574190	360348	832999	777838	723800	691388	307851	373978	476414	236240	665086	729229	582062	136946	101730	286991	689015	404052	315587	507289	500426
728400	554357	642133	564812	666941	583477	563123	755854	506325	555927	778858	608499	550784	758834	465025	653498	545447	517447	705562	517526	604439	354864	819325	755253	716153	678670	304377	371878	470086	232476	652449	730304	573208	134782	100416	282065	685386	398672	308992	494641	489481
729600	567599	656318	577820	688574	639504	578245	767119	512749	591653	805669	639524	570262	774210	471505	673073	556180	539399	711799	528163	636440	348954	806925	732215	706018	666355	300147	367802	462576	228201	638302	730204	563825	133239	99749.6	277846	678308	393128	303658	484472	478900
730800	583863	672495	594391	712516	700961	595863	779861	520334	630812	833403	672316	591238	790098	478444	694154	564565	560941	720002	540784	670707	342275	793305	709278	697532	653746	296521	364844	454211	224072	624244	729720	554172	131538	98450	273057	670144	386786	298974	473439	468179
732000	602333	691247	611841	738732	770062	613925	793692	530764	669812	861924	708425	612614	800358	486673	719210	578051	585016	730036	555937	707387	336043	781619	686718	688937	641632	292163	360124	446402	220420	612964	728534	544289	129232	98068.4	268616	661830	380906	294566	463079	457401
733200	619502	709301	629988	766332	840182	631993	809507	541627	714073	893340	743623	636719	813750	495796	746066	591701	607547	744059	571601	745566	330351	767765	664562	674776	629206	288164	357332	438493	216806	601601	726094	534784	126930	96991.2	263594	654380	373979	289961	453318	448512
734400	637411	728904	649064	794112	910611	652137	828236	554031	755605	926496	778026	661233	827725	506204	772502	608274	632068	759666	587281	785949	323556	754008	644184	660710	617169	283076	353728	429779	211993	587827	719192	525928	125405	96383.6	258982	646296	368208	286100	441929	438432
735600	655070	746640	668937	821372	980884	674048	843389	564857	795094	957956	811650	683043	840706	516496	795932	624602	653649	771963	606828	814873	319694	743729	625902	653486	613000	281765	355069	427989	210083	587764	717631	522722	125625	98128	261745	649006	374958	287379	444744	431558
736800	678602	748990	655732	828419	968588	695843	868138	552250	786475	961687	788038	646224	822579	517295	750808	616476	619993	720999	617943	743050	326018	742474	577054	637343	611982	274126	350360	408562	204676	577796	674616	492908	121540	95428.8	256258	622400	361335	279040	432019	402007
738000	672328	703394	585940	752788	857468	681245	837408	505686	703784	890996	688418	563368	745396	486800	651009	563116	546780	628271	586044	623823	312616	686931	490947	576711	565897	246796	316269	355228	184527	524895	572356	425452	108686	85089.2	231676	548660	318888	249914	387586	346361
739200	606962	615115	488994	613362	730443	611788	741142	431651	580555	772544	553434	466971	637532	424704	549296	483147	467400	538648	524740	529041	281635	606474	418668	498665	500913	216196	276600	305842	161114	464917	475446	365860	96805.6	75450.4	207808	476372	283769	228500	348872	311806
740400	551540	561931	443948	538897	666942	570387	689630	393539	527402	722701	504025	436546	598691	392358	514392	446992	440220	508177	502627	506331	264514	563264	383406	455504	468248	201780	256254	283904	149516	433490	428918	337128	91522	71684	196727	437899	267046	215589	328076	291185
741600	526538	534625	425117	508068	644959	554556	664020	378869	505404	706513	481891	427302	584863	382433	502355	434066	433452	499498	498812	497538	252152	533046	357274	428682	447834	193949	243960	270185	142011	417323	406012	321795	89135.2	70167.2	189557	416647	256797	207344	316952	276339
742800	519338	518880	417660	500195	645120	549587	655551	380202	505454	711649	483846	429439	585446	384580	504431	437799	437329	504913	504400	500865	243788	513937	341779	414193	436536	191198	237346	263796	138506	405364	395495	311565	86926	68791.2	184883	403377	249495	200474	306413	265378
744000	522586	516573	425358	509831	680107	558602	663462	393055	525311	723331	496650	437464	593726	391581	518143	450992	450532	524395	514959	519176	237384	505984	335998	408548	430641	189198	233573	256488	135298	395920	385069	303828	85450.4	67436	181088	395236	244891	199664	300747	262306
745200	541935	526823	440567	534491	722979	571352	677150	414354	551718	737627	514709	452185	613201	402758	545225	474324	477732	560198	533402	547899	236308	499767	329672	403386	426268	188529	230236	249845	132897	388714	379002	300115	85298.4	67078	180556	393684	243062	200044	296487	258768
746400	567269	537383	457167	558663	765384	585561	695627	447240	586397	765728	543177	479895	644832	424111	581756	506380	506713	596578	551840	574124	234785	493503	323278	398090	422506	186949	228354	246864	130820	386342	379197	298482	85574.4	66737.6	178773	391247	238738	198876	290995	254222
747600	594090	547410	473214	577816	821194	601144	724278	491266	629276	795204	575422	505924	673915	444203	615888	538883	533055	635187	571231	603153	233326	490812	323602	392373	424261	187578	227987	246673	129296	385310	380071	296734	85000	65540.8	177208	388902	236141	199358	286511	254252
748800	626166	568373	501114	615336	888632	622529	750483	538871	671273	819821	604374	528756	704283	463264	655550	569043	569892	688062	594441	647584	234123	492137	324391	391221	425421	186833	226778	246377	128275	381382	374711	296356	85623.6	64776.4	177946	389707	236380	202986	286695	253412
750000	660584	584968	522004	642727	940060	643363	779485	590497	709141	870169	647716	581872	766212	500756	732447	625510	642662	802126	645587	763986	249183	537318	371016	427916	477159	203650	260529	297409	144778	449932	476022	366477	105668	79240.8	219523	489552	298114	276629	353269	343126
751200	921603	842365	857576	1062200	1631210	894634	1129060	953224	1253070	1339200	1164540	1036220	1253020	783646	1287530	985181	1119440	1477530	887072	1363170	317008	684758	538394	565590	582056	252742	325517	376169	183176	529185	630880	453052	122308	91554	246177	587284	325522	312754	389843	387826
752400	1126740	986887	1087150	1399050	2136360	1015960	1189930	1137430	1571250	1409790	1476080	1215570	1358640	880036	1490620	1122830	1244360	1734530	904866	1577170	294363	637382	533465	541277	528695	250210	313980	360936	182634	493292	630519	442338	117614	89191.2	229432	571518	301624	288756	367026	373040
753600	1122850	988314	1122730	1439860	2160670	994320	1184540	1137070	1580990	1376070	1531810	1226540	1342460	892015	1530860	1155770	1247570	1801770	903335	1621320	272630	606095	505580	510379	489886	246190	304510	338937	178211	467974	598272	430655	115513	86304	219445	549154	288748	274465	351125	353914
754800	1104190	994180	1126430	1403630	2068650	977480	1203290	1089550	1515200	1387090	1496090	1205410	1317690	886104	1523930	1164890	1226870	1787960	920658	1601320	255604	583411	472554	478906	469276	239977	296145	315328	175484	452890	562272	416088	113340	83192	215118	521670	283252	266605	338966	339906
756000	1086380	1015890	1124710	1346210	1919340	986453	1224600	1025230	1443890	1404720	1445590	1188390	1291570	876104	1490040	1169420	1194190	1741230	938262	1584660	242302	563266	444942	454782	456043	231429	286956	298349	172302	439290	530467	401441	109666	80948	210612	495957	278239	265460	329298	330795
757200	1075670	1029000	1118880	1288990	1759540	1005370	1233320	966233	1387290	1410490	1400490	1174160	1270220	870756	1451830	1168700	1165920	1708840	947261	1553210	232688	544386	423016	432516	443358	224981	278219	289578	168008	427765	508514	385556	105751	79660.8	206475	474449	271483	266487	320462	322093
758400	1066120	1034920	1106960	1240800	1617000	1014070	1225340	921190	1339380	1399260	1360200	1167120	1255530	864581	1422700	1165630	1146590	1694150	945557	1519870	223834	525415	404788	413757	431697	217673	269018	281295	162320	415607	492330	371626	102208	78191.2	202186	458628	264705	266516	313282	316588
759600	1053180	1033810	1088480	1202090	1495650	1017210	1211550	891091	1295240	1380340	1330830	1149510	1239250	860113	1397560	1168620	1127170	1689930	942191	1477210	216995	509047	392440	397252	421027	212874	260719	277106	158217	403228	480678	359312	98909.6	78118.4	197078	448315	257789	267572	306336	313015
760800	1034740	1025680	1067900	1167730	1391120	1012100	1197350	872760	1255670	1361590	1302390	1125760	1217240	853353	1375480	1174010	1111040	1695610	938847	1432980	211891	498607	385027	384259	412387	207996	253138	274947	153859	394109	471331	350312	96608.8	77459.2	193483	442189	253045	269557	303093	311678
762000	1011650	1013300	1043770	1138060	1302480	1003070	1180020	859373	1215890	1342520	1272440	1102770	1198100	846432	1354640	1177720	1086150	1707770	932620	1384270	208695	491248	381603	374299	407485	203838	246061	271726	149183	387413	463024	342529	95013.2	77734	190191	439652	249758	271808	301321	311793
763200	989537	1000630	1022680	1107680	1225520	993657	1163010	845840	1174310	1318390	1240200	1077000	1172920	835622	1333810	1182160	1063260	1720520	922354	1333830	206266	484236	383393	365260	404735	200267	241181	267604	146666	383936	456966	338217	94127.6	77787.2	188500	438194	247708	274826	301919	316024
764400	963907	983482	998989	1078060	1157060	975778	1144800	834893	1135640	1293220	1208660	1051880	1149620	823614	1304060	1183740	1038780	1734180	911474	1284700	204914	481116	388227	359992	403405	197441	237710	264420	145834	381024	452153	335420	93598	78513.6	188314	439517	246492	277586	303621	321096
765600	936989	963279	973175	1054510	1093900	956888	1124790	825902	1097640	1265790	1182510	1028410	1124280	808387	1272050	1174320	1015720	1741630	899842	1236780	203808	481535	393277	355290	405378	197002	235390	261945	144039	380380	448581	334861	93662	77987.6	187690	444094	246777	281111	306506	327973
766800	908945	944402	949370	1030250	1036940	935045	1104270	816899	1063110	1234400	1156540	1003970	1096250	791253	1236620	1160280	990296	1743410	885474	1191410	203489	484275	402689	351248	409208	196393	234940	261972	144022	381453	444215	336130	93388.8	78576.8	188589	449465	247663	285290	311421	335851
768000	883330	926712	923155	1008400	982641	916736	1084840	806238	1027110	1202630	1131430	980672	1068660	777695	1206960	1143090	966039	1734210	869718	1146110	204018	488810	412748	349885	415275	196636	235861	261888	145003	384048	442210	338570	93620.8	78578.8	190706	456537	249844	289025	317127	345138
769200	860834	905755	899526	990520	933594	898656	1066920	795398	991034	1169190	1105860	956336	1039530	758853	1176890	1120140	939284	1717410	853114	1100860	205053	495032	422722	350600	422008	197716	235900	263943	147135	388110	439920	342119	94546	78967.6	193184	466716	252509	293127	323220	355684
770400	840007	888835	873474	971723	886748	879848	1047240	783915	955304	1132950	1083000	931454	1014120	740654	1149560	1094720	912513	1685630	836146	1060570	207887	502582	435146	353187	430341	199636	239892	266046	149027	392950	439762	347111	94973.2	79640	195768	476920	255521	295954	329566	366265
771600	818818	870064	848262	950698	846286	861286	1026740	772601	919842	1093110	1058270	905592	985173	718842	1117380	1066280	884969	1647640	818169	1017830	210171	512882	450710	355733	440228	201628	242398	270435	152417	399530	440384	352827	95745.6	80724.8	199389	488210	258837	299796	337043	377753
772800	798182	849941	822396	929270	807802	843441	1007000	763141	883262	1059760	1032540	880429	955748	699294	1085870	1040170	854586	1600580	799698	977266	213353	523281	467787	360497	451197	204326	246479	276957	155508	404256	441440	359833	96506.8	81821.6	203535	499345	264152	303118	345213	389188
774000	778434	832091	798635	907726	771858	825934	984593	752346	848546	1027600	1001080	855920	925932	679447	1053070	1012360	827374	1548550	780400	939129	216743	534092	485264	366328	461491	207366	251828	284529	159225	412516	444087	366730	96518.3	82948.8	209301	511373	269939	307267	352662	400730
775200	756210	811448	775774	886881	737380	808914	961987	741023	815012	996260	967874	828985	898439	661375	1018460	984990	801933	1491070	761468	900903	220753	546400	503694	374099	472691	211842	257968	292484	163951	421067	446972	374020	98079.2	83637.2	214575	524011	276465	311838	361030	411333
776400	735652	793098	753949	864673	708023	792323	939206	730873	782037	967338	936363	806036	871746	643043	982462	955801	776938	1436390	741784	866578	226130	560560	523756	383793	486776	216825	263763	301328	169725	429108	451565	382028	99218	84710.8	220379	536536	283497	315721	369016	423637
777600	717072	774385	731861	842948	678288	778412	917220	724053	752177	936388	902362	783576	843988	624123	950908	928701	752783	1380330	723985	834078	231983	575349	546087	393843	501707	221447	270934	310132	174587	437740	456196	389484	100289	85716.4	226461	551199	291107	319395	377920	435154
778800	698452	755628	712523	821949	652554	764024	896695	720866	721116	907278	871440	760704	815928	605753	916892	901636	728807	1323560	706531	802089	238004	589375	567488	406148	514292	227074	279966	318078	179291	445714	460855	397827	101952	86648.4	232101	565832	298830	324325	385138	445935
780000	678215	738492	692011	801396	626813	746664	873403	712714	690151	879190	841065	738815	793782	588395	885410	874970	705356	1267880	687898	773619	244113	605155	590861	418211	525796	231475	287953	326228	184217	453805	466496	405912	103050	86986.4	238692	578948	306530	329197	391316	457561
781200	662655	717750	672666	779549	604344	732758	851685	707740	663898	850687	811714	720131	770562	569923	855225	851466	683344	1216720	670670	746921	250503	621875	613560	430706	536703	235643	294872	334779	190076	460596	473162	413984	104076	87298	244268	592416	313426	332802	398290	468270
782400	645545	697885	655314	760163	582740	720421	833634	700440	637025	824791	786757	700124	749806	555793	822206	827892	662371	1161170	652954	720249	256854	638410	637115	444001	545567	241767	303406	343374	194544	467688	481882	420607	104927	88524	249220	606278	320615	337742	403881	477398
783600	631891	678745	637969	738891	565263	706114	813621	690437	612049	799784	765594	683078	727083	539913	795028	804713	642854	1109750	636784	695889	263144	656826	660814	458790	554667	246465	311119	350374	198278	474109	489848	429024	106136	88566	253935	618088	327824	341322	409189	487462
784800	616534	660926	622449	720079	547117	694206	795973	682293	588480	776646	739459	669985	708953	527404	766686	782533	628280	1060330	621722	673603	270068	673995	684818	475208	564556	250849	318662	358119	203042	479046	499847	435836	107238	88785.6	258294	630580	333906	343888	412264	494917
786000	603436	644008	607859	703443	531999	681357	778057	671716	567210	753105	715854	652980	691796	514048	740902	762340	609804	1012930	606985	652268	277496	692012	707611	490303	570610	254996	326206	365230	206620	483713	510510	442613	107740	88947.6	262137	647372	338766	347279	415291	502816
787200	592316	627651	592921	686658	517929	668188	760804	661242	546167	731185	692048	636638	677166	501518	715613	741440	593083	968837	590912	635132	284792	707101	729358	508312	578313	258519	334421	372251	209444	488624	522122	448369	108302	89249.2	264558	660474	343912	349980	417806	510898
788400	579955	613233	578562	668396	504185	658733	741976	650508	528659	712591	673161	622747	662868	489954	692037	723718	578038	927537	578352	618701	291541	724603	753454	524215	584374	262047	339668	378889	211057	491596	534415	453010	108918	89465.6	266930	672386	348044	352123	419004	519089
789600	570906	600541	567032	653387	490315	647805	726805	638580	511729	693151	651706	608520	648056	478227	672858	706892	564449	888670	565006	603285	298183	739191	775891	540230	588427	264722	345750	386044	213235	495083	546752	455797	109766	89745.6	271291	684716	352284	354307	419140	525201
790800	561034	586680	555691	639688	480243	639638	711118	622761	497641	675834	634248	596789	634146	468513	654082	689884	553888	852086	553381	590370	305475	753837	797001	555004	592589	266314	351190	391806	213921	498680	563640	459230	109530	89717.6	273936	695605	355738	356076	420036	531196
792000	551269	576138	546336	626454	470564	630853	695545	612339	484742	660647	617789	584895	620769	460781	639769	678546	546443	819369	540871	577916	312560	765783	818057	572713	595946	269282	355587	396392	215009	500165	579164	462861	109798	89660.8	275197	703610	359062	357742	420073	537528
793200	541388	565869	536264	613142	463556	625002	681315	600276	473949	645432	603002	575513	610497	452910	625104	665478	536355	788559	531531	566115	319069	779790	835879	587733	598493	270083	361360	401990	215128	502486	595767	464151	109849	89488.4	274730	712586	359387	358684	418228	541756
794400	533519	556419	527086	599857	454733	617636	666976	588774	464682	632383	592340	564435	600151	444423	611592	652548	529032	760005	520692	557550	324939	789171	853776	600263	598429	271296	364761	408739	215371	504634	613850	466136	109489	89984.8	274619	719230	361246	358677	416110	545012
795600	527531	548716	518889	588254	449184	612809	653543	575554	457314	620426	580010	554674	590872	436058	598675	639618	522230	732575	512072	550571	329763	798668	870013	611253	598589	272348	368797	413444	215137	506196	633596	467586	109662	90029.6	274424	725894	362627	359386	413539	547090
796800	519686	539830	511491	578265	444565	607707	641784	564417	450669	610785	568785	548180	583491	429563	587629	630762	515184	708296	503684	543430	335303	808302	883830	622024	597632	272571	371306	417496	214890	506604	651215	469411	109746	90026.8	273999	729952	362006	358761	411817	550952
798000	515452	533316	504993	570003	440929	601790	630347	554668	445788	602070	560294	541618	572524	422113	577922	621472	510734	685822	494841	538344	340537	816682	898605	630306	596731	273691	374103	421447	213904	506164	668978	469543	109299	89580.4	272180	733853	362327	357853	409219	551621
799200	510291	526833	498333	562932	438381	596413	619052	543112	444934	595078	553794	537726	563724	416852	568875	610318	507240	665546	488708	534534	344608	821064	906508	639240	594002	273933	374095	425033	213628	506074	685678	469432	109022	89480.4	270476	737697	360985	355867	406246	553293
800400	506378	519757	492411	556996	439772	591745	607791	532278	444361	589035	549676	534866	555154	414880	563434	602306	503822	646526	481492	530191	349190	825054	912661	644111	591384	273737	375752	428175	212659	504820	700919	469832	108699	89347.6	267865	738287	359174	355220	402589	552996
801600	501602	513945	488200	551379	441640	586646	598195	522792	445856	583566	545584	530765	548114	408694	558276	596626	503070	630676	476433	528905	351443	829215	916670	648586	588656	273936	376203	430914	211459	504851	715238	470185	108730	89225.2	266142	740931	359007	353944	399965	552044
802800	497538	511390	483910	547860	445553	583212	587747	513096	449058	578564	545427	528583	544098	405135	553401	588219	504618	615541	471853	527848	353859	832475	918229	651512	584664	272677	376267	433686	210640	502324	728254	469758	108614	88826	265795	739426	356550	352858	395798	551167
804000	493522	507011	479505	546669	452486	580302	579526	505861	454229	575611	545898	526425	538032	397983	550502	581666	506388	601141	466234	528850	355878	834570	917702	655642	578556	272146	376353	436459	208714	501727	740444	468528	108643	88444	263838	740192	355084	351248	392156	548342
805200	489091	504907	475797	545414	459318	577338	570615	498396	460815	574470	547658	526581	533024	392944	547198	575701	507288	588241	462738	527969	356850	836719	910874	657851	575638	271598	376841	438792	207111	498774	748774	467820	107845	87984.8	261536	738764	353307	349369	385434	546550
806400	485803	501221	473172	546163	468014	573201	563982	492408	468785	570904	549936	527014	527475	388972	544580	569354	508424	577154	459236	529027	356841	835587	903182	655836	574128	270955	377288	439768	205851	496920	757547	467824	107662	87488.4	260224	737228	350075	346645	381228	542403
807600	482924	498802	470684	547193	478795	570521	556420	488180	477036	569888	552133	529767	524578	385153	543274	564266	508868	566315	456168	531170	357444	834596	894491	653086	570335	269497	375878	440989	204169	492808	763902	466450	106494	86826.8	258236	734625	348157	344244	378120	538902
808800	481376	496986	468290	548552	493761	567425	551302	483524	487398	568672	555995	531674	521234	380620	541150	558051	511162	556914	452956	532645	357756	833186	881170	648800	565042	268268	374853	441038	202711	488270	770145	464526	106161	86598	256748	730846	344674	341714	374848	535570
810000	479720	496011	466590	552782	511482	564673	544327	480895	497593	568500	558958	534310	517572	375936	539117	555236	514222	549814	449929	533141	356731	831291	866965	645972	561841	266277	374212	440379	201087	483093	773841	462824	105255	86432	254141	727650	341810	340049	371313	530353
811200	474668	496173	465744	555476	531266	562931	538934	476118	508430	568126	564501	537853	514097	372415	538908	552176	517870	541838	447452	533330	354820	829554	853794	642735	556930	265587	373125	438845	199988	478732	775486	459975	104143	85132.8	252127	724532	339119	337706	367481	525066
812400	471597	495148	465362	560481	553221	558869	534090	473324	519901	567782	569580	540975	510738	368925	539214	546836	520421	535949	445058	537096	353564	828875	840754	640474	552468	263665	371622	438450	198697	472056	777743	458271	103564	84532.8	250227	718178	335732	336728	363928	519441
813600	469586	494779	466550	565182	575140	558623	528056	470808	529896	568586	574767	544842	506857	364930	540475	544014	523372	532923	442482	538021	350713	824110	827671	634833	546950	262534	369541	435886	196936	467219	777860	455586	102057	83694.4	247628	711837	332924	333909	359501	512890
814800	466902	493669	467936	569839	597929	559016	522872	471211	540282	568694	579596	548446	504789	361385	542010	540628	527836	528861	440323	541526	347850	819191	811816	625290	541348	260546	367366	433180	194807	460543	776994	451520	101064	83106	245643	706352	330795	332007	356883	506663
816000	465337	492906	469073	574762	623597	557936	519791	470117	548890	569085	584316	552835	501032	358918	542856	538312	531040	526581	437660	543681	344645	814347	798183	617085	536252	257995	365306	430845	192608	454527	774525	447051	99893.6	82805.6	242833	699964	326460	329745	352962	499757
817200	464172	491483	470793	580222	648443	556731	517130	470252	557704	568928	589586	559560	498127	355773	544178	536096	535052	525496	436444	547740	340838	808093	783607	608283	530266	255939	363927	426802	190938	448908	770058	444043	98781.2	81250.8	240678	693572	322376	326767	348391	493358
818400	462475	493452	473723	586190	671584	558746	515396	470919	565060	570963	593440	564862	495891	352339	545820	534540	538796	526470	435289	552918	337968	801296	771216	598595	525398	253515	360566	424620	189098	443692	765994	438973	98053.2	80679.2	239113	687364	318778	324520	344779	486542
819600	460549	494094	475059	591124	693543	559802	511453	470160	572953	572221	599761	571832	492024	350271	547729	533024	542260	528882	434277	558782	332529	793070	756388	589454	518881	250410	357631	420664	186846	434891	762675	435181	97270	79894	236910	680070	316288	321498	340108	480401
820800	458782	495464	479560	597822	715654	560788	509861	472844	581176	573708	606439	578595	489859	348332	552306	533435	546481	532796	433194	566982	328712	783881	741090	579841	514935	248642	355448	416886	185094	429419	753142	430544	95455.2	78454	234320	672217	313269	319041	336158	473421
822000	458678	496176	483560	603074	735702	563016	509665	473430	587972	576323	611389	585376	487898	347479	557760	535672	550647	541444	433592	576705	323534	775410	725225	569084	509775	244965	352407	411124	182740	422120	746248	425923	94816.8	77994	232004	665631	309674	316421	331751	466807
823200	459631	497972	488752	607780	752478	563636	510128	477282	595007	577033	617792	593408	486520	346831	564985	540204	556264	552075	433340	586890	318567	766571	709307	557720	503921	242614	347763	406950	179928	414935	737558	421160	93508.4	77274	228907	657549	305308	313560	328031	459616
824400	460282	498890	493516	614466	768877	565950	509885	480236	602599	578977	623658	602353	486395	347727	572305	543587	563434	567834	433254	598348	314562	757997	693066	547756	498906	239886	345034	402271	177850	409454	729410	414223	92577.6	76486.8	227230	649339	301642	311358	323127	452744
825600	461186	500275	500078	620153	783764	567710	509854	485319	610704	581852	629300	612906	486598	349137	582321	549499	570253	584172	434442	610514	308638	748135	676445	535631	492490	236530	340366	396730	175782	403862	718439	409550	91404	75852.8	225408	641860	298498	309869	318317	446382
826800	462001	504275	508352	624842	793308	570658	509919	488827	617816	584778	637754	622991	488963	350876	593977	557017	579521	608454	436398	624295	302578	739343	661020	523040	488256	233755	336657	389676	173181	398425	709576	405243	90264	74827.2	222288	634223	295318	308327	314534	440150
828000	464784	508118	516229	631503	799272	576081	512346	495341	628302	586872	645460	633977	490785	353394	606878	567614	591149	635810	438407	639393	297375	729055	644818	511173	482720	231196	332614	383932	170778	392478	699264	399743	89087.2	74201.2	218889	626533	291920	306194	309568	432309
829200	468191	511537	525395	638662	804340	581747	515269	503495	636541	589467	654718	646914	494842	359388	623345	578677	603684	668337	441022	655704	290839	721938	628746	499887	476238	227665	327656	376896	168834	388168	684508	394562	87869.2	73542.4	216674	617351	288369	302855	305958	426454
830400	473231	516578	535593	644907	803602	589270	520098	513086	647560	592958	665612	662822	498878	365884	639714	594225	619410	707708	445816	672962	285739	712597	612584	487602	471898	224938	323365	370735	166453	382506	671829	389699	86941.2	72890.8	213904	607595	283731	301432	301633	419722
831600	478670	523120	546623	653510	805125	594928	524910	525420	659352	595134	676584	679464	505266	372087	659243	609950	636090	753276	449452	692019	279295	700748	599320	476379	465974	221582	319166	363370	163816	376905	659260	383738	85920.4	71870.8	211076	596310	280712	299719	297414	413447
832800	487573	529112	559667	659490	803301	602998	530257	539192	670651	597912	690160	696732	513463	380611	680286	628239	650742	799886	454243	711917	273499	689488	584536	464336	459866	218041	315144	356723	161210	371612	644839	378110	85212	71317.2	208823	583056	276902	297266	293898	407528
834000	495829	535535	572386	666757	803290	613872	538332	556746	686148	601733	705405	715459	523049	388120	702249	649110	669965	848444	458856	732710	267052	678238	569352	453216	455756	214871	309741	350159	158956	366774	632603	372866	83839.6	70392.8	206616	574574	273996	295788	290712	402053
835200	505289	544885	585167	675821	798846	623725	546372	576081	701198	605112	720960	735282	535298	399819	727076	672652	689513	900799	464978	753981	262150	668211	556898	442431	450520	211355	305165	343479	156179	361166	620908	367466	82729.6	69461.6	203744	567131	270514	294612	288221	396726
836400	516494	554597	599318	684042	797766	635098	555490	595782	713824	607394	739410	758035	546553	410972	752696	695653	712327	953176	471353	774899	255320	656731	546455	431351	445990	209649	300898	337268	153704	355427	610321	361298	81908.4	68629.6	201793	562895	266481	291895	284821	392200
837600	527563	561936	614852	692548	796086	647826	564857	622447	730280	610607	759195	780186	559277	422191	781996	718912	735654	1012200	478576	795760	249569	647137	534617	420817	441048	205799	295094	330338	151487	351482	598026	356420	81426.4	68369.2	199270	556609	262372	290045	281996	388162
838800	540390	569130	630086	700538	794099	660779	574876	650286	746658	612764	779380	802675	572678	434610	810181	741269	754480	1071050	485275	817264	244426	636443	525026	410005	437019	202998	291593	323527	149361	346282	586912	350907	80089.6	67369.6	196612	548836	258627	289044	279789	382866
840000	553986	577158	646478	709483	793464	676484	584594	679844	762975	616798	801599	828249	586246	446592	839778	762639	773744	1131340	493560	837798	239055	625338	517208	399444	431776	199918	285430	318144	146760	340408	574489	345491	79348	66627.2	194014	542725	255374	287575	277731	379172
841200	568749	585466	664632	717157	788853	691666	596622	714968	778068	617883	819481	850114	601497	458886	867900	783678	793241	1190090	500379	854293	233964	614691	509606	390345	426879	197098	281501	311633	144598	334908	564020	339334	77681.6	66657.6	191471	535829	252426	283752	275398	376776
842400	583599	594728	681143	724599	794373	708396	609472	748998	793018	618544	838787	872852	619160	469701	896931	801260	814545	1240880	508734	870787	228884	604628	503429	378984	422485	193971	276639	305334	142601	329676	552390	334092	76707.2	65576.4	189358	529985	248609	278722	272699	373309
843600	598125	601361	696750	735100	795409	726311	622597	782968	807773	620809	854794	891663	632661	480340	922129	818942	832768	1283380	517993	882977	225731	595805	497709	374335	423172	192037	274374	303160	141984	331781	545326	332722	76972.8	66758.8	191830	532239	253444	281395	281061	374651
844800	617711	600937	689500	732603	764970	742388	649775	783372	786604	619632	831438	853379	637249	488026	864629	792262	781363	1171180	527445	800018	233010	605320	476624	379760	429985	187388	267520	294549	138446	334983	508978	320356	75538	66270	189971	526794	247960	271528	282351	358564
846000	612877	566327	618432	671120	691885	715569	644476	713587	690070	580011	719838	746206	593322	462852	756663	710376	679792	974341	505415	675952	226670	570657	432958	360537	402688	168621	239755	260051	125656	312230	441050	282921	68426	60256.8	172156	484228	219103	242666	259444	316186
847200	559844	495157	521409	560496	580484	643944	581344	612408	559815	507648	576956	623585	516700	401985	640384	604930	569136	830484	457464	572109	206054	509646	377443	321692	360354	146958	209253	224501	109953	280133	373796	245389	61769.2	53574.8	154888	434748	196132	221962	236523	286236
848400	513626	450839	473673	497038	525471	606016	548000	578260	503719	475782	518133	576316	491660	371191	597062	557951	527901	782590	435628	534427	193952	474838	349354	299454	335996	136656	194177	208714	101588	264730	339314	226404	58011.6	50936.4	147766	405813	183098	210830	225325	268524
849600	489886	427735	449968	468257	500181	589369	527424	567459	479521	457639	488511	554192	481064	358542	577652	536864	509767	763581	427496	517035	186317	450423	332145	284811	320893	131027	184270	199316	96642.4	256110	321834	216764	56348	49134.4	142226	389619	176766	202046	218359	256788
850800	480944	415038	439814	457083	491582	584615	521611	579441	476449	454196	485584	548919	478984	356008	570569	535898	504770	765645	427491	505979	181665	434770	320385	277739	312296	128319	180041	194918	94284.4	251252	310532	211238	54992	48208	139914	379360	172137	197310	212695	249355
852000	481488	411424	445098	460781	499285	592493	524667	603291	487858	453382	490887	551416	481178	358029	570509	543015	508162	782420	431849	511157	178673	427942	318682	274280	307720	127675	176273	190345	92971.6	247287	303713	206276	53647.2	47124.4	137636	371444	170194	196318	210290	246948
853200	493815	415205	454608	474695	511232	602842	529620	631757	502263	453863	498194	558327	488686	362085	585664	559383	525998	825168	440952	520968	177498	421725	317296	271261	302979	126120	173004	185831	91412	244329	298979	204210	53688.4	46671.2	137348	368917	169103	194774	209595	244434
854400	509072	419299	463610	489646	526282	610957	539149	672290	521270	463029	517257	582938	505361	374306	602480	585677	542190	857540	450148	530803	176101	416918	317908	268639	300806	125200	172937	185563	89983.2	245296	299877	203222	53385.6	46286.4	136135	366994	167217	194173	207950	243340
855600	526098	424926	479890	506584	551099	624110	556773	722736	549296	471546	536527	601720	519934	385810	620050	612366	561192	886898	459436	545342	175242	416433	322476	268119	302715	125148	172259	185070	89557.2	244388	298377	201087	53320	45954	134637	365350	166744	195056	207278	244566
856800	547699	437318	499496	529771	575442	639604	573070	767418	571160	479509	554922	624476	536064	396584	642151	635874	584420	934723	469977	568165	176838	416412	328302	268254	302418	124857	171399	182952	89103.2	243784	297134	200305	53496.8	45437.6	135033	367418	167320	197990	208495	246606
858000	571464	445586	515893	546838	595097	651232	591920	823276	594584	496892	586624	669843	579234	422837	705779	687254	645764	1075160	502423	654268	189388	453805	371902	291838	340670	137361	199100	221376	101398	289118	360659	247294	64683.2	55078.8	167476	451930	212938	267939	257649	330096
859200	775978	624528	790556	847308	928928	883827	847749	1338810	974212	695381	1003850	1092040	904154	630032	1144230	1042250	1078170	1892800	655184	1081500	239728	562660	545597	369638	419389	173118	253272	284038	130102	338222	484161	299118	74248	63593.2	188457	534721	234268	295348	276932	373409
860400	918208	711963	959894	1061300	1119960	990458	861300	1549950	1180250	676016	1218490	1233610	945558	678687	1284670	1144110	1193120	2067000	653404	1210950	223480	521739	571699	348516	388795	175569	249515	276784	132834	314211	502382	292586	70720	62188.4	178982	518879	219974	275724	255384	360679
861600	908892	715331	990090	1065940	1112010	973706	834883	1606530	1176390	653371	1230190	1248330	930952	671400	1329870	1141210	1201620	2059510	647172	1237020	210334	489811	561281	332315	367708	175368	245732	263505	133060	294982	490897	286300	69454.4	60774.4	173586	494481	212624	260280	237076	347532
862800	912666	725880	1005450	1041480	1077420	963920	849358	1593040	1137130	657475	1198150	1244410	932485	671378	1340370	1136630	1195420	1956350	660652	1241240	200472	470080	543218	318790	357066	172906	241620	252173	132761	282986	473463	279426	68472.8	59254	170572	471402	209109	248430	225910	339534
864000	919477	743914	1031260	1013100	1035660	975380	870675	1572160	1086330	662125	1157960	1233240	936040	679240	1331150	1135350	1182290	1857400	673364	1239460	194663	456733	530022	311273	351054	168688	236400	245779	130766	274478	455794	270833	67210.8	58494	167993	448962	205524	241669	219153	334525
865200	923338	753024	1052560	986631	999570	993377	886850	1557510	1042680	665367	1116530	1221740	937598	685196	1316240	1124960	1168330	1772740	679203	1226800	191224	443357	517666	305535	344865	164144	228891	241897	128776	267700	442096	263435	65512.4	57901.6	164693	430552	200084	237810	214646	332310
866400	923181	758834	1068400	968100	963888	1006570	902798	1534790	1005410	666850	1081570	1208300	935174	685580	1293920	1108160	1154410	1701890	678436	1203850	189274	430976	513920	302142	336700	161091	221682	239532	124934	261008	433443	255216	63262.4	57450.8	159783	417930	195032	233411	210830	331076
867600	920736	758114	1078350	953457	936522	1011530	916436	1510470	975318	666187	1048070	1192050	927922	678699	1269200	1088300	1138110	1629500	680024	1181250	188960	421629	511622	300119	329147	156805	215299	238749	121466	255087	429519	247134	61336.4	56966.4	156499	410192	190952	230718	206382	331274
868800	913002	755162	1081850	938585	909429	1016000	929378	1484720	945272	663828	1015620	1171190	915063	669221	1241950	1065040	1116000	1564950	680492	1156830	189735	413000	513772	300379	322918	153306	209325	239336	118454	251058	428007	240161	60131.2	56580.8	152362	405697	187846	229701	202506	330602
870000	902549	748412	1076590	921004	885176	1008640	935761	1453940	910689	658348	983689	1146050	899050	659690	1211650	1040480	1090110	1497470	676965	1127020	191443	406826	519026	301506	318734	151008	204691	241773	116513	247194	429994	234853	59419.2	56338.4	149330	403462	184645	230087	199122	332751
871200	885360	739743	1066100	901598	862501	999502	940460	1420880	879512	651902	953453	1121100	881727	647624	1183710	1011350	1063600	1439070	669798	1094530	193251	402710	525908	301026	315214	149043	201488	245755	114126	244725	434394	231014	58582.4	56218.4	147369	401837	183537	230152	196407	333846
872400	869644	728928	1054410	880696	835242	987398	941056	1385350	851833	643709	924570	1095720	862135	634245	1154140	984062	1038140	1383430	661772	1060810	195821	400153	532438	303469	313830	148136	200105	249478	113726	244331	438725	229278	58412.4	55761.2	145208	400426	182881	231464	193732	336451
873600	849601	716819	1040250	859821	806856	975286	935176	1345070	829250	634952	896602	1069800	841060	620697	1127300	956830	1011120	1323410	652062	1028770	197918	399478	541440	306533	313236	147443	200134	253595	112988	243989	443333	227990	58529.6	55834	144888	400014	183481	232653	192711	341283
874800	831359	704762	1022520	841149	781318	961162	929062	1305040	803170	625962	871578	1046630	820253	605716	1097420	928855	986709	1263640	644706	1000680	202056	400605	552913	310405	313651	146818	201004	257991	113688	244839	451637	228099	58411.2	56201.6	144495	400723	184481	233558	192824	346069
876000	813293	693981	1002130	824056	758680	945839	919402	1263020	782570	613448	847213	1026600	800724	590852	1068370	904459	964011	1211460	632418	970647	205636	403430	564576	316349	315296	147490	202141	262972	114784	246048	460510	230178	58347.6	56418.4	145269	403445	185282	234945	193817	349446
877200	793699	682522	981572	806180	739016	929936	907804	1218740	760617	603104	825731	1001240	780068	577726	1040060	879573	942023	1159890	620835	943142	209523	407417	576512	323186	317514	148384	204686	267630	116316	247004	470285	232674	58546	56641.2	145941	406552	188466	237346	195564	354990
878400	773356	669618	961651	791784	721884	914138	896876	1177960	742608	592309	808033	977014	760177	564088	1014250	853778	916334	1107150	608772	917151	214215	412918	585861	329740	322163	149144	208864	273760	118232	248780	479507	235564	58829.2	57625.6	146945	411392	191366	238521	197452	359731
879600	751382	657825	941934	776539	705404	895161	881368	1134980	725460	581893	790269	953780	740045	549378	987321	828492	892299	1059630	596340	892179	220068	418938	598791	337746	326996	151009	212886	278343	120669	249983	491633	239231	58894	58340.4	149487	419916	193597	240534	200816	365019
880800	731770	645515	921104	760743	690100	876147	869645	1095230	708290	572040	774216	927561	721577	537289	960634	803670	869399	1011180	584856	866639	224640	425472	609562	348312	331543	152910	217547	284262	123416	253171	503378	243859	59032.1	58979.6	151506	426447	197463	242799	204023	369353
882000	713122	634041	898928	746850	676784	857933	854885	1055420	692151	561172	757824	901844	701648	523840	935114	781398	845933	967541	570725	843878	229286	433226	618659	358364	336541	154188	223804	289767	126302	256268	515785	248666	59742.4	59810.8	154639	434457	200774	246184	207807	373854
883200	694892	622802	878011	730211	664633	841028	839170	1019150	676534	552792	741196	878386	682789	511350	909807	758172	822262	926632	558480	821038	235048	442391	627338	367305	342713	156822	230484	295072	129462	260064	529698	255653	59828.4	60306.4	157470	444466	206103	248298	212966	378614
884400	678405	611680	858588	715184	653603	823104	823784	983472	663150	544076	725814	858417	664064	499174	885071	736243	803002	884525	545351	798817	240890	450644	634317	373440	348510	159911	236600	301417	132056	263037	545020	261786	60248.8	60971.2	161041	453912	210460	251486	217615	384435
885600	662644	599540	839168	700447	645136	804230	807527	949787	651781	535520	709336	836156	642468	488097	859423	714792	779814	847441	533886	777001	246138	460220	643047	381611	355563	162990	244203	307908	134831	267201	558378	267560	60848.4	61845.6	164833	462495	215523	254584	221883	388849
886800	646362	586089	819636	686991	638337	788080	792536	916143	639220	527366	695967	816005	621938	477684	836911	693524	759992	813580	521495	754112	252031	470927	648410	386748	361954	165201	251580	313758	139005	271202	573998	274512	61109.6	61886.4	168554	472040	220797	257728	226603	394731
888000	631249	575628	799742	675207	634424	769890	777231	888276	625426	519742	680764	796548	604483	466178	811844	672477	741182	782291	508586	735434	256852	481291	651448	390341	368701	167950	258838	319725	142176	274432	586679	280213	61657.2	62607.2	171895	481352	226305	259708	231400	399193
889200	614468	564381	781136	662328	630566	751898	761152	860712	615698	512574	667973	778412	587836	457117	790832	653198	721864	752314	497511	716987	263384	491568	655390	392712	374355	170614	267110	324993	144372	278622	599076	286080	61797.2	63043.2	175251	491351	231419	261997	235616	403466
890400	600190	553378	763453	650864	630176	737140	745785	831384	605302	503730	655552	762342	573013	447642	769312	635365	703282	726022	485471	699205	268226	500314	658264	397484	379632	173014	273408	330330	146846	281515	613031	290947	62720.4	63496.4	178448	500638	237470	264554	239983	407362
891600	585950	542393	747184	642526	629386	720917	732501	806404	595475	499217	644343	746406	558072	440098	748633	619859	684344	702043	476450	682505	273408	510301	659375	401862	385490	174686	279915	334816	148832	284275	625764	296528	62893.6	63288.8	181008	510492	242400	266199	245150	411819
892800	571806	533135	731585	633149	633095	708194	719104	781114	587741	493725	631926	732478	544632	432380	729070	604540	667996	680762	465145	667464	277766	520404	660478	406018	388891	176530	286132	338487	150690	286653	636894	301046	63114.6	63406.8	183405	519532	246447	267455	249511	413888
894000	558091	523740	716991	624924	635636	695145	706425	760622	580101	486397	622043	716748	533606	423934	709668	590226	651853	661057	455442	653688	281726	528759	661312	409228	391804	177339	291305	342150	151569	288905	651257	306784	63337.2	63699.6	185531	529222	249749	268548	252950	416763
895200	546248	513963	703886	618253	639896	681147	693066	740604	574193	481387	612510	704363	520434	416197	693291	575718	637621	642976	446364	641947	285442	535707	661020	413467	393501	178540	295406	344767	152318	291428	661438	311464	63390.4	63430	187305	536862	252273	268619	256758	420187
896400	534491	506048	691012	611631	644744	667704	681008	723236	569321	474958	601962	693925	509746	409465	676826	563045	623986	628024	436925	629947	287779	542862	661372	416014	396383	179702	298905	347428	152218	292176	671058	314720	63270.8	63400.4	188678	545901	255046	269064	260106	426084
897600	522459	499146	680434	603344	652410	653343	668851	704824	564309	469934	594261	683792	499362	403406	661740	552149	612071	615624	428069	621308	290007	547967	661165	415924	397575	179092	301358	348299	152529	292678	677897	317052	63905.6	63346.4	189643	552925	258210	268763	262400	429021
898800	511576	491951	669440	598404	657528	641991	656967	688573	560108	465976	585487	674894	488921	397135	647114	544262	602319	605217	420310	612148	291576	552572	660293	417385	398087	179714	304006	348754	152622	293912	684918	319773	64012	63224.4	190811	561260	260435	269092	264850	430600
900000	501156	483821	660349	591444	661547	630563	648128	673312	558090	462568	579420	665356	480188	392445	632311	534681	595127	598432	412289	605270	293475	557533	659195	417420	397822	179700	304315	349316	152304	294312	692584	322333	64115.6	63182.4	191540	566158	261321	268697	267511	432384
901200	492732	476770	650921	587060	664644	621550	636623	661641	554859	457520	572392	658041	471328	387448	617975	527980	585794	594018	404316	600918	294107	560495	657854	417473	397774	178954	305265	348955	151846	294074	696846	325714	63957.2	63158	190728	571913	262149	269193	268806	432562
902400	483191	470830	643187	582111	665369	611564	627350	646786	554118	454255	566584	651783	462788	382889	608078	521512	576380	590244	397453	597006	294891	562771	654672	415570	396805	178529	305335	347997	151470	293332	701673	326891	64119.6	63428.4	190805	577592	262638	268928	270858	435320
903600	474010	465581	636607	577223	665004	601341	617357	635946	551411	450918	561668	645802	456301	379803	596510	516022	568800	589319	391244	594249	293964	563580	652829	414561	396735	178220	304262	346712	150966	293801	704920	328902	63988.4	62834.8	190586	580790	262043	269204	272852	436205
904800	466663	459070	631131	573509	662648	592024	609976	622333	550736	447138	556251	641407	449196	377322	587708	513643	562566	592804	385327	590818	293893	565414	647788	412973	395047	177413	304499	345470	149990	294364	707784	330691	63604.4	62708.8	189965	582762	260968	269609	273899	436255
906000	458032	452976	626408	570334	663229	583026	602672	609550	548916	443608	551734	636491	442629	375576	577310	511461	558528	597765	379664	591194	292824	566118	644317	410209	395017	175687	302925	343252	149186	293558	707795	331203	63369.2	62664.4	188525	584423	260265	270109	275322	437019
907200	451997	449520	622480	565898	657053	575688	594020	599106	547725	438808	546906	634994	436523	373890	569778	509240	555134	606194	374926	591582	291102	564902	639749	407325	393918	174298	301350	340408	148578	292583	707770	332849	62988.4	62416.8	188338	585546	259946	269330	276351	436535
908400	446755	445316	618708	562638	650524	568030	589024	589614	547314	434745	544066	632775	432111	373551	562090	509589	553884	616467	369876	591504	289720	564625	635627	404642	393397	173357	299227	338307	147678	291178	706170	333395	62986.4	62507.6	187830	587523	258208	269109	277014	435487
909600	440207	440426	614862	559577	645346	561547	581720	578075	546092	428693	542752	630608	428178	373073	554907	509000	553073	627919	364014	592416	287442	561524	630788	402018	391210	172083	297393	334252	146893	291013	704919	333859	62768.8	62080	186813	589406	257201	269247	278676	434113
910800	434979	436376	612167	556688	635271	556578	576595	568468	545938	424088	541134	628887	423278	373960	548339	508527	552194	644075	359438	593995	285680	558949	625865	399103	389579	170738	295902	331910	146310	287827	701702	333080	62542.8	61683.2	185874	590401	256420	268208	279231	433272
912000	430082	433757	608978	553746	627391	551548	570601	556485	544426	419862	541150	628396	419598	374026	544618	509168	551785	660438	355532	595543	283153	556596	619239	395017	388200	168432	293392	328393	145662	286701	700542	333686	62463.2	61676	185433	588859	254660	269304	280051	432788
913200	427296	429036	606460	550277	618079	549113	565604	548233	543613	414524	540304	628618	417263	377018	540102	508927	552094	676724	350325	597315	280035	553355	613297	391358	386869	166818	290842	325204	144958	286311	695082	333361	61864.8	61698.4	183560	589985	253672	269017	279796	430252
914400	423080	426258	603577	546419	607426	543825	562236	540037	541843	409532	539846	627908	416502	378265	537348	510559	553428	695140	345763	599064	276938	548978	606380	388068	385064	165295	289253	321247	143424	284240	689711	331185	61466.4	61344.8	182353	590161	251551	268577	280608	430023
915600	420304	423106	602470	543118	596198	539923	558769	533323	542296	404718	542709	626396	414658	379698	533387	512402	555039	715144	341872	599372	273211	545713	602212	384484	383773	164549	287729	318265	142340	282828	684570	332179	61339.6	61035.6	182126	589223	249917	267792	279905	427674
916800	417750	420691	598716	539402	584979	537560	555316	526452	542195	400686	543128	625545	414163	381399	531144	512407	555596	733570	337542	599834	269995	543290	596227	380704	381606	162861	285260	314676	141706	281797	678963	331425	60868.8	60946	180442	589388	248014	266746	279629	425009
918000	415814	417172	595436	534848	575370	535125	551167	520193	541320	395169	547057	624184	414120	382232	529046	514196	555450	752798	333679	600240	266308	539762	589645	377391	379654	160904	281872	310133	140808	280355	673144	329356	60610.8	60691.6	178891	588225	246440	264681	278575	423289
919200	412671	415685	593416	529985	567055	531644	547743	515109	540685	391255	549635	624337	415365	384762	527245	514026	555537	770608	328658	597833	262235	534469	585904	373904	377656	158606	280319	306375	140193	278355	667625	327638	60291.6	60452	178664	587398	244060	264119	278556	420748
920400	411185	411326	587852	525645	559242	527600	544166	513223	539874	386320	552245	624000	415712	387615	527402	514778	555039	789982	324608	596990	258807	529264	580583	368615	375958	157062	277570	303373	139181	275883	659221	325758	59923.2	59926.4	177202	583673	242439	263198	277592	417764
921600	408920	410301	583761	519583	550968	524954	541880	512066	539232	381601	555620	622926	418220	387440	528390	515670	555631	808526	320850	594930	255334	522150	575342	366452	373384	155335	275038	298646	138061	273531	651776	324612	59826.8	59452.4	175734	582958	240698	261715	276928	415278
922800	408513	407178	578695	514522	544324	522352	538160	513788	537949	376862	558557	622506	420030	388939	529318	514880	553964	825980	316548	592070	250712	516453	569995	363744	371016	152778	272747	295168	137366	271545	643829	321121	59555.2	59052	175070	579258	238428	259097	275275	411922
924000	407282	405280	573647	509997	538498	522907	535655	514665	538600	370322	562985	622265	421995	388611	529469	514002	552204	842854	313685	590458	246678	511942	565905	360662	367694	151154	270228	292521	136523	269784	636877	318828	59257.2	58996	173916	576491	236380	258180	273663	408866
925200	407836	403819	568484	504704	533278	520822	532430	518489	538531	365728	566428	621905	425186	388479	531250	513784	550226	858633	309975	588510	242925	505845	562253	356808	365903	149738	267105	288697	135845	268740	628774	316092	58183.6	58719.2	173493	572553	234760	256586	271707	405044
926400	408331	403194	565426	499440	530571	518566	531732	523549	538594	360095	570387	621712	427612	389174	532743	512568	547305	869328	306724	586808	239130	499064	559228	353457	363801	147322	264633	285952	134313	267746	619778	313997	58210.8	58272.4	172017	568750	232721	254629	269870	402687
927600	408940	399431	562624	494676	525633	519496	529364	531318	537284	356328	574886	622343	432159	388954	534748	513634	545560	879129	304301	585296	235197	493680	556751	349008	360340	145436	262409	283435	133128	266199	612930	311395	57908.8	58375.2	170908	564050	231793	252903	267835	399464
928800	410209	398675	563650	488394	522732	518992	527396	539528	537131	351813	577950	623328	436492	389617	536458	514003	545258	886507	301322	584901	231917	486362	555326	346133	359992	143878	258462	281366	131800	265452	603971	308645	57165.6	57786	168922	559590	229410	250682	265742	396882
930000	412443	397973	562054	485055	521454	519300	526390	549808	536845	347408	579264	622941	440251	390215	538519	514222	542948	896350	299154	583083	228183	479804	551700	342626	357089	141999	255291	278178	129907	263518	595560	304707	56476.4	57120.4	166640	553394	227472	248980	262959	392617
931200	413969	397521	559498	481162	520004	519571	527725	559553	537091	344061	583038	625705	442678	390991	540939	515042	542437	904422	295860	582985	224076	472360	548669	339079	353370	140348	253268	275255	128961	261238	587975	301812	55814.8	57363.6	164968	548575	224662	246424	261373	389732
932400	418208	396962	558117	478487	520475	519028	529295	569266	537829	340108	586379	626412	447674	391211	541627	516454	540002	909175	293301	582575	221345	466742	547284	336179	350174	138467	250428	273114	127651	258630	579371	297850	55673.6	56748	163003	541566	222230	244089	258194	385894
933600	423923	397134	556742	476853	521508	521232	530174	580786	541424	336211	589976	629296	450324	391532	543763	519437	539984	913255	292564	583042	218085	460996	543443	333853	346677	136628	247538	270154	125950	256819	570231	294113	54989.6	56361.2	161820	535952	219660	241420	255971	380832
934800	428042	397938	555888	475138	525461	522673	532561	595068	543655	332766	592612	633480	455431	394485	546652	522200	539659	917907	290501	584407	215662	453921	543182	333556	343029	134430	244664	268248	124922	254388	561720	290915	54712.4	55893.2	160726	530272	217250	238921	252814	375326
936000	434621	398916	557878	475816	527579	525137	535479	610326	545184	330151	595764	636677	458325	395777	547232	524364	540408	918520	288880	588325	211826	448280	541074	330850	337941	132769	241855	266002	123646	251887	552484	286978	53966.8	55390.4	159718	523477	214622	237106	249576	370597
937200	441071	400198	559593	475862	531908	530243	538459	623966	549232	328632	600540	640484	464012	397331	548274	528734	540571	919029	287715	594152	208368	440915	538218	328947	334994	130412	238426	263094	121626	249082	545122	283108	53274	55423.2	158746	516657	212212	233380	245582	365244
938400	448982	402754	561848	478643	536246	533804	543972	638959	551541	326188	603211	644636	469495	399983	551050	533929	544531	920585	286496	599568	204876	434762	538182	327742	330379	128414	236104	261186	120244	246856	536736	278591	52518.4	54848.8	156753	511184	210020	230933	242401	359037
939600	459327	405128	565252	482971	543760	538581	549686	656175	555928	324727	609229	652288	476222	402897	553080	541132	549405	918602	285836	604971	202422	428604	535398	325410	326938	126861	232882	259326	118226	243865	529443	274453	52350.4	54382.8	155220	505008	208539	228612	239720	352255
940800	469257	407885	570414	487100	552526	544640	556579	672534	559294	323542	614529	657878	482480	406426	554950	547122	556145	915683	286690	610258	198499	422922	533065	324355	323670	124724	229878	258092	116876	241528	521834	270875	51538.4	53860.4	153137	497706	205988	226592	235389	345845
942000	481012	411224	574536	492772	562344	549718	564107	691824	565796	323238	619372	665087	489724	412168	558954	554535	562052	915151	286670	617387	196640	417876	531701	323893	318877	122532	227446	256460	115445	238420	516547	266791	50693.8	53314.4	151399	491206	203164	222680	232067	340877
943200	494620	416324	580343	495603	572750	555999	572682	711216	572747	323030	626550	671378	497629	415907	560250	562666	569195	909482	287022	623219	194803	411962	529389	321362	314101	121498	223693	254955	113898	235584	509712	262394	50548.4	52802.4	148787	483437	200383	220589	228726	335946
944400	508206	420573	586420	505020	582738	565191	581767	730453	582133	322942	632534	680600	506180	421808	564641	571513	579233	907168	288130	631377	192481	405774	527290	321302	309278	118809	220388	252503	112170	231599	503772	257886	49740	52533.2	147241	476883	198384	218223	224576	330826
945600	522981	424222	593520	516015	594934	574605	591924	749644	593559	323866	641722	689323	515032	428535	569306	581462	588182	902475	289244	638991	189851	398878	526052	319791	304601	116954	217469	250889	110643	229237	499122	253469	49194.4	51862.8	146014	470400	195171	216189	220837	326480
946800	539044	431115	599358	529345	608112	584303	602392	769092	601264	325147	648116	698823	524202	435817	573784	591584	600276	895836	290981	647219	187220	392692	522891	317065	299968	115068	214880	249315	109588	225728	493295	248826	48371.6	51124.8	144676	462772	193047	214005	217597	321932
948000	557021	436062	607254	544309	621902	593160	611920	788036	611200	326229	656362	708910	535851	444155	579224	602450	615572	893048	291928	656165	185650	386503	520903	316509	294998	113239	212050	247974	107990	221376	488459	244854	47739.2	50853.6	142728	454900	190235	212261	213924	317970
949200	573881	443170	614943	558418	636014	603533	623824	806248	621625	329212	664922	719614	546897	452932	583984	614419	631180	887910	293363	664170	184162	379655	518915	314453	290272	111317	209308	246420	106624	219188	483050	240075	47206.4	50484	140694	448736	187864	210260	209436	313374
950400	590774	447454	623074	572152	651343	613107	634874	821614	633656	330541	675469	729206	559108	460397	590588	626191	645376	881492	295979	675676	182925	373622	515223	312346	285156	109216	206230	245765	105295	215966	479604	236071	46228.8	49736.4	138439	441761	184995	208240	205700	309706
951600	609275	451682	628939	585213	667249	623243	642785	833328	645294	333451	685834	738510	568795	469981	586344	637750	653700	865815	300307	674739	184714	376229	511149	316916	289220	108644	206634	249340	105200	220092	476344	235239	46356.4	51516.8	139614	447190	189774	211296	211881	312718
952800	630926	452406	607483	586688	647993	629506	666376	802077	621022	346548	662128	718621	562299	473948	539704	632094	618895	791111	309414	612040	192110	386121	485112	324322	291677	103917	199381	240762	102211	217118	449072	224362	45225.2	50622.8	134577	438162	183182	204626	209511	296004
954000	616530	426970	541892	542558	582642	597918	650120	724030	556140	339714	580330	648697	517654	445071	473424	584435	549969	682311	299845	522372	185886	363500	438336	307454	270873	93125.2	176449	213022	90994.8	199204	388464	197535	40910	45769.6	119430	396393	160540	180991	188811	258415
955200	559746	371514	456159	463107	493496	530221	586055	621976	464047	306859	474455	553070	451711	391005	401004	511922	473705	590887	274057	450908	170763	327258	388696	279542	244025	81168.4	155165	188000	80387.6	181876	337595	174978	37290.8	41493.6	108903	361380	146038	167704	172241	232698
956400	522219	341523	418892	423853	458304	499122	555867	588636	430630	295972	435538	516192	432041	367172	373878	482821	448084	562403	263587	424540	162373	306924	362903	263913	229593	76548.4	145012	176127	75098.4	174860	312389	164054	35323.6	39394.8	103937	341712	138275	159894	163830	218084
957600	505701	326064	400233	406388	441951	487461	540852	576313	416211	289457	417934	496564	421908	355432	359203	471338	436479	546331	258726	413420	157001	293684	347345	255243	219790	73758.4	138226	169669	72186	170850	299913	157706	34116.8	38208	100760	332728	134516	154420	157938	208660
958800	501846	317575	391490	401116	438672	483552	533098	575103	414238	289077	414727	490042	418558	351910	352504	472318	435394	541068	258249	406706	153477	283872	337482	250067	213689	72904.8	135816	166233	70196.4	169297	293551	153987	33258	37318.8	98372.4	325030	131800	149917	154508	202468
960000	501849	313836	391374	403904	448118	487274	537941	585497	425774	290554	420422	493984	418687	354262	349613	482584	440157	542483	259158	408234	151609	279064	335366	248321	210996	72036.4	133697	162620	69175.6	167193	290646	151642	32785.6	36371.6	97085.2	321810	130023	147876	152149	199219
961200	509508	316452	397828	416988	463601	493810	540374	598171	438195	293786	431468	501906	422442	357339	351167	493717	449604	557510	261452	417308	151801	276566	334782	247445	208408	71513.2	132278	160443	68467.2	166113	289575	149901	32323.2	35944.8	95438.8	317246	129758	147408	150220	198812
962400	524367	320570	402481	433926	482765	501612	547554	615065	454926	297507	444980	515254	432684	364034	360458	514656	468803	576041	267412	427770	152465	275165	333786	246371	206451	71048.4	131297	157868	67296.8	165507	289112	150160	32404.4	35358.3	95451.6	317111	129954	146746	149054	197173
963600	537825	324436	409996	452363	504122	510523	556822	636189	473741	306059	464313	534493	446565	373998	367937	533552	485363	588656	272345	435361	152887	272662	333123	244113	205113	70377.6	131379	156646	66738.8	166349	289858	150206	32364.4	35306.8	95041.3	315530	129255	145558	147672	194633
964800	548636	328036	415756	467958	531963	520580	575508	666460	495610	315117	486962	552668	458396	384098	376180	551344	500378	602243	277006	446528	152887	273696	335549	244126	207239	70165.6	132382	157395	67312	166701	292032	149518	32215.6	34814.8	94263.2	314533	128873	144980	146425	195159
966000	563520	336304	427667	489820	561130	532192	591925	696878	519084	329414	517480	588612	492586	405043	407999	591188	554904	680882	297608	520188	166896	300453	381204	270135	233743	78348.8	156441	193193	77510.4	197666	356317	185278	39673.2	42376.8	119782	387551	166825	195183	182430	261959
967200	743325	466210	643979	755148	900636	709557	824946	1050640	829612	461053	853827	906310	735842	583516	642466	838884	863249	1027530	367692	834734	207329	358246	514560	329214	272576	97061.2	197038	236343	100028	225486	472425	216431	43844.8	47729.6	135560	437706	179866	208359	196382	287333
968400	846833	515132	765475	919305	1092020	765081	818508	1115420	990237	436337	1011030	973944	751707	617407	711806	880347	925918	1045110	343947	933311	195572	327221	504764	305703	249684	98093.2	195226	225543	103403	207948	475093	209359	41988.8	46635.2	130856	418017	169724	193821	185270	274147
969600	830884	515156	785494	938107	1122340	741786	780646	1113400	1009900	418002	1034100	984788	734730	615910	733326	881371	937458	1032020	338874	964464	186914	308874	480913	284732	240454	97745.6	192890	219282	104609	193912	461446	205067	40638	46088.8	126955	397513	166356	184192	178056	263248
970800	830204	527038	802176	933666	1131920	738389	785058	1118530	1000710	424039	1027450	994692	741862	626782	751277	884232	937414	1008650	346227	978729	181675	299687	458972	265986	236778	96370	189744	214159	105316	185106	444231	202111	40188.8	44829.2	124883	382892	163198	177264	173511	256678
972000	838455	541792	827600	925584	1119200	749576	791651	1113300	987922	433213	1012930	1003980	752178	647670	766211	891470	942357	985267	352793	993935	177355	290027	439989	251390	235402	94847.6	185552	209132	104112	177772	430298	197874	39221.6	44047.2	122200	370187	159100	171857	169326	250542
973200	846720	550994	844343	912243	1096050	762269	795818	1110290	973617	440077	993607	1011840	760716	665357	775582	891570	939803	962931	358389	997373	174157	278761	428291	241776	231083	91859.2	180886	204948	102133	170242	416146	192508	38040	43380	119176	360246	155225	167022	165928	244928
974400	853169	560346	858095	902091	1073800	771876	799317	1102340	964098	447199	976034	1012020	767572	675188	778483	882430	931904	939989	363823	993447	171772	269871	416938	232864	225835	88635.2	175378	201741	99564	163130	407235	187534	36553.2	42852	115605	350244	150299	163348	163071	238869
975600	860390	562636	863839	897109	1059310	773982	804445	1086140	954719	452549	961765	1010500	768604	682967	775919	872143	921718	923886	367940	985902	170206	264565	407648	225432	219724	86006.4	169853	198671	96336.4	157498	402158	182354	35147.2	42228	113143	343484	146157	160516	160474	233697
976800	865180	563197	864936	888964	1045250	771933	810620	1067550	938876	457010	944680	1001670	770445	687759	769658	860622	909893	910887	371969	979196	168848	259136	400656	219561	214844	83484.8	165482	195950	94204.4	152318	397994	178220	34389.2	41686	110704	339777	142194	158876	159118	228737
978000	865992	560342	863880	877776	1031480	768236	813821	1046520	919499	462780	925506	991234	768355	690724	758052	846556	899896	896834	374435	965758	169516	253531	394004	215964	211183	81222	162148	194701	91402	148898	397676	174101	33303.2	41268.3	109087	337528	139999	157278	157076	225135
979200	862600	554012	857089	865154	1019640	757732	811860	1024680	902822	465406	904240	976857	761545	689276	748452	832545	885978	884186	374456	952958	170054	248869	390853	212993	209251	80155.6	159797	194274	90181.2	146739	396692	171576	33192.4	40571.6	106998	336583	138676	157326	156918	224984
980400	853352	549126	850225	851531	1005500	748968	808467	1002620	885344	466122	883424	962973	753870	686548	734683	819736	869628	870063	373472	937888	170997	245968	389071	209866	207703	79402	157630	193881	89420.4	144716	397796	169707	32524.4	40341.2	106299	336901	137528	157566	156790	225156
981600	843150	541910	841146	837587	987850	738223	799582	982831	870307	467567	861183	948774	742542	681734	721246	805540	854098	857226	371373	924138	172247	244017	388910	207635	207399	78534.8	156999	194182	88995.2	144714	400374	170676	32310.8	40173.6	106160	337492	138053	157598	157518	225860
982800	832884	534991	832879	820607	968005	727007	792050	961608	854375	465377	840352	933468	731429	675335	707092	791168	836338	848196	367345	907046	173761	242879	389949	206652	207534	79001.2	156926	194380	89068.3	144085	401729	171439	32222.8	40271.6	106288	341118	138365	158766	158602	227622
984000	820214	527243	822046	803983	948162	715042	783872	938905	840413	462221	820371	917872	717730	667370	692198	775745	820194	838699	362083	888555	175158	243427	392621	205972	209225	79061.6	157749	194817	89787.6	144131	404780	174053	31745.2	40169.2	106602	344346	139544	159245	159686	229073
985200	806050	520283	810489	789575	927367	704748	773703	915387	824409	456035	800412	901352	702718	658520	677884	760586	803349	829930	355271	867673	176414	244932	394892	206147	211284	79064	158851	196617	90335.6	144247	407410	176599	31877.2	40267.6	107686	349544	140649	161142	160562	232665
986400	793346	512172	798240	772123	905198	691351	761501	891095	809306	451004	779030	884732	687082	648286	663200	744524	787731	823116	349236	846584	177843	248510	398372	207045	213758	79052.8	160944	198458	91187.6	144497	412849	179916	31875.6	40904.8	109322	354546	143053	162676	163136	235314
987600	778775	504726	786005	755085	881420	681277	752010	867728	794062	443772	759348	867881	671897	636985	648569	729375	771046	815122	342820	828212	178806	252230	402781	208454	218212	79528.8	163194	200372	93068.8	144742	418408	184523	31856.8	40870	110676	360924	145191	165158	165748	239260
988800	764526	498286	772090	737325	860027	670284	740938	841455	777446	436948	741598	850142	660329	625699	634667	713553	752414	805312	334449	808065	179792	255847	405493	210130	223156	80159.6	166164	203086	94687.6	146231	422892	189268	31777.6	41478.8	112800	367848	147897	166988	168601	242606
990000	752123	491006	760117	720120	834017	658893	730599	818305	760184	428865	723146	837706	645114	613323	619502	696422	733044	794358	327447	790052	180900	260512	409285	212258	226864	80586.4	169914	206681	96418	147825	429079	194333	31791.6	42110.8	114140	375350	150676	170166	171714	246270
991200	738518	483547	744420	702146	808282	649842	718864	791144	742724	421609	704814	818011	633265	600085	603965	677450	715363	788201	320132	770560	182654	265116	413764	214972	233458	81748.8	173087	210470	98167.2	150574	434962	200179	31674	42707.2	116396	382696	153324	172843	175549	251307
992400	724740	474665	729977	684770	784228	637528	707650	766166	725758	414480	688200	797741	621292	589546	591205	660703	695774	778338	311904	750695	184374	271743	416574	217988	238606	82349.6	177418	214422	100078	152441	440774	204902	31838.8	43357.2	118550	391168	156341	175785	179197	255382
993600	712986	466086	714727	666302	757827	627612	699070	742505	708808	406444	670632	779588	609903	577245	576575	645072	676446	768596	305257	731963	185629	276751	421844	222424	243908	83245.6	181374	218047	101885	155675	447318	210776	31906.4	44192.8	120148	398638	159628	179141	182869	260048
994800	701528	458511	698689	648765	734740	617017	687871	719519	691978	398692	655188	758827	600017	563469	563500	627411	658328	759228	296388	712880	187792	282676	425452	225331	249610	84436.4	185553	221720	103331	158674	453082	216182	32018	44691.6	122767	406270	163117	182652	186962	263034
996000	688557	452100	683934	631950	710326	606814	677175	698864	675394	391551	640201	738034	588974	551362	550747	611303	639881	754416	289388	693948	188547	290167	429684	229652	254270	85426.8	190299	226493	105552	160935	458158	221646	32210	45420.4	124685	414387	166380	185256	190398	266755
997200	677499	444715	669176	616182	686850	595717	667079	676956	661500	382213	626724	720112	580423	540638	538464	596205	622389	746532	282134	676142	189764	295832	434889	234222	259193	86740.4	195039	230320	106288	163683	463680	227457	32629.2	46073.2	126585	422040	168423	187714	193907	270443
998400	667356	438630	655821	602263	666464	586098	658179	656739	647426	375846	611410	702824	571709	529804	527342	583103	606583	740896	275357	659235	191182	302795	438440	237635	263896	87896.7	198908	233339	107726	166902	467962	232726	32546	46272.4	128629	429761	171250	190042	197232	274037
999600	657173	431582	641368	586894	648652	576113	646639	637586	634850	368316	601613	688535	564584	518044	516769	567784	591512	735828	268215	643949	192439	307486	442945	241760	267556	88667.2	203442	236981	109063	168611	473447	237149	32906.8	46686.4	130212	436601	174142	192048	200044	277922
1000800	647287	424439	628273	571975	631916	566202	635708	621946	621723	361338	591971	675854	558824	507440	507802	555067	578532	729260	261188	632093	194195	314984	447942	244694	271032	89065.6	208851	239862	109720	170649	479190	240881	32944.8	47110	132480	442494	175831	192833	203413	280108
1002000	640150	417951	616498	560176	615921	557026	626108	607165	610062	353648	582480	662451	552699	495078	499515	543560	563388	724712	254229	619421	193423	321801	454174	247764	274099	89876.8	212370	242673	109751	172416	483468	244986	32880	47533.6	133952	448614	177650	194626	205580	283188
1003200	631724	411306	605540	545993	601156	548993	617044	595684	600353	347776	573562	649034	545154	485426	490564	531288	550629	720469	248307	608455	194958	325743	459807	250451	275879	90411.6	215060	245187	110659	174026	489498	248132	33258.4	47832	135319	453337	178780	196774	207348	286290
1004400	624761	407112	593316	535414	588590	540864	608359	584839	590534	341362	565658	639151	539177	475018	481993	521178	538731	714296	243920	600152	194721	328890	464892	253442	277690	90744	217170	246069	110928	175077	493947	250053	33304.8	48167.6	136244	457736	179519	197592	208764	287726
1005600	616049	400121	582532	525320	575936	533107	599317	576363	581734	334885	554833	630202	535545	464764	474620	509933	526748	709818	238838	589828	194696	332065	471743	255698	278624	91014	218559	248648	110940	175527	497430	252629	33266.3	48320.8	137119	462774	180250	197869	209855	291585
1006800	608900	396312	572648	514571	564324	526106	591287	570350	573698	328968	549654	621447	530792	455932	467354	500204	514401	702869	234226	581475	195346	335080	477649	258651	280109	91163.2	220305	249669	110935	176065	501856	254396	33340.8	48675.6	137925	465919	180671	198881	211128	294750
1008000	603440	389626	562268	503647	555307	517540	584164	566387	564988	323358	541602	613840	526342	447790	462297	490559	503218	698801	229674	573283	194768	337108	484082	261108	281792	90574.2	220772	250407	110282	176338	505182	255445	33258	48639.2	138714	469720	180876	199365	212516	298338
1009200	598502	385448	553204	493124	546354	511567	576077	561826	558939	318561	535300	607558	523416	439751	456750	482311	493171	693163	224692	567517	194458	338060	488619	264132	282672	90700.4	220944	250617	110535	176770	508663	255308	33391.6	48753.6	138898	472676	180935	199737	213256	301681
1010400	593427	380968	546002	484415	537276	504592	568459	558121	551486	313622	529879	600092	521182	431177	452410	473850	485529	689011	220380	561617	194392	338130	493774	267761	282249	90312.4	221689	251620	109949	177311	511560	255486	33140.4	48706	138646	473748	180575	199582	212687	303366
1011600	590724	377346	538721	476984	530580	498280	561651	556570	545305	308034	524199	593064	517759	424490	447492	467720	476502	685232	215878	557586	192832	338006	500587	269658	282646	90019.2	221185	252386	109475	176977	512731	254782	33204	48863.6	139258	474032	180105	199088	212893	305117
1012800	589094	373404	531521	469789	524670	491342	555024	554584	538398	303048	519872	586518	514934	418117	443812	460865	468680	681157	211597	552782	191953	336695	504213	271968	282569	89950.8	220631	252702	108760	177295	515242	254562	32967.6	48827.2	138632	474107	179133	199008	212422	306756
1014000	585902	369424	525950	464288	519274	486258	548327	555926	532855	298428	513297	581784	512174	410870	440289	454194	461250	678432	209120	549478	190652	335628	509497	273681	281912	89447.6	219768	252806	108248	177107	516810	254284	32979.6	48751.2	138881	473929	178350	199012	212025	308800
1015200	583307	366954	519093	458236	514475	481348	544513	558275	529054	293464	508870	575160	508796	404664	436488	447992	454714	673590	205818	544841	189061	334207	514359	276443	280677	88454	218442	252493	107636	176779	517086	253499	32995.6	48979.6	138669	473139	177375	199187	211907	310343
1016400	581882	362876	514156	452934	508854	476617	539942	559433	524191	289590	504595	570628	507089	398796	433483	443070	448931	668824	202740	540407	188454	334401	518118	278697	281133	88261.6	217044	253091	107388	176004	518363	252849	32804	48825.2	139347	470885	176552	198705	210058	311337
1017600	580658	359981	509108	447637	505476	470730	535372	561784	519968	285541	501834	566225	505312	392427	429623	437070	442708	664146	200201	535698	187962	332130	522712	281754	280232	87729.2	215778	253341	106380	174716	520276	251332	32703.6	48536	139556	470201	175244	199307	209630	312920
1018800	579206	357659	505246	443031	501414	466370	530456	563221	515488	282324	500617	562569	504278	387567	427240	432584	438817	657915	196771	534823	186646	329923	525041	284136	279358	87050.4	214588	252198	105962	173752	520071	250398	32497.6	48348	139244	468856	175022	199269	208664	313897
1020000	578546	355858	500365	439083	500361	463878	526749	562564	511920	278263	498204	559554	503214	382654	424558	427828	434378	652426	193227	533020	184582	328316	525845	285429	278529	87040	214346	252448	105300	172754	520278	248138	32609.6	48198	138479	467653	174108	199486	206502	313639
1021200	578044	353436	497358	436760	496897	459940	521796	561877	507648	275464	496724	555301	501591	377820	422893	425416	430916	646520	190438	531725	183607	326205	526409	286516	276809	86569.6	212474	251828	104220	171394	522029	245923	32554.8	48088.4	137660	464095	172712	199313	204660	313853
1022400	578348	351062	493890	434136	494034	456436	516236	561890	506488	271515	495287	550652	500402	374291	419202	421444	427840	640056	187804	531292	183052	323594	527766	287671	275217	85813.2	211076	250541	103485	170024	522149	244872	32120.4	47752.4	137494	461639	171353	198856	203012	313016
1023600	578024	348112	489355	431283	493001	454814	512906	562624	504082	268052	493218	548720	499008	369773	416652	417857	424440	633611	184828	529812	181711	321534	528144	288074	273894	85261.6	210201	251095	102584	168939	521977	242727	32081.2	48059.2	136653	458471	169879	198499	201505	312946
1024800	576862	345924	485555	429894	490590	451356	508779	562556	501717	265246	490417	545546	497243	365638	412994	414418	420314	625102	182200	526389	180870	320037	528359	288720	272994	84900.4	209168	250065	102230	167272	523164	241334	31658.8	47458.4	136129	456016	169059	198445	199667	311753
1026000	577148	343826	480958	428171	486987	448232	505135	564807	500371	261599	488421	543551	496888	362374	411256	408320	417870	617367	179554	523531	180180	317581	524752	289179	270557	84729.2	207684	249404	101200	165575	521089	238707	31577.2	47394	135396	453671	167726	197983	197076	311136
1027200	576282	342138	478465	426512	485665	444493	501283	561860	499051	259037	487217	540297	495344	359046	407606	404733	415918	608730	176561	517892	178917	315174	522945	288628	267714	84093.2	206201	248139	100532	163785	520848	236301	31333.6	47420	134545	450406	166197	197297	195645	310608
1028400	573850	341284	475617	424072	484208	442371	497637	558060	498710	255923	486717	538169	495215	356732	405858	401864	414828	600068	173799	512844	177146	313110	520285	288328	266373	83848	205611	247204	99674.4	161970	519548	233525	31136.8	46843.2	133816	447602	164952	197150	193490	308687
1029600	574281	338886	471562	423620	482027	440130	494318	554770	496964	253993	484509	535690	494308	353262	404216	398176	413863	591953	170839	511192	176807	310575	516967	288130	264505	83461.2	203679	246572	99082.8	160132	517332	231887	30999.2	46800.8	133136	442928	164046	196013	191728	307914
1030800	574618	337946	468422	423738	479733	437097	489310	549919	496990	252126	484149	534685	495365	351621	400902	395318	413699	583965	168315	507861	175629	308435	512757	286161	263326	82827.2	203341	246037	98702.8	158979	516476	228722	30982.8	46337.2	132355	439908	162362	195152	188658	305429
1032000	574814	336732	465711	423892	478262	434978	485198	546034	497694	249377	482957	530771	495115	349516	398435	391865	412471	574030	165844	506288	174191	304677	509898	284339	260926	81943.2	201898	244494	97641.6	158366	514462	226905	30772.4	45971.6	130588	435238	161210	194519	186671	303505
1033200	571935	335662	462320	423866	476142	432146	481035	542858	498836	246679	481558	528079	493330	347114	395748	388635	413042	565604	164274	504358	173233	302030	504775	282696	257938	81786.4	200255	243230	96710.4	157648	513580	223528	30302.4	45822.4	129635	431880	159222	192590	184387	300738
1034400	571551	334199	459678	424750	476217	430894	477566	539181	500393	244777	482158	527525	492988	346062	393310	384240	411909	558648	162882	501637	173043	301336	500381	281281	255101	81108	197768	241003	96072.4	156802	511821	221692	29932	45569.6	128535	428190	157481	191242	181769	299155
1035600	571566	332701	456633	425922	474272	429559	475034	537186	502884	243496	482238	524828	492343	351271	391312	381886	411623	550532	160985	497847	171833	298990	495351	279836	252650	80735.2	196900	239378	94934.4	155386	509201	219430	29838.4	45099.2	127696	425025	156222	189840	180174	297332
1036800	569912	331511	455374	426598	474066	429076	472325	532929	505767	241778	482689	524796	493140	357591	389572	377871	412167	542641	159822	494870	170850	297111	490839	277395	250510	80387.2	195302	237474	94496.4	153927	507930	216526	29754	44648.8	126262	421282	154674	188704	178216	294869
1038000	569651	330890	452597	428582	473722	427109	469866	530190	509743	240768	483493	524440	492940	355680	388903	376554	413558	536786	158940	493234	169996	294077	483832	274006	247761	79421.2	193677	236018	93522	152270	503134	213808	29432.4	44192.4	125334	417520	152985	187008	175903	292272
1039200	570757	329891	451020	431544	474887	425975	466690	526400	515208	240582	485460	525496	494003	342853	388121	373970	415924	531259	157135	491066	169418	291544	478177	271174	245364	78901.6	191742	233961	92759.6	149642	500071	212080	29300.8	44020.8	123585	412679	152143	185110	174181	289022
1040400	570444	331030	449690	435607	479100	424092	463428	521418	519980	240451	486444	525024	495246	333018	387770	373357	418485	525936	155884	491729	167974	288335	471942	267295	243914	78362	189950	232320	92408.4	148316	496079	209253	29012	43546.8	122492	408822	149917	183093	172399	285983
1041600	571288	330377	448489	439831	482460	423878	461898	518112	526149	240639	488779	525849	495756	324691	387108	372961	421856	522079	155031	492172	167505	285688	466593	264113	241622	77676.4	188317	230194	91476	146833	492478	206326	28590	42852	121106	404202	147381	181486	170515	282796
1042800	571597	331278	450561	441629	488090	423252	460440	516428	533854	241447	491567	527190	496862	321728	385776	373380	426583	520321	154821	495094	166318	282486	459152	260387	237842	77176	186348	227511	90525.6	144936	488916	204065	28470.8	42548	119415	400363	145172	179509	169193	278934
1044000	571195	330927	450930	443998	495720	423204	458763	514925	542563	243364	494810	530018	498605	321842	386354	373834	430622	517705	154647	498960	164817	279608	452727	255226	235816	76676	184514	224818	89614.4	143156	484788	202777	28248	42159.6	118196	395938	143590	177419	167028	277109
1045200	571780	331864	452623	447570	502856	423326	458167	514583	554127	243987	499889	534139	500825	325824	386402	375463	435212	517206	154909	501115	163983	277506	444888	251009	233283	75723.2	182202	222185	88863.2	142292	480241	201216	28094.8	41889.6	116266	391739	141372	175054	165305	273032
1046400	571758	332508	454910	452739	513636	424367	458283	515713	566610	246649	506429	538934	503691	329163	387294	377666	442127	519090	154350	504563	162344	274300	437767	246401	230176	74662.8	179386	219049	87843.6	140552	476104	198430	27644.4	41272	114828	387666	139379	173649	163530	270216
1047600	570733	334214	458456	459687	524383	425831	459651	516546	579593	249303	515239	546372	507151	333518	388652	381102	448754	531154	155146	508130	161669	273097	431921	243468	227720	73999.6	177802	217442	86861.2	139200	471387	196622	27612.4	40745.6	113205	384036	137809	171235	162623	266962
1048800	572544	335440	462218	464355	537415	427838	459643	518244	595398	252092	522312	554752	510695	338949	391290	385220	457516	553970	155724	515090	160248	270159	425868	239686	225034	73153.6	176566	214586	86102.4	136836	464770	194752	26865.2	40218.4	111692	380366	136130	169374	161831	263948
1050000	572668	339035	468555	471345	552802	431562	461832	520081	609619	255414	530942	563144	516222	346253	393483	390252	468149	561935	155500	523526	159053	266668	420459	234990	221991	72161.2	174085	211966	85252	134800	459458	192515	26572.8	39963.6	109928	375773	134433	166820	160498	261162
1051200	575184	342040	474371	479739	570455	435960	462432	524363	626298	259731	542070	572729	521062	353856	397890	396825	477857	556511	156672	533216	158491	264841	413366	230575	220109	71092.4	172457	209518	84110	133051	453852	190958	26501.6	39578.8	108856	370914	132686	164587	160075	257521
1052400	578152	344919	481967	489459	589574	439152	463706	529848	642711	261233	552471	581432	525292	362258	399881	403820	488438	548140	157413	542376	156544	263182	405913	225846	216989	70560.8	170544	207294	83291.2	131432	448473	188596	25944	39065.6	107083	365716	130359	161880	158850	253954
1053600	581368	348206	489350	499687	607886	444498	464625	537126	660446	264972	565150	591812	531270	371884	403504	412996	501816	540468	158359	554422	155566	260470	400018	221032	214525	69248.8	168186	205183	82535.2	129352	443720	187040	25845.6	38426.8	105768	361352	128610	159552	157777	249985
1054800	586444	352173	496392	510568	628796	449468	467047	544126	678310	267811	577232	602553	536467	381358	407383	420300	513649	538634	159343	565821	154249	256781	393825	216683	210976	68729.6	165934	203025	81625.2	127760	437460	184764	25327.6	38422.4	104130	357587	126769	157582	156981	247977
1056000	589878	355753	504754	520986	648179	454469	469698	551790	695501	271219	589858	613980	542995	391750	410462	430168	526034	540104	160965	577673	153137	253127	388382	212451	208670	67589.2	164444	200915	80672.5	126301	431183	182884	25021.6	37947.2	103162	353432	125502	156359	156265	244911
1057200	593687	359959	513934	531646	670287	461079	472980	559414	712764	273890	603678	625728	548901	403145	414331	439743	538261	544125	162164	590314	151657	249897	382624	208275	205718	66497.2	161795	199086	79959.6	124233	426054	180891	24916.4	37682	101685	350230	123786	154216	155783	242028
1058400	598377	362248	521385	542861	688415	464600	475597	565826	729088	275599	617516	639134	555143	414430	416832	451067	551170	554704	164492	600946	150658	246040	376879	204275	202698	65685.2	160360	196747	79721.2	122561	421165	179404	24292.4	37369.6	100395	346099	121686	151999	155146	238930
1059600	602387	365045	529709	551552	706361	470942	478436	573206	744290	277845	629182	650117	560208	427156	421326	461608	561380	569422	167018	606644	150862	245961	375237	203328	203794	65544.4	159945	197481	79356.4	123847	418034	180779	24541.2	37721.2	100878	351461	124385	155489	160628	243566
1060800	610237	366769	521257	554970	692733	476548	492111	569902	730245	289819	617613	642594	556857	434595	401968	478685	546289	556407	179740	565664	158365	256622	372577	211942	210177	63521.6	155592	193664	78879.2	125074	404754	176061	24264	37648	98295.2	352964	122234	153641	163684	238141
1062000	587189	349622	473482	520804	641868	457374	489154	532386	659324	289968	557071	593658	519038	413330	360035	468264	503084	507598	184829	490854	155290	246458	350254	207899	200964	58036.4	140338	173263	72054	117312	362950	160284	22465.6	34954	88767.2	327301	109260	138630	152308	211492
1063200	528479	309779	406544	452487	551148	411687	447931	473585	561254	267723	471754	509910	454962	365138	308246	425910	439687	451306	173680	417056	141318	223014	310177	189389	181664	51368.8	122158	151551	63578	107177	313828	141606	20284	31193.6	79755.2	295055	97563.2	126002	138632	187838
1064400	480226	280826	366196	406956	504870	381645	423111	440394	507990	255009	431919	466056	428396	339140	283513	402588	409576	428118	166275	383251	132922	208776	285854	178493	171600	48294	113549	141012	59617.2	102419	288927	133680	19364.8	29446.8	75357.2	277006	91466.4	119514	131547	174502
1065600	457854	264696	348308	384200	481748	369937	408962	425806	484316	247167	409822	445704	414690	328328	271590	391511	396159	420976	162846	369748	127711	198896	271655	172667	164082	46586.8	108261	134392	57163.2	99374.4	274995	128626	18654	28273.2	72550.4	266756	88352	115437	127894	167256
1066800	451620	258610	339394	376385	473877	367414	403144	419804	477375	242388	402641	438819	409335	324541	267319	390552	392698	422622	161924	363845	125398	193467	262939	169673	160407	45825.6	105388	130045	55535.2	97701.2	266616	125011	18126.8	27421.6	71289.2	261748	86746	112950	126512	163150
1068000	451687	255298	337112	375891	474364	366979	399551	421602	477816	241540	402592	437968	407371	325292	269394	395674	398291	434929	162639	364342	123518	189659	256963	168279	157496	44867.6	103775	126506	54390.8	96908	261892	124249	18062	27030.4	70829.6	258170	86340	111290	125207	159958
1069200	455922	254624	337109	381018	480914	368083	398650	426782	482933	241516	407395	444534	410542	328754	272647	405872	407356	451777	164298	367394	122562	187638	254100	166023	155526	44558	101952	124010	53365.2	95820.4	258795	123236	17776	26629.6	70700.4	254802	85554.4	110060	124684	157424
1070400	461621	255981	339370	387072	490024	370844	399939	434738	493174	245341	419082	457836	417152	335246	279798	418592	418596	471345	166809	371245	121384	184976	252546	164315	154050	43764	101559	122752	52286.3	96028.8	258272	123521	17744	26377.6	70106	253270	84462	109089	123962	157141
1071600	469868	258204	343166	397898	505152	374663	405654	450062	507060	250645	435186	470720	422697	342824	287557	432887	431701	493318	169859	377812	120928	184355	251107	162410	153359	43388	101590	122580	51883.6	96321.6	256950	124333	17411.6	26331.3	70150.8	251958	84648.8	108624	123608	155952
1072800	475720	261166	347413	409007	521875	380284	414150	463860	523228	254986	450399	483548	429935	352230	296502	444683	444056	516184	173023	385094	119961	184067	251429	161148	153958	43248.4	101710	122760	51933.6	96789.2	257903	124980	17455.2	26213.2	70512.8	251734	84618.8	108322	123631	155114
1074000	483311	266081	355719	421389	544967	388918	426566	483704	542969	264756	472708	508996	454008	369131	321533	472012	485125	598409	185639	439248	128574	200746	283937	175304	172814	48149.6	119079	146014	59096.4	114743	308839	154311	21828	31037.2	88527.6	305056	109475	142345	152908	207496
1075200	627738	370154	527363	625090	838137	518237	591458	704081	830326	370231	745053	787260	658873	539137	507424	635690	733605	963226	233153	692148	155301	240395	367936	204198	206049	60627.2	153540	179380	75124.4	132927	393992	182455	24163.6	35775.2	103000	342324	122039	153783	165969	227944
1076400	730042	410516	627119	749529	978375	568701	581593	726314	974538	351296	873651	849732	670767	592402	559853	641107	772450	1050260	211010	777604	143307	220830	355745	185677	191535	62200.8	154113	176380	77965.2	124747	384498	175438	23024.4	35258.4	100903	324193	117265	144656	156016	217683
1077600	720813	409426	642946	762849	999298	556878	547494	717620	1002740	332571	900062	855642	655232	594691	584911	635480	780728	1094110	201197	805535	135466	207613	340293	172688	184556	63338.4	153394	173445	79403.6	118271	369232	172213	22604	34589.6	99389.6	308612	115358	139056	152266	210414
1078800	716990	420738	656844	762528	1015440	559403	544972	722869	1018210	335561	903407	866011	665230	602934	606680	642476	789032	1107150	204220	819976	130570	202792	324032	164142	182950	63929.2	152660	171465	79921.2	114264	351755	169261	22570.4	34032.8	97878.8	296737	114445	134596	149688	204062
1080000	724647	431616	674817	759418	1020430	572815	549335	736385	1022670	338227	903896	878203	680081	619166	621576	656984	800164	1103370	209477	833983	126056	198074	310633	159440	180948	63513.2	149850	168586	79472.8	110695	338170	165509	21974	33298.8	96381.6	287419	112498	130648	146494	198628
1081200	730458	439398	689829	755724	1015280	584836	552029	750342	1021220	337395	900130	891298	688927	629983	634211	667182	809774	1101850	212556	841053	121926	191636	300033	155002	177905	61280.4	145688	165474	77568	107006	326464	161920	21202	32817.2	94696.8	277758	109894	127938	143233	195173
1082400	736420	445638	700977	749324	1005730	592419	555054	756602	1020340	336764	894489	901696	696008	634945	642330	672634	811392	1106930	215216	844122	117488	187247	291244	152118	173939	59561.2	140965	162138	75075.6	102398	318763	157595	20455.6	32499.2	92230	268277	106654	125767	140564	190966
1083600	742225	451640	708801	743988	993072	596715	558558	754420	1012630	336441	886930	906754	702733	638490	646079	675012	810838	1112990	216524	841025	113863	182354	285430	149338	169887	57557.5	137149	158829	72333.6	99759.2	313793	154235	19638	31968	90240	260682	104280	124572	137790	188266
1084800	749493	455694	713081	735811	982100	598864	562601	749620	998583	335199	871033	906108	709923	641530	646114	673944	808909	1111240	217451	836524	111075	178117	280986	147815	166453	55923.6	134104	155729	70218	97864.8	310702	150996	19062	31577.6	88586	255784	102196	123120	134812	185632
1086000	754612	457359	711778	725586	967216	598580	566879	745640	983300	334408	852732	900943	713889	641775	642512	672280	803476	1106320	219063	825259	108266	173114	278252	146786	163801	55206.4	130858	153600	68712	97022.4	309281	148348	18680.8	31361.2	87849.6	251860	100274	122264	132493	183661
1087200	758336	454179	706031	711139	950306	594386	567410	738172	966124	333486	831338	895112	714930	637330	636710	667933	795436	1102040	220960	814312	106408	168538	278168	146666	160826	54302	128928	152216	67706	96512.8	309691	145761	18447.2	31297.6	87444.8	249914	99478.4	122040	130390	183481
1088400	759118	452282	698778	697142	933747	590580	566188	730635	946348	331732	808285	883753	713722	630192	630388	660316	785867	1093890	221199	801352	104992	165803	278970	147164	159302	53995.2	126849	151652	67006	96178.8	309644	144353	18129.2	31156	88211.6	248169	99397.2	122881	129007	183229
1089600	757489	448010	691235	681608	918588	586312	562442	722300	928434	329811	788081	870556	709744	620184	621459	652198	771177	1081810	220435	788238	103020	163116	281459	147813	158937	53742.9	125584	151583	66569.6	97208	312259	143402	18236.4	30625.2	88263.6	248383	99186.8	123119	128126	183880
1090800	753731	442917	677451	667648	900666	580218	557370	714505	907224	326511	766938	856100	705239	609897	613770	642150	757696	1065730	219485	775254	102340	161566	283708	149317	158660	54311.2	126450	152554	66598	98135.2	314347	143304	18130	30792.8	89463.6	249185	99990.4	124672	127789	185875
1092000	748578	438780	667175	653075	883414	574027	551616	706351	889474	322943	747255	839170	696224	598372	603789	633139	744003	1049910	216269	762325	100306	161354	288515	151874	159566	54838.4	127007	154035	66905.6	99330	318155	143832	17973.2	30507.6	89666.4	250881	100501	125739	127707	187761
1093200	740217	433410	653585	637087	865322	565924	543908	697818	869999	317200	726870	823257	686341	585660	593291	620978	728165	1029490	213544	750913	100274	162842	293881	155327	160636	55545.4	127978	156138	67848	100300	322644	144440	18018.8	30558	90733.2	253443	101926	127998	128172	190369
1094400	731681	428058	641064	623500	849608	559396	536586	689257	851174	312241	709066	807960	674170	573835	582110	610050	714129	1007150	211222	738286	100079	163882	299330	158221	162786	56239.2	129183	158430	68435.2	101380	327227	145900	17980.4	30847.2	91645.2	256197	103142	130104	128585	193292
1095600	721003	421396	628643	608514	831084	552645	528856	678175	829749	306270	693084	793218	662587	560105	571151	595960	696838	981043	208294	722841	99892.8	166694	305300	161916	165429	56638.8	130766	161109	69568.8	102654	332847	147902	18038.4	30818.4	92885.6	259524	104160	131828	128862	196739
1096800	710454	415632	616258	593276	812939	545294	521918	669247	809122	300400	674510	777065	650309	548449	561606	582778	681181	957170	204727	709124	99920.8	169896	312555	166269	168082	57436.4	132856	164796	70438.4	104262	339130	150448	18132.4	31019.6	94114	262760	106068	134343	129698	200470
1098000	699181	408770	605306	579190	795871	539315	514933	657958	789527	295251	658228	762050	638373	536383	551502	569246	665086	929678	201637	693939	100209	174474	320720	170334	172050	58290.8	135315	167869	71688.8	105947	345232	152818	18124	31547.6	95441.2	267633	107788	136494	130858	204695
1099200	686275	403198	592514	565498	775200	531590	506998	645157	768442	288286	641868	745293	627452	524568	541827	555564	647821	904866	198256	677891	100914	179451	327719	175211	175315	59294.8	138029	172118	72797.6	107114	351581	155125	18479.2	31923.6	96448.8	271984	109442	139488	132252	208656
1100400	675076	397211	579961	552685	755778	524626	499631	633612	748098	282599	626085	728406	615198	513499	533001	542476	630180	877208	194602	661696	101687	184411	335410	179481	178817	60317.6	141214	175478	73988.4	108487	358401	158329	18692.1	32330	97936.8	276775	111213	142650	133607	212525
1101600	663929	391488	569232	538908	734460	516350	491440	619872	726645	278406	610273	713331	605269	501805	522652	530274	614554	851849	190848	646608	102400	190855	342446	183592	183380	61267.2	143321	179129	75301.2	110930	365244	161057	18732	32644	99833.6	281866	112918	145570	135784	215974
1102800	653411	386804	556320	527209	717451	510152	483421	608345	706497	272586	595803	697210	593206	491000	514046	517998	599760	827635	187208	631514	103638	196870	348784	187715	186428	62175.6	146088	183397	76426	113220	370837	164206	18845.6	33041.2	101726	287042	114880	148531	137714	221102
1104000	642595	380897	547322	514463	697894	502540	476046	595821	686091	267674	581277	680181	583268	480024	504223	506909	584583	802820	183936	616440	104664	203174	355923	191240	191034	63120	149330	187415	77758	114700	376519	167000	19024.4	33320.8	103003	291984	116810	151779	139076	224450
1105200	631429	374192	535791	503141	681341	493981	468657	584092	668521	263286	567004	665420	572596	468348	495424	494898	571358	780114	181648	601704	105848	208936	361410	195372	193576	64247.2	151660	190545	78564.4	116730	383649	169875	19343.6	33690	103552	297783	118717	154674	141114	227502
1106400	621811	369665	524263	492196	665073	487434	461313	572629	649673	259342	554728	650859	562836	458046	485553	484857	557818	758032	177271	587983	107306	214480	367652	198055	197341	64818.8	153820	194029	79501.2	117668	389482	172622	19406	33957.2	104444	302272	120285	157540	142285	230037
1107600	612531	362807	513260	481810	649436	480655	452892	561088	633489	254478	543034	637431	553257	448006	476542	473665	544992	737174	174872	573219	108378	220191	371465	200863	200058	65480	156377	196366	80452.4	119013	394085	174934	19664.8	34556.4	104537	306942	121141	159982	143806	232888
1108800	602745	357267	503001	472010	635256	473377	445792	549903	618153	249537	532179	623137	543788	438070	468012	463052	533071	716378	171797	561282	109042	224802	376389	202881	202060	66147.5	158249	199316	81031.6	119980	400110	177179	19849.6	34519.6	105677	310930	122342	162230	144580	235458
1110000	594174	351240	492879	462699	620525	465948	438164	537863	603701	245437	520352	609615	534512	427338	458599	451966	522613	697881	169862	549211	110043	229128	379929	205482	204898	66778.4	160068	201341	81862	121106	404699	179692	19902.8	34520.4	105980	314476	123759	164692	145754	237636
1111200	586392	346359	483372	452577	606196	459747	430250	525559	589818	242688	512075	597748	525712	419195	450182	441596	511394	680020	166757	537869	110857	233396	384076	206206	206193	67008	161372	203596	82416	121170	408398	180861	20126.4	34916.8	105687	318094	124148	165925	145845	239458
1112400	579469	340486	473753	446217	593372	452542	423472	515208	577446	237988	503366	587475	518153	409398	443632	432657	504825	661214	163576	527973	111415	236331	386932	208136	207160	66997.6	162812	204866	82621.6	121676	412976	181890	20488	35017.6	106135	320456	125031	167565	147224	241090
1113600	570838	335633	466148	438536	581120	446832	417152	504629	565566	235014	496087	575952	510126	401306	436311	423620	496230	645036	161821	517402	112747	238714	389461	208535	208790	67766	163526	206020	82693.6	122520	415466	183016	20422.8	34971.6	106244	323523	124691	169394	147715	242348
1114800	564383	331364	458050	431472	572346	440957	410371	494116	553712	232272	487956	566053	503299	392748	428271	415300	488410	630170	159699	507718	113521	240638	392123	209421	208514	68077.2	164036	207226	82921.2	122574	420197	183638	20737.6	34798	106300	325642	125010	169710	148474	244239
1116000	557108	327314	449811	425081	562973	434218	403893	484895	542917	229664	481453	556384	495716	384588	422744	405775	480174	615386	157260	499854	113907	242075	393446	208480	208898	68070	165680	207607	83228	122994	422183	184213	20953.2	34993.6	105369	328184	124892	171032	148075	244753
1117200	550605	323252	443917	421234	554961	429179	397552	476714	532073	226436	475146	548679	488405	377792	416968	397758	474233	601556	155559	492449	114534	242970	394652	208754	209096	68201.6	165912	208776	83431.2	122676	423578	184826	21139.2	35318.8	105456	330987	124722	171471	148495	245899
1118400	544120	320190	437396	415070	547955	423526	392218	467837	523200	223329	470279	540318	482315	371834	411874	390719	467899	587601	153330	484723	115051	243599	395402	208260	209472	68092.4	165744	208902	83082.8	122769	425151	184795	21188.8	35058.8	104606	331945	124607	172246	148712	246004
1119600	538825	317228	432346	410803	542309	418992	387159	461109	516284	220525	465892	533290	476018	363407	406356	384148	464096	576028	152530	478378	115462	243444	394464	208052	208313	68027.6	165990	209000	83158.8	122692	425645	185329	21276.8	35119.2	103818	332893	124162	172094	149842	246820
1120800	531832	314025	426883	405999	536451	413894	381655	454564	509104	217853	462132	526404	470188	357064	402905	377508	460396	563886	150621	473232	115614	242581	394847	207767	208360	68155.6	164718	207958	83001.2	122363	426893	184792	21252.4	34814	103254	333146	123587	171838	149198	247470
1122000	526669	312520	422390	403546	531035	409180	376818	446861	502420	214841	459225	520593	464542	352143	397620	372096	454074	552856	149324	467276	115362	242192	393898	207084	207938	67878.8	165121	208204	82795.2	122298	427004	184970	21218.8	34870	102362	333450	122788	172301	149741	247572
1123200	521604	308966	417555	401573	527584	404559	372067	442177	496207	211968	457714	515709	460465	346162	393429	365722	451309	542332	147952	463580	115517	241342	393666	205467	206561	67689.6	165509	208072	82638.8	121283	427621	184540	21481.6	34739.6	101526	334746	122476	172140	149571	247638
1124400	515879	306729	414139	399142	524788	400047	367363	435198	491073	209377	454608	511618	456512	341686	391603	361269	448282	533180	146578	461669	115193	240135	391990	205138	205932	67871.6	165765	207741	82594.8	121214	426727	184183	21506.4	34775.6	100582	334066	121418	171261	150136	246898
1125600	509936	304124	410791	396844	523298	397080	362496	430674	486266	206089	453396	507120	451202	336948	388214	356858	446596	523643	145430	457936	115423	239664	390770	204086	205740	67914.4	164965	206976	81773.6	120309	425289	183479	21388.4	34555.6	99555.2	333570	120525	171007	150320	246827
1126800	505500	301963	405988	395792	524386	392635	356487	424592	482161	203698	451183	503065	445602	333413	386254	352908	444695	515919	143810	455877	114858	238442	387460	202829	203987	67391.6	163930	205515	82152	119928	425428	183712	21498.4	34230.8	98559.6	333370	119288	169947	149847	245868
1128000	500193	298701	402901	394645	523090	389156	351786	419917	478922	200900	451444	499286	442043	329340	383170	348362	443589	507692	142742	454668	114593	236852	384868	202084	203129	67172.4	163325	205493	81845.6	119203	423758	182039	21432.4	34113.6	97802.8	332744	118449	168748	149886	246341
1129200	493598	296184	401394	393053	523452	385609	347093	416452	476065	198457	451437	496755	437575	326797	382394	345515	441505	502139	141676	452808	113565	237322	382534	200557	201592	66726.4	162637	204432	81257.2	118914	421706	181207	21399.2	34155.6	96738	332239	117344	167465	150566	244023
1130400	489808	294374	397154	391836	525780	382217	344066	411526	475788	196056	451896	492128	432133	323298	380557	342292	440991	495996	140130	453625	113365	235604	379445	199222	200856	66176.8	161687	203446	80510.8	118335	419548	180412	21440.8	33948.8	95655.2	331102	116196	166262	150110	243401
1131600	484255	292608	395966	390862	527370	378703	339928	406348	472831	193420	451836	489688	428579	321138	380832	340347	440829	492538	138476	452219	112955	234778	376305	197460	199158	66192.4	160238	202913	80655.2	117106	417143	179672	21416.8	33644	95062	329460	115567	164500	150459	243354
1132800	479345	291012	394537	390615	528960	376493	336275	402955	469529	191074	450983	485666	424641	318888	380676	337267	439738	489503	137675	451179	112243	233158	373684	196492	198372	65880.4	159158	201539	80067.2	116396	413379	179302	21332.8	33542.4	94078	329348	114574	162920	150539	242072
1134000	474484	289726	392438	390780	530894	373546	331939	398136	469013	188756	453352	484246	419993	317589	380984	334497	439315	485300	136554	448573	112169	232838	371684	195203	196847	65576.4	157936	200095	79343.6	115374	410678	179542	21180.8	33435.2	93602	329276	113642	160938	150589	241030
1135200	469337	288114	390639	389192	531033	370879	329494	394417	467934	186269	454031	480907	416638	315483	381614	332194	439038	483800	135720	447093	111395	233007	368248	193467	195469	65246.8	155817	199062	78956.4	115109	408136	178210	21187.2	33250	92393.2	328485	112828	159450	150334	240890
1136400	464586	286976	388585	390138	533739	368814	325829	391239	466480	183051	455343	478179	412940	313160	381507	331066	437602	482638	135333	444492	110273	232350	364596	191921	193619	64725.2	154586	198600	78964	114228	405672	177751	21145.2	32942.4	91657.2	326734	111331	157864	149913	238702
1137600	460395	284633	386040	389721	533261	365696	321873	388111	465024	181668	456444	477129	408671	312738	380861	329682	436157	481474	134020	442432	109320	230206	361843	190152	193029	64552.4	153614	197348	78197.6	113735	403442	176862	21252	32804	90330.8	325484	110264	156120	149553	237515
1138800	456680	283276	383576	388645	533735	363817	318628	383868	463512	179043	457162	473540	405712	312599	378456	328553	435933	482431	133032	441425	108349	229381	358499	188353	191417	64096	152038	195783	77820.8	112992	399595	176184	21090.4	32648	89776.8	323749	109543	154092	149654	236080
1140000	452522	282510	381697	388097	532434	362092	314971	381029	462766	177742	456836	471041	403140	312608	377870	327452	436913	482328	131630	439048	107089	228295	356122	187288	190322	64007.6	150349	193894	77412	111968	395925	174434	21015.2	32196	89242.4	323141	108408	151923	148908	234688
1141200	447821	280515	380212	387954	532693	360214	312888	377346	461012	175994	454082	470393	400356	312302	375951	325610	436855	483844	131034	436873	106641	227821	352816	185195	189348	63514	149340	192600	76573.6	111223	393105	173600	20863.2	32314	87935.2	322301	107967	150209	148072	233644
1142400	442848	278666	378342	387309	531246	358230	310870	374008	460937	173980	454522	467790	396720	312715	375744	324756	435281	487701	130934	435794	105994	226718	349264	183452	187620	63035.2	147540	190755	76451.2	110573	390760	173108	20941.2	32170	87966	319998	106760	148784	147508	231829
1143600	438619	278389	376558	386911	529670	358116	308171	370676	459350	171382	454709	465979	393512	312989	375115	324219	435970	492035	129741	436186	104538	225068	345944	181605	186702	62787.6	146638	188771	75894.4	110078	387026	172129	20880.8	31911.2	86438.4	317779	105758	147141	146610	230734
1144800	434986	276212	373908	387085	529226	356434	305252	366861	459821	168918	455419	465142	392252	313690	373530	324346	437316	495499	128983	435403	103272	222427	342717	179227	185294	62167.2	145950	187537	75725.2	109747	384665	171669	20750.4	31814	85761.6	315803	104915	145059	145468	228409
1146000	432420	274790	372514	386739	527877	354939	303392	365000	458823	167725	455068	464130	389371	315360	370502	323779	438102	500806	128445	432662	101921	221640	339668	177650	184444	61872.8	144804	186132	75145.2	108425	380465	170682	20554.8	31541.2	85544.4	313993	103692	143589	145072	226486
1147200	429634	274191	371931	386459	525398	353925	301930	364492	458948	166678	454386	463023	388456	316281	367418	323152	439678	506982	128535	432628	100904	219459	336683	175303	182998	61334.8	143252	183284	74203.2	106784	376089	169562	20380	31136.4	84471.6	312210	102553	141412	143660	224918
1148400	425946	272554	370552	385450	525126	353578	300796	363490	460425	165614	453088	463833	387728	317722	365108	323654	441633	514296	127902	431612	99360.8	217904	334042	173490	181732	60932.8	141390	180776	73838.8	106081	372280	167760	20249.2	31070.8	84076.8	310478	101599	139421	142472	223194
1149600	423196	272401	370527	385432	524127	355032	299617	362318	460392	163897	452610	463146	385967	319513	361980	324331	444567	523344	127840	433474	98650.8	216386	329634	170448	179317	60258.8	140052	179830	73171.2	105602	368071	167507	20341.2	30809.2	83215.2	308322	100278	137956	141304	220801
1150800	420658	272461	370080	385834	523234	354544	300718	363137	461054	162638	454266	464415	384640	323126	361511	325580	446546	532366	128845	434981	96672.8	214715	326805	169069	178322	59957.2	138594	177376	72648	105041	364074	167044	19947.2	30615.2	82362.4	305272	99349.6	135877	139994	217701
1152000	419528	272071	370550	386325	524700	355513	299079	362699	463131	162025	455008	466729	384516	327026	362337	326877	450182	543404	129182	437733	94805.6	212740	322397	167092	177688	59428	137666	175993	71738.8	103552	361010	165983	20079.2	30372	81644.4	302894	98283.2	134327	139235	217036
1153200	418478	272105	371823	386796	524917	357272	298977	364772	464992	161926	456504	469628	385408	328942	363259	328918	454325	554711	128522	438638	93547.2	211135	321146	165734	176824	58643.6	136516	173959	71252.8	102929	356679	164162	19894	29835.8	80596	299417	97587.6	132632	137682	214748
1154400	419357	273199	373331	387305	525135	358719	299452	367853	466196	161349	457685	472234	386991	333382	365941	330536	459042	567324	128879	441281	91817.6	209452	317978	164170	174999	58357.2	135257	171353	70493.6	101428	352220	163118	19781.6	29450.4	79987.6	296531	96640.8	131320	136754	212700
1155600	419861	272956	375527	389833	527427	361162	301059	371298	469214	161340	462015	477707	389317	338185	367582	332733	463753	582564	129458	443448	90644	208279	314327	162246	173370	57976	133488	169142	70045.2	100499	349454	161857	19653.6	29348.8	79348.8	294268	95334.8	129604	135024	211363
1156800	420173	274350	377829	392253	530084	364824	302912	375282	471804	161066	464428	482200	391424	343088	369574	337190	468907	598356	130880	447957	88900.4	205500	310497	159774	171038	56875.2	131560	167001	69235.2	99414.4	345294	161221	19654.8	29221.6	78410.4	290502	94307.6	128189	133499	208396
1158000	421627	274925	380120	394363	534040	367397	303748	378987	476372	160486	467828	487539	395011	348187	371884	340307	476378	616432	131464	454532	87236	203479	306393	158184	170112	56142	130112	164846	68474	98528.4	341778	159786	19331.2	28837.5	77533.6	287063	92740	126538	132033	206896
1159200	424893	277033	383984	397789	537169	369907	304958	382722	479653	161258	472500	494460	397384	353232	376188	344065	482708	632353	131929	459376	85213.6	201595	302474	156601	168178	55507.2	128714	163363	67805.2	96942.8	337544	158360	19163.2	28636.8	77046.4	283960	92013.6	125310	131175	204768
1160400	428818	278032	388330	401255	541857	374990	308362	390176	484323	161924	477821	503527	402410	360588	381541	347353	488805	647568	132916	463754	84084	200325	300095	155255	167231	55123.6	127664	161282	67363.2	95906.4	333911	156411	18988	28301.6	76012.8	281059	90932.4	123681	129348	202194
1161600	432506	279306	391710	404282	547877	378595	311692	398013	489030	162082	483860	513145	406089	366394	386362	351144	498290	665494	134283	469559	82446.4	198050	296415	153916	165036	54117.6	125672	159070	66232.4	94728.4	330257	155580	18722	28340	75462.8	277777	89970.4	122550	127582	200860
1162800	435901	281452	395816	408160	554535	383601	315015	405301	493395	162244	489180	521518	409370	373329	391668	355070	506004	683086	135782	475200	81060.8	195590	292922	151700	163744	53460.4	124336	157084	65417.6	93316.4	326644	154216	18512.1	28016.8	74421.2	274875	88820.8	120910	125625	198485
1164000	440620	283010	400233	412978	561067	388426	318624	411839	497854	162336	498669	531233	414285	380360	397824	361591	514329	699773	137440	482188	79199.2	192834	288942	150270	161947	53158.8	122980	155088	64915.2	92316.4	323114	153337	18343.6	27894	74042	271332	87982.8	119923	124222	196528
1165200	446054	285287	404583	418560	569617	394255	320276	417683	503083	162476	506450	539693	418011	386588	402707	365423	522712	714260	137626	489039	77556.8	190498	286538	149510	160848	52239.2	121636	152947	64142	91258.4	319714	151419	18227.6	27645.6	73314.8	267354	87406.8	119138	122902	194799
1166400	450590	286208	408403	423147	576881	398978	324547	426193	508715	163109	514147	549594	423667	393989	409771	370144	531676	727738	138833	495261	76102.4	187122	283738	148516	159126	51761.6	121110	151418	63592	89911.2	315938	149375	18164.8	27474	72570	264390	86432.8	118042	121717	192740
1167600	455617	288215	412589	427261	583929	404044	328527	434950	515452	163166	522124	559053	427946	401272	413198	375422	537695	733651	141243	498029	75930.8	188031	283856	149984	160291	51362	120223	151268	63406.4	90576	316321	150104	18308.8	28028.8	72713.2	269825	88316	121474	125184	197471
1168800	461804	287184	403447	427412	578610	406808	346229	438467	506364	176357	509941	551060	425213	401958	394662	390988	521958	684169	152313	463822	79000.8	195582	283556	158915	165237	49742.4	117013	147055	62280.8	91013.6	308781	145821	18043.2	28152	70607.6	269636	86848	119424	125851	193746
1170000	441278	272816	366592	399242	541427	388955	350530	418716	465202	184291	463045	507746	397414	375658	353324	384286	479530	608441	155453	403782	77226.4	187184	264094	155435	156408	45557.2	104846	131314	57904.4	85147.6	277440	130323	16533.2	25553.6	63686	249000	77930.4	108253	114852	172406
1171200	393876	239992	312706	349324	469885	347417	326387	378382	397159	174101	392488	435569	349463	330660	301140	351807	417689	530697	147616	345934	70149.2	168372	233831	142292	142068	40510	92006.4	114837	51583.2	78071.6	242612	115067	15032.4	22736	57634	224300	70715.6	98297.6	105279	155932
1172400	357747	218791	283866	318109	432101	325517	312940	357321	362840	168570	359443	400183	331028	306206	278740	330368	388408	499418	142697	322290	65817.6	158974	216738	135153	134270	38688	85828.4	107522	48344	74802	225390	108485	14478	21454.8	54927.6	210696	67326.4	93764.4	99538	145849
1173600	343020	209690	270762	304152	414647	318559	306450	346316	348565	163968	342211	383202	325722	297400	270916	323196	377277	483812	140464	309087	63231.6	152449	206228	131527	129139	37384	81608.4	102088	46372.4	72503.2	214830	104034	13705.2	20895.2	53196	202744	65094.8	90035.2	96687.6	139081
1174800	336532	204308	262988	296168	403414	314866	302074	340563	342602	160909	335389	378944	324491	294445	268147	321644	372130	474704	139452	301218	62060.4	147919	199110	129312	126121	36297.2	79840.8	99082.4	45569.6	72056	209911	102110	13689.2	20450	51948.8	198475	63825.2	87808	94527.6	134370
1176000	334788	201736	259696	294153	403619	314497	304127	343620	343820	159942	337661	379654	325323	295888	268090	324913	372209	470133	139066	299323	60922.8	145578	195456	128008	124857	36029.2	78506.4	97283.6	44354.4	71591.6	206959	100639	13520.4	20043.6	50716.8	194402	62842	86648.4	92960	132804
1177200	338921	203642	261856	298224	408352	316373	305640	347646	348090	158447	340009	383359	325347	296501	269808	329707	377652	479023	140176	302011	60655.6	144312	194725	127594	123991	35871.6	77701.2	95456.4	43178.4	70764.4	204420	99463.2	13324.8	19954.8	50815.6	191613	62517.6	86381.2	91787.6	130963
1178400	344803	204990	263020	304267	412662	318262	307546	351579	353993	159820	347891	394108	332659	301158	277400	338234	385423	482990	141340	303057	60075.2	142976	193936	127045	122477	35139.2	77730.8	94828.4	42645.2	70718.4	203908	100085	13305.2	19796	50231.2	189608	62432	85782	90829.6	129536
1179600	350629	207456	266101	311344	424792	323084	315315	362582	364029	160662	359749	403631	335936	306531	281798	345314	391423	490778	141783	306809	59601.2	142767	194806	127712	122365	35163.2	77417.6	94231.2	42014.8	70549.6	202202	99445.2	13262	19445.2	49714.8	187599	62150.4	86225.2	89563.2	130148
1180800	357919	212579	271714	322180	435838	327739	320100	369870	371083	161162	367470	412328	342781	310116	290825	354258	403415	505627	144416	311582	59355.6	142926	194470	126768	122276	34770.8	77031.2	93083.6	41327.2	70653.2	201125	99756.4	13313.6	19473.6	49703.2	186979	62353.2	86413.6	88966	129642
1182000	365868	215783	274900	329933	447662	331903	328610	383730	381123	166784	385101	434864	361697	322755	311926	371832	432713	559372	152659	345605	63272	154785	216962	137992	136096	37708	89014.4	110843	46218.8	83036	232378	121645	16247.2	23058.4	60920.8	221705	77551.6	111317	107675	168110
1183200	470240	295557	393563	462949	646953	432789	451169	545390	554135	211699	581061	645203	517982	447370	473068	482193	628601	845115	193785	515219	78350.4	189190	280940	165492	165454	47941.2	116034	138124	57370	97927.2	294019	148383	18735.2	26888.8	69883.6	250643	88528.4	123584	121645	187782
1184400	577997	340640	476055	563450	757088	493189	454430	565878	656018	190925	692655	713370	538861	492986	525240	487660	665871	893058	183779	582309	74169.2	177333	277411	155473	156657	49780	118368	138170	58758	93172.8	293491	144244	18022.4	26752.4	69167.2	238031	86818.4	118619	114946	179112
1185600	590394	341941	491765	582801	773219	490479	420979	564842	672578	177247	720778	721019	521598	490575	545854	475454	667564	903434	172487	610694	69389.6	167083	263400	146095	148077	50410	118354	136861	58737.2	88914	284550	140588	17564.8	26187.2	68760.4	225392	85568	114616	110149	173375
1186800	588940	349138	504095	589537	796469	490666	415678	563799	677462	179325	733287	729234	522140	490257	563860	479855	673352	903143	172551	625362	65805.2	161040	248530	138654	144526	50775.2	116487	134999	58281.6	86096.8	274078	136483	17566	25307.2	67754	215200	85095.2	110497	105866	167961
1188000	589494	354485	516172	594344	816818	501104	420434	568804	681776	182102	737816	737928	532353	495956	576482	495414	681244	886764	175538	638529	63193.2	156808	237016	132968	140754	49906	114561	132187	57636.8	84080	263306	132227	17474.8	24728.4	66332.4	207544	83332.4	107833	102342	163160
1189200	592692	359867	527313	597685	829046	511249	422004	579362	684692	183181	741124	745097	538594	500366	584998	509326	688450	870447	177509	650094	60270	151774	229165	128070	137411	48133.2	111717	130174	55948.4	80830	254435	127334	16858	23945.6	64260	200792	80495.6	105769	98510.4	159308
1190400	590876	363616	534867	598372	834182	517078	422453	585315	688135	182821	739591	748699	542755	503523	593460	520906	691858	866642	179055	659543	58674.8	146392	222009	124947	134005	45996.8	108429	127228	53826.8	77090	246845	122773	16134.8	23158.4	61591.6	192919	78078.4	103642	95632.8	155283
1191600	589664	368299	540120	599091	836502	519884	422797	589885	690313	183654	736851	748567	546190	504912	597321	527280	692636	862928	179060	659012	56849.6	141960	216739	122076	130616	44252.8	105585	124094	52139.2	74472.4	241742	119513	15582.4	22833.2	59248.4	186039	76028.4	102548	93146	151722
1192800	588444	372944	544755	597327	834053	522144	424222	592632	689275	182416	730432	746457	549472	505256	598718	533194	690606	857010	178340	657189	55748.4	137991	212036	120633	128605	42919.2	103243	121194	50449.6	72246.4	238167	115639	14945.6	22610	56804	181414	74114.8	102331	91834.8	148640
1194000	585939	375708	545622	593461	827626	520618	426396	593528	686320	181376	719065	742154	552231	502748	596240	534043	686483	844436	178235	651100	55072.8	134392	208560	118676	125110	41926.4	101323	118799	48960.8	70879.2	235537	112546	14668.8	22371.6	55013.2	176888	73335.6	101596	90036.4	145616
1195200	583187	376784	541367	585322	818747	518485	429226	591731	681638	179864	703817	737946	554476	495338	592562	532188	681086	831493	178502	641439	54587.6	130234	205935	117586	122745	41513.6	99271.2	116686	47997.2	69872.8	235510	110621	14587.2	21986	53401.6	173473	72140.4	101215	88834.8	144100
1196400	578177	376739	534891	577212	808022	515020	431255	586779	675564	178930	688675	730523	554776	487503	585355	529296	674894	814192	179133	631770	54312.8	127586	204384	116352	120583	41037.2	97821.2	115610	47363.3	70028.4	235353	108950	14364.4	21840.4	52376.8	171675	71196.8	101144	87976.4	142188
1197600	573345	374781	528712	568924	797872	511578	430495	581280	666112	176058	674742	721104	553208	479297	577018	523374	667106	795287	178994	623132	54509.2	125465	203717	115376	119224	41228	96701.6	115567	47069.6	70298.8	236690	107700	14156.8	21636.8	51876.4	170249	71387.2	101722	87224.4	141910
1198800	567577	373777	519751	559633	784912	507466	429640	574491	656026	174344	662326	710694	549236	471642	567624	517331	658884	777282	177258	614587	54456.8	124796	203731	114806	118652	41391.2	96504	115942	47244.4	70535.2	238323	106996	14273.3	21542.8	50881.6	170970	70977.6	101965	87440	142488
1200000	560620	370960	510292	548617	771362	503139	424456	564972	646191	173086	647403	699431	542546	462607	555933	511356	650463	757508	175256	603248	54583.2	124520	205491	115946	118121	41711.2	96578.4	116518	47326	70920.8	240028	106693	14202	21198	50694.4	172009	71760.8	102671	87263.6	142914
1201200	551922	367274	501000	537235	758937	497876	421168	555822	634186	171089	634230	688404	536513	455050	543209	500933	640654	739394	172985	593778	54796	125944	207888	118037	118113	42033.6	97162	117847	47439.6	72092	243390	107085	14194.8	21258	51150.4	174320	71956.8	103568	88160.8	143548
1202400	541404	362206	490291	526863	746357	492382	418647	547632	623904	168253	621961	677412	527620	446519	529213	493313	630538	721676	170365	583893	55366.8	127065	210286	119536	119148	42472	97718	118544	47986.4	72709.2	247429	107860	14410.4	21164.4	51444.4	176568	72695.6	104012	88050	145279
1203600	532867	356978	480661	516841	734323	485766	413448	539858	612784	165130	609806	665906	517287	438760	516564	486469	620072	703814	167906	574963	55693.6	128822	212895	121766	120198	43223.2	98150	121161	48343.2	73209.6	251208	109053	14602	21259.2	51324.8	179716	73481.3	104757	89093.2	147198
1204800	520978	353060	470449	505875	722455	481418	406451	529894	601342	161036	597477	653631	507888	430901	506098	478952	609838	688762	165684	565727	56568.4	131232	216147	123855	122234	43347.2	99450	123426	48663.2	74506	255540	110349	14621.2	21353.3	51446.8	184522	74412.4	105885	90151.6	149893
1206000	510351	348309	463530	496480	708216	475382	399728	521529	589782	158009	587302	641614	498711	423228	494965	470718	600206	671352	161636	556519	56775.6	134284	220549	126198	124467	44171.6	101518	125838	49584	75615.6	260334	111614	14810.4	21692.8	51499.2	189013	74985.6	107616	91956	152511
1207200	501083	343836	454791	485385	694654	468856	394239	513031	576539	155938	576500	628179	490285	415037	484678	461288	589685	655996	158534	546306	57459.2	138441	224571	129771	127007	44868.8	102814	129020	50056.8	76407.2	265631	113550	14858	21725.6	51912.4	194996	76356.8	108391	93299.2	154845
1208400	490670	338253	447365	474623	681390	463658	388292	504699	564743	153090	566425	617008	481698	408610	475828	451630	579113	641287	156024	535474	58319.2	141798	228955	132646	129503	45439.2	104063	131046	50460.4	77456.4	270010	116108	15197.6	21974.4	52173.2	200331	77246	108590	94983.6	157964
