# Supplementary material for: The singularity response reveals entrainment properties of the plant circadian clock
Source: Nat Commun. 2021 Feb 8;12:864. doi: 10.1038/s41467-021-21167-7 (PMC7870946; doi:10.1038/s41467-021-21167-7)
Supplement: Supplementary file 4 — Source Data [file 41467_2021_21167_MOESM4_ESM.zip › raw_bioluminescence/PRC_measurement/4h-10C (Figure 2, Supplementary Figure 4)/-10C_30h_T=30h.xlsx]

## Sheet: -10C_30h_T=30h
time (second)	CCA1 No. 1	CCA1 No. 2	CCA1 No. 3	CCA1 No. 4	CCA1 No. 5	CCA1 No. 6	CCA1 No. 7	CCA1 No. 8	CCA1 No. 9	CCA1 No. 10	CCA1 No. 11	CCA1 No. 12	CCA1 No. 13	CCA1 No. 14	CCA1 No. 15	CCA1 No. 16	CCA1 No. 17	CCA1 No. 18	CCA1 No. 19	CCA1 No. 20	TOC1 No. 1	TOC1 No. 2	TOC1 No. 3	TOC1 No. 4	TOC1 No. 5	TOC1 No. 6	TOC1 No. 7	TOC1 No. 8	TOC1 No. 9	TOC1 No. 10	TOC1 No. 11	TOC1 No. 12	TOC1 No. 13	TOC1 No. 14	TOC1 No. 15	TOC1 No. 16	TOC1 No. 17	TOC1 No. 18	TOC1 No. 19	TOC1 No. 20
1200	115752	263019	420954	507847	216503	399226	1087990	269977	84534.8	350973	267618	210357	311154	441386	273795	287324	541940	357795	754630	487919	23731.6	29731.2	60551.2	45707.6	33249.2	53055.2	71379.6	54348.8	101043	45585.2	85499.2	61221.6	93428.8	45849.6	23122.4	44466	48130.4	64770	100050	43716.4
2400	140953	308202	513815	580743	273829	463223	1185950	349694	99332.5	399371	348236	300020	428941	596791	354551	379988	529568	456106	927038	649680	26756.4	32449.2	65936	48477.2	39964.4	58071.6	77189.6	64224.4	104839	46104.8	83582	64524	121874	48485.2	22451.6	44480.4	51821.2	72458.8	101271	45076
3600	197569	462976	666028	649043	373458	603624	1309470	456624	126656	482936	493312	381497	601434	763914	440802	477815	522208	530827	1036500	852801	28860	33029.2	61186.4	50970	38261.6	54195.6	73462.4	58908.4	97420	43377.6	79476.4	60288.4	128790	42550.4	20574	39811.2	46414.4	68507.2	92112	42462.8
4800	219719	520138	722129	666782	400808	679975	1370450	498995	142428	535762	543766	407096	632518	841127	489503	519268	535287	562229	1099690	954011	27667.2	32728	55924	47132.4	34589.6	52288	68299.6	53220.4	87954.4	38835.6	74282.8	57180	121684	39415.6	20368	35720.4	42310	62296.8	86171.6	37877.6
6000	225985	531138	771814	696122	403193	739559	1445350	520703	142201	553715	598388	423675	638310	904985	524421	539441	544040	571048	1098950	986978	26934	31887.6	51087.6	42168.4	32040.8	50028	63492.8	49284	79857.2	34627.2	68564.4	52188.8	111423	37074	20308	31964	37575.6	55558	80599.6	33592.8
7200	206002	520562	796172	705290	389528	765773	1470960	521410	131524	549692	592287	387493	613858	862158	494879	537357	531078	535582	1042570	905472	25159.2	29186	47050.8	37226.8	29496.8	44715.6	57300.4	44729.6	73448	31726.4	62498.8	47504	98833.2	34657.6	18890.4	29205.2	32867.2	49651.6	75324.4	29851.2
8400	178264	483589	745801	672966	366206	741025	1447140	484545	118986	532033	538794	362053	545892	779517	448258	525488	491930	484232	973652	806195	23244.8	25395.4	43434	33904.8	26212.5	39282.8	52144	40120	68109.2	29731.2	57485.6	43935.6	88314.4	33222.8	17171.6	26942	29314	45390.8	70211.6	26896
9600	157748	437484	668867	622860	345980	693452	1362250	437115	109651	513918	477390	358546	483797	734846	406160	510077	449743	438115	926095	736553	21408.8	22801.6	41456	32053.2	24132	35532	47465.2	37021.6	64518.8	29034.8	54482.8	42155.6	81030.4	32153.2	16299.6	25443.6	27093.3	42382.4	66142.4	25066
10800	145763	401686	589784	577897	332496	648028	1263020	397140	101865	494968	425034	365394	435698	706814	373726	486347	406070	402110	897343	683002	20620.8	21493.2	40126	31662.4	23410.8	33236	45722.1	35580	62615.6	28485.6	53374	41432.8	76426.8	31508.4	15798.4	24983.2	25930	40882.4	63670.4	24411.6
12000	141636	379482	527392	538282	324528	614974	1147300	363428	95766.8	473510	385330	376143	402125	671859	350667	466001	368172	379914	866735	634583	20539.2	21212	39688.8	32225.2	23303.2	33306.4	45230.8	35044	61660.8	28937.6	53180	41078.4	73255.6	31270.8	15662	24942.8	25495.2	41253.6	62873.6	24259.6
13200	132568	358062	480310	506410	318667	590153	1027270	341429	91935.2	444342	355701	383747	373147	629590	335106	443338	334420	363050	820810	586625	20696.8	21304.4	39520.4	33088	23708.4	34148	46003.6	35574	62635.6	29356.7	52850.8	40907.2	72497.2	31294.4	15947.6	25400.8	25568.4	41953.6	63655.2	24484.8
14400	126787	340494	445273	477504	316036	561227	922657	325298	88287.2	414464	333526	383514	348602	583264	325337	422737	305537	349292	766637	540581	21223.6	21758	39806.8	33804	24410	35876.4	47656	36733.2	64314.8	29876.4	53424.4	41352.4	73633.6	32033.6	16437.6	26110.8	26050	43596.4	65438.4	24922.8
15600	119819	331003	418563	453182	309365	524431	820806	317820	84369.6	389623	314850	379813	324796	537572	316134	404184	280271	333462	711523	498618	22236.3	22708.4	40717.2	35275.2	25457.2	37496	50501.2	38405.2	66650.4	30938	55498	42052.8	75891.2	33564.6	17362.8	27334	26774	45962.8	68408.8	25819.2
16800	111336	316662	395562	425958	299093	485580	732028	306673	79696	369077	296026	366182	304673	499562	305361	389958	254421	319558	665902	462908	23340	23549.2	42066.4	37354.8	26625.2	39782.4	53163.6	41038.8	70755.6	32197.2	58521.2	43249.2	79482.4	35567.2	18298.4	28511.6	27996.4	49024.2	72779.2	27059.6
18000	104218	306611	375446	400692	287124	450369	657697	297680	75831.6	352536	279386	357396	287848	464502	295189	373962	233115	304696	624138	430418	24917.2	25072.8	43972	39346	28315.2	42717.2	56976.8	44428	74701.6	34607.6	62918.4	44934.4	84116.8	37774.4	19656	30375.6	29669.6	52973.2	78116	28630.4
19200	98815.4	295057	356689	377790	277846	419574	599360	286941	72390.4	329983	265574	343516	273337	437261	284446	360172	212609	293281	588009	403365	26954	26651.6	47339.2	41990	30788.4	46413.6	61696.8	48693.2	81347.6	37296.8	68235.2	47926	89751.6	40445.6	21858.4	32665.2	32050.8	58178.8	84748.8	30997.6
20400	94390.8	283755	338776	353329	263241	393004	557320	277009	70126.8	311920	252196	335062	258924	413776	271744	343763	193806	281396	553314	379530	29402.4	28857.5	51024.4	45593.6	33384.4	51520	67582.8	53674.8	88984	40649.6	74865.6	52254.8	97396	44771.2	23862.9	35374	34808	64476.8	92860.8	33443.6
21600	91311.2	274386	320834	329218	252549	371782	518898	265097	68239.6	294025	238143	318791	245219	390357	260295	330014	178783	270446	515194	353798	32570.8	31602.4	56666.4	50366.8	37124	56922	74968.4	59728	98233.6	45200.4	82081.3	57132	107206	49668	26537.6	39096.8	38985.2	72232.4	103877	37124.4
22800	88503.6	262922	301789	306582	236894	351949	482771	258860	66697.2	278133	225337	307846	232934	365636	247722	314665	163968	257298	476714	331246	36576.8	34691.2	62732.8	55960	42060.4	63834.4	83106.8	66904.4	109063	50592.4	90416.7	63227.2	119326	56747.6	29980	43098.4	43473.2	81216.8	115098	41372
24000	85577.6	253193	282357	285386	226122	335616	448663	249396	64963.6	261771	217380	291179	220154	338988	236667	300999	150745	246334	436271	309451	41084.8	38680.4	70596	63000	46963.6	72567.6	92799.2	75480.8	122404	57730.4	99726	70724	134765	64356.8	34018.4	47744.4	49226	91910	130240	46701.3
25200	83309.6	243185	265262	265126	213578	318184	410650	241966	63918	244844	203367	279158	208482	312142	225040	284664	137694	236349	401159	288826	47285.6	43096.8	80361.2	71682.8	53904.8	82899.2	104335	86045.6	138263	65869.6	110654	79831.2	152525	74587.6	38844.8	53696	56036.8	105027	147312	53711.2
26400	80824.8	232918	248482	247174	204990	303392	378601	231396	62345.2	226451	192116	265183	195243	289356	214930	270280	126267	226475	369588	270082	54976	48934.4	91977.6	83166.3	61308.8	94958.8	117798	97966	157344	76635.2	122970	90734.4	173456	86272.8	45619.6	60582.8	65230.4	120450	167678	61628
27600	77992.9	221228	232898	231117	192061	286720	346123	222842	61520.8	209405	181539	253736	183738	267346	202528	254588	115408	215259	338143	253242	64539.2	56338	106582	96723.6	70033.2	108435	133660	112606	179692	89980	136774	104361	198786	101317	53591.2	69126.4	75834	138390	192857	71200.4
28800	75313.3	210756	215950	215844	180899	269802	316050	213562	60806.4	194230	170394	239572	170507	247359	190198	241401	105204	203962	310613	239812	76013.2	64927.2	123596	113470	80272.8	124646	152324	130224	206283	105740	152078	118941	228281	119588	63690	78756.4	88894.4	159540	222590	82909.2
30000	73347.6	203138	200377	199969	169170	254200	289058	204973	60342.8	178990	159932	228385	160542	229742	179400	227385	96298	194635	284117	226430	90489.2	75588.8	144508	133472	91719.2	143523	173341	151278	236719	124361	168756	135971	260132	139559	75604	90178.8	103641	185822	258020	95720.8
31200	71530	193330	186009	186880	159012	238373	264406	196960	60392.8	164566	149878	213454	148421	215061	171209	214648	88729.2	185990	261962	215870	106753	87514.4	168979	157196	104901	164927	196785	176179	270100	146589	187009	156481	294692	163510	89230.8	101906	121131	214910	298180	109886
32400	70261.2	182927	174205	173415	148401	224312	242987	189024	60776.4	150987	140757	203177	139360	200301	163050	200134	81238.4	176814	241143	204734	125412	101180	195017	183056	119925	189851	222611	203549	307672	173499	206737	179700	329341	191013	105357	115445	140398	248873	344889	123302
33600	70154.8	172038	161747	162135	139673	211694	223881	182083	61262.4	139849	132559	192942	130510	186640	155904	189404	75557.6	168882	221630	193978	145658	115252	221196	211612	135648	216922	250138	234372	347449	201666	225144	205745	364333	220418	123982	129765	161889	285655	394450	136390
34800	70256	164126	149892	152107	130038	198972	208454	173589	62168.4	129840	124825	185923	124485	173916	147914	179618	70418	160912	204988	185093	166991	129144	248272	241381	153229	245678	278527	270133	386197	229138	242837	232460	398148	250716	142506	144918	184476	320769	445555	147599
36000	71218	157327	140491	143380	123190	188119	194415	168069	62782.4	121008	117682	177775	116312	163780	142004	170773	65638	152159	190844	176162	186868	143668	271379	269445	170618	276866	305270	304665	423331	254068	259551	258320	428405	281346	159779	159394	206671	352662	494576	158017
37200	72565.2	151891	131022	135001	116844	178710	180776	162890	63336.4	113119	111506	172497	110774	156397	135977	160544	61436	145299	177882	166963	204660	157103	291210	296725	185524	303610	329849	335814	458960	278302	273746	281990	453585	311186	175787	174178	226842	381600	537656	166827
38400	73490	145432	122779	128591	110328	169239	167976	158329	63747.6	105259	105538	164404	104816	149073	130837	152852	58122.4	138662	168019	161204	219007	168935	308618	320327	199975	326663	351670	368478	491250	299794	287152	303431	473788	335655	189186	187459	246794	406378	578246	174699
39600	72434	140323	116133	122289	104107	161821	156738	155066	64600.4	98875.2	102040	160055	99970	143182	125333	145656	55046.4	132191	158382	154984	230706	179214	321561	342213	213727	345519	371487	398572	512697	316380	296646	321247	488427	358600	199337	201828	264303	426768	613677	180094
40800	71883.6	134928	109206	116668	98924.2	153232	146844	151470	65264.4	92445.6	96446.4	153068	94897.2	137380	121592	139496	52199.2	127166	150550	148842	240559	188021	332830	358030	225338	360818	386154	425494	532229	328400	303688	334362	497974	375824	206850	211312	277431	439282	642263	183196
42000	73118.4	130647	103596	110523	94297.2	147026	146594	147396	66399.6	86485	91450	148114	90759.2	131878	117392	133594	49451.2	123352	142637	143632	246468	195000	341069	369085	236084	373543	399957	440615	546742	335510	307739	343795	503910	387528	212186	220202	287543	447512	660527	185900
43200	74820.4	127402	99080	104965	91201.6	140054	140797	143046	67902.8	81304.8	88104	142120	86106.8	126403	113888	128200	47042.8	120636	135192	138914	249753	198677	346179	376310	242003	380549	410863	451172	557676	337466	310625	348610	505313	394677	216060	227178	295231	453710	671647	187755
44400	77351.2	124647	94755.2	99381.2	87698	133194	134187	139226	69403.2	76330	84430.8	137388	81636.4	120926	109697	122673	44399.6	115946	128274	134543	249220	202942	348916	382040	246441	384902	419808	458824	561738	337572	311981	352032	505368	401094	217830	231647	298637	455882	678771	189597
45600	79585.2	121114	91380.8	93806	82647.2	125692	126963	134649	70568	71676	81216.4	130698	77192	116058	105016	117442	42250.4	112044	121501	130538	249154	206026	350031	384842	249130	385117	425806	463952	563402	335864	311977	350310	505697	400849	218248	233304	301109	451206	680170	190732
46800	83118	116470	87585.6	88294.4	77996.4	119127	120105	130212	71688.8	67232.4	77360.8	124373	72821.6	111312	100154	113183	40465.2	109054	115564	128082	247824	208728	349140	383550	250509	383479	428349	462906	564795	331202	311592	349480	505288	400402	217220	232602	301694	447460	679460	192946
48000	87454	113050	86192.4	82933.2	73744.8	112911	113738	125553	72393.6	62992	75060.8	116766	68053.6	106417	96275.2	107622	38460	105521	108915	123764	245219	208840	348898	380581	251734	382480	428110	460354	561160	324706	310146	344477	504148	397788	216564	232113	302338	441624	673976	195464
49200	88028	108586	82942	77684	69390.8	106623	108156	121081	72956.8	59184.4	71147.2	111056	63498.8	100891	91861.2	102765	36370.8	102822	103208	119647	240544	210168	347686	377572	251313	376833	424464	456872	556812	316574	308550	340039	502051	395862	215174	229651	302965	437230	668120	196544
50400	88070	104606	77829.2	73207.6	65825.2	100458	102923	116318	72782	56058.8	67974.4	103735	59833.6	95540.4	87048.8	97690.4	34127.6	98685.2	97563.6	115155	235944	209667	344942	374076	248838	370824	423930	454079	551837	309353	305388	332930	498886	392660	213202	225923	302207	429821	662059	197228
51600	86749.6	99714	73299.2	67967.2	61837.6	94991.2	98123.2	111363	73318	53105.2	64665.6	98468.4	55772.4	90726.8	82597.2	92632	32135.2	94700.4	92630.4	109963	231229	207035	342172	370953	245696	364099	421814	445787	546321	303016	303158	327920	494867	387808	210150	222130	300816	424151	654846	198467
52800	84754.4	95725.2	69461.2	64372	57845.4	89620	93160.8	106423	72796.8	50295.6	61385.6	92002.8	52600.4	86010.8	78470.8	88126.8	30316	91446.8	86966.4	105660	227202	205705	340769	367869	243084	359080	417654	440092	539426	296823	301540	320336	489090	385385	208395	219269	299940	420647	648337	198704
54000	83560.4	91297.6	66108.8	59636	54632.8	84744.8	88919.6	102692	73065.6	47740.8	57946.4	86696.4	49385.6	81114	74252.8	83375.2	28762	87079.6	82881.2	101600	222408	204882	338555	364385	240012	354659	417459	437411	533495	291241	300575	316964	485524	381672	206380	215844	297748	415576	642352	199600
55200	83281.2	87532.4	62022	55993.2	51160.8	80137.6	85451.2	98079.2	72702.4	45142.8	55538.4	80912.8	46394.8	76734.8	71350.8	79699.2	27660	83950.4	78939.6	97212.8	219161	204578	335551	361795	236605	351862	414141	432300	527127	285869	299272	311848	481772	378293	203307	212432	295160	412290	632691	199141
56400	83508.8	83101.6	59203.2	52844.4	48127.6	75785.2	81439.2	93581.2	72358	43479.2	52576.8	76773.2	44404	72316	67066.8	75644.4	26916.4	80240.4	75194.8	93798.8	217600	201821	333470	359161	233129	348088	410996	429231	520878	281052	296943	308739	477047	372590	202311	207558	293612	409468	622038	199960
57600	84332.4	79347.6	56332	49874.4	44902.4	71708	78466.4	89608	72118	41598	50469.6	72289.2	41688	69344.4	64156.8	72280.4	26239.6	77036.4	72266.4	89445.2	215906	201294	330190	356604	228968	346474	407977	425708	515333	277493	294737	304125	471067	365370	200708	204624	289654	404478	611816	198390
58800	83869.2	75641.2	53364	47647.6	42324.8	68644.4	75715.6	85916.8	71591.6	40072.8	48108	69060.4	39862.4	66090.4	61059.6	68725.2	26140.8	73759.2	69182.8	85398.8	212871	198714	327858	353530	225208	342893	405627	423696	509632	275183	292455	302439	465751	358049	199029	200200	286038	401452	604240	196890
60000	81277.2	73118.4	52062.8	45611.2	39918.4	66378.8	74115.2	81994.8	71442.8	39044	45796.4	65010.4	38489.6	63266.8	59026.8	65947.6	26589.6	71398.4	67335.2	81776.4	211628	196484	324301	350213	223475	339365	402449	420541	503603	273249	291211	301583	459203	351531	196497	196966	281476	398415	597196	195066
61200	78643.2	70226	50904	44939.2	38150	64501.3	73624.4	78789.2	70612.4	39262	44467.2	62170.4	37166	61098.8	56482	63452.8	28161.2	69263.2	66740.4	81604	209719	194345	318200	348124	222071	333960	399773	415830	497164	271457	289286	299836	453037	347116	194080	193766	276263	391934	592062	192694
62400	77570.4	69127.2	50162.4	44518.8	37160	63570.8	74341.2	76364	70712.9	39603.6	43086.8	59647.2	36388.4	60407.6	54926.4	62050.4	30068.4	67566	67176	81049.6	208001	193156	311638	345444	218914	328278	395888	410512	490069	268232	287718	298801	446955	340569	191390	191204	270401	385080	580862	190015
63600	76236.7	68012.8	50179.2	44869.6	36388.8	63613.2	77008.8	74342.4	70979.6	40277.6	42256.8	57784.8	35966.8	60222.4	53390	60692.4	33277.6	66831.6	69232	80865.2	206918	193464	304214	341267	217098	323541	388346	404185	481506	264947	285903	297887	437466	333225	189775	188257	267922	380053	569558	186466
64800	76257.6	68080.8	50827.6	46652.8	36472.8	65017.6	82637.2	72624.8	71278	41406.4	42624	56982.4	36628.4	61521.2	52608.8	60462	37896.8	67148.8	73258.4	81963.2	205649	191873	296671	336256	213978	316775	380154	397347	473893	260084	281799	297720	428930	322506	189364	185548	263965	373924	558047	181216
66000	75532	68587.6	52797.6	49920	36759.6	67652.8	90677.9	72180	71934.8	44048.4	43786.4	57681.2	37854.8	64187.6	52600.8	61212.8	44348.8	67784	79348	83979.2	203575	191024	289572	332171	210204	311061	370095	387020	463098	254934	277236	293522	417650	314283	187291	182064	258125	367990	542705	175079
67200	76331.6	70460.4	56030.4	55287.6	37681.6	72466.4	102858	72722.4	72260	48286.4	45837.6	60253.6	39922.8	68561.2	53549.2	63439.2	52868	69801.6	88554.8	87807.2	200512	188316	279728	325901	206407	305929	361231	377250	451210	249946	272653	285549	404765	304384	186218	178386	252158	361273	526198	169058
68400	76892.8	72846	60851.2	62695.6	39560.8	78925.6	118832	75010	72688.4	53909.2	48962.8	64402.4	43638.8	74864	55664.8	67090	63464.4	72256	101999	93002.8	198618	184427	272324	318203	202110	299620	351562	365995	438275	241708	266698	279229	391463	293456	181472	174135	247079	353394	509176	162064
69600	78702.4	77462.8	69083.6	72994.8	42760	88668.4	139737	78930	73542.8	61594.8	53822.4	70070.4	48461.6	83595.2	59797.6	72727.6	77312.1	76133.2	119140	100483	194816	180935	259764	307413	198271	291966	340661	354328	423433	233834	260580	271298	377357	280816	178173	169838	238854	344502	490499	154939
70800	81414.4	84714	81014.8	87159.6	48058	100986	167111	84586.4	75437.2	71498.8	60237.6	77644.4	54636	94987.2	65232	82009.2	94352.4	81848.4	141246	110821	189880	175404	248709	297159	193860	282782	329292	342392	408844	225662	253434	264066	361540	268331	174661	164971	228476	333840	472499	147047
72000	84532	93809.6	96170.4	104476	54381.2	115384	201968	92407.2	76984.4	83702	68830.4	88163.6	63338	108889	72680.4	93573.6	113864	89488.8	168353	123330	184249	171361	235068	287046	188047	271825	317159	329818	391855	217592	246201	255111	344205	257846	166746	159898	217262	321178	451594	139328
73200	87860.4	105054	115362	125605	62305.2	133212	243479	102223	79028	98358	79245.2	101554	73432.8	125772	81872.8	108074	136851	99290	201018	139911	179169	166032	224277	273958	180658	261194	304414	316416	374732	209342	237942	248046	328143	245662	159744	155636	207080	308363	428556	131744
74400	93256	118215	139664	150430	72148	155268	293290	114897	81992	115378	91683.6	117646	85900.8	144890	94146.8	123272	163004	110629	239295	161051	173561	160789	210842	259725	173532	249565	290525	302724	357650	200408	230276	237345	313665	235476	151036	149108	195994	293012	406767	124420
75600	98613.6	133592	167518	178728	84421.2	181092	350625	130334	85690.4	135362	106910	136390	100310	167586	107404	141004	191908	124774	283565	185940	167466	154440	199128	245932	166493	236075	275967	287418	341009	191278	222588	229688	299116	222140	141573	143275	184310	277490	384356	116551
76800	104752	149874	198487	210148	98919.2	209660	416833	149301	90277.2	159959	125345	158112	116784	195021	123384	160461	222082	140532	332976	215787	161830	147779	187093	232142	159345	223997	262876	273022	324528	181967	213794	218677	285110	208166	133096	137743	173591	260370	364124	109762
78000	110139	169008	235744	245511	114941	242124	490866	170002	95752	187214	145494	183275	135154	224922	141453	183306	255278	158594	387818	248726	154740	141959	177507	219618	152461	210824	248864	256481	308880	171888	205594	208254	271816	195769	124345	131484	162378	244682	344432	102260
79200	117136	189642	278050	282510	131085	277678	568947	194480	100574	219815	168690	212482	155430	258168	161008	207934	288094	178053	446615	284860	147277	135400	165677	206754	145537	199728	234500	239996	293469	161804	198567	196743	259039	186896	116557	125618	151825	229901	325181	96254.8
80400	123420	210916	323796	322024	148690	316841	653463	221514	105799	256449	194322	243776	178523	294437	183136	234706	325746	199010	507543	324758	139448	128538	157144	194230	141007	188222	221420	226446	277068	151923	189779	185921	246572	177093	107860	119785	143276	216085	306748	90404.4
81600	131102	233239	370807	360956	167893	356604	742975	249473	110228	295106	221044	276127	203905	331540	207632	263396	355687	221343	569367	366770	131996	122302	146033	181896	134307	177337	209705	212776	263103	142423	181758	174864	234580	166241	100586	115930	134470	203842	287047	84710
82800	137232	256252	419064	399417	187474	397335	830136	279398	115874	333943	248986	310835	229916	370911	231931	294754	383549	244652	632839	410985	123844	116290	138300	170687	127531	167760	197045	199923	249284	133686	174868	164596	223465	156014	92805.2	110246	125690	191798	269753	79349.6
84000	142848	279502	467889	438220	207412	437910	914272	309990	121809	373894	278728	347126	254801	410066	256303	325844	411473	269739	695584	462115	116776	109938	128842	159475	121749	157156	187032	188462	237468	125490	167569	154953	212326	145725	86381.6	105259	117980	180039	254049	74459.6
85200	148897	302956	517231	473436	226901	478922	991158	341554	126564	409999	308563	382096	282519	448946	282704	359023	433472	294425	752034	510337	110341	103817	122240	149570	116414	148724	178067	176811	226540	118144	161291	144877	203402	137750	81398.4	100568	111651	169518	239545	70226.8
86400	154041	325041	565622	505952	245328	516280	1066510	371461	130849	444544	337408	416863	311467	485222	308506	390399	450572	318874	804884	556921	104290	97580.4	114494	139473	112401	140986	168343	167632	216122	111358	156386	135382	195079	128330	75894	96018.8	105398	160264	225729	66684
87600	159588	348306	616158	536396	262660	551686	1132630	401554	134448	478518	366595	451350	337240	518459	334160	421080	464918	346054	851788	606049	99191.2	92539.2	108800	130420	107564	133366	160627	158984	206593	105321	150698	127558	187228	120741	71872.4	91620	99592.4	151676	213971	62604
88800	162680	366936	667438	563066	277909	583816	1192010	427598	136283	510614	393491	482162	361723	550302	356528	450066	479383	368146	891578	655230	93178.8	87980.4	102700	122343	102963	126860	152226	152212	197604	99666.4	146031	120380	179935	114330	67010.4	88048	94146.8	143900	204632	59749.2
90000	165148	387036	706267	583305	288398	612493	1239970	452680	136859	541559	421152	510717	384487	576803	380522	475398	488197	387780	918957	696883	88345.8	83012	98129.2	115379	99053.2	120724	145825	145558	189632	94837.6	140680	114336	173443	107787	62971.6	84666	89482.8	136137	196016	56477.6
91200	167193	404832	747658	598165	300062	636859	1272910	474396	138096	569192	444396	529374	402037	599109	399966	497102	491707	410151	940352	734114	84496	78611.6	93099.2	109557	94857.6	114990	140142	139467	183342	89861.6	137418	108716	167154	103290	59452	82130.8	85080.8	130236	187552	53743.6
92400	167862	418477	781517	608841	307110	653711	1294960	492940	138508	586088	466764	552182	415246	614025	417172	518339	492178	429819	952578	760031	80494.4	75642.8	89950.8	104215	91651.6	109860	135909	133777	177471	85895.6	133493	103584	161070	99046	56362.8	80422.4	81597.6	125150	179718	51673.2
93600	168730	430679	803684	609935	312982	667207	1301680	506961	138010	598486	488825	565551	431962	627134	429594	534361	489175	443786	950874	785806	77664.4	72618	86120	99770.8	88763.6	106447	131606	131277	172810	83035.6	130454	99160.4	156950	94604.4	53455.8	78891.6	78456.8	120930	173364	49077.2
94800	167539	441958	825993	609097	315638	675702	1291210	515468	137376	603884	503232	575312	439776	637621	441201	545912	480878	455118	948632	812496	74053.6	69790	83713.6	96046	86844.4	102678	128014	127253	167459	80408	128513	94716.4	153512	93273.2	50813.6	76803.6	76001.6	116316	168349	47395.6
96000	165939	450760	838259	605826	316934	680566	1274590	521898	136611	604966	511834	581894	446055	640730	447662	550559	471466	465581	939370	832386	71679.6	67295.2	80309.2	92547.6	85684.8	99896.4	124089	124452	163250	78050.8	125839	90646	150338	91160.4	48640.8	75702.4	73898.8	112780	164533	45743.6
97200	164032	455835	845508	594302	313337	682360	1250980	525412	134247	601182	518628	582998	445674	636570	453247	552354	459246	475764	920276	843360	69792.9	64732	78295.2	90219.6	84170.8	97611.6	122274	121081	159802	76791.2	124144	87652	148423	89915.6	47384.4	75058.8	72576.4	109763	161739	44620
98400	161254	459253	848930	580552	309733	677930	1218000	522985	131024	588248	520926	586909	443667	626898	452671	552355	445007	480302	894330	849476	68013.2	63114	76655.2	88229.6	82853.6	96257.2	120613	118774	157390	74906.4	123208	85461.2	147374	89501.2	47036.4	74258	71676.8	108340	160911	43796.8
99600	156704	455051	852092	563189	301814	667047	1180560	518989	127294	571350	517457	584478	436502	611246	452601	546666	432250	481942	864024	852022	67251.2	62164.4	75716.8	86992	81904	94990.8	119318	117360	156437	74901.6	122209	84240	146243	89530.8	46023.6	73941.6	71354.8	106507	160809	43326.8
100800	152196	451730	840810	545144	293207	650501	1134280	512203	122430	553166	508410	571119	428697	592529	444899	531904	415125	479402	829090	848363	66542.8	61547.6	74923.2	86812.9	81785.6	94152	118528	115910	155394	74652.8	122419	83656.4	147428	90688.8	45934	73768.8	71705.6	105929	162132	43084
102000	148377	445893	822328	524339	280296	631979	1084970	501132	118504	526508	493041	549495	418412	571034	440430	515480	396830	474199	791868	838316	66713.2	61144.4	75200.8	87318	81845.2	94228.8	119717	116554	156100	75329.2	122771	82996.8	150353	92498.4	46110.8	74278.4	72522	105879	163714	43042
103200	143679	438874	797653	501131	267408	611546	1032260	489222	114804	502182	473553	528580	404150	550276	428920	496252	375689	467971	755842	824076	67240.4	61690.4	75656	87676.8	82823.6	95759.6	120922	117444	157717	76029.2	123355	82987.2	153435	96041.6	46559.2	75502	75141.2	107358	167140	43565.6
104400	139537	425976	771130	479440	251138	589012	970439	473319	111099	475464	455964	511048	390083	525738	416017	474570	353826	458063	720027	791901	68353.2	62497.2	77701.2	89596.8	84978.8	97295.6	123266	119993	161086	77917.6	124847	84054	158676	100478	47220	77861.2	78703.2	109784	172671	44226.8
105600	135702	410524	742338	456696	237428	563200	910372	454765	108288	445096	436534	492361	373996	497638	399454	450949	332056	447955	681899	746279	70322	63839.2	80147.5	92440.4	87730	99382.4	127864	123214	166143	80486	127930	85951.2	164840	106954	48549.6	80037.2	83052	114362	179114	45729.6
106800	130095	394118	704080	431360	218982	533695	853968	437018	104539	417080	418720	464886	357530	467021	385268	428150	311934	436495	646849	701152	72714	65682.4	84682.8	96265.2	92137.2	103226	133037	129134	172658	84276.8	130709	88896.8	173744	114382	50790.4	83610	89579.6	120070	187260	47652.8
108000	124985	380126	660059	405518	203196	505692	796330	417923	100345	387670	401328	437547	341819	438447	367741	406278	291504	422837	610143	657817	76797.2	68276.4	90079.2	102436	95846.4	108288	141000	136369	181525	89425.2	135229	92959.2	185331	123991	53522.8	87982.8	96679.2	127382	197417	50152.4
109200	120015	364297	617696	380194	186428	480704	740292	397258	95665.2	359448	382772	408106	323541	407636	347628	383257	269769	398183	574207	603640	80885.2	72257.2	95680.8	108257	101546	113062	148980	144391	191023	91741.6	141504	95564.8	193931	135450	56058	92662.4	106275	129057	210687	50028
110400	103899	323172	538460	345718	155326	429309	635064	331950	80485.2	294316	335415	333683	270990	349382	289214	328334	233310	332529	489665	489750	80996	72571.6	92680	106452	101609	112196	143629	137875	187466	86243.2	145458	88890	186424	138281	54380	90828.4	107583	120578	208542	46948
111600	83758.8	261641	438752	284828	117641	347702	513994	259635	63086	230730	269740	258618	209905	276181	219901	254326	187821	257983	382949	364426	74176.4	67133.6	82805.2	95452	92243.6	99789.6	129062	123072	170175	76896	138813	77050	166438	126877	48503.6	81067.6	94173.6	106081	185490	41689.6
112800	65808.8	200915	334756	217458	89296.8	261788	399167	196186	48070.8	175796	206228	199655	158103	212046	166488	195083	144946	201410	294430	277098	65507.6	57790.4	72560.8	81905.6	80043.8	85189.6	112348	105718	147246	67899.2	127750	66574	149147	110209	44058.8	71252	81720	96328.4	163748	39437.6
114000	55568.4	168812	283017	178662	76291.6	216050	341690	167870	41528.4	148437	175119	169598	134983	181811	146145	166466	125623	179028	253097	243168	61776.4	53112.8	68030.8	75372.8	74148	77732.9	104416	97804.4	136677	64628.4	120717	63146.4	142762	102633	42458	67314	75586.8	92302.8	154027	38892
115200	51195.6	152726	256042	159808	69860.8	194110	310073	153030	38267.6	136478	162506	154798	122971	168716	135058	154158	114686	166058	231941	222548	60680	50426.8	66172.8	73337.2	70959.2	75166	101423	94459.2	134042	64092.8	117662	62321.6	139974	99828.8	41908.4	67050.8	72958.3	91425.6	150907	39006
116400	48478	142598	236416	149278	66054.4	182625	294177	149760	36690	130158	156232	145594	117179	162858	129728	147985	109022	159186	219987	211882	60716.8	49398.8	66223.2	74337.2	70530.4	74534.4	102600	96176	137032	66466	117638	62772	140774	99432.8	43184	68582.8	72628	92754.4	153484	40676.8
117600	48339.6	137711	225439	143481	64163.6	178887	285580	143862	36355.6	124946	151773	139139	112505	159385	125916	143822	105101	155875	212824	205088	62843.2	50840.4	69612.4	79766	71779.2	76973.6	106628	99994.4	143918	70849.6	118248	65300.8	147420	103455	45962.4	72866	75676.4	98882.4	163333	43378.8
118800	49843.6	135399	218066	140973	63294	177562	280836	140750	36843.6	121184	148917	133819	111919	159212	125629	143374	103338	156038	210636	202674	68273.2	53299.6	75431.6	88084	75021.6	82696	111868	106400	154426	77162.4	120119	69982.4	159563	111420	51170.4	79048	81418.3	107248	174451	46350.8
120000	50737.6	133410	213545	137182	62846	176009	279235	140358	37454.4	120290	144940	132336	114773	160846	127254	142188	103373	158708	208583	202242	75847.9	57581.6	83470.8	97188.8	80980.4	89506.8	122678	117016	168788	86006	126990	76780.4	173677	121520	56955.6	85498.8	89462.8	116180	188636	49937.6
121200	50246.8	134430	211060	133754	62934	174770	278861	143077	37411.2	119853	143077	130173	117662	160498	128235	141075	103515	161167	205861	202828	84625.2	63427.9	93517.6	109406	87874.8	98837.6	134813	129350	184826	95211.2	135878	85019.2	189870	135420	64327.2	91873.2	99919.6	130336	207194	55084.8
122400	49706.3	137233	210455	131996	63008.8	175054	275136	145647	36534.4	118404	141356	128622	121744	158393	130419	142529	104916	164318	205007	204294	95106.4	70776.8	104519	122712	96892.4	110484	147581	143674	203352	106120	147187	95928.8	210620	152570	73485.2	100590	113415	145621	228292	59879.6
123600	49281.6	140491	210889	129780	62955.6	175576	274599	151172	36515.2	120586	142013	132373	130662	160887	138823	148090	110656	178130	215149	223433	115274	88074	130838	152155	125021	139516	203730	198885	264917	149070	188595	139706	299309	215000	109844	146941	177454	232865	344933	92071.6
124800	69022	209667	308036	190564	100705	260212	428695	243332	55322	187640	220002	216887	217490	250953	226179	235138	178139	306007	348183	375428	196975	155758	230582	261610	230177	238596	372100	358870	453918	247880	265314	237203	453856	367727	161406	237241	306679	369193	536162	125639
126000	88617.2	278881	380477	248561	111590	325465	510114	322814	67556.8	223956	259931	257254	264379	282141	260953	272206	191998	351532	394533	411751	250750	206558	315215	339210	301396	309198	489481	458314	568957	289133	329576	304080	494634	469343	172638	293414	391027	432772	640428	136127
127200	90435.6	277206	378225	241685	108374	312996	477522	309083	67623.6	215596	243852	247356	260024	259710	239594	255879	172096	323340	366559	407506	280960	224637	353528	382906	342668	336311	537483	507396	601208	333169	370643	334914	520762	517158	183032	310160	430571	442002	659061	150082
128400	91042.8	262506	358207	222645	109592	288942	438514	276697	68993.8	195419	224603	227754	240950	231036	210677	231770	152938	293274	328274	390878	281954	224342	351714	390891	361976	340607	533829	549068	602344	353592	384239	333370	523462	530096	186414	302997	430128	430586	642544	160187
129600	91818.8	245112	320932	200078	107965	268494	393832	249082	68904	171260	202554	207192	221325	206250	187794	209201	135687	268828	293849	349427	269356	218288	340766	383167	365641	340257	525338	539985	597415	339385	383230	326131	515181	520824	188643	294685	409685	425203	623808	165521
130800	92509.2	226875	276590	179600	102427	246967	344958	228510	69066.8	146408	179512	185818	201417	187201	171734	190508	122783	246733	264300	299456	258444	217659	341138	371561	366300	339916	525618	508832	599820	317729	381042	321080	501600	510122	187507	290665	395864	432358	622384	164895
132000	90198.4	211286	237094	163494	93641.6	226811	301935	211810	68076	125668	162713	166742	185444	173068	159453	175148	111166	227190	242357	259494	257238	218649	346689	368896	374477	337965	537852	491895	606250	306742	381314	322344	493290	506191	184691	290484	396088	445998	629188	159218
133200	86047.2	197019	207692	151386	83725.2	208415	268288	196680	66962.8	110480	149411	151310	172830	161453	150650	162655	101215	212152	224887	230958	263275	216113	355543	375477	387565	339571	552938	499352	619348	307603	379957	328235	494967	512472	184488	291242	399909	461262	640060	155204
134400	83385.2	185696	184766	141499	74893.6	193771	241438	184589	66261.2	99253.2	138618	139813	163608	152956	142333	152072	92699.6	200987	210007	209002	272067	216944	364876	388665	395669	344002	572838	509917	633336	315760	378501	334193	500515	520484	187825	295012	404491	477237	651467	154530
135600	81337.2	175399	164778	133446	69774	181220	220375	175179	65342.4	92088.8	129888	130708	154707	145375	134528	144849	85700	189792	195160	191084	279634	219190	375270	400923	397904	348447	592626	523456	645701	324066	374593	340531	512149	535400	194746	298385	412974	489185	658763	155858
136800	79796.7	166876	147893	126210	67122	169642	203788	165882	63740.4	86705.2	123267	123369	146506	137522	128806	137046	80317.6	180108	182266	176532	283606	222208	380550	412280	396890	352912	602020	538235	655879	329367	374256	344832	523478	544617	198516	303999	420933	494932	664397	160309
138000	78526.8	158903	135089	118222	65083.2	159810	192140	156454	63220.8	81652.4	117336	115388	139406	130323	122700	130534	76225.6	171616	170686	164703	286010	226229	386787	417020	402021	355889	611768	552359	663993	331201	374038	346589	533979	550791	200730	309478	428158	497164	667946	166550
139200	77712.4	150990	124601	111246	63629.6	151031	182689	149026	63043.6	77686.8	112918	108775	134875	124045	118401	125608	73262.8	162604	160737	155616	287468	228134	392866	416965	402770	358078	615409	560106	671545	331922	375738	348688	539684	555664	202527	314966	428495	499591	672061	171642
140400	76940.8	144577	117217	105310	61358.4	143727	176062	142096	62904.8	74797.2	109753	103114	129260	118413	114618	123140	71534.8	155027	153566	147406	289259	229830	398105	414908	408574	360045	623607	565238	676822	331178	379094	349163	546677	558578	203176	319544	426807	506209	674185	175035
141600	75714.8	138037	111269	101378	57659.6	137631	171522	136843	62977.6	72271.6	107113	98736.4	124389	115154	111874	118904	70990	148613	148423	140613	289999	231212	401701	415724	414018	358884	632102	569178	685485	330508	381611	350658	550463	560070	202944	323913	428265	510903	673286	177712
142800	73929.6	132918	107837	98578.8	54043.2	133647	170562	132096	62611.6	70981.2	104992	95334.8	120834	113794	110045	116702	72025.2	142634	145137	134992	294107	232970	405661	418528	423527	358654	637314	572401	688498	329482	384360	351120	554451	557941	202104	327073	428509	515412	671548	178293
144000	72134.8	128950	106342	96452.8	51171.2	130140	171827	129083	61962.4	70122	103114	92788.4	117764	113881	109524	114439	74324.8	138519	144093	131486	294362	232882	407682	420916	427143	357595	638339	575066	690897	327792	386989	351092	555360	553230	201160	329537	427702	516537	664154	177491
145200	70344.8	125778	106638	95602	49392.8	127941	176685	127127	61392	70044.8	101845	91622	114652	115262	108352	113301	77892.4	134462	145536	129678	291857	232943	407310	422598	427294	354294	638426	574103	691120	327174	387154	351222	552037	548769	199256	330031	425732	514198	655208	176453
146400	69270.4	123452	108635	96576	49024.4	127907	184334	126096	60590.4	71437.6	101550	91898.8	112417	118507	108078	112746	83730.4	131955	149547	128788	288826	230310	404526	423416	422732	350286	636217	568194	683376	325378	385492	349268	549054	540163	196433	327546	424056	510281	641609	174917
147600	69344.8	122728	113594	98714.8	49795.6	129806	196496	125271	60587.2	74194	102090	92821.6	111006	123505	109026	113893	90079.6	130294	156198	130433	284336	227407	399279	421856	414203	345616	631091	559620	674278	322626	381570	347503	542873	531582	192978	323846	422126	506108	628113	172491
148800	69304.8	123477	122372	102248	51162.9	131974	210840	125726	60146.4	78270.4	103395	95750	110571	130188	113393	115258	98060	129024	166206	134277	277691	224514	394702	415762	406436	339868	619222	547405	665626	317026	377506	343737	535402	521302	188232	319270	413068	500554	612364	170470
150000	69928.8	124807	134446	107729	53301.2	136738	231094	127236	60004	84183.2	105547	100648	111436	138464	117258	118777	108079	128233	180104	141776	270295	219946	386538	407530	398381	332198	609329	532758	658834	308850	371128	338158	525807	509042	182840	315839	403002	492105	595262	166882
151200	70635.6	127183	151123	115610	55408	144079	256629	130270	60296	91634	109080	107450	113020	147508	122394	124461	120300	128016	198324	151287	263074	215292	380830	398003	392659	325585	598662	517862	646767	298204	365150	330942	514656	499128	175933	309464	391970	479751	577536	162502
152400	71851.6	132252	173258	126199	58226.8	153420	286624	135284	60764.8	101574	114354	115841	116323	159293	129051	131457	134505	130386	221676	164199	253786	208728	372059	385742	387477	317413	587043	502934	633268	286628	357240	322410	500574	485433	169050	301731	379746	466826	557924	157595
153600	72030.8	138379	201611	139342	62163.2	167178	325874	141842	61180.4	113527	121718	127392	122250	173006	139364	141650	151412	133935	248938	181074	243308	204310	363084	372455	380960	308584	572315	484278	619750	274329	348205	312652	487357	469043	162353	292726	366776	453731	539623	152094
154800	73431.6	146546	235302	156856	67017.6	183357	371499	150105	62562.8	127512	131624	141190	130861	189396	151522	153298	171298	139157	281680	201880	233467	197548	352338	358364	372830	300285	556540	465112	605572	261081	338421	300711	471962	451454	153787	282984	354501	437868	518429	144637
156000	74971.6	156224	276027	176301	73596	204805	423769	160767	64183.6	144744	144204	157664	140917	206798	165653	168199	190212	145837	319729	227630	221479	191347	339594	343778	363432	290236	540014	449621	586459	246572	328366	288259	456278	432758	146923	272925	338462	421812	496372	137758
157200	78180.4	168041	321222	199380	82226	229410	490820	173155	66209.6	164485	160429	177059	153119	228972	182042	185373	211768	155638	361633	257043	209798	184460	325111	330490	354690	281308	522640	430001	566723	231721	319182	274219	438449	412982	138170	261175	320165	402892	474801	131264
158400	83380	181899	372472	225902	91775.4	257084	556626	188513	68339.2	187861	180409	199869	166912	252772	201944	204957	235014	166362	408264	291966	198014	178288	312679	314552	345339	271932	503649	409030	547736	219085	308721	261029	420929	394511	129889	249412	301548	385631	455320	124675
159600	89286.8	197168	427028	254746	102435	286040	624647	205822	70614.4	215516	202742	224790	183698	278141	224688	227782	258067	179326	456088	330806	187323	170862	297350	299692	333673	261686	482879	387673	530082	206046	297936	248806	401454	373976	122696	238047	283324	368753	436083	118868
160800	95045.6	214644	487973	285250	113604	317706	696767	224199	73959.2	244642	229210	253384	201788	307036	249355	251792	281589	194600	505489	374476	176545	163743	282718	285062	319165	252262	458518	368680	510550	192722	288957	236341	384644	353468	115120	226805	265357	348815	418799	113471
162000	100796	233615	549155	315368	125290	351398	772722	244290	76969.6	278092	258037	284688	221352	335312	274598	279990	304438	212577	556772	420165	165447	156766	266233	270610	306180	242080	434687	351334	490948	181197	280491	224344	367078	331989	108209	216829	250524	329484	399800	107475
163200	105532	252064	611922	349342	137938	389347	845393	265996	80358	312319	290159	318048	242802	362724	302933	308358	327896	230735	606819	469382	156390	150627	254447	255486	295996	232156	408886	333449	470591	170535	272421	212434	351885	311041	102288	208064	235115	310826	381707	101189
164400	107388	270505	676985	384576	150126	426391	921128	288246	84028.8	350099	324085	353979	266576	390150	331377	337260	348836	250408	656322	520664	147617	143020	239914	242555	285482	225792	388751	316095	453213	161489	266379	201857	337952	288428	96340.8	198317	221296	292292	365202	96093.2
165600	109260	289908	743708	420076	163518	462084	991478	310556	87806.4	389756	362442	389874	290929	419940	360480	366847	368656	272892	702330	574757	139676	137338	227458	230956	276121	217361	366910	302502	439257	153781	259500	191043	324509	268658	90783.8	189398	207728	276118	350181	92053.6
166800	113050	308928	807433	451793	177719	496597	1056280	334734	91367.2	425216	400938	431870	315849	449324	391994	396919	386332	295568	747695	627410	132160	131472	214182	219331	266809	209664	348363	289382	420595	145415	254043	181558	311941	253464	86008	180418	197136	261936	336850	86481.6
168000	118435	328344	866901	480324	189610	531290	1114260	355697	94936.4	458268	439112	477307	342712	479239	423106	424804	401386	318788	786478	676204	125507	126480	202832	207260	256747	201409	329577	277886	403855	138303	248878	172645	301207	240015	81474.8	173600	187150	249149	324296	82026.8
169200	125287	346322	920882	508097	199820	565355	1166720	378841	98555.2	491788	478266	517302	364349	507085	448682	450116	415566	342022	823249	726874	119361	121230	192570	194655	245624	195402	310105	268316	390833	132442	244442	163990	291221	227430	77431.6	167567	177850	237800	313503	77948
170400	132028	361228	967852	531987	211201	596704	1206940	398952	102277	519974	511017	552522	385626	531168	475583	474518	425987	367943	852878	774172	114344	117192	183816	185550	236208	189222	293543	258100	378384	127621	240394	157284	282846	217221	73887.2	160554	169365	226225	304534	73870.8
171600	137302	380762	1012490	553869	220235	622837	1237250	418429	106115	544204	544388	586831	405602	553936	504507	496913	433552	392037	875167	816181	109696	112537	174736	177485	227501	183343	280071	249926	365868	123497	236861	150712	276044	207828	71099.6	155105	162656	215684	297901	70797.6
172800	139922	389956	1051010	570551	224576	644558	1255960	433379	108240	564762	575012	621167	428562	567995	529410	514446	441084	413154	892374	851313	106233	109343	168762	169980	220430	177666	269383	241450	354548	119757	233790	143897	268202	199539	68019.2	149242	156365	207968	290746	67803.6
174000	141416	394969	1073860	587236	225406	663422	1269450	451882	109523	580322	603619	646194	445174	579964	544802	530086	446639	431383	903287	884293	103040	106699	162586	163730	212380	174512	258671	233167	347092	116156	233188	139735	261749	191314	65947.2	144655	150544	201027	285852	64597.2
175200	139990	400513	1093910	595693	225454	678232	1269450	469066	110875	590644	629104	665118	460465	586121	558769	541064	448863	454816	907352	909421	100328	103692	157178	158548	207252	170105	250706	228744	341203	114076	230297	135027	257117	185222	63824	141094	147409	195191	282092	61915.6
176400	136529	405643	1106330	596954	225563	686418	1261430	478845	111698	594437	650167	684604	476486	592312	568004	546954	448650	472642	901974	924324	97793.6	101421	151833	154208	202018	166824	243628	224756	333023	111914	228438	131046	253010	179886	62418	138090	144273	191724	279707	59481.2
177600	133202	409728	1101980	593058	224619	690888	1237190	489530	112826	592525	666602	697328	485764	593352	574707	549342	444059	488922	894234	936292	95781.6	100194	149114	150803	197979	164583	237509	221955	328059	110174	226194	127687	251700	177626	60868.4	135044	142118	188844	278591	57787.2
178800	131820	413046	1095780	583648	228391	690927	1216240	476317	112467	584519	675486	703630	490557	595576	575356	546422	441980	510641	883412	943384	94812	99035.2	146592	149084	194220	162851	233140	221257	325629	109846	226667	125442	249134	175897	60058.4	133798	140908	187335	278274	56664.4
180000	131246	415628	1080940	572525	230813	685605	1182920	476580	111080	574038	681774	708963	496853	593720	575804	539852	436903	521975	865479	935965	94436.7	98146	144109	148599	192761	161315	227890	227692	324659	109778	226493	124690	249352	176133	59794.4	132476	142368	187459	277831	55677.2
181200	130660	413408	1059610	558688	229392	678050	1152400	480200	111361	558370	681937	702535	492803	586911	561819	528193	429303	533904	844464	936683	93848.4	99128	143565	149366	190727	159843	225294	229247	326848	110642	226017	124140	250841	176958	58817.2	131855	142978	188288	280213	54697.6
182400	130564	409723	1029500	547768	221756	665513	1114240	480990	110570	543787	676488	700936	491582	576944	559656	516587	422199	539629	822710	915714	94797.6	99638	143616	151606	189762	160084	224126	231688	328740	111827	225927	123000	252135	179175	59346.3	131484	145944	190945	283192	54051.2
183600	131212	405326	981591	534913	208946	649573	1075930	482447	109236	526635	670611	686708	481998	563106	541685	500874	413613	542340	799612	896645	96093.6	100339	144792	153045	188114	161326	224510	234520	331830	114129	227910	124340	255920	184652	59986.4	132007	148842	193136	288018	54400.8
184800	130767	400214	936717	520447	196322	629401	1031820	478089	108320	496934	657621	666533	474986	545779	529598	482708	402661	540786	783370	867560	97731.2	101773	146982	155537	190154	162967	227243	239778	336419	116654	228907	125569	260201	189747	61041.6	133282	154697	197749	295744	54642.8
186000	128663	394068	884038	503784	185474	606457	991764	475638	106144	474310	637632	642815	464972	526414	509070	464846	387408	534428	749901	843068	99994	104490	150027	159077	190716	165135	229580	244476	342472	120043	231309	127784	267662	196446	62156.4	136107	160178	202768	303527	55341.7
187200	123778	388632	842917	485005	178849	583858	949374	468192	104551	447810	613546	614303	451603	506332	497938	454183	374783	530211	722123	815714	103411	106794	155081	164278	193522	168512	235452	250800	351378	125902	235226	129959	276074	204078	64342.8	139906	168197	209784	313571	57210.4
188400	120438	381530	798144	465572	172137	559411	905139	460553	102269	423704	588465	588205	436915	484741	473244	434939	359300	520842	692112	786119	107399	110586	161506	170240	197174	172275	241230	256466	360290	131726	239032	133636	287563	212654	67129.6	142954	176685	217446	325494	59524.2
189600	115203	373088	752218	446436	166999	534986	873553	449520	100938	397916	562729	558512	419702	465924	452459	417880	345769	513858	665009	756432	112194	114859	174966	176919	202457	177758	247364	266196	370650	139565	243984	139160	297993	222805	70508	146126	186461	225798	340613	62175.2
190800	111396	365751	711069	426622	159741	511272	836248	436559	99234	372464	536226	529048	405607	447280	429479	400246	331719	500294	635256	720647	118833	119244	187051	184846	209348	184780	256686	277076	382004	148260	249640	144816	310831	236244	74959.2	151216	198413	237687	357310	65274.8
192000	107463	357599	660835	407452	155140	485979	805196	422426	96587.2	348634	507126	500233	388634	429932	405017	379469	319117	482314	607994	681892	127101	124463	201826	195574	216791	191498	265892	290354	396594	159966	255721	152722	325362	250490	80030.8	158075	209902	248576	375323	69338
193200	104516	350315	624066	389377	151566	462073	770097	409376	95324.4	324472	478672	468051	371630	411157	382265	357559	305855	466771	579737	649124	137652	129900	217214	208957	226628	200155	278644	305758	409619	174243	262423	159891	342313	266628	86403.2	165831	225493	263211	395176	74343.6
194400	102815	343954	585821	371020	143140	438749	736935	394742	92810.4	304250	449705	440911	356539	390548	358905	337667	291455	446668	553906	614727	149342	136462	233520	225064	237311	209880	290881	323751	424894	189223	273336	169668	359778	284349	94452.8	175763	239988	277092	416698	78773.2
195600	101900	333954	546828	354652	136486	417630	710669	384023	91456	286140	418870	410620	339455	370240	337766	318478	278465	430834	526933	580436	163333	143036	249752	243822	249157	220382	307821	345628	445936	206783	283763	180197	377171	303925	102118	187534	257936	292148	439202	83932
196800	101781	325596	512614	337605	131738	396036	679751	370452	89166.4	269656	393182	386127	326241	351741	320465	303104	264848	410353	501920	547577	178801	150283	267364	265442	264313	233174	325187	364967	468000	223260	297172	193121	398176	327255	111543	200380	277627	309992	463204	89669.2
198000	102522	313036	477222	319404	129280	374552	651506	361093	87468.4	253526	366922	365480	307404	331762	301252	288338	251430	397810	477903	515262	197074	158341	284514	288932	281126	247324	344558	389169	492388	246392	313257	207117	421156	351611	121301	214245	299791	330590	488872	95854.8
199200	102508	303781	449296	304563	125200	354986	621795	347588	85080.4	238028	341416	356784	295169	314514	286674	274520	237728	380312	454893	479907	217128	167642	303073	315032	301024	263716	365028	416888	518372	271752	332135	222658	442678	373460	132382	228908	324971	353464	514479	104223
200400	102512	293624	417876	289902	119533	337204	593263	335597	83324.4	225252	317931	336810	281325	299592	268360	261985	224623	365050	434147	446602	237998	178174	321610	345101	319479	280826	383296	446913	549557	296245	353154	239840	466888	397982	143783	245437	349307	380078	540492	111532
201600	99751.2	282799	391591	275233	112883	320549	566476	323768	81964	209957	294562	316794	267968	285230	255286	250429	212329	348845	412292	413828	257100	187530	341498	378046	343712	299133	410122	481016	574430	318974	375460	257075	487105	423203	154712	262809	380991	412475	567065	120641
202800	97318.4	272402	366536	262719	104980	305078	541218	312542	80553.6	198730	273540	302388	256511	272714	238122	237407	200122	331403	392787	386290	274993	199801	365630	409900	370467	317849	439298	516146	603011	340070	399428	275327	510597	448431	165028	282515	410756	443964	592837	127499
204000	94822.8	261562	343720	248960	99162	290766	519516	301211	79662	188147	254106	283931	243963	259949	224978	225750	189350	318114	373560	360160	293179	210307	391075	441612	398276	338026	473440	556005	637394	362801	426329	293552	533212	475795	175034	302518	443391	479306	618145	135320
205200	92643.6	253504	323127	237757	92296.8	277058	498050	289185	77636	176500	235555	268828	234996	248477	211146	212951	178274	302086	356682	336772	311697	224049	422771	474378	431548	359364	511048	595884	670314	383058	454064	310071	557289	505874	184186	320896	477009	515947	642437	140719
206400	90079.2	243383	302977	226022	84527.6	264036	478573	278918	77372.4	168241	219293	253810	223253	235530	197864	202640	169612	288136	344768	317037	329296	236358	453534	502612	462388	379670	552130	635587	707440	403762	481501	327490	579135	537801	192550	339345	511385	550834	667815	146640
207600	87804.4	237086	286296	216180	80417.6	251860	457900	268040	76874.8	159147	205084	238613	214206	223945	188815	193438	161841	273824	329531	295101	336858	248945	485770	526830	498951	399342	598563	683285	745264	416086	502807	344534	597567	569486	200687	356452	547038	589809	691069	151522
208800	86789.6	228898	270577	206423	78204	241414	439440	256964	75817.2	150707	192553	226621	205952	213636	179725	184444	153770	260752	313916	278216	341750	262480	517895	546553	534542	417270	640802	717200	786979	425125	524681	360983	617530	602328	207724	374674	579022	625713	712748	155611
210000	86552.4	220544	255722	198202	77866.4	229421	422327	247862	75064	143156	180956	211874	197481	204173	169818	174659	146675	251774	297786	262048	343196	274621	553459	562927	566170	435338	687333	758030	833199	433763	542298	375827	631758	631714	213897	389436	610394	655922	735177	161422
211200	86932	212040	243170	190096	78171.2	218916	406278	238388	74136.4	135909	170843	200352	189958	196625	161540	165322	139316	239996	282815	247458	347136	286580	586829	580352	599597	450260	736116	792836	874831	435892	557502	388840	647756	664542	218955	402274	640543	684408	756336	165832
212400	87946	204325	230392	183839	78545.2	207602	391133	229580	72944.4	129620	161818	188171	183446	188862	152470	157309	134763	230897	269468	235804	349039	297896	621417	596796	630806	462623	778158	819328	913222	440940	570987	403393	663542	690346	222841	412883	663278	702356	774021	169348
213600	87912.8	198131	220773	175672	78978.8	199559	378623	222126	72968	123423	153832	177195	176478	182188	147409	149850	129995	222182	257159	224451	349200	308418	652380	609895	660756	476716	823978	848721	943092	441326	579139	414885	673068	714230	225704	424033	685122	721370	790967	173988
214800	87655.2	192037	211579	168818	77692.4	190427	365223	213864	72439.6	118460	147243	168798	170779	176890	142026	143199	126026	213115	244914	214363	348090	317922	681970	617259	688059	488583	850995	860122	970896	440740	586318	423444	683926	736469	228070	432180	701769	732777	803753	176429
216000	87714	185092	202686	162061	75343.6	182596	356291	208139	72968.8	112589	141264	159822	165320	172338	136494	137652	122776	206502	234782	204399	346038	326058	708246	620077	708256	500893	874526	878138	1001180	439496	591264	430299	690190	753943	226986	435542	710654	739929	815538	179730
217200	86754	180775	197126	157430	72050.8	175782	346062	202244	73002.4	108774	135239	151443	160364	168258	130218	132508	120488	197416	224166	195582	339150	330474	719498	622138	729502	508325	878835	871255	1023240	415188	610384	422888	669669	769578	224777	437044	716120	702144	826226	174057
218400	78322.4	165303	184511	149500	64783.2	159960	318455	175287	63857.2	91543.6	121844	128888	141052	153911	109954	116956	114535	168708	199879	175416	310493	321094	645434	579503	647269	482660	792029	766160	944669	358158	630804	378480	576018	714346	203771	401816	641794	597304	766218	160266
219600	62076.8	141810	164331	132184	54412.8	137011	275020	143746	52414	73112.4	102130	103878	113631	133426	87301.6	94185.2	102044	136605	166714	147310	260524	278026	524282	491336	520887	411087	647070	623498	792464	284710	592684	306140	450085	589300	161233	328754	513909	465492	636808	131427
220800	46366	109513	139326	105467	41816	110231	226581	111773	40928.8	57294.4	81642.8	81111.6	88539.2	109497	69480.8	75640	85537.2	110810	136088	122856	214218	223429	436104	394687	434468	343680	548837	518087	671046	237981	534549	262544	388278	490434	134068	271966	429502	405710	542912	118278
222000	39114	94178.4	126178	90099.2	35406.4	96554	205433	98608.4	35067.6	50667.2	71948.8	71594.8	78413.6	98886.8	61885.2	67114.8	77270.4	99341.6	121400	112482	189580	193632	399361	344523	395596	308047	497022	459074	612020	213328	487874	236772	351226	433296	120248	237907	387587	378238	490148	110420
223200	35784	86412.4	119910	82719.2	31791.6	90220.8	194553	92086.4	31967.6	47269.6	66932.8	66220	73654.4	94706.4	59470.4	63779.2	74560.8	94421.2	115436	107138	177419	173251	370219	316335	369277	287181	459747	419994	575492	203489	456220	226621	338181	403878	111964	222014	360527	356929	466838	101961
224400	34291.6	82280	117525	78934.8	30240.8	87295.6	192977	89753.2	30769.6	46671.6	66065.2	64667.2	71850.8	94014	58314	62518.8	74262	92635.2	112872	106644	168816	160169	356660	300556	357012	278127	448340	399337	559976	196432	432494	218365	318769	382203	105043	208993	344159	349445	453164	98217.6
225600	34449.6	81282	117787	78706	29356	87533.3	194222	89022	30563.6	47159.6	66204	65070.8	72165.6	95819.6	59578	62993.2	78235.6	93426.4	114782	108728	166269	151908	345284	296813	347603	272142	435163	390211	551742	196822	415232	217683	319556	377804	102510	205831	334356	338290	447200	93551.6
226800	35692.8	82012	121696	80183.2	29678	89276.4	201869	90751.6	31795.2	49572.8	68290.4	66683.2	73326.8	99658.8	61359.6	64026.8	83714.4	95735	118712	114255	168412	150405	346327	301521	346280	276282	432422	386134	555682	195331	396266	215628	316341	374792	102407	208521	337184	340056	448147	92501.6
228000	37771.6	84554.4	127232	83736.4	29916.4	92330.4	211656	93436	32736.8	53198.8	71139.2	70111.6	76551.6	105536	64576	67063.6	90838.4	98810	126569	121085	169918	151085	345151	309544	348485	278928	435360	392362	564536	197680	387706	217584	316484	380800	103278	211860	337288	335855	449728	90726.3
229200	39350.8	89033.2	136045	88254	31031.2	98291.6	226998	96100	34067.6	57121.6	74651.6	73676	79904.4	112095	68936.4	70848.8	101499	103578	137849	129804	172040	154730	344712	318762	346910	283407	427309	394702	562639	197632	380663	221149	321917	388246	107138	218232	342748	334912	454948	88628.8
230400	40883.2	94094.4	145427	93868.8	31622.8	104516	244589	100927	35164.8	63600	78482	79079.6	83862.8	121325	72791.2	74964.4	111389	107834	150745	139707	169448	161288	351390	326486	349705	291525	426815	399170	572178	194842	376831	221633	321178	394217	110570	224672	351730	337048	462313	88297.6
231600	42543.6	101653	156488	101393	32943.2	113919	263804	107417	36470.4	72867.6	84244.8	88725.6	92345.2	135101	82444.4	83567.2	132459	120631	178125	162149	179684	186874	407165	364107	409812	337221	533858	504699	676702	247580	433613	289231	459166	503111	150808	300146	487138	507256	625402	131171
232800	64599.6	158396	246014	157983	55966.8	180952	452495	180269	59612	143338	136826	163425	169441	232732	150820	136950	220908	210970	309284	280573	259796	296388	640074	500399	602382	484123	797154	750648	912650	335134	500464	394636	623936	702518	197988	432504	628432	628894	789619	150352
234000	90579.6	235397	347296	236112	73056.8	266200	616459	249329	82645.6	218544	186308	228564	223096	312080	203903	181756	270293	253732	409704	353098	267002	348294	663682	513857	653767	530184	792275	840020	940615	325355	517291	398106	616422	758533	200034	467335	648672	599188	773513	142474
235200	100731	272310	390822	270648	81835.6	312495	686248	276303	90637.6	270750	204958	261186	240364	347718	229540	202992	285034	262450	463579	388106	266388	349517	638580	484542	661995	515674	748795	848662	897503	319367	509828	388294	608103	736368	183284	437468	631084	569030	700254	140549
236400	109293	282738	411706	283148	91069.6	332762	723907	288251	94410	301558	213950	271460	246312	360550	236528	217255	297095	259602	487144	386242	246431	325165	593153	439056	655008	481963	687382	789337	830810	302621	492205	369693	572431	682266	164828	399178	595031	514192	634003	134132
237600	112020	277818	425258	289248	96413.2	338108	741165	290511	94850.8	312423	217490	274556	246586	368930	239906	226658	312034	253617	500087	379415	228898	295118	548808	398270	634502	443435	629844	716654	759287	278990	471029	346405	529676	618145	152390	365173	535869	467146	592654	129949
238800	116882	274279	437389	302558	102560	344539	767480	291622	96542	320242	222998	281008	248152	383768	247969	234889	327126	249932	526398	379920	218614	271766	504328	365966	597242	413510	591108	647256	701237	257518	450972	324432	489972	563057	144490	339712	478065	432504	563997	122349
240000	121776	276930	458909	326004	109471	359021	807972	296598	98342	335873	238545	296431	253393	411376	264710	251028	342611	254608	568135	395528	205805	253937	463747	341461	562638	394188	567682	598055	657706	236780	432234	305874	456462	520673	139330	319288	435028	405097	540804	112261
241200	125666	288938	502784	355284	116504	382878	861994	304297	98302.8	363492	264245	324490	264468	445403	289876	274813	363942	265681	617958	431025	192217	241607	427370	323518	537279	377744	549677	556453	617593	215782	413862	288552	428773	490633	133919	300595	403308	379568	513170	103097
242400	129030	304793	569248	392843	123223	414887	928394	317029	98806.4	407924	301037	361764	277405	482936	319068	304456	387713	279621	675144	483450	179389	231197	395824	304096	511751	365758	531244	524569	587671	198660	395506	273420	407081	465217	128791	284702	374820	357684	490026	95222.8
243600	131469	324692	656023	428199	130062	452594	1003420	334786	100365	456885	345563	403508	298424	520014	353918	337976	414055	297351	732485	544703	167455	220478	370092	293036	484679	355190	510301	497615	570643	184364	378491	259758	386593	440098	124417	269078	349697	337792	470828	89322.4
244800	134314	349535	755830	462696	137878	493295	1078910	355925	101729	508215	392956	449831	326099	553818	393142	373703	438697	316798	783396	609289	155507	211346	348361	282340	459530	342159	486915	469490	546787	171761	361864	246984	369813	414996	120170	254536	329428	317723	452768	83523.2
246000	136851	374910	854503	500000	145176	533326	1157090	381833	103619	562488	439288	498385	354208	587318	433316	408577	465775	338079	833020	680221	145250	204798	327268	269630	437417	327478	462763	445146	525980	161724	349219	235543	354196	389587	115162	240260	309040	299522	435821	78232.4
247200	138458	402607	955450	536793	152790	572769	1229100	409482	105764	610662	483779	545246	382793	626126	473324	442068	491841	364104	882546	752369	136323	195935	308325	255774	415699	313680	439735	422312	508359	152952	338481	224057	340244	364578	110582	227107	289756	284474	424005	73688
248400	140482	428599	1052410	572796	160968	608999	1294380	437474	107423	653668	527950	595176	414119	660351	518389	475508	515639	392729	925834	826533	128316	188701	290169	244081	397148	299582	418198	401557	491402	145598	328312	213793	328894	343655	106354	217750	273651	271433	410162	68940.4
249600	142835	457306	1134850	607403	166237	642008	1349890	466502	108760	696094	573236	641313	442113	696104	558110	504981	537553	421959	964942	904042	121678	182757	272233	233398	380198	285695	396073	382129	476674	139562	320577	204543	317555	324364	102017	208956	257704	258560	398182	65507.2
250800	144463	483973	1203470	638883	171194	674939	1400890	495336	111282	730967	615182	678812	468637	730660	595330	528984	557642	456466	999697	972219	115421	175405	257215	225312	360169	273237	377770	367787	465994	133865	314055	195878	307474	305827	98166.8	200594	247426	247748	386984	62084.8
252000	145911	505702	1261450	670228	175465	703074	1429580	521234	111959	755676	658052	715742	497573	772840	629567	551292	570195	490010	1026820	1032550	110381	170168	244129	218606	343962	262196	359287	351350	453354	128455	309109	188366	300083	290440	95016.2	193767	233700	237858	376340	58892.4
253200	147175	524239	1297600	691072	178332	724206	1452870	545803	114130	776122	694648	741748	520233	805900	653560	570360	586146	523390	1046500	1094050	106271	165105	230608	211272	326940	250496	342475	338550	445607	124691	307482	182798	291641	276037	92061.2	187136	220738	229171	366558	56008.4
254400	148239	540416	1334820	707128	181874	741793	1460640	567758	116257	785642	726858	760874	538312	829735	674578	583965	592302	555130	1056870	1135830	103584	159603	219895	205013	312054	241422	328916	329271	434118	121653	303799	176477	285907	263285	89496.4	182322	211426	221742	358745	53445.2
255600	148716	551296	1344300	716320	184365	750007	1449510	586582	117897	789641	755841	779887	560255	847355	686117	594711	597897	578921	1057010	1169280	100581	155771	211060	199638	300209	232896	316378	317277	424684	118286	301206	170621	280972	253310	86939.6	177703	200438	214843	352894	51160.4
256800	147782	556816	1339830	719318	187020	754321	1430000	604298	119180	782356	776844	785988	573677	860333	687663	601602	601277	600444	1054850	1193620	99341.6	152133	203718	194121	289901	226057	307028	308446	415014	116014	301009	165628	275789	244369	84553.2	174278	191959	209559	347772	49765.4
258000	147169	563118	1330430	720116	189519	751632	1399120	616522	120628	767626	789722	790426	585586	870241	689186	610331	601657	617702	1043290	1203150	98063.6	148506	196786	189420	281979	219428	298471	300382	406898	113868	300328	160813	270803	235800	83076.8	171497	185684	206014	342618	48715.2
259200	147196	562150	1314560	715607	188732	746233	1365380	625842	121960	747651	797199	789670	595494	874584	682962	609360	600203	632976	1027680	1210930	96910.8	146580	191038	184633	273875	213580	289968	292688	401158	112578	301213	157336	268438	229753	81946.4	168900	180051	203388	340934	47764.8
260400	146321	561407	1290460	711438	188634	735775	1330990	635627	122925	722782	796446	781385	599535	873968	671800	605567	596989	647815	1008340	1202180	96698.4	144725	186984	181058	265912	210866	283035	288383	395882	112830	302900	154028	265689	224127	81210.8	167640	175590	202752	339772	47147.6
261600	143157	561027	1264850	698958	185292	722578	1287340	637547	122537	694140	789767	770406	606558	864554	659918	599360	586979	657054	985356	1183270	96855.6	143551	183833	179636	261404	208491	277624	284978	392787	112202	304176	151033	265802	219768	80601.2	166960	173266	203124	338796	46816.8
262800	140122	553497	1226750	682397	180563	707135	1248560	637240	122264	664609	777928	751572	607091	851819	641544	586471	576364	664942	963404	1165120	97741.2	143461	181550	178755	256700	206795	274449	284651	392193	112517	306399	149178	266319	216776	80483.6	167478	171242	203867	340091	46457.6
264000	134953	545172	1192400	666382	177848	691156	1203760	632132	122183	628982	762249	736160	607039	839204	628448	576006	561065	670365	937334	1135210	99018.4	142714	180551	179516	254621	206363	273884	286599	391017	112648	308854	147446	268198	216057	81310.8	168674	171582	205878	341453	46609.6
265200	130568	536784	1144360	650946	173100	671658	1159260	626717	121511	598284	742376	715528	600841	819689	605991	563350	546033	671930	912689	1108860	100638	143534	179756	180792	253642	205830	274045	289007	394445	114072	311055	147894	269118	215522	82343.3	170301	172460	209309	344851	46169.2
266400	126082	523240	1094930	629866	170504	654408	1113000	620922	121524	563792	720682	689079	591727	798880	586880	550298	532098	672846	886443	1073510	103055	144798	181535	183613	254511	207100	275911	294682	397472	116753	313894	147603	273089	217111	83938.8	173252	173975	214175	350414	46479.2
267600	122091	513340	1051700	610608	167356	635158	1064990	609911	120294	530636	696268	666163	582201	777504	565089	536830	515020	664769	860809	1035740	106918	146863	184978	187866	257552	209624	280499	300484	402838	119720	318340	148166	277786	221218	86483.8	176708	177901	220981	356263	47771.6
268800	118320	499232	995562	590162	164116	613309	1021720	602324	118785	498927	669822	636672	566544	754499	538431	519641	498240	653031	834394	1003210	111430	150370	190157	194571	260606	214105	285420	308583	410904	123711	324196	150562	286039	225591	89405.2	180285	181873	230386	364071	48396.4
270000	115529	490047	945934	571940	159482	590932	979601	590024	117370	467527	639663	604220	549136	735546	511400	500331	478870	636548	805367	959172	117100	153884	197436	201474	265819	219164	293733	320830	420879	129555	331235	154026	294645	233291	93324	185783	188722	240674	377024	50412
271200	113713	475837	890247	550920	153545	568758	937949	570372	115216	440305	612503	578817	534074	707635	487622	482651	458212	618948	776533	919751	124695	159883	206437	210222	271904	224704	302107	330226	432889	136838	341227	157997	306219	243405	98573.6	192387	196908	252837	389664	52527.6
272400	111762	462112	838752	527015	147695	549717	900985	555574	113974	414106	582705	550087	514339	673571	461156	464384	438206	602713	749438	875846	133476	166864	218049	221271	278462	233131	313201	344068	448166	146373	349652	163697	319058	254755	104406	200676	206277	267880	405629	55306
273600	109347	448868	801422	503534	142319	530289	860832	533251	112468	387394	554296	525388	496489	646016	438388	444642	415448	582983	719532	829651	144869	174976	232409	234562	289094	244084	327416	361142	464332	158154	361246	169934	333998	269922	111313	210248	218922	285935	425280	58727.6
274800	106308	435228	751048	481964	138803	510773	822970	514181	110298	364026	526852	500348	477288	615652	407807	424044	395051	562869	691981	786549	158100	184954	248321	251556	299780	256539	343725	380747	483958	170986	376097	180217	352522	286888	118619	221383	232790	307148	445809	63487.6
276000	103423	422705	707228	463749	136764	492033	789737	494180	108533	340006	499283	474802	453553	590970	384332	404450	374910	549453	660676	737779	174675	197121	267801	271453	315100	271601	363140	407382	506460	187603	391602	192717	375832	307748	128469	236388	250188	332931	470415	69000
277200	100044	410329	664175	443183	134397	472501	752704	472707	106211	318805	471918	454164	436984	566207	364080	386265	354994	527756	631132	694659	193717	210894	288824	295142	332360	287537	384874	437341	530040	207299	411612	207379	401784	332575	139580	253664	271644	363715	496919	75496
278400	96524.6	399406	621682	422899	131350	453795	721216	456646	104314	300722	444688	430270	416632	538262	340474	367186	336069	504632	601667	654090	213123	226394	312576	321876	352617	305966	408530	471513	558593	230094	438343	224550	434093	359294	152579	273776	294743	397072	527778	81681.6
279600	92480	386652	583571	401921	129099	435738	689517	436696	102308	280597	418538	408864	396873	509424	321581	349488	318444	481671	574247	611354	235656	243053	340234	350355	377227	327346	441349	512572	589263	259361	466956	242132	465842	388858	165570	297841	324136	433668	560844	89200.8
280800	89736	375568	542822	382161	124471	417296	660479	418761	99778	265810	393294	390779	379423	483694	303288	332767	303248	459156	545629	573439	259689	262578	370503	381393	405426	349061	476305	552359	622715	288989	498076	262110	501472	420511	179821	325736	355462	471764	595981	98661.2
282000	86717.2	364813	511876	362862	120976	399964	635258	403548	98146.3	250251	370466	370924	360047	460120	285078	316421	284564	436365	517929	535134	283664	282560	403542	414551	436610	371464	513842	599753	661154	317039	531810	284390	536846	451884	194909	356820	392548	512432	632680	106104
283200	84694.8	355418	479347	344825	116256	384699	609400	385393	95531.6	236328	347822	354496	342936	436102	269029	299523	266360	414243	490953	500557	307625	303803	435681	449114	474174	396080	556582	648182	701136	345235	566208	307383	568876	488052	212275	392059	432754	558153	671168	113732
284400	83112.4	343400	449655	327051	111532	368082	585548	370206	93854.4	223973	328394	337733	325377	415085	254294	282868	250386	392286	464937	469477	329326	325772	468034	483558	514123	420561	597467	697228	747949	372487	605207	329204	598598	526909	230072	427162	471779	604155	707707	119807
285600	81662.4	333247	421682	311082	106642	352086	564871	353969	92204	214254	309256	319509	305522	394151	240297	267810	235241	372386	438817	437953	348546	348602	498899	517162	556040	443055	646570	747715	792154	399316	643560	349296	624918	564383	248215	464306	511940	647520	741892	127034
286800	80693.2	323768	394787	295220	102269	337420	544105	337085	90127.2	204096	289698	305139	290008	374476	229362	256396	220504	354672	414908	411210	367500	369587	526828	549639	604566	463295	696228	793739	831235	424908	679489	369594	648530	603041	265399	504652	552261	679693	774304	133126
288000	81119.6	315009	369035	281926	99514	323375	523604	322538	87573.2	194846	271525	289901	273060	357464	217276	243040	206741	334745	392240	386048	383642	392398	554332	579845	652329	485992	740622	834476	876193	444386	707721	389308	671802	643060	280673	540110	581536	703308	806482	138160
289200	82185.6	305919	349915	269356	98106.4	310320	504883	308699	86056.8	185506	253612	275193	259665	339670	205914	229327	193849	319463	371448	361746	396040	411340	581357	609578	702643	508876	790405	876320	919121	457780	736943	409031	690086	680588	297220	571913	612083	729543	835112	142470
290400	82798.8	295905	326940	256570	96630.8	296039	486178	293196	83869.6	178484	237342	263590	246328	323930	196320	216533	182007	301954	350286	338765	406017	431351	606318	635956	750188	529117	833272	908977	957046	466750	761196	427537	710042	720539	314048	600660	649961	751442	860668	145578
291600	82600	284413	305812	244100	94073.6	283054	471969	281151	82540.4	170841	223103	249694	230969	308647	186829	204498	171806	287163	331707	319179	411190	449000	631806	659098	796325	544837	869648	938854	995756	477586	781810	446149	728514	755692	327095	622486	677490	770026	884045	147373
292800	82266.8	273330	289738	232204	92430	270560	457236	267144	81476.4	161860	208334	238416	218920	294075	179782	193402	162140	272803	314281	298908	416874	462815	653534	680805	839144	562360	908191	970959	1023360	485838	795742	459659	746315	787760	339022	639847	704856	786152	904840	150143
294000	82132	265474	272714	221149	90672.4	258382	441056	254462	80018.8	156363	195708	228002	208345	280984	171173	183191	154405	258842	297712	283054	421332	479593	673087	697275	879071	577828	936469	991777	1053050	492662	807854	471544	757726	817250	348566	655255	730596	791909	923219	154408
295200	80512.4	256380	257922	211835	91245.6	247276	428512	243104	79024.8	150998	184059	216054	197573	267276	163041	174743	146870	247480	282639	267419	423214	490794	688599	711922	912428	589939	966270	1012350	1083470	500176	816492	481480	766964	841368	359889	666161	748651	797384	940705	158554
296400	78961.6	247304	245237	201902	90952	236635	413597	232500	78123.2	144133	175033	206603	188912	256351	156238	166542	140432	235150	270224	252286	423626	501674	698518	726342	944595	600712	991036	1026400	1099880	496520	819598	490734	773008	862132	368886	675724	762095	803698	955182	162530
297600	77733.2	237064	232294	192997	89830.8	226130	398895	222763	77161.2	139119	165874	197342	180253	245001	149425	158244	134668	222426	257534	239620	425117	511052	705542	737686	976327	608361	1005070	1033660	1112650	486656	820054	500445	780798	881365	374515	678459	769457	809686	965282	164439
298800	75852	227594	221487	184334	88096.8	215917	388892	214008	76632	133146	157830	188399	172013	236238	144144	151735	130432	213244	246429	228568	423932	518211	707261	746313	999827	617700	1016690	1041920	1127910	478484	820453	504603	781460	894706	379113	680083	776062	814832	976844	167079
300000	74160	219272	212310	177006	85978.4	207206	376546	205265	75840.8	128333	150050	180438	165133	228846	139722	145491	127135	204830	235955	218137	426312	524292	707220	752823	1019030	625614	1031650	1049580	1137800	476692	815837	509621	785561	904217	382080	680099	782506	816206	982667	170650
301200	73880	211977	203852	170234	83981.2	199450	368846	197820	75936.8	124934	143616	174539	159426	223482	134861	139068	124881	195832	227182	210075	427058	530136	706103	758296	1041230	628552	1041210	1051750	1140790	478871	814227	513534	786065	912527	381820	678761	783747	812388	989906	172264
302400	73829.6	203420	197897	163473	82009.2	190925	362479	192372	75324.8	121129	137676	167378	153500	218464	129732	134534	123514	189346	220943	203246	427170	532864	701404	759908	1053570	630071	1044060	1052870	1142030	475531	808904	519030	783025	913416	381079	674978	784857	808439	990084	173274
303600	73866.4	196063	193101	158139	77714.4	185380	356431	186507	74391.6	118417	132080	162466	148702	216874	126273	130902	123666	184385	214681	197386	427186	534454	696277	759592	1066300	632614	1041410	1052060	1138550	468729	799432	517778	781771	914337	380470	669952	792480	804657	990480	173786
304800	74611.6	190380	189957	154178	72347.6	179873	353168	181461	75104	116952	127945	159188	145665	216892	123892	127870	125091	177801	211028	193429	426409	541293	688812	755792	1079890	635178	1031320	1045640	1134410	460594	794227	514741	779988	915237	379411	666782	794707	796628	984269	174182
306000	75438.8	184866	189195	151790	68560.8	176042	353630	178590	75009.2	116644	125134	155798	142638	219772	122015	126188	128620	175014	209647	191120	421918	545426	676430	751175	1079720	635686	1025360	1038720	1130450	454259	783317	511130	770764	909640	377656	659328	794225	787610	978911	172988
307200	76159.2	180605	191375	150823	66540.8	173620	357446	175675	75201.6	117727	123365	154808	140913	224524	120625	126844	132871	171846	211748	189498	419745	543345	663601	747433	1077680	631646	1017470	1028790	1120520	445293	772254	506024	760880	901777	374760	653183	790896	775024	970238	171636
308400	76984	176116	192762	150664	64963.6	173018	364863	173531	75176.8	121360	123238	157414	140655	233433	119731	128952	140791	169063	217126	190943	413364	539533	650528	743844	1075990	624586	1003770	1015060	1107130	437256	762208	496357	750936	896539	369979	647720	783998	759002	954461	169834
309600	77505.2	173056	199566	153013	63450.8	174542	379414	173762	75341.6	127212	124168	160744	141051	244056	120795	132022	149608	168839	226543	195617	407388	541474	636524	734019	1067880	616579	988205	1000350	1094360	430979	752951	488723	738749	889038	362796	639444	770867	744626	938616	167205
310800	77324.4	172870	209760	158083	65051.6	177642	397082	175102	75772	136301	126986	168649	143438	261033	124241	138492	160303	170876	239661	203441	399776	531810	619861	718772	1054100	608915	971806	985509	1075350	419639	739322	478404	724283	877682	357978	635112	759338	727914	920054	164296
312000	76823.6	174384	223608	165052	66658	184209	423550	177302	75872.8	149048	132893	179214	146881	281431	128739	147777	172816	172806	258898	213883	392310	523462	600888	704402	1038730	597750	948629	959745	1054390	404208	724072	471539	707308	862622	350460	626124	746956	707406	899016	159323
313200	77210	177738	243487	174779	67053.6	195927	455651	182850	76154.4	166325	140898	194054	152314	307738	136428	160908	188565	177748	283677	229130	380576	510983	584448	687522	1013640	583059	925804	935254	1032000	389018	709321	458927	685568	845253	341722	611130	729187	688248	874540	154191
314400	77429.6	182291	268390	188930	67052.8	210627	495978	190195	77130	187376	153883	212915	160091	337858	146642	178132	205322	185589	312850	249938	368960	495864	567202	671259	984592	569044	904267	910827	1007020	374323	691094	446098	666075	823562	332370	594530	710725	665074	849420	149711
315600	77732.8	192165	300393	205113	66691.6	229923	543439	199860	77194.4	214120	169623	237222	170744	371834	161158	199847	224908	195160	350168	276292	357812	478744	548022	651238	959896	555091	878252	879551	978198	357470	669547	430942	645330	799440	322472	578789	690122	642290	822605	145529
316800	79011.2	204402	341048	225829	66413.2	253425	597758	211944	78068.4	248488	190972	265951	183988	410373	178498	223800	247866	206224	392620	308558	345221	462006	526352	625945	929369	542747	848296	845360	952964	340607	649734	416758	623712	776997	310131	559964	662287	619434	795831	140041
318000	82209.6	219000	389161	249647	66639.2	283156	660051	228302	78709.6	288168	217252	299331	200042	452522	199879	251585	274328	221695	442597	349941	330448	441300	503738	602817	894666	528948	816915	814816	930691	324680	627835	403772	600426	751864	298947	538115	635772	596186	768391	134359
319200	84583.6	238980	449467	278353	66956.8	316793	729306	247244	79403.6	331306	250693	338268	218895	498502	226094	284604	299941	239222	498860	396107	316208	425828	481844	578172	863216	513092	786753	782396	897799	306374	607683	388005	578485	725481	285752	517229	611128	574680	740396	127672
320400	89142.4	260726	514955	310746	67286.4	356097	803944	269190	80079.2	383021	290515	382755	242286	549277	256100	318940	329640	259571	561405	448828	299909	407796	459514	551792	829603	496219	754760	745769	863564	288558	585228	372414	556760	700538	272625	498077	585710	549914	712514	121839
321600	93706.4	285866	586197	348101	68159.6	399114	883919	295710	81769.2	438505	335258	431902	269729	602340	288831	356549	361894	282428	628789	510351	285238	391717	436028	524620	792802	480429	723759	711075	830977	271681	564348	356570	532276	669848	258331	476353	557663	526604	685672	115336
322800	98572.8	313656	670288	389741	70761.2	443542	963328	325047	83709.2	495949	387932	483628	300680	658201	326143	394464	394374	307563	700956	575169	268805	377031	415931	500500	754210	463202	689960	680825	797644	256928	544192	340539	510699	640306	244984	455744	532264	501005	660884	109972
324000	104552	344621	755830	434431	75987.2	489265	1041610	356464	85341.3	556394	444886	537584	335374	715406	367100	432504	429869	336238	774291	646612	254416	362418	395338	472660	719623	447669	660362	648929	764136	240184	524434	324315	488841	609766	231651	433525	507347	481169	635717	103840
325200	110727	376655	844818	482320	84048.4	536538	1119810	392407	87640.8	619629	506906	591965	372013	773086	407186	472008	468999	364688	848416	720872	238852	349046	374119	448296	683536	430269	627583	618858	735756	223732	517328	311868	470346	589570	217085	415694	483977	449711	619125	93774.4
326400	109920	390968	887420	524153	88010	565518	1113700	393025	81438.4	598690	537541	589030	379016	775894	410310	475823	505155	356514	852862	724607	214769	326214	340658	403428	613773	404176	565558	544164	670359	190804	511831	276720	414260	535823	187430	379571	432572	381870	572517	81880.4
327600	95147.2	364053	830335	512797	82842.8	531580	986898	350643	70058.8	516718	508836	526961	342059	712394	369730	437603	496436	316094	768352	650544	176293	277082	282178	331819	496978	343493	469168	438670	561642	152049	459468	217863	328720	450007	150417	307524	341684	297954	482460	68416.4
328800	76429.2	309360	693090	436374	70149.2	447962	803143	288802	57321.6	422443	435966	429110	279640	600000	306959	368532	429554	269388	649361	538249	140531	217289	226706	265639	391105	275228	380268	354451	456815	125423	398876	177963	278694	369374	124443	251310	278200	249172	413800	59486.4
330000	65111.6	274700	625711	378298	65676.4	401352	747190	267098	51658	397654	399201	389285	253255	551515	284894	337214	392905	254592	607031	496522	121820	185306	196412	231457	336872	239710	337563	317714	408957	111493	361974	156665	251709	327031	108680	222742	244789	220202	376910	53184.6
331200	61334.6	265079	612972	357176	65993.2	382222	736646	265044	50232.8	394220	391204	376483	244599	536213	280450	326279	378858	252657	596201	488194	110850	165864	179642	212621	305212	220253	310723	292779	383724	102605	338371	142258	229336	296376	97828.8	204784	225633	206248	354888	49240.8
332400	61604.8	269237	624729	357604	67424	382715	732794	270063	50313.2	401090	396608	379940	248130	537442	290342	328499	382302	263412	619088	505166	103515	154535	167324	200467	282537	208698	290917	276128	365410	96686.4	320920	137270	219507	279529	91910.4	196405	216427	196052	343346	45814.4
333600	64352.4	280768	652575	368092	70404	394231	762734	288629	52851.2	425380	428331	396474	262145	562439	307265	340735	397313	278016	648924	537605	97470.8	147385	159436	191511	270549	201113	283591	267722	359303	92731.6	310358	131670	208868	266861	86850.8	188826	210092	190134	332107	43739.6
334800	70376.8	302660	710250	394971	73953.6	423625	805441	315324	56899.2	450516	472817	421730	284115	595728	332780	359999	433040	304118	698659	599643	93430.4	145472	154202	186323	263774	197986	274589	260128	351672	89492	298810	129287	205653	261816	84997.6	186671	209748	185832	326830	41326.3
336000	77988.4	326294	765416	428380	76927.6	455922	862894	352205	62289.6	491080	534846	463758	320459	645406	364847	389363	474540	330890	751042	668630	89826.8	145204	151196	184136	264198	195796	273838	260475	352700	88036.4	292159	127856	201061	259674	83150.4	184193	208159	182447	320432	39932
337200	85627.2	359624	846973	476926	82122.4	502139	926717	392948	68306.4	527834	598475	503456	358011	690926	399933	423870	533942	365198	814306	750642	88284	147001	149708	182918	262799	194249	265713	257218	347400	85792	283714	127568	199456	259122	83252	183900	210300	180524	319165	38783.2
338400	92081.2	395853	907459	523172	85852.8	549614	989538	437026	73088	577678	672123	560639	406905	747864	438810	465463	592432	400202	865256	829238	86056	149273	149685	180433	265826	195081	264679	258571	346258	85187.2	278554	125970	197336	257207	82555.2	182580	208736	179754	316933	38112.8
339600	97531.6	440800	989338	574500	90617.6	605742	1053120	487829	78601.3	642300	756204	640386	481330	827317	514194	531715	705268	488466	1000820	1022900	92789.6	173748	173535	201101	314305	223360	324178	322329	406291	109611	319588	167070	272042	319097	113911	238707	292848	268742	417274	54711.2
340800	148567	723575	1715020	965024	160338	975703	1862970	863918	128937	1175930	1283530	1230580	962887	1421950	937394	877837	1204250	892129	1670090	1798560	138128	262065	254538	287910	436276	314777	445831	443568	548226	154444	388311	225612	362842	403250	151002	303126	350958	337212	508229	67030.8
342000	201775	1073130	2422800	1418830	208042	1374170	2315540	1206920	168514	1580890	1742510	1669470	1325440	1806290	1254460	1156240	1455160	1132760	2050140	2219990	160489	294042	278403	311778	463441	349512	445855	453618	570529	165106	398040	230672	371575	423654	159320	310516	352834	342401	510618	65818.8
343200	209277	1182760	2702720	1545850	225009	1472540	2412170	1327660	178557	1694670	1937100	1779600	1495130	1853490	1372460	1260430	1475800	1230000	2124100	2541640	166222	287034	277362	304470	473950	348880	429472	450470	551619	167440	399972	224990	366221	418916	152396	298922	350100	336460	485152	63846
344400	212964	1164800	2801160	1509950	237957	1416790	2383640	1332580	182212	1625080	1977490	1710240	1529490	1783760	1343060	1264180	1425660	1227090	2056830	2593960	164845	262755	265366	292424	466182	330391	402342	433806	518411	162326	394231	215066	345935	395118	144005	277707	336915	322630	450610	61761.2
345600	211196	1100990	2759200	1418730	241976	1327040	2311420	1272570	180476	1494140	1887610	1575760	1472520	1704760	1243220	1194620	1349390	1177500	1960130	2443060	162324	239534	248783	278800	431558	310448	377909	406711	486534	155764	379719	205253	327913	366048	139117	257542	312693	308067	420366	59121.2
346800	214407	1048470	2615840	1345340	252692	1250680	2197030	1207300	181624	1381960	1779230	1468990	1385270	1638890	1149950	1121250	1289250	1128370	1864760	2251520	157724	222916	237327	266911	391183	293838	359282	379960	460703	147719	364513	194651	313398	338517	136060	240723	286195	297496	398554	56534.4
348000	216366	1013060	2466290	1307400	262084	1195450	2082780	1167550	183119	1298050	1692640	1391910	1318780	1587310	1083730	1072580	1257960	1104620	1779850	2123280	154078	211481	226582	258096	359586	280490	345557	359311	442570	142060	350687	186587	302832	314546	133908	226954	267689	289660	384598	53331.6
349200	213225	993000	2351000	1284040	263664	1157790	1984770	1141450	183476	1228530	1644110	1332640	1288400	1554710	1049470	1043550	1230650	1093480	1708020	1998740	152522	204370	218660	251144	339490	271538	337589	345415	427658	137247	341999	179066	294811	296864	132099	218106	257935	285041	375590	49592.4
350400	208245	971801	2259160	1258680	254685	1128330	1893140	1124230	183268	1180520	1609180	1291090	1266990	1530050	1014830	1022910	1201830	1087800	1641360	1894000	152145	199298	213954	247298	325891	266770	330672	336212	417675	133850	338203	173339	291172	285959	131204	212580	252802	280852	369162	46764.8
351600	199393	950298	2184190	1219690	244432	1103430	1812960	1105580	182750	1123960	1562490	1251710	1243030	1496890	983698	1005790	1169680	1079810	1577980	1802550	152248	194932	210537	243924	318907	266508	328040	332353	412656	132343	338330	169799	290141	279724	130662	208358	250522	281117	365438	44719.6
352800	191307	928516	2108260	1166330	234972	1074470	1730150	1079430	180806	1061050	1497950	1209300	1208400	1448410	951385	980672	1125640	1062780	1512050	1710660	153298	192371	209734	243931	315681	268943	329493	332044	410137	131032	337069	166419	291211	276810	130264	208988	251233	282179	364227	43720.8
354000	188225	900015	2024360	1109660	224451	1044900	1647120	1050370	178227	996628	1424980	1164990	1160550	1394020	907784	947156	1077430	1042150	1444080	1630660	154460	191302	211807	245342	313167	272474	331566	333682	411776	132536	337924	165482	294932	279313	131758	210095	254392	285670	365932	43533.6
355200	181327	873308	1934250	1055260	215359	1011120	1569130	1022820	175552	933896	1343580	1116290	1107830	1333160	857627	904373	1028660	1019800	1379410	1551770	157910	192769	214662	249588	312414	277556	338134	338988	415303	134668	340467	165410	300382	283549	133770	213072	258978	293921	369720	43788.4
356400	174651	850373	1845220	1003080	209796	977696	1491740	993284	172400	871614	1262210	1066220	1056730	1271890	817160	862092	979082	997756	1310450	1476130	162516	195731	220581	254492	315834	283290	346406	348017	422292	138790	344186	166853	308171	291124	137067	217442	267052	303821	377900	45216.8
357600	169735	827982	1743580	951363	203626	939081	1415010	960406	168194	813514	1191240	1017310	1010900	1211920	771222	816041	926102	972628	1241190	1398550	168724	200285	228950	263090	321462	292352	357036	358248	429311	145219	347056	169548	318540	299684	141470	224105	276152	317576	386398	47048
358800	164002	798242	1642060	901412	197178	900604	1342240	931889	164334	761813	1120790	965197	962365	1149730	724383	772049	877533	941754	1174150	1322220	175780	206365	239134	273138	328286	302769	370228	372789	440201	153384	353399	174207	332033	310146	147052	230522	287765	334844	396858	48960.8
360000	160239	765376	1546530	855767	192003	864509	1273800	899514	161216	710392	1051250	913595	916132	1088900	681983	728216	830910	909717	1109900	1250030	184582	212504	249578	284648	337391	314218	383529	389394	451207	163975	361462	179913	350098	319055	154067	238683	301288	353545	410227	52004.8
361200	156749	736253	1444490	808274	185625	826949	1208590	860654	157266	662810	990013	866254	876030	1032110	646392	686235	784434	869724	1046790	1173880	194836	221019	261350	298415	351953	328787	401525	408034	462786	177245	371945	186677	368291	333501	161835	248946	319080	373715	423300	55706.8
362400	155290	704760	1342510	762350	177708	788922	1149760	820376	152823	622115	931042	818567	825065	981854	606860	644296	737244	828788	988623	1105680	206454	230640	274678	313833	366233	344129	417784	429267	476418	189869	386254	195888	388040	349425	171739	259944	338126	396168	439490	59812.1
363600	151916	669882	1248490	717474	169047	754280	1099080	778020	149041	581520	870036	773867	774214	933689	568412	606820	692804	789687	929935	1035380	218920	241240	288252	333520	384393	361813	434153	453295	493088	205784	402639	205029	413284	366358	182318	272882	361804	424921	456652	63223.2
364800	149021	634265	1159730	672684	164055	720571	1045270	733192	144824	542683	810121	729806	726518	885499	532327	575648	648155	749480	874219	963550	233734	253877	304623	356530	407918	378660	455836	480996	510894	228120	419475	216462	439831	385943	194584	287788	389136	451308	475442	67652.4
366000	145648	600754	1072230	631927	159384	687162	995215	692338	141026	505246	754372	691341	682006	839526	498983	539777	604930	711620	821475	903118	250153	266785	322083	381989	436782	399657	481838	511294	530007	252953	439330	228927	468559	410000	208244	305719	421034	482882	497728	72770
367200	142657	569075	995922	591530	155943	655785	948727	653383	136340	475819	702296	651714	635571	791948	464001	504140	563991	675246	773303	842852	269652	283289	341975	412643	469372	421697	508120	543791	550673	278553	462047	242207	501293	435608	224461	324128	453877	514489	523073	77577.2
368400	137336	537422	929395	554289	152779	626330	906135	616206	132279	446860	647086	616246	592847	749368	431821	466698	526106	640869	729019	786421	290644	301078	362794	447089	508188	446058	537696	578411	576112	304581	486044	257924	536299	461296	241998	344947	491562	551072	550604	83369.6
369600	132977	509322	868019	518603	150297	596448	865016	581042	127978	418166	597659	580935	552747	709522	404602	428966	488522	605497	687223	731308	316296	321505	388073	487563	553036	471884	570985	617881	604072	332015	509760	273927	571064	490012	261978	369087	534308	590494	579755	89983.6
370800	129231	482254	804827	483598	145529	568397	827836	544153	123879	393214	551441	548461	517130	675550	377743	392248	453106	572651	647212	683689	343363	344965	413628	528148	606006	497954	605401	655549	632518	363770	536554	291826	607343	523255	282604	396599	579177	631329	609737	97658.8
372000	125004	458349	752799	453792	140648	545350	792700	514142	119826	372899	506754	517290	478773	646063	352048	366516	425504	540025	611719	640535	372869	370016	436900	572905	666406	528771	642709	695060	663175	397962	566747	311431	645648	557145	306678	426046	625032	671265	642419	105077
373200	121177	434618	704881	425763	135358	520422	760824	485236	116302	352307	465364	488507	445212	615087	327662	346772	397486	511133	578067	600039	404338	397502	459995	621199	734292	557734	682545	738006	698578	431238	598174	331748	684179	588362	333824	457318	673076	710432	675087	112265
374400	117462	410955	658617	400414	126582	496243	730493	457495	112184	333654	429843	459507	414893	586545	307278	330696	373174	484522	550038	559753	440426	425764	483436	672632	807957	587846	725438	784169	734830	465407	626947	352029	722830	621432	361980	491490	724432	753282	711610	118755
375600	113580	388790	610030	377460	119152	473329	704122	431576	109034	316175	398067	438791	389726	564406	288999	313582	347890	458248	522057	524951	474692	455876	504208	724214	886648	618376	769902	826999	771150	495498	657956	372894	755936	660584	388158	529502	776066	798970	746113	124754
376800	110795	368636	571064	356649	112660	454155	678720	408898	105959	302064	367687	417267	364061	541448	272846	294244	327476	434125	498289	493777	510777	487716	526529	777186	969805	649774	813630	869806	810181	517209	688985	395386	783477	699270	414571	566084	828746	839509	778660	130691
378000	107982	351091	536035	336622	109209	436328	657069	386746	102887	288384	340430	396126	341384	521380	258212	275994	311456	411676	478476	464767	555486	517931	544482	824262	1051420	680090	856759	907610	849014	537679	712802	421168	812356	740251	444812	602049	878664	875732	808770	136999
379200	104222	333860	504809	318414	107614	420209	637530	366432	100376	275600	315936	376269	322124	503194	244752	259521	295265	391975	458579	437948	593976	548466	566549	869492	1131610	716873	896969	947858	887816	559912	736760	445670	838650	788089	472386	638250	927074	906929	840003	142991
380400	100871	317440	474042	301658	106486	406819	620388	349024	97814.4	264436	294477	359324	304247	491669	232636	245483	280060	372182	442594	412134	623488	579272	584576	909057	1204670	754031	939990	984076	923927	613388	750900	465745	861852	832289	493877	675372	972152	942488	866604	149277
381600	98594.8	303156	445024	285900	106773	393700	604056	331964	95301.2	253480	274100	344953	289696	482472	222795	233748	266698	354554	428190	390846	648419	609096	600573	943676	1272870	797060	977618	1017780	955652	626509	767224	486057	881277	876866	511481	711462	1013150	976029	891260	155168
382800	96374.8	289446	422594	272764	107215	382924	589845	317658	92744.6	245338	254079	332610	275634	472789	213197	226518	255787	337292	417768	371045	664926	639723	609590	971744	1340880	829151	1008700	1045780	990215	633931	782898	508940	899470	928069	527885	742332	1045040	1004500	909643	159060
384000	94470.4	276894	402282	262035	105827	373539	580778	304996	90903.2	237979	237838	322540	263967	467985	204370	223615	246909	322875	408429	353103	677842	662859	618829	996681	1398890	859584	1035190	1073470	1022980	642632	795457	533840	913352	973932	539407	768010	1073360	1026350	930106	160640
385200	92844.8	266735	385855	252550	104660	366412	573537	292378	88432.8	231644	223897	314387	254938	464659	197423	220245	240520	309920	402450	336940	690758	687226	625334	1015240	1445090	889100	1056990	1097180	1049050	650896	804597	552246	926214	1021870	548356	795858	1094740	1049780	945548	163383
386400	91803.2	257107	368674	245228	100786	359171	566333	279674	87010.8	225564	212273	309187	247811	462673	193228	219348	233401	298406	398942	324788	695814	710550	633428	1028050	1481880	912246	1077890	1115280	1067900	652507	809175	566184	938089	1069180	552220	819295	1117100	1076230	958625	166289
387600	90898.8	247861	353746	237906	96799.2	356630	560767	270336	85625	220889	202079	305555	241067	464716	187706	219512	229819	287546	395999	314270	695342	728021	639316	1035170	1505040	925170	1087660	1126740	1080600	650417	814739	580985	944865	1119380	551290	839299	1132180	1095370	969261	169577
388800	90196	238596	344384	233618	93058.4	355602	559073	260666	84340	217998	193871	302753	235588	466336	183989	223284	226587	278542	397242	305844	694887	744252	642257	1039460	1520770	944941	1097940	1133320	1090870	644545	818088	595349	949452	1161630	548143	849292	1133260	1101750	976374	172731
390000	89398.8	231177	336950	230237	91589.2	355789	558352	252704	83002.8	217286	187207	303348	230166	470568	181620	231129	226119	271496	399349	300084	690473	754958	642106	1038740	1528680	957825	1100700	1141250	1098800	640900	821249	606483	950768	1194150	547161	858242	1136890	1107460	976557	174186
391200	87292	226224	332545	229120	90710.4	358200	559690	245755	82110.8	216302	184196	303552	227554	476416	180253	239239	226354	264586	405542	295246	686738	764406	642846	1037680	1532400	968770	1100840	1143490	1104310	640988	821666	612439	951604	1219410	545824	861895	1137630	1111100	1006530	175356
392400	85998.8	223086	329086	227826	90828.4	362108	562888	239014	81112.8	218587	180662	307802	225747	482383	180847	249315	227053	258440	412592	292495	678027	769962	642270	1029060	1530420	975677	1100880	1141050	1103840	635223	817527	614215	947826	1242620	539170	863300	1133810	1117820	1009200	175862
393600	85064	220010	328640	228541	91009.2	369276	567573	234371	80618.8	222400	179421	313906	223949	489401	182017	260214	229135	253676	421518	294091	670101	773674	642659	1021240	1522800	980071	1100690	1135260	1102260	623837	813453	616947	942921	1262680	529350	868085	1122940	1108270	1007710	176275
394800	84263.2	217855	333415	232105	90264.8	377065	573701	229798	80057.6	228648	179298	319930	223414	496287	185388	273570	232996	251918	432778	296777	661408	772751	641190	1008880	1511720	978551	1094370	1125770	1097640	608324	808325	617724	935086	1266150	519609	862889	1111170	1096740	1001210	174566
396000	84243.2	216935	340598	235661	90244.4	386999	580456	226789	80031.3	238312	182308	328644	223409	505121	190009	286743	237316	250461	446841	301752	654325	768893	639783	993279	1498700	977064	1086990	1114890	1089820	595326	803487	613517	922867	1256860	512962	853446	1093130	1085420	990516	171758
397200	84358	221774	351131	241318	89743.2	397773	591995	224384	79765.2	250398	185114	338567	225677	518305	196401	298942	241751	249368	464216	309288	645074	761725	636470	973220	1480450	970896	1077150	1103950	1079390	584086	799412	607198	911693	1237980	505022	842046	1071900	1078210	979512	169666
398400	84486.4	223179	364005	247895	90242	408406	604577	222074	79746	265694	192256	348753	228834	530367	204900	313848	246143	249848	482746	319594	638115	749699	632198	952945	1457170	965720	1066060	1086760	1067250	569931	794435	601125	894015	1219900	494929	831653	1052820	1064900	968626	168704
399600	84538.8	227188	379422	255548	90118.8	421132	620661	222838	79731.6	284009	200590	360254	230249	541920	216312	327465	253035	250517	503898	333396	627099	739426	624674	930139	1434750	953476	1053110	1070020	1054460	556344	787448	594411	874632	1207040	482284	819418	1030870	1046990	960601	167032
400800	84542.4	231566	398004	264126	89741.6	432846	638360	224640	79374	304625	211342	372696	233473	556488	228567	341379	258539	253410	529052	350650	612734	727882	615968	904468	1412710	936610	1037000	1054580	1037260	539631	779716	586063	854247	1188880	468532	804312	1006420	1022280	947328	165529
402000	85536.4	238029	418598	273448	88942.4	446578	657563	227772	79614.4	328632	224983	385735	238489	570788	242478	355899	266651	256490	556127	370800	597980	713667	607154	878155	1385290	919269	1016490	1036440	1019060	522582	773669	574969	833522	1168700	456046	788095	979318	995117	928892	161819
403200	86439.2	247012	442899	284395	88066.8	459011	680560	232600	80176.4	357215	240672	399103	245054	586308	259615	368976	274786	261766	587021	392233	583764	699850	595663	846177	1346780	897158	995374	1012900	1001640	506176	763548	562898	811622	1146450	443032	772208	951930	973132	911445	158994
404400	87393.6	257904	469442	296083	86299.2	472211	705245	238893	79961.6	389313	261569	414406	251716	606108	278255	383430	286350	267003	619407	415835	568978	680893	583018	814023	1309510	875922	971580	989493	983744	486138	751401	550004	787220	1124570	427782	754413	922614	946480	889542	154784
405600	88495.2	268852	496879	309435	85187.6	486408	731934	248078	80405.2	422911	283044	430026	261648	626768	297143	396326	297747	273475	654452	442338	551540	662267	569208	782493	1267150	852946	946332	964827	965406	467752	740084	539153	761902	1102080	414917	734514	895262	917450	869108	151053
406800	89130	282242	526098	323670	83913.2	501559	761196	258660	80331.6	461423	309631	446872	272585	648687	317532	409817	313276	281920	693952	472729	531849	647344	557414	749932	1225410	829892	920795	938968	948010	448981	729234	526485	737373	1078310	397977	714927	864033	889029	849354	146697
408000	90208	296210	556738	340130	83943.2	516217	793810	271890	81001.2	502633	341254	463918	286646	673718	340027	423451	330032	291905	734698	506296	509059	630257	546002	716800	1180530	805679	893586	914256	927031	431054	713985	514126	712586	1050740	383099	693890	833540	857248	826762	141406
409200	91095.6	312815	587664	358648	84968.4	530878	822764	288166	81892	547305	376388	483692	302195	697802	363706	438723	347279	304744	776982	541325	486298	615128	532507	681820	1135030	783130	866697	891077	906124	412026	699223	499373	685867	1019670	368670	671848	803815	827961	808316	136346
410400	93162.8	331252	618724	378251	85644.4	545973	854369	307132	82388	594170	415587	505787	321383	726147	389849	456841	368645	319729	821461	578028	462576	597026	518986	649150	1085640	758694	841010	865148	884626	392739	683244	484643	660102	993992	353552	650880	771853	800223	784454	131821
411600	95531.6	351360	654745	398620	86537.6	565499	887497	329077	82865.6	642020	458522	531056	342493	757605	414444	474534	393341	335900	865546	614347	437139	575766	504521	614834	1037580	736435	813145	836323	862719	374636	668959	467290	635250	965900	335396	629913	741550	770141	765000	126714
412800	98026	373912	691716	421804	87066.8	584413	919514	354370	84096	692733	507590	558189	367709	790166	439810	496589	420564	352760	914398	653004	413051	555020	490768	584893	991544	713397	785300	809562	839680	357244	656493	450489	609697	939500	317893	608808	710090	737579	745595	121817
414000	100601	398144	730608	445324	86928	603140	953012	381464	84538	744294	559317	591135	395801	827017	467381	517645	451124	371782	958276	693380	387974	532483	476078	553290	945269	690964	757494	782064	815955	340277	641584	432771	585382	908125	300860	586569	680945	708441	724031	117532
415200	103937	423900	771700	471652	87082	626526	984352	410784	86098	797067	617740	628156	430286	865850	497048	541958	485750	391352	1004410	733763	363990	511033	461906	525909	897756	670132	729570	756164	792274	323528	627738	415126	561300	878100	286260	565940	651416	680410	703320	112542
416400	107153	450454	812373	500070	87382.4	652051	1016240	442413	87338	846691	680117	669698	465518	907301	522478	569046	523741	413345	1048290	776724	341009	488306	448418	487279	851518	649098	701228	732186	769445	307453	613093	396497	538656	846224	272243	545779	619785	654422	684277	107970
417600	110970	478071	852671	531825	89664	678856	1048010	477826	89234.4	898974	749397	713349	507191	950470	550025	596607	565343	435324	1094360	817164	319947	467580	435113	463156	810450	625060	678049	706976	747312	292506	598960	378020	516395	814710	258206	524672	590798	630418	665310	102974
418800	115217	504616	894191	561755	93820.4	708772	1075640	514402	91468.4	946305	825160	761214	549711	993113	575102	629266	607034	459847	1137060	857881	302238	446909	423654	442431	772002	603999	650773	685299	728856	278507	585779	360854	497098	773479	244769	505763	564048	604368	646184	98146.4
420000	119649	532483	938884	596268	98860	736969	1101350	552807	94395.2	992972	904366	809469	596186	1039590	599033	660922	658606	485713	1180040	898225	284936	428818	412105	426873	733086	583233	625828	663352	710903	265049	574030	345452	478105	747051	233785	486072	537704	578610	628640	94131.6
421200	124478	561707	984878	630790	105333	765656	1123040	590194	97432.4	1031590	981548	857879	648484	1084270	621700	692515	697782	513581	1219700	936876	269102	410941	399988	409476	696614	563606	602260	642459	692337	252898	560690	329573	461352	719800	223383	466789	510710	555335	612506	89750.4
422400	129544	590204	1032080	664115	111734	796518	1143330	626619	100857	1066020	1062970	907733	703986	1130020	645589	727287	738968	542903	1255000	975137	256215	391749	388716	395106	664433	546444	580091	622299	673728	242478	550694	313600	444723	686038	214808	449394	488135	534421	596300	85615.6
423600	134446	616662	1081460	697486	118065	827596	1160860	667065	105008	1094950	1144130	953505	759318	1170200	668674	760233	779958	569980	1289060	1012870	244173	374789	378654	380291	633841	530070	560149	604391	656458	233458	537774	301975	429643	653697	205840	432877	468250	514983	582566	82397.2
424800	139281	643465	1131130	729669	124059	854517	1176990	708924	109578	1117230	1220870	994902	819201	1207730	689351	789001	816659	598877	1316630	1045870	235183	359168	368738	368014	606818	513707	542675	587466	641367	225647	526294	290241	417325	623873	197887	412088	447436	498023	567841	79444
426000	143193	668639	1177470	762280	129696	881632	1193440	746879	113634	1134040	1292110	1035080	878380	1245410	707415	815293	854245	629082	1339250	1079690	226394	344105	359830	356184	582365	498753	524765	572242	627382	219256	517039	279795	404958	596568	191058	395115	431107	481534	555622	76704.4
427200	146567	693345	1228270	793976	135620	907228	1206180	798467	118463	1142360	1357920	1065340	937768	1277350	722748	843902	891387	659629	1360670	1106840	219698	330373	351152	347455	560339	485570	509580	555825	615219	213301	507034	268568	394629	570390	185359	380578	415608	468474	543168	74423.6
428400	149872	716970	1277220	825322	142282	930377	1215980	832763	123652	1151400	1418020	1091000	996111	1306390	737308	866156	924211	692196	1377770	1131790	213006	320127	344070	339134	542455	475065	497577	543113	603040	208840	497806	260288	385088	545983	179852	368655	402355	459054	531286	72001.2
429600	152924	739155	1326000	854266	149589	952926	1224260	865948	129204	1149970	1472510	1111210	1053870	1327190	749194	885483	953613	722940	1392510	1150880	208900	309484	338129	332083	526025	466523	486940	531249	593018	205455	487899	251578	377248	524558	176066	359554	390289	450354	521192	69751.2
430800	155161	761034	1371910	878774	157822	973395	1229820	899089	134886	1142580	1523620	1124030	1108020	1344680	759223	901784	982932	753819	1398100	1166930	204586	300269	332175	325792	512417	457196	478197	519912	582646	203169	479537	243689	369232	508196	173419	350326	381181	442354	511855	68161.2
432000	157712	776574	1410920	902367	165311	990601	1238420	927380	140700	1128080	1567160	1135900	1160250	1355340	767562	910660	1006580	781059	1396750	1176010	203247	292319	326322	322008	500256	450617	471904	512614	573474	201294	471144	237735	364156	490727	170020	344040	373908	437752	504024	66430
433200	159592	792378	1449880	923079	172165	1004700	1238250	952009	145996	1106280	1610240	1134110	1205120	1359030	772640	916180	1026130	801649	1387860	1171090	201260	287328	320703	317134	496649	446342	468226	511417	567955	196703	478216	232267	363332	487310	167442	347729	375210	427211	505446	63298.4
434400	148914	755381	1397770	921878	161670	983114	1163050	886226	135838	945462	1573430	1047060	1135720	1257100	695211	852736	999036	747261	1260550	1061560	188702	279546	293176	297510	479619	428753	442890	482416	541482	175555	494266	208762	338872	466694	154267	333874	353421	382123	483347	58056.8
435600	124295	657580	1233730	832932	136303	870052	985740	749608	116028	729988	1371490	843810	945852	1051640	571702	724823	889314	643219	1032570	889731	161690	248994	249531	256918	420978	375726	384316	417462	476574	146453	456812	172265	290952	410609	129168	291084	299449	315981	423886	50379.6
436800	97877.6	529767	984872	673181	104240	699715	788215	601340	96111.2	571247	1122950	647310	746587	836217	460738	595636	728183	548956	815722	736909	137050	213737	214654	217774	359475	319688	336244	364676	416539	127222	400502	149961	259648	357764	112955	255100	260236	282468	385010	45206
438000	84952.8	469143	887296	600081	92281.2	624365	724973	544475	86858.8	511718	1008950	572031	660831	743745	416280	534629	649399	507909	728058	675976	124328	192484	196406	197910	325194	290658	308608	332540	385343	116999	368816	136842	238968	323697	102523	236329	237582	260807	361172	41711.2
439200	79311.6	440134	854118	568897	87587.2	590098	687660	519509	83565.6	480746	954722	529667	626304	693821	398343	502004	607660	490947	681649	653582	117569	178532	186308	187863	304947	276720	290595	313698	370198	111301	351190	128583	225702	302941	95958.8	224910	225683	249450	348437	39712
440400	78211.2	430392	846556	562209	86329.6	578185	666828	512617	83784	462749	929547	506306	610246	670535	395170	491006	592278	496285	669130	653240	115061	168803	181004	183906	292510	269374	279290	302252	361623	108135	338461	124372	218149	290191	93093.6	219083	222895	247308	344334	38678.8
441600	79801.2	431479	856003	567731	87277.6	575910	659909	517878	86374.8	460483	933183	510626	632237	673196	408371	502225	592836	509328	673185	666092	114484	163126	178643	182973	286758	264791	277166	297797	356903	109384	331993	125026	217325	286410	92352.8	218503	222094	245617	343297	38141.6
442800	83515.2	438796	883617	580088	90388	586802	678934	543475	93088.4	466761	969720	523639	661153	681720	423826	516490	608603	527007	672552	687502	115904	161311	181167	185917	289672	268107	279448	300670	357396	112008	327288	124544	217265	284572	92247.6	216953	224524	250859	341838	38270.8
444000	87789.2	460218	934100	607840	94259.6	610100	694398	574055	99876.4	468753	995462	544422	700138	686065	446473	534579	644558	562538	687007	726651	121175	162400	185386	193851	295782	272859	282002	302870	355992	116138	324396	128466	223994	288244	96898.4	222079	235007	261190	346473	38829.2
445200	93073.2	485241	978434	637115	98269.2	629084	716718	618895	106774	485873	1045410	587873	764296	709624	473553	561958	691466	596806	703220	762664	128676	165447	191286	203123	306422	282170	292692	315202	359107	123322	325714	133092	230266	295254	101011	226389	242405	271100	347991	39893.2
446400	96941.2	520921	1040190	674029	104370	667025	745973	671556	113346	498449	1095820	623926	817212	729084	501432	585056	745299	639721	722981	810940	138113	173565	200968	218287	321303	296869	302405	326026	361670	131239	327582	138163	240680	301122	108204	234364	257047	289752	355511	41404.8
447600	100692	558812	1087540	710559	108832	694570	767297	729081	118154	524658	1159110	688509	918576	774819	559658	639760	840681	735226	801301	929416	160810	202757	238733	262628	396654	354087	383081	412720	423777	178232	379059	191157	333314	382292	157462	315006	377849	446898	483230	59659.6
448800	149555	893261	1781590	1086830	183359	1121550	1257180	1234100	189670	919651	1878940	1260800	1725890	1357710	991450	1039150	1386530	1240210	1400440	1489100	273555	320554	371363	462207	629023	540490	598728	626916	585029	296634	454546	293881	517599	507192	238663	441979	544867	650555	617204	76243.2
450000	206042	1248480	2222890	1436440	239918	1426490	1490730	1616580	232284	1139480	2215190	1504640	2104900	1606870	1213670	1225320	1595250	1443710	1609930	1567740	354870	398919	421519	596004	738424	627990	659871	705570	613644	369920	454648	339080	580887	552884	279241	507646	627745	719866	628057	80532.8
451200	208419	1294270	2198070	1466860	241952	1398490	1481020	1668380	229569	1103530	2221400	1417120	2137910	1535100	1230870	1204710	1546910	1497350	1554930	1544840	410627	448214	439689	654602	803896	658944	673332	741991	608888	433258	457294	365411	600251	571736	300106	532530	674804	734951	617492	87064.8
452400	201628	1229980	2106240	1382420	237746	1310920	1450050	1578340	222245	1004750	2126160	1272180	2021990	1398270	1164360	1112800	1435920	1458630	1440720	1482070	424186	458644	438346	665815	820940	658469	658461	743992	593203	457259	455580	372058	609609	562707	301736	524482	691310	728552	606344	93306
453600	195552	1120380	1951750	1263750	230492	1222240	1409570	1400850	216483	907580	1952460	1137380	1795880	1276580	1054630	1004630	1302660	1349950	1323460	1393080	430234	439652	429902	677888	821079	646511	649470	735558	582872	453961	452353	376432	624782	546383	303441	509036	692874	730392	599181	94531.2
454800	191481	998949	1785340	1144100	226559	1145670	1370190	1226730	213431	832610	1742470	1030530	1573320	1183930	947350	911409	1179570	1233730	1228780	1296060	444084	424154	425333	695064	827859	642400	657156	733823	577353	450863	449136	385590	643079	538304	315756	503040	697064	745646	601997	91938.8
456000	187007	903415	1645680	1058170	223941	1083470	1329970	1098640	209660	775958	1542670	954071	1402620	1113800	859508	844984	1086610	1138000	1147680	1205310	478360	425710	427113	719981	854378	650126	677206	744186	579033	474953	450816	402129	660734	537876	337266	511746	713946	766179	609138	90456.4
457200	181268	834259	1535660	989272	221137	1028070	1296100	1008440	204083	733495	1368030	899270	1274760	1058640	789344	792252	1017180	1067940	1081860	1125470	518683	443536	432124	750754	895844	663807	704371	760150	582612	512511	453057	421867	677717	546249	363692	528408	737763	788188	622023	91280.4
458400	174756	780791	1441420	927748	214390	978356	1263840	940584	197872	696085	1222680	855994	1175780	1010430	729978	746694	949156	1010960	1026800	1056870	551718	468965	442290	785851	951974	684278	728159	783580	592005	550332	459911	443030	698144	559846	390442	554036	765401	815368	635722	92906
459600	167753	738647	1351820	872598	207373	931976	1230780	882976	192489	660394	1100190	817187	1089430	965938	680587	706711	883331	961570	975862	999837	574779	495097	454117	815376	1011130	707921	751781	805023	602284	582363	469799	465232	717560	579846	411920	575454	791117	844030	651840	94635.2
460800	160766	699808	1266100	825466	201160	888363	1201110	831333	185791	628989	1002100	780447	1012750	923529	637200	668869	817424	910891	931614	944340	585802	518004	467736	844199	1068720	735846	779700	828391	612797	602389	483530	486245	740514	597909	430877	596666	816544	866780	668412	96710
462000	152814	660321	1185360	779577	196708	850172	1170120	784946	179743	595483	915295	745958	937007	885347	593023	636252	758599	861638	890803	890721	588152	543554	479903	872928	1123590	759691	807427	849567	623262	612864	491033	508210	759427	618694	450195	616613	840782	892787	683298	96670.4
463200	145667	621321	1112940	738116	190426	812074	1136750	742937	172997	565098	834516	715096	868512	852091	554552	608866	706354	818082	854299	838891	585746	566642	494154	900832	1173510	785298	838790	871664	636395	621500	497914	530216	781484	636987	468541	637400	865953	918759	701382	96568.4
464400	137615	580570	1046400	699270	183039	778685	1103880	699987	165653	535266	760176	685534	806672	825500	520756	586320	659661	776143	821651	793291	590992	588522	505998	927509	1221040	810792	863705	889971	647752	637178	504033	551961	795373	653874	490178	655391	889287	941502	715563	97973.6
465600	131484	544481	985522	664134	175553	749008	1073330	658484	158365	510045	697532	657940	753752	800566	491066	568168	620721	736057	790574	751967	608330	609236	518340	948260	1264410	836935	890664	908156	661156	659290	507585	575908	811628	672748	510453	672119	913423	960374	732660	100513
466800	126004	509421	928613	630477	167982	718892	1044380	621893	151718	490409	643582	631876	708143	779423	464138	551978	587572	698517	763309	711806	625041	628542	527819	966498	1300960	857491	913419	926867	673388	683290	514115	595593	827556	692565	528632	688464	933081	977078	747362	101916
468000	121902	478586	876379	597943	161484	693056	1014390	584490	146023	471244	597776	608321	668066	759679	441294	537248	555123	661709	738251	673628	638072	645420	538762	981390	1334280	885090	937674	949149	688862	704343	521001	614086	840893	712203	545445	707020	950073	987912	758491	104059
469200	118428	451312	831059	566207	156932	668228	988894	547745	139711	456600	556484	587805	631648	741954	419416	525621	529202	627767	716782	638168	645687	667292	546691	992546	1364260	906987	958577	967207	705054	720314	528785	633187	853241	729959	559892	720901	964817	999659	770594	104326
470400	115418	427237	787835	538072	153769	645363	963413	517998	134216	441817	520350	569108	596589	724407	403550	516995	504524	595959	695478	605094	646555	684580	554597	999147	1390660	927151	973623	979652	720723	731989	534294	650764	859167	748776	572907	732260	978538	1008950	783658	103947
471600	112948	406764	751313	514406	152054	624829	940329	487825	129670	430005	488939	551972	564960	709116	389712	508214	480419	566114	677144	575961	640854	702207	561150	999996	1417260	944584	986238	991880	734888	739900	541027	668805	865398	770602	580044	741961	992254	1020280	795052	105006
472800	110197	387766	721736	491741	149405	606816	916726	460140	124756	418477	460917	535875	535832	693963	375259	499818	459886	537617	660110	549619	628988	717939	568582	1000360	1433610	963721	995932	1000830	750071	743339	548208	683136	870348	786137	587713	751996	1004780	1025160	807746	107966
474000	106965	370297	694711	472861	147281	607087	896617	433998	120217	409679	439174	521626	509154	678599	362662	492685	439348	511502	646580	527229	620656	734629	570584	994436	1451570	981753	1006170	1012290	762258	736619	554145	695200	874608	811031	592236	759915	1015950	1028500	818932	110250
475200	103660	356097	672430	455243	144802	592371	875831	410852	115934	403664	417821	508604	482914	667260	353978	486505	422829	490711	633766	506759	617997	746371	572568	986766	1459520	996640	1012030	1019550	774074	740329	560446	704228	878896	836520	596680	768456	1025450	1024810	826469	112905
476400	101378	343487	654715	441030	141587	579944	861220	389933	111862	401624	400554	497497	460091	655841	346968	479827	409482	470733	625057	489086	617812	752828	577571	975708	1465180	1007190	1016220	1029600	785825	744684	568378	712237	879407	863757	596949	774598	1032870	1021920	831046	114322
477600	99070.8	333787	639688	430598	137937	569556	845727	372813	108644	402373	386830	488656	440357	648612	343947	473706	398973	452562	619075	475860	613762	761381	579984	961761	1471200	1015480	1019210	1037220	795461	746031	572870	718234	875307	891286	598280	794636	1038460	1018160	836951	116107
478800	97523.2	325820	629799	419524	133707	563020	833457	358018	105308	406010	378852	481584	423922	642922	343772	468686	392352	436872	615389	464777	606282	768535	583020	947702	1476890	1022430	1020670	1045000	806046	743152	579553	719790	872681	920420	596869	799316	1039850	1008830	839895	117050
480000	97485.2	318989	620779	410762	130802	558602	823814	346152	102488	414626	372390	476904	409469	639563	346558	462259	386801	422155	616646	456999	593754	773768	584558	926623	1478340	1027510	1019170	1049280	815276	736122	584677	722888	864614	958971	593048	804294	1039680	994708	840012	119022
481200	97341.2	316212	615405	403959	129461	555466	817482	336910	99134.4	424516	370194	475212	397824	642266	351490	458535	383716	410910	621883	452900	578006	777432	582990	905259	1475810	1029650	1016850	1051820	822330	726272	591766	721340	854185	989908	586998	806337	1034410	983530	838037	120071
482400	98253.2	315152	612257	400226	128532	552856	812624	330636	96532.4	441141	370114	473545	388760	645011	358770	455809	385188	401250	632070	451085	560538	782056	581322	880062	1471770	1033000	1011780	1053370	831047	715313	594930	718364	841078	1018880	579054	811424	1028060	969573	836372	120232
483600	98739.2	315838	611218	400120	128825	552883	812323	326228	94472	461874	376069	475094	384630	653105	370018	453035	387880	393883	644276	450495	542199	783373	577028	853921	1460600	1031570	1006230	1051620	837766	703338	597876	712906	827214	1046890	569256	813787	1018150	953871	833873	119749
484800	99151.6	319408	612737	400006	129140	554671	810908	325042	92438.8	484925	386269	478408	382376	663259	383415	452202	392924	386635	661874	453844	523357	782859	574220	825700	1441530	1030020	998595	1048400	841865	683826	597374	706819	810450	1069200	560653	813178	1004310	938074	828806	120177
486000	99605.4	325241	617818	402984	128410	560844	813511	328100	90856.4	524291	402901	485080	383544	677855	399240	452976	400213	384610	683208	461173	505190	782180	570369	795825	1420590	1023540	988052	1046240	844707	667809	596693	697180	788603	1092280	550003	815562	989476	921119	821170	119827
487200	100512	334024	624490	406541	127696	574959	817288	333421	89312.4	564438	419810	495380	386666	694706	416506	456608	413755	382640	707463	469635	489678	778993	565012	766706	1393590	1018050	974968	1039640	845931	648546	596629	687363	769146	1115650	538163	813902	970122	904176	815330	119176
488400	102141	343158	630182	413150	126605	584384	822950	341504	88226.8	610412	441166	508494	393918	716661	435282	463372	429796	383932	736454	480694	474945	772535	559662	736696	1367210	1009160	960720	1030620	845461	628482	593700	676096	747513	1136860	525276	812368	949342	887357	805650	118173
489600	102173	355441	636528	422147	125709	596349	831180	354253	86918.8	657802	468959	526372	405450	742304	455395	470521	450636	386291	766971	492783	459809	765861	554270	707277	1332500	998162	945368	1020080	844809	605647	590585	661365	725710	1150310	508105	809392	925742	866156	794509	116707
490800	103136	370366	644682	432222	124871	611260	842378	368075	86388.4	708156	499449	546676	420332	773209	479631	477956	474579	391556	802392	508953	446695	754928	546633	680612	1293770	986413	930549	1008280	843238	581815	585838	645624	705998	1158080	491840	801081	901598	846022	784006	115781
492000	103862	384857	650561	444488	124838	631807	854097	384923	86648.8	759371	537289	571068	439623	803689	505491	490427	501264	397647	837442	526013	431312	744589	539304	653356	1253350	973627	915025	994332	840655	560350	580886	630894	684041	1161280	476558	792002	877983	825484	773206	115492
493200	105184	400139	659950	458925	126273	655101	868031	404833	86433.6	815980	580459	599762	460476	838979	529963	509239	528830	405111	876228	545424	415888	734246	531466	628862	1214420	959879	895860	977685	835435	538617	576202	612729	662287	1161380	458785	780529	855460	806696	763499	114434
494400	106782	419361	669710	475196	127191	679750	882169	426020	86136.8	873816	625108	631214	482944	875045	555334	527016	559107	414071	917096	565204	401166	722384	524172	605749	1172290	944538	878374	963496	825794	516522	572095	594666	642186	1154850	440072	767904	830824	785886	753972	112840
495600	108607	438510	677086	493920	129438	708253	897158	448585	85940	932963	674542	667694	510472	914098	582794	546626	588174	426044	958360	585142	385959	707825	516447	584513	1129630	928854	860968	947859	817907	494721	565960	576727	622689	1142160	423599	754024	806553	770384	741961	110660
496800	110632	459613	683256	513184	131648	738860	911630	474088	86680.8	988846	724657	705460	539005	954031	605272	566593	619366	437529	1000940	605224	372525	690831	508867	562696	1091200	909940	842411	929818	808332	474020	560205	557688	604984	1128730	406778	739616	785994	753198	730993	108790
498000	113355	480108	687116	532701	133426	772580	926693	500298	87831.6	1043330	777355	745554	569340	996053	630322	588892	652265	450358	1042710	626392	359710	672653	499202	545488	1049420	893458	822572	913446	800149	455079	553341	538429	587030	1110040	392741	722558	761789	738862	720380	107782
499200	115844	501066	689182	553354	135460	811428	939593	528034	88603.6	1096310	832052	785340	601388	1034720	650311	614250	685183	463855	1083150	648049	347832	654619	492031	528944	1009760	872629	805558	895481	788951	434001	546354	520980	570628	1093060	377260	706473	740721	723724	707893	106356
500400	118606	520607	693371	573692	136840	852008	955624	556671	89724	1148140	890728	825976	637804	1075160	670439	640734	719792	476044	1121140	665864	336795	634925	481621	512782	973089	852748	787427	876504	778476	415466	541313	502647	555831	1071630	362965	691143	718322	710502	698600	104691
501600	120865	541490	696683	594080	139146	889251	967662	585261	91404.4	1197130	944312	865384	676295	1116040	686173	665272	750819	488774	1155510	681884	328283	616282	474477	499736	937415	833329	769217	856771	769108	398482	535738	485551	540565	1048800	348531	673834	696744	698619	688950	102683
502800	123205	562708	700925	614666	142603	926923	980681	612030	93000.8	1237900	1007380	903974	715703	1152250	699944	690455	780576	503134	1186630	696988	319786	598743	466624	486984	905468	812487	753462	837830	759010	382039	527760	469542	528604	1024230	335285	658478	675028	687093	678538	100303
504000	124612	581172	704006	633796	145907	970724	990844	639102	94396.4	1273970	1063390	936892	753714	1183310	712548	717348	807353	516236	1217070	710313	311832	579527	459472	472744	878311	794094	737588	821763	749176	369233	522956	452855	517040	999457	322985	643480	655548	674636	667853	98674.8
505200	125993	597469	712227	650528	149519	1010910	1000120	666028	95702.4	1299460	1121790	965869	794078	1210550	721823	743359	829074	530288	1237980	720342	304714	563694	452368	463730	848724	773824	723060	805910	740421	355824	516938	439002	505262	974976	312958	629363	635053	665042	659030	96651.6
506400	127802	614510	719517	665765	153470	1049130	1007500	690342	97605.2	1315530	1174820	990706	835642	1234990	731795	765208	849745	545084	1258960	728395	299471	547514	444888	455796	827697	755888	711788	789532	731030	345242	510080	425368	496566	947728	302039	617953	617508	651914	650545	94151.6
507600	129809	629414	727486	680302	157783	1080620	1011940	713874	98628.4	1323440	1228700	1011690	873933	1255160	735893	782732	867288	555124	1272990	735619	295143	531663	439506	448770	805482	742603	701524	775501	723277	334844	503829	411377	488018	927536	293495	605018	600472	642822	642286	91882.4
508800	130164	645160	736282	693825	161932	1111890	1013800	734511	100076	1325690	1276040	1026700	913638	1270540	727290	798680	882875	567094	1277240	739428	292635	518968	432558	441872	785772	730151	690402	762362	714302	324110	497596	398524	482238	903498	286926	596425	584954	632315	635605	89863.3
510000	131612	657961	747850	706509	165638	1137670	1016990	752578	101202	1324080	1323360	1035440	951821	1282060	721237	813676	893281	576664	1278390	740427	288897	508264	428306	437687	770824	717749	683123	749926	705435	316094	490377	387964	476901	881927	280883	586370	570792	623115	629969	88526
511200	133601	667883	758255	715855	169462	1159340	1019810	766025	102394	1315490	1359240	1038510	986966	1285150	720989	825097	901422	584958	1272430	739429	287685	496334	424412	435269	754202	707863	672997	736357	697734	309718	484095	377790	471918	858060	275886	576948	557306	614591	623530	87316.8
512400	134488	677407	771438	726292	174071	1175220	1019050	777245	103913	1297170	1390170	1036880	1023890	1286980	713835	833879	906034	593323	1259860	735203	287228	486195	419654	432335	742510	698153	663911	726020	690259	305181	478902	368927	469088	838376	271608	568658	543672	606826	619402	85797.6
513600	135359	683868	786390	733210	178322	1187750	1017270	786314	105792	1272000	1417720	1031090	1054750	1283780	706863	837418	909697	599585	1244540	728364	288008	475619	416200	431221	730941	691316	655929	714977	684536	301628	473960	362366	465267	818557	267704	564066	532382	602367	614348	84044
514800	137078	689515	801497	737624	182551	1193210	1015570	790790	107066	1244030	1434180	1020590	1086440	1273350	698647	839286	910751	605618	1222980	721919	289910	465058	414354	431504	720030	688031	650290	705730	679443	298598	468448	354620	464947	797628	266731	558492	522038	597343	613892	82672.8
516000	137697	690527	817694	741334	187876	1191810	1014110	792900	109231	1211590	1448300	1007110	1114140	1253720	689229	837266	908073	608954	1201740	715290	293369	456358	411662	434050	712455	684524	646283	696453	672375	296006	462393	351216	463653	775816	266672	554388	514155	593275	611620	81662.8
517200	138606	689615	835255	742895	192345	1187920	1009230	793503	111229	1173350	1452360	987284	1141800	1229050	679912	831688	903268	612878	1174020	708772	298508	448199	409761	438064	706150	681754	642820	688607	668303	295632	458525	347794	464228	756135	268647	547665	507602	590017	611965	81350.4
518400	138694	687407	853520	743280	197079	1183540	1006690	792468	113941	1135320	1442330	964072	1165230	1204140	669533	823993	897045	616232	1145840	702321	304987	441514	410111	443860	702980	682568	641193	682311	665136	296621	455952	345723	466538	735824	270749	545160	502101	589592	612898	81132.8
519600	138746	684069	872897	741982	202184	1169720	1006720	787042	116394	1099180	1432870	936570	1187640	1175440	660239	815795	886011	618527	1111410	693624	313409	436182	410211	451522	702408	685834	639001	677741	661208	297763	455100	345659	468920	715364	274120	540960	497596	590084	614825	80881.2
520800	138585	679963	890748	737768	206998	1154930	1005060	779810	119081	1060420	1416480	907485	1203110	1142680	652086	803506	874870	620447	1081470	686889	324414	432332	410655	461031	702181	689460	637306	674173	657558	299642	452963	347801	475600	697888	279552	538020	495848	589769	617245	81048
522000	139025	673733	908299	734166	210924	1142850	1006650	773550	121962	1016700	1392790	879390	1211330	1110540	643946	790866	861011	622667	1046050	678175	337555	429558	413688	473605	704573	693172	639801	672571	656297	303000	451998	351823	480528	681394	287698	537559	497728	592122	623639	81313.2
523200	138880	667432	921204	727910	214988	1118500	1006260	766140	124641	973762	1366440	852754	1221530	1080650	635666	775078	851179	624140	1010350	671358	353278	428499	416654	487310	711012	698622	643881	670751	652522	307906	450298	355910	490433	666519	296282	538062	498676	595649	626277	81415.2
524400	139741	661841	939448	721348	217507	1088400	1007960	755638	127490	935974	1337380	825020	1224160	1048080	629922	757575	836436	625371	975462	664160	373051	429399	420350	505543	718875	704912	650153	671015	650622	315542	448795	360525	500393	652254	306093	537988	502248	602146	632876	82054.4
525600	139499	654522	953383	713817	219952	1055540	1009520	746430	130301	901277	1303050	800788	1225190	1016660	626314	738849	822693	625729	942009	657772	397144	434355	425775	527265	730950	714160	661368	672767	648336	324269	447603	369256	514178	638402	316017	540927	507076	608830	640211	83196
526800	140098	649740	961895	705930	220658	1027910	1012610	734885	133642	865697	1268820	778268	1222550	985640	622237	720548	809382	626375	910391	652626	423705	439660	431110	551747	745763	727643	673386	676084	646449	335074	445090	378519	529329	627967	325888	545200	515085	618150	651176	84496
528000	140158	643483	970042	700250	222456	998522	1014760	724908	136886	831038	1229050	758398	1219160	956133	620525	703340	794738	627350	881978	651622	450584	453283	438443	579714	764146	741516	690248	682821	645608	346729	444525	391737	547960	619294	335943	550440	523931	627988	661966	85874.4
529200	140229	638376	975803	694438	223933	972552	1018690	714277	139752	797545	1190030	740944	1208750	925935	618312	686872	780585	627592	852420	648441	477319	462432	446901	610225	784684	760868	709914	690770	644929	363012	444772	406167	567648	611784	349926	557315	536438	639558	674941	87331.6
530400	140605	632937	980673	690345	225616	949700	1022960	705539	143300	767815	1153700	721841	1198710	898928	616434	669628	766736	627548	829188	645410	504754	474890	458032	643178	808514	780654	732430	700082	642868	379651	443656	420990	589318	608253	364240	565714	548498	655834	686869	88059.2
531600	141162	626874	983126	684831	226451	923935	1027280	695812	145996	739129	1115890	705759	1184240	873254	618343	657696	753802	629259	804646	642080	532682	488118	470044	678403	838174	800780	756302	710572	643457	399585	442707	438793	612470	606240	381034	576858	563518	671817	699677	89108.8
532800	141661	621206	982566	679678	226705	900848	1035790	688223	149254	711914	1078540	691998	1166240	849048	623028	645740	751771	630500	784006	639507	559730	503000	482957	711376	869247	828555	779685	722930	643868	420498	440106	457560	635658	606612	397917	587302	578892	689682	711673	90487.6
534000	141146	615878	986472	675256	225458	881051	1041610	679573	151715	685025	1044120	682584	1149070	828424	627700	635532	742527	632754	765229	637572	586160	520640	496757	740412	901732	857334	805869	737877	642154	443873	439988	476892	657604	607307	416024	600719	596233	708113	723372	92818.4
535200	140795	609863	978955	670266	223966	862168	1048090	671670	154353	660510	1011100	673481	1130190	810646	631551	627976	730972	635553	750628	636701	609483	537686	509562	766763	938186	890844	830614	753498	643525	469280	437831	499390	680870	610372	439049	617459	615668	729213	734696	95721.2
536400	140472	603133	975949	666897	222831	847102	1054420	664752	156641	638521	977946	664544	1111460	796558	636174	623768	720350	638830	735680	637882	631960	558420	524252	790355	978550	925889	854022	770614	643469	496953	436420	523180	701686	615591	461720	633794	635672	751258	746058	98249.2
537600	140210	598765	970638	663577	221462	834650	1063690	657251	158929	619590	947992	659989	1092410	781464	640623	624426	708834	640613	725246	640484	649558	578010	540105	810924	1023230	960071	877278	786058	644762	523439	433887	549482	718929	619270	487865	650979	657392	773717	752144	100369
538800	139944	594230	962098	661419	220962	824258	1072550	653380	161661	601755	918538	653809	1070070	771122	644810	621646	700384	642066	714294	643462	664828	599590	555784	828886	1066720	996817	900875	805062	647015	551480	432207	575852	734420	626738	518696	672687	680297	784981	761096	101357
540000	139324	588352	954123	660115	218738	816480	1082460	648796	163735	587381	889092	648320	1049370	764752	647123	624260	693441	646140	706256	648332	677142	624285	570994	844160	1113100	1031430	922124	824837	647387	577402	428907	602469	747812	634429	552194	692014	700944	801524	767394	100707
541200	139248	582847	945694	657164	216167	805554	1092280	642732	165336	572581	860447	643298	1028440	759257	644264	626280	685960	646948	700732	647250	687076	655850	582448	856395	1166550	1068560	939671	850600	654932	588338	440805	617688	743986	655608	574083	734084	732984	795729	783805	98324.8
542400	128378	558047	886422	652410	194425	766733	1038710	595413	153119	494654	821058	589693	946257	710699	587556	599857	639102	616209	650984	617631	653774	660970	534854	821787	1138480	1032860	870171	813116	640468	542899	469651	570023	648054	651058	527178	738423	699397	710883	753954	94378.8
543600	108548	500160	774712	604276	162014	667562	902408	521336	131805	403789	730728	501309	806908	612986	502517	532068	549079	551754	554261	550352	556390	590710	464559	692089	991707	881637	740101	717000	576133	468700	461325	482680	530346	590194	436217	647728	595310	585660	650706	85046.4
544800	85954.4	415815	641825	514602	125312	548007	743840	439209	107289	328355	620529	404810	671447	500973	421003	447311	454062	480943	455982	484234	461222	500419	409031	567154	859364	751353	643878	641334	510704	410713	428452	440453	476136	533273	394936	578885	530788	528923	586984	76933.2
546000	74566.8	370909	588578	461965	107773	497712	678571	402229	95445.6	301704	566585	370088	610787	456155	385338	407550	415121	449580	417040	455455	417268	459768	383393	517477	807694	701270	602589	602735	481161	382954	401696	416470	441772	499259	373836	542178	496223	493967	551711	71098
547200	69338.4	352987	572031	439974	99830.4	478442	648974	388716	89814	286764	537394	350947	578952	432837	369491	390274	396807	438444	395271	445815	394597	442577	371237	497349	782111	681362	576419	578006	466326	368212	385252	398388	412304	477929	361652	522954	482768	481308	534208	68174.8
548400	67640.4	348094	564526	436884	96630	475134	627921	384231	88298	278922	524870	347967	575889	428170	372310	393178	396467	441850	394256	445974	380454	432058	356301	485753	762368	668698	557100	562204	456917	362689	375071	399170	408327	475493	365218	530796	483329	471773	529970	65846.8
549600	68631.2	350656	562821	441350	96329.6	478628	624323	392907	89798	284790	530237	356385	584666	436876	382631	403511	400018	451034	398409	453721	367009	429857	347834	479390	769730	673394	566046	563621	457750	366005	372338	396800	397822	477158	361952	536642	485133	464003	518706	64319.2
550800	70712.4	362826	577464	457655	98417.6	494943	631631	407112	95032	289484	538486	365699	594396	446152	398148	419769	409946	469581	409007	469008	362379	440527	345930	485264	778908	685975	564056	563640	456968	370102	366985	391054	389218	478651	366432	545362	500000	473136	520151	64122
552000	75502.4	380653	595145	480822	101476	514736	644554	425583	100843	300163	551779	389913	623948	468309	427264	453135	430671	497972	430383	489690	366438	449544	341223	487252	785545	697602	565394	570682	456148	380218	365946	401878	397022	493004	376837	569077	511286	473998	519933	63965.2
553200	79506.4	400973	613125	507192	106847	535913	665217	452335	106748	317284	573170	413892	651859	494210	454879	490224	450837	522562	446254	510115	367381	462332	342066	488642	810421	721600	582333	586622	462681	393714	365782	406251	395357	506078	382320	585698	520397	477556	516371	65320.4
554400	83491.2	428880	645374	536804	112482	565149	689712	478904	112139	334088	592180	436932	676953	516648	484350	528216	476010	554126	466883	535943	373141	483610	347098	495596	824725	739902	581494	592930	463011	401678	362524	403382	390376	512904	389314	602534	537873	489855	518480	66483.6
555600	87799.6	456544	670384	565336	119404	588498	713106	511318	117335	362143	621247	480692	739288	564078	546460	595675	536096	628522	525805	605720	412607	572203	408622	571170	990602	893208	725944	733824	544960	515196	408894	553924	554601	647542	569010	816274	749146	741318	694415	90549.2
556800	132328	688646	1028700	816496	200396	912914	1156950	806197	189628	653585	928997	858880	1218880	987338	936552	969854	917510	999297	882398	894110	632433	871782	613511	888546	1395430	1322150	1066740	1002560	706788	731484	428607	782148	755850	800774	763594	996074	895927	944922	792147	105032
558000	187502	871738	1200440	1004090	269844	1112100	1406070	957065	231462	815086	1039380	996602	1340300	1170480	1082110	1105980	1025420	1068420	1018250	911567	675993	924780	611108	917678	1341230	1357260	1035510	980217	700390	758140	391242	791029	738620	796498	759466	987082	868358	920953	748027	102342
559200	191803	874438	1147480	993418	273025	1104350	1433970	946820	229483	815269	1004500	962941	1284750	1165220	1069800	1078700	1010410	1042870	1027700	907330	650400	917559	592055	845279	1276350	1287950	970322	939798	674872	716050	372768	776163	703600	779470	737810	947254	837046	876087	699562	102881
560400	187727	849120	1117010	942284	255730	1073760	1442720	906208	222081	795807	956341	898504	1205750	1124630	1023320	1012480	964717	1006780	1015860	917396	596400	888387	572424	781234	1228550	1225890	909320	906939	643609	651089	359286	745898	677130	762221	700674	899479	811510	841332	665696	105629
561600	183534	808872	1090500	893720	233698	1029690	1452450	860530	214452	769864	916376	841262	1118620	1084980	970274	942020	910283	964760	1008670	926660	558654	853727	554969	718947	1192290	1184320	872940	888522	617980	609890	343242	709493	662468	751918	680947	862641	797222	818398	640275	102188
562800	180630	753029	1068210	851770	220813	994163	1458610	818774	207868	751238	888116	800039	1042180	1059100	928743	888584	866225	924606	1007070	926900	540102	821181	539629	681323	1176610	1158500	850318	872410	601686	591412	330896	689852	647755	746267	679103	836040	792561	800207	617960	95806.4
564000	177530	704584	1045440	819681	213910	967282	1459910	780711	201121	750136	864128	778440	984010	1044290	899162	853937	837322	889312	1013610	929299	527307	804236	526059	652492	1168450	1139100	829971	861497	590842	581100	323743	679574	626180	746338	685439	821736	789464	783236	599571	90284.8
565200	173410	670760	1036930	792838	207705	942960	1451230	746978	194091	762523	846094	763210	944499	1035840	878709	826398	822399	856344	1025100	929776	516525	797946	511436	627048	1156980	1117840	807794	851764	580470	574486	320362	667010	602074	752071	689193	811473	783744	770240	584052	87667.6
566400	167994	649934	1031630	773752	201471	930800	1441150	719986	186447	779638	839544	752100	918048	1034210	865332	806081	811776	827574	1043780	933571	505076	795760	501276	604381	1137070	1101560	790658	841082	572915	562666	318818	649568	583037	756474	689009	802702	775652	760524	569252	86702
567600	162942	640076	1023410	762562	195106	927344	1426580	701529	180593	803408	845534	747398	904290	1035550	856788	790940	804119	805102	1062070	938072	491567	795699	488379	584822	1120740	1080970	776548	833202	566742	548520	317518	632210	567414	764046	686192	793998	770576	750465	557229	87180
568800	159443	635320	1012130	752427	188790	927075	1411910	688693	173408	833236	858498	752078	894169	1038490	848742	780474	801077	785656	1080600	940779	477023	794444	476723	567914	1105570	1057840	763746	823241	560156	534087	315921	613951	551456	771536	676659	782668	761869	739540	546972	87278.8
570000	155114	629143	997144	744422	183343	929261	1400210	679972	168224	868918	871914	761521	887623	1048140	847292	771392	802961	764106	1100140	941618	461940	786511	465109	551198	1082890	1034010	749741	814188	552567	520918	314439	598118	536106	778560	669820	770824	751652	727091	535275	85384.4
571200	150967	626944	980210	736483	177188	932290	1387590	676261	161096	908090	884229	776858	881674	1060290	845677	767435	808235	745164	1128320	940053	447618	773670	452940	534100	1055950	1009140	738340	805315	545506	508470	314272	584509	519816	784904	664422	757739	740357	716076	524780	83320.8
572400	148037	626366	959576	728707	172123	937454	1376310	672638	155026	952327	900493	793410	877908	1076470	846956	764432	818006	728818	1155450	939715	435637	759918	442417	518154	1027000	982332	726149	795666	539616	499230	312918	572587	504452	791608	657687	746050	726914	705057	515578	83028.8
573600	144818	628796	942483	722803	166937	946523	1363590	670278	149576	997431	915460	810847	876290	1092930	847474	759644	832127	714983	1183490	937464	426090	745025	431490	504220	1000750	958352	715872	785819	534855	488330	312741	559466	491513	800100	649250	734101	713651	696612	508758	82705.2
574800	141718	630746	920007	716536	163177	959362	1350500	669162	144476	1039840	927728	834518	873242	1111320	846006	756688	847945	702354	1210540	932158	417528	738245	422334	492158	971048	933062	704785	773417	529932	478433	313592	546572	480894	805524	637495	725159	699948	685216	504038	82565.2
576000	140696	633719	898227	707916	160348	971030	1330260	672214	139378	1080200	943894	849770	872590	1124290	846224	753227	863190	689685	1232140	925344	409703	727624	413710	479759	943130	907159	693189	764220	526628	466454	314345	531736	471022	813771	622503	718388	688238	674817	500066	83354.8
577200	138987	636630	877320	699986	158864	983354	1310800	672855	135081	1115130	956364	866186	874280	1134540	843986	749180	874331	679234	1249300	915231	399971	715693	406297	470108	914606	881381	682655	756164	524881	455811	315670	517098	460846	819767	608126	710628	674223	664780	495897	83699.6
578400	138463	637846	852391	695240	158756	996446	1287250	676370	131599	1149120	969697	876734	877338	1139900	840320	747048	880608	667893	1260760	902587	390802	699576	398268	460453	892705	856216	673082	747984	523023	444268	318902	501999	451777	828817	589947	701691	661266	655736	493393	83850
579600	137361	637156	827404	687202	158132	1012230	1264190	679018	127434	1180730	982286	887518	880700	1141390	835599	742882	883787	659102	1263900	890479	381008	686122	390500	452561	869254	830627	663056	741167	523590	432118	322594	484391	444615	836208	570818	696482	647511	646287	492052	83170.8
580800	135982	635856	803174	683127	157645	1032320	1240140	681424	124069	1206800	994120	897424	885583	1138820	831990	742063	887524	651868	1264230	878134	370998	672991	384767	444764	844740	809073	654364	734214	524969	420238	324928	469865	437393	843220	551779	690078	635852	636118	492433	82308.8
582000	134823	636981	776781	678512	157888	1050930	1216170	681876	121290	1227900	1007440	900891	891639	1135350	825620	740746	887096	645110	1260750	863796	362327	656645	379349	439348	825049	790221	648921	728302	526002	408376	328122	452850	432443	848292	532967	684894	624083	628534	493744	81922.4
583200	134199	638082	753244	674600	158138	1070480	1191600	684961	119016	1245840	1018500	908211	900237	1127010	816322	742416	884815	638800	1256740	849111	354119	643193	375225	434414	809448	773641	644365	723417	528800	398632	332682	438209	428091	851167	513920	681472	611595	621426	496418	81348
584400	132552	639634	730476	672442	159129	1093330	1167910	685502	116368	1257980	1028440	910873	907171	1120950	807558	746963	881218	635616	1246790	834023	347617	629079	373270	432779	791805	757935	641268	717793	531802	389886	337036	423964	424892	855276	496446	678497	601159	614331	499046	81688.4
585600	132465	641652	710340	671222	160441	1116460	1145810	685730	114165	1270280	1037270	913964	916325	1110420	799518	750311	877134	631568	1238120	818588	341958	616166	370388	430606	777671	747121	638008	715257	536620	380978	342968	411137	422325	857319	476778	677533	592150	608293	502141	81924.4
586800	131924	645236	692556	669562	161669	1137190	1120850	687732	112704	1272690	1045950	914069	928934	1100530	789144	753886	872854	628115	1227940	804921	337780	602988	369655	430531	766824	737166	636030	714724	541929	374256	351101	399300	421892	857922	459372	682368	582648	604357	506066	81742.8
588000	132618	647949	675861	668836	164712	1156440	1098430	687281	111345	1274840	1056810	909214	940494	1087250	778030	757755	863363	627229	1209290	788088	332977	591505	369447	429820	757995	730998	637348	712539	547382	367644	355721	389663	421572	858304	444268	679442	574011	602878	510853	81140.8
589200	134286	652644	661439	668193	167464	1175130	1072960	683117	109951	1269300	1062970	905190	951912	1075000	769471	760023	857664	626166	1191250	774367	331181	580375	371835	430716	752976	726214	637888	712138	554980	363725	362477	380684	422347	856252	429948	682188	565885	601225	517693	80499.6
590400	133713	656453	648460	667027	171101	1187280	1049650	682457	109250	1259400	1068400	894208	964092	1058580	758924	762672	849794	625849	1173010	759754	329812	572166	372014	434083	750053	724857	636579	711174	559981	360518	367088	373982	424137	853445	414976	682452	560797	601294	521946	79799.2
591600	133350	660088	637522	665718	175223	1198050	1026180	678992	108700	1246150	1073950	881603	977308	1043720	749571	764406	842781	624780	1153690	745699	330483	560474	374199	438599	749001	726016	638517	710933	566783	356944	373817	368626	426235	850123	403954	683787	554318	602659	528156	79112.8
592800	133214	665619	629116	664408	180439	1204300	1003230	677080	108679	1230780	1077960	866082	990796	1028290	739505	763922	836603	623302	1132570	732693	331523	551174	376074	443270	748269	729643	643165	711911	573644	356101	380589	366718	431581	845018	394146	686106	550508	605726	534729	79451.6
594000	133832	669318	620978	654570	185399	1209420	982881	671370	108723	1210040	1079830	850640	1006970	1015800	728074	761608	828358	622541	1108460	720630	335668	542268	379156	450735	750173	733648	646188	714363	580637	354715	386526	365943	438645	837884	386907	690818	546474	610206	541857	79819.6
595200	135072	672860	615199	651444	191081	1203490	964666	668083	109281	1184440	1078090	832920	1023150	999169	715259	758735	819978	623196	1084580	715484	340977	535806	385901	459212	754038	740389	650520	715608	586192	356866	390884	366507	445502	834306	380702	693898	542946	616593	550001	80708
596400	138520	670316	609806	648013	197644	1194860	950621	665295	110588	1159830	1075270	815046	1038730	987257	702376	754795	811861	623531	1061880	704552	348918	528799	393140	469954	761037	748011	654648	716750	591845	356917	396823	369133	453636	828288	378535	696220	541356	623920	557968	80397.2
597600	139452	673698	606900	645168	204042	1181530	934747	662964	114588	1130120	1070260	795574	1056660	970598	692685	749315	804994	626634	1035610	690915	358802	522616	401701	483243	767326	756883	661748	719465	597066	360054	400518	373836	465030	823130	378032	697586	540026	632153	569405	80387.6
598800	140434	673847	606136	639808	211396	1169420	919305	661690	117273	1098950	1062990	776119	1073710	953730	681280	741532	796615	625059	1011830	678447	371019	518145	411712	500212	776886	764661	670047	722422	601274	363965	404269	379028	477749	813981	379058	699493	539522	641667	580994	81318.8
600000	140842	675595	606095	635185	218262	1153720	904962	660516	119349	1069170	1056910	755651	1088660	935632	670366	732322	789248	625048	987646	665744	387678	516542	419313	519216	788222	773755	682096	724068	605470	370305	407706	388770	493629	806138	379599	701266	540624	653773	594863	82199.6
601200	141665	673828	606663	628188	224929	1136940	893174	659239	121153	1038150	1048380	735088	1102500	910295	660281	724344	780674	621658	965372	654504	407614	514859	429223	541830	802199	785615	694743	730074	610143	377319	412640	399251	511768	799780	383722	701850	543697	664683	608900	83852.4
602400	141776	671690	607046	622456	231771	1117450	882622	656312	124427	1007800	1037910	714988	1117160	890835	651063	713165	771600	619587	941592	643602	430968	515855	441724	566305	818248	800538	708900	735366	613872	386414	416406	411296	531876	790464	389326	703806	545697	681105	623564	85640.8
603600	141444	666890	607191	614066	238637	1098420	872844	654586	128000	972270	1023740	695614	1127820	867264	643066	700018	759810	614138	917876	633401	455622	517731	454173	593039	836324	817316	724287	739623	618139	396532	417713	426670	554554	780607	395975	704831	550511	694508	638679	87178.8
604800	142690	661356	608163	605086	243871	1075360	862814	653119	131834	937713	1008000	677980	1136680	845167	633423	686016	750196	608988	894836	624826	481951	522771	467805	621275	854296	839291	742094	746420	621944	410352	420763	441492	576077	771689	405064	709608	555033	710659	654010	88448
606000	143692	656015	609482	596403	248634	1048510	853773	650012	134896	905444	995156	660645	1145320	825794	624569	672712	739371	604874	874606	615846	510098	526908	483183	651079	872870	861676	762508	750384	624118	423676	424340	458613	600200	763019	413211	712484	562328	723853	667185	89310.4
607200	145036	647934	609661	586502	252634	1021830	846342	647836	138095	874299	976953	644275	1146400	806683	617017	658089	729140	599095	853853	607110	537926	535188	499134	678125	891929	889297	784390	756480	627050	441200	425933	476943	624896	756820	423252	716198	569794	739021	679041	91022.4
608400	145457	640154	613283	576650	256904	996678	839096	640558	140815	842037	957709	627616	1149460	788270	611071	645452	716813	592676	833471	599262	561031	544081	515968	709193	913054	920479	808032	763986	630454	458065	428479	494647	646889	747919	433735	722176	578706	754406	689498	92570.8
609600	145938	632224	615113	566360	260537	973537	832404	634727	143690	811107	938949	614836	1148290	770391	604524	631318	706726	585973	816718	591383	581022	555628	532866	737042	936219	953238	829878	771533	633073	477003	431400	513448	668094	740156	445876	728215	590110	765861	696995	93920.4
610800	146721	622386	618149	556233	263447	948603	826641	627853	148229	782370	918860	601461	1141450	750464	596594	617282	698493	577564	801213	583362	596466	566362	550071	763654	959100	989290	850201	778525	635376	494212	433424	532534	685627	734201	457909	734261	602920	780506	706201	94130
612000	146031	612361	620208	546085	264744	924729	819520	618276	150910	750215	898614	589200	1133350	730230	591095	602326	688061	571553	784999	575556	612761	577986	564857	787458	979207	1024020	868964	786478	635862	513857	434677	551624	704826	729638	472548	742349	613220	794771	712567	95385.8
613200	145125	602888	619698	536532	265800	901982	813144	609695	152959	720666	878941	576308	1122220	711799	584594	588919	676676	563913	769190	569405	629968	591427	578904	811067	1003590	1059360	887598	796898	637956	532373	436308	571550	720478	725573	490933	749492	625107	806155	716115	96338.8
614400	143668	591752	620593	526548	265910	879617	807327	597544	155198	694676	855351	564883	1107460	694747	578949	577465	666370	555499	752211	563238	646237	603394	592175	833774	1027140	1093670	902828	805726	641017	550473	437801	590966	733333	724481	509563	755369	638705	817520	719441	97814
615600	142436	578076	616999	514905	264788	861322	801320	586874	157246	668163	833938	553246	1089760	678349	573992	565602	656333	548535	738514	554811	661539	616147	605019	851052	1051250	1127250	915715	818040	640768	568770	438742	612538	747426	721871	532056	762415	649674	827767	723347	97640.4
616800	141643	565722	613467	505612	263426	841586	794192	574501	158345	640868	814369	541941	1069630	661658	568048	556821	644715	541948	722961	549182	675236	629166	617333	869687	1072590	1159220	927766	828523	643512	586609	439336	635236	752822	721403	554745	767371	662330	837650	725323	99286.4
618000	141034	553811	610818	496663	261327	826554	788523	566064	159954	615271	792280	531539	1049040	646045	562279	548947	634842	534055	711578	543194	685372	643444	625325	886876	1097050	1190610	941053	838382	644837	606437	439410	657390	759022	721554	581193	774664	675971	847665	725964	100151
619200	140944	542013	607903	487186	258098	810846	783281	552173	160760	589800	771534	521639	1026220	629412	557010	542687	625571	524186	700105	537850	696343	655372	633576	900956	1124560	1218030	953445	848384	644995	623725	439384	680793	764694	720868	607433	784191	691622	858871	728444	101195
620400	140185	529740	602355	475862	254192	796300	776410	538168	160469	565650	750266	509633	1001380	613905	551170	534828	614022	516703	689554	530958	704283	667994	640298	910752	1145980	1243240	961406	859304	645954	638188	438274	703180	769252	722404	636935	789341	706214	868993	729194	102064
621600	140952	514511	596563	468389	249864	783141	768779	527106	161116	544030	727673	500105	978308	601643	546536	529594	602118	508186	678428	525568	708596	680651	645672	918478	1166950	1266340	972137	867648	646596	655931	434406	722254	774469	726186	665492	794575	721112	879828	729652	104051
622800	140800	499923	594078	459930	245726	770060	762532	515534	161354	523480	708364	491746	950196	591238	539666	523921	592207	503320	672494	519951	711670	693580	648776	926336	1189590	1288690	975924	878419	647588	672561	431586	743530	776893	727879	695673	800743	734489	888740	730205	104940
624000	139472	486877	586463	452246	240605	760535	755521	503638	162078	504618	689867	486062	924678	578461	532885	518849	581715	496816	663644	516038	716796	707985	650132	928399	1210850	1305660	978839	888006	647190	685316	429739	763953	777380	730778	724037	809216	749731	897953	728405	106273
625200	137846	472606	577749	445770	234674	748839	751538	493766	161820	488931	671515	481237	898584	568669	527152	516115	571267	489925	655631	511803	720745	721684	651651	930654	1228260	1325640	978748	896905	646962	699070	426656	786017	778788	733663	750988	817688	762252	905347	727541	106184
626400	136227	460502	570460	440244	230520	738631	746880	482220	160945	473639	652319	476044	873357	562726	520761	510979	562854	482937	647596	506830	725592	732882	652562	929068	1247120	1346360	978794	904491	647356	709770	425747	802069	777469	737534	777974	826304	775857	911916	725536	107126
627600	134239	448717	562276	436180	224833	728980	745040	473320	160844	462086	633547	471273	846041	558503	514296	507718	553291	478800	643968	504060	728542	748290	650698	924576	1264200	1358800	979411	911828	648654	718263	421776	817210	775744	740634	804372	834990	787452	917037	721717	106658
628800	133373	438507	555472	434268	219738	718745	742392	465907	160813	453300	617206	467920	824010	554920	508604	504092	544014	473770	643290	503347	732023	759038	649343	919903	1274160	1367670	977985	919305	648602	726601	418962	830991	770560	745820	826970	840487	797886	916660	717702	107634
630000	131066	430508	548455	430930	214720	710915	744823	459023	160775	445111	604094	466544	801896	551482	503947	503205	535009	470469	645746	501960	730260	771601	645898	908697	1284200	1374360	976576	926798	647918	733784	415216	844196	765398	748461	850421	849519	805050	917258	714485	107345
631200	130613	422818	543583	430006	209521	707828	746755	454098	160948	441403	591725	466472	782506	551498	500205	500066	528154	468351	648439	502757	728108	784276	639797	898355	1297210	1381110	972393	932168	647317	741111	412059	853322	756391	749913	869961	859073	811223	917294	709902	109737
632400	129855	416925	538098	429841	206235	702722	752294	450305	161067	437973	584057	466669	764627	554096	498744	499325	522675	467871	652015	504344	723924	794582	632450	887575	1305220	1383280	964358	937990	645176	746364	408974	861888	747360	754463	889302	870546	818730	914239	703326	109933
633600	129456	412278	533086	433296	202354	702588	757849	449215	159449	438452	577893	467880	748310	558685	500267	497755	517345	469254	660394	508276	718302	804200	624980	872143	1309780	1381680	958008	939099	638932	748456	404398	863839	736175	759164	901513	878322	823652	911322	694638	112274
634800	129141	407520	530464	436728	197868	701567	766803	449888	158390	443056	572116	470795	734439	566855	503034	497842	517168	472290	672769	511998	709982	815638	617146	856490	1309990	1375930	949361	938376	635329	744207	400706	865026	723031	762698	911618	888837	826473	906234	685754	111236
636000	129688	405450	530402	444060	193588	703407	778714	451967	157970	453762	569636	478137	725863	578314	509182	500058	519744	477929	692018	518554	702638	823512	609041	838102	1308980	1368100	936198	937740	631693	739208	395620	861745	709908	767804	911988	895253	827220	906148	676876	111001
637200	128415	406764	530036	452918	189412	708693	794412	457806	157313	466234	569977	487530	718942	594203	515036	503556	524426	484175	710197	527329	692198	830345	598413	817202	1302600	1355570	920435	935412	627749	731248	391647	856990	694552	768892	905612	897712	825565	895942	668719	110038
638400	127421	410600	532768	463758	186452	717559	815821	465447	157112	483083	576033	501331	716133	613600	526117	508438	533944	492950	734081	537734	679509	834767	587091	794700	1294060	1343370	904690	936130	622719	725731	385004	848237	675564	773145	894926	903666	823043	885549	657620	110728
639600	126696	415007	535770	477085	184066	724926	836992	476606	156488	502180	585680	514630	715928	637691	542426	512846	546733	505644	761584	548980	669078	839873	575256	773260	1288100	1326550	889939	929343	617166	716277	377413	838274	659093	782038	892476	910628	821556	874376	648955	110217
640800	127034	419908	538552	490949	182926	737850	861938	491226	156090	529333	599220	534376	719194	661914	559697	520973	562182	519061	792918	563884	657560	845658	563250	748308	1273800	1303530	876992	923162	610671	705659	371223	826517	642504	786873	886970	913972	817732	860641	637306	110255
642000	127863	428719	543886	508293	181212	756086	890652	508145	155998	559251	613810	556788	725812	691441	579697	531180	582583	534564	828958	579744	644249	848111	549471	723610	1255550	1276350	859630	916608	603308	692249	365859	813658	624645	787724	887290	915840	811797	846186	624031	110138
643200	128716	440889	554184	526973	178953	770785	920884	528223	155197	593605	633183	581540	735993	721012	602494	542078	608417	551039	867067	598580	629286	848722	536261	699148	1233510	1251270	841523	909122	595819	678498	359694	800131	606340	790366	875632	915817	805402	830769	612613	111722
644400	130596	454016	564174	546386	178065	792024	954132	550700	155019	632919	655097	609291	749204	755469	627767	557039	635316	570300	906519	619153	613402	845426	522320	675451	1213270	1224090	825138	900464	587318	664287	352568	783948	588879	792531	858426	913533	796510	815970	601271	111957
645600	132371	470885	574753	567656	177570	814076	986246	574830	154796	677010	681121	639887	767183	790834	654855	572232	666661	592260	949040	641768	597641	842668	507988	651787	1190030	1196180	807796	890509	578626	649565	345056	766518	566616	795363	839228	912367	788545	801506	590219	111771
646800	134347	489976	586696	587237	177197	836232	1017250	601186	154802	721922	713287	673421	785196	826304	684100	592917	699759	614632	994494	665083	583173	840123	493907	629568	1166070	1168600	791992	879655	571196	633610	336606	746134	550117	795624	820604	907033	780441	784622	580535	110963
648000	136103	511961	597268	608138	181068	861301	1049780	631078	154717	770062	745291	709008	805917	864730	715145	612181	738546	637251	1040280	686371	566784	835888	481700	607633	1143830	1137390	776546	867781	561543	618270	329398	727072	532949	797897	802151	896117	768364	767495	570740	109738
649200	138971	532619	608395	628796	183072	888711	1079460	659300	154798	820480	779757	743072	829893	899810	744424	633028	777767	661954	1086500	706154	553027	842584	470613	588019	1132840	1110220	767576	869435	558939	593179	332485	699328	523546	824668	766267	903093	773872	745856	574022	105128
650400	130954	550255	605731	652333	166377	875113	1034320	644956	141260	766567	791377	706996	802732	872858	720564	631647	755171	659101	1027470	699252	521902	831287	428761	546132	1086010	1033100	727843	833598	545818	507983	345945	607300	476555	822573	653867	883481	721363	653797	543719	99426.8
651600	112260	531038	571900	623879	140760	779855	901995	581170	120078	647862	737431	605776	712378	763085	633297	581379	671948	600495	876477	636323	443289	734660	355742	466482	958115	861848	633700	723896	487892	407717	329854	472319	398037	736919	508126	779654	607700	530809	470977	87709.6
652800	88665.2	469512	505182	544658	112822	647903	756422	507822	96508	551692	649379	504044	622258	637022	545048	502697	571405	533980	730672	568827	362922	628160	305022	394792	847613	730538	562650	648192	434456	350933	302478	406885	352924	666572	445700	697981	547267	471584	423299	79637.2
654000	78008.4	439926	481172	501382	100406	592286	698010	479368	85732	523475	606683	471278	588561	587540	511828	463329	535848	503614	670251	546058	324513	579072	280026	359909	790460	668126	516896	602661	406676	317037	283780	362313	325878	624893	407278	649447	515544	439733	396837	75110.4
655200	73596.4	428682	471154	484323	94636	569309	663293	470108	80510	507690	587776	459466	577330	567019	504076	454064	532874	495950	649126	538399	303299	545578	259842	337119	746359	626086	482993	571411	390585	296543	273426	343584	311946	609184	390680	629988	494622	419081	383549	71569.6
656400	72280.8	428322	466723	481663	92487.6	567829	651444	476163	79512.4	523832	596549	469868	583577	574011	511238	462719	537676	497708	650707	540055	286474	525540	247882	322582	727616	607464	469169	560483	386172	285838	268333	327094	296966	598544	368553	612283	477340	403777	373329	69368.8
657600	74357.6	448329	476073	494159	94569.6	586849	652036	493142	81592.4	546350	615120	482761	596671	587454	533678	485112	566016	517444	673338	556127	279224	520912	240888	314683	707498	592300	454752	544475	377922	277333	264466	319193	290668	596683	366635	609960	474245	398482	368797	67965.6
658800	79162.8	474783	486077	513271	97979.6	611363	661093	523200	86244.4	593369	650560	517251	629934	618876	566436	517828	595900	540600	700704	572550	271106	517909	236356	307580	702527	585053	453291	542682	375351	275241	263004	310999	281880	595702	353259	602520	464975	392724	361709	67136.4
660000	84465.6	514607	506480	543691	104025	650348	676116	558279	91514.4	635454	685728	543668	662136	651213	608996	558873	644906	575964	738390	598858	268950	525110	232515	305544	690914	576639	445678	535237	369292	274186	261580	308977	279299	600886	352443	607716	464856	390818	361074	65552.8
661200	90865.6	556189	522680	572968	112392	689047	698321	601526	97651.6	701464	728027	589460	704538	695769	649568	603648	686393	606964	769841	621136	264300	526778	231240	302087	690252	574901	448445	538546	367014	275430	260982	304979	274095	603151	341375	605962	460407	389352	357587	65837.6
662400	97903.6	608713	547594	609501	123365	734855	720516	642522	103254	752916	762558	623212	744638	733449	697550	650894	741519	648962	810587	650621	264475	532686	228723	300807	681299	568151	441951	535982	363730	275681	259360	305122	274236	607820	342658	611659	461072	388611	356804	64665.6
663600	104793	653800	569007	639469	135292	776026	750478	688080	108284	843963	814407	698722	820311	804103	774340	730312	851580	733569	896415	728774	286403	602504	262476	334918	777457	647269	529699	637735	410690	341791	291834	415298	353919	736134	478794	763414	600872	549895	452380	86454
664800	160130	1009090	847835	924911	238657	1249540	1209820	1112170	176736	1627010	1264590	1341380	1408400	1417490	1318950	1190260	1523280	1160820	1491870	1062820	424009	807666	371400	479585	980448	881924	701770	785467	511197	473206	319030	555887	436531	850351	598021	871980	669738	656505	520673	100937
666000	231210	1273700	977662	1143940	336312	1640430	1504220	1362590	224690	2132720	1484190	1645200	1637570	1750920	1513140	1380490	1765810	1268460	1775400	1091990	455408	782652	382863	494626	924926	876763	683156	737928	493268	480414	296092	538347	415334	803819	574951	827198	637858	636602	500003	94692.8
667200	242244	1301690	939911	1169810	347828	1768560	1561050	1368270	224721	2205260	1499260	1660900	1645410	1771710	1535210	1398660	1790320	1260870	1822390	1085880	444897	728198	374448	470792	866907	822154	646247	699263	466326	456098	284860	503166	391790	768148	535968	786918	604088	599856	472860	90615.6
668400	241862	1297590	916538	1169010	337408	1787190	1556250	1357730	219960	2166190	1500600	1621260	1626610	1738650	1499700	1380650	1756070	1256930	1799190	1101220	422067	676499	359311	444852	815508	764404	609368	664950	441748	426870	273026	470708	367094	727773	489108	746380	566403	561228	454690	88526.8
669600	239418	1285150	901339	1162320	319310	1778950	1557440	1340440	213302	2098040	1508470	1565560	1603940	1696180	1454440	1353760	1696040	1254370	1775820	1111420	400878	625370	347451	424958	767324	716446	578502	633272	422552	400117	260312	440358	351234	687456	448249	707354	536836	530582	439656	84599.6
670800	238519	1273480	889122	1164430	309217	1770130	1565670	1330390	208810	2056250	1522840	1510210	1585540	1663650	1411910	1325510	1649500	1252540	1755750	1114750	382896	586040	338080	407010	728961	677886	557840	604896	408026	378730	249689	413526	343047	656812	414116	674188	509571	504636	426562	80134.4
672000	236797	1262110	883256	1169370	303427	1769870	1565880	1321290	203043	2023850	1533130	1467380	1579340	1636800	1377210	1306280	1614140	1246920	1733480	1110370	369738	552279	324681	392503	698548	648458	541180	581037	394198	361234	241427	391440	336192	631750	385230	648449	490646	483967	414073	75626.4
673200	232970	1252930	877428	1163980	298957	1764390	1553100	1310190	197438	1983750	1535280	1428200	1579750	1606470	1348420	1289880	1590040	1233020	1705510	1099500	360730	525725	316496	384944	673089	625153	528717	562189	381310	348398	234318	374320	328975	613390	361930	631090	474553	469864	403686	72835.2
674400	227306	1247370	871002	1161590	297713	1757780	1529200	1298410	192098	1939190	1539610	1387460	1581940	1576970	1314670	1271150	1564350	1213170	1673260	1085460	354919	503760	312633	379113	651380	607664	521498	547038	371032	339306	230522	360458	323101	599437	345247	616414	461365	455817	398539	70112.4
675600	222352	1247780	858020	1157490	298497	1745940	1498810	1280700	185648	1894720	1542800	1350640	1586590	1547930	1279500	1252580	1538070	1193040	1636070	1069460	353015	486566	307999	378160	637865	595284	516116	535592	364765	332159	228887	349990	320671	585958	331008	603073	450000	445010	395192	68127.6
676800	216373	1244050	841851	1149980	299914	1726230	1464030	1258070	180476	1856100	1542590	1312950	1585570	1519750	1239860	1230650	1503260	1174500	1597550	1046690	353690	472822	304836	380050	625179	583542	513244	527874	358448	327073	228700	344380	320062	574834	319994	592234	441790	440854	393270	66287.2
678000	211634	1236450	826408	1137180	301163	1701530	1427550	1234780	174832	1811380	1536650	1277240	1578380	1487370	1200460	1202750	1468350	1149680	1558750	1025320	357495	461330	304301	384063	616876	573890	514314	521893	354187	324509	229724	340582	322435	563381	310720	584128	433253	436261	394613	65246.8
679200	208848	1221470	808956	1119350	303364	1669160	1393060	1206770	171781	1762880	1524950	1240690	1561580	1453950	1162710	1173770	1435530	1124480	1515480	1003840	364235	450174	305130	391150	612048	569240	518923	516748	352593	324710	231266	340421	326197	553511	304228	578014	427092	435342	398620	63177.2
680400	205894	1201600	792068	1106220	306411	1625430	1359980	1177670	167622	1703830	1508140	1198080	1548570	1417050	1125100	1144070	1397620	1097860	1472510	981028	373647	441595	309163	401094	611914	566015	526330	514713	352996	325466	233288	343418	331873	543595	300424	572443	421668	436196	404214	62417.6
681600	202478	1176090	772113	1089130	311876	1584160	1325830	1150110	165452	1643390	1487210	1154930	1525640	1378250	1090530	1112890	1356880	1072110	1430060	956304	383772	435042	314677	411615	613228	566046	537658	514308	353937	330501	235913	348234	339230	536407	297058	569872	418824	439662	411238	62195.6
682800	200275	1152110	752642	1068260	317654	1535920	1291530	1120260	163486	1579510	1462560	1112920	1498330	1335750	1056680	1076920	1317190	1047830	1383350	933306	396404	430422	321894	425936	617157	568403	548758	513566	358532	336772	238545	355080	349449	527168	296561	568806	416770	445298	419886	62774
684000	197877	1124840	734140	1047840	324005	1484960	1255760	1092070	162328	1513210	1433400	1072000	1464810	1290150	1022950	1040780	1278860	1024600	1339040	911257	410579	426064	331624	441407	621885	572177	563174	516032	364931	344054	242426	364833	360684	521242	297627	569660	415170	454230	429309	63420.8
685200	193853	1096730	714947	1024260	328984	1432550	1223650	1062100	161534	1451660	1400790	1032760	1429330	1241110	992121	1005600	1235340	999338	1290950	887945	424775	425683	341754	458603	629254	576470	579995	518934	369953	353069	246807	374974	374146	514772	300134	572528	416980	464602	440800	64050
686400	190824	1066320	693498	1001870	332446	1376150	1191860	1028350	160334	1389010	1364940	994236	1393190	1191180	963038	971800	1190700	971604	1244900	862075	441700	426424	353354	476801	638611	584465	597197	521694	375968	361789	251711	386006	388284	510259	302532	576441	417877	475181	452352	64638.4
687600	188114	1033170	673800	976377	335958	1323740	1156760	998934	161274	1324830	1329610	956747	1367730	1144590	934515	937681	1145580	946132	1197190	837084	457199	427596	365800	497263	649610	593802	614022	526680	382981	373664	256843	398604	404388	506886	307089	582703	420459	487283	466144	66017.2
688800	185692	1003710	653991	947602	337366	1270370	1123770	967590	161716	1259410	1292620	919262	1327760	1103560	905525	905772	1101080	920288	1154300	812470	473378	431978	379749	518046	661415	606677	633000	533759	391097	385520	261394	411767	422222	505643	312780	588813	424682	500693	480701	67302.4
690000	182325	975132	635213	925480	337646	1220650	1091110	939223	162300	1198320	1254750	887566	1285540	1055930	881571	875510	1064380	899756	1110250	789959	491285	436567	395140	540229	677385	619423	655862	542378	399754	398442	267112	425954	441444	504072	318134	597689	429287	516702	493600	69728.8
691200	180470	946578	616744	895779	337048	1171700	1062800	911397	162414	1139520	1217310	853153	1244670	1011770	856472	844709	1019660	873426	1071290	768031	506882	443780	409249	562831	694335	636367	680444	550980	408682	412802	273815	441846	461029	504088	325778	608026	434780	533376	509078	71421.2
692400	179126	917858	599105	870178	336183	1125600	1030120	881774	161857	1080310	1179030	822721	1206810	970778	831578	816557	977346	849428	1032090	742998	523768	454232	424943	586442	711626	655566	705310	561542	417926	427783	281622	459934	478971	504137	334753	618823	439892	548511	522746	73736.4
693600	177634	889826	582590	846253	335350	1082410	1002050	852925	162547	1030740	1142490	792862	1169680	932343	811010	790853	944189	826472	993750	718239	542359	465961	440329	609029	731588	676820	731110	574123	426819	443351	288635	477712	499618	506608	345213	632203	446389	564663	536621	76574.8
694800	175226	861645	565138	823556	333919	1038430	973857	825513	163554	980418	1109160	766746	1132350	896661	789132	766441	905235	805108	958450	696064	560765	478235	455814	632079	749849	703100	757429	585795	435926	460536	294848	498014	517378	508711	356992	643163	453013	581711	548122	78652
696000	172745	834951	550600	803379	330567	998364	945174	799030	164064	932902	1075480	742142	1096390	862840	769807	748166	870150	784684	926715	674914	578292	491383	469949	655466	771938	731414	781083	600837	444255	478896	300824	517689	538583	512388	371506	655850	461516	599130	560050	80936.8
697200	170106	806833	534422	779564	328286	962450	920989	772780	164041	891087	1043820	716648	1060770	829125	752321	727988	836768	762996	892604	651684	593850	507459	484148	679434	793906	764096	804576	614468	452898	498533	307893	540873	557293	516312	388932	668320	470024	619276	571948	83332.8
698400	166191	781735	519550	758153	324505	924262	895295	747273	164073	851171	1010640	695640	1025600	798455	735513	711211	807415	741583	862614	632614	608486	524103	497830	703214	816864	799962	826431	629333	459205	517670	313487	562867	574185	523923	407910	681991	480023	637518	582178	86477.2
699600	163763	755989	506114	736287	319710	889348	870387	722076	163698	813880	983545	674082	992796	770050	718578	693536	776594	722871	834766	612194	625688	541358	510441	725901	840550	835126	848656	644590	465961	539968	319202	588758	589993	529585	430784	697137	490997	657573	591923	89458.4
700800	161083	732196	493311	712013	314865	858499	847361	698824	164068	782624	954530	654921	962900	744552	701637	677615	750161	704464	807110	594337	645593	557848	524370	746954	865440	873271	870717	660042	473054	562011	325041	616332	604202	535840	456854	710550	501359	677367	599909	92268.4
702000	157837	709931	478858	695180	309377	828568	826844	677215	163967	753268	926524	638698	934928	719586	684410	662396	722667	687644	783524	576854	664724	576550	535365	767842	890536	912082	893148	676539	478266	586184	331174	644600	616918	541715	485538	725166	512548	698510	603424	94625.2
703200	155255	687589	468578	677611	304856	801826	807791	655786	163407	726132	899136	621837	906810	698063	671100	649484	697912	670938	763423	559260	683111	595688	545283	786228	916843	948719	913805	695266	484977	610810	336038	676424	629891	549759	516916	737310	524652	719782	602234	97924.8
704400	152198	667106	456869	660658	299512	775473	790586	636741	163456	701286	871893	606852	881433	677925	656564	636967	675508	657616	746297	545256	700828	613817	554613	803146	941758	984646	934837	712335	488962	637062	339991	708888	641730	557254	550573	751840	535867	740849	598718	100618
705600	150602	646824	445062	645682	294088	754818	774055	617808	163872	679314	846639	594474	856952	659867	642977	627002	654099	645147	731075	529817	720477	633796	561384	818229	966375	1022050	952942	730684	494093	662849	345138	742164	652897	564315	584294	766013	550140	760245	598472	104169
706800	148628	628083	434054	630956	289173	736848	761954	600327	163292	658936	818766	584599	834630	644969	626892	616913	634646	631435	716792	516244	738739	650999	567758	831778	988697	1056210	970208	748852	496904	692444	347680	773932	663164	572772	620080	777776	564204	779482	598788	107668
708000	146874	610854	423774	618169	283548	715528	750309	586298	163162	638864	794710	573988	812080	631543	614999	607150	617405	621015	702559	503319	757195	665463	575032	842043	1012020	1085030	986390	764759	497994	719508	349187	805085	669356	580087	652342	791898	579661	796660	597674	112296
709200	144872	593583	415146	605456	276971	695070	740410	569788	162914	622521	772658	564194	790737	620454	603813	598950	599949	611645	691391	491595	776214	683324	578649	850416	1032180	1108920	998160	780909	501173	744136	349684	835123	676281	588346	685834	804998	593709	812352	597546	115438
710400	142526	577294	405622	594383	269872	675045	731130	555628	161990	606906	753741	555478	768953	610158	594975	593231	585062	603620	682023	481468	794078	704040	581934	856386	1052810	1131690	1011490	796287	502998	766640	349846	861671	679338	596292	716564	818768	609724	827061	596382	118511
711600	140129	564109	398056	584196	264096	654948	723071	544745	161580	591682	733800	547758	747520	602889	587169	586506	571798	596135	676452	471000	814517	722477	583102	863098	1069770	1154560	1022280	808955	503666	787945	349248	884511	683962	602871	745090	833040	624149	838082	596286	120913
712800	138258	552188	390136	576001	258470	636917	714626	534914	160810	581908	715798	543826	730857	595492	580756	581155	560214	589065	670783	461257	828811	739451	583652	867570	1083750	1175590	1028930	822859	504699	805923	349706	906766	685584	612502	770014	847186	637095	849186	595451	123924
714000	136687	541636	382035	569568	251422	623609	710260	526012	160086	573800	697990	538298	713407	589805	573989	574953	546880	582818	666245	453205	843303	757000	584459	865268	1094610	1189950	1033030	834081	506060	819737	349996	923749	686115	620712	791260	858411	649328	854631	594939	125805
715200	134912	528149	375864	561850	244991	609494	705043	517999	159870	566568	681191	534939	696222	585628	568742	571826	537492	577534	663501	445269	853965	773310	582008	864092	1102540	1202880	1034990	846904	505990	830498	348374	938834	685540	629234	809281	869798	659616	857425	594543	129756
716400	133819	517827	369076	555363	242890	597812	704925	510290	158891	561938	666278	532343	681358	581622	563925	565778	530110	574264	663070	439520	861497	786236	577858	859545	1108430	1211470	1034810	855734	505549	841260	347862	949122	682996	635785	828108	878701	668790	859354	594043	132098
717600	132625	509220	363265	549610	238103	585460	704772	505227	157523	558606	653283	551517	667634	578672	561640	561765	524464	570495	663658	431967	866324	798398	572864	854568	1114670	1220820	1030600	861170	505468	850530	347775	955036	678486	640180	839960	887765	674612	859906	592989	134490
718800	131536	502764	357539	544673	232337	574628	707466	499902	155709	554057	641034	550165	652990	579445	558861	557895	517308	567938	665196	426224	868724	813026	567527	846650	1116670	1225480	1024930	869181	503461	859845	345582	958920	674526	644499	849469	898142	679764	859892	592164	136198
720000	131483	497790	353275	541042	226742	564953	708678	498174	155283	551578	631395	549284	639085	580962	558167	554642	512695	566732	667752	421835	867057	824404	562992	836673	1118860	1226960	1022020	872588	500541	866792	343507	955661	669064	649164	854715	905156	682947	857071	588554	138413
721200	130950	493098	349258	536078	221534	555568	706620	494298	153930	550062	620517	549116	627367	580854	559619	550305	508375	564282	671604	417838	866551	833119	558512	828049	1115690	1226540	1014370	877752	499892	867405	338998	951532	661143	652775	857846	911116	682898	854608	585270	138254
722400	131569	488982	345921	533474	216746	546760	707102	493649	152456	552050	611831	550434	616204	579108	559326	548614	504326	563933	676391	412868	862246	841696	551870	815407	1109710	1223770	1006090	879632	495602	867612	336050	944834	657459	656835	855983	917006	684026	850230	580773	138562
723600	131646	486190	341081	528433	212372	539007	707634	493628	152323	553969	605735	553986	605271	578620	561472	547110	503391	563737	680482	409062	857465	849489	544462	804802	1104260	1219780	995474	879254	493336	865819	332291	936940	649532	660143	854768	924565	680534	845712	575652	138394
724800	131822	484434	339217	525970	206528	532983	708564	495178	149680	557487	598411	557523	595658	580541	564878	545710	500636	562911	685881	408127	850261	855043	536659	790211	1090830	1213960	984554	878186	489345	859087	329179	928518	640231	661170	849804	927387	678696	838913	569452	139894
726000	130830	483414	338266	523779	201735	528644	710340	496216	148134	561506	591950	560580	586032	583380	566065	544931	498977	560972	691109	404532	872394	859433	527860	777640	1078090	1209920	971797	874395	487773	857122	326551	918701	632309	662741	842900	930012	672278	830385	564403	140738
727200	129253	483971	335840	522971	197544	525180	714521	499006	146770	568221	588504	562957	579376	586503	568743	544065	499343	561568	695913	403359	875854	860985	518575	763216	1064050	1201710	961083	870114	484246	852506	323156	909326	619763	661529	837284	928392	666732	822952	557002	143199
728400	127446	485927	334654	520973	194307	521932	718500	500552	145227	573470	586242	568352	573061	590142	570668	544085	499421	562415	701706	401330	874224	861984	509996	748035	1049160	1191760	947530	863229	479786	845837	318344	893299	609950	661648	828957	928842	660461	814682	551717	144328
729600	126592	488607	333682	516238	190580	520702	722271	506322	143965	579851	585691	574375	568350	593109	573856	544961	499613	563091	706200	400280	850618	862208	501214	732707	1035960	1182400	932117	855795	474964	837413	314860	875294	599361	660000	819684	927051	652784	804740	545003	143974
730800	125320	491307	333435	514036	186301	518071	724235	510845	142259	589344	585284	581090	563981	598852	578747	545172	500752	564767	710942	399864	798967	862949	493256	719195	1019590	1171230	919589	849099	469152	827197	311352	855797	588123	659646	808039	924305	642918	795644	537627	142746
732000	125850	494179	334699	510912	183056	518051	727411	518033	140788	600008	585689	587778	560445	606479	582768	547978	502790	566587	716462	399663	757062	860255	485039	702906	1000640	1161110	906964	840473	464389	814465	308377	843178	575431	658076	793016	919279	633837	784970	530371	142123
733200	125843	498968	336314	511262	178893	520850	729640	525602	139051	613595	587868	596973	559244	614316	587876	550727	505806	568168	722054	400060	734264	857628	475126	687330	980109	1145450	895617	829132	459024	802058	303710	827898	564114	654881	780021	915078	623188	773027	522256	140578
734400	126936	505318	338081	510626	174764	526106	732084	533788	137523	629724	589796	608285	561413	621266	592642	556402	509884	573673	728547	400678	722472	854554	465264	672164	958118	1130590	879316	819387	454425	786954	300065	808578	553852	653618	761269	908139	612222	760246	514926	140386
735600	127691	512198	340620	509930	171242	533163	737120	544392	136594	650420	592945	618425	563393	630360	597572	559395	513428	576673	734614	401023	713289	848729	456156	655901	937175	1112510	864806	807890	449316	772071	295048	792609	540516	648551	744878	900646	600418	746513	506885	139459
736800	128992	521015	345074	510629	168847	542624	741654	557324	135747	673289	597836	629484	566957	641310	603362	564028	519720	583042	741303	402670	702398	843065	447086	640435	915546	1095710	848772	796313	442589	757731	289724	771653	528393	644036	726586	891284	588444	731386	499466	139290
738000	128708	530523	348968	510374	167502	554223	748093	571420	134904	697394	604894	641734	573577	654739	609292	571551	525785	588149	749285	404462	692678	835001	437458	625896	893152	1077970	834322	783293	437284	742964	284919	752656	515898	636690	708101	883949	573833	717878	491544	138118
739200	128656	542047	354454	510699	165280	568936	756134	587671	134323	726925	614259	655112	582332	669431	618472	580466	536074	596005	757414	405814	682097	826675	431307	611032	870442	1058140	819202	767894	432239	727597	278926	732512	504296	627916	684934	875577	562040	703739	480204	137361
740400	127562	556679	361276	514544	164328	586192	761549	603498	133176	754442	626285	670069	594423	684337	628816	590782	543200	605993	765320	408177	672174	815383	422852	597372	847884	1038500	804228	751779	425233	709606	274470	713482	492612	620409	666013	866017	549238	687650	471586	135568
741600	127888	572667	367805	518068	163405	606586	768371	621419	132239	788462	638748	685060	608648	700529	640643	602260	554387	616282	774861	411085	660333	803943	415824	584277	826298	1018910	790892	736672	418673	690958	269344	693112	481516	612110	645275	856296	534947	673296	462838	133490
742800	129055	591728	375846	522700	162874	629725	773960	641438	132163	825551	653212	703664	625711	719354	654668	617599	568192	630107	786388	414020	649402	791503	409180	570596	803700	996657	776852	720647	412905	671802	263888	673191	470156	604855	625062	847623	521033	657932	454932	131503
744000	129723	614003	384546	530207	163142	657355	784074	663557	130867	865098	669152	723525	645213	740193	669177	633805	584134	643379	797112	418733	636631	779602	402228	559077	779939	976180	762984	705367	408104	653664	259734	652279	461290	595169	601674	834166	509096	642252	447030	129635
745200	131892	637988	394846	540736	163732	685103	791922	686363	131117	907204	685650	744919	670180	759853	686911	651954	602787	660179	808926	423736	625680	765506	394647	548037	755770	956324	748546	688402	401029	636518	255972	632461	450236	583035	582572	821217	492105	626970	440579	127557
746400	134858	665194	405108	552736	165843	714892	803680	713534	131616	945551	706583	765358	695886	780988	705403	672214	623175	678158	822166	428432	613543	749621	387507	536338	735081	936468	736224	675018	395559	619122	250804	613838	444421	570615	559772	809158	479877	613783	433861	125403
747600	136734	696255	416479	566611	170681	745255	816512	741338	131558	987099	726810	787980	726964	801524	728265	694669	648468	699422	834778	434397	603810	736411	380910	527674	714578	916947	724508	658383	389396	603198	246512	595725	435042	559076	536914	797047	465385	598897	427721	123534
748800	138628	728622	428750	581497	175389	775298	827114	769134	132276	1027340	748193	813184	758543	822816	755433	715347	677070	720470	849816	440295	592702	720871	375516	517378	693704	896562	711588	642412	382811	586965	241504	576401	427042	547884	513818	784011	452212	586508	422144	121539
750000	142310	764896	441460	600118	181758	807169	839130	797394	133451	1064870	771336	837634	795652	846223	782912	740351	706620	742337	863533	448217	583614	706007	370412	509513	674076	878639	700756	625962	376935	571353	237752	560367	419688	537204	491989	774089	438392	573533	415856	119134
751200	145883	800876	455967	621540	188748	835529	848728	828422	134840	1106710	793345	862158	834002	869996	813301	765360	740766	767666	878256	454019	575768	690412	365362	502861	654098	858946	689275	610239	369641	554893	233955	545660	410953	526362	470653	759171	424167	558610	410334	117175
752400	150114	840512	469510	642386	196480	862740	859415	862417	137180	1142200	814625	886454	874735	889670	845268	791823	775357	792723	891400	461742	569634	673964	360395	496260	634622	840657	679028	596857	363692	540366	229540	533154	405036	512558	449320	745070	409927	544886	405486	114126
753600	154193	878844	483358	665294	207113	886996	869044	895486	138980	1177660	837349	910804	915206	909212	877021	818032	811351	819085	908196	470065	563032	658646	356287	489660	617978	822224	668598	582601	357852	527210	224959	520638	399169	500159	431374	732547	397010	535363	401071	111295
754800	157974	919339	498224	689241	220349	905724	883002	926985	141390	1205620	859866	933280	958552	925248	908505	844885	850419	843078	919662	476885	558579	642742	353158	485602	600276	803648	659782	569803	351237	515111	220516	511157	393118	486270	415700	718681	384876	524908	398686	109125
756000	162170	960192	510534	712057	234610	923332	891494	961200	144640	1227500	881378	954236	998646	943737	944381	869778	886829	868235	929711	484320	555030	626905	349084	481209	585252	786508	649768	554962	343660	503768	216394	501089	388051	474326	400550	705934	374901	514874	395020	107335
757200	167157	1000040	522788	734184	250177	936076	900958	994081	147983	1246790	901288	971218	1037410	958656	972500	893135	922148	892911	938347	490696	554703	619061	345636	481662	578664	773448	649104	551980	343833	485938	217510	490095	389883	476676	386092	717658	373880	510825	401902	101812
758400	160084	1012410	531182	760264	240146	906094	864574	964164	140218	1130850	904054	902796	997288	921374	924727	872474	889114	893238	898493	495944	533420	619092	325089	466086	575773	749000	640800	536887	343444	438300	224105	444156	378625	471314	349446	706526	352148	476058	386149	90772.4
759600	138728	946172	511910	737733	209696	789571	755170	867192	123731	937449	840595	750602	877963	802894	818611	789019	776343	811001	778681	465402	463974	563480	282433	414849	526850	663510	578882	478266	314407	372613	211173	373453	334031	428668	291731	636754	305357	409414	339070	74449.6
760800	113053	817552	464758	652205	174618	654458	638152	753943	101464	779010	739070	611199	774556	673266	718238	686263	673116	718397	650886	420700	397719	493595	248097	362501	478276	584021	518434	427500	284642	324755	194490	326769	303273	390827	257551	579147	278017	371323	309679	65709.6
762000	101322	758463	448700	603782	160987	585662	580059	704471	92194	716320	692206	563109	737438	616587	675264	631388	632751	680168	593772	402202	357006	455582	228424	336533	450662	538993	481808	397757	265877	295987	183800	297525	283343	364181	235928	543928	262529	349336	294108	59996.8
763200	97055.2	731356	441039	577960	156514	554834	551686	680940	89356.4	675440	672281	541020	727534	588374	662079	613568	626193	662938	571595	393550	336866	428690	216276	321701	434092	513687	456831	379380	256382	279484	178202	283650	274629	352732	223610	529702	252876	335051	286304	56272.8
764400	96751.2	723187	439106	569856	160184	543723	537082	680292	90404.8	670901	675461	538689	731899	584266	661915	614109	624372	656538	561686	391320	325623	413184	211646	313464	425308	500551	445732	369450	252461	269360	175846	272520	265524	343070	214114	516564	247381	325111	281224	53756
765600	99655.2	743491	447358	579639	170757	552691	532266	689207	94268	666616	683924	542970	741934	587952	678828	629256	650816	670982	571176	396860	323054	404585	208412	309956	418155	489379	435614	361498	247171	265652	174398	270446	264316	339690	211051	511240	244560	320386	279332	52425.2
766800	105234	765754	453768	593805	184007	560816	534259	715251	101151	691452	703776	562565	768322	604311	703716	654712	677838	686704	581967	402976	323826	401652	209347	307924	416152	485119	436711	358506	244118	266039	173972	269305	260132	335784	207434	505359	242334	317535	275803	51736.4
768000	112020	808920	470581	620265	203373	579801	540684	742382	108427	712776	721113	577621	796193	622004	738871	685860	725002	716859	601657	414779	331347	401122	209251	310336	413494	480818	434294	353844	240374	267220	173799	272146	262224	334895	208782	505698	243323	317913	276716	51532.4
769200	120344	844762	482460	643441	225034	595070	548330	778770	116184	747373	746523	608066	837769	650308	782213	723408	768662	743522	617501	424949	338314	398325	212066	312104	415119	480778	439636	355020	238931	271901	175449	274370	261081	332707	208358	502355	241364	317710	274669	51790
770400	127044	895500	501711	671868	249966	615427	561040	813237	124151	769337	768303	622455	867465	669926	821909	754570	816852	778994	633109	440018	348130	400556	214559	316737	414863	482719	442057	354386	236476	274304	175213	279275	262820	330364	212304	504890	243710	322846	277118	52771.2
771600	134937	937371	515326	697468	271306	629066	568120	850581	131654	805424	791774	667952	935236	705448	895318	808221	910798	853372	672426	480647	373398	434328	239538	347408	456868	529474	502128	405045	259539	333091	197591	353360	327286	378206	274726	603786	304315	424892	347788	73464.8
772800	201278	1362680	741674	946510	463596	913578	863985	1292330	213061	1334580	1104200	1156170	1493860	1095620	1429190	1204670	1536190	1266200	1017610	662298	539345	579571	344325	518492	563017	699421	670753	500103	316220	463419	231853	502659	417473	425910	368860	684122	350845	522269	416466	92906.8
774000	296553	1692120	860340	1135560	652702	1145210	1059960	1539110	280688	1630860	1223690	1364120	1723150	1301630	1612950	1354510	1727990	1338950	1159370	647953	626508	571826	370834	559984	541406	711847	673822	480262	301799	499437	229483	529932	407232	397952	382078	643419	339233	511208	404971	93860.4
775200	312615	1683920	822109	1143970	679938	1173060	1099320	1559200	289871	1622120	1205360	1361470	1714790	1302650	1653120	1345590	1728890	1330900	1160390	620775	641812	544678	369441	551118	520458	697529	651926	458541	285758	496112	228178	525537	393333	371290	378519	611177	327337	493778	385903	93852
776400	313357	1656730	801468	1140340	660725	1168830	1101710	1564560	287812	1568220	1199760	1316470	1687510	1272930	1669350	1338760	1691780	1333390	1142290	627393	619729	514513	362471	531964	502883	672910	626446	439974	272190	482130	223650	510566	378420	347496	362980	583950	314268	478511	373294	94526.4
777600	308290	1643440	793635	1138490	627050	1165960	1111270	1566180	280909	1516040	1199580	1270030	1653200	1240130	1662060	1336790	1636530	1344470	1125030	641217	593048	488558	355884	515287	486870	651144	606921	423843	261973	468877	216242	495572	372586	328307	351085	559752	304133	467624	367052	91260.8
778800	304402	1627990	790080	1138490	604038	1157610	1123750	1558860	275895	1476570	1194970	1232710	1615300	1215140	1639680	1336640	1591450	1349810	1112690	650113	570862	469318	353404	500752	473500	631761	596929	411188	253390	458025	207270	488705	372401	312509	346307	536819	297083	460300	362216	84806.8
780000	301748	1595930	786800	1137450	589627	1141410	1124300	1542390	273372	1435880	1182540	1203530	1582420	1193730	1610960	1330060	1549510	1339830	1098420	653900	557602	457361	353096	493073	463569	620041	589922	398530	245629	454926	199502	489028	377410	300352	346761	515616	292905	456344	359061	79091.6
781200	296285	1557120	783248	1121160	579141	1110640	1121270	1514750	272328	1389910	1166220	1169450	1554280	1170290	1575780	1309210	1501860	1313160	1085310	655737	551598	447427	353941	489996	455781	616944	587861	387707	238311	452597	193474	493414	382298	291064	352958	499756	290281	455337	356239	77487.6
782400	286768	1516320	777051	1100950	568027	1079710	1112990	1479070	270780	1344890	1144900	1137020	1522700	1143320	1536910	1285850	1452150	1286550	1065730	655292	549301	444470	356298	489707	453579	621749	587167	379976	231550	459385	188612	500383	387512	283897	359633	489999	287322	456086	353831	77049.2
783600	276247	1472820	769863	1076080	559838	1053590	1102570	1443840	272311	1301980	1122720	1107960	1486370	1113560	1498930	1259630	1401610	1256770	1045670	652447	548368	443248	357804	494782	453894	627431	587537	374024	227148	468108	185950	509964	392218	277215	368201	484282	285537	458516	355016	76378.8
784800	265347	1428200	761770	1051050	548372	1027420	1088640	1402970	271035	1258420	1099850	1077430	1444950	1082450	1460790	1230640	1349310	1227340	1023840	649856	550473	443329	359269	500686	456402	636092	590327	370510	223768	478252	185239	521148	397468	272965	378783	479484	285423	463209	357260	76588.8
786000	255834	1379670	749116	1018570	536266	998476	1073150	1358290	270303	1216680	1073440	1048420	1400780	1047290	1423880	1196040	1289950	1191770	998875	641473	551627	445119	359718	506968	460072	648419	593186	368523	220106	489250	184620	534072	406041	270050	390667	477860	285866	469421	360438	76638.8
787200	246734	1328220	736114	988686	520698	970475	1051460	1313440	269800	1179770	1047770	1016630	1353330	1039410	1384310	1160440	1237620	1156780	975747	633378	553468	446134	360816	513017	463374	661396	596296	368705	217884	502490	186823	548490	412694	268614	406732	474439	288344	477829	362229	76366.8
788400	237995	1276460	722391	966484	502331	942062	1031800	1270010	268470	1149380	1021810	987692	1304280	1018550	1345290	1124340	1185750	1118210	953888	625233	555886	448008	363203	519171	467823	674225	601511	369853	217222	514745	188640	563763	418269	268720	421833	474477	289870	486509	364742	76622.8
789600	230956	1228290	708253	936488	486359	915994	1012370	1228390	264716	1119240	994476	959629	1255410	990574	1310070	1090210	1136550	1084470	934295	614878	559392	452391	364094	524851	472096	689265	606528	372800	217884	528370	191166	578081	423350	269318	437988	474628	293927	493779	368822	76560.4
790800	223032	1183470	691338	905444	474538	888988	992583	1188340	261467	1086650	969100	930876	1210010	963614	1277540	1057410	1091670	1050830	913742	602156	563826	458293	365170	531347	478384	706370	612788	376056	218930	545754	193638	595833	429992	270549	455504	477740	297006	505157	373588	76931.2
792000	217116	1137740	673662	877360	460374	863104	972115	1149820	258173	1060090	943010	907200	1161630	940078	1244830	1026520	1046490	1019270	894915	592761	568242	465290	367322	539214	483891	722424	619242	379366	221091	562085	195743	612314	435680	272094	474478	483309	301903	516344	377451	79414
793200	212296	1093780	657681	851764	445716	838052	953730	1115180	254304	1035370	918090	880733	1114560	920626	1209570	993119	1004310	988403	873810	584714	575027	473557	370630	544550	488032	736729	626278	385634	224692	577552	199848	630226	441831	275226	493240	488037	305871	526533	382214	82027.6
794400	205687	1055470	640786	827135	431383	815217	935802	1078130	249821	1005400	890774	854188	1072360	898967	1177310	962915	967062	959613	852678	574076	579858	482565	371788	553304	493911	751278	633664	392209	229518	593157	203228	647228	447537	278028	512214	492686	311320	539524	387783	84761.2
795600	199520	1014960	625676	802446	416675	788578	916151	1041480	244912	973243	866814	830973	1030530	876631	1147680	932144	927972	929934	830402	564248	585634	491677	373790	558062	500974	768872	640107	398201	235290	608650	207034	662621	453744	281548	530870	500736	316352	552840	393418	86665.2
796800	192294	975996	607958	775745	402839	763879	896627	1004680	239467	950837	843265	809343	990622	854964	1117320	900645	892677	902315	808623	554540	593696	502138	375225	564611	505886	783669	647087	406134	240214	624743	211300	677667	460795	287792	548369	507925	322947	563602	399250	87614.4
798000	185618	942501	590883	752846	387381	740562	880086	972546	234699	928542	818772	785812	951668	836159	1087260	871415	859809	875096	789891	546457	602909	513971	379419	570662	510960	797074	654754	413746	246498	639266	215453	692724	465734	293558	565708	516339	327708	575602	404151	90153.6
799200	179241	907782	575787	731582	373182	718487	863855	940351	229540	899370	795932	764612	916183	817814	1056500	844815	827715	848203	769473	535498	610761	524916	381830	575479	516784	810703	661198	421980	253290	651158	218402	709159	469996	300154	583017	526561	332477	587231	410707	94104.4
800400	172978	873799	561819	706970	360206	694529	845477	906416	224657	875086	772478	744307	881233	804254	1026000	817222	796441	822137	752631	524979	619423	536865	383093	580894	523290	825424	667200	429591	259262	665334	221386	724389	477683	307282	598662	537047	339843	600642	416292	97810.4
801600	168263	841031	545992	685421	348092	674898	830509	876301	219341	856176	750658	725227	849041	787587	995155	790642	767716	799694	737128	514886	628807	550601	384914	584211	528195	837415	670763	437444	265249	677292	224405	739934	482158	315619	614211	548522	344846	610851	420553	101835
802800	165917	815554	532418	664501	336588	652978	815501	849099	215917	837649	730329	708178	819096	773768	968378	767354	741547	777588	722174	507476	638116	563653	385702	585640	533002	848096	677265	446719	271351	690208	228469	753539	486595	322837	627430	560042	350206	623920	425465	106439
804000	162071	787362	522572	645109	325440	636210	801820	820998	212378	818624	712312	689998	788850	761428	946534	748260	718227	756062	706456	497573	648274	575750	386696	591046	539984	858024	682480	455084	277624	701717	231015	767733	489540	331925	643671	574845	355556	636630	429366	111198
805200	160414	764232	509360	625234	313274	617506	785589	796043	208032	803716	696033	677099	763290	749444	922128	726029	693731	735405	691520	488938	661502	589228	389638	592156	543217	869417	687241	461944	283429	712430	232754	782896	495149	340182	654881	587140	359664	646380	431664	112849
806400	157677	738246	496015	607791	301222	601419	774284	775192	204856	793740	678220	664926	736199	740179	897069	706788	673823	718214	680250	482751	671819	603144	390903	593037	544207	876648	689481	470426	288686	725154	235365	793298	497739	348685	663287	600767	364341	654928	435104	115741
807600	153438	718213	483901	591282	292380	587421	762254	752798	200220	780683	663542	653194	713425	729903	876283	689089	655038	700231	668890	474311	684108	617376	391686	593725	548431	884505	695436	478318	293198	737604	237262	803280	497910	356602	672459	612995	368346	661852	436089	118942
808800	150211	700043	475099	575347	283722	573786	751096	731368	195912	769117	649255	641830	691143	722714	856106	671628	634576	682915	659906	466164	694353	630858	392872	596368	550670	891264	697011	483996	296590	744900	238498	810447	502041	363732	679052	627297	372897	667957	438094	123661
810000	146944	682022	464355	560823	275896	563138	740785	714106	190670	760539	636980	632798	671726	716021	837152	653630	618678	668493	649051	459271	703574	644581	394559	595246	549709	894223	698522	489717	300958	751918	240230	819233	506420	372936	685531	640650	375489	673665	437510	127648
811200	144345	667360	455616	547453	267762	554730	734304	698838	187226	755330	623339	626654	650872	711699	818510	638461	602264	655927	641277	452247	712400	655736	393912	595346	549406	896826	701266	495952	303956	762073	240673	820737	504653	380585	688444	650136	379807	679301	438328	131951
812400	143008	653461	448846	537752	261540	547719	725753	682588	183597	751574	611696	620936	633103	707382	804902	625956	587849	641738	633574	445419	719558	667415	394385	595029	550522	899505	701448	499308	306010	768676	239773	822589	504885	388354	683851	661936	382706	682194	438056	135926
813600	142417	638482	440646	525238	254028	544330	716011	667449	180663	752224	603844	617301	615988	704532	787508	613651	574966	628771	626310	439342	727811	679422	396087	592408	547792	898267	701009	503269	308598	772209	239957	822950	505186	397484	682492	672954	383894	684269	435056	139356
814800	141392	627877	432965	515288	248514	541183	711333	656622	177358	753252	594433	613810	600679	702399	773607	602984	564692	619008	621136	432674	733110	687431	393726	590635	546152	896256	701170	506499	310521	777504	238304	822637	503887	404001	682796	682237	386676	688631	433298	141225
816000	140739	619940	427757	504395	243065	539261	703994	644287	174697	753472	587552	614271	589692	702390	763762	593538	552568	607745	616267	425364	737814	696128	393728	590154	544630	897102	701760	507462	310405	778432	236748	819356	503619	411473	682830	691798	389254	689278	432590	143303
817200	140363	612029	420384	495420	236157	538715	697292	634604	171443	761188	580485	615777	578786	701886	752424	584729	543636	597016	612199	419308	743169	704690	393218	586779	541479	893265	697244	508485	311500	777711	235732	818155	503211	418530	679130	699646	388719	688818	428819	144925
818400	138901	604674	414454	487869	231789	542215	695624	627368	169696	768963	575004	618137	568283	701735	741653	576883	537198	589506	608378	413443	745851	710349	391810	581667	537405	887974	696979	509395	312552	777730	234811	810649	499132	424171	675068	705083	388906	688582	426256	146740
819600	138457	602737	412630	480162	228116	546212	692078	618558	168089	777323	570286	620822	560389	703018	732908	570409	530479	581664	605369	408058	749177	715310	390618	580156	532880	880478	695018	508188	312668	775212	233551	804897	497749	429577	669863	711089	389375	686890	423533	148552
820800	138562	597178	407007	474247	224200	552665	687373	612234	165349	791794	569153	625184	555098	704949	724124	565341	524245	573576	602309	402555	751187	720672	389893	577988	529542	873185	692630	505779	311704	770457	231634	798268	495562	433829	662924	717936	388018	686532	419118	150733
822000	138376	595572	404073	469677	220813	560056	685018	607771	164305	807859	565182	629098	548602	706744	715334	561312	519914	570403	601120	399282	752883	724355	388016	575314	522686	863567	690481	504683	311521	765261	230684	790319	493312	437263	652790	720408	386412	684636	416293	151608
823200	138219	596238	403072	464818	217582	567938	680425	603608	162839	824133	563704	635756	543581	710966	709441	556729	517487	566227	599761	394188	752168	726572	386469	573163	518328	855798	688352	500596	310297	759619	227897	782261	488738	437848	645009	723426	384984	682357	414104	152805
824400	137616	595305	400150	460302	215416	576298	675540	598930	161138	841804	563004	642299	540173	712075	702433	554797	514787	561260	597754	389226	755116	730978	385566	571093	511382	844703	684748	496601	309952	750338	226412	774668	487969	439491	640359	725973	381726	677903	409242	151744
825600	137861	596706	397752	457134	212447	585276	672482	596499	160009	855998	560642	647082	538502	713751	695694	551009	512415	557962	596924	386040	753849	733470	384155	566976	504762	835620	681645	492822	309528	745674	224319	765512	484129	437055	629172	726440	378521	673700	406630	151566
826800	138694	601540	397221	455222	210502	592036	667586	592120	158706	864606	560516	653477	537866	714914	692921	547470	511511	553817	595388	381059	752978	732170	383598	565544	500048	824237	677056	487338	308482	738264	222298	756191	481218	434882	619622	726784	374706	669934	404272	151268
828000	138848	602763	394114	453186	209036	599568	662440	588505	156976	875578	558854	661664	535892	718646	687371	544061	511002	552172	594106	377790	753020	733932	383219	562100	492320	816042	672501	483146	306733	731154	221153	748716	478256	432060	607336	726729	371776	664191	401534	151372
829200	137733	606210	390716	452477	206605	604253	658526	589247	155946	892657	559390	665310	536962	720306	683222	535618	510282	550307	593291	375006	750591	733054	382376	560204	485785	804825	667551	479883	305516	723619	218972	738546	476621	428344	595690	724799	367515	660998	399326	151391
830400	137111	608442	389110	451244	205060	608049	654884	585543	154369	902955	560200	671361	538297	723780	681037	532492	512495	545412	590990	371680	746229	730365	380785	558730	480014	795737	665931	475000	303629	716573	216138	728928	473301	425417	584496	724020	362998	655209	397046	151502
831600	136811	613629	386524	449865	204304	612000	649048	583090	153342	911152	559900	678156	541334	725656	677119	533355	512242	542268	589778	368201	742559	729663	381574	556429	473669	783623	658814	468902	300886	709502	214835	720389	469752	423258	574380	722722	358683	649124	393895	150738
832800	135951	618407	384798	449536	204104	613580	645504	582614	152228	921588	556926	680176	544973	725952	673662	535121	514114	540725	587129	366553	741032	727420	381919	554824	466459	774401	655275	464000	300275	701597	213431	711582	467816	418566	561464	718130	353794	642888	390990	148737
834000	135552	623712	384063	449653	203759	613818	641331	580818	151530	925464	557854	685908	549081	726473	674144	535351	518954	538278	585594	363748	737732	725523	381614	553979	460067	764244	651954	459035	297819	694305	210093	703496	464975	413011	549441	714805	350107	637388	389246	147946
835200	134771	631920	384351	449563	204171	613603	635969	579877	150848	924935	556278	690216	553238	728824	672298	536300	518310	533877	583871	359399	734861	723564	381271	553420	455247	756376	648392	451698	295427	687114	207903	696302	463959	407706	537390	711905	344698	631623	387122	147473
836400	134224	636689	382122	448709	205206	610960	632085	579042	150326	930047	555808	692881	557030	727456	671750	535994	520935	532159	580158	358276	731156	720407	381787	552189	447730	745576	645687	445418	292901	678862	206402	688865	463550	402349	527193	708462	340384	623955	384127	147441
837600	134504	642534	381589	448949	206419	610358	631087	579235	150078	930649	554235	693810	560891	727258	670272	537652	524051	530825	576511	356392	726798	717176	380277	551804	441927	738379	639436	440279	291993	672468	205086	680726	461607	394774	515135	704057	335740	616776	382912	145930
838800	134720	649574	381897	448765	207677	606387	626381	577408	150376	928263	553546	695634	567531	727396	672688	540818	528887	528638	574357	353296	720396	712558	379339	550293	438135	728552	637926	433846	288563	665977	202584	672892	460513	387638	504361	700874	331470	612146	380492	143711
840000	135052	657226	381169	448353	210158	602378	621686	577560	150529	926213	552163	695263	573144	725560	674338	542538	533342	527462	570456	351204	714253	710383	379094	550978	433921	721001	634236	426850	285257	657061	201674	665391	459966	380586	495138	697579	327602	605163	377929	142255
841200	135788	662855	378963	449290	212484	599179	620899	579900	151373	923108	549862	693324	577946	724716	676608	544828	539376	526955	568682	351623	708991	707216	378436	549666	429183	712584	629872	421645	282818	651545	199912	657152	459142	372184	485162	692066	322396	600035	375200	140508
842400	136580	669351	380318	451282	217060	597597	617526	581396	152782	919401	549454	685695	581476	724001	680293	549049	546091	525572	566728	348618	703297	701104	376674	550884	425092	703808	627932	416018	281130	645407	198500	651334	458256	362572	475237	688038	319712	595106	373698	138950
843600	136774	679868	381404	451510	221313	593449	617603	581604	153480	912727	548260	684213	588227	722606	685769	553152	552137	524230	563235	346803	697745	697460	376217	550467	419689	696826	624705	408981	277780	638536	195807	645707	457774	356474	466627	684064	315096	589065	369684	138091
844800	137669	684489	381857	452995	225472	590171	616755	587157	156357	912557	545517	684456	594311	720292	691033	556810	558540	524580	561456	346180	689163	692245	376000	549265	416268	689662	621246	404229	275921	633498	195081	639124	456605	346970	457160	677050	311404	582640	366819	137110
846000	138698	691890	382975	455940	231903	589571	618185	590289	158982	906535	546555	682477	598991	721433	698670	564648	568383	525612	560943	345450	683992	685306	373962	549363	410965	681700	620001	398779	272539	629042	192935	631948	456812	338590	449415	672726	308509	576158	363619	135926
847200	140863	701390	384727	456599	238526	587966	615554	593106	162475	901045	546995	680642	603315	723580	708649	570578	577676	527695	559356	344586	675868	678410	372752	549415	407576	676417	616548	391564	268990	623236	190956	627123	454965	331855	442095	666632	305134	570264	360480	134954
848400	143605	709438	383720	460031	247221	587134	615657	599131	167352	896137	544508	678228	607886	723160	715982	579095	589838	530044	559033	345849	669606	673499	372108	548250	404188	668788	613314	387468	265621	616048	189482	622418	455712	325497	435662	659734	301601	564429	356572	138708
849600	146776	716951	385336	464270	259222	586151	617268	607684	172048	894660	545770	677218	611498	726518	727494	588126	601850	532263	559661	345266	661918	666652	368793	547653	400424	662988	610122	382028	262055	611825	187303	618098	454112	315951	430136	651834	297866	561180	354344	137655
850800	148845	727687	386599	468786	271968	588140	618864	614047	178153	891197	545680	677443	618883	729552	741344	597885	618002	534716	561760	346551	653532	659914	367570	548261	398899	656463	607385	375534	258602	605654	186076	614012	455592	307018	424218	645802	295661	555568	349975	135625
852000	151661	737411	387521	473330	284000	588866	621922	621426	184554	889356	546122	678492	623201	731572	757749	611522	632809	538375	563310	348150	647359	655235	366530	546455	395447	649417	602030	370040	253145	598325	183966	611306	456824	299590	418212	637913	292688	550208	347238	134289
853200	153929	745185	390529	481989	297389	591754	627846	631451	191777	884412	547204	680234	627007	732958	773252	625223	650076	543677	567489	349169	639394	647514	363726	546259	393831	646494	599284	365114	250756	594544	182165	606203	456518	291387	415496	630677	290738	545326	344488	134071
854400	156260	758401	394752	489183	310170	595442	632096	639924	200540	883111	547747	683570	631790	736354	794312	641391	666942	547451	571754	350297	631902	641700	359654	545100	392998	642432	596823	359977	245758	591542	180629	603594	455811	283072	412292	625298	288849	542180	342694	134610
855600	159658	770154	397273	496281	323592	599026	635562	649490	209076	881531	549317	688413	636881	739844	813109	655606	685732	554054	576350	352344	623415	637358	358668	543331	390250	638664	592117	353262	241649	587011	178830	600896	455592	275892	408976	617311	286092	537375	339571	133292
856800	163438	782763	400715	507380	335486	603456	643927	662608	217887	881411	549853	692776	641424	745376	830317	671780	706063	561781	582804	356234	616841	631083	355372	540912	388563	636523	587796	348539	238108	583264	177541	597909	455687	269068	406620	607605	283714	533568	337602	132890
858000	166941	794630	406386	517477	351768	608401	653117	672221	227368	880767	552611	699818	646918	748897	853476	689908	726723	571202	590564	358135	607112	623886	350961	539941	388362	633156	586273	343657	233674	581129	175245	595920	455012	262447	405854	598014	281792	529724	336143	131966
859200	171265	808798	411981	527954	366666	613289	659108	681834	237417	882052	556958	706406	653334	755441	876767	708760	747595	579451	597633	360722	600125	619803	346674	537500	386892	630974	581675	337853	229233	577321	172976	593521	454825	255976	405580	589135	280070	526038	333238	130760
860400	175731	820793	417139	539315	379276	618261	666297	692793	248115	886474	559273	714196	656194	762038	897308	726872	770333	587548	606250	365144	591134	614652	343151	533179	385267	628101	576432	333859	225760	574542	172128	591764	452735	249729	405186	578349	278668	520473	331710	128014
861600	180424	833089	422377	551799	393051	624933	677842	702966	256754	892296	563399	720759	661782	767997	917696	747358	795624	599475	616715	369540	582938	609110	338517	529837	384364	626619	573921	329736	222379	572912	169522	589378	452848	243663	404131	568787	277131	516848	331388	128277
862800	184666	849160	429634	564662	406388	630546	683979	712298	265937	895073	567937	727668	670317	775462	938857	764828	816105	610888	626700	372750	574334	602320	333697	526953	382913	624832	567576	323576	217948	571153	167304	588690	451809	238416	404840	559370	275861	512693	328865	127125
864000	188718	859419	435019	576033	417678	636033	692566	724218	274458	902722	570692	736816	674402	780748	957682	784077	835180	621122	636597	378921	565988	596332	329474	519300	381638	619901	561541	320145	214548	568102	165046	589680	450078	233641	406551	548556	274507	509147	327101	127348
865200	192003	873132	441771	588954	430233	643414	702483	733788	282424	903872	576055	741433	679755	787648	970077	802528	856570	634639	647002	382852	557298	594604	324416	517934	387036	620798	562106	324829	214440	563604	167071	592308	449675	236258	406070	554206	280867	506355	334616	121383
866400	184286	889589	448691	608321	405637	634584	683791	722428	270502	849367	583140	706888	662391	761750	937939	793444	839863	646278	637379	386793	534708	602945	306629	502813	396576	618209	556057	328656	217813	522262	172127	560045	430020	240779	380246	553184	274678	471664	327291	113548
867600	158657	855826	443436	598789	349566	585596	610937	669715	234928	744986	557827	617023	599220	676534	844289	727906	756838	612046	581005	365581	474573	566404	267534	449117	370594	562953	508084	303143	204042	465992	165250	493352	379219	225155	339644	508001	244589	410185	294103	95111.2
868800	127478	755844	410524	543981	280679	503132	503131	581888	187712	630080	499386	514910	532162	568064	740381	638555	662879	549544	502116	328345	404191	503748	230900	385271	334160	493756	450972	269370	182094	402451	152821	432582	341240	206436	296333	462646	222036	370834	269375	83224.4
870000	111121	700108	396053	505571	252459	456310	458980	542641	167784	580611	470116	481261	509237	516204	694657	596356	629264	520359	464459	313429	368792	466278	208901	352461	315752	455740	418367	254166	170767	373626	147133	400814	319801	196207	280845	436216	210057	347372	254824	75640.4
871200	104292	669742	386938	484849	240632	435840	438451	525918	161613	553578	459278	462253	493885	492155	666896	573352	608511	504442	448349	304725	349038	443365	199200	333853	306432	438100	400408	245714	165185	352662	144099	379244	304651	190527	263220	419530	202789	332792	246250	72375.2
872400	103380	665787	388384	481019	240047	429919	425950	517351	162288	537959	455282	453826	485992	481761	652478	565974	607184	501642	444355	304258	338136	426943	191917	325543	298838	426560	386873	237879	161393	341655	142004	368609	297323	186974	259934	410102	202206	326998	242633	70555
873600	106838	669842	389860	483421	246531	431494	419214	515759	166397	538150	456435	460080	490795	485352	659602	575054	618244	506628	452766	305655	330930	415030	187375	316779	295349	419014	381582	235586	158228	340942	141728	367668	294825	186106	255989	403838	202194	324048	239776	69916
874800	111944	683861	396773	492276	261050	439284	423204	527426	176977	550262	465205	470675	497455	495630	669122	590401	631787	515541	463048	311360	327159	411982	185780	313597	295032	416845	379012	235473	156290	341615	141654	367388	289172	184718	256388	396173	202929	325068	237386	70244
876000	119199	708000	404704	507104	278318	448276	423124	535812	186408	559888	471574	481202	505283	505956	690034	609573	662034	532543	478760	319994	328642	409056	183892	312726	291881	413700	375019	233052	153942	344796	141800	371231	290066	184700	260003	395571	206904	326493	236773	70997.6
877200	126203	730558	413124	523138	297069	458026	427818	554395	196827	584219	483019	503240	520020	524255	714208	634451	689462	548821	491298	327437	329756	406589	182164	310854	293696	413915	376257	235858	152527	351443	142882	375059	287418	185888	263076	394103	208058	328036	233828	72074.4
878400	133194	764318	426481	543286	319051	470445	436270	571030	207357	601486	493558	517787	531329	540774	740268	654914	725372	572605	506197	340092	334223	410556	181195	312468	293492	414928	373423	235908	151513	354226	142692	378121	287571	186072	267986	394788	213619	332380	234387	73212
879600	139831	793968	437204	561782	338432	479730	440514	592393	214402	627854	507079	548597	558130	566931	790228	694362	790372	619779	539753	371287	353175	443446	196188	336664	325441	447854	419675	271428	165452	423331	159160	462633	354855	211655	331589	461662	268802	427136	283242	101472
880800	205673	1091700	604914	724298	565830	660001	653706	847043	343578	964522	669784	885191	818011	851454	1163640	983621	1227390	876075	790314	519119	511523	580346	273507	480339	398066	575448	538387	327292	200874	577337	183823	627319	443647	238436	439642	512263	307466	520668	323044	127108
882000	301623	1263320	685402	829833	780024	786911	802745	947281	443370	1163510	714003	1043070	881238	1014150	1267450	1068080	1318970	880706	885132	516925	567273	555094	282942	492435	377662	562820	518722	312685	194034	605450	182396	644845	421949	226570	459682	479089	299223	511951	313045	128578
883200	314470	1218360	640989	821511	799264	798919	837332	929329	452976	1196430	708447	1051030	865757	1045590	1272440	1064570	1304880	861374	896167	502064	562516	524033	274513	460281	360480	537969	491516	301510	185752	594787	181468	634050	398124	219032	457729	453999	291391	492260	299019	127639
884400	313847	1199740	615939	821704	756811	801342	849474	933854	445088	1202790	719764	1045310	858152	1050470	1287470	1068300	1288170	878429	888925	509656	540467	502222	263964	429842	346107	514536	462860	293630	180333	573432	177788	611203	376479	211650	445228	432832	281183	469837	287700	129583
885600	306490	1204470	609211	831137	692889	806730	866003	948039	430766	1199620	734844	1038920	855648	1055570	1301250	1071050	1270930	907519	888552	523904	518769	485988	256223	407753	332381	494832	442408	286505	176000	555625	171450	595482	362764	205712	435506	415422	274976	457249	279626	131625
886800	299751	1211100	608648	839973	650588	816108	882572	958947	417442	1192520	742693	1028620	853562	1060110	1298770	1070850	1249960	930554	893902	533938	503343	474606	249668	390375	319603	476133	430068	283285	172172	540736	164224	586263	355374	201640	430554	400858	271256	448842	272818	128050
888000	291358	1208630	608919	842170	621148	822608	893160	961324	405465	1185690	748536	1015580	847957	1065240	1282330	1068040	1227440	944245	899346	541503	492097	466096	242891	376050	307302	458640	419030	280644	166930	527992	156308	581550	350030	199636	429779	387521	268218	439846	265660	124345
889200	283552	1190960	604735	834815	601063	824550	898878	955678	393554	1174600	749911	1004230	841404	1069250	1263330	1056890	1199380	947586	902297	549286	484981	458260	236800	363895	298942	442870	410286	277609	163147	521251	149485	576736	343198	198152	428198	377189	264716	430777	258117	119052
890400	274660	1167100	602194	824945	583787	825770	900535	949932	381841	1161250	751378	992773	831340	1066590	1239900	1045210	1163430	949710	903634	558268	480865	453109	232157	355804	290847	430744	402044	276000	159186	516467	144121	573789	336303	198515	426860	371030	261923	422875	252108	113222
891600	264919	1146040	597336	811876	572148	827432	900910	939340	370579	1139110	751636	979415	814689	1060010	1212250	1026280	1126450	950632	903085	564547	479986	448987	228451	348947	286292	418944	396044	276015	156505	515006	140907	574228	332046	198558	428764	364711	260940	415949	246068	109941
892800	256096	1122540	591536	798645	563837	826509	896816	925654	360616	1116530	749177	961194	797516	1049740	1184350	1005900	1087090	944463	899487	566542	479048	447028	226133	343783	281475	409986	391339	275528	153910	515176	138111	574330	327767	199710	428416	361160	260309	411774	242668	107943
894000	247131	1098010	586537	785561	548174	824430	891851	908981	349801	1096250	743576	943019	779674	1035110	1152790	982523	1047970	935558	891748	567968	480726	445718	224442	341008	277550	403078	388234	275760	153425	518022	137161	576562	324614	203100	432551	358536	259159	408042	239869	108608
895200	239844	1068960	577740	771154	529238	821281	884234	892620	336800	1080920	739184	925550	760035	1019610	1122920	960083	1010850	923697	880562	565060	481227	446455	224470	338911	273536	398307	385936	277275	152523	525043	136058	579421	322671	206331	433672	356928	258572	406838	237302	108265
896400	231300	1041850	569891	755277	509572	816767	874620	873777	324025	1067230	732427	910692	739838	1004830	1094340	935479	973384	910730	869585	560940	485682	447086	223337	338067	269844	394789	384539	277689	152942	533054	136359	582180	319754	209648	435488	357063	256444	405390	235625	109072
897600	223641	1014450	559921	741710	495564	810240	865157	854723	313589	1054660	723777	895843	722417	990332	1069890	911879	940245	897645	857630	554603	488750	451434	223942	338231	266994	393434	385263	279367	154526	541890	137023	585264	319050	213800	437846	357978	255021	404894	234675	109070
898800	216612	990391	550854	728412	481710	803956	853854	835399	304215	1040210	715633	879094	705134	975825	1044660	888890	905987	883436	843811	548488	494415	455890	225149	339869	263744	392700	386026	280964	156520	549176	137387	587732	317615	216952	440320	360385	251542	405261	234446	109380
900000	208537	969018	539138	715337	469470	798108	840360	817223	298056	1026000	704948	861110	687681	962447	1019430	868370	874388	868905	829882	540773	499770	461628	227274	341782	261672	393358	389400	281905	158900	557618	137736	592911	318733	220784	444713	364076	250122	407724	234494	109767
901200	202384	943367	527274	702656	459451	785717	827392	800514	289724	1011500	695357	841540	671782	946883	994864	844466	845731	853239	813583	532898	506257	466991	229084	345212	259412	394986	392235	284056	162458	565994	138938	595542	318464	224252	446980	368421	247066	410417	235461	110462
902400	196495	917571	517016	688093	453036	774650	813376	783467	281340	990679	682612	823906	657106	928794	970609	821157	816825	837439	796798	523790	512613	474173	232527	348998	258442	398179	396561	286013	166938	574242	139728	599868	319988	227270	448784	373254	245590	413731	236565	111527
903600	191382	890564	504328	673652	443634	762577	797245	764562	273665	969603	670662	805953	643123	909499	944390	799286	788082	819951	779973	515189	519158	480663	235813	353047	257526	402179	401971	289477	171450	582349	140598	603108	321823	231694	452300	379372	242758	417316	239451	112460
904800	187421	866107	494788	660750	415047	748779	780820	745312	265271	949435	657435	786939	630694	890120	920918	774444	762248	802418	761363	507382	525087	489468	240470	357720	256600	407103	405810	292354	175155	588995	142824	606522	323219	235278	457146	386163	239438	421621	241896	114308
906000	182786	841910	485203	647216	393946	732740	765344	727049	258147	930563	644011	768125	617631	869658	896220	751678	739186	786322	742668	497268	533324	498628	245006	363080	256510	412855	410495	294807	180001	594716	143997	608655	325007	238944	460009	392746	237272	425210	244869	116617
907200	179033	818130	473473	631734	382193	718546	750568	710358	251490	910724	631576	748125	605199	850669	874472	731190	714639	769536	727068	489321	539742	506510	249100	368204	256861	418141	416278	298548	184842	600810	144796	613712	328055	242295	464093	399894	234337	430165	247827	118444
908400	175030	795694	463834	616049	378187	701663	735104	690685	244892	892159	617040	731524	594837	830302	848679	710352	690485	753636	710449	480335	546715	514458	253344	373507	257858	424057	422574	302275	189511	606049	146013	617677	329422	245440	467799	407702	231998	434819	251536	122676
909600	172475	774221	454973	601399	374267	686575	720578	673231	238492	873398	606138	715254	585424	813134	824355	688992	670311	737955	694847	471762	553582	523512	257287	379402	258807	429412	428535	304713	194104	612878	146965	621248	332741	248095	470237	415371	230660	439040	254811	124137
910800	169190	752958	446011	587564	365835	672195	707656	656260	233130	856765	593288	697420	576728	796007	800438	668982	648919	721526	679378	462597	559242	532234	261355	385454	259990	436808	433883	307710	197503	617064	148061	628118	335892	250247	473948	422626	228281	444182	258448	125884
912000	166519	734536	437392	574697	354460	657739	695947	639679	227559	839166	581232	680840	569127	777954	780798	650376	631673	706709	664338	455667	566196	540882	265959	391907	261463	443396	440935	309413	202002	625894	149066	630969	339190	252395	476626	430690	226117	448632	262152	127808
913200	162666	718260	430119	560933	345410	643763	683544	625672	222805	823034	568111	664194	563726	761477	761147	631344	613674	691596	648849	445563	575386	550004	270009	397322	263571	449828	447112	312009	205022	630869	150682	635558	342502	254382	480032	438596	224123	454661	265616	129887
914400	160528	704773	423874	546963	335933	631088	670198	610451	218946	810740	557132	648969	557422	745018	743984	615131	599424	677875	635064	439098	582186	559004	273373	403256	265328	457646	453794	314103	208138	638767	151310	640788	345654	254316	481251	443463	222400	458966	267733	132213
915600	157555	690164	415575	535472	328362	619569	659412	597195	215152	796256	545862	632571	552414	730376	729248	598976	586306	665288	623048	430967	588501	567653	278133	409880	267781	464928	458972	316418	210298	644516	152155	643724	349928	254794	483129	450125	220724	463050	270306	135455
916800	155766	675829	409460	523039	323112	607880	648242	584038	212797	783591	534497	619054	547501	716164	712979	584633	572926	651718	610378	423606	596880	576376	281255	416314	270675	470527	465222	317308	212555	649133	152724	647739	354400	255062	483894	456302	219179	466820	273305	137318
918000	154040	663645	404057	513667	321396	596599	637250	572622	209681	770686	522161	605149	542577	703422	700962	571643	561595	640888	599583	415219	605186	584492	284974	422861	273015	474960	471238	317566	213896	656854	152837	653252	359339	254237	483684	461254	218314	469710	275419	140242
919200	151803	651007	398933	505392	320431	583921	626019	561019	208205	756405	511445	590985	538636	690464	689784	560231	553498	629547	589290	409653	612308	592538	288550	429404	275155	478491	477358	319173	214503	661024	153340	657510	365472	252075	483796	465554	217351	473226	278444	143419
920400	150333	641990	393726	494247	320189	574808	615271	549616	206809	745051	502933	579213	536666	678647	679286	549544	544255	618754	579252	402328	618531	601026	291948	435992	277058	481826	482604	318999	214140	665487	153538	662816	369318	250438	484862	469882	216905	475818	280558	145002
921600	149722	631511	388660	483696	322252	564973	605156	538988	205843	734303	493125	567241	533825	667973	667982	540410	537320	607950	569596	395376	626323	609102	294287	443252	279380	484484	488900	319183	214783	668649	154059	665823	375331	249400	485311	472556	216112	477992	282585	147195
922800	149202	624369	385476	474762	325330	555167	593868	530194	205325	725670	483760	557314	533006	657415	660075	533622	532676	599237	561674	389308	632334	615509	298170	449783	282105	487468	493414	316564	214407	672501	154128	669928	379713	246959	486904	475536	216883	479073	285144	149490
924000	148977	615554	381770	466551	330439	545957	587516	522552	205202	715719	476553	548554	531742	648224	652858	527167	527279	589336	554027	383339	636502	624312	301585	457335	283982	491486	498220	316437	213979	673246	154437	674804	384746	244277	490265	479314	216443	479346	287035	152276
925200	148722	609821	377871	459755	334254	537868	576762	516417	205589	707739	468594	542026	534008	638444	648097	522232	523138	580555	547469	378180	641898	629806	303986	462526	286518	493912	501320	315549	213787	675160	154206	678236	389713	241709	490470	480730	216632	481899	288905	155546
926400	148308	604818	374374	452933	338488	529446	565002	510180	206179	700384	462450	534305	533108	631539	644299	518561	520908	573186	541098	372872	648357	634594	307801	468660	289324	496682	504430	314368	212285	673396	154413	682710	395619	238894	490118	481494	216940	480778	291594	158388
927600	148618	599998	370750	446152	342021	521324	554638	504336	207660	692421	455282	529452	533209	624325	640701	515172	520149	565792	535613	367235	652179	639522	310215	474246	291653	499247	510214	313818	212462	673822	154934	685805	401242	235953	489503	484298	217352	481676	294085	160146
928800	148228	596061	367992	439872	346011	515964	545181	498488	209799	683609	450662	520982	533236	617692	638162	512038	517099	559576	529962	362526	656437	642407	312735	479557	294442	501577	512306	312804	212174	675142	155031	688109	405007	232190	489921	485439	218353	482216	296449	162889
930000	148413	591892	364626	433602	350630	510603	538040	493941	211779	677988	443640	514226	532262	611675	638476	510558	516341	552098	526815	356612	658502	645811	314508	483664	297210	504187	514853	310432	211496	674646	154263	691694	408711	229304	489016	485503	218651	482893	298280	165782
931200	148825	587736	361875	428298	355078	504432	534410	488228	213962	669243	438835	506054	531956	606660	639438	512008	516143	545321	523344	351878	659500	649030	315876	487755	299597	507226	516672	309430	209964	676016	153046	694457	411319	225531	488204	486220	220054	482748	300472	167974
932400	149816	583320	358747	421831	362445	500110	530907	484069	215723	663099	433742	501416	531521	599522	638631	511477	514915	540090	519164	348908	660696	650784	316870	492192	302466	509940	519551	307008	208824	677178	152386	696636	414399	222731	488297	486356	221814	483293	303082	169128
933600	149647	581477	355736	416599	369186	496550	527364	480817	217063	656238	429372	496273	530674	593384	641263	513397	515026	535536	516335	346272	659144	651375	317968	495008	304582	512685	519535	304680	207597	677175	151608	697612	417434	220133	486858	485121	223310	482143	305023	169548
934800	150257	577806	353418	411294	375558	492019	522618	476725	219648	650723	424024	492253	528300	588579	643690	514014	516394	528476	513659	339574	659385	652551	318251	497366	306060	513980	520927	303206	205964	676717	151071	696670	417968	217372	487204	484476	224781	480856	306372	169308
936000	151446	574630	350908	406524	379103	488915	517126	473455	221103	645580	418106	488571	525680	583566	646624	515336	516581	525222	511759	335970	655416	652765	318559	498540	305860	514403	519595	299869	203861	675651	150539	698504	419716	214902	486736	482099	225224	480354	307084	170276
937200	152006	571599	350148	401782	381766	484325	512374	471793	223238	641530	409931	483844	525100	577672	650050	519027	519116	520196	508223	330387	653330	653623	318535	499206	306463	513870	518226	298210	202383	674846	150117	698800	420790	211931	485138	478255	226375	478909	308420	170043
938400	153716	569211	348091	397906	387449	481545	507646	468399	225604	638503	404948	479674	523923	574223	651406	520506	519592	515774	505663	326207	650963	651528	317234	499460	306734	512994	517410	296328	201405	674693	150197	699344	422630	209393	486054	474398	227415	477984	308146	170121
939600	153826	567462	345765	394430	392157	478257	504831	466347	233128	633271	399537	476295	523122	569699	652535	521319	519912	511770	504383	321822	648011	649272	315050	499504	306890	511562	514896	294149	199008	675405	149446	698642	422591	206234	486304	470133	228078	476021	308793	169937
940800	154104	565460	344444	390892	398452	475589	502097	467989	238152	628054	395667	471286	523152	563390	652682	521479	520299	506764	501963	317246	644670	646552	312610	498874	306753	510068	513509	292018	197445	674006	149195	697860	423546	203557	483488	467656	229691	472983	309517	169731
942000	153580	561913	342047	387390	403830	471839	498323	461077	242342	624369	391061	468154	523184	559082	652478	521870	520718	502053	500427	313703	640890	643845	310470	498135	306480	508016	511436	289319	195502	672658	148437	697228	422915	200726	482693	462783	231112	471406	308616	169491
943200	154044	558936	339920	383240	406299	468881	494732	454005	244838	618142	387275	465893	523530	553967	653666	522560	523208	500019	499964	310886	637193	640912	307781	497577	305089	505912	508645	286490	193506	671533	147726	696616	422012	199148	481974	459178	231833	470125	307964	169928
944400	154162	555734	339532	379982	408213	466014	490726	450022	247759	613713	381984	464180	523873	549327	651553	522881	525154	497307	498294	307190	633061	637615	306171	496284	304430	501966	505172	284107	191437	669082	146596	694877	420791	196605	482434	454760	232963	467879	305882	168892
945600	153316	551554	338370	377298	408934	462832	486650	446037	249894	607650	377332	461191	523971	544009	649356	523708	526755	494735	496639	303157	630202	633086	303848	492914	302536	497765	500147	281842	189578	667578	145691	693862	418196	194983	481899	448398	233690	465085	304283	168546
946800	153922	547965	336525	375768	411064	460697	483850	441395	252063	603595	371783	458011	523348	539721	647387	522846	528779	490536	494976	299599	626643	626076	302084	490040	300128	493284	496963	279614	187343	664063	145302	692761	416971	192503	481709	443796	233312	461104	301722	167377
948000	153937	544573	336185	375451	414085	457949	482800	439242	254630	598484	366753	456405	524375	534107	645759	522413	529674	486234	493012	296926	623180	619107	297958	484709	299223	488668	492246	277395	185693	659595	144185	693197	413586	190302	479975	437312	233557	459352	299119	165868
949200	154009	540955	335651	372729	416275	455358	482072	436703	257194	592858	363621	451716	525236	530412	642093	519598	530632	485502	491948	295661	618666	613626	294288	480417	297015	484219	487766	275452	183846	673745	143373	690898	411559	187702	478700	432930	234048	457177	296448	164847
950400	154452	537276	335833	370615	419001	452441	481384	435148	259129	587439	359635	449655	525488	526037	640268	517681	532398	483519	492020	293226	616027	608313	291186	476031	294870	479130	482948	272866	182178	670340	142196	687867	407611	186380	477692	426774	234904	454509	293517	165697
951600	154453	536018	335846	368805	421986	449461	480407	432892	261927	582414	357217	446654	526133	522477	637753	516490	534292	482628	490898	291899	612187	602477	286881	470190	293141	473206	477177	270422	180179	668374	141004	685982	413534	184268	477220	421639	235912	451747	289861	165929
952800	154832	533329	336310	368900	422170	446929	479389	430491	263096	578156	355336	443561	525158	519702	636176	515621	538847	479770	490579	291246	608430	595868	283220	464216	289329	467209	471034	267601	178303	666185	140080	684501	407739	182927	478221	416686	235986	448323	286716	165782
954000	154314	532728	337356	368882	424877	445844	479055	429011	264961	573507	352925	443213	525830	517602	635465	514133	544052	479982	489857	291225	603415	588870	278448	458513	285970	460861	465050	265113	175976	662445	138360	680482	405812	180454	476632	409940	236004	444675	282650	165040
955200	154295	531624	338875	369473	425436	445758	479710	427065	266055	572480	350715	443607	526994	516955	634894	513620	549660	480442	492127	290347	599826	581844	274734	452081	283410	452591	458903	262882	173520	658684	137771	678200	400385	180520	476989	403530	235627	440451	278381	164153
956400	154560	529986	339023	370006	424776	445162	479874	424527	267686	572633	348569	443561	527338	516298	634011	513572	554509	480001	494260	289829	596390	574458	270595	444971	278938	445489	452815	260539	172081	653877	136680	673397	388458	179473	476389	397616	235334	437887	273349	163089
957600	155113	532247	341147	372546	423307	446734	480453	424763	268640	571843	347277	446209	528070	516688	633940	513697	560022	481888	497495	290165	591822	568304	266710	438458	275076	437088	445927	258668	170783	650155	135657	670500	374629	177580	476577	390927	234780	433553	268625	161736
958800	155977	534252	342764	375152	423202	448736	482470	425178	270950	573439	346471	450748	529763	518959	634010	514897	566787	484064	500497	291612	588321	559626	262777	430805	270918	429121	439393	256998	169118	646510	134549	666097	364852	176547	475386	385138	234105	429061	264274	160147
960000	156122	537886	345169	378262	422970	452486	486081	425790	273814	576104	347382	454103	530529	521250	635104	515723	574068	488305	505414	293893	584924	551813	258597	425240	266918	421097	432890	254744	167128	642292	133883	662145	356970	175712	474736	377649	233405	424445	259438	159428
961200	157145	541777	347926	382265	422508	457617	490647	428007	275165	581006	348016	459081	532083	525594	638758	518121	581145	492848	512755	295507	582366	544261	254332	417678	263363	411631	425694	254043	165323	638149	132374	657129	352148	175060	473695	372512	232112	421891	255460	158438
962400	158193	546782	351732	387460	423488	463334	495895	429849	278429	587474	349073	466581	534388	530412	641933	521691	590520	499264	519954	298304	579643	534206	250098	411828	259769	406646	418822	252408	163210	634889	131190	652011	345566	173844	471636	365853	230560	415326	250250	158769
963600	160147	555314	355156	392733	424446	470180	502207	433313	281512	599429	351488	474648	536268	537281	646839	524893	598631	507490	527320	301811	576166	524974	246699	404628	255507	397946	411932	250652	161395	630922	129662	647726	338346	172966	470768	359599	229447	411739	245514	157107
964800	162369	562193	359883	398538	424705	480131	509694	435006	284647	610286	355599	484912	540184	545746	652186	529410	608093	515872	537044	305256	573322	514930	241998	398420	251331	390518	405372	249233	159804	626989	128331	640961	331212	172373	471485	353782	227216	406284	241289	155530
966000	164492	573190	365855	405584	426024	491663	518026	440403	286573	623825	360076	495812	542972	555506	658564	533687	616964	525455	546692	309662	569169	505230	238234	392412	246912	381212	399349	247351	157612	621434	127532	634986	323996	172102	469638	347027	225708	400790	235663	153982
967200	167594	583512	371979	413964	428433	502522	527268	446202	288992	636965	364068	507925	548050	565322	664499	540649	627153	536687	558091	313896	565144	495338	233969	386863	242912	372658	393032	246098	155910	618398	125736	630431	317702	172670	466729	342275	223010	395755	231446	153468
968400	170148	596711	377346	421975	428370	515778	534589	450816	292193	652872	367529	521546	553572	575236	673208	546685	637929	549411	567569	319261	558837	485572	230610	379968	238506	363853	386154	244239	153924	613331	124539	622496	311365	172352	464939	336870	220438	390766	227307	152524
969600	173315	607858	383332	429726	429849	529000	542609	456518	295302	668501	371531	536730	559845	585452	682000	552942	647851	563573	578220	323964	555542	476858	226587	374431	234040	355052	378826	243217	151902	608244	122987	617126	306508	172249	463815	331327	218114	384917	224361	151563
970800	176401	620283	389626	439214	431338	540748	550747	462030	297036	688086	376657	552120	566452	597106	691778	560149	657635	576797	588538	328627	552440	467361	223272	368838	229048	347636	372780	242172	150092	603850	121549	610575	302554	171846	461650	326118	214362	380118	220322	149825
972000	179144	634232	397202	448592	433530	554934	558234	469201	301121	706102	379720	566204	572512	607997	700808	567074	666798	590740	598070	333683	547527	457160	220545	363953	224431	339278	367818	240085	148337	599650	120272	605382	295677	172032	460426	321149	211294	375442	216260	147910
973200	182354	645521	406288	456961	435280	567631	565916	475126	303975	724085	384748	579820	578557	619713	708608	574510	676486	604806	608741	339671	543436	453271	218599	360416	225345	336445	370928	247532	150985	596546	122026	604382	295539	178616	460548	329166	214807	370988	216253	141239
974400	170992	665230	414608	475130	397280	572766	552464	475928	279339	700650	391184	554714	574522	602468	686967	569516	663162	615833	601077	342408	529064	457874	209265	354446	227685	336263	373438	253853	154270	567192	123953	576647	282652	184063	436328	333978	207584	346147	207849	128414
975600	149062	657686	412774	473977	343096	540728	491484	450664	236682	638095	376594	498644	533481	540355	620496	529072	602108	587582	551637	320298	469092	428080	183937	325264	212928	310167	344158	234330	143686	503398	118474	507128	249275	175732	378292	310707	185134	299372	184619	107266
976800	119943	593046	381129	435624	275138	473483	414427	400855	187664	565086	341512	434956	478536	463993	544290	473224	532612	534466	488600	290130	406064	384303	160432	288336	192800	275738	307732	213035	129844	448040	111432	449981	223986	165508	341218	287408	170423	270501	166874	94916.8
978000	106105	557121	365714	411254	246998	438480	376198	374024	167434	527387	322814	408074	457716	425702	507722	443174	505158	509567	454839	277140	373645	355279	145606	268940	181341	254541	285341	201574	122445	416788	106788	416508	209044	160745	320746	273119	162894	252159	156420	87098.4
979200	101412	536927	357684	397080	236437	421159	360466	363360	161956	511084	314632	395038	447858	408828	488324	429829	490308	496465	440351	270278	357246	336928	137542	257236	175199	244198	272138	195196	119796	400877	104847	395594	200484	159441	308228	265282	157850	241353	149809	82079.2
980400	100385	534019	358322	393510	237615	418041	354641	359717	162985	504402	312159	389935	442481	404372	478320	424438	484559	492372	436552	271033	348116	327980	133431	252758	170943	237308	263528	190962	117586	390151	104116	380284	193804	158074	300291	259078	155657	236406	145497	79822.4
981600	104291	537098	360810	396593	243548	420204	349846	358450	168695	507381	310792	389658	441205	404749	477338	426351	488063	498450	442169	274188	342242	322193	130485	248199	167306	232620	257197	187051	116397	384259	102375	373818	191284	158993	298117	257510	154621	233900	142594	77814
982800	110477	546307	364113	401708	254560	426030	349826	362419	176971	520016	313902	402110	448537	414219	485472	436478	495456	506188	452634	278708	339304	318439	128255	244019	164769	228576	254218	187355	115318	385942	102546	371649	190478	161180	295876	256128	152015	231242	139469	76965.2
984000	118129	562230	372466	410674	271996	435594	355012	372555	188106	539895	318992	412066	455106	424575	494778	446045	505700	515311	460340	285668	337319	318090	128276	242646	164581	226380	252360	186199	114392	384936	102066	368578	187426	162526	294464	253268	151947	231428	138165	77124.8
985200	126834	583514	381712	422763	291837	446420	358281	380822	197104	555673	322306	423828	463567	435614	508820	459832	522514	530848	471333	294220	338816	315575	126287	242622	162259	224199	248484	185115	113313	387762	101608	369851	187938	164492	296226	255204	150796	231738	136658	77472
986400	135061	603640	390061	434658	312078	456012	364216	391760	206558	582698	330021	442348	475116	452080	523952	473935	537620	543085	482194	301264	338358	314516	126456	241610	162354	223987	247850	186188	113779	391384	101931	370958	185775	165186	294366	254766	148164	230867	134901	77923.6
987600	141846	628469	401564	448136	335089	468204	371900	407468	217628	612890	339103	471643	503246	476370	563944	502312	591194	599497	519959	338189	365387	344594	140843	263331	182194	244560	281760	215251	126556	481452	114502	460080	232371	189819	374790	301659	186548	302982	166630	111722
988800	219669	864172	556038	574009	580289	640414	567037	587673	363995	938446	451379	773519	721036	715989	827802	687934	880159	827256	743122	470765	509232	426886	190646	351992	216713	298603	344647	248625	150795	605621	129920	568472	275644	203676	446385	320612	199586	351646	185795	138504
990000	313644	931673	604741	616496	760692	728295	664934	623539	468902	1074920	469322	866807	757719	822571	868567	704744	917841	804854	790426	460410	533694	398068	195191	348769	198969	283826	325801	232776	144490	589846	127560	555881	263207	188709	440921	298819	188097	341634	179957	136241
991200	325595	883024	560084	600536	753756	728808	678579	605956	480111	1098700	455171	862847	739914	839124	870826	696378	907728	782913	786373	445868	518728	372968	191710	327658	187972	271396	309116	221848	139379	561568	125164	534057	248089	177652	421438	286836	179381	325599	173434	130658
992400	322551	876684	540974	604304	702895	729457	685932	620169	473286	1105530	459002	860969	740716	847619	893631	708019	911189	802538	783165	451701	494160	357910	187186	312141	178694	263554	295600	214661	135681	537035	121490	508643	236968	168418	400780	278291	170647	309971	167024	128179
993600	317421	893204	545893	616506	661472	735224	698748	641965	456783	1115300	466455	863208	749760	855302	917347	722854	920157	827442	781558	461424	471830	344193	182563	301714	171539	257577	284831	207273	131252	519274	115999	489598	232321	160827	385116	271148	162608	297452	162106	125725
994800	312492	908322	552608	628939	632021	740424	712766	660348	434906	1125890	473497	868226	759453	863386	934420	732380	927985	845309	785600	465315	453955	332222	178922	292988	164832	249582	276916	201188	128128	504468	110964	474312	228603	154399	376444	265629	155457	288489	158136	120523
996000	305725	919638	555140	633733	614069	742761	722170	676959	420939	1132310	479849	866821	769300	871180	945025	740275	933463	854439	788652	467353	439158	321641	175304	287318	159513	242369	270427	195395	124131	490685	105537	461536	224709	149465	370454	259155	148773	279579	155672	115337
997200	297860	922876	553882	638870	602826	742155	727943	691904	409468	1128660	486328	864430	778805	871386	952684	746337	933700	861654	791317	472565	427537	311904	173059	282847	155919	237167	265464	190032	121292	482372	101147	451647	222204	144816	363804	254339	143590	271736	152715	110040
998400	289702	920198	554830	640361	592396	742660	729708	702991	401517	1113460	492157	856987	786294	872579	956183	749886	930932	864167	791576	477047	419336	303525	172121	280515	152966	232228	262797	185318	117888	474370	96909.2	444544	220867	141672	358691	249773	138775	266498	150773	106042
999600	279229	913675	556242	640773	579176	739990	728534	712840	393687	1093250	495578	843474	787503	868326	956102	746861	921370	866322	788559	481720	413038	297277	171424	279420	150704	227068	259302	181061	114853	469939	93842.8	439862	220588	137382	354298	246779	134786	261061	150047	104469
1000800	269182	905074	558730	637013	564960	736255	724342	717167	385096	1070890	496581	823977	785873	860219	950957	740787	908599	861772	782671	482058	409400	291015	172438	280453	149453	224147	258606	178026	112829	465100	92101.2	437074	222246	135208	351469	245506	131836	257504	150054	103342
1002000	259885	890429	558177	630738	550229	728972	718940	717746	375086	1048290	495404	805237	782413	847187	945683	732280	892163	850937	774909	479695	404342	285594	174104	282226	148087	222472	257657	175091	111484	463806	90317.2	435100	224877	132193	348888	243990	129526	255240	150508	102922
1003200	251768	873850	557258	623453	537207	719306	713389	714481	367203	1026760	490760	787535	775616	833388	937052	725099	872777	841964	765003	476029	402454	281853	175864	285443	147088	222194	257839	173041	110760	462634	89854	435409	228016	130385	347900	243480	128019	253807	152060	101251
1004400	242738	855534	555382	615460	525945	706315	705007	710360	359450	1007150	485120	770828	766375	818268	928043	716202	854718	829384	753162	471298	400183	279135	178373	288604	146888	224014	260596	172554	110780	465337	89392.4	437778	231705	128494	347254	245015	125900	253696	153315	101352
1005600	234560	838228	552723	608588	514944	696707	695129	704684	352330	987882	478556	751560	755582	803434	919649	705667	833200	816140	739487	465643	400283	278912	180775	293500	147115	225993	264046	170935	111106	468589	89436	440807	236243	127051	347049	246487	125246	254241	155677	101145
1006800	228042	819457	549753	599902	506420	685219	684310	697543	346847	965235	471923	732005	745975	788662	911986	696100	813418	801089	726619	457519	402262	278202	184225	298322	146767	229765	268020	170202	111966	473032	89678	446130	240697	125895	346098	248985	124353	257274	158123	103086
1008000	220190	802747	544725	590800	498759	673968	674511	689560	341872	943360	463666	714171	733777	774796	903031	687256	792843	789192	713611	451752	404604	279363	187889	304468	146991	234953	272900	169690	113202	477460	89688.4	450716	245927	124459	349056	251326	124341	259111	160764	104978
1009200	214286	786254	538080	581088	491351	659918	664060	682610	336237	922040	454810	697636	722484	761409	893978	677522	773834	774599	700012	444123	408416	281390	191340	311016	147801	241470	278140	169344	115923	484195	90372.4	455992	251078	123621	352348	255120	124334	262930	163825	106259
1010400	209294	768054	531246	571496	482764	647627	651986	675073	331956	899799	446113	679871	709926	746924	883542	668463	757328	760234	686157	437452	413244	284588	195446	317535	148201	248327	284540	170110	118647	490105	91975.2	462866	256544	123090	357054	259885	124349	268126	167586	107227
1011600	204622	750576	525078	562966	472733	635138	641080	667292	327896	873936	437858	663729	698394	732925	874368	658078	740744	747666	673738	430313	419140	288439	199203	325519	148748	255249	291230	170647	121702	497280	92896	469613	263227	123075	361302	265468	124803	272920	171274	110059
1012800	201453	732418	517346	552365	463888	621199	629168	659566	323708	849268	426900	646630	686982	717472	862380	650426	724286	732756	660159	422310	426205	293357	203684	333292	149378	262162	298180	171482	124904	504079	94578.4	477738	269566	122699	365228	269400	125918	277802	175058	112034
1014000	197274	712838	508914	544540	455148	608118	618667	650090	320439	825388	417262	629085	675572	701666	847549	639389	709802	719091	646281	415460	432082	297564	208282	339614	150362	270817	305008	173349	128144	511989	96612	483852	276326	122365	370398	274151	127400	284033	179113	116621
1015200	193755	694026	502089	534695	448946	595893	605803	641187	317487	800740	408339	612783	664787	686961	833717	629230	693005	704415	632385	408391	440439	302045	212110	347076	151461	278905	312477	175279	131775	520951	98093.2	493065	282643	122897	376228	279338	128714	290752	182697	118968
1016400	190182	674219	493896	524895	441914	581812	595568	630036	314618	777204	399339	599365	655135	673253	822107	620844	677284	688767	618286	401165	449030	308307	215734	353622	153049	287582	319789	177517	135423	530881	99932.8	501485	289235	122282	380961	285095	129996	296785	186510	122590
1017600	186461	658149	486511	513432	435480	569626	584205	619895	315827	756618	391740	584096	645006	658375	810290	611088	662096	673524	606643	396328	456217	313152	219315	359669	154496	296386	326689	179542	138959	539604	101356	511265	295435	123308	387078	289868	131923	303339	190544	125094
1018800	184156	638503	478992	502897	426505	557040	573199	610723	314063	736463	383590	569928	635977	643781	796631	602256	648820	660884	594288	390132	464804	319625	222884	365940	155850	301587	334098	181894	142149	548480	102996	520492	301333	124649	391620	294826	133458	308755	193780	130639
1020000	180372	621504	471706	493588	419309	546162	562486	603019	318792	717300	373897	556249	625124	629100	785554	592925	636122	647389	581121	384117	471426	325346	225914	369968	157613	308963	340479	184374	145614	557844	104731	529591	306915	125069	395539	299580	134622	315560	196781	133260
1021200	177428	604320	464486	483514	414603	534576	551630	592085	314908	698498	366090	542973	615632	614240	773257	584023	624113	634750	570640	376038	479442	330719	228243	375287	158666	315247	346762	187021	148070	568858	106049	538876	313237	125768	400535	303604	136578	320788	200105	138561
1022400	174592	588729	456744	472219	409970	522858	541276	582490	312977	679866	360488	531122	608784	599884	762324	573741	612387	621175	558374	369078	487075	334672	230344	378722	160108	320397	352376	188865	150604	578195	107528	547726	317296	126258	406270	307702	138348	325342	203033	141236
1023600	172235	572387	450276	463482	405052	511495	531197	573300	312062	664995	352388	520563	600884	586509	749578	566089	600023	610131	547979	364090	494748	339865	232064	382867	161387	324482	356436	191116	152127	587281	108878	557915	320949	127520	411196	310564	140254	329943	205346	145694
1024800	169689	556592	443274	454840	398446	502038	522050	562974	311672	650627	344645	508704	595163	574513	737114	557561	591062	600768	536886	358659	502468	345789	233741	386906	162389	330121	360756	194169	154622	595512	110784	565274	323833	128562	415605	312522	141623	334292	207071	150470
1026000	167653	543649	437660	447200	396142	492571	512677	553696	310721	635419	339461	497672	587666	561634	725839	549051	582426	587728	526996	351107	509944	349020	234663	390012	163910	334067	364917	194746	156218	603094	112066	573342	325882	128845	418856	313908	143521	338710	209291	154419
1027200	165336	530666	431923	438578	393638	481732	504806	544068	309702	620544	334462	488779	580100	551222	714824	539802	573547	577008	516600	344951	516754	352955	235436	391001	164659	335315	367266	195790	156579	610774	112741	579838	326782	129737	422233	315710	145662	342860	210748	157312
1028400	164339	517775	426021	431870	390660	473194	497116	537121	308606	608974	325391	479072	572816	540063	703046	530855	565210	566431	509249	339980	522387	356354	235945	392293	165815	335493	368624	196663	158257	616665	114174	590125	331757	130066	427444	314858	146877	344388	211327	159880
1029600	161591	507400	421140	425792	389384	466163	490840	527185	307619	597589	320430	470149	564677	530338	691418	524062	558146	557419	502107	334227	529488	358526	235814	393401	166517	336249	369872	198273	158115	625370	114740	597518	331099	130280	430748	314261	149165	346719	212615	164266
1030800	160610	496672	415526	419000	389203	458130	482690	518579	307299	585509	315377	461694	560927	521406	685243	515454	551449	547876	494038	328652	534435	360700	235564	395704	167281	336012	371610	198536	157874	632530	115857	603111	332152	130690	434757	315123	151075	349913	212828	167012
1032000	158454	485188	409979	413184	386943	450716	477225	511726	305834	578125	308589	454894	554409	513754	674236	508596	544982	540305	487553	324200	540856	361999	235534	395032	166950	335088	371933	199709	158347	638745	116834	608944	333366	131845	438398	313954	152694	351475	212620	170004
1033200	157588	476856	405995	407930	387761	444005	471556	502864	305492	567314	305608	449023	549130	506063	667026	500760	540654	532553	481584	318144	546135	361203	234679	395826	168471	335390	372666	200056	158564	644237	117252	613011	332169	132238	441793	314295	154849	353498	212696	171124
1034400	155816	468747	401611	402512	387112	438206	465159	494098	303016	559282	301542	445397	544768	499774	658673	494275	534154	524627	474294	313345	551733	362428	234156	395549	168390	332521	372219	199876	157679	649846	117995	616686	330815	133275	445524	312783	156199	354841	211765	173794
1035600	154172	459451	395929	397734	385985	432801	460754	490538	301385	553352	295577	439897	538869	494222	648496	487563	530130	519002	468168	309159	556591	362471	233068	394937	167968	330860	370900	200564	157648	655469	118260	620579	330006	134051	447808	310005	157587	355298	211541	174987
1036800	153560	452381	391748	392513	387885	428757	456892	482528	299456	546444	292665	435895	533640	488439	643190	481682	527315	512753	465048	304812	562152	361582	232727	393897	168433	329159	372151	201061	156584	660939	119200	622917	326450	134427	449636	308940	159764	356647	210807	178585
1038000	151989	446210	386217	388818	388103	425102	452401	475748	297175	542214	288457	433093	530376	484666	636482	476626	521955	506797	458660	299201	566199	360202	231126	393834	168291	325941	369629	200850	155734	663712	119013	626416	325997	136123	452565	306333	161191	356035	209304	178967
1039200	150393	440081	381359	384997	387102	421678	449559	471213	295266	538296	283891	428132	525039	479965	629286	472206	518386	503255	454636	296408	568710	360257	230006	392204	167902	323899	368478	201746	155727	667036	119693	628994	323532	136942	455649	304164	162938	355701	207567	181463
1040400	149092	435104	378142	382101	389652	420250	447102	466509	294148	535554	281328	424612	521404	476952	624432	467230	516488	498639	451380	291740	571098	358600	228539	391446	168448	321278	368387	202278	154907	670075	119390	629128	320502	137948	457582	301754	164276	355466	206596	182007
1041600	147971	430669	373563	378839	388499	417720	442608	459404	292296	532831	277945	424928	517079	472977	617658	461926	512073	495198	447559	288524	575264	357697	227965	389904	166768	317648	365424	202314	154248	671912	119730	630295	316992	139542	458417	299006	164644	355145	204878	183062
1042800	147146	424866	370330	375256	388831	417522	441298	455219	291114	533676	273892	422882	513956	470206	612023	458211	510288	492459	446302	283866	577125	355139	226080	387900	166172	315301	363593	203303	153534	674746	118704	632207	313864	140276	459585	295974	165439	353498	203116	183123
1044000	145754	422883	367253	372891	389490	416412	438696	449718	289086	532108	271440	422393	509819	468034	606724	454191	507428	488851	443160	281467	577936	353361	225030	386399	166247	311537	361995	203696	153041	675754	118020	630837	310519	141384	459922	293690	166593	352289	201715	183080
1045200	145381	419552	363060	370334	386806	414901	435931	446056	286884	535071	266448	420958	506011	465386	600266	449686	504425	487026	440170	278362	577350	351691	223749	383792	164994	307398	357717	203551	152535	674899	117213	629933	307960	142326	459841	289356	166140	349940	199620	182560
1046400	144380	416066	360087	368665	385579	415150	435544	442473	285988	534584	264051	422247	501029	462417	597361	445400	502863	486158	438931	275448	577971	348878	221836	382203	164945	304645	355619	203097	152193	677636	116784	628172	304388	142461	459660	287335	166974	348703	198032	183283
1047600	144298	413468	356426	366266	384423	414632	432796	437276	283842	534873	261872	423494	498689	460045	592543	441774	499283	483207	435885	272577	577635	346768	220600	379866	163509	301743	352765	202407	151268	675638	116870	625933	300126	143720	460649	283947	166325	346577	196089	183390
1048800	143998	409683	352349	363856	381591	414249	431778	434915	281319	539059	256795	425181	493853	458608	586516	438988	496615	483020	434994	269770	576704	344434	218864	377188	162427	298194	350034	202589	150928	675591	116608	624756	297246	144238	460278	280914	166179	343908	194430	183827
1050000	142879	408027	351124	362553	381744	413689	429894	430408	279028	539110	255744	425250	490713	455990	583310	435832	494518	482284	432111	266390	576190	341689	217975	375991	161634	295215	347550	202110	150453	674658	115658	620881	292927	144953	459266	278487	165649	342390	192502	183924
1051200	145515	406184	348136	361152	377194	413255	427647	428409	276956	544312	252010	428182	485852	453752	575767	431587	490916	481105	430402	264060	573576	338372	216462	372032	160054	291395	343180	201597	149364	673170	115520	618755	289959	145238	457163	274583	164526	340762	190431	183055
1052400	144953	405031	344109	360570	377926	412803	427102	424334	275996	544575	250273	428441	481311	452212	571758	428621	487478	480388	428419	261630	571884	335456	214857	369560	159876	288540	340712	201566	148806	671628	114616	615371	284791	145418	456405	271909	163203	337615	188656	182840
1053600	145438	402232	339941	358857	374402	411822	423774	420670	273095	547600	246508	431814	478450	451009	564496	424974	482690	480557	426138	259211	569853	333172	213376	367444	157875	284996	337732	200448	148271	669144	113560	612712	282619	146015	453674	268380	162051	334374	186742	181894
1054800	146174	399691	336676	357979	371094	412117	423853	418322	271730	552142	244416	432694	473924	449568	559633	422267	478832	480936	424482	257566	565030	329234	211841	364249	157303	282625	335300	200588	148490	669572	112652	607161	279060	146092	451406	266101	160721	332898	184983	181154
1056000	146455	399885	335220	356861	369897	411206	421218	414820	269375	553718	242440	435024	471348	448572	556314	418374	475510	480864	422647	254908	561468	327001	210970	361596	156328	278602	332012	198969	146725	664558	112150	604142	275385	146792	451540	263830	159418	329993	183294	180692
1057200	147873	398063	332232	356174	366031	411735	421387	413943	267141	558466	238808	435888	466957	447261	550098	416672	472745	481918	421674	253602	557076	324246	209212	357979	155292	275516	328281	198192	146034	663152	111502	599149	272199	146316	448535	260817	157343	326817	181556	179947
1058400	148329	397363	331173	354469	366895	411624	420608	411600	265342	560227	238120	437054	462817	446564	546778	414058	467919	481056	419891	251514	552646	320294	207949	355502	154654	271528	324740	197094	144976	659815	110320	594711	268932	146759	445931	258908	154866	323639	179886	179123
1059600	149563	396026	329507	353820	364080	410388	421256	411000	264685	564248	234349	439596	460300	446110	541760	412884	465256	482169	419010	250704	547690	317134	205539	351960	152476	268804	321448	196030	144259	657809	109156	589127	264900	146111	442661	256678	152772	319586	177859	177959
1060800	150033	396588	327439	354057	365998	408710	420796	409517	264395	567468	234319	442959	456568	446057	540750	410690	461708	482276	417275	248728	542523	313682	204349	348910	151956	264448	317669	194171	142512	653258	108132	583536	261703	146681	439497	254117	149801	316595	175481	177456
1062000	152130	397072	325166	352702	364500	407970	421589	410361	263719	572204	231166	445193	454481	446520	536569	408857	459391	483754	417813	247866	536305	310319	202545	345043	150517	262316	313594	193498	141876	649412	106546	579452	258652	145318	434086	251413	147092	312741	174015	175459
1063200	153177	397536	324316	353080	366322	408476	423413	410192	263992	575578	230633	444994	453528	447292	535114	408416	457648	484034	416582	247734	531874	306475	199802	344167	150186	259377	311379	191562	140007	644608	105699	573124	255552	144753	430908	249760	144695	308318	172246	175330
1064400	155018	398088	322752	353022	367964	409152	425564	412315	263107	579848	228222	448996	452148	447748	531973	408570	455989	487674	416013	247697	527010	303684	198987	339229	148057	256167	306778	190306	139214	639247	104593	567422	252942	144314	426073	247494	141786	305247	170808	172519
1065600	155696	400394	322240	354233	371532	409543	429631	413691	264214	584638	227844	450054	451778	449255	532622	408064	456290	490727	417179	248364	519935	299963	196416	337354	147663	253493	303800	189234	138090	635115	103416	559913	249938	142370	422093	245725	139554	301649	170173	172112
1066800	157758	402403	321494	355397	375063	409616	431472	414876	263901	591030	227090	453006	452116	451994	533336	408875	455807	492941	419352	248644	515031	297451	195369	333366	146264	250188	300367	186665	137224	628867	102166	554985	247596	141122	417924	243376	136026	297204	167892	170940
1068000	159900	404057	322532	357618	381498	412063	436838	419824	265560	597281	226548	454296	453018	454471	534414	410553	456905	497760	422480	249051	508472	293215	193393	330874	145985	247365	297380	185413	135947	625288	100753	547682	244517	139263	413617	241730	133118	293188	167270	170189
1069200	161864	409824	322887	359082	389922	413800	439500	422719	267248	603704	227872	459879	455388	459305	539740	411600	458275	500568	424121	249347	503953	291105	192283	328078	144344	244688	293320	182953	134120	617067	99694	542223	242248	137737	409534	240633	130255	289178	165914	169708
1070400	164506	412744	323038	362562	397592	415533	445939	429258	271453	611968	226669	463926	457083	462892	541978	413872	461807	505865	427341	251332	496894	287103	189783	325701	143086	242415	289468	180894	132429	611482	98170.8	534746	240041	136582	404614	239089	127416	285042	164505	167980
1071600	166552	419975	324466	366163	408806	418109	451526	434400	275491	619571	227406	469257	460771	468608	549326	417184	464335	509260	430670	252852	490771	284716	188248	322280	142189	239622	286298	178310	131117	603478	96646.4	528297	237700	134383	400044	236748	124941	280300	164053	164798
1072800	169680	425627	324796	369714	418094	421514	457394	442840	280544	631356	227529	473499	465243	474728	555354	420642	469311	515972	434214	255600	483894	282073	185874	319592	140956	236961	282813	176460	130309	596837	94869.6	521894	236261	131676	395013	235459	121792	276210	163257	162093
1074000	172900	432527	326778	374530	433615	423872	465024	450340	287898	639669	229469	478076	470934	480815	563683	424272	474837	520596	437969	257373	477084	277509	184892	317624	140192	234218	280120	173481	128243	590390	93783.2	514568	233567	129392	390793	232852	119566	272306	161804	160930
1075200	177314	441316	327828	378150	440886	427791	471738	458895	294960	653522	228748	484530	476669	488731	571260	429525	481665	527066	442186	260012	470982	275158	182649	314048	139152	231772	277145	171424	127182	582582	92119.2	508652	232602	126896	386962	231099	116978	267564	160892	159343
1076400	181354	449330	330809	384266	454715	431811	479012	467492	300439	662346	230422	488101	482837	495023	582026	436570	490797	532546	447412	262632	465477	271757	180921	313422	138117	230343	273884	170000	125485	574651	90637.2	502104	231125	124004	381739	229073	114656	264104	160500	158654
1077600	185669	459253	332465	389416	466586	436382	485940	476702	307407	674691	230847	495558	490250	502890	593801	441587	498670	540070	451758	265280	458613	268658	179467	310935	136816	227306	270986	166965	124152	566681	89380.8	496035	229934	121631	376681	226757	112384	259533	159449	156736
1078800	190035	467982	335647	395956	480424	441550	492969	487332	315278	688411	230926	500212	497632	508423	605370	448729	509763	546560	459268	267270	451872	264536	177598	308627	135849	225410	268531	164232	122388	559557	88314	488372	228398	118688	372210	224919	109948	255227	159046	153578
1080000	194386	478152	338310	400546	494222	445252	497914	495362	322331	698527	233764	506432	506180	514398	618312	455891	519790	552309	465521	269521	445752	262696	176457	305993	134454	223481	265395	161326	120747	551382	86990.4	482332	227349	116141	367442	223866	107915	250393	157899	151370
1081200	199858	486358	340267	406645	503136	449771	503748	509204	328883	711504	233896	512356	514003	521349	628079	463118	530553	560506	473169	271933	438858	261641	175628	305036	134924	223774	266714	162590	121426	548619	86636	482083	229732	117368	367023	230036	108175	249994	161957	146191
1082400	192957	503763	349080	420292	467116	453404	496941	506583	314486	685742	241281	495917	512940	509503	619632	465846	526213	566862	475912	276922	426928	270162	171660	302178	137640	230143	276598	165695	124810	532972	87912	468119	226596	119689	353832	237318	104388	235940	161302	135114
1083600	170295	502679	349726	422705	402767	432630	447436	478020	272443	625735	239184	454892	479077	459990	570532	441033	485788	541380	447097	264702	381667	258760	153926	275798	129052	218785	262382	154408	118798	480142	84190.8	419761	204608	112498	312017	226047	92700.8	205198	146761	112687
1084800	138583	458134	325381	392882	329685	383096	374769	416506	216903	544108	219700	394986	422510	391027	498221	394462	426384	490680	398368	240003	327798	233533	133520	243328	116409	197376	236866	138179	107206	427458	78530.4	369964	185104	103756	275833	210087	84333.2	184116	132820	98038
1086000	121898	427070	312077	369651	298621	353059	344298	388268	194070	504091	208728	370493	402040	359966	465719	372916	404076	471269	371721	228948	299644	216672	121376	224677	110913	185996	221686	131138	101190	400162	75867.2	341815	173826	99377.2	255209	201712	79969.2	171078	125608	89994.4
1087200	114652	411728	304707	358111	287807	338919	331171	378227	189266	483911	204205	355698	390153	343218	448046	362704	391060	461659	358558	224783	286562	207684	115402	216389	107833	179859	211119	125758	98904	381299	74238	323018	165756	96560.8	243201	197221	78624.8	164425	121968	85957.6
1088400	114534	406766	303008	356010	287625	333383	320904	372624	191547	473348	201135	347867	387678	336196	444494	361620	390235	462538	355668	224162	280724	201848	110657	209868	104908	176306	203495	122362	96923.2	371676	73180.4	313988	163852	96516.8	236288	196193	77955.2	158993	120384	82676.8
1089600	116744	406321	301158	354955	293969	331931	319434	374911	200854	476961	201666	348569	387760	336927	443000	363386	389641	461187	355575	225923	275935	199620	109320	206872	104429	174234	199806	120633	96691.6	365238	73073.2	306637	161537	96247.2	231728	194936	77530.4	156445	119242	81974.8
1090800	123820	415040	304641	359785	308030	334646	319551	377478	214058	481249	202669	350320	391219	339642	450043	368555	397455	469184	360565	229198	274109	196554	107980	203950	103468	171824	195801	118933	94986.4	362736	72127.2	304223	161226	96680.8	230232	195538	77829.6	154989	119027	81703.2
1092000	132603	421634	306432	364105	327227	338366	323179	387000	229229	494862	204827	359056	399743	346316	458165	376763	404186	472323	365325	233055	271694	195639	107170	202470	104358	170698	195666	118403	94912	362203	71842.8	302417	160445	96910	226267	194763	77534	154840	119214	82041.6
1093200	142016	436336	313794	373641	351059	343132	324283	393670	243909	506648	207443	365258	406194	352636	469584	386593	418257	483075	371742	238960	271422	195152	106650	201710	103834	169729	192572	117927	93980.8	364467	70944	303404	161981	97835.6	226644	196410	78274	154286	119368	82493.6
1094400	150866	447054	316603	381621	374011	348121	328673	407340	257632	524834	210265	378158	417145	360930	481878	397284	429100	488222	376401	244614	270812	195240	106358	200885	104556	170388	193549	118192	93727.2	366046	71241.6	301458	161041	97811.6	224328	196545	78309.6	154678	118545	84782
1095600	158592	464456	323867	393440	399146	355066	332049	418870	273678	545441	215946	399701	443390	376180	518393	421004	468761	528930	400140	271356	287308	211673	116898	216451	118404	184126	216690	135144	102809	438414	79374.8	362456	198110	111597	275480	229516	98554	197749	145617	118472
1096800	235875	629019	440906	486550	655200	459057	485472	604700	442717	802835	285018	613208	635690	531606	743808	567432	687592	703785	537704	371038	389478	262856	154140	289790	146981	223218	261484	160561	123136	538003	92744.8	449986	237014	122051	326560	246814	110669	232122	166357	147144
1098000	337421	694606	486548	524766	862048	515854	569176	677050	587198	927199	299445	681108	679508	615222	796757	604425	731165	698074	569136	364780	418067	250447	161878	293365	139422	216717	251246	153803	119980	527216	93430.8	444114	231051	113126	324762	229023	108475	230866	164515	149009
1099200	355435	658364	458106	510879	892900	513384	581775	656329	618904	951604	280190	677899	676193	628745	803885	603689	734642	679280	564970	344782	405316	237341	160504	278119	131300	207695	239132	146043	115778	499024	92086.4	427444	221969	105182	312024	217794	106900	224239	159594	141968
1100400	352075	644152	440535	512026	868005	512867	582636	657203	612956	957963	273846	677808	681700	634424	816643	613357	745503	686706	568438	340722	383812	229066	157424	261794	125181	200110	229872	139771	112572	474056	88802.8	409207	214821	98002	296245	209460	103553	215830	153669	140054
1101600	347597	653619	438162	519722	826185	517079	586408	673159	592306	964964	275727	685084	693065	643201	833360	625159	759352	701299	574913	344515	365695	222296	153803	250008	119106	194166	223652	134277	109511	455758	85677.6	394490	210538	92952	284434	200218	100160	207724	148571	137103
1102800	341197	668314	439530	525726	794706	522104	598709	684490	569738	974146	277616	697386	704026	650992	842661	637189	775323	710912	580451	343609	351252	215550	149917	240784	114383	189960	218560	128749	106496	442525	81176.8	382304	207292	88261.6	274920	193646	97275.6	201223	145057	134169
1104000	335547	679342	438960	529780	764752	523397	608546	694458	551392	977660	279677	707160	714294	655939	853174	643027	783924	716766	582814	341071	337765	211026	146232	232937	109366	183490	214053	123406	103054	429692	77382	372482	204890	84891.6	269093	187855	94689.2	196025	141931	129081
1105200	327910	687414	436520	531151	739524	523447	616044	704464	538539	978319	281617	712196	722536	658692	857096	652737	792844	721149	586868	340820	327845	205708	143493	225033	105548	179206	208675	119179	100818	420496	74200.4	365598	202202	81572.8	263031	181181	92745.6	190922	139230	126171
1106400	316085	694878	436963	532263	725835	524761	619871	710610	529007	971210	285879	715732	730909	656820	862809	659723	801457	721360	585979	341952	320050	200996	140799	219658	102496	174793	205302	115540	97478	413943	71196.8	359897	199818	79131.6	258898	177262	91386	187098	137194	124070
1107600	303955	700572	433926	532330	707301	524626	618482	714118	516196	961473	288754	717082	737150	650569	860477	663854	805726	720912	585826	345641	315438	196904	138944	214282	99985.2	170728	201001	112500	95300.8	410348	69030	356832	198614	77621.2	255046	173073	90034.8	183575	134618	124358
1108800	291082	702160	431399	530290	688671	521509	618442	717175	506142	945758	292712	713321	740073	643011	856843	664572	806591	720586	580871	345912	311483	192086	136520	211147	98390	166434	200050	110160	92861.6	409453	67423.6	353813	196215	75936.8	252928	169943	90085.6	181820	132486	123760
1110000	279068	699982	429990	526181	667123	516003	611378	712614	493830	928362	295853	706856	742377	632049	847672	661102	803560	713347	575118	344680	310126	189839	136027	209957	96777.6	164342	197710	108981	91513.6	408311	66829.6	353568	195260	74702	251715	168467	89608.8	180099	131599	125544
1111200	268087	694954	428036	521729	644744	510852	604640	711386	480598	912201	295531	701526	740946	620906	835772	657934	797050	707135	568634	342158	308693	186900	135757	209167	95810.4	162668	197523	108018	90838	409142	66405.2	354086	195198	74070.8	250663	165818	89415.6	179794	130058	125236
1112400	256598	688342	427434	517188	630459	504114	599643	704079	468540	890292	296069	691067	737956	609800	825300	650868	787494	698988	560403	338293	310268	185762	135936	210098	94998.8	161611	197831	107524	90242.4	412588	65927.6	355839	194544	73896	251189	165733	89528.4	180998	130071	127344
1113600	247735	678196	422619	511989	612690	498482	590270	695965	455945	870555	294285	681832	730682	596956	810419	641992	775508	690846	550972	333689	312754	185386	136749	211000	93678	161358	198765	107560	90340	417965	66271.6	361012	195006	73586.4	252138	164208	89756	182074	129240	127716
1114800	239013	668482	417888	507142	600898	491542	583667	684882	445778	850649	292635	666962	721874	585587	799970	635302	765995	679421	542607	326737	316604	185122	137356	213482	93185.6	161939	200177	108211	91421.6	423418	66988	366482	194506	73906	254666	164489	90052.4	184701	129048	130523
1116000	231224	658582	412169	501698	585644	484502	575362	674193	433105	832800	288599	655252	712606	573935	788319	626400	749671	669562	532164	321395	322044	185036	139374	216200	92565.6	162791	202486	108742	92021.6	430292	67781.6	372505	195130	74227.2	257057	163815	90210	186402	128926	132287
1117200	223965	646193	406086	497426	573937	478878	569457	666649	421786	813142	284029	640822	701614	563764	777528	617554	739432	661293	522548	315219	328735	185348	140899	219016	92410.8	165091	205902	109754	93653.2	439010	68766.8	379882	195660	74196.4	260149	164583	91278.8	189932	129252	136442
1118400	218297	638697	399822	491324	563776	472616	561150	655736	410283	794168	281160	629190	693307	553052	766493	607778	725406	649118	513088	307299	335626	187458	143732	223845	91694	167282	209298	110958	94788	446347	69943.2	387527	197088	75019.2	263629	166208	91704	193613	129564	138666
1119600	212643	627279	390981	486564	548853	466923	554625	643329	398220	776933	275644	615702	681324	542149	756120	599922	715114	640374	502669	301336	342639	188928	145690	228330	91129.6	171326	213409	113287	97080	456400	71826.8	395901	198011	75244.8	269048	167596	92572.8	198104	130381	142670
1120800	207534	617592	385002	482947	538232	460792	545961	632034	388143	756036	273363	602427	673927	532814	746727	590923	702114	629576	492596	294446	350636	192072	148851	233618	91646	174639	218220	114934	99132.8	466372	72484.8	403134	199356	76096.4	274155	169658	93039.2	203172	131417	146404
1122000	202956	606664	377330	476082	524805	453770	537771	622839	376176	738758	267186	592852	662908	520895	733568	582703	690822	620269	483076	289087	358898	194486	151543	239490	91595.6	179289	222346	117310	101439	477256	74664.4	412746	202284	77075.6	279378	171478	93935.2	208658	132804	150582
1123200	197888	597515	369908	471997	514277	446998	529563	611050	366502	718779	263510	577861	652848	511343	723992	572706	679218	608345	472717	282896	366686	196713	154692	244873	92355.2	184595	227512	119573	104150	487758	76312.8	421503	203889	77807.5	284325	174208	94593.2	213494	133985	154876
1124400	194246	585273	361752	466422	501574	441224	520915	601482	356353	702965	257290	568630	643384	501383	711763	563934	667022	599284	462654	277119	375555	200463	157533	249877	92291.2	188756	231843	122626	107052	499210	78358	430849	205693	78599.2	288931	176671	95044.8	218840	134957	158890
1125600	189431	576003	356772	459699	492793	433884	512622	587961	346371	685043	254282	555574	633851	490826	701828	554369	655848	588422	453066	270393	383972	202884	160520	255953	92941.2	193138	235928	125434	109066	509866	80270	439266	207620	79975.2	293434	179193	95738.8	224040	136392	163790
1126800	185148	564667	349159	454673	478508	426984	504226	573836	336214	671129	248518	544779	623368	479176	689006	545482	642703	580303	443656	265835	391175	206954	163758	261051	92926.4	196700	240528	128054	111859	519656	81448	447903	209388	80913.2	297894	181030	95475.6	229377	137344	168188
1128000	180570	554294	342773	448932	470823	419977	495829	561931	327314	653946	244417	532007	614230	469179	677230	536186	632340	569720	434299	259946	399056	209839	165524	265613	94040.4	201028	244274	131811	114528	529941	82523.2	455980	210675	81937.6	301693	182949	96272	233992	138570	173320
1129200	176528	543160	336812	442044	458649	413988	487448	550263	318513	637809	239818	523005	604586	459834	665140	527744	621795	560986	425615	256227	407729	214051	167686	270223	94439.2	203187	246922	134838	116267	538768	84705.6	463914	213290	82938.8	305809	185383	96259.2	238115	139668	176704
1130400	176804	532618	331932	436585	451124	408413	480313	540658	310888	624286	234868	511844	596059	450692	654080	519718	613091	551822	416247	250823	415091	216949	169972	275549	95523.2	206995	250226	137934	118906	548614	85632.4	471586	214867	84018	309372	186427	96447.6	242331	140434	180420
1131600	171167	524841	326365	428862	443557	401760	471562	530204	302816	609830	232298	505425	586584	441740	643552	510575	603358	543672	409137	246200	421970	220092	171433	279921	96329.2	209724	251259	139724	120536	556937	86344	478991	215663	85162.8	312658	187968	96031.2	245391	141424	187162
1132800	167872	512511	320444	423284	435497	396421	464180	520867	295672	599787	226669	495600	576869	433338	629463	503243	592454	536996	400426	242346	427032	223174	173098	282530	97023.6	212149	253445	142668	123040	565972	87510	484774	216918	86124	315953	190085	96553.6	248834	142150	191651
1134000	164150	503947	315260	418440	431638	390141	457089	510050	288869	584789	224436	486664	570450	425239	620301	495025	583512	527874	392159	237774	432956	225956	173886	285775	97795.2	213525	254821	144570	124033	573247	88115.6	490532	216794	87010.8	318474	192330	95891.2	251906	142876	196710
1135200	162006	495388	310375	412214	423338	385218	450574	501446	283208	575420	219123	480121	561888	417472	609650	488608	574636	522741	385956	234122	438996	229170	174991	288632	98549.6	214567	255167	146795	124929	580385	89497.2	497017	218562	87004	320843	192845	95448.8	252845	143246	201065
1136400	160328	486600	306393	407480	420632	380243	444849	491237	278080	564232	216108	470850	554590	410900	600276	480989	566819	514381	379476	229381	441806	230370	175418	290972	99356.8	216085	257166	148291	125905	589437	90405.2	500353	218569	87856	324085	194046	95390.4	255209	144016	206879
1137600	159123	478511	301354	400778	413941	375205	437899	481312	272984	555914	212902	466703	548742	404055	592233	473494	559236	508410	372836	225810	446697	232859	176313	294018	100065	216494	256515	149549	127004	594246	90617.6	505468	219104	89062.8	325945	195062	94600.8	256128	144140	209590
1138800	157430	472437	297970	395530	409109	371072	434179	474410	268220	546686	208669	460076	540566	398090	582564	467452	552423	504079	366863	223443	449298	235216	176849	296080	100845	217702	256261	151051	128027	600176	91409.2	510059	218844	89287.6	326920	195336	93650	256501	144627	213601
1140000	156252	466887	293397	391006	408054	367140	429191	465955	264356	538884	206365	455145	534303	393280	575410	459376	544524	496888	361149	219861	452115	236723	177296	297926	102056	217585	257406	152238	128050	605890	92163.2	514043	219686	90264	329959	196175	93400.8	256774	145300	216722
1141200	154747	460020	288912	386334	406043	362419	424543	459683	260731	531522	203130	452265	528206	387414	565966	452636	536206	492427	355721	216507	454369	238634	177469	298942	102558	216547	257254	153020	128608	609853	92758.4	516031	220951	91196	332011	195340	92280.4	257314	145649	219893
1142400	153183	453696	286455	381371	406272	358511	421748	452534	258553	524654	200410	444639	521272	382789	559061	447192	531467	486685	350269	213275	455938	239323	177616	301764	103238	217927	256694	152992	128685	614866	93413.6	517728	220001	92071.2	333250	196813	91862.4	256997	146284	223296
1143600	152860	447828	282955	377482	404972	354644	415349	446294	256047	519198	197616	440490	517520	377945	550642	441576	524744	481544	345660	210332	457560	240932	178364	302267	103318	217628	255628	153505	127980	618200	94168	519338	221443	92531.2	334417	197183	90522.4	256684	146287	226298
1144800	152532	442496	279591	373148	403588	351969	414118	440896	254510	514001	195497	435271	512286	374643	545084	436519	519794	476839	340714	207463	457024	240130	177856	302928	104340	217377	255717	154213	128372	622548	94452.4	521120	221313	92876.8	336053	196876	89681.6	255890	147208	228216
1146000	151226	438216	277596	368743	404734	347257	411013	435700	253302	506327	193547	432255	508296	371678	539217	430256	515882	470972	336746	205154	457759	241208	178374	304004	104792	217172	256072	153886	127268	624591	94441.2	521091	222019	92811.2	336874	196740	89109.6	255282	147700	229855
1147200	150970	433543	274915	365986	402937	344468	408478	429467	252620	503363	190558	430409	503218	368296	533026	425014	509788	468528	331846	202950	457694	241103	178633	304352	104923	216496	254529	153698	126752	626016	94675.6	521970	222187	93178.8	337309	196963	87854	255085	148394	231475
1148400	150485	428582	272410	363004	404722	341806	406067	425329	251270	497450	188367	426998	499322	364658	528135	420697	507299	463244	328575	200304	456186	241090	178213	305001	105465	217103	254303	153784	126264	627090	94264.4	522358	222694	92880.8	337956	197402	86715.2	254473	148683	232970
1149600	150160	424612	269618	358792	404266	338430	403294	421397	251197	494484	186620	424453	495492	362653	521399	416328	502822	459988	324626	198152	454743	241180	178763	305039	105258	215720	253104	152649	125770	627534	93976.8	521288	223279	93498.4	337773	197281	85589.6	253536	149254	233261
1150800	150057	421758	268114	355926	405908	335953	401561	417387	251266	490525	183533	420526	489818	359168	516263	411904	499798	455840	322854	195667	453327	240158	178286	304365	105344	216214	252582	152287	125619	629476	93930.4	520528	223779	92728	336347	197241	84469.6	252548	149729	233204
1152000	149279	418688	264823	352505	407450	332808	399275	413189	250434	484881	182670	418229	487263	357532	511806	406650	496315	450250	319500	193904	452125	241310	177799	305014	106288	216512	251836	151483	124467	628704	93313.6	519021	224376	92663.2	335884	198254	84071.2	251935	149888	233549
1153200	150441	415335	261637	349400	406342	330003	395672	409618	249905	481898	179621	418306	483345	355133	506843	402921	493809	447206	316639	192282	450508	240762	178284	303464	105742	215578	250294	150444	123418	628133	93391.6	517869	225072	91790.8	334745	198099	82528.4	250148	149910	233762
1154400	150041	412507	260838	346290	408108	327578	394200	405264	250499	477028	177805	415588	479120	353578	504543	397479	491006	442582	313858	189721	448384	240492	177692	304078	105887	216046	250747	150435	123028	626725	92556.4	516328	225474	91282.8	333618	198400	81609.6	248191	150300	235446
1155600	150209	409816	258011	343668	406002	325359	390506	401350	251108	474640	176248	414562	474885	351194	499284	393734	486408	438699	311797	188486	445604	240429	177302	301866	105310	214202	248632	149209	122612	625234	91832.4	514744	226277	91252	331815	197682	80596.8	246174	149832	234709
1156800	150574	406066	255952	341237	405079	323347	388874	398167	251140	470412	173829	412374	471851	349402	494817	390197	484415	433659	309376	186641	443113	239060	176853	301054	105070	214831	247801	148294	121601	622183	91782.4	511304	226620	90082.8	329400	197529	80056.4	245391	149724	234467
1158000	150672	404094	254897	338897	402991	319540	383831	394896	251092	466424	172319	410228	467728	347754	491890	385011	480262	428872	305572	184314	441064	238315	176931	299184	105290	214029	246498	146880	120404	619112	91120.4	507950	227145	89468.8	328398	197311	78540	243623	149719	232656
1159200	151995	400223	253249	335097	401537	318133	382794	392659	252238	463879	170306	407184	464322	346044	487634	380846	478748	427868	304410	183114	436069	237686	176217	297409	105012	213401	244786	146057	119770	616181	90569.6	505587	227539	88460.4	325708	197123	77968	242008	149815	231352
1160400	153257	399480	252625	332369	402507	315229	379285	389163	252563	459727	168745	405343	461970	344322	484115	376987	476889	423080	302543	181594	433549	236854	175705	295495	104855	213318	243396	145021	118650	611098	90241.6	502218	227904	87763.6	324285	196496	77411.6	239038	149452	231380
1161600	155684	397368	250617	330005	400189	313728	376193	387010	253320	457185	166415	404000	457791	343162	480296	373903	473812	420123	300869	179703	428421	236610	174585	292276	103844	211430	242620	143836	117852	606623	90194.4	499357	228815	86674.4	320890	195059	76384.4	236902	148543	230534
1162800	155834	396536	250183	327202	400831	312061	374192	384116	254842	454978	164972	402312	454886	340798	478581	370530	473638	416535	299155	178106	424988	234399	173995	291116	103231	211183	241059	142784	117322	604614	89055.2	496867	228280	85844.4	318470	195314	75632.4	234990	148599	230553
1164000	157158	395070	249059	325078	399041	309646	370382	380882	255533	452330	164082	400097	452052	340201	476494	366991	471224	413269	297274	177655	421169	234742	173873	288940	103142	210027	238682	141347	116540	599566	87859.2	492235	228256	84955.2	315740	194904	75358	232489	147966	229519
1165200	158895	392126	248111	323382	397317	308557	367838	379034	257436	451565	161504	398695	449507	339020	473408	364733	469200	411373	296160	175823	417192	233444	171456	285187	102247	209392	237484	139934	115616	594626	87697.6	489016	227528	84216.8	312484	193876	74678.4	229895	147620	228411
1166400	159680	392620	247838	321476	398432	306706	366631	378030	259640	448506	161249	397332	447183	338552	474142	360877	469878	407749	295605	173943	412237	232018	170738	281351	101565	208003	235384	137638	114000	588570	86606.8	483966	227898	82958.4	309060	193903	74335.6	227521	146226	228236
1167600	161630	391168	247266	320425	397306	305393	363634	375740	260994	448726	159616	396897	444342	337531	473126	358483	468642	406249	294375	173685	407716	230638	169389	277536	100341	206827	233695	136305	113647	584440	86097.6	481055	227603	81968.8	305874	192372	73717.6	225407	145509	227754
1168800	162325	390860	247892	319669	400493	304911	362022	374614	264452	446312	157952	394516	443329	337122	472503	357224	468951	404613	293902	171240	402504	230137	168283	274171	99959.6	205199	231765	135052	112435	580847	85725.6	475870	226196	80909.2	302272	192166	73690.8	222972	144996	227467
1170000	165007	390971	247272	317550	401876	303325	359415	374353	267373	446680	156956	395112	441202	337609	472393	354789	468576	401259	293764	170895	398260	227828	166452	270177	99388.4	203488	229260	133016	112248	572819	84884.4	472038	225933	79648.4	298520	190196	72896	220460	144144	225674
1171200	167052	390566	247443	317944	403579	303594	359365	373712	270388	447882	155247	394358	440994	338223	473144	355360	470436	400520	294518	169881	393248	225378	165122	266577	97977.6	202498	227297	131065	110809	568406	84258.8	467947	224518	78178.4	294758	189440	72840.8	218372	142900	225227
1172400	168697	392146	248423	317693	407224	302770	357869	372214	274396	446614	155920	394315	441875	338228	475732	354173	470020	397830	296072	169279	388080	223476	164181	263144	97588.8	200435	225145	129600	109708	561816	83536.8	462446	222796	77433.6	291736	189471	72994	215248	141916	225715
1173600	172287	392675	248104	315271	410456	303104	356542	373102	278572	449716	154882	395459	441710	338560	475992	354870	471607	395949	297166	169692	384795	222496	162660	258753	96067.6	198092	222576	128012	108398	555880	82810	458149	221500	76617.6	286122	187038	72741.2	212266	140521	225171
1174800	174186	394456	249663	316206	415963	302944	357773	373913	284287	450770	154108	395118	442657	340180	477014	357558	474681	394101	298388	168762	378858	219965	161264	254862	95309.2	196050	220295	126496	107385	549720	81920.8	453896	219614	75344	281818	186366	72512.4	209805	139867	222507
1176000	177090	396291	250937	316460	422714	303386	356558	373563	289900	452856	155080	397340	443489	341806	483283	359829	477337	393981	301443	168746	374399	218180	159353	250551	94097.2	194104	218145	124791	106571	544305	81002.8	449019	217540	74574	277698	185300	72992	207265	138860	220021
1177200	180370	398787	252512	317125	428290	304623	356924	375542	295209	459027	154229	400040	446862	345242	484839	362238	481961	392891	303153	168804	370058	216917	157736	245788	93325.6	191316	215431	123072	105490	538804	80162.4	445059	215947	73686.4	273598	183495	72374	204183	136996	218090
1178400	186325	403104	254956	319079	439156	305383	359081	376421	302539	460836	154387	401612	450084	347676	489083	365218	487669	393210	306329	169299	364452	214426	155444	242042	92440.8	189996	212494	121921	104260	533102	79476.4	439606	213277	72563.6	269534	182091	72354.4	202292	136200	218115
1179600	189804	407210	256147	320880	447440	306535	359022	377700	310037	466088	155131	405376	454716	350555	495088	367811	492463	394555	309731	169979	360263	212327	154159	237996	90615.6	186746	209072	119548	103326	525976	78523.6	433898	211234	71722	266059	180350	72735.2	199568	134627	217309
1180800	193909	410548	257760	322270	457260	308194	360815	380173	317836	472061	155789	408631	458541	353552	499064	371074	498751	394161	313834	170353	355405	210403	151793	233878	89436.4	184586	206312	117920	102367	520323	77857.2	429721	208139	70209.6	261207	178272	72462.4	196702	133505	214895
1182000	198316	415646	261723	324978	469460	311413	362766	382422	326851	476221	157248	411936	463477	356491	506558	376422	506099	395482	317615	171246	351124	207548	149534	229871	88396.8	182446	203918	116178	100848	512342	76783.6	424664	205506	69549.6	256802	177344	72668.4	193747	131905	213032
1183200	203854	421989	263292	327390	479561	314224	365432	386258	336009	483906	157620	416859	469398	360017	510653	380852	512771	398341	321855	171814	347129	205759	147314	224846	87158.4	179000	201134	114260	99620.4	506380	75967.6	419260	202114	68269.6	252586	174939	72692.4	191480	130264	211000
1184400	207910	427932	266905	329260	496644	315756	368196	389989	345210	490337	158672	421018	475394	362271	516926	385906	522334	399809	326918	173244	343529	203276	144960	222369	86336.8	177240	198616	112946	98395.6	501585	75229.6	413286	198992	67836.8	248242	173204	73180.4	188222	129409	210538
1185600	212488	435635	269695	332575	508891	318763	368246	393079	354121	495733	160067	427707	481091	366429	523645	390794	529793	402115	332106	173768	339242	200977	142870	218643	84447.6	173702	194670	111092	97512.8	495252	74414.4	408372	196272	67181.6	243841	171045	72600.8	186205	127768	209537
1186800	218430	442171	272788	336199	526576	322225	371356	398003	363708	503602	160849	431671	488291	369944	528770	396613	538244	404965	337536	174661	334273	198750	140506	214607	83366.8	170600	192503	109691	96507.6	491340	73800.8	403752	192784	66536.4	240078	168042	72569.6	183202	126423	208032
1188000	222818	450094	276422	339383	543347	325013	372294	401079	371844	508526	162942	437851	495005	374084	535000	401333	549826	405341	341643	175468	330996	196167	139217	211440	82572.8	167963	189560	107872	95180.4	485015	72503.2	397723	189510	65845.2	236209	166085	72888	180886	124699	206142
1189200	228282	458278	279110	342813	555257	328145	373224	404443	381409	514361	163685	444368	502755	377839	540633	407068	559066	408461	346550	176780	328618	194614	137019	209694	81669.6	166360	189557	107996	95577.6	485614	72498.4	397706	189854	67041.3	235698	169111	74624.4	180979	126322	198938
1190400	221892	467132	287359	353438	526924	336383	364668	400597	367664	496863	171882	438329	495497	370574	530357	410564	554746	411687	353613	183842	323698	200022	133994	210789	83331.2	169738	198510	110691	97896.8	479149	73261.2	394031	186343	69542.4	227640	174528	73621.6	172283	125195	183810
1191600	194367	458324	293819	356057	460708	328185	328075	375037	321930	451967	173211	406841	459248	335477	488487	389735	511873	392910	338263	182416	295253	189942	119580	197316	78354.4	161206	190632	103008	93178.8	436978	70280.4	354358	167842	66559.6	201763	165787	66508.4	151718	112678	154484
1192800	156364	415903	274048	331945	380791	296110	276359	327878	258156	391538	160802	352882	401128	287290	425741	348480	449174	355769	304280	170793	253505	169684	103308	175263	71041.6	145947	172206	92929.2	83510.8	390830	65425.2	313649	150950	61271.2	177764	153791	61496.8	135510	101889	132822
1194000	136371	384585	262238	313067	347640	275630	252202	304598	232267	360743	152829	329760	379180	263292	395644	326407	425645	338870	284964	166606	230933	157851	93538.8	162675	67200.8	136958	161334	88448	78756.8	364914	63028.4	289438	142092	58974	164030	148898	59443.2	126343	95593.2	121063
1195200	128641	372402	256189	304512	334519	266374	243142	293530	225070	345277	149703	315103	364945	249991	378704	315839	409682	329418	274246	165724	219396	152025	88812.8	156116	65173.2	133066	154032	84898.8	76496.8	347898	61945.6	273531	135794	57772.4	156745	146570	58956.4	121530	92599.6	115642
1196400	128878	367574	253411	302048	332320	262678	235476	287428	227178	336868	148493	309661	362618	245753	375144	314678	408581	328236	274388	165895	215630	147755	85248.8	152262	63458.4	130285	149328	83270.8	75072.8	337452	62112.8	265870	132943	57806	152133	147178	58687.2	118481	90702	111762
1197600	131472	365724	253027	301479	339695	262998	235739	287733	236486	337332	149083	310456	361357	245780	372855	314869	407901	329059	274755	166449	212318	145449	83964	149678	63080.8	128993	146356	82560.8	74420.8	331462	61347.1	259417	129584	57745.6	148876	146106	59302.8	117483	89256	111578
1198800	137067	370416	254475	305168	349707	264719	233105	287067	249447	338788	150128	314684	366380	247413	377005	318427	414428	332376	278260	167832	209653	143486	82096	147583	61993.6	126956	143908	81937.6	73190.4	329380	60842.1	257741	128813	58300	146548	147311	59476	115954	88656	110825
1200000	144688	374608	257253	308139	370891	268077	236542	292282	266024	346047	153051	321902	369834	250849	380459	323648	420707	338543	282969	170356	208460	143716	81771.6	147012	62187.6	125172	143240	81864.4	72799.6	327258	60518.4	255769	127965	58682	145389	147277	60671.2	115749	87626.4	111618
1201200	153536	384224	260040	314146	389582	270535	236285	295868	278063	350091	154223	331060	377274	254774	389016	330290	432281	344614	288293	172511	207971	142420	80636.8	145426	62677.2	123956	142729	82268	71900.8	329346	60168.4	257226	127743	59382.8	144340	147463	61310.4	115283	86480.8	111240
1202400	160884	392949	265356	319323	415614	275199	240806	302026	292781	359044	156966	340523	383988	260091	395330	335874	442036	353052	292400	176307	207453	143375	80781.2	145983	62817.6	123983	142696	82372.8	72329.6	329795	59971.6	256668	126627	59774.4	143710	148005	62669.2	116071	86374.8	112251
1203600	169338	404306	269062	326528	437351	278850	243274	309995	305684	370871	160278	358796	403846	268777	417724	350504	474262	376893	308420	190822	215637	153994	87976	154559	69893.2	131987	157614	93448	78092.4	386274	65964.8	304480	151366	68789.2	172479	169730	77813.2	145605	102935	151380
1204800	243404	539678	356764	399784	682617	352027	350245	435018	473856	536188	213060	542336	583160	375256	587912	461170	677146	518558	407432	251102	295594	193533	118564	200626	87914.8	162208	190763	114122	96570.8	471866	78468.8	381092	181400	79183.2	207340	185446	86940	172887	120816	190967
1206000	352672	615625	394817	438257	891133	393347	417573	496496	631534	632218	227880	610594	638081	438631	631278	488058	727632	527190	426471	239868	314423	189084	124996	202798	84450.8	158631	183266	111389	95560.8	460642	79081.6	376728	174360	75760.4	204805	171607	83918.4	172712	117894	194619
1207200	377722	589215	365424	422336	944541	387789	432624	486228	655880	651422	211852	614018	635688	449952	629416	480161	725559	511312	418947	226425	303564	180756	124966	192174	80151.6	150486	174131	106480	91098	442101	77492.8	364018	167091	71657.2	196382	160255	81097.6	166988	113782	186932
1208400	378028	581957	348449	420465	956711	386060	436956	478685	641893	662300	204474	618354	639980	454675	634027	481258	728941	506568	419130	225492	286694	174349	123626	183186	77432	145871	168304	103203	88155.2	422261	74722.8	349914	158853	67889.6	187082	151640	78013.6	161916	109765	178414
