# Supplementary material for: The singularity response reveals entrainment properties of the plant circadian clock
Source: Nat Commun. 2021 Feb 8;12:864. doi: 10.1038/s41467-021-21167-7 (PMC7870946; doi:10.1038/s41467-021-21167-7)
Supplement: Supplementary file 4 — Source Data [file 41467_2021_21167_MOESM4_ESM.zip › raw_bioluminescence/PRC_measurement/4h-10C (Figure 2, Supplementary Figure 4)/-10C_36h_T=30h.xlsx]

## Sheet: -10C_36h_T=30h
time (second)	CCA1 No. 1	CCA1 No. 2	CCA1 No. 3	CCA1 No. 4	CCA1 No. 5	CCA1 No. 6	CCA1 No. 7	CCA1 No. 8	CCA1 No. 9	CCA1 No. 10	CCA1 No. 11	CCA1 No. 12	CCA1 No. 13	CCA1 No. 14	CCA1 No. 15	CCA1 No. 16	CCA1 No. 17	CCA1 No. 18	CCA1 No. 19	CCA1 No. 20	TOC1 No. 1	TOC1 No. 2	TOC1 No. 3	TOC1 No. 4	TOC1 No. 5	TOC1 No. 6	TOC1 No. 7	TOC1 No. 8	TOC1 No. 9	TOC1 No. 10	TOC1 No. 11	TOC1 No. 12	TOC1 No. 13	TOC1 No. 14	TOC1 No. 15	TOC1 No. 16	TOC1 No. 17	TOC1 No. 18	TOC1 No. 19	TOC1 No. 20
1200	301574	246419	161476	391178	220311	136696	187381	353331	173296	374738	189366	191469	143118	184408	232647	190717	314882	27029.2	306311	148540	22532	33286.3	53230.4	29892.9	44683.6	42009.6	56404.8	24762.1	44111.6	91711.6	80650.4	54014	33077.9	35017.6	54240.8	105290	33456.8	42219.6	38993.6	30383.3
2400	397184	298376	202945	546100	269112	171589	236938	348932	237340	463835	238535	243705	186564	234748	296783	288854	411800	39456.4	426854	195593	21333.6	35214.6	60874.4	31251.7	50508	44212	59751.3	27785.6	45476.3	86084.4	74489.6	55326.3	33204.4	37292.5	50750.8	111828	34114	43216.4	41472.5	33060.4
3600	500164	375658	257860	672137	333565	209922	272364	346864	295141	530640	293448	284570	226637	315334	364546	356968	516450	59925.8	553200	236880	20832.5	35481.2	65345.4	29979.6	47645.2	44167.2	56418.8	25485.8	39310	77615.4	73896.4	54867.2	31074.6	32854.4	46194.2	106652	32143.2	42812.9	39434.8	31797.1
4800	561276	416343	291535	701018	375585	229523	313560	335994	310856	558805	328379	308653	252229	346086	408980	375466	564442	70917.6	597496	264500	19694.4	34695	63264.8	27757.5	42619.6	42672	53878.3	22814.4	36194.6	70806.8	73145.6	54618.8	29353.6	31076.7	43433.2	98773.8	29054.8	40472	36442.9	28796.8
6000	583538	440613	315160	725716	384009	233499	339775	324433	313637	573520	348085	332384	273032	345461	424828	413358	572222	73482.5	632096	274778	18454	32673.2	58917.1	25418.8	38855.4	40768	50153.2	21304.6	33048.8	66495.8	71620	51739.2	27484.2	29547.2	40536.7	87983.6	25911.7	37569.6	33597.2	25812.5
7200	565650	438911	313448	705921	375330	219390	335698	305277	292452	575324	343820	345467	276180	316245	424381	430261	554904	74448.4	610132	266142	17204	30292.9	53238.8	22379.6	36272.8	37685	47091.6	19587.2	29811.3	62721.6	66407.5	47342.4	24885.2	27494.2	37405.2	76402.5	23544	33761.6	30370	22768.8
8400	512766	422441	302589	658875	351474	196254	314727	279132	263238	552829	325851	336384	258460	285572	412443	389016	520804	72512.9	561461	245740	15470.4	27597.2	48677.9	20124.8	33630.4	32896.8	43867.6	17818	27331.2	59690	61828	43230	22848	26572	34210.4	68222.4	21701.7	30697.2	27875.6	20896.3
9600	467021	398667	293212	601692	325770	174272	290585	253656	236324	512152	309346	308375	237114	264173	392040	354914	483639	70360	515104	229065	14631.7	25166	45862	18653.3	32150	29854.2	42476.4	16949.2	26078.3	57525.2	57985	41232.4	22097.9	26076.8	32839.2	63365	20553.2	28945	26452.4	19415.2
10800	441387	372978	280478	544120	303482	159904	265477	235305	217586	471041	298394	278862	216663	247045	370574	325921	444286	68597.5	472218	215276	14337.6	24216.4	43294	18150.4	30778.3	27793.2	41207.9	16166.4	25625.6	57445.4	55118	40131.7	22083.2	25739.2	31828	60696.4	19957.5	27478.8	25868.3	18747.2
12000	423569	346249	266420	492984	284060	148476	241408	218894	205294	432188	289815	250764	197992	231818	353461	300933	408496	66821.2	440800	207698	14278.8	24247.2	41337.2	17924.2	30815.2	26717.5	40634.4	15983.8	25508.8	58400.8	53377.1	40153.6	22307.5	25677.6	31708	59856.7	19669.2	26742.9	25632.4	18577.2
13200	406830	323970	248371	453759	264271	140258	220366	205910	195709	393585	280288	224752	180268	220283	330448	281304	376097	64415.6	415722	199657	14221.6	24581.3	40653.2	18297.6	30951.7	26349.2	41282.9	16071.2	26183.6	60085.6	53562	41133.3	22700	26244.2	32468	60044.8	19651.7	26114.8	25876.3	18938.8
14400	385011	299108	229804	417683	246795	135381	202220	192607	188123	363327	270735	202413	164852	210676	301971	266640	350272	61904.4	393974	192947	14512.1	25038	40827.5	18728.4	31608	26544.6	42355.6	16483.8	27208	62126.8	54728.3	41478.8	23319.2	27021.6	33950	61186.8	20096.8	25755.4	26371.6	19397.5
15600	361874	281200	216221	388151	232147	129924	187506	178519	179746	332806	262110	185343	153730	201215	273133	254943	328053	59016.8	365924	183534	15086.8	25949.6	41352.8	19760	32725.2	27033.2	43988.3	17141.2	28089.2	64123.2	56645.6	42629.6	24324.8	28195	35781.2	63441.2	20607.6	26066	27490.8	19894.8
16800	343341	265251	203945	361025	216324	123834	173892	167130	172780	304629	251530	168787	143222	192722	250484	243117	309015	56818.8	339467	176061	15694.6	27243.6	43025.8	20844	34147.6	28642.8	46620.8	18001.3	29611.6	67137.5	60198.8	44336.8	25408.3	29936.8	38711.7	66672	21347.2	27347.1	28676	21352.9
18000	326546	249912	190822	333174	202724	118928	161379	156177	165974	344473	243593	155287	134772	186698	231760	229934	285635	54907.2	314436	165928	16876.4	29032.1	45250.4	22365.8	36413.2	29997.6	49798.8	19039.6	31830	71072	63983.6	46392.8	27607.6	32312.9	42265.2	71038.3	22751.6	29092.8	30525.4	22528
19200	309810	233491	181564	309541	193442	114546	151130	146210	160858	326096	235989	143948	127445	180584	215631	215841	258219	53055.8	289548	158962	18301.6	31038.8	48130.8	24603.6	39059.2	31931.2	53671.6	20766.7	34378.4	76386.7	68952	49188.4	29931.7	35572.8	46180.8	77274	24421.3	31862	32937.2	24414.2
20400	290803	219907	171744	289244	182978	109319	142433	137516	155286	302912	228188	132921	120127	172515	202275	203222	232423	51150	268673	152021	20144	33368.3	52043.2	27760.8	42154	34713.8	57948	22250	37304.6	83384	74632.1	53334	32842	39516.3	50481.2	85615.8	26763.2	34958.8	35638	26861.6
21600	271174	207085	161736	273330	174794	106384	133141	128632	150142	281801	220060	123999	113653	166990	191690	192036	207702	49729.2	251534	146146	22511.6	36493.2	57040.8	31224.4	46445.8	37872.8	63931.2	24950.4	41561.2	91527.5	81292	58035.4	36692	43971.6	55774.6	94468.8	29190.4	38853.6	39224.4	29547.9
22800	254676	195609	150712	260055	167614	103888	125604	120519	145753	261984	213776	114362	107940	160249	179499	181263	183978	47965.2	236809	139418	25523.8	40186.4	63473.6	35907.5	51406.8	41910.8	71030.4	27737.2	46006.7	100966	89447.5	63405.6	41879.6	49960.4	61700	106104	32653.6	43400	43683.6	33098
24000	238733	184098	139974	245499	158003	99886.8	118132	111766	140387	241352	205565	103130	101624	154864	165765	169408	165455	46451.7	222064	133171	28932.4	45204.8	71487.6	41218.4	57388.3	46905.6	80086.3	31125.2	51170.4	112740	99068	70950.8	47197.6	57158.4	68220.4	121280	36999.6	48698.8	49152.5	37168
25200	223847	172387	129460	230874	147100	96066.4	110942	104261	135746	225278	198716	92887.2	97108.4	149519	153191	159092	149439	45231.6	206495	126100	33648.3	51008	80971.6	48070.4	64544.4	53006.7	90240.8	35435.8	57908.8	125686	109828	79611.2	54035.4	64916.8	76340.4	139611	41710.8	54100.4	55588.8	41998.4
26400	208467	162559	119607	215805	138165	93246.4	103734	97066.7	130002	211417	192599	84490	91868.8	142892	141715	149519	134057	43879.6	192881	121177	39115.2	57950.4	93355.6	56185.2	73238.3	60338.4	102554	40258.8	64417.2	141767	123011	90970.8	62600.8	74052.1	85006	162346	47805.8	60876	63195	47847.6
27600	192914	153460	110444	202208	129374	90088.3	97482	89739.6	125525	195856	185587	76485.6	87679.2	137245	131732	139188	121844	42886	178378	115430	46359.2	65759.2	107848	66291.2	83077.6	68897.9	116414	45934.2	73388	160740	139354	103690	72475	85012	95085.4	190054	54862	69122.5	71493.6	55231.3
28800	178220	143332	100869	188083	120860	87228.8	91882.4	83884.8	120004	183508	178188	69921.3	83753.2	132424	122525	129410	109768	42118.4	165645	108679	55180	74540.8	127251	79180.8	94589.2	80124.8	133770	53144.4	83186.3	182363	158421	118756	84820	97613.3	106769	224797	63414	77650.8	80959.2	63920.8
30000	166375	133905	92910.4	175973	114254	84540.4	85533.6	78086.8	114981	172162	170446	65004.8	80001.3	127372	113523	120236	98921.6	40762.1	152028	103818	65827.9	84169.6	149733	93836.4	107866	91806.8	152998	61183.3	93564.4	207473	180384	135545	100330	111850	118060	267914	73064	87687.1	92112.4	73898.8
31200	154699	124586	85710	163222	106981	81328	80467.1	72703.2	109581	160848	162250	59517.5	75802.4	123000	105054	112028	90265	40449.6	141442	99808	78078.4	95147.1	175989	111357	121884	105729	176054	70079.2	105345	237506	206486	156073	118552	127706	130650	315227	84151.6	99215.6	103823	85202
32400	142024	116396	78546	151399	100320	79478.3	76321.2	67411.7	103726	152679	155592	54993.6	72980.8	120661	98006	104870	82212.8	39538.3	131057	94717.6	91959.6	107112	206014	131118	138674	121364	200115	80254.2	117845	270338	235161	179226	137534	144950	143345	362687	96091.7	111730	116774	97890
33600	131558	108321	72432.4	139703	95262.1	77672	71369.6	63032	98513.6	144120	147247	50414.6	71160	117674	90716	97862	74532.1	38690	120071	89805.2	106182	119828	236786	151231	156110	138292	224552	90980	131179	306202	266345	200291	157742	162596	154742	406580	109295	128031	130345	110394
34800	122412	100921	66844.6	129492	89803.2	75877.1	67497.2	58554.2	93024.8	135431	138843	46435.2	67975.4	114908	84102.1	90936.4	68620.4	38119.2	110783	85855.8	120636	132472	266957	171527	174222	156075	251880	101882	144203	345733	298882	220114	175954	181142	164468	447818	123197	145351	143062	124791
36000	113918	94548.3	62054.8	120220	84510.8	74456.4	64160	55584.8	88300	128861	131972	42994.2	66082.8	113483	79488	85071.6	63279.6	37893.6	103484	81796	133986	144024	294315	189678	193441	174136	276354	114628	157605	382788	329010	237807	192803	198143	172964	480742	135368	161497	156367	137768
37200	107922	89797.6	58359.2	111685	81068.4	73577.2	61020	52603.3	84347.2	123276	125404	40150	63696.3	111041	74710	79993.2	58165.2	37858.3	94862	78800	146704	154231	316976	206480	209905	189824	298075	125487	170780	418416	357264	252140	209100	215743	178067	507924	148019	179591	167170	149262
38400	101328	85746.3	55764.8	103372	77640.8	72546.4	57757.1	50138	80083.8	116821	118671	37436.4	61455.6	108722	70345.2	76456.3	53707.2	38371.2	88364.2	75736.4	156738	162367	333966	218950	227392	205723	315786	135510	181068	452274	382209	264653	220073	229828	183536	528376	159661	199597	178629	159818
39600	94370.8	80755.2	52325	96332.4	74311.7	71594.8	55480.8	48095	76055.2	112101	111085	35751.6	59652.9	107668	67598.3	72986	50432.1	38834.4	82341.6	72289.6	165562	169858	347266	229711	242839	220571	331831	145078	191808	482141	401089	274198	229084	242988	188022	542241	169595	214335	185444	169642
40800	89200.4	76434.6	50428.8	90469.2	71073.2	71895.8	52691.6	46342	72738.3	107589	103436	33936.8	57624.4	105306	64184.8	68895	47183.6	39114.4	76810	70222.8	171842	175159	355582	235947	253532	230458	343260	152013	199100	501285	415574	281612	235636	252534	190636	552444	178596	228947	193698	177132
42000	85071.6	73153.2	49109.6	84816.8	67006.3	71476	50314.4	44432.8	68739.2	101311	97120	31495	55839.2	102251	60866.7	65116.8	44094.6	39786.4	71710.8	67504.6	176069	180194	359941	240072	262889	238460	353704	158456	206566	516038	424794	288430	240768	260478	192521	557182	184100	243299	197291	183473
43200	79529.2	69124	47089.6	79108.8	62903.6	71085.4	48093.6	43179.2	65932.5	97018.4	90629.6	29854.8	54167.9	100120	58407.2	62572.1	41837.2	39610	67276.8	64631.2	178868	182006	359978	242207	270818	244755	359837	163218	212446	527345	429801	290947	242819	264950	194843	553712	186644	252245	200522	186270
44400	74994	65797.6	45830.8	73583.6	59699.6	71316	46091.3	41726.8	63052	93454.2	84485.2	28062.1	52426.4	96810.4	55517.2	59371.2	39577.9	39703.6	63459.6	62061.6	180239	182816	358474	241798	273538	246321	360710	166119	217611	533840	432260	292336	242990	267588	194380	550739	188900	260492	201142	187461
45600	70454.6	62638.8	44547.2	68528.8	55955.2	70702.9	43811.6	39645	60307.6	87778.4	79006.7	26154.4	50914.6	93237.2	52719.6	56440.4	37156.4	40128.8	59230	60650	179004	182598	356351	239225	273435	246334	359097	166090	220529	536745	433303	293184	242154	268598	194141	542549	192143	267360	202424	186831
46800	66529.2	58988.3	42584.4	64096	52018.3	69535.2	41743.8	38231.6	58079.6	83416	73390.4	24441.7	49282.4	90135.8	49871.2	53492.8	35523.8	40226.4	55574.2	58284	177835	181331	352569	236090	273360	246249	355493	167879	223181	533812	432331	292129	237403	269025	193768	535006	193055	267819	199577	184749
48000	62790.8	55850.8	41225.8	59886.4	48830.8	69470.4	39798	37323.8	55243.2	79490.4	68330	23070.8	47622.1	85891.6	47151.3	50745.2	33532.4	39653.8	52582	55443.3	175877	180359	347605	230803	271090	243992	351828	168115	220850	527530	426175	293755	234924	267505	194200	529639	193300	266611	198899	182136
49200	59254.4	53282.5	40048	55550.4	45248.8	67928.4	37560.8	35275.6	53079.6	74167.6	63700.4	21736.3	45856.8	80644.6	44644	47834.4	31784.8	39405.6	49569.2	53480.4	174745	178378	344429	226298	269804	242025	350769	166914	221628	520310	422180	292793	231880	266140	194953	522042	193176	263947	195478	178919
50400	55143.3	49896	38184.2	52202.4	42322	67270	35833.2	34130.4	50521.2	70257.1	59074	20795.6	44272.5	76152	42567.5	45532.4	30233.2	38233.3	46561.2	51863.8	171823	175760	340266	222996	268352	240101	348006	165322	221278	510185	417484	288950	228193	263070	194135	513594	191431	260070	193769	176776
51600	52334.8	47642.5	37074.4	49045.4	39722.4	67329.6	33799.2	32460	48375	66088	55283.6	19956.4	42595.2	71730.4	40159.2	42950.4	28362	37218.4	43746.7	49501.6	168868	172688	336732	217878	265160	238325	345804	162970	219881	504518	409984	287022	226630	260888	194384	507364	190070	260569	189818	174637
52800	49989.6	44630	35596.7	46396.8	36788.3	66122.8	32036.8	30785.4	47224.8	61045	51529.2	18917.2	40522.9	67260	38174.2	40782.4	26945	36711.2	41127.2	47242.9	166727	171391	334795	214758	262602	235429	344267	160659	217599	499585	404981	284826	225088	257665	194413	501498	188266	258821	187416	171087
54000	47964.4	42042.5	33761.2	44244.6	34234.4	65155.8	30519.2	29777.6	46003.8	58161.2	48727.5	18246.4	39199.6	63622.1	36441.2	38483.3	25760	35964.8	38764.4	45024.4	164098	169167	332133	210932	260733	232506	342460	159103	215775	492096	397209	283238	222045	254336	194903	494659	186215	254705	185034	170230
55200	46229.2	40415.6	32676.3	42225.2	32099.2	64485.6	29130	28862.4	43752	55194.6	45733.2	17669.6	38005.6	59004.8	34477.5	36383.2	24513.3	34611.2	36453.6	43398.3	163169	167191	328109	206878	260564	227140	337891	157165	212818	487366	391918	282070	221776	251330	193360	491681	186109	253694	183246	167494
56400	44956.3	38490	30998.8	41048.8	30199.6	63130.8	27273.6	28410	41565.8	51610	43097.1	16843.6	35919.2	55146.4	32574.8	34687.5	23696.8	33809.6	34800.8	41693.2	162078	164775	327872	205478	258993	224786	334978	155139	209326	483170	388112	280323	218669	249722	192108	484912	184759	251840	180917	165727
57600	43774.4	36433.6	29499.6	40148.4	28596.7	62458.8	26395	28128.4	39272	49157.5	40403.6	16594.6	34887.6	52163.2	31368	33050	23197.5	32317.2	33245.4	39790.8	162117	162292	325578	202176	258126	222777	331573	153992	205850	478988	382824	277324	215596	248439	190051	478450	183122	247253	178642	164022
58800	42588.3	34812.4	28476	39739.6	27303.6	61609.6	25306.4	27635	37381.6	47130	38202.1	16162.4	33382.9	48806.4	30148	31660	22690.8	31190.8	31825.6	38249.2	160081	160761	320568	199946	255388	220207	329252	152828	203054	474253	381828	274489	213713	246081	187977	471801	182222	246253	175820	162035
60000	41511.6	33413.3	27118.4	40280.4	25820.4	59825.6	24313.8	26845.6	35933.6	44612	36249.2	15680	32491.2	46016.7	28956.8	30796.8	22846.7	30407.6	31099.2	37301.6	159393	158782	318716	198625	252780	218525	324637	151507	200038	470277	378639	268269	211076	243506	186162	462597	179976	243370	173198	159415
61200	40023.3	32317.6	25872.9	40670	24939.2	58884.6	23767.2	27191.3	34415.2	44270	35157.1	15866.8	31333.8	44033.2	28397.1	29871.2	23098.8	29433.8	30878.4	36279.2	157831	157484	312683	196374	249766	216208	320454	150651	197024	463815	371914	263374	207616	241805	183489	452942	179425	241372	172075	158534
62400	39575.2	31908.8	25327.2	42495.8	24622	58355.2	23285	27220.4	33829.6	43564.4	34431.6	16058.3	30549.6	41961.3	28337.6	29829.6	23665.2	28142.8	31259.6	35736.8	155896	155161	306777	193259	245632	212704	315771	149102	192465	458359	365555	259711	205688	239398	179456	444013	176148	240340	169527	156139
63600	39506.3	31746	24737.5	45230	24763.2	56908	23559.2	27868.8	32925.6	43699.6	34142.4	16215.2	29813.8	41079.6	28893.3	30328.8	25209.2	27740	32450	35806.3	153589	153360	300248	190971	242722	208851	310374	147745	189944	456387	359907	253590	200901	236770	177309	430611	173871	235354	167144	154160
64800	40074.8	32170.4	24431.2	48812.5	25853.6	57222.8	24335.4	29924	32737.1	45506	34456	16819.6	29765.6	40977.9	30246	31487.5	27287.2	27136.8	34216.7	35990	151545	150485	291794	187379	238713	203951	303014	144811	185133	464004	350811	247314	196090	231521	174689	417009	170449	232908	163825	151524
66000	41180	33348.4	24460.4	54041.2	27326.7	57636	25416	31727.9	33000.4	48104.6	35532.4	17767.2	30223.8	40749.2	32421.7	33378.8	30711.3	27210.8	37673.6	37199.2	147689	147058	283135	182469	234112	198712	294400	142672	181720	453415	345314	240757	191262	227242	170165	401308	166846	230243	160334	148752
67200	43302	35159.2	24867.6	61479.6	29764	57953.3	27479.6	34975.2	34123.3	52026	37385	19073.6	30655.6	41924.6	36122.8	36821.3	36233.2	27054	42882.8	39022.4	144535	144368	272003	177667	229602	194166	285102	140264	176950	440620	336972	230810	184069	220751	165718	382362	161962	223864	156104	144866
68400	46709.2	38398	26083.8	69957.6	34000.8	59701.2	30108.8	39161.6	36057.2	59605.8	40190	21113.8	32126.8	44069.6	41160.8	41606	42961.7	27310	49564.8	41665.8	139185	140464	259024	171082	223278	188558	274752	136557	173221	424884	324821	221321	178525	214328	160700	365217	158256	219706	152463	141879
69600	51935.4	42545.6	28145.6	82315.8	39053.6	61570.8	33916	44684	38757.1	67778.4	44046.7	23624	34076	47258.8	48020	48329.6	51406.8	28149.2	57707.6	45050.4	134008	136464	246188	165299	217217	182238	264736	132166	168041	410783	312773	211057	171203	205875	155705	346121	154176	214199	149010	138243
70800	58197.2	47957.6	30918.8	96111.6	45932.1	64354.8	38158.8	51662.4	42737.6	77675	49579.2	27060	36796.4	51796.4	56824.4	56468.4	63261.7	29809.2	68555.4	49205.6	129550	131640	234272	158993	210196	176349	254415	127803	164479	394466	300651	198340	162457	198026	150299	323962	149731	207030	143844	134244
72000	67038.8	54544.4	35183.6	114779	54664.8	68134.2	44370.8	60050.4	47761.2	91165.2	56198.8	31647.6	40442.9	57083.2	67681.6	66499.2	76298.8	31211.7	81445.2	54912.8	123438	126886	220335	151512	203133	168304	243668	123028	159066	378845	287476	188859	154881	192391	145660	304330	145626	201712	139083	128888
73200	77128.4	63273.3	40586.4	134612	65302.5	73733.6	52025.8	69660.8	54274	106529	64430.8	37214.2	45000	64176.7	80252.8	78566.8	92361.7	34161.2	96175	61139.2	117677	121981	207249	145929	195968	160364	231155	117470	153205	361070	275141	179726	146812	183088	140560	284134	139470	195108	133782	123463
74400	88670.4	73209.2	47156.7	158897	77558.4	80087.1	60100.4	81710.4	62466.4	124606	73959.2	44289.2	50479.6	72499.6	95505	93458.4	112012	36754.6	112942	68767.5	111574	117448	194748	137687	187293	153414	220253	112500	146477	343424	261554	170278	139064	174393	135692	263333	134192	186700	128844	118848
75600	102150	84642.5	55480.8	183768	91679.6	87562.8	70402.5	95372.4	71851.3	147306	85033.2	52567.5	56701.6	81866.7	113210	109160	132636	39994.4	131320	77902	105890	111885	180714	130579	178051	144746	207822	106745	140068	325853	248615	161317	131624	165998	131200	244693	130030	179648	123481	113670
76800	118323	97567.6	65441.7	213850	107416	94524	81894.4	109837	82867.6	170416	98158	62387.6	64297.5	92207.6	132981	127571	156041	43565.8	151806	87595.4	100482	106284	169322	123513	169251	137301	196468	101824	133881	307955	236276	153601	124458	158318	126740	226434	123978	170949	118033	108579
78000	136075	110578	76760.4	243231	124578	103011	94301.7	125119	95109.2	193664	112166	73337.2	72524.4	104160	155932	145096	182881	47588.8	174335	98596.8	96096.3	101135	157758	116871	161985	130811	185598	96867.5	128098	291303	225285	146283	116800	149762	121801	210346	118036	161485	113308	103330
79200	155211	125856	89949.2	276288	143452	111797	107790	141836	110397	221395	127522	85907.6	81586.3	116420	177735	165458	209423	51557.6	198084	110214	90950.4	96618.8	147935	110227	153397	123422	174926	91447.2	121918	275249	213744	137531	110570	141653	116804	196074	112718	153662	107967	98051.2
80400	176471	144282	104984	311190	161880	120937	121798	156788	125314	246197	144547	99090.4	91618	129770	200648	183597	237629	56326	222192	122684	86947.9	91762.4	138986	104296	145185	116576	168897	86277.5	116679	261916	202743	130578	103815	134303	112537	183342	107591	145844	103187	93153.3
81600	198886	161943	120617	344818	179690	130404	136930	173274	140889	271851	161974	114770	101976	142288	225642	205171	269765	60582.4	249492	135633	83066.8	87122.5	130707	98269.2	138820	110831	164027	82003.2	111160	249507	193209	123349	97267.6	127567	109249	170735	102828	137425	98360.8	88122.4
82800	222033	181104	137863	375736	199378	139440	151696	188102	158857	301173	179910	131970	113875	154672	247526	222105	296401	65091.3	274746	149856	79178.3	82376.8	122330	92643.6	131804	104560	157049	78043.8	105710	238508	183602	117154	91547.9	120100	104869	159574	98125.2	130775	94783.6	84191.3
84000	244648	199253	154484	409301	218132	147922	166320	202536	177375	324533	197998	149562	124585	166812	270320	243330	324158	68909.2	299290	163852	75473.2	78425.4	116034	88149.2	125502	99348.4	151584	74405.2	100814	228417	174855	111419	85986.4	114380	100670	149817	93063.2	123465	90905.4	79684.8
85200	264581	216187	171398	437716	235758	157592	180018	216377	195360	349378	217749	168068	137055	178609	293340	258990	350330	72504.6	326580	178543	71837.6	74539.6	109248	83751.6	120287	93784.4	145604	71025.8	95936.8	218887	167952	105253	80254.2	110529	98095.8	140070	88886.3	116948	87247.6	75692.1
86400	282598	231760	189347	465280	253369	164159	192832	230790	214432	371530	235506	188175	148943	188903	311818	276932	366885	75219.2	353988	192139	68558.4	70410.8	103476	79558.8	114008	88974.6	138693	67938	92037.8	210262	159804	102315	75658.8	107162	94478	133957	84478	111426	84256.3	72166
87600	301136	247422	205320	494490	268141	173628	204842	240865	232890	387659	252646	206826	160278	197399	330184	285912	388736	78290.4	374134	205932	64857.2	67336.4	99303.8	75784	109210	84252	131858	64967.1	87933.6	201680	153986	98376.8	71426.4	102981	91509.2	128139	80797.1	104716	80974.4	68920.8
88800	319177	259753	220046	516063	279113	180179	215682	251189	250639	402544	270272	224562	171666	205363	346141	298878	407108	80278.8	394973	218930	63284	64314.2	94178	72572.9	105252	80794	126024	61728	84237.9	195347	148420	93993.2	67275.2	98300	88944.8	121778	77292	100322	77879.6	65909.6
90000	334068	275195	233935	535558	290838	184955	224234	260113	268112	415375	285345	238582	184149	211938	355002	301860	414070	81537.1	414368	230853	60731.7	61810.8	89892.5	69063.6	100784	76811.2	120764	59225.8	81601.2	188309	142721	90500	64498.8	93378.4	86450.4	117000	74336.8	95917.5	75883.2	63314.6
91200	345365	286460	247825	550494	300185	187440	232342	265840	283911	419559	303904	248954	193380	215275	363387	305712	419985	82266	426341	240282	58110.4	59578.8	86004	66424.6	97122.4	73124	115631	57487.2	78323.8	182157	138039	88147.2	61129.2	88417.5	83731.6	112753	71403.6	91471.2	73504.2	61191.6
92400	350470	293866	257964	568468	304820	189381	237943	269789	296639	419601	317050	258781	202573	218250	367004	302633	425564	82619.2	437982	248973	55559.2	57041.2	82946.7	64740.4	93989.6	70382.8	111747	55460.8	75747.6	176967	134487	85614.8	58855.6	84036.4	82272.5	108765	68267.1	87824	72042.4	58831.7
93600	355846	300116	265669	579300	306007	191528	242575	273336	308802	421259	327042	266084	210775	218030	367605	303372	424406	81246.4	448295	256557	53566.8	55268.4	80372.4	63605.8	91784	67814.2	108149	54037.6	73226.3	171901	130827	83576	56245.6	81347.1	80677.2	105463	66008.4	84871.3	70168.4	57171.2
94800	356955	305767	271489	581346	304330	192814	244976	272558	318670	419430	334092	272657	216984	215818	368020	296374	419822	80243.8	451265	261736	52061.6	53859.6	77971.3	62285.6	89855.4	65276	104712	52430	71033.6	167173	127252	81975.8	54684.8	79084.4	78772.9	103038	63590.4	81524.8	68888	55273.2
96000	356484	309295	275192	579686	299356	189900	247395	270218	326412	410711	337295	278107	219982	212950	364519	293950	410993	78568.8	454215	265770	51296.4	52130.4	76740.4	60767.9	88295.2	63596	101947	51530	69421.3	163541	124634	81254.8	53242.4	77834.2	77878	101544	62189.6	78921.6	68380	54370.4
97200	352875	308664	275584	574550	294130	187523	245470	267012	329779	400289	341210	280274	223250	209328	355276	284677	400731	76309.6	455546	268070	50066.4	51295.2	75405	59638.8	86874.2	62027.6	100344	50908.8	68253.6	164486	122858	80198.4	52400.4	77011.2	77082.5	100697	61137.5	77325.2	67840.4	53348.3
98400	346424	305690	272918	562025	285340	185400	243783	263588	331954	391609	344585	282070	226904	204041	342726	279130	385065	74064.6	451321	270088	49755.6	50518.3	74300.8	58537.1	86724	61409.6	99712.9	50308.8	67367.1	161226	121219	80016	51668.4	76124.6	76847.6	99975	60323.2	76482.4	67376.3	53094.4
99600	336892	303254	269521	547383	275663	181608	242708	256768	332066	380691	345321	280706	224626	196453	328084	268161	369058	71426.3	443374	267417	49549.6	50157.2	74433.3	58283.6	85929.6	60245.6	99098.8	50066.3	66774	158915	119405	79589.2	51446.3	76130.4	76132.1	100157	59884	75178.4	67681.6	52380.4
100800	327248	298395	262237	530124	264918	175816	238970	249040	329142	363738	339689	276855	223293	188089	315401	259886	353671	68694	436433	266398	49750.4	50094.6	74641.2	58495	86378.8	60237.2	98651.6	50148	67161.7	158062	119270	80241.6	51613.6	77580.4	76054	101497	59610	74974.4	67879.2	51769.6
102000	316021	288531	253640	507659	252686	170148	232959	241242	326901	347340	330950	268893	221555	179217	300903	246329	338252	66030	424385	261156	51006.8	50097.2	74828.8	58959.2	87037.1	59994.8	98910	50926.7	68342	158630	119646	81713.8	52058.8	79118.4	76820.4	102922	59910.4	74911.6	69109.6	52442.5
103200	304655	279622	241714	486338	239357	164606	226786	232027	320730	333276	321862	259797	217042	171310	284284	236952	316072	63349.6	412268	253572	52455.4	51147.2	76407.6	60264.2	88736.8	61072.9	100504	51887.6	69597.1	159240	120413	83956.8	53398.8	81722	77636	105529	61116.8	75986.7	69818	53279.2
104400	290497	270766	229618	460528	224748	158669	219283	222835	312952	316773	310401	248274	210173	164243	263373	221854	294763	60632.5	397042	243491	54582	52381.2	78800.4	62162.4	91036.7	62376.8	101970	53329.2	71954.8	161071	122301	85919.6	55685.2	85074.8	78767.9	109370	62980	76842	72187.9	54342
105600	275030	261890	218533	436669	210278	151148	211521	210320	304250	299244	299513	236789	204303	156686	244847	211139	277594	58059.6	382354	235007	57880	53962.8	81914	65126.7	94760.8	64107.1	105319	55541.2	75153.2	163552	124593	88772.8	58243.8	89788.4	80993.6	114663	65329.6	78658.8	73950.4	56306.8
106800	260371	250807	206684	408808	196565	144720	202614	199481	293035	282740	288884	223898	196529	150194	228486	197126	260549	55274.8	365798	225569	61873.2	56017.9	86658.4	69622	100233	67412.4	109322	58450	79764.4	167370	127746	93380.4	62052.8	96347.5	84327.6	122978	69288.3	81117.2	78045	58939.6
108000	246510	240615	194783	383418	183245	138340	193802	189032	282740	267766	278377	210864	190288	142401	213659	187650	242020	52635.2	345752	214175	66582.9	58675.2	93037.5	74976	106314	71304.2	113612	62064.6	84337.2	172311	132385	99229.2	66877.5	103632	87354.4	133438	73964.4	83675.8	81216.4	62302.1
109200	233188	228091	182181	357824	169266	131755	184558	177556	270653	251710	264336	196378	181519	134562	196525	173641	223605	50124	325505	203068	71877.2	62075.4	101832	82160	114584	75998	120228	67169.6	90554.2	179063	138590	106603	72605.2	113108	92026.4	147078	79440.4	87592.4	87349.6	66282
110400	220073	214933	169046	332129	155436	124862	174755	165440	257988	235145	250260	183276	174077	126626	181481	163994	207649	47765.4	307332	192719	78624.6	66460.8	112445	90778.4	124372	81731.7	128625	72943.8	98010.8	185510	145553	115848	79537.5	124270	97661.3	166758	86188.4	92170.8	92826.8	70162.9
111600	206946	201976	158524	306348	143814	118380	164824	154920	246124	219873	236390	172530	165390	119884	167030	152137	190693	45472.4	287434	182122	87474.8	72051.3	126199	100583	135024	88725.2	139585	78970.4	105740	195637	154863	127684	88204.4	136635	103926	184329	93538.4	97039.2	100194	75888.8
112800	194943	189525	146874	284012	133301	111558	155463	144332	235732	205827	222172	159973	158149	111384	153578	142700	175199	42932.9	269043	171125	95634.4	78790.4	142492	112096	146389	95936.4	152508	86129.6	114668	208524	165749	140212	98832.1	149722	111755	209320	102261	103174	107937	82592.1
114000	184214	176872	135818	262109	122894	105464	146763	134248	222511	190385	208164	147793	147956	105554	140816	131682	162158	41292.4	249825	161157	105512	86002.5	161160	126559	158902	104254	166469	94088.4	124763	223134	180648	154416	110427	164359	120810	234229	111870	112107	118181	89590.8
115200	173018	165106	126095	240626	113706	99957.1	138391	124301	209576	176990	195098	136534	139086	98749.6	129684	123395	150964	38991.3	232547	151703	116181	93970.4	182985	142789	173945	112494	183417	102578	135837	240115	196054	171193	123750	179860	130185	263595	122274	121502	126546	98253.3
116400	163453	153061	118829	221615	104716	95914.8	129561	114894	197003	164530	182131	125235	130779	93775.8	118536	113527	138389	36734.8	214970	142265	128251	102818	206363	159758	188307	119611	202297	112038	146509	259470	215394	189603	139084	196670	140890	295080	133154	131903	138146	107086
117600	154050	142500	111214	204500	95919.6	90708.8	122284	105675	186388	152086	168383	115256	121605	88321.6	108938	106372	127330	35517.5	198622	134885	141724	113062	232601	177950	205351	125486	223407	122875	158068	281965	236596	208684	155673	215889	151164	326325	144405	144362	146940	116891
118800	144597	132464	102816	188667	88458.4	85888	114693	96784.4	173993	140731	155389	105912	114001	84319.2	100680	98329.6	117738	34211.6	183038	125776	156484	122461	259763	196683	222298	131965	243827	134753	170991	310994	258561	229804	173882	236243	163552	352552	156341	157727	160204	128576
120000	136430	122025	101057	171907	82263.3	81592	107033	88930.8	163233	130765	144508	97100.8	107530	79576	93057.5	92356	108858	32782.8	168704	117352	171632	131878	287520	213834	239603	139859	264359	145894	183749	339634	281490	251124	193827	256885	175731	376792	166723	170480	169229	140472
121200	128614	113532	93521.2	158901	75692.4	78565.2	100514	81758.4	152717	121750	134419	88781.2	100951	74921.7	85394	85950	99585.2	31502.8	155904	109741	185654	141473	313349	231238	256692	147500	287200	158771	195028	370739	305632	271272	214454	281170	186549	397942	177809	185511	185048	152307
122400	121574	105087	87782.9	146649	69752.5	74854	94126.4	74940.8	143425	112983	124304	80918.8	94720	70879.2	79028.8	80402	92357.5	30802.8	143330	102195	200432	150790	338938	248198	274990	155128	307863	170784	209888	401018	332485	291395	231907	307357	197064	417740	189685	201242	194688	165290
123600	114187	96542.8	81644	135135	65052.4	72221.7	88597.2	68997.2	134663	104861	115556	73906	88609.2	67983.6	73536.8	74968.8	85657.6	29387.9	131970	96407.2	217283	158746	362277	262059	295539	162516	326750	183450	221586	433125	360131	310414	247435	328865	210059	432284	199616	215934	206745	178579
124800	107971	89461.6	74718.4	125151	60887.1	70249.6	83708.3	64481.2	125708	98893.3	108083	67098.8	83538	65294	68992.5	70216	79247.5	28541.6	121865	90656.4	232666	166175	380390	272665	310501	169292	343384	195652	233303	465969	385009	328120	262975	347240	219272	445972	209012	231217	217565	189102
126000	102300	83764	68001.6	117440	56613.2	68520.8	79256	59636	117690	92162	101420	61084.8	78606.7	62401.2	63968	65462.9	72902.8	28262.1	113456	86042.8	245448	173758	397046	285796	327286	176114	358675	205677	243265	498420	411178	344324	276992	365591	229056	458492	219070	247656	231366	198449
127200	96744.4	78230.8	62518	108588	52595.4	66839.6	74947.9	55338	109776	86792.1	94971.6	55628.8	73637.2	59828.8	60222.8	61939.6	68069.6	28054	105206	81430	256545	179259	412408	294530	343525	184793	373682	216636	253225	530622	436147	359340	285074	382708	237217	468969	229721	264648	241731	207893
128400	92123.3	72889.2	58817.9	102120	49278.8	65124.6	71290.8	51795	102524	82429.6	89227.5	50827.6	69563.8	57806.8	56698	58356.4	63870.8	27064.2	98002.4	76997.9	266773	183641	423168	300898	358529	192141	385630	226815	260905	559148	457176	371507	294361	397758	243325	477379	238496	279429	251864	215305
129600	87224.4	68115.4	56357.6	96689.6	46119.6	64380.4	67666.3	48732.4	96660.4	77417.6	83304	46727.9	65720	55433.8	53024.4	54846.8	59005.8	26508.8	91231.7	72572.8	275152	186222	427660	308004	367569	198609	396096	235023	268053	584606	476815	379650	301401	412111	248086	483801	248398	295966	261014	220940
130800	82478.8	63932.4	54696.7	90964.8	43044.4	61975.8	64084.4	45125	90624.4	72974.6	77671.6	42546.8	62467.9	52806	49742.1	51243.6	55628.4	26247.1	85336	68675.4	283431	190429	437575	319477	381525	208157	408530	245318	276407	605812	501866	390312	306390	431869	258027	494520	264002	314524	270104	227193
132000	79122	59840.8	52338	86392.9	39967.6	59212.4	61056.3	42188	84682.1	69566	74554	39877.6	58852.4	48814.6	46917.2	48142.5	53680.8	24974.4	81397.1	65077.2	295474	194062	446004	328835	397315	224018	428675	255687	291174	627610	537422	406242	310201	457539	274915	514161	278726	328467	275324	228303
133200	76320	56411.6	48555	82464	37167.5	54916.8	56030.4	39210.4	78701.2	67310.4	70465.6	36690	53918.3	43890	43405.8	44062	50721.6	21855.6	76445.2	59727.9	297744	191963	423252	325957	392609	233778	431410	253037	297338	607460	556163	400006	294542	471270	280335	512599	279527	326511	267756	216515
134400	69947.2	51455.8	43141.2	76945.4	33086	49468.8	50693.6	35798.8	70490	61599.2	62443.8	33336.4	48077.2	38809.2	39246	40117.9	46155.2	20570	69992.1	53250	287985	183083	393250	311497	373308	233960	415076	241090	292875	570126	547005	376341	277241	460684	277706	489891	268470	314550	253165	201068
135600	62685.6	46103.6	38160.4	69562	29144.2	44632.8	44216	31695.8	62072	53744.6	55070	30000.4	42329.2	34461.6	34788.8	35898	40564.2	19046	62900	46317.1	266774	169853	356348	290746	342150	223313	385505	221107	274940	517613	507977	340260	255688	426507	266079	451030	246647	292850	234238	185025
136800	55980.4	40698	33873.6	62072.5	25809.6	39967.9	37906.4	27932.8	53608.8	46850.4	49371.7	27209.6	37037.2	30646	30734.4	31845.8	35039.6	17332.1	55162.8	40050.8	240285	152376	314958	265158	301220	205813	345192	195574	244319	461808	450869	299354	229968	374991	246636	401239	219169	264672	209496	166434
138000	48254.4	36537.2	30154	54792.8	22793.8	35958	33096.3	24708	45261.2	40761.3	42457.2	24279.6	32163.2	27773.2	27265	27722.4	30653.8	15372.4	48330	35162.8	209209	136858	273554	238217	260035	186868	304790	171856	210995	408491	394402	262060	204352	319510	223406	350088	191619	235924	186030	148165
139200	41990.4	32218.8	26708	47825	20224.4	32675	28572	22140	38850.8	36463.6	37848.3	22102.8	28615.8	25343.2	25181.2	24771.7	27949.2	14019.6	42627.6	32571.2	186140	131228	257129	220631	242224	176940	290233	163668	189850	400771	370320	249495	197900	291286	217822	328787	186673	232114	177621	147308
140400	39330.4	31661.7	25840.8	44690.8	19593.8	31805.2	27532.5	21267.2	35952.4	34903.8	35518	21193.3	27674.8	24214.6	24463.2	23122.4	26922.1	13564.8	39808.3	30890.4	171814	124917	246828	211023	231650	171444	278560	155871	176913	394406	353987	238014	195564	272449	208208	312230	179941	229459	173245	148755
141600	38040.8	30709.2	24810	43329.2	19110.8	30720.4	27082.8	20913.3	34154	34040.4	34040.8	20629.6	27434.6	23878.8	24083.6	22180.4	26425.2	12842.5	37740.8	29841.3	162556	120457	239258	205826	224371	169536	270937	148780	170290	384047	345210	231777	192036	261119	199412	302420	176618	227508	171894	148749
142800	37661.2	30098.3	23803.6	43253.2	19176.8	30299.2	26884.2	21338.8	33411.7	33694	33473.2	20332.1	27432.4	23954.2	24262	22181.6	26422.9	12719.6	37036.3	29485.6	158284	118097	234258	203016	219896	168859	264148	144943	165720	375761	338412	226740	185164	253232	192060	293799	174304	227366	170739	146777
144000	37846.3	29572	22656.7	43834.4	19511.2	30191.3	27423.2	21849.6	32928.8	33930.8	32926.8	20622.8	27739.6	24206	25350	22556	27287.2	12907.5	36717.2	30320	158197	119395	235306	204975	222437	173388	264405	145584	166151	375759	339332	229205	179464	253896	188064	290809	176128	232279	169584	143951
145200	38309.2	29662.1	21554.8	45266.3	20290.8	29910	27778.3	23055.6	32732.1	35510.4	33340.8	21330.4	28633.6	24947.1	27554.8	24041.3	30210.4	14175.2	38880.8	33470.8	172902	132740	272450	229191	262313	199919	313110	175427	199439	477339	423764	291831	229080	326524	221876	385073	236710	312168	222226	196614
146400	52768.4	41477.6	29759.2	65257.6	31299.6	41579.2	42796	36558.8	49321.6	56086.7	48272	31575.2	44781.7	35955.6	43960.8	38781.6	48177.2	20190.4	58530.8	52412.9	252992	197134	409096	310938	399618	262943	444324	251260	296846	677114	579347	389387	295032	461033	242134	488769	306187	399011	277094	220004
147600	71909.2	53746.7	35941.6	92187.9	44238	51156.8	56952.8	47044.4	62332.1	72922	59622.9	37699.2	56346.4	43400.8	55428.8	51093.8	60687.6	22772.4	68647.9	59488	282138	196916	407688	318905	418462	268623	427961	271499	318432	659897	569080	397071	285083	469642	237260	461570	304022	399453	265642	203874
148800	78560	55804.4	37265.4	100410	54427.5	55694	61659.2	50011.3	61145.6	79543.8	63120	38598.3	57597.2	47515.2	70827.5	56332	69350	27012.4	72729.2	62394.6	257529	179272	384690	288297	399295	250816	385135	266935	294405	603092	523140	371083	260870	451101	224010	410151	283171	376808	243875	185879
150000	82697.9	55492.4	40068.4	101722	61239.2	58930	62427.6	50130.4	61267.1	85172.4	65562.5	41040	60308.4	51403.2	85407.2	60414.6	75931.6	30215.4	75814.4	63830.4	220124	163362	350072	252883	369494	229981	349490	258879	268463	555893	484150	344479	228381	430814	213308	366215	260271	348237	228422	168321
151200	86436	55343.2	41928.8	107068	66000.8	61174.8	63351.7	51196.4	61126.4	92114.6	68046.4	44335	62688	57371.6	99938.3	67782.8	81585	34683.6	79779.2	65326.8	201089	151000	316519	226660	331749	211378	324986	242790	251916	522129	456290	318056	203179	403913	202931	340797	242555	326712	219221	155203
152400	92846.3	55602.8	44594	115810	73512.4	64705.4	64994.8	54896.4	61981.6	102280	71980.4	47871.6	67026.3	67116.4	120011	77214.2	93360.4	38478.3	85119.2	68137.6	196841	143154	291137	212213	307529	199522	308385	226475	240457	494936	435047	296262	186758	384853	194853	324544	226033	310080	211438	144855
153600	103970	59006.7	50424.4	130247	88705	71647.2	68733.8	61030	64563.6	117336	78886	53470.8	72347.6	77931.3	146324	89028	109793	42182.4	94824.2	72708	194046	134883	268526	199776	289514	189689	293453	213871	228789	470455	423026	278773	175588	370460	186886	307935	213348	298852	207311	135976
154800	117974	65537.2	58925.4	151974	105812	78914.6	75369.2	70299.2	70214	135106	89178.3	61429.2	81969.6	87560	176766	105317	132934	47477.5	109925	79335.8	187838	129101	251948	188488	277897	180679	280362	206026	216954	450178	414344	266255	167657	356237	180584	290857	203661	289540	201977	129105
156000	133883	73842.1	68314.8	178984	124481	87896.4	84048.3	80789.2	78775.8	155998	102600	71452.1	92720.8	96657.9	209714	123708	159596	52838.8	130203	88612.4	179422	123092	237170	178250	267752	175780	266718	198456	208483	431031	405684	257602	158438	335416	176653	275508	193253	279296	194861	122706
157200	151005	84588.8	78132.1	212784	143597	97046.3	95867.6	93168.3	90302.4	181669	118072	83746.8	106894	102423	240108	145519	186236	56894.6	153397	98506.7	170255	119407	224967	166927	260131	170691	254428	191583	200813	412657	391807	250740	148758	315520	172757	259724	184130	269325	187660	116238
158400	169148	97040	87524	250761	162323	106337	110155	108086	105447	208731	136148	99074	124985	107908	265673	168468	210816	61526	177341	108646	160666	115903	212696	156962	250496	165034	242875	184518	195730	398206	378283	243412	139085	298991	171688	245200	176009	259583	180669	110341
159600	187748	109458	97420.4	289693	180421	114889	125310	124063	122077	236052	156218	115089	144855	114446	290055	190686	237692	64028.8	205286	119914	152516	112372	201386	149208	241116	160132	230434	177890	191259	383285	363052	237011	130350	283009	168417	231317	167683	251250	173946	104916
160800	207808	121642	109882	328824	200425	124157	141929	141779	142060	266218	178266	133512	165632	121478	318038	216113	264627	67082.8	233876	132061	144351	109521	189708	140466	230026	155042	219631	169416	183302	368692	346137	227598	122048	268401	163250	216726	158862	241474	169369	99887.5
162000	228382	136465	123324	371156	222133	131658	160549	160070	163849	290882	201943	153091	186802	128496	343392	239425	290561	70536.8	262269	144950	136649	106068	180167	133034	216830	148554	209605	161482	175175	354011	330243	218649	115564	260456	157173	204540	151966	231584	165705	94808.8
163200	250076	149820	138015	407860	244347	141139	179727	177324	185069	313912	227738	172425	207410	137188	370814	263172	318255	73748.3	292492	159647	129256	102874	170885	126497	205410	143976	200788	153168	167148	340648	314520	209787	109332	249898	152234	192528	144777	219677	161070	90995.8
164400	270130	164083	152984	446910	267243	150922	198933	193764	206001	337793	253415	194108	227696	144036	395718	285545	344478	77120.8	322290	172556	122617	100535	162140	120846	194382	138136	191015	144580	159000	327686	298038	201844	103481	238752	146813	183546	138995	206785	157194	87265.6
165600	292350	179620	167356	487600	286034	159064	216122	210100	226977	353632	278923	213838	245742	149204	415482	300943	365920	81237.5	346208	187165	116066	98628.4	153979	116773	185239	131439	182348	136880	153415	316115	283806	194299	98136.7	227516	142302	174444	133036	195158	153494	83997.5
166800	311125	193772	182474	519789	303004	167129	232613	225118	246421	368310	301344	232001	261611	152926	429405	312885	385955	83912.8	371108	201732	110336	96288.3	146235	112930	176647	126703	176186	129929	146719	305142	269458	187740	93851.6	214261	138782	166613	127540	185058	148248	81290
168000	328605	207769	196732	545968	317369	174200	248073	240066	267821	381769	324109	250402	279130	153674	435634	320752	397078	85144.2	393112	213749	104430	94117.6	139025	109480	169398	121777	169560	123075	140952	294202	253905	182063	90449.2	204413	135694	159562	122854	175831	143963	78070.8
169200	346224	220487	208751	568742	326506	180535	263311	252651	288258	392343	345233	263622	294723	152959	438821	323840	405762	87146.8	410116	226538	99532.5	92161.6	132060	105563	162033	117520	163963	118483	135766	284891	242229	177077	87110	195967	133064	154570	119120	167355	139064	75473.2
170400	358696	230582	220150	586817	332245	185926	274926	264764	307665	401948	363178	282143	306894	152852	438146	325796	411887	87196.3	425603	238647	95333.6	89978.4	126133	103745	156068	113537	159665	113232	130635	276115	232268	172615	84340.4	189347	132298	149637	113643	158586	133553	73408.8
171600	368786	240291	228761	604415	336994	190290	286153	274648	327924	411745	379394	301011	318432	151194	433735	326615	410341	87215.6	438833	249038	91818.8	88492.8	120658	101873	149486	109454	155314	108813	126544	267768	221618	167798	81616.3	184321	129983	146175	109953	151538	129694	71786.4
172800	377132	250204	234460	621933	333219	192771	300630	280334	345952	415617	391556	316620	326720	148263	424918	323839	407492	87189.2	446956	260293	88329.6	86080.8	116763	101057	144935	106282	152405	104788	122877	260225	213434	164371	79256	178654	127874	142716	106175	145102	125560	69098.8
174000	381548	258347	241104	630090	326680	194486	306980	284954	360208	415751	399553	332656	333815	145564	410122	320157	402200	85888	456672	268455	85310	84442.4	113176	101068	140748	103559	148806	102041	119686	254621	206942	160638	77297.9	173445	127319	139347	102516	139050	120937	67675
175200	384932	264526	245678	637361	319318	195000	312233	287374	374319	418182	406518	351340	338133	143140	391662	314661	390932	84426	461036	275041	83003.2	83047.1	110260	100642	136726	101391	146415	98030.4	116820	248994	199955	157246	75592.4	168527	125161	137642	100408	132810	117778	66060.8
176400	386210	270610	247194	644502	309996	194220	314227	287920	385753	417279	412238	363758	341734	142600	374622	306925	377355	82502.9	462761	279668	81696.3	81659.2	108645	100200	133540	100101	144466	96032.9	114754	244843	194380	154915	74457.1	164662	124374	136637	97804.4	128994	114551	64868.3
177600	383153	273344	247687	640963	299179	192452	314629	286244	391144	418066	414902	374332	342924	140834	358102	299543	367705	79734.4	464573	284445	80248.8	80319.2	106696	99211.3	131316	101997	143845	94394.4	113718	241595	190012	152900	74234	161418	124299	136065	96178.8	124968	112744	63824.8
178800	379456	274038	245874	632028	287400	188951	313832	282778	400133	415845	415935	373775	341791	137809	340928	288244	358586	76289.6	463577	285429	79086.8	80008	105675	98450.8	129873	101980	143539	93393.8	113201	238710	185790	151739	74040.8	160484	123698	135778	94732.1	121874	111461	63299.2
180000	373703	277673	242812	616396	274055	184803	311977	279393	404578	407137	411623	382836	338488	133825	323868	279871	344361	73999.2	458158	286873	79032	79893.8	104834	98487.1	128464	100850	143667	92342.8	113422	237060	183600	149699	73904	160087	122199	137358	94602.4	119568	110367	63012.8
181200	364680	278754	240401	599023	260714	181450	306422	273180	406162	399127	404416	383353	335259	129622	305839	268975	330206	71085.8	451139	285475	79624.8	79607.6	105548	98865.6	128225	100409	144899	92550.8	113935	236095	181282	148945	75066.8	161567	122871	138783	94297.1	117636	109497	63590
182400	355321	275666	235558	581683	246598	176594	300338	266365	406100	392864	398110	382159	328801	125210	287681	259473	313244	68583.2	441376	280784	80474.6	80668	106146	99014.6	128295	99913.8	145868	92973.2	115322	236595	180993	148334	76868	165168	122869	142638	94276.8	117114	109514	63758
183600	343205	273304	230141	563647	231540	172734	292862	257985	401502	384234	389787	372152	320494	122629	270961	247766	300476	66139.2	432314	276543	82158.8	81542	109421	99929.6	129944	99609.2	148340	94454.4	117659	237471	180977	149102	79379.6	169836	124460	148358	95629.6	117097	109917	64678.8
184800	330731	269604	226008	541875	218930	168162	283344	250240	395533	380746	379698	368550	311792	121052	253994	238070	289344	63108.8	419679	270711	84853.8	83140.4	113344	101411	131684	100660	150924	95474.2	121295	239561	180988	150630	82148.8	174038	126156	155940	96888.4	117063	111287	66530
186000	317756	265097	218921	524390	205482	163064	274234	240551	388584	371616	370429	363206	301695	118983	236826	225974	276594	60070.4	404886	261925	87721.6	85373.8	118544	104080	134874	101771	155178	97465.6	124939	243370	182505	154261	86870.4	180517	128936	166172	100004	118644	114080	68622.4
187200	304496	261815	211909	505113	190903	156322	264168	231260	378384	358998	357764	354651	290097	116028	224668	215933	263142	57966.8	388711	255784	92256.3	87811.2	125513	107909	137238	104563	160845	100925	130893	247664	184288	158034	92029.6	187648	131028	177139	103225	120482	116700	71277.9
188400	290014	253533	205898	481538	178125	150921	254960	222290	367135	345550	345538	341212	278165	111424	212297	205731	249837	54798.8	374080	246790	98720.4	91914.2	135168	113152	141595	106588	168219	104751	138141	253080	187434	162615	99322.4	195381	134912	192451	108330	123182	120559	74988.8
189600	277700	246967	198784	456863	166624	145188	244753	211127	356165	333506	331420	332564	266431	107331	200886	194636	235869	52962.1	355136	237951	105555	96411.6	146517	120814	147763	109893	176816	109197	145351	261809	191934	169081	108757	206529	138461	210943	114655	126812	124773	79912.1
190800	265474	240778	192932	429725	156504	139611	235502	199367	342490	320382	315460	318144	252612	104792	192489	185434	224721	50782	339313	230312	115892	101187	161076	130730	155520	115050	187946	115670	156453	270382	198500	176711	119534	219986	144122	231489	121653	131303	130650	85182
192000	252820	232880	185593	401409	149191	134890	225213	189541	328387	310200	301867	298932	242116	102330	183308	175313	213253	48165	322579	221032	127373	107852	178688	143279	165040	121283	201268	122930	168212	281462	205242	187520	133343	234059	151563	257379	130973	137481	137640	92487.1
193200	241272	224958	177008	377414	140227	130554	215421	179150	314252	296902	287510	286610	229326	100167	172090	166658	202093	46880	305723	212083	140350	115453	199732	158523	176221	127920	216588	131672	182298	296720	213475	199074	151075	254610	158360	289008	143195	144924	144653	100634
194400	229537	216188	169728	355068	131468	126170	205218	169217	298295	282454	270846	272018	217380	99392.8	161749	158033	192090	45712.1	288936	202779	155720	123427	224376	177932	188939	135812	236156	142908	198731	313155	225890	211442	170500	278088	166548	320151	156110	153763	153420	110556
195600	219769	206179	164298	333331	124771	122338	196368	159942	283768	269378	255859	256095	205178	98916.3	151150	150128	180368	44049.2	271286	193133	173080	132243	248581	197849	204244	146025	256870	155302	215335	334581	240605	224529	192343	303352	177034	355614	172184	163704	162876	122574
196800	209920	196974	157332	315152	119290	117548	186090	149735	267380	256480	241102	242328	192413	100187	142053	142011	170630	42882.9	253245	184019	192213	141644	276193	221342	221314	155555	280902	168540	234126	359597	256115	238864	215954	334249	187405	390257	189770	176979	172772	135048
198000	199063	186605	150241	296312	112177	112857	176309	139726	251496	243928	225088	231902	180354	98942.1	135141	134843	161832	41252.4	236239	175037	211681	150359	304596	244950	240475	166928	306172	184223	254857	385971	274797	252482	245683	366728	199969	422972	206288	191831	182823	149790
199200	189286	175341	143545	278308	105919	108911	167862	131138	236389	232965	211982	218868	168548	95398.4	127812	127551	151222	40330.8	220344	165060	232030	159654	331104	269311	260367	178884	331754	200552	274466	414787	295446	266535	278666	403005	213078	455161	225060	207774	194674	165797
200400	181587	166775	135465	262421	99620.4	104655	159454	122584	221248	220442	199593	205090	157637	89691.3	121866	120567	141894	40052.4	205668	157801	250893	168551	358853	293605	280850	191123	357359	217986	296004	446088	317895	280516	307835	443830	229225	485621	245060	226400	205718	179172
201600	172510	157050	128553	245480	93737.1	101273	154296	114412	206132	208291	186767	191168	147227	85217.2	116785	114927	134266	39896.8	193834	149968	270418	175978	385831	318429	303540	204125	380968	235878	318336	476091	342910	294217	329051	480758	245647	511014	262145	244089	216439	192880
202800	164491	147953	123900	230323	88907.2	97762.5	148327	107066	192923	198882	175414	176166	136820	83117.6	111942	108929	125494	38564.6	181772	141084	287766	184139	407011	339226	325118	215279	403714	252476	340780	509794	367651	309548	352752	519553	261834	536505	281638	262618	226790	206427
204000	157063	140312	118700	215840	83130	94713.2	141418	100079	178178	187927	162379	162585	127818	81307.6	106980	103652	117730	37592	168584	134365	305558	192624	432335	363433	345070	226933	424882	270453	363995	541568	395874	326991	391919	558895	277018	557657	296980	282910	236330	218823
205200	149621	131435	114336	200432	78828.8	92138.3	135711	93969.2	164642	178446	151129	150471	119000	79448	101954	98503.8	110098	35785.4	156167	127256	320152	200876	453030	382023	363142	240039	441404	287899	382321	567314	420423	343978	416914	594104	293119	571813	313638	300235	246847	229947
206400	143576	124025	109247	187744	74230	89922.4	129534	87828.4	152805	169929	141317	136301	111604	77212.5	94535.6	93842.8	102157	34984.8	145315	120709	333238	207652	470682	398123	383070	249906	457241	302953	400112	597885	445204	361116	431732	631481	306341	588555	328224	320923	257060	237370
207600	136737	115916	103935	175016	69766.8	87055.4	121966	82159.6	141428	160698	131770	125277	103678	76019.6	87525.6	89296.4	95500.4	34776.7	137091	115492	345438	215054	486525	413361	401115	260964	470571	319044	421647	621931	471512	379764	434156	664375	319006	602477	339290	339528	265620	243799
208800	130260	108669	99611.2	162807	64877.6	84832	116029	77751.2	131343	152151	124708	116288	97348.8	75190	81606.4	84981.2	89220.8	33672	127301	108624	353898	220846	502149	423315	416508	269301	478852	332429	434235	641783	491487	397600	434858	690878	330823	614913	349368	356352	274105	250998
210000	124148	102028	95318.3	152682	60794.8	82251.7	110530	73159.6	120916	144212	116092	106328	90879.2	75240	75949.2	81182.4	83123.2	33409.6	117611	102799	360181	227506	513674	430737	432556	278407	489642	343959	448043	661088	512631	415066	437716	719620	338718	623715	358297	372922	284498	254838
211200	118083	95262.1	91113.2	141739	56634.8	80123.2	103883	69439.6	111545	135640	108850	96820	85371.2	74297.1	71635.6	77310.8	78586.4	33554.4	109467	97564.8	366547	231532	525024	439168	446065	286844	499058	355622	463935	673679	531814	431006	433366	741350	348585	629216	365219	388718	290434	256951
212400	112089	88982.8	87623.8	132449	53052.9	78346.8	99712	65666.7	102948	129228	101704	88075.2	79882.5	71534.4	68102.9	73814	72902.9	32474.4	101661	91557.5	371006	234023	532977	441909	458608	293462	504250	363256	485690	680918	546152	444974	427948	760305	358216	634246	370180	403670	297994	258796
213600	107013	83035.8	83605.2	124420	50104.8	76240.8	95606.8	61766	95917.1	123300	95627.9	80402.4	75042.8	68809.2	64870	70203.8	67925.6	31537.6	94486.8	86639.6	372743	236924	540493	444283	468068	300822	510638	370309	497830	691944	558430	456725	425278	783640	369357	638286	377210	420166	303897	259278
214800	102200	77927.2	78993.3	116920	46726.3	74046.8	91582.4	58438.8	88867.6	117463	90303.6	73514.2	70615.2	65002.8	62175.8	67336	64198.3	30580.8	88380	82103.3	375064	238800	549688	448510	477569	307637	512952	379309	506182	693645	568831	468033	419535	791873	375124	637609	380794	434693	307236	260875
216000	98205.4	73062	75862.4	110435	44551.2	72172.1	87031.2	55587.6	82274.2	112483	84708.8	68434.4	66878.8	61420	59221.2	64096.3	60144	29672.9	82770.4	77484.4	375463	240433	550678	448881	483458	313283	514071	384751	506771	695677	578074	478661	416123	795167	382248	635813	387784	447730	311909	257788
217200	94290.8	68870.4	72926.4	104830	42429.2	70242	82809.2	52807.2	76785.2	107732	80528	63635.8	63194.4	58883.2	55837.9	61696.4	56822.5	28833.2	77884.6	73745.6	374264	242554	555860	447896	488054	316143	515353	391260	511664	703482	587886	488175	410978	803998	386356	636208	393298	461402	314946	255142
218400	89948.8	64729.6	69866.8	99774.6	40577.2	68390	78600.4	50526.7	71706.8	103733	76568.8	59133.6	60563.3	56930.4	52963.6	59965.4	54161.2	28549.6	73980.4	70595.6	374710	244257	559194	446038	492523	319601	514501	394488	515839	704583	595989	493874	404642	806534	392752	631588	391231	471508	317441	254228
219600	87058.8	61794.6	67262.4	95528	39074.2	67585.6	75538.8	48852	67336	101554	72838	55658.8	58108.4	54862.1	50661.6	58195.6	51523.8	27157.2	70369.6	67095.6	374252	246513	553702	442645	490498	320791	511183	393773	513216	704575	600702	501729	399324	801332	394551	628036	392685	482578	320233	253224
220800	84415.4	58986	64343.8	93201.2	38015.2	65790	72092.4	47173.8	63574.8	98744.4	69968.3	52561.2	56580	53180.4	49160.4	57299.2	50027.6	26917.5	67817.2	64794.6	371523	247916	552716	442373	490965	321300	507789	394026	516714	704902	602635	507731	392760	799762	395058	622488	393947	492232	321068	248656
222000	82571.6	56487.5	60764	91214	37760.8	64183.6	69222.5	46160.4	60285.8	98222.4	67570.8	50635.8	55296.4	52050	48448.4	56676.8	49418.3	26768.8	66004.6	62586.4	370762	247457	553240	439657	486174	321374	501538	395044	517769	697925	605881	512778	380930	787401	397406	611170	394244	497995	321462	246204
223200	81909.6	54835.2	58502.5	91035.2	39234.4	62861.3	67115.6	45946.7	57570	98242.9	66298	49744	55172.9	51455.2	49435.8	57124.8	49419.6	26234.6	64840	60615.8	365820	247461	544752	432991	480338	318060	493846	392540	515944	693915	605320	515558	373514	789215	397102	603894	396900	502210	320689	242121
224400	82146	53930.8	56034.4	92058.3	40560.4	61665.6	65764.6	46521.6	55200.8	98693.2	65718.4	49696	55138.8	51501.7	51712.4	58639.6	51293.2	26816.4	65120.4	60440	362141	246264	538777	428868	474420	316272	485155	391211	514378	685248	606907	517166	364227	791450	395180	591194	389920	504353	317954	237405
225600	83248.8	53057.2	54082.9	94639.2	43619.2	60660	64655.2	48007.1	53711.6	102197	65694.4	51286.4	56218.3	50783.6	56320.8	61933.6	54014.2	26871.6	66425.2	60010.4	355265	243453	525479	420921	464962	312078	472100	383579	508255	676541	604086	516210	354412	778110	394716	576281	388580	501240	316962	234604
226800	86025.6	52925.4	53168.8	100023	47727.2	59614.4	65054.8	50460.8	53084.6	106339	66791.3	53704.8	58864	49617.5	62567.6	65580.4	58541.2	27130.4	68655.2	60465.6	346998	240847	518081	413197	457390	308088	459220	376995	504720	670473	595700	517603	341966	763222	390853	560174	381741	497708	313266	228490
228000	90642.4	53381.6	51325	106121	54016.7	58688.4	65366.8	54330	53344.4	112419	68378.8	57381.3	62024.8	48412.4	71166.7	71334	65724.6	27978.4	73162.8	62030	338794	238038	511438	404385	445558	304374	444916	371405	493395	658700	586267	514476	326000	742369	385814	539232	373647	490147	309768	223048
229200	95814.2	55396.4	52381.2	115861	62401.2	57927.5	67178.8	59192	54405.8	121006	71570	62936.4	67396.4	46868	80976.8	79674.6	74502	29422.5	79382	64002.4	327334	233674	494123	393568	434595	297738	430406	364988	479072	646766	574245	514156	312979	724023	381240	521848	367383	482158	305106	216815
230400	102428	57300.8	52100	127884	72892.5	57283.6	70498.3	66802	57018	130949	76291.2	69915	73769.2	46705.6	93761.7	89747.2	85960.4	32372.4	87719.2	67907.6	316888	229642	478884	383300	421514	293185	414679	356946	468544	633682	561998	512241	296051	702273	372092	500911	356965	470748	298026	210451
231600	111361	60671.6	52640.4	142373	85702	57835	75953.2	75570.8	61466.4	143934	83099.2	78794.8	82616.3	48396	108299	102993	100166	35029.6	98755.6	71926	304437	225134	460438	371704	406642	286119	397913	343638	451083	617199	547470	511573	282763	679716	363926	480602	348933	460290	292721	206190
232800	121778	65105.4	53496.8	160698	100451	58496.4	82427.9	85095.2	67060	157910	90955.2	88399.2	93896.4	50288.3	127222	117806	117288	38675.2	111314	77012	291290	220445	445965	360435	393894	279986	383221	335033	436810	601146	534063	511156	266750	656185	355044	460103	336075	449588	287732	197485
234000	132965	69857.2	54559.6	181168	117015	59453.8	90096.8	98167.5	74044.4	174934	101223	99938	107734	53705.6	151489	135060	137622	42967.9	128008	83382.5	279174	214462	428798	348371	378575	273490	367157	322683	419179	579224	516127	505166	251260	626954	348683	439982	327063	436818	283081	192754
235200	146351	77435	57379.2	207546	136472	61583.2	99175.8	113363	83907.1	193818	114507	113307	125070	57655	177926	153750	160113	47775.2	146920	90439.6	264712	208582	404765	333516	364101	267035	352462	310704	401553	563975	499418	500904	237656	598645	337424	423661	318592	431071	276357	184724
236400	161197	84743.6	62062.5	236426	156782	64118.8	110788	129592	95982.4	214890	130096	127552	144411	63392	209564	174571	185707	53815.8	168274	99592.9	252757	201815	383973	319719	349680	263136	337520	299100	383937	546472	483585	497129	224388	571303	326215	403282	306765	416721	268057	178542
237600	177497	94325.4	67675.2	268643	179084	68113.2	123114	149748	110175	238414	147908	144525	166794	69593.3	242020	198059	212998	59798	193481	108561	240286	194624	363365	304581	335780	255493	322587	284688	365382	528201	467085	487577	211918	545749	315970	381953	295840	402536	261116	172824
238800	194564	104615	74524.2	306408	201265	73101.6	138621	172575	128094	262159	167998	162556	190662	74958	275077	220508	241730	65549.2	221782	119138	228895	189222	349286	292245	326674	254875	316522	278523	356701	517440	459184	494438	203954	530889	318180	375169	295913	404183	256690	167534
240000	211455	116497	80117.6	344466	213786	75211.6	152574	197733	144773	285855	189150	185276	209284	76982.1	298189	238147	267848	68280.8	246417	128725	220401	187136	332141	284491	322155	260234	316808	269143	351257	502635	454969	500890	190973	512846	313897	365190	290949	390680	248010	156572
241200	225196	124657	82787.9	375726	216427	75738.8	159209	218492	159416	291903	204172	198533	218497	75636.8	294938	247256	277614	66064.8	265323	128978	208664	176704	304361	267934	301702	257744	303638	249342	340920	468756	438382	480467	175846	479126	299400	347550	274534	361455	233590	141319
242400	226568	128529	82661.2	392054	215697	74886.3	160250	234873	169243	288927	209467	204202	220814	73338.8	281765	249855	278962	64354.2	271079	123996	192316	161893	272642	247782	273713	247440	282345	223911	315095	426179	406321	438709	159077	432946	274550	319080	248622	325117	211506	123653
243600	220364	127228	82053.2	389480	205879	73149.6	156386	239431	171185	278298	207919	202784	217477	71224	268301	245692	275132	61790.8	266765	116037	169561	144894	237867	223903	240625	228399	253065	193228	279664	381919	364580	386018	140192	377045	244289	287090	215980	283719	187403	107367
244800	209349	121828	80868	371301	198306	71132.1	147988	234666	165404	264813	200488	197084	210070	68697.6	255618	233738	268117	57895	254268	108261	145196	127498	203717	193586	211068	206401	222036	164574	240325	336219	320651	331429	121854	322103	212224	249990	184167	244307	163336	91816.3
246000	195777	114950	79780.4	346623	188910	68556.8	137421	222627	156576	247860	189606	190038	201490	66678.3	248293	221633	260043	56345.2	242770	104056	126163	115186	182110	168600	194434	188521	204592	150707	211856	317186	292160	305670	112959	287033	199250	228714	169878	229616	149473	86546.8
247200	194663	120674	85702.5	345576	194820	71393.3	141988	226357	159013	255332	191307	195426	211362	68472	254994	219539	261830	56470.8	240048	105828	112947	107870	167170	151354	181606	174762	191173	139703	191676	299235	271296	285091	105389	262680	185382	210919	158034	216963	139371	82845
248400	199101	125060	94110.4	357770	204278	75937.2	152149	238815	168886	271392	201942	211576	235158	72576.7	274386	230376	275614	61255.2	252826	112259	107013	103121	159380	141276	176050	165863	181926	134592	179705	290435	255803	271815	99085.6	244574	175264	198433	151021	206323	131208	79058.8
249600	208073	131518	102340	379961	210291	80825	162732	254605	182525	286689	217530	230295	264969	76909.2	292767	244742	296127	66032.9	276197	121377	102544	100406	156475	136610	174631	162890	176780	130976	172678	285084	247934	264269	95040	234188	167520	189276	146972	201060	126236	74715.6
250800	222824	142655	112148	413246	218245	87140	175936	275452	201077	303884	240142	252824	295915	80825.4	309934	260905	317804	70941.6	307202	132768	100418	98758.8	154445	134866	173656	161340	175052	130174	171144	279957	244401	260874	91016.3	227905	161141	182534	146094	198672	122656	71129.6
252000	239968	158703	122992	449885	227184	93132.8	193711	300029	222394	321629	265906	278970	322415	84502.8	326392	276022	340172	76192	343652	147041	98286.4	98249.6	151613	133321	173395	160342	174310	128975	170839	276697	243173	260412	88738.4	223250	157144	178654	146611	197286	119897	69429.2
253200	259100	179453	136014	494131	239157	99958	214700	328800	248060	344870	298074	308230	353725	89091.3	353057	300269	377506	87246.8	400578	174761	102586	104255	166548	144383	194055	173299	199568	149933	199622	330890	284389	325890	110249	273713	192810	222557	193244	253463	152358	94276.7
254400	376117	294952	220427	776495	378031	155953	361621	551420	421296	570581	502994	488195	571495	140149	564532	511064	626875	150944	685816	304997	146027	148634	237386	206422	261493	209388	261647	197197	273763	426369	362369	395848	140620	347040	222673	266747	228850	291660	185511	115088
255600	533197	444355	310799	1118970	506258	204915	521506	769614	611942	741037	698757	619864	748950	173162	660012	638170	744732	176902	917819	397070	152523	149547	230203	213642	260096	202353	248483	195675	279758	405825	339965	370333	137098	340699	217527	254184	228220	275664	181687	109735
256800	574003	497062	344259	1199250	546021	224375	567327	802939	657472	765864	765772	673836	764590	183614	698965	626137	759632	191533	972612	411198	143460	140143	213236	197325	240886	189396	228813	187417	266248	374341	309089	347421	129504	319677	210504	238319	219622	255204	172152	106604
258000	570610	490360	343509	1175220	549391	235175	554501	787899	643544	768108	789840	708899	749052	186456	689683	589633	726422	187503	943192	402113	134595	130357	192601	181352	215941	174216	209363	174913	246625	337780	283217	323057	121344	299601	199303	226768	207036	235706	164926	102228
259200	563990	468765	326429	1125780	531725	236195	528307	754113	616119	750517	784668	728248	708773	188545	665074	570654	696548	178048	880435	394014	127728	121751	178608	169730	196307	158748	194778	161509	225896	310976	261844	301098	114602	282735	185386	218377	192584	214096	157361	97674
260400	564540	446701	320666	1083680	518749	241078	508054	724883	597957	738786	766359	745029	678458	192380	651785	550465	687751	178271	832330	387971	122572	114888	168337	159280	182543	146716	184138	149335	210385	291443	248426	280260	108984	265124	172173	211466	180279	192088	151423	92848.3
261600	564994	438510	328502	1056720	515894	245600	504740	706999	598340	731838	766804	770759	664762	194667	641663	533716	675272	182028	811415	381896	117797	109867	160512	148621	171434	136420	176311	140862	199560	278039	236098	263899	105038	253734	162199	206997	171306	174353	145689	88412.4
262800	564165	443079	341083	1043640	504909	247358	503951	683100	611551	721603	768316	797950	657297	192810	636078	519486	664450	184783	806722	382862	115363	107445	155876	141311	164988	129460	170500	135840	193359	266543	226801	250945	102804	247406	156616	202550	163262	161756	141114	84975.6
264000	561100	449969	351233	1030130	487260	246547	501150	664758	626334	715018	774497	820686	649448	189987	624508	505613	648787	182863	810954	385034	114730	105058	153813	136178	159885	125797	166867	132425	189673	260025	218005	239255	100500	243687	153286	200763	158171	153870	137113	82838
265200	557078	458698	356049	1011930	455722	243555	498574	640601	636624	702447	768679	829066	635269	187950	595256	486454	626608	175694	803081	386656	114053	103615	150624	132058	157750	123754	163218	129744	188751	255194	210230	232221	99969.2	240063	149779	201965	155680	148514	133876	80879.6
266400	544826	457962	356711	984481	418399	238778	491146	612862	634287	685769	746792	826469	611382	185675	556484	466955	604494	166368	787337	389210	115952	102602	150919	129908	155720	123957	162682	128139	188498	252235	206147	224885	99450	237544	147711	204254	153517	144200	130810	80055.8
267600	532495	451963	355977	958460	384211	233528	485992	583722	634035	671552	723233	817676	586675	182405	516563	444334	578553	154669	764936	386746	118009	102361	151575	130027	154822	123300	161661	127251	188539	251920	202046	218178	100927	235946	145802	209149	152584	140974	129743	79164.4
268800	517862	443730	353176	935977	358151	227195	478028	554517	629210	651114	696809	804379	561142	179835	482596	422245	554218	141783	729722	380971	121366	102665	154528	130605	154759	124515	163579	127995	192546	252047	199494	213082	103309	237610	144398	215405	153831	138941	128505	79106.7
270000	499200	430592	348243	899056	336691	219910	465246	525562	619352	627078	673615	790290	533452	174058	454650	401045	530476	131009	700676	374300	126508	103618	159001	133417	155530	124976	165270	129145	196385	253133	197803	209956	106711	240385	143424	221452	155587	137308	128579	79757.6
271200	480149	419137	342199	859034	321154	212992	452618	499678	604844	606798	648976	771038	507795	170091	429594	380012	507576	121843	667423	364003	132081	105677	164050	136614	156985	126738	167491	129602	200010	256182	196667	208408	110878	244598	143545	233043	158097	136786	130816	81517.5
272400	460664	404706	335074	821788	300827	204844	438235	472637	582032	581266	618689	750835	482982	162957	410476	357979	485940	114465	632432	354138	138825	108765	171990	141301	159811	129417	172658	133070	207155	258862	197442	208328	116158	250055	145442	245535	161475	137758	133036	83797.2
273600	439794	389604	327779	779943	282916	197598	421276	445664	552524	561171	587843	723070	457036	157174	390411	339158	460132	108045	600747	342813	146028	112057	180619	146593	163636	132848	177044	136724	213951	261287	199048	208962	121567	257281	148632	257579	165914	138338	136291	86962.9
274800	421867	377155	319049	738514	261518	188748	405993	419511	521963	540573	557403	686129	428154	149046	365956	319823	442508	102375	566437	328826	153345	115890	190403	153203	168853	136754	184048	141114	220977	263406	201228	210943	129366	265422	152714	272509	170928	140737	139534	90372.4
276000	402092	362663	308346	691189	240076	179836	386256	390198	490834	517408	521036	647258	398340	142861	340868	302730	422142	97460.4	532659	318642	163040	120398	203648	161075	175858	140896	192283	146774	232447	265945	205992	213112	137706	276801	156884	286525	176530	143648	143880	95314
277200	383750	348466	299264	641861	223249	172202	369504	365849	462681	496565	489972	604510	371676	134668	315162	285864	399627	91928.4	498274	306202	173123	125011	215931	169509	183274	146917	200888	153492	244206	271148	211107	214944	146563	288804	162897	302169	183418	147538	150234	101008
278400	366456	332932	288960	599518	210308	163914	351883	339686	436772	472495	457269	560766	344585	129275	293671	271664	382156	87222	463216	293998	185186	131847	231394	179170	193274	152414	212093	161752	259944	277252	218128	217857	157694	306100	169769	323405	192238	152949	158192	106991
279600	348120	315455	278497	558837	200091	156909	334082	315187	410478	450794	426148	518646	320236	122824	276962	257462	364423	80593.2	432832	281523	198303	139094	249780	190005	204770	160044	222419	171893	277402	283075	225488	220270	169136	320683	177154	341813	199675	157960	165333	114402
280800	331756	299998	269210	521035	191361	149203	320202	293759	386557	432348	397288	480770	299046	118630	262796	243956	342280	75474.4	403128	267915	211008	146710	267123	201262	218526	168015	234962	184330	293715	292628	235315	225640	182362	341263	184029	362642	210148	166240	174546	121859
282000	315275	285004	258864	487146	181282	141941	304468	273635	363491	411626	367733	446780	277649	114163	254305	231690	325004	71209.2	374098	258531	225057	156019	289009	214703	234318	176834	249635	199352	316609	301857	247182	232325	196590	365399	192806	384938	219944	175288	184155	130276
283200	300315	268938	248245	455554	171826	136189	290115	254999	340351	393580	341146	414942	259284	111248	241858	220392	309945	67631.6	347499	245807	242710	164905	312062	228681	252012	187254	264235	215916	340062	312191	260494	237526	212539	389001	202379	410420	232509	186276	195389	139480
284400	286205	255532	239434	425913	160711	129454	276798	237505	317564	374338	314801	384722	239413	108792	228456	208410	292722	65564.2	321354	235095	259671	176033	335780	245834	270961	197240	281706	235075	364812	326690	276218	245597	230121	418506	214368	441986	249633	200243	207160	148084
285600	272934	242659	229015	400740	150930	123640	262980	219008	293144	355828	290582	377336	221473	107801	215918	198696	276375	64895.2	298965	225564	281717	188163	364965	266577	291291	209709	301287	256822	393271	340504	294725	252853	249104	448413	227588	471570	267159	215435	221127	158179
286800	260234	229223	219141	376096	141988	118798	249745	203487	270380	340450	269626	355158	205652	105401	202579	189398	259217	63137.5	278265	215396	304853	201518	395504	287396	310473	221464	319422	280016	422302	355315	314978	260854	269200	480568	242780	504849	288504	233384	239441	167650
288000	248588	219151	209917	354252	135407	113371	236978	189784	246812	323747	249931	328761	190399	104013	189344	181170	246041	61586.8	257498	206588	328525	216800	431266	312773	334166	233834	343369	305720	455703	374314	338201	270944	291408	517272	260477	540288	311815	253260	257426	177479
289200	236198	206722	200080	331285	129656	109390	224203	174998	226737	309282	231426	304501	177184	102604	178518	171934	233068	58218.3	239932	196336	357351	234262	468090	341013	353888	249255	368060	333914	492394	390367	361848	280509	312889	551346	278295	572592	333871	273440	276338	188225
290400	224836	197008	192708	310673	124439	104512	214495	163992	208840	296209	216130	285861	165644	101025	167686	163810	218962	55425.2	222857	186347	383722	248306	503255	370290	372931	261434	393610	360703	529828	412887	386861	293954	334451	595808	297540	607553	364554	297427	300767	204736
291600	214806	186415	184340	291285	117511	100105	203750	153084	192697	281825	198793	267647	153435	98698.8	159250	155583	207057	53134	207251	178900	411932	261540	543078	401158	393976	277515	420236	393409	568734	432664	416392	308272	355938	641598	319471	642500	394013	322208	325408	216199
292800	205046	176488	176358	273407	111723	97152.8	193431	144136	178277	270411	183616	249362	145192	95899.6	151756	148687	195066	51904.4	193934	170778	436903	271730	577278	432860	410245	293132	445078	421638	599946	450093	442989	321516	372446	686116	341558	674965	422658	348508	350899	229973
294000	196094	167537	169665	258043	105213	93511.6	185169	135043	164756	259612	171536	231768	135899	92671.2	145024	141538	185270	50846.4	179656	161561	458919	284169	612943	464380	429199	307763	472293	449217	638150	470552	473798	339094	389684	735545	364438	708753	454318	379984	377560	240355
295200	188265	158350	160964	242840	99424.8	89986.3	176018	127961	152917	248132	159938	212163	127188	88460.4	138830	135828	175323	50709.6	168985	154331	481655	297021	645763	496751	447195	325514	496469	480021	674539	490086	505665	358098	404220	780536	386798	733811	478739	410083	402952	249801
296400	181046	151072	154904	229715	95141.7	87402.4	168082	121926	141801	238692	150830	195408	120534	85313.6	133460	130069	166290	49546	158580	147028	499427	307188	670128	524311	460790	340981	515827	502293	703213	508382	535548	380804	416192	829865	405526	760396	506043	441898	433255	260023
297600	175237	143911	148494	218442	91301.6	84590.4	160996	116615	132194	229029	141503	179049	113540	84351.6	126917	125802	157316	49770.8	148406	139751	513780	312683	693760	547978	478560	355580	539194	528120	738813	526494	565714	407990	426422	876963	425208	781722	531730	474756	462010	269194
298800	169332	135666	142181	206934	87784.6	82407.2	152936	111253	122221	220730	132591	164660	107893	83513.3	121435	121096	150314	47886.4	140323	133876	527312	318490	714858	567512	489856	372905	557940	550324	769420	541941	594214	432155	433104	908228	439733	793065	548667	503692	484268	279754
300000	164530	129435	137160	197764	84815.6	80569.6	146300	107573	113445	214024	125654	151940	103416	83381.6	115032	116833	142564	45944.6	132262	127942	534307	326568	723435	583455	501485	385108	572230	566303	796903	559048	620901	463485	438742	941874	454744	805326	576611	534351	507032	286375
301200	161314	124086	131008	190410	81385.2	78703.6	139722	104285	104930	206477	119240	140941	99332.4	82862.5	109461	113277	135927	44174.4	125572	122756	542856	337224	737055	596089	515059	400642	584586	583654	825177	571583	645425	493280	440263	967972	464583	814143	589978	558236	524220	290104
302400	157443	117981	125914	183696	78564	77259.2	133341	101808	97744.4	200509	113636	131272	95990.4	83247.6	104825	110342	129769	43195.4	119964	118030	546882	346059	739674	604196	524182	412130	598850	595827	842970	581770	665788	521721	441542	988101	471596	818683	601943	582840	540140	294872
303600	155466	114062	121794	179024	76165.2	75246	128130	99225.2	91710	194733	109227	123272	93702.8	83028.3	100491	108676	124494	42772.8	115043	113904	548730	351006	743573	607907	536770	420047	614736	604764	855579	592896	685014	554081	442258	1007110	479110	821517	614616	606498	549580	297158
304800	152820	109358	116196	174809	75502.5	73466.8	122092	97007.9	86337.6	188205	105382	117520	91254.2	83062.4	97772.1	106546	120086	42976.8	111285	111206	549657	352227	746440	611711	543932	430759	621396	613204	873409	600167	700696	579153	437305	1013140	482612	817350	621275	620878	553396	298997
306000	150979	105389	112215	170247	75562.8	71746	117066	97073.2	81966.3	184421	103117	112277	90308	82689.6	95245.6	105249	115536	42507.6	108302	107316	548361	350636	740083	611210	547820	437191	621850	610805	877280	605329	712010	604525	434102	1011530	485410	813703	628771	636634	564028	299066
307200	149383	103785	108468	168780	77142.9	70213.2	112726	94420.8	77634.4	180194	101292	107835	89660	81524.4	93997.1	105172	112392	42418.8	106074	105078	547485	350378	739926	610064	552467	444307	626485	613173	884732	610499	721149	627731	430280	1011660	487150	810883	628633	647700	571520	296676
308400	148617	100754	103934	166764	79399.2	68781.7	107742	94667.6	74472.1	176956	100270	106307	89638.4	80315.6	93408	106124	110355	40622.5	105580	102856	547069	348650	732167	610034	552417	449459	630117	607734	888066	612639	726136	638638	424207	998267	485150	798108	632018	649342	571681	297026
309600	148156	98088.4	100719	166606	83462.9	67590	104725	95497.6	72513.6	174967	100433	105684	90757.2	78539.6	93690.8	107197	108110	39079.2	104787	101022	537172	346245	720474	606805	552156	448066	629865	600989	885249	614738	728749	654954	421386	995875	481472	789559	636082	652474	569487	293913
310800	147469	96054.4	96646.8	167264	87662.4	65750.4	100991	95467.9	70789.6	172112	100723	106588	92150	76754	94269.6	110263	107489	37868.3	106100	100328	526896	345922	714058	603056	550110	451151	626586	595182	879136	612127	730536	658334	412507	982354	476422	775379	629974	646287	566054	289598
312000	147917	94000.4	92661.6	169339	94430.8	64423.2	98451.7	97007.2	69999.6	171751	102721	107655	95404.8	74432.9	95966.8	113591	107917	38599.6	107631	98720.8	517765	345333	701087	598857	542872	445921	619764	584840	861627	611825	729968	665591	408150	972849	470544	764718	631438	642154	569163	286467
313200	148000	93101.2	89130.8	173672	102271	63225.8	96278.8	98241.3	69342	172006	105010	110812	99453.3	71566.8	99276.4	118191	109784	39474.6	110027	97728.3	507856	343600	691330	593156	537100	442444	619549	579285	849895	608972	726912	668245	401856	961310	464315	750931	628046	635396	565006	283476
314400	149169	90508.3	85638.4	178254	112386	61975.6	95077.5	100938	68746.7	173108	107645	114224	104483	69270.8	103898	124008	113119	40176.8	114075	96905.6	499353	340755	679599	585855	529076	439236	613093	567538	834551	603394	720471	665301	393678	943251	457334	734119	620637	625618	559117	280938
315600	150071	90279.2	82750.4	184938	123485	60672.1	94977.6	104491	68940.8	175812	111380	118388	111692	67662	111173	130438	118104	41131.3	118410	96107.5	485803	336722	662598	576243	521571	432689	606532	555697	817544	598544	712756	668353	388204	935066	448690	719472	615551	618230	553955	275825
316800	152791	91290	79485.2	190817	137322	59677.6	95400.8	109318	70575.4	179496	115963	124072	119819	67035.4	121302	138515	124532	41742	124277	96646	473109	332638	648681	570189	512588	432079	598976	546934	804485	594432	709064	666289	376568	919978	439771	703237	600879	607910	548203	271552
318000	155500	91908	77129.6	198808	152960	59069.2	96720.8	115971	72817.2	185403	121774	130798	130663	66521.6	134266	146908	132999	42652	130838	96065	457568	325399	629262	561306	500927	423482	588214	530078	783685	586339	699990	661700	367415	893321	429832	684401	590610	595725	545503	267584
319200	160282	93384.2	75681.2	209117	170324	58732	100172	122713	77016.3	191634	127773	138988	143014	65877.9	149112	157177	143573	44810.8	139015	96611.6	441365	316593	614580	548835	491883	419189	577230	517257	767150	580210	689259	660627	358585	873936	421229	665018	578053	584178	535722	261358
320400	166026	94969.2	73893.3	218545	188425	58177.2	104408	132103	81552	201630	135224	147725	157776	65532	167543	169383	156018	47824.4	148432	97841.3	426457	306890	595957	538867	479760	415385	564485	503125	747992	572213	677114	649820	344934	848211	409584	640490	560230	566958	522687	256384
321600	173836	97550	72376.8	230513	206842	58277.5	110870	143576	87696.7	213811	143373	158726	175130	65768.4	187854	182565	171246	51629.2	158602	98270.4	408383	296227	569507	520888	467802	407594	547158	487523	725596	562090	659937	647683	333106	825451	398422	618717	551923	551709	514949	252054
322800	183268	102252	71700	243973	227649	58736.8	117781	155575	95630	226024	154824	170299	193358	66722.8	210649	196278	188077	57177.2	170684	100956	389740	286836	548887	504097	456282	403504	531123	478476	706990	553170	644980	642841	321832	802753	387740	595665	534142	534316	502117	245762
324000	194688	105313	70724.4	257565	248831	59662.1	127417	171576	104495	242338	165605	183626	215088	68355.6	234210	211872	208540	62299.6	185429	103270	372709	276135	526802	486877	445570	398046	514143	464277	684304	541903	626214	629640	306332	775638	375040	569734	520085	515816	490513	240520
325200	208558	112132	71026.8	275058	271038	61273.2	138450	189766	116849	260277	179296	198438	239992	70787.1	258773	229243	230491	67608	200675	105570	353824	265788	500710	464754	432393	389536	496914	447382	657600	531003	607882	624808	295985	754757	362034	548807	504816	501824	479094	232056
326400	224215	118878	71780.4	293086	293822	63328.8	150145	207275	129864	279040	194190	215079	264535	71947.6	284427	246920	256130	74141.3	217112	110611	337078	255642	480825	443284	420933	386102	481790	435723	633814	518470	589458	613866	281128	730607	347098	522036	482706	482916	459818	224758
327600	242462	127166	73542.8	311351	317649	65903.2	164847	232560	146054	302123	212880	233590	294053	73881.3	310353	265051	282518	80483.6	236824	114576	319152	245786	453756	420533	406892	378812	460720	417680	604763	506173	571273	602234	268105	699408	333665	497265	466569	465868	444717	218764
328800	263323	137860	76197.5	333502	340350	69708.3	181034	256494	164073	325247	232311	254316	320950	75862.8	336753	283473	310480	87663.8	256095	120518	302408	235754	429528	398512	396462	373116	443430	401404	581586	493582	553584	589932	255822	673466	319870	475120	450367	449683	427021	210763
330000	285104	147753	79326.8	354650	361844	74532	197288	283826	183538	352031	255185	278042	350896	78870.4	365957	302958	341256	95143.2	280237	127772	287519	227522	407543	378018	385189	367880	426040	383998	558018	483662	534175	573391	241305	640494	307337	451140	429066	431907	409729	205644
331200	308275	159649	84300	379186	380865	79675.6	216521	315540	207104	377717	280882	307637	383590	82030	395185	319755	371502	103440	304334	135180	272776	218671	383136	355667	372220	358039	409687	365216	532412	470597	514185	561766	230931	612306	295438	432927	412849	414974	395355	197559
332400	332464	173176	90313.2	404024	398687	85486	237615	345527	231378	406159	307889	337041	414736	86120.4	425795	337438	403816	114569	334352	145005	258837	210735	363828	338364	363257	351021	392020	350553	512860	457584	495780	544970	219292	588300	283546	410881	393144	396440	381742	189853
333600	354832	186073	96398.8	430741	415813	92156.8	259467	381358	258723	436580	338810	370802	449280	90197.6	455100	352579	437149	124777	364969	154962	247380	203526	344256	320903	351002	341313	375092	332838	485995	443516	476156	527880	207992	561535	271916	393424	375629	377278	365079	181644
334800	381375	203870	104566	458549	428117	98662.9	283117	413971	287038	466792	372657	406792	481022	94989.2	480040	368160	467847	132570	395602	165505	234935	195360	325161	304061	342281	335317	360292	318628	465158	431425	458274	512101	198540	537128	262310	376689	361317	358678	348793	173795
336000	405148	220436	114063	485152	439289	106562	301655	447934	313204	496855	407454	446425	511146	100202	505091	383808	501523	138337	431136	177863	225436	188540	309113	290111	332641	326110	345659	304518	445974	420390	442107	493275	188727	510366	251616	360512	344543	339626	331582	165409
337200	424749	237138	124772	514575	447109	114526	321814	490783	344021	529104	446873	488954	540850	106056	524164	395979	531078	141950	467458	190031	216908	182469	292282	275899	325275	315090	331951	289391	424146	408524	423012	478030	181351	484750	242089	346543	332211	322579	320116	158436
338400	448064	257212	136562	543034	452560	122066	341814	518648	373224	555309	485703	530801	563531	112490	538164	406696	560236	146978	503184	202886	209716	176130	280234	263343	315548	307913	319654	278870	406827	397706	406091	463588	175352	465209	233858	334738	318218	308855	306791	150164
339600	466525	273752	148632	567824	454656	130821	361509	549799	402694	583533	524944	572929	585684	119130	554602	415638	588962	151362	541576	217997	203008	171268	268865	253550	305115	299267	308116	266368	390721	387192	389672	445083	167670	444019	225793	321562	306060	292839	294027	143702
340800	484676	294498	162538	595767	457800	138843	381585	577001	433129	606482	566553	618345	605970	124921	561920	424134	609041	155277	574763	229837	197980	165823	258180	243157	296230	288071	298429	255216	373821	376792	374377	430011	162956	427230	218634	314199	296506	279238	282264	136335
342000	497697	312617	177030	622112	457316	146730	397939	595085	462711	628056	602649	659166	617673	129757	568108	430397	633721	158464	613425	244287	194569	161938	250622	236218	289876	281255	289957	246019	362765	368230	361504	411689	157993	411599	211690	306817	286619	264809	269358	130257
343200	507453	327641	191806	642880	454509	153968	414585	622377	488193	651230	643497	701433	634598	133588	584762	433138	649896	160368	647062	257505	191562	157379	243358	228622	283665	271856	280256	237372	348275	358179	347690	395229	154298	397042	206726	299139	278688	253681	260161	125344
344400	516875	344988	206995	666844	447287	158753	429026	633979	510133	667358	679320	740642	642903	136052	588380	432184	663113	159611	675030	268602	190047	154120	237262	223003	278050	261816	273428	231132	337809	349518	336136	380081	152184	386610	201371	293795	272193	243076	251477	120099
345600	524425	356074	222360	682636	437957	164234	439961	641433	528307	681239	709302	774898	652421	138021	583740	430323	677834	158275	708592	281495	189547	152028	233358	217536	271840	253281	266998	225323	329146	342260	324974	363699	149013	374615	197847	288634	263832	232932	242146	116018
346800	527443	369578	236811	699116	428490	169022	452228	650029	545458	691910	742121	809241	656729	139886	571162	429626	683083	153151	733902	290294	191088	150396	231361	214312	268756	251052	263621	224102	326841	338810	320594	359563	150916	371537	197841	292136	268053	233511	239527	113453
348000	529590	384453	249294	715995	403979	168504	462832	647486	554591	692786	768232	847610	645377	136695	558498	417572	676058	142128	760350	301647	197694	151736	234292	216916	274669	262963	270570	231471	334716	342738	324686	361814	152195	373483	200651	298216	271517	237753	235693	109606
349200	518522	396884	253670	715918	368234	163227	461172	637060	554962	662933	779046	856317	609049	130050	514306	396527	638440	125480	770609	295552	198416	149995	229520	214497	270878	273098	268567	230672	335935	335572	326008	349718	149414	366316	196282	296574	263533	233989	226370	102910
350400	495280	383962	244475	694386	329300	152765	435989	612574	532900	607442	762738	828557	559798	119628	456406	365879	588128	111769	750273	279414	192116	143778	217958	208312	259074	272411	257231	219985	323862	318449	312826	326186	142964	346935	187023	283455	245696	222481	212450	94456.3
351600	458986	361933	226903	647248	293916	139964	399040	571199	492992	544204	720691	778030	505160	108638	403203	332191	529902	99575.2	703833	256690	177730	134103	201576	195846	241455	263416	239692	203180	302119	295581	293665	292703	132659	318946	174083	264782	221721	207136	194035	85116.4
352800	412593	335128	208164	592033	262443	127650	357702	516845	441812	490183	661198	710072	450841	98526	357299	294480	476128	89348.3	639948	232560	160542	123750	184533	179489	224391	249959	220478	183800	274033	270278	268310	259425	121835	286925	160333	240899	197426	188052	174092	75945.8
354000	368550	308455	190882	535067	232157	116002	317231	463482	391319	441789	595858	640563	399466	88895.4	318404	258778	424953	79510	569632	212505	141982	114565	169666	161750	209434	234352	204100	168890	248556	253752	249329	238850	116046	263349	152076	226024	183488	179087	161278	72354
355200	345412	305893	188779	516726	222198	111428	306653	445935	373183	436485	571543	628407	388917	86251.2	310348	246512	412889	76912.9	539650	209648	133025	110669	161969	150542	202638	223106	195393	160639	232664	244533	233809	223893	110921	248103	145402	213839	173475	170502	152028	69310.8
356400	333801	304370	191936	507098	215313	109996	300923	434421	366179	436790	563522	630270	393952	86790	309951	242097	409765	78477.6	533194	213848	130927	109598	162168	146242	201555	216564	191764	156766	224562	240894	225019	214934	108573	238696	140145	206616	167756	165454	146522	66718.8
357600	330568	299830	195833	509083	207867	109616	298702	427753	365922	438303	563990	634134	399338	87327.6	305695	240532	409064	79576.4	540813	221069	130752	109118	163890	144693	202481	215178	192090	157216	223120	240468	222040	210953	108427	235623	137331	204126	165943	163055	144217	65667.6
358800	335846	303722	200019	521826	201971	109842	301908	427961	374801	439680	575901	642408	406769	88749.6	302087	239933	405426	80444.4	558035	229507	133213	108980	166525	144912	204022	215328	193632	157757	225866	240951	222219	209480	111474	237742	136508	206754	166812	161903	144680	65256.7
360000	346046	313360	206479	539139	197723	110731	309510	430940	389014	442596	595176	655332	414285	89721.2	299175	237594	403416	81090	583672	241129	136680	110705	170889	146814	206298	217375	195451	160606	229998	241021	225020	210369	115627	242003	137180	212853	171891	164402	146670	66391.6
361200	361113	331409	213695	563991	194656	111969	321391	440502	409594	450678	622342	676310	429912	90948.8	300885	239180	413429	83965.8	629169	264421	147600	118458	190324	160345	222558	233067	220354	181498	263626	269829	255268	248524	146526	289320	160429	269436	225269	202011	189318	90429.6
362400	486617	471699	313428	786709	274843	158866	490364	650503	627980	677320	962422	1021300	656023	140824	449254	382568	655332	134357	987430	428542	247396	184098	313706	254979	302700	299051	325945	252491	384433	358027	343408	322490	223117	396209	193837	385148	301258	243806	263344	123476
363600	673854	656397	441768	1036090	355971	205888	658960	809373	873187	837904	1232410	1185940	823334	174932	505488	461819	747972	153883	1197240	541775	314573	218354	370287	313668	312459	318216	346986	287866	439497	345422	353457	316499	259701	423840	193843	417126	331183	257790	300102	136035
364800	681431	711485	447761	1044170	352217	208035	654424	790802	913767	822370	1286510	1164820	821287	173275	490284	443736	726745	150397	1215740	535000	335557	235942	388466	335236	311829	330366	349489	322754	467440	330240	347289	306680	276397	419438	192971	424623	342967	267250	313823	143232
366000	636137	669568	430059	973560	331434	205852	599766	703184	843204	778100	1254030	1111760	774843	170377	458193	410409	680569	139977	1154860	485710	333588	234544	387870	340854	304768	325910	344626	338287	471934	311228	335856	291232	271420	401765	190609	421344	336080	268458	315272	147268
367200	582089	589316	412184	899926	311768	198996	540349	612383	748368	725767	1155090	1037760	702115	167895	430518	385120	633167	128618	1046670	433506	330448	231085	390666	346794	294925	311538	339644	333813	462168	296028	327925	276113	277758	390426	188818	427737	329851	262009	320099	150691
368400	538748	523027	396347	832911	297798	193327	493342	533700	659402	673132	1029620	953140	617202	167453	407306	366685	593700	119832	923317	398091	335510	233893	403207	359118	286392	300145	343003	326464	459846	285683	326692	266455	294111	389546	189583	444165	331230	257482	331110	154328
369600	509377	472993	382555	773804	286140	187001	459805	477038	589704	629287	910614	880255	551546	164797	390327	351829	561265	114600	817228	373789	351576	243979	423525	382496	280326	291990	352626	325196	469738	280284	331453	258264	307105	392798	193250	463771	335874	258177	350103	159112
370800	487535	439293	372764	722226	273351	181495	432556	436510	541963	597300	818151	815116	501810	158914	374758	333089	529386	109683	731334	352113	370430	259223	444000	407819	279266	290239	363454	332273	488150	279452	338702	251700	320866	403278	198280	489218	353379	264796	376183	164883
372000	470512	413032	358256	679320	257723	174514	404728	406383	503841	565976	735530	750341	458279	151419	358551	315799	500495	105849	664219	337344	386253	273264	472019	436758	282780	292588	379946	347840	516716	281553	350030	248080	327196	417062	204961	512325	368442	276118	397672	172041
373200	450816	388137	343629	639030	241530	168532	382313	380000	469680	537578	671156	694975	422905	143740	342343	299683	473065	100192	612402	324448	399454	285878	496941	465376	289569	299689	393841	365174	542057	284053	363185	247007	337445	431390	212438	536927	388802	289960	420581	179348
374400	432423	372278	328822	604373	225552	162803	362644	356147	438765	509162	613331	637276	389305	138158	323142	284422	445122	95316.3	557297	311598	409820	295929	521901	492743	299140	304720	411476	382824	567932	288468	376872	246208	349518	450073	220166	563607	411662	306078	445138	189050
375600	413622	356016	313872	569740	209863	156315	341720	332096	408763	483709	561384	577916	357481	132042	304171	271053	420810	90962	513549	301758	426938	309273	551362	525100	309552	310006	431553	402670	597636	293038	393340	245730	364302	467923	226401	587319	431504	319084	471253	197297
376800	396199	339942	300138	538586	198620	149045	324936	311198	381124	463436	517093	525468	331590	126044	285939	259190	398409	85672.5	472451	285838	442365	323946	573968	556330	319934	314923	451625	416808	618326	297610	410361	245720	381376	488746	233434	616793	459806	333967	503255	207308
378000	380150	324504	285746	509373	188512	141628	307026	292573	353894	442197	475335	476020	307257	119701	268655	249231	375959	80586	433784	272142	461022	338702	607810	591816	331474	318980	478536	438247	648954	303097	430092	247122	398472	513090	241106	645686	484482	349612	531882	216901
379200	363245	305199	272130	480472	179937	135471	290054	273946	326430	423128	437156	436432	288075	114184	254836	240165	356072	74334.2	401932	260082	477914	356177	639290	625856	340173	323140	502512	458800	675903	309727	448086	250821	413012	535758	249483	669464	506496	366563	561042	227533
380400	349662	290533	258325	454578	172798	129875	275067	258150	304536	406561	404012	401424	270666	109901	242128	231374	337359	69259.2	373040	246325	490939	370484	663080	655245	348466	326139	526802	480293	700133	317575	467922	256172	430444	563480	257286	697126	533960	386700	588418	237153
381600	336106	276068	245211	429797	166703	125594	260238	242053	281742	388529	371806	368514	254260	106891	231103	225057	324496	66008.3	347838	235638	504011	386165	692524	687072	357655	331429	555114	505654	730814	326410	487772	262930	441974	590792	266578	715526	555473	405378	610455	246042
382800	323645	260100	232927	406905	160328	121588	247087	228266	261176	372161	344348	344057	242803	103845	221657	217470	308481	62636.4	326274	224128	513205	399491	709152	711484	365628	337232	574026	521629	745177	333089	503109	270985	452480	617730	274593	734601	578786	424986	634738	254318
384000	311997	247202	222368	388026	155471	117031	233628	215904	242311	356460	319322	320537	229195	101150	210760	209616	293810	60846.4	303668	213340	520842	411218	728102	736085	375133	343501	600867	538566	768736	341968	522576	282954	462969	647755	283687	751094	601800	447347	654247	262108
385200	301456	232002	211199	368512	151164	113871	220780	205369	224590	341565	297319	300882	218803	100102	201232	204206	282832	60186	286591	204957	531696	422591	740278	754371	384330	352720	617742	556078	790684	348580	538925	294331	465785	672388	292488	755569	615656	464193	669839	272090
386400	291384	221426	201589	351464	147478	109209	209612	198132	210017	329309	278782	282434	211030	98403.6	192969	198330	270828	58296	269182	194498	536655	429843	745440	768029	389348	361977	633416	573649	803550	356546	550878	308562	472280	699850	301586	767215	637079	482210	687875	280328
387600	282545	211363	191548	335470	145374	105250	197422	189591	197510	316816	261252	265368	203417	96258.4	186793	194964	259611	56559.2	254317	185147	541772	435433	752350	780598	396986	371929	651779	591637	827429	365903	564014	325558	478533	727380	309533	770834	652897	499162	701448	286963
388800	274787	199804	181362	320764	144305	101141	187457	181888	185519	306112	246752	253172	198581	93598	182753	191660	249433	53469.2	242712	176614	546229	439950	758686	789896	401388	383519	658707	604741	838548	373777	574161	341862	476036	749340	316105	771487	665444	516323	716718	296301
390000	268825	192226	175382	309710	144866	97332.5	179868	175384	173858	296020	234661	242135	195815	90999.6	179909	189974	240240	51202.1	232221	168280	542662	441964	754680	795321	405861	394825	673318	619947	849901	383355	585007	361426	478304	777320	322607	779420	681276	533424	727196	301293
391200	263998	183233	173703	297389	147393	94346.8	170593	169045	163979	286943	222127	233103	194857	88460	177856	189194	233287	50356.4	222954	161502	542191	446637	758507	802332	411226	409173	681297	634998	866587	392043	596842	379706	475948	793363	327033	773935	687153	548318	730908	304511
392400	259087	175849	166023	287773	150160	91600.8	164519	165314	155071	282680	210120	227479	195993	85852.4	178004	189356	226450	50021.3	216059	154745	537403	448518	751031	798510	414501	422730	686966	643615	866349	401100	605443	399419	471793	811693	331803	772262	698939	561353	737770	308421
393600	257634	170457	158094	277926	152989	89160.4	159035	162065	149017	278153	201344	222815	199518	83353.8	180416	192556	220249	50763.6	209921	148088	531872	448142	744299	797315	417563	437143	690257	657057	873459	408554	613270	418454	467682	833127	336034	771097	705956	574972	742607	311441
394800	257599	163547	150331	270864	158422	86821.3	153543	161004	142278	276010	193103	220719	208025	81232.4	183668	196662	217010	52375	205581	144215	524967	445300	736830	795593	421217	454278	688711	664225	875242	417819	620025	437309	457796	840026	338919	759934	709222	586047	746231	314055
396000	258664	160025	143761	265223	165626	84496.4	150983	161368	138078	276859	189129	220242	217229	79541.7	189873	201905	213168	54376.8	201766	139031	513333	442494	720897	788228	422588	469871	688959	670542	872433	426494	625042	458429	451976	851013	341548	753381	715064	597637	749064	315196
397200	263288	156296	137571	260916	173887	82698.4	149138	162342	134206	277523	184826	221957	227735	78371.6	197746	209272	213341	56726	203558	136450	503685	440271	713244	782036	425285	486104	685745	678706	874952	433868	629331	474940	442399	856832	342239	737810	711035	600638	744602	314189
398400	268999	152369	132463	256203	187617	81052	149572	165366	132502	282681	183160	224798	242794	77532.9	208549	218767	212453	58313.2	204126	133758	491500	433204	694943	770470	426692	501243	675813	675308	866657	440944	629609	491270	432447	861368	342401	724705	710665	603406	743119	313909
399600	277692	151576	127828	255562	202411	79469.2	152012	170223	132761	288744	183136	227272	255950	76815.2	220974	229532	213822	60970.8	205822	130780	476238	426575	679034	758788	427540	515187	671837	676521	863854	446506	629805	507458	424892	865841	339776	710624	709635	611457	738453	311634
400800	287281	148995	123031	255334	215853	78068.8	155548	175432	132918	295896	183665	232324	273137	76860	237163	242528	217054	64043.8	210438	129767	462388	421598	663749	745664	428838	530804	661459	675375	862034	452688	631774	518666	411715	862438	338530	686454	701147	607593	726829	309549
402000	297264	148233	119800	259309	236661	77431.2	162781	183806	136754	307389	186946	239451	295610	78072.8	254925	257565	222593	68532.8	217301	129423	446492	415140	638881	728127	429228	540638	648284	667456	846613	458033	630358	530467	402062	860896	336942	670736	696832	609917	717269	309225
403200	310290	149803	116671	264303	258015	77031.3	168462	191792	140322	316988	189528	245643	312795	78504.4	272834	274139	229911	74640.8	224104	128843	430440	408074	620015	711892	430444	552459	638754	663698	839877	459912	629015	539990	390835	858240	334446	651703	685798	607132	703631	304219
404400	323908	149675	113787	268590	276850	77399.6	176870	202391	145582	330019	193661	255710	337741	80008.3	293335	291743	240565	81321.2	234747	130408	415836	398652	602062	692185	429914	562199	624697	653353	828190	462637	624039	543008	376489	846377	330976	626439	671250	601500	689644	300230
405600	338653	152744	112011	276755	302824	78151.7	189227	213937	153980	344237	201091	266117	363728	80768.8	315968	310788	251066	88760.8	244809	130788	398084	387957	575485	666750	429588	567442	613209	646860	811202	463044	617926	551300	367082	844327	326576	609714	662599	599182	675503	296389
406800	355644	155108	110229	286068	325742	79360	201105	226696	163428	355349	208316	278451	387450	80747.5	340389	329435	265958	96295.2	257375	134370	383294	380456	557708	644158	430110	574829	595910	638742	798918	463688	613970	552264	354008	833931	321752	585436	646120	588352	655064	290116
408000	370627	158230	108990	297447	348238	81615	217051	242048	175940	372644	218727	292907	415042	80540.4	367600	351127	283161	103468	272788	137938	367573	371015	534372	618993	429450	578041	576046	622597	772748	461279	605520	553220	341568	819108	316436	564566	632641	578849	640808	283376
409200	387922	163099	108509	311818	377857	83608	235095	257574	188818	389147	229349	306672	437286	80488.3	392150	371987	299750	110413	286221	141735	352398	357583	511312	593729	427032	580392	559888	610587	754636	458790	598898	553239	332177	811546	311496	545253	619596	572373	621683	275960
410400	405004	166953	108581	326162	403250	86079.6	254208	272093	204221	403983	240227	322958	461699	80178	415935	391580	323844	116389	303908	147559	340863	348609	492844	571735	425934	583288	544208	599384	735043	457801	591922	551691	319062	794762	307157	524063	600818	557852	599566	269173
411600	421696	172480	109131	342145	421682	89363.6	272640	290238	221308	424314	254998	341342	488559	80812.5	440699	412330	345545	121932	322010	151844	326909	339978	469555	546137	423277	580457	524942	581810	705518	453615	580590	549337	307774	775369	302294	506024	585078	548562	582968	263580
412800	439443	180269	110889	361595	447885	92488	291783	305488	240136	439303	267472	357037	506029	82080.4	463950	431654	368504	128686	339324	158524	315796	329825	452326	523395	419896	578437	509751	567622	685785	449608	570476	547363	298543	759837	296882	489604	568262	538933	565198	256061
414000	456563	184791	112417	377188	466549	95938.3	311938	321987	260234	455513	282848	376960	528835	84661.6	487005	451375	395254	134955	361154	165053	305088	320397	435396	500668	416882	575563	494340	550832	664553	446326	560334	540492	285500	740214	291992	470656	546485	519323	543344	248842
415200	471100	192686	114977	396817	482427	101021	333142	342066	281009	475523	299771	397338	550736	86280.8	506679	467562	421148	140638	381072	171964	295100	310396	415060	477259	412980	569737	476486	532260	636821	442317	549100	537056	275458	718652	285998	457026	529722	505190	524988	242138
416400	489390	201224	117747	418429	502838	105570	353046	356802	302939	490198	315740	414360	564973	88962.8	523966	481261	445830	145991	398767	179076	286864	300784	399779	456408	409108	564976	462140	517984	615878	435465	538943	531253	266207	701169	281170	443660	512057	490726	506487	233751
417600	502546	206632	120295	434215	513568	110821	369546	372728	325302	506242	332815	436301	585624	91261.7	542480	496398	473147	150107	418832	186292	279108	292104	386295	438146	404652	560922	448732	502487	595040	431858	526820	523843	254707	680447	275659	429602	492571	474836	486243	225964
418800	517314	215254	125380	452082	519396	116183	391246	390688	349111	524183	352505	459850	603265	93516	561828	507766	498163	153140	435477	192545	271984	284217	368800	418966	400092	555821	433785	486449	571262	426549	514524	518003	247705	658884	271176	419545	476970	463553	470609	219239
420000	533428	224781	129957	469581	526043	121723	407163	403243	369961	537712	371511	481676	610364	95621.3	570445	516201	522424	155742	453442	198539	266394	276187	356582	403362	395981	548905	421129	474470	553474	421236	504666	509697	241150	648139	267010	410880	462970	450627	452044	212273
421200	545836	231077	134761	482591	527993	126466	421002	418785	394052	552029	390053	506596	626032	97949.6	580388	525753	550520	155257	475966	205780	261754	270898	346522	388404	392368	544217	409283	459732	533981	416295	496160	499606	232393	626480	262948	399653	445696	434356	435494	205318
422400	557537	241015	140068	500035	526093	130576	436568	436819	418548	568692	411986	531165	638424	100383	586938	532759	571210	154037	492653	210928	257723	263821	333109	374005	388365	535273	394730	444935	513832	410433	486340	491294	227750	608252	258917	391318	433864	422606	421472	199494
423600	569667	249014	146669	514980	522152	134041	446068	444069	437829	578700	431994	551531	641010	102170	589898	537091	592040	153622	507846	217400	254128	259263	325557	362576	384750	530568	384270	433811	499297	404878	477630	482307	223723	593106	255576	385840	420241	408484	406621	193161
424800	575964	253995	153486	523863	512732	138278	454381	454094	456097	589600	452907	576483	652113	103663	591036	542325	611915	151525	527815	222443	251450	254606	317827	354100	380864	524646	373187	420454	485578	399640	468617	471030	217363	574007	251881	377884	405193	394157	393458	187427
426000	584240	262421	161607	537529	500710	142262	464770	465155	473600	600204	476701	599877	655018	105657	575163	541639	626248	149540	539978	226145	249269	250686	306940	342513	377342	517296	362326	407064	471192	393096	459130	461762	215341	559745	248348	372098	394961	382630	382397	181237
427200	592947	268595	169165	547100	487573	146779	466828	469149	490732	604784	495261	618879	649734	107302	567708	538948	639081	147990	551255	229694	247665	247928	301214	335142	372323	511943	354688	396246	465817	389172	450672	452631	213753	547399	247369	368334	384231	372008	371642	175468
428400	594932	271581	176491	550610	471285	151899	468359	474098	505888	607775	516407	639538	654275	108116	560789	535918	651700	145995	565065	233829	248162	246231	297191	329507	369800	506170	347721	384705	456385	386141	441604	441483	212259	530195	245348	362134	373217	360708	361000	171354
429600	599728	279265	184669	559655	458280	156816	473243	478647	518343	614428	539521	658105	652934	109132	553496	531050	655484	143091	575645	235054	246384	244023	290498	322004	366662	498501	339298	374724	444227	380797	431133	432623	212895	518859	242720	359862	364702	350483	353430	168769
430800	603286	282062	194305	561908	441915	160132	467380	476689	525305	613118	556978	670932	641982	110739	545922	524696	658684	140646	583646	237843	246117	244203	288220	316256	363465	490866	333274	365947	432733	374945	422839	420020	214417	508522	241207	357109	356783	341277	345179	164439
432000	600314	283317	203693	561555	423108	163454	460655	476976	531136	611981	574556	688906	640810	112619	537029	519784	661902	137072	594030	241544	247035	244744	286627	312510	361704	485415	326518	356999	419532	370262	414489	409386	216318	497470	239124	353132	348679	330630	338479	161868
433200	600818	289166	214283	564605	406948	165620	455053	477423	538779	611054	594139	701070	631758	113797	521286	508386	656720	132532	598418	241409	247199	246553	283586	309226	358928	477260	321609	349695	409966	363874	405962	398653	220504	487818	237493	352699	342467	324025	334849	159116
434400	602096	290985	224593	565250	388791	167002	447705	469588	542576	604310	608347	707140	615488	114814	507503	499395	652794	128734	604191	241811	249158	248947	284946	308781	356981	470375	319406	345258	406782	359144	399603	388295	226982	482343	236074	352671	336135	316165	330782	156236
435600	596578	290419	234703	558528	371356	167870	435908	464522	545103	597598	622988	715356	606129	116288	493519	490428	649098	124597	611201	242000	251253	252439	286559	308088	355639	464595	316365	340645	402097	354550	392794	377316	232407	472428	235652	351149	329995	310433	328374	155094
436800	595636	292935	245468	557120	353840	168075	428583	462296	547083	591186	638447	719937	595128	117775	477399	477537	635802	120690	611151	242394	253865	255644	287310	309757	354089	457691	313852	337676	399368	350644	386728	368548	240810	465701	235002	352666	326686	307103	328347	153866
438000	593890	295138	255093	551372	336857	169381	416152	451569	544774	579594	646296	716916	575229	118641	460689	465038	625514	118834	611604	242569	258902	260930	293099	313742	353292	452800	313303	336798	398990	346130	381277	358501	249578	460879	234121	354445	323532	302392	328811	152739
439200	585363	293114	265317	543340	319697	171689	406553	445198	542581	571215	659961	718122	565520	119067	444586	455965	613447	115091	613410	242176	264243	266991	299025	316718	350166	448733	312921	336008	398127	340593	376294	348608	258592	454639	233685	355531	320051	299323	331403	153653
440400	580641	294619	276681	538822	306228	172725	396508	435857	538377	560758	670892	712332	549178	119605	428598	442188	596379	111505	608768	241294	270152	271538	305115	321887	348823	443232	314763	337351	398566	335456	370770	340456	269956	449271	232998	360276	319365	298945	336605	154082
441600	574581	293991	286210	529676	290811	173267	383046	423618	526708	545532	674235	702038	530361	119458	415227	427364	583449	108264	605358	240230	278121	278627	316225	329429	347303	440093	316876	340109	401902	332091	368342	332038	281945	447492	233260	365292	316865	296733	342089	156572
442800	564037	292891	295287	518373	277255	174390	371284	413693	519376	534957	677749	697185	518894	119960	399241	414318	568120	104607	604460	242488	287816	286008	327893	338649	345643	434720	320507	343514	401564	328136	365347	322976	293523	442141	233717	371635	315511	297320	351856	159114
444000	558145	293154	304583	511831	264244	175103	362283	404334	513040	524531	681038	685851	501599	119954	383145	404968	547424	100635	593415	242820	297378	292778	339743	349154	345632	428978	327519	347166	404127	323705	363466	317074	307371	440915	232618	380940	314833	300096	365077	163150
445200	550920	292444	313821	501768	250749	174256	350219	390763	503358	509321	675646	667679	481680	119703	368699	400541	532352	97406.8	587170	243705	311590	301045	357186	365923	344789	425287	334825	354795	410032	319498	363546	309056	321093	439278	232657	392441	314146	301897	376027	167055
446400	541608	291587	323875	492277	240384	173291	341075	379687	493456	499330	671944	653322	468253	120488	354702	390690	515178	93456.7	580104	245507	325629	309956	372702	383246	344719	422486	343606	360214	414420	314967	362537	301932	334887	437056	233084	403682	314089	304886	393663	173657
447600	537330	292629	332817	484362	230752	171434	332388	368685	487157	487018	665458	635152	452156	119795	342328	377076	497796	90451.6	565843	245347	339693	318598	389830	403865	345290	417500	354655	368688	420488	310961	362289	295590	349180	437540	233136	420768	317108	313886	412615	179954
448800	530418	291780	340679	474977	220842	169210	322230	354423	474552	473986	657614	615649	434621	120194	328751	364133	482394	88183.8	555685	246873	357657	331138	412915	429311	345950	415922	371135	377203	431117	308672	365720	289834	364766	438373	233846	437938	319243	320912	430085	187782
450000	522222	290358	347285	466378	211909	167880	314955	344476	465468	466604	650300	599142	423176	119373	317296	351586	465123	85535.2	545300	247785	375309	341796	431567	457473	345132	412428	386655	385226	440324	305095	367322	283027	379163	437550	233464	456382	323241	329935	454257	197926
451200	516330	291518	351177	459689	204043	166416	308523	332947	455899	455642	641681	578906	407368	118240	304663	340494	447512	82974.2	529953	247823	392930	354056	449872	490589	345823	408375	404780	395974	452395	302205	370370	276710	396606	440174	234122	478133	328440	342025	477584	208130
452400	509908	290183	352703	451218	196823	165682	299002	319300	443988	445214	629305	557475	394978	117783	293844	331396	432980	81057.2	517932	248988	413493	369370	474056	526949	345463	406920	422466	408084	467753	299129	374759	273686	411299	442182	234870	496243	334288	353008	500787	219662
453600	503918	289134	353783	445648	192273	164541	293727	309669	435372	436233	617802	540443	384957	117103	283246	320476	416268	78859.2	504890	250681	428835	384770	490675	565541	344363	402142	435928	418366	479509	296448	378605	268515	427087	446003	234650	518064	341237	367529	530961	231517
454800	499641	289569	352276	440058	185888	163274	287566	298699	424210	424952	602427	521523	371937	116720	272250	311202	400637	76324.8	492779	252942	446485	403523	513580	614677	348627	405062	457824	436490	506642	296818	388115	267817	440824	458354	240427	545719	358184	392585	562295	243640
456000	491078	290369	348748	438786	178662	158140	284547	292910	417396	410199	595404	515279	364666	113631	258821	297651	379340	72162.8	489594	256287	467629	422188	531001	666765	364327	428246	483695	466379	554123	306938	406604	273894	450334	481493	253401	577159	382406	427682	594140	254512
457200	477343	294070	335812	436151	168752	150003	278352	285288	412004	387244	583895	501722	351642	108044	238894	280315	350569	65577.1	481450	251819	483494	429063	530176	698802	368869	447395	494349	479813	597292	307073	415994	270989	439000	493989	258018	589186	390738	448068	605097	258248
458400	454304	286868	309189	424401	156172	138326	265840	271909	397705	355331	560727	474962	329106	100626	214832	258405	318281	59254.4	463539	238908	477438	422216	509444	700554	362092	449549	482663	473585	615530	297895	412893	260796	424531	486706	253302	576360	382088	448596	595298	258528
459600	421072	274594	279890	402384	142938	125666	246361	255056	372662	323053	525360	440136	302358	91424.4	193014	236466	285996	53825	435398	221402	451965	403482	478025	673647	347277	435732	455879	450796	602817	282359	396911	243887	404280	462656	242363	545258	363104	432065	570369	249955
460800	383420	258993	250654	378018	130002	113371	225755	236563	342423	296123	480669	403490	277073	83104.2	173936	213331	257610	48662	404965	203289	417117	378490	442913	629531	326867	409450	416507	421946	567694	263974	374669	224572	375670	429506	228138	504042	335200	409101	535590	236547
462000	345981	241917	225319	350069	119354	101739	204954	218178	310902	270158	437128	368583	253492	74743.6	156469	193063	232011	43500.4	375067	186391	377440	348674	402610	573079	305426	374422	378763	390072	521578	244170	347482	204143	341797	391914	212331	458721	308747	382626	491544	220266
463200	311880	227631	203782	329074	110423	92650	189749	204818	286757	255188	405728	348699	242106	70053.3	148531	182922	219955	41739.6	358385	184716	358545	342530	394078	555436	303312	356654	377470	392451	512225	246440	340070	202026	337488	383147	213393	444065	316709	387844	477880	220484
464400	304612	233368	199934	326986	111118	90236.8	188762	203832	277950	252624	394724	345786	241690	68606.8	144593	177892	211180	41305.4	351639	183775	345739	334915	382845	545449	297667	342375	371014	395927	508723	243748	333452	197975	331096	376159	211357	438012	322578	393918	473596	222985
465600	303524	238959	200773	330838	113590	90036.4	193403	206892	280423	253790	394828	350755	246380	69061.3	143247	174887	205748	41358.4	348941	185562	337762	326192	371330	534277	292752	333590	360931	400500	509029	238760	329132	193410	320125	373350	209124	432567	329062	401812	472006	224061
466800	307233	243706	202035	339348	118118	91083.6	201090	212479	288678	258886	403580	363720	258420	71508.4	146501	177774	206555	41684.8	356294	191166	338512	321299	364059	533026	291516	331525	354985	407461	514936	234446	327476	190569	309556	373139	206416	428744	335916	413408	473053	223707
468000	314625	250305	202841	349810	123517	91970	208858	219164	297308	264350	415945	376706	273724	74015.8	152001	183213	211014	43398	367328	203385	346570	325947	368223	542884	293019	335205	351842	419406	526825	231310	328003	189930	299670	375550	205749	421762	345522	426532	472836	220633
469200	323579	256352	203434	359758	129301	92595.2	217555	227008	309352	274119	434663	396253	294526	78333.2	164890	199763	230098	48270.4	399918	234277	389710	372081	443704	653338	329386	378660	455060	521951	659650	274146	402736	238564	399464	486937	250064	545248	495228	570551	633184	305398
470400	463773	354830	302309	486151	201083	136911	332286	317818	439353	431094	630252	570856	431530	124181	263650	320733	364726	82235.8	543100	359124	580198	530336	675129	1003700	407488	455068	635692	684328	855294	321590	504734	287802	534318	612381	263600	658749	603304	670153	833917	368981
471600	631943	415627	391714	563192	262850	171255	394816	350436	505948	520528	685985	602898	484928	150477	310085	380651	398483	94633.2	549458	407052	600378	534228	649701	1049100	389185	444095	610260	696858	848812	294336	486629	282565	519976	606469	241368	624739	603126	680162	850109	377881
472800	651907	408252	387272	544966	271196	171073	381389	348668	497834	523284	658811	570096	486561	148926	316277	389765	384182	97978.3	527342	400208	543052	497336	609612	978482	374078	422464	576530	692923	810369	274936	461374	275825	483501	575152	229265	590605	596837	666539	806595	368170
474000	636951	391805	359970	529585	271922	167416	361562	341514	466110	513044	620487	543195	481465	145603	313129	386671	366647	99717.2	506689	371392	491631	458574	582341	910635	357844	399986	556544	679881	770096	261646	436584	268186	453669	551678	220210	568527	584294	652966	774448	354386
475200	618204	372422	331553	517667	268333	163423	339163	330736	431038	495495	580065	524338	469983	145404	308863	380980	351819	104196	488218	342117	453276	430246	567229	875341	347338	385204	544944	665842	748183	253533	423034	266380	435597	544393	211777	559428	577188	636958	762917	350678
476400	599882	349552	309529	506115	262094	160606	321645	321981	397822	478508	538395	516576	463451	146341	310457	383866	346286	113110	472210	321147	433381	414446	558273	870902	341842	377598	533726	656906	741340	248989	424609	266590	426614	543021	206290	555875	573251	621469	766430	354583
477600	590537	329030	296387	495503	268408	156318	312811	320335	371895	471946	500904	508054	467710	144784	315781	390942	344260	119726	456797	306765	415864	407805	548641	873352	338903	374894	521364	648583	730537	244959	429207	268837	419178	542283	203257	551651	576251	614093	786394	359906
478800	589168	311041	285538	488638	279908	150474	308833	323067	353683	471750	470915	497681	479466	140440	320688	402138	342374	121511	445480	293693	399867	404219	535822	879494	335489	376908	517985	648243	729949	242385	435724	274561	410415	544977	201832	548740	578640	612358	790966	359192
480000	590112	295808	276567	481822	299157	144586	307155	326920	342331	472663	446656	488214	500531	134632	326043	412318	342283	118650	437066	284587	386912	400422	533082	881683	333390	381721	513115	649879	733104	240158	443184	280485	395116	543672	201202	538474	579131	606059	782525	355015
481200	590748	283965	267592	478222	310718	139059	310075	336960	337718	473605	432300	484127	527865	128780	331073	419815	338735	113006	436874	278528	376954	394972	518545	875623	328983	391542	500382	644909	726467	239869	447790	288452	379825	542785	200924	529450	581066	608378	776946	351930
482400	593088	276634	257816	475322	311781	134367	314567	346940	336809	474216	424987	479550	548905	122828	337328	427674	339753	111502	433994	273115	366740	390637	506557	871065	325238	401467	492352	645073	723383	240070	455339	297926	366744	544320	200978	518845	583101	609945	766570	346258
483600	594202	268753	248107	470498	325258	130757	318816	357146	335948	475892	414119	475066	574425	117504	345842	442185	344644	114116	437551	270808	357642	384121	498248	863410	322068	415531	484594	639612	718530	240512	461120	302838	352891	542164	200146	502659	577334	602261	755190	345912
484800	599077	262692	239591	469282	345060	127730	325950	369899	337188	483215	403931	468661	597662	112993	359420	460122	352158	119502	438978	267327	346043	380312	480491	845654	317860	422822	472764	629164	705417	242125	464916	309583	347831	539315	199356	490791	577551	602478	748516	347294
486000	608052	256958	231421	469323	369546	124172	334368	379061	338593	488085	397682	462889	611590	109624	373710	480531	362859	125872	439076	266235	335416	376460	469476	834461	315688	434723	468264	623675	698268	242841	469311	316794	341877	539756	197151	477620	574091	595838	734263	347151
487200	614800	251605	223944	469589	396638	122379	345933	391530	339375	495794	389740	461207	631114	107104	393158	507508	377200	128955	441395	265196	327197	371013	460176	816537	313294	447920	459762	615893	687215	245200	472171	319960	335526	534155	196329	460670	565728	589024	721345	348724
488400	623095	248175	218866	471155	413143	121223	360605	402773	342773	504336	384740	459368	645121	104875	411345	530760	390735	129505	441132	262466	316616	363253	442014	792125	312049	459038	452917	607697	671957	247484	475246	327255	331288	532032	195512	449609	564245	586930	707736	347100
489600	632779	245888	212925	473918	427467	120491	372577	408943	346524	509452	380215	453915	652691	103937	429120	551706	406492	128723	442041	261851	309731	355838	430903	768449	311184	474295	446179	603622	663000	248958	478930	332198	324475	533566	195403	438390	557596	580286	686214	342196
490800	636628	242497	207510	475692	444587	119656	388059	413543	353972	516968	377866	450191	665458	102186	446860	568943	422204	130545	443926	261649	301392	347826	419781	737218	310824	488905	437183	595109	647083	251503	478093	336210	313442	525367	194571	423074	549402	571225	664222	336522
492000	643321	242566	202845	480210	461299	118950	405757	421573	361016	523750	378636	449971	673908	101847	461366	586350	434875	134454	443962	258217	294951	339778	403334	703777	311629	503163	426851	590026	633174	254082	477841	343299	304925	523499	195543	414233	544868	569432	646334	329105
493200	648545	241037	198153	483987	474285	118880	420767	421490	367800	528142	375798	448361	677025	100873	474825	602567	451639	141950	442708	258573	288713	331331	393796	676307	312311	517226	419586	587035	623155	256531	478168	349830	294858	521437	196564	403707	535639	561010	621881	319623
494400	651455	239341	193609	486674	482656	119698	437972	422388	375999	534950	378989	451156	685591	100750	488600	624613	468363	145218	444831	258324	282773	323286	381050	642658	314930	530525	409910	577652	607252	259248	475855	351588	284378	514406	197838	393220	525989	550816	603818	312430
495600	659228	240166	191040	493190	483935	119845	456987	425274	388387	543195	380995	453040	685330	100170	501787	641552	482962	146870	442261	256254	277124	315465	365916	610339	317260	542438	401425	568034	592216	260277	471873	358040	275978	513817	198498	385525	519309	546010	560804	303035
496800	667763	239624	187975	495170	486889	120356	469574	421880	396493	548420	382168	455936	682420	99906	513303	660398	498764	143603	441150	255494	272451	309830	359084	582404	321179	556063	394248	561900	582036	264122	470024	362487	267817	510776	200258	379166	509598	534171	537004	292457
498000	672142	238305	185686	498120	490098	121294	483285	423076	405814	557067	385552	462354	687039	99551.2	525735	676702	516168	142969	442531	255308	268447	303685	348753	554349	320909	562729	384873	550012	562893	264449	464156	364108	259052	502939	201800	372266	498682	524034	519663	283425
499200	684514	239911	184565	503163	494463	121978	497927	424144	416302	562933	389088	467184	683293	99758.4	537405	685977	525638	142965	440700	252409	264044	297988	336478	527337	324883	569866	378034	541032	547867	266476	459445	366830	251812	500662	203264	367362	489457	515699	505177	273669
500400	694708	240489	183737	507263	493947	124548	506180	420099	425930	564998	391950	476054	680278	99338.8	544850	699414	540198	144699	442847	251394	262590	294343	330544	505853	327873	579203	372379	534714	538080	268812	454314	369193	245388	496256	205312	363606	477146	504320	490384	263990
501600	702627	241270	183859	511210	486785	126714	515741	420720	437343	570644	397639	487804	685148	100207	552122	709149	551974	145475	446134	249138	259887	291022	322236	482647	332668	583373	365557	522690	523966	270800	449002	369633	240036	490226	208413	359632	466770	493594	480558	256657
502800	715143	243597	184353	515738	479388	128356	521114	421160	445620	573518	401950	500653	676448	101566	555308	712341	562880	145545	445904	247010	257788	288684	314822	463535	336808	587911	360103	513890	512113	272430	444578	371927	236597	487309	210274	359120	457001	483415	470838	248394
504000	721297	242521	185490	516601	468492	131468	518346	416578	454547	572287	406069	512684	670133	101812	559240	723323	574892	145451	450581	246943	257514	286902	311008	447485	340662	594529	355686	505977	503608	274143	440736	370803	232634	483625	213494	356900	445505	468331	460526	240554
505200	727508	242909	187950	520065	457975	134355	519716	415797	461702	574590	413879	528751	672077	102745	561301	729208	581855	143752	453807	246681	258160	284859	305484	430418	346254	596955	350480	494229	489919	274842	432755	371296	230366	479541	216381	357131	436105	458668	455920	236431
506400	733852	245308	191833	524235	452844	137438	515584	413530	468450	570630	421030	540297	659591	102819	558039	727296	588002	141515	455321	245853	259225	285091	302205	418154	350380	600555	348140	486414	481533	276077	429073	372194	230320	478510	218190	358493	427967	449225	451665	229172
507600	732870	245249	196763	523088	437905	141012	507028	407558	471942	565114	428776	552452	654695	102817	555963	728526	595867	140902	461239	247124	259989	284188	300824	408041	354475	605241	345836	479018	475273	277587	425335	369642	230192	476580	220920	358144	416732	438257	446598	223931
508800	730989	248241	202968	524284	424219	144402	501840	408905	481193	560878	438009	566557	646442	104285	553858	722003	599110	138788	466520	247470	262881	286135	297529	397168	358312	604493	340781	467452	465545	277823	420105	367409	233572	474071	222662	359938	408241	431006	447384	220450
510000	733947	250401	210603	526290	411918	147310	492250	408962	487393	554065	445906	577376	633713	105029	546430	713879	598101	136386	467743	246294	265085	294178	296122	391145	364631	606668	339033	461799	460545	278905	417538	366518	239023	472849	224113	362435	402249	425288	448094	215776
511200	728225	251323	218590	523792	397454	150386	479218	403089	488098	543916	453932	586066	620224	106083	539675	711192	601980	135593	472710	248231	268736	301818	297585	389630	367000	608403	339690	454114	456874	279338	415162	363399	245340	470317	226061	365335	392262	414444	447746	212143
512400	721214	251680	228698	519691	383390	154095	469420	400040	495423	538285	464883	597014	611537	107176	528212	702748	600282	133735	479425	248614	273234	304737	300493	386308	371164	608127	339062	447761	451839	278391	410668	360089	252752	467358	229214	368166	385814	406306	452037	209570
513600	714792	252696	239944	518091	370917	157509	456986	396477	497462	529760	474635	604965	596317	108590	513145	687489	594304	131418	479133	248540	277543	307240	302735	384895	374350	606730	339292	441928	449333	278945	409218	357766	264071	465371	231806	375400	380712	402849	459989	208112
514800	705699	251266	252233	509698	358245	160701	442217	389034	501321	519987	480443	607029	577505	110102	499634	680235	591167	128103	482074	249004	283573	312440	310271	385578	377336	606028	341864	438419	448239	277953	408358	355854	275806	465384	233788	381535	374856	397785	468301	206333
516000	691398	249686	266449	503533	341510	164324	430254	381744	502787	511281	487321	610993	564890	110743	485730	667185	585740	124681	486310	250418	290314	319715	319574	387965	380931	606498	343418	436195	446266	278104	407490	351425	288127	462472	237038	388492	370212	392286	479909	207555
517200	682026	249436	280467	500237	324227	167497	419283	378757	503828	503969	495996	611267	548545	111456	469548	647463	573034	121153	487375	251539	298057	322437	326232	391492	384892	604212	347902	432658	446047	278275	407285	347501	303404	460880	238637	397404	367975	392581	491872	208646
518400	667356	249871	294999	493574	309647	168628	405235	370389	502880	492930	498093	608106	529894	112209	455488	630030	564836	118344	494030	252134	308445	330379	339114	398731	387234	602915	354276	431952	448014	276815	407559	344157	317406	459515	239683	408047	364476	388868	503282	210390
519600	656462	248802	309273	485268	296896	171829	392234	363270	502121	483981	505571	607346	518855	112676	439493	613296	557106	116342	496749	253763	321174	336032	351568	408913	389422	602056	360379	432672	448037	276374	406260	339093	332978	457568	243434	419578	362783	384551	516889	213378
520800	643975	248048	325681	481169	286052	173172	380806	357257	503253	473294	513214	601827	501403	113918	421597	591639	541597	113471	493146	253318	333104	342124	364168	418633	393034	596503	368612	434434	448600	275451	406768	334722	348861	456498	244961	432929	360327	381968	534302	218090
522000	628340	246706	339060	473953	274680	173821	367014	347288	503036	462014	517234	595243	484074	113500	405900	575248	529504	110052	492376	254138	347742	349630	378730	434120	394942	595848	379308	437977	453881	273601	407911	331423	364039	458047	246866	447395	359174	380366	552955	222984
523200	612245	244677	354476	465318	261970	175031	355677	338372	500880	450400	519136	584805	472174	114770	391916	558349	518130	107166	494467	255901	364236	358138	394404	450311	397364	594694	386466	442481	454613	273258	408820	325503	377455	456516	248183	461884	358203	380125	569310	230018
524400	599160	244311	369014	459084	251387	175746	345527	330909	506526	440853	520935	566446	459657	114384	376483	535284	501286	103751	489634	255148	379810	366867	406584	467298	400518	588486	397459	444339	455665	271840	409373	322552	394084	456405	247020	478970	357402	380197	589733	238575
525600	586978	242083	380804	450245	240572	177249	333522	322369	499676	429308	516740	542657	441345	114959	362225	514289	485827	100843	484854	256314	394312	376705	420615	488518	401980	583390	409320	448637	460006	270789	410913	317778	408200	457444	246958	496342	357338	382410	610243	246165
526800	570540	238748	391612	441937	231068	177394	322386	313654	490881	419039	514198	520946	429465	114345	349267	497101	472898	97750.4	482781	255997	411047	388568	435235	514309	402910	579778	420592	455519	464903	269989	412860	314239	423058	458618	249876	510973	356524	383450	629554	253722
528000	553884	238331	402180	433569	221320	178077	312931	306770	483022	409747	511559	503144	416208	114266	335730	476579	457155	94689.6	476415	253082	424764	399117	445822	538186	404712	571354	428311	459621	465542	268678	412188	310273	437812	458826	251022	526663	356146	385426	649785	264152
529200	541352	237550	409675	424287	211716	177350	303239	298597	472941	398154	507266	487213	401679	113193	322199	457568	439358	91848.4	468980	251365	437450	410027	456682	569586	406280	565131	438374	465104	472544	266692	415034	307233	452672	460827	251339	542125	358566	389739	670788	275356
530400	524612	233931	415348	416201	202968	176438	292985	289131	463767	387231	499548	471941	388466	112281	310985	441352	426390	89357.9	464282	250365	449703	422953	471213	603086	407505	560236	448180	471332	479873	265814	417054	304106	464526	460880	251062	553302	358739	393260	689043	286153
531600	509568	231952	418545	409763	194686	176440	285073	282355	451351	379665	493080	456033	378823	112033	299121	422609	410538	86017.2	457301	244890	460522	432993	478512	635884	409511	552864	451556	475565	483195	265257	417113	298970	475573	462108	251462	566170	359755	398205	712118	298148
532800	494112	230458	421803	402367	187025	174593	276613	276150	441986	369611	485378	438510	365439	111250	288378	404191	394250	82948	447607	241176	468206	444005	486826	670726	410207	547251	459108	480988	490272	263557	419565	296832	488201	463528	250460	577971	362998	404212	730298	310186
534000	479351	226795	420697	394102	178562	173347	266875	267902	427525	361838	472819	419275	353425	110868	279230	389040	381325	79962.4	440060	238322	476222	454996	499428	707063	409197	542258	465048	487348	498915	262276	421124	292760	496430	464449	250810	585071	364514	410676	747844	321090
535200	463708	225436	419980	386145	172124	172172	258654	263771	415049	353262	463446	406213	343181	109929	268032	372883	366252	76864.4	433525	232878	483055	464385	506834	744682	411707	535476	468474	493208	504869	260192	419264	289844	507688	463935	251225	592756	366151	416794	773879	333809
536400	451323	224233	416878	380523	165417	170328	251055	257535	401554	346336	452778	392781	332671	109322	257547	356322	350268	74559.6	424226	227891	483675	472161	511065	782438	412381	528228	473460	498390	515812	259127	421472	286206	516149	464575	249695	598032	370168	423934	794221	347043
537600	436527	222638	411858	373182	159028	166426	243726	250023	386770	338309	440214	379254	324224	107905	248257	344221	337285	72878.4	417913	223473	488082	481776	520022	823478	413772	522766	480805	504151	528132	258792	422250	283707	518987	466654	251215	600823	372844	432336	806563	360555
538800	429414	220770	405385	365012	153760	165031	237404	245403	376624	332169	430688	367517	316117	106990	239766	333388	323634	70294.6	410513	219174	491194	487882	525831	855002	414533	517934	484481	509018	536830	257302	422149	280016	523000	466562	251653	602276	376503	440440	821864	377115
540000	418904	218610	397484	359572	148832	163120	231844	240928	363631	327700	421186	355384	306130	106467	231487	320305	308978	68498.8	401608	215062	489740	492893	528351	886212	414197	510237	488704	513005	544640	255112	424103	277403	526483	466738	249352	605208	380731	450869	833553	391250
541200	408440	216259	387506	353611	143958	160539	225253	234312	350253	322162	408473	343457	298406	105166	225910	310395	297542	66761.7	395486	212279	490118	495415	535471	917499	415011	505848	495602	520939	557993	253505	425912	274630	529806	467355	248667	605363	384593	463061	839090	403754
542400	397313	212631	378014	347580	139704	158637	220811	230749	336489	321196	398455	334273	292869	104479	219114	301375	287359	64835.6	390989	209610	492088	496829	541966	942424	415433	500940	496552	528066	567127	252200	427053	272208	530523	466006	249132	601991	389995	469812	848446	418474
543600	388363	212126	367474	343203	137139	156068	215985	227626	326809	317454	388751	327067	288153	103943	213137	292225	276202	63181.3	385074	206146	488262	496084	540533	966288	417169	493054	499979	533648	576531	251363	428648	270376	533098	468039	248186	602311	396944	481120	857125	427985
544800	379296	210110	356263	338839	134967	152698	211964	224598	316635	316130	377137	320397	284433	103706	208571	286741	267639	62506	382428	203966	488173	495751	547367	993198	417520	489115	508962	542363	589524	249985	430280	269727	529695	468948	249055	597554	402250	493960	855910	436080
546000	371604	208826	344657	334896	134453	151258	209503	223263	308520	316421	368556	314401	284877	102304	205734	281428	261354	61383.2	381300	202405	486343	496064	548855	1010470	418773	483287	509581	549290	599392	248881	429541	267030	526420	467366	247568	592923	408217	503764	860386	448303
547200	365839	209284	332524	332502	135523	148979	208259	223478	301035	319590	360875	310954	285252	101883	203008	277763	253232	61084.8	377805	201580	480704	492168	544999	1023870	418958	476901	513702	555312	609535	247671	429475	266498	525870	467738	245830	588192	416138	515324	862071	458892
548400	362947	209396	320456	331742	136833	145948	206290	222957	293030	323060	349898	309628	287450	100794	202699	277880	247906	61701.6	378058	201361	477378	493591	546305	1042550	418282	470234	517493	563655	622366	246540	429376	266199	520118	468819	244325	579754	422138	524604	856363	465124
549600	360375	210060	308854	330048	139692	143171	206190	226153	288072	329236	342798	310421	295354	99186.8	203288	277695	244043	62364.2	380643	202428	474390	490958	542728	1048830	417952	466712	518090	570212	629574	244741	427519	266502	512918	466825	243515	569570	428820	533330	853129	472677
550800	361267	211642	298500	331536	145373	141021	207305	230900	284733	338293	335499	311285	303576	99021.2	205534	277296	241430	64154	383939	202888	466348	485923	535018	1051610	417140	458227	518324	574595	636843	243561	425698	265347	508442	467236	241621	562839	436655	544131	850274	476415
552000	362477	214488	288102	332375	152569	138536	208019	236528	282619	347708	329945	314622	313624	98344.4	210759	277805	241256	66964.2	388832	205262	460436	479191	531813	1060000	414711	453588	521417	581715	646087	242908	423543	265522	500324	466452	239434	552177	443769	554184	841769	476598
553200	366702	217478	279820	335334	163571	137048	211535	244710	281105	359857	323869	321744	329791	98601.3	217761	280832	243238	70004.8	397382	208983	453624	471986	526299	1060070	413870	450793	518217	589804	651648	242222	419246	266102	490230	463873	237606	537087	449646	562764	835139	480877
554400	373112	221480	276829	341022	175296	134435	216660	255714	284592	373102	321743	328848	348345	98307.2	226039	285230	246654	72635.4	407382	212965	447109	462006	513552	1054710	412578	445902	513169	591617	653207	240755	415520	267728	480779	461754	234907	525277	457079	570030	833198	482028
555600	382917	226046	268660	347165	188000	132815	222540	267050	288048	389324	319152	336720	365910	98763.3	237117	292388	252777	77555.2	418129	218192	439503	452651	505802	1054310	410590	442510	513238	598913	659532	237826	411838	268973	469413	461881	231585	512360	463379	578906	822418	479795
556800	390609	230951	260416	352024	203221	131942	229503	280400	292174	406626	318624	346462	391545	98336.8	250658	300702	260054	83232.1	432344	225225	431502	443547	499507	1050960	407230	442982	512157	603871	664498	236192	407750	270410	456416	458920	228198	495413	466720	584157	811905	479760
558000	402585	236784	251993	361122	221172	130014	239393	295984	299107	425701	321092	355492	419565	99015.8	266088	310593	269140	89954	447662	231192	422928	434888	488424	1035190	404838	439826	503778	604931	663812	234696	403873	271735	446613	456233	224955	484252	471471	590228	806164	478710
559200	417183	244035	245621	371487	241198	128959	251352	312479	307410	443955	323621	368282	444704	98626.4	283359	322119	279591	97394	460356	237813	0	424861	477349	1027730	401367	438314	497795	608026	664848	232822	398844	273789	433842	453454	221370	472181	475790	595856	795279	476074
560400	432495	250020	238598	381109	262464	128339	264558	328217	315785	463032	328075	383248	474867	98967.5	302478	334835	293501	104118	479283	247375	409609	416281	469801	1016650	397414	439588	493350	611777	665394	231855	393861	275405	417563	449002	218345	454563	474318	595966	781319	470072
561600	450916	258121	234295	391892	284195	127691	279482	347114	327486	482768	331448	397322	507322	99850.8	325040	348989	308606	109603	497570	255268	402752	406660	457679	998923	393440	439672	484356	609200	661273	230308	389550	276546	405214	445651	215704	441652	476513	599963	770873	464578
562800	472704	265568	228718	404529	302988	126445	298307	365652	341624	502606	337693	413822	535335	100920	346035	362693	324256	114000	517565	264634	397930	401175	455359	993199	396065	454471	489657	629534	680532	236818	396127	285439	395373	455901	218183	441005	498201	633593	773116	461545
564000	491100	277369	221111	424719	313763	123604	319020	385984	362120	509811	355494	443969	566150	99398.4	351511	366910	331505	116740	541646	276209	404746	402400	460720	992085	407096	483870	504183	656171	718065	248800	408319	295436	387372	473352	222542	442450	510616	667042	768605	448612
565200	498496	283888	209717	444172	311470	118377	332870	391397	383600	495268	368808	465229	571601	95711.2	343052	362422	328902	112620	549406	272710	404148	392775	444023	959297	402797	502086	495558	656740	732707	250983	408948	293976	361648	474924	220237	429839	502679	673801	738518	422313
566400	486040	281764	194813	447722	300113	110620	335845	384168	392549	463097	371714	471314	553466	89796.7	328908	350109	317568	106690	541214	262118	390876	372628	411275	895104	388386	502209	463920	635618	718258	242856	393257	282605	330892	459415	209850	406103	474771	656555	685098	391166
567600	460008	272596	179642	438296	283830	101211	326315	366226	387817	427198	364254	462918	519500	82665.2	313643	333293	299855	97555.4	518416	247595	362930	344235	374389	800677	365562	487029	423842	594107	677386	228873	368964	264030	293778	430982	196523	375923	437198	619945	619838	359871
568800	428108	259701	165019	421694	268739	91861.2	311830	346642	371247	392034	350312	443518	487092	76037.1	300558	309991	281764	92420.8	489790	232738	330703	311068	336876	691720	340462	461031	378670	544826	620185	212789	340434	243021	258440	396567	181630	341583	394583	573254	551357	318894
570000	395790	246431	149495	400750	256195	84272	294462	326371	349252	358934	330646	419153	453003	69182	286881	287367	266262	88110.8	462880	220869	298746	285047	311862	612155	321440	438695	355062	514862	579263	204509	320172	233208	238973	373427	174956	321290	379302	557754	511781	292399
571200	387843	249681	144801	397601	263357	82226.4	299575	327842	346139	358351	327496	418419	454742	68249.2	287511	281891	266687	88563.2	452658	221836	278905	269679	295290	563654	312003	423646	338306	500525	556122	200072	306253	227463	226661	359197	171457	305443	370694	549521	485682	272134
572400	391704	258362	143919	400718	280649	83116	316359	339360	354116	365699	333100	434075	480330	69924.8	300525	289780	275621	94649.6	457588	229001	267908	257448	282110	529883	306890	415713	325940	490565	541728	194962	295758	222534	216322	348648	167389	293002	362737	542886	466986	254044
573600	405646	264602	144751	409641	298190	84739.6	334661	355084	368945	379245	343092	454348	515987	72610.4	321925	306353	292867	102838	471611	239955	262106	250500	273221	512394	303646	414295	314604	485150	532698	191392	288754	219602	207218	342172	163668	282956	355216	538899	452999	238425
574800	425684	271912	146360	421658	316720	87345.6	358287	373480	388660	394360	357894	475987	556798	76500.8	349185	329242	316692	111084	491234	254612	259783	246263	271357	505911	304146	420204	311635	485768	531866	190315	285351	217545	203091	338683	162734	277393	353579	537424	448625	227422
576000	455791	283895	150061	435563	339449	90035.8	382308	391112	411618	412686	374790	499558	594794	80011.2	380411	356228	342561	119177	511733	270386	258617	242315	267893	499504	303685	427542	306970	484887	530908	190132	283928	216470	200542	336401	161969	273424	350709	535213	444724	217954
577200	491435	296697	155774	451462	364180	92885.6	413035	414348	439220	435905	397129	533945	651150	86024.8	431089	406258	393330	135848	557533	311224	278231	267800	302115	569535	331878	481424	369634	558151	597753	223795	338107	263765	263816	401509	192610	338561	443404	667390	579557	305212
578400	767057	413227	239013	609233	592153	143692	660079	632096	663726	714385	581910	768996	1049030	142587	755026	723981	706205	223840	791656	481917	373677	360062	387787	768931	381537	575553	448204	623983	668202	247491	393241	294392	327712	444644	201733	373796	462975	659079	687076	352915
579600	1111150	486925	316237	692352	839034	186900	805443	739948	768422	915232	635629	804661	1184460	176850	980402	944933	869411	265237	841358	525875	366341	348695	360122	716942	346058	558970	402976	565984	606768	219047	357856	272176	305174	411262	183279	346359	428313	602701	649328	336954
580800	1187510	481877	324074	692568	870549	194771	845985	742082	781023	952040	622309	795843	1173980	178069	1057910	1012830	901009	283158	831512	537300	336970	323964	336265	630934	326723	545549	366418	524855	560164	201865	328309	258198	273838	378799	173187	322351	402504	559365	597664	315563
582000	1217970	475221	316396	705436	831757	196331	864542	739259	785160	950148	606552	807117	1149850	175623	1056270	991819	890869	279025	827391	527150	308936	302894	311504	568928	310298	525914	340021	491265	518271	189742	307915	247206	252462	354246	165569	304814	381471	525854	560859	296708
583200	1214690	470557	306184	719523	796564	197362	858867	729740	791023	942573	605459	825579	1123620	176426	1051490	964348	885028	273504	836249	508993	289045	286203	295827	529391	298509	517549	325662	464035	491131	182277	295003	240006	236072	338294	157778	291236	362065	493785	531444	276998
584400	1212500	465996	297914	731933	766260	199763	852326	722356	796861	940449	613994	861917	1114100	178470	1048460	967879	891953	272740	845303	487973	273888	274603	284008	498064	289081	511295	309078	442116	468660	176337	283497	232958	223550	324470	150947	278335	346135	472938	510162	263943
585600	1229520	462535	294340	747237	753087	201334	849572	719043	815549	937315	620033	899503	1093640	179084	1034480	976489	891161	268620	850811	472020	263326	264475	269314	467328	280126	506074	293395	422963	448473	171127	273861	227522	215255	314949	144648	270616	334964	454278	496122	249144
586800	1241100	458771	294681	753156	739790	200512	840716	708835	818477	944858	624150	914005	1067160	177395	1024150	996000	888602	262422	854193	463431	255959	256285	261725	443346	271418	507689	283596	409008	433436	167508	265937	224256	208493	304722	139947	264016	324227	436020	483034	236119
588000	1245620	456353	296359	755752	724688	199178	837799	702045	823747	936440	634970	923967	1054380	173353	1018120	1017790	889005	254212	863714	455355	251105	251709	257041	421501	264252	510786	272504	395882	415488	164053	256932	220759	203089	293416	135867	260544	315350	423373	475796	226706
589200	1249500	456286	299866	760955	709498	198387	835550	694775	831470	915589	650570	934211	1029590	169194	1007310	1028730	878755	245626	864042	448592	247880	246491	248352	399386	257674	511298	263451	384400	399305	160102	250760	218889	200586	287295	132565	258475	308448	411106	473234	216015
590400	1231460	455300	302172	757747	680117	197965	823965	679504	831909	889171	659419	943688	997902	165571	990971	1041320	870140	239727	862910	446319	246934	243474	246016	382766	251746	514488	258822	376516	388247	158530	246321	217260	199177	278526	131044	257653	301027	398820	467098	206890
591600	1204720	453065	305677	750048	646362	197861	810027	670983	835421	870592	670548	944770	975382	162670	970689	1055260	864472	233638	859856	441870	247512	243034	243280	366749	247895	515888	252262	365806	373351	155622	241299	213743	198386	274548	129574	257347	292755	385404	466390	200338
592800	1190380	452249	313212	742524	619762	198373	791620	659507	835230	848319	687774	937260	943200	159060	938235	1056370	848523	228231	851516	436687	246940	241386	240418	350843	244789	516083	246438	357127	363005	153916	237528	211671	201550	270794	128231	259754	288164	373877	467054	194982
594000	1162300	461510	321482	730115	597067	200036	767616	640896	824766	822950	686023	927251	905071	157708	909718	1061000	837213	223253	844694	433176	247728	241503	242711	341853	241571	517647	245122	350216	354054	152330	236590	209638	204323	269210	128897	262992	282484	361633	466020	190257
595200	1129750	460323	332929	715430	574116	201952	748517	624688	819395	800783	684281	915506	877174	156560	885623	1065850	825209	217912	835425	429806	250322	243351	244943	334818	240991	521062	242998	345324	345998	152134	234363	206088	209178	267073	129492	266692	278663	352669	466165	188758
596400	1104910	456869	347968	702498	552034	204016	724165	611123	812952	778588	684594	892762	842641	156185	851736	1052790	802624	212354	821188	423315	252069	245030	246817	327244	241973	519950	241994	340838	338692	151817	234733	205221	217338	265696	129986	272416	276164	344248	469854	186804
597600	1068080	454954	362343	688029	527486	206750	692170	591067	798839	752698	673798	861610	801933	156021	818786	1034690	778864	205360	804595	419288	256290	247708	251495	324915	241659	522820	242962	338657	336052	151910	236859	205060	224040	266755	132761	279339	273546	337208	470929	187391
598800	1024850	448657	375564	667810	504420	208945	662469	571827	783614	729637	664593	832082	773396	155020	790005	1012990	758308	197910	789472	412975	262275	252164	258407	323398	243697	528293	245297	338878	333710	153094	238978	204516	231823	267102	135874	285412	271240	331188	472548	188934
600000	991872	436030	392010	652133	483232	210838	635040	557506	768749	710840	656410	798550	740856	153810	754219	975688	732127	190794	770492	403143	267095	256051	264352	320500	245747	526049	247221	338423	329916	154444	240492	205252	241025	269250	139114	294325	271174	325814	477423	191635
601200	946626	428093	403928	632958	462895	210848	603933	537650	745628	686442	642444	761297	701247	153196	717817	932860	704810	184286	752610	397680	274243	260306	272031	322731	247192	529707	252050	340146	331261	155761	243579	205322	250483	272978	142222	303676	270269	323521	481510	194526
602400	900205	418543	417842	613245	444944	211572	577516	520181	724173	664743	629430	726231	674085	151804	685978	896325	682005	177069	733721	389199	283261	266550	282273	326196	250629	533449	256298	343332	332690	157770	246089	205315	257973	275510	145709	313954	270369	321205	485704	198270
603600	862254	407110	430494	595758	425645	211757	552435	507600	706408	643900	617212	693893	646407	151129	648603	847386	655185	169491	712776	376490	291064	272660	290410	328122	255561	536015	262293	347806	334438	160755	249258	207186	267056	278860	148959	326062	270449	320257	495177	202770
604800	821745	397782	441160	577313	405100	210962	522478	489749	682165	620816	600643	662074	614446	149003	617635	803828	628210	162128	691821	367868	302030	280235	301383	334367	258093	540078	269310	352991	338440	163496	253541	208159	276852	284052	152869	338574	273258	320776	502260	209629
606000	778671	387502	451343	557020	386210	210532	498333	473798	660345	600436	586603	631512	587550	147101	587854	762743	604396	155197	672779	359704	312438	288131	311804	342218	263356	542937	276369	359809	342411	165951	258305	209212	285434	288751	156934	351803	274432	321970	508978	218875
607200	743060	375048	462247	539863	370048	209517	477735	460425	640380	579138	574257	603366	561934	144692	557313	719274	577278	148533	650582	349103	323142	296794	321792	348444	267878	545293	283041	366434	345199	169047	263621	210728	296422	293974	160069	364758	276423	323072	522064	228542
608400	709340	363186	466697	522553	353215	207773	452863	443203	614755	559167	558138	573586	533990	142367	530938	680465	554662	142225	628147	339920	335388	306016	333452	359915	272476	549749	291523	373692	351094	172038	269559	211726	307940	299305	164017	378779	279479	325438	533714	239128
609600	672734	353290	467555	503160	339071	205440	434524	428227	590924	539600	544471	549532	513477	140414	508770	646983	535592	136248	609626	331167	348652	317145	344732	370383	276914	553720	300356	382594	358322	175152	276218	212378	319488	305307	168100	391815	282473	329258	547716	253292
610800	644756	341140	472034	488337	325449	202942	414735	416766	570628	521748	529826	525282	495374	138151	484612	613057	517261	129402	586083	319308	361003	326879	357846	383767	282079	553451	306879	390908	363620	179028	282419	214148	333985	311913	171214	406063	285538	333052	563624	269925
612000	615438	331473	471098	472199	310279	199812	394108	401307	547266	502682	515062	500301	472722	136140	462104	577772	494085	125325	565650	310245	373662	339787	372257	399708	285041	556336	318898	399542	370695	182489	289995	215810	348257	319940	174613	419554	289746	338928	579042	286642
613200	585286	320743	468476	454674	295651	196958	376862	388710	521693	486862	497564	477040	454574	132559	442233	548588	474364	120507	545340	300729	386414	352579	384809	416529	288410	559310	327314	409796	378000	185619	296540	217134	363744	324605	177678	430214	292818	344683	598768	307915
614400	562624	311317	467342	439677	284090	193260	361930	377730	502200	471889	484834	456337	438565	130717	421702	519635	454689	115751	525977	290522	396962	365583	398639	434691	292605	556558	335929	420445	384170	189882	303820	218114	379663	329907	180581	442578	296219	350837	622431	331577
615600	542627	301550	463913	424657	273628	189800	346695	366601	481228	455604	470373	438352	420350	128309	403321	494655	437789	111507	505043	282182	407552	378062	413262	458288	295994	558163	347334	429676	392428	192513	311007	220054	396318	335678	182805	455487	301350	358635	645629	353913
616800	525834	292298	456284	408038	263633	187396	332985	354608	459866	442615	454980	420099	405968	125554	387260	472226	423619	106442	488621	274870	417450	391863	429406	487004	299252	559670	358096	441638	401007	196172	318892	220877	409911	339405	185361	464608	305468	366913	671588	381458
618000	507267	286387	450305	394930	254654	184615	321274	346385	442964	432314	442895	405642	394098	122654	370061	450848	407343	101898	472582	265381	427857	405092	443372	521222	303880	557710	366847	453605	408944	199048	326448	222785	426031	344489	186931	473869	309730	374062	699649	409597
619200	491966	278724	440549	381479	244466	181391	309919	337313	425766	420387	428810	389058	380473	119613	355557	429000	393145	98132	455025	257757	438544	417107	458721	557861	307673	556235	377999	463656	419957	201413	334313	224299	440620	348315	188378	484452	315092	383610	723359	434462
620400	473518	272754	431608	366263	235380	177928	299185	328275	408720	411302	414968	375713	370348	117052	343682	411900	381134	95146.7	443258	251847	449544	430895	473015	596702	309149	557285	387322	475435	431166	202987	341752	225585	452572	352706	189808	490165	320055	394095	747114	460680
621600	459517	266599	421860	354864	229055	176467	290094	321380	391956	402827	404422	364047	362322	114480	331799	395878	369341	91955.6	430878	244451	456011	441459	484976	635805	313110	554948	396152	487680	442075	207078	349143	227796	466858	355572	191084	497527	325034	404098	774440	489745
622800	447393	260417	411310	346186	222588	172604	281807	316446	377251	395433	393332	351422	352034	112552	319360	379966	357605	91295.8	419155	238959	461397	451266	497790	678577	316950	552518	408470	498289	453164	209883	355136	230299	479384	359798	191625	503786	331127	414442	798596	512706
624000	435117	255045	399986	335949	216929	169249	272485	309066	360319	389946	380670	340704	344249	110699	310263	368718	346542	89677.6	408624	233050	468468	461445	510721	722593	318099	552218	419480	509678	466064	212308	362545	232002	485225	362206	191739	506975	337893	427072	813563	535278
625200	424371	249736	389144	326820	212275	165349	266000	305435	347468	384177	370332	331038	340283	108000	301028	357022	336904	86565.6	393076	227851	475072	469750	520786	759119	322066	548960	428050	522318	477251	214991	366362	235401	494991	365003	192846	510779	344653	438213	836095	558310
626400	417198	245914	377830	318280	207819	161810	259599	301552	335671	380138	361773	322258	334106	106760	292705	343756	326345	85855.6	383610	223072	480306	475588	529921	795260	323666	546438	438469	531579	488787	216424	372138	237581	500392	366392	192136	513409	352153	451572	851252	572600
627600	409610	242141	364716	308587	204497	158312	254324	298963	322268	377655	351265	315136	329952	104987	286298	334147	317202	86038.8	376863	219482	487168	480721	537964	832213	325885	545802	447336	543158	504986	218639	376986	240369	502515	367858	192280	512626	358540	464850	860962	584626
628800	403436	238584	354232	301311	202018	155955	249066	298192	312694	375129	344768	308261	328669	103785	280539	325372	310758	86339.2	372014	215443	492042	485186	544427	860636	328000	542708	451963	553818	515626	220492	378724	242522	505525	367784	191885	512232	365450	476259	875072	598995
630000	399006	236601	342926	296607	199480	152182	244281	299386	303445	370015	337362	302478	327276	103127	275271	315441	303004	87372.4	364355	211938	496841	487549	550635	886344	330746	539208	459523	564817	527545	222619	381668	245769	508176	369234	191500	514101	373514	490569	884673	602694
631200	393475	233901	330503	288590	197746	149861	239278	297934	293192	366299	329556	298371	326845	101677	272764	308453	297517	86482.5	359026	209536	502386	490005	556228	909462	331118	536473	465716	575148	541186	224696	385404	247724	506351	369471	191545	510268	380916	501374	887327	608548
632400	389434	231612	319902	283103	197788	147064	236514	299810	285180	363505	324826	294942	329370	100443	269600	302294	292355	86616.8	353921	207326	505991	494511	561935	920512	332676	531957	465861	584682	550279	225841	386210	249220	505713	367825	190070	506935	386676	512483	893423	615868
633600	386346	230840	308662	278316	199098	144126	233806	302460	277784	360790	319229	290906	330628	99200.8	264193	294236	285759	87472.5	348633	205137	507628	495860	564097	930804	333410	527939	467818	592051	562392	227447	387887	251834	503530	367514	188883	504388	394227	523588	894362	617175
634800	383108	228688	297160	274161	200193	141843	231646	304792	270536	358702	313385	289003	335435	98322.5	263988	288580	281159	89739.2	346496	204049	512532	497385	565162	937367	332400	525469	470597	600580	574725	229142	388647	251991	498764	365828	187041	497394	399039	532962	891311	616500
636000	380383	227771	286446	269254	201226	139502	230010	309120	265210	357033	310689	288171	340547	97170.8	264421	282730	278989	91115.8	345473	202584	513102	498483	563816	932384	333012	519029	467404	605459	581254	230279	388975	253501	493874	363684	185339	490979	405295	540190	893497	618349
637200	380080	226877	277157	266713	203522	136816	229111	312686	259940	357454	307306	291046	346075	96756.3	265856	277288	274768	92271.2	342738	201192	512802	497896	561882	927142	333671	514625	466035	608910	590626	230490	388973	255195	490487	362184	183944	485753	409818	547532	889122	616072
638400	377542	225492	266456	262496	206925	135136	227548	314969	255459	356108	303125	292369	351914	96323.2	268193	273756	272850	93931.6	342780	201703	514008	496944	560256	925328	331804	511768	464558	613657	600479	231922	389688	256064	482292	359721	182229	476602	412863	552729	877135	610894
639600	377226	224445	258168	259424	210645	133287	227361	319184	251515	355306	302462	294000	361456	95240	270310	270544	270934	95576.4	343357	200554	513648	497426	555066	911654	332808	506808	460068	616246	604998	232431	388365	255913	476083	355432	180363	468896	416425	558425	873046	612033
640800	377524	223300	248785	258444	216984	130944	227261	324198	248001	355056	300845	296024	368128	94705.6	272185	266542	268420	100357	342401	200663	512388	495433	548327	901853	331587	501251	456395	618264	609774	231862	386934	255815	470164	352600	179097	462300	419546	561824	865325	603172
642000	378269	222208	239802	255890	221347	128980	227603	326296	244732	356734	299205	299501	374427	95225.2	275609	265645	267405	102421	343568	201337	512914	491725	544963	891991	329635	497675	453212	618989	617366	233388	387296	255837	460182	347618	177550	451092	421588	563913	851692	591144
643200	377451	221942	232037	254982	227223	127457	230255	328413	243832	358057	300462	303030	383916	94857.6	279992	264380	267300	104032	344340	202014	510817	487460	537962	874662	329128	493944	446737	617191	616852	232841	384541	254803	452506	343012	175296	442032	421273	565111	844632	585060
644400	379229	223979	224939	254351	234042	125399	232353	331391	242213	359380	300079	306296	389498	93731.2	284836	263790	267524	105672	343120	201585	507106	483573	527557	857230	326776	489638	441640	616999	617878	233039	381383	253991	445185	338489	171972	435024	422525	564223	836950	572892
645600	381070	224985	216558	253731	241277	123282	235629	333329	243394	361793	301183	310361	397064	93115.4	290084	265362	270108	107508	343034	204136	505362	477329	520944	846412	324400	487271	438134	615595	621075	232826	379580	252789	435539	334940	170388	424988	421387	564231	820818	560622
646800	383183	225484	210017	254375	249914	121861	241258	336236	245422	364566	304083	316098	407650	92763.6	297175	267007	275448	110519	344798	204955	501564	472612	510599	828660	322610	483965	431405	612487	617292	232365	374538	249871	423876	329320	167379	414482	420065	560588	807136	555977
648000	391148	227146	203830	255558	261006	121063	246138	338948	248223	370066	307362	322253	415509	92741.3	304989	269218	281384	112220	342406	206087	496246	462707	498324	809670	320339	479972	424564	610710	613276	231081	369653	248478	415028	325346	164695	406362	420406	556835	797462	540475
649200	399014	228497	196584	257629	271826	119924	252691	338983	250036	374769	308911	330476	423844	92878.8	313050	274292	290473	114229	343753	208353	492148	456439	488616	795124	316561	478217	418892	606370	613112	231078	365205	246445	403901	322320	162468	397376	417595	551792	780817	522968
650400	409825	230550	191521	258661	283389	118886	261818	342188	255332	380868	314824	339062	435669	92378.3	325767	281520	300552	115474	345548	211136	487313	448518	476490	772390	314913	476070	410481	602226	605484	230180	358443	242606	392712	316603	160192	386949	415906	546697	768522	512770
651600	425086	233497	186638	263548	297316	118004	272473	346760	261740	387273	320550	345604	444343	92503.2	337417	288612	311695	117752	344796	213155	482550	448030	462774	752393	311191	472115	403076	595635	600149	228681	353090	240715	383134	312181	157118	379858	412149	539786	755369	492209
652800	441014	237185	182088	267189	310812	116928	281983	349606	268545	393613	327116	356316	455184	92762.9	355158	300497	327878	121296	348594	217804	476243	444185	451711	735044	308355	470720	395871	589128	595648	227454	345414	236038	371293	307291	154201	369468	407118	531185	737860	472684
654000	462218	240130	179875	271452	326302	116865	296016	356310	276403	402493	336118	367765	468782	93326.4	373858	315550	345539	124129	352406	221817	470983	437559	438182	709818	305335	469055	389839	581311	584628	225254	338301	233098	362291	303118	152084	361957	402051	522693	726424	455546
655200	488356	246402	177763	278921	342232	116822	311736	361178	284768	410598	345658	378620	481010	94374.8	394781	330638	361866	127519	353418	226530	463277	429379	425473	684704	300522	464546	382084	572775	579566	222835	329848	229282	351384	298425	149193	353264	396833	511627	711740	435038
656400	516078	251683	175321	284548	357813	117073	325465	366756	293452	421933	356440	391532	496351	95089.2	420195	352695	384503	133015	359461	234045	456852	422717	414188	663745	296576	465319	373253	564049	570473	221355	323443	224379	339704	294274	146698	344258	389621	501087	694163	416805
657600	549236	258032	175374	291499	374770	117880	343723	375660	305242	431512	370870	407990	515501	95446	447714	376170	407175	140666	365178	240846	449326	413795	401523	634918	291713	461105	363024	552545	558840	217494	314757	219917	329905	287952	143860	336127	382046	488529	680607	399854
658800	588201	265428	176545	301718	393045	118907	361751	384347	318429	443704	386239	422030	531576	96889.6	475357	403044	430146	146251	371416	248501	441380	403974	389094	610525	287333	457699	353262	542279	548408	214632	308040	215791	320954	284065	140857	329918	375150	477324	666768	381300
660000	627142	274846	178105	310707	409341	120888	379025	392524	331964	455122	402335	442670	552384	97887.6	508402	438126	456168	148827	383063	259480	435037	396935	378312	588338	282420	458154	345730	531428	539743	212307	300624	211245	311369	279056	138925	322513	368631	465146	651222	365071
661200	670328	285125	183106	321782	425675	122444	399651	405997	349930	468190	422381	462257	576869	100193	539206	471307	482162	155353	393251	268492	427183	389165	365885	561461	278164	452887	335300	520426	527753	209333	292241	206738	305076	273467	136185	316053	360924	453286	639359	351609
662400	715892	296744	189848	333607	442699	124808	418109	417138	369688	480962	441547	484703	597259	102147	565840	507079	506980	163441	405712	280789	418670	380493	355610	541090	272544	450167	326900	507414	520812	205803	285293	202205	297052	268949	133132	310274	352513	438312	626144	336172
663600	757247	309027	196505	344708	456312	128327	436432	430131	390383	493181	463412	509812	622857	104725	599082	549213	533960	172494	419097	292912	412434	372939	346292	520526	268215	449279	318817	496941	508003	202523	279338	196822	288338	262820	131648	303304	342849	425439	609514	326849
664800	802044	323769	207631	357574	470712	132720	458061	446259	413669	506300	487763	534392	637683	107128	626946	587302	558736	182435	430606	303464	402993	364730	336385	496100	264788	444129	309435	484028	496196	198576	273268	193126	282969	257807	128942	297070	334833	412862	601158	320932
666000	842524	339697	219112	371173	482774	137075	475364	459954	436952	519547	510193	559880	656443	110717	651709	625512	580573	192436	443888	316686	395900	358556	328185	477643	259435	443553	304500	472488	486137	196193	268729	189129	277359	252488	126490	292334	325853	400560	588851	310562
667200	873260	357176	231647	382015	491876	142986	491444	473134	462096	530120	535107	587459	680568	114173	676479	669481	604457	200023	460475	331706	390964	351594	320008	458905	256123	441821	297478	461246	473065	193236	261902	184501	272729	247100	123914	286739	316946	386331	578649	302640
668400	910776	374602	250210	394703	500842	147678	509252	489229	488393	541061	560608	612309	701274	118662	691507	710335	622493	206964	473051	342870	384580	343620	309403	438600	250682	437212	288716	449071	460482	188786	256330	180754	269484	242904	121681	283026	307617	373316	568490	293168
669600	936701	392689	267036	406061	507755	152741	519938	502735	511262	550369	581520	636075	717752	122960	715122	744253	640760	214311	488541	356954	378057	336584	301674	424934	246450	435378	282522	438569	450302	185745	253467	176426	264720	238298	119173	278828	299156	360334	556861	284852
670800	950859	410242	287999	414877	512657	159920	532375	518759	538570	559196	604341	660548	734553	127667	734475	776604	656788	220233	503627	367873	373348	331182	298283	412891	243508	437690	279270	432259	445684	184749	251964	175105	264802	237836	119515	280746	299433	361729	560522	279506
672000	961200	429070	304643	431922	503980	162389	543587	538603	573303	558616	638030	701795	753824	128882	694332	774124	654565	214393	524309	382847	380423	335817	306930	416225	253926	464600	288279	443858	468978	192922	262744	181220	268344	248220	123906	293043	303396	375619	576325	271643
673200	936289	441486	317305	446508	472242	162785	539083	550630	607242	543852	659771	729944	746944	128072	633344	748712	629111	199118	532257	379335	383691	334046	307320	413382	256773	481565	290878	441190	485666	194473	271536	180961	261827	252453	123325	297720	295871	379737	576888	256876
674400	870967	430821	317456	446716	423923	157287	509738	538875	621903	508125	658707	730779	718513	123367	564022	691369	584346	182822	524906	358746	374385	322167	298339	398270	250884	482760	282290	425393	484965	189156	270665	173213	248380	246562	119524	292673	279150	371730	555828	236319
675600	778059	412644	309014	432492	375034	147902	468234	512628	614650	466955	637492	709656	673119	116576	506055	611976	530964	167799	501605	333250	352184	302005	279847	374252	238196	468724	265860	401719	466559	178051	261402	161353	231345	233316	112939	278774	257557	355476	522787	213819
676800	694646	390372	296790	412031	337705	137631	428534	483266	584708	427191	602858	671600	623336	107810	458740	535100	479413	153896	474242	307169	325322	278395	259343	342510	223460	446663	245520	373398	440344	165934	246539	148526	212745	216046	104618	260187	233771	332914	480490	191352
678000	619171	365011	279447	386198	305969	126983	391943	450467	547660	390774	562171	623046	572177	98810.4	415555	476712	436618	142168	447528	285810	296900	257836	241564	313129	212426	424330	230549	353205	415669	158271	233728	140223	202481	202308	101433	248246	222347	323375	452383	179881
679200	590276	366343	274984	377069	302491	125780	382394	451676	538770	380841	551006	613664	564038	97397.9	397959	459398	425066	140196	439812	282871	279823	246890	230749	294382	205965	409582	221405	342195	395666	152603	224189	134269	195058	191849	98753.3	238183	214814	314912	431649	172378
680400	576304	375313	277249	373034	305942	127862	382956	461040	543582	381510	552863	622147	574700	99856.8	396102	464321	427416	143921	444056	291077	270353	241283	226916	282951	202432	399669	214231	335230	381398	149127	216500	130809	190231	184447	96733.2	231800	208687	308629	417320	167150
681600	573405	382330	283970	372408	309087	130953	385754	472022	554480	384666	559621	626140	587562	104484	404513	476913	439480	148766	453180	301914	265628	239091	226149	279011	202640	397324	212550	335610	373629	146641	214243	128723	188321	180565	95682.5	228054	205726	304556	410330	163977
682800	580206	393638	295963	375502	314079	134632	391456	484670	571988	389898	571568	637674	602753	108820	417394	495313	454078	152980	465418	313960	263882	238568	227953	275685	203945	396417	211644	336102	367633	146229	214168	127974	190277	178583	94620	228466	204586	302645	406898	163079
684000	587332	404620	312684	380543	320906	138953	397884	497598	590200	394128	583113	645965	613065	113422	429270	512775	469089	156485	476208	325550	261984	237417	229299	274056	203023	396400	211921	337623	362968	145284	215304	128429	193573	177459	95155.4	229873	205079	302958	409964	167232
685200	606295	420220	337168	388451	331395	144741	407085	517129	615102	404677	600104	665473	633205	120515	449706	543472	494075	165923	499587	353497	272000	251160	246491	290230	212760	418285	232908	365493	384581	159652	242918	145382	227161	198676	108488	268942	240932	352769	488180	221784
686400	829973	562588	531151	491282	484964	218683	581720	727089	866914	596190	836042	910440	889953	195144	733821	933430	789341	269091	672388	543455	372541	352388	330910	392768	252578	478191	298330	418549	428976	183134	292145	169427	296453	224282	119350	310719	260881	346015	566561	293385
687600	1160150	675820	802409	554726	657245	298564	687226	808779	976680	733206	920967	918238	951674	247697	931689	1133030	920225	317653	699330	578019	383114	352263	328503	395048	225957	439920	277140	385237	376438	165136	272559	157878	294444	203902	109055	295858	242149	306854	539239	305896
688800	1187630	663045	909293	540878	660701	310153	684408	787962	962297	747282	907353	869057	925693	250964	934425	1130310	904868	313413	693369	580277	364462	330678	318826	373477	208602	411352	257654	361546	347503	155880	253413	151191	282687	191916	105318	282542	229498	282868	513667	299374
690000	1163680	649460	933841	540330	630274	312944	683260	783769	945747	745914	909970	858117	922706	245857	892467	1075100	866157	289001	693966	570528	347433	314188	305707	350642	196858	387613	244744	341608	327431	149612	240958	147509	271713	183846	102049	274357	219616	265085	491610	292882
691200	1134030	640178	916763	545234	590446	310683	673893	785386	930325	743661	913325	863551	914112	243704	851781	990727	832208	272801	693874	555828	330565	301830	297170	332227	188904	369948	238785	324875	315057	145019	234817	144933	262814	178466	99219.6	270100	211300	249230	476236	288442
692400	1093640	629751	900058	546685	557542	308312	660688	782219	910472	739313	910905	868592	904811	244472	825236	923838	809180	265850	689105	540042	320778	293248	296738	322447	181412	358815	235822	312446	308440	140099	233068	143766	257390	173980	95807.6	268363	204830	239696	466004	291436
693600	1056380	620388	902913	544634	536941	307194	647288	774638	894184	730171	904707	871186	897250	244712	797923	873170	789533	258748	686914	521576	316919	286452	299975	316345	175708	349176	233335	304270	301189	137020	232460	142324	255593	170218	92571.6	268822	198670	232504	462944	299670
694800	1031060	609012	908328	543098	520625	303466	633235	760421	879123	721005	898003	869352	884441	238841	762068	827045	763256	250928	673015	503750	315953	282747	303137	314138	170564	340825	233034	298565	295971	133450	234118	141953	256289	165557	89481.6	271128	193838	226880	462023	311734
696000	1005490	591470	898512	536838	500440	297699	616796	741550	854160	710536	884364	859971	868417	231336	734916	788147	740803	239756	662427	491843	318970	284908	308472	315212	165405	335801	235153	295070	294054	131253	237472	142773	259581	163038	87096.4	273899	191202	223344	462427	325618
697200	978950	573724	887758	525440	484928	292248	601870	727131	832506	697183	870567	853490	853257	221783	709095	750422	714803	226633	652108	473512	321498	288631	313362	319290	162117	331778	236374	293754	290018	130099	239803	144191	264612	159387	84972.4	275278	189328	221541	466980	341338
698400	952138	553580	867362	516054	467380	284482	583475	708080	811648	677108	854690	839549	834697	213376	681131	719720	685819	213077	638621	458675	324512	291268	318432	325315	159222	328012	238248	292961	289480	128456	243334	147058	271213	158628	83680.4	278121	187273	220296	473695	355009
699600	921108	530726	836685	506010	445501	276938	564457	687932	781417	658619	832926	826927	813041	204967	653337	691076	660602	201827	623870	445467	327698	295478	324115	334309	157470	325380	241925	292523	290423	128293	248325	150646	277548	158050	82900.4	281806	187594	219610	478522	369628
700800	891639	511702	808584	492637	428623	271275	547408	669573	751342	639120	813666	809725	793956	197537	627389	664398	636633	193559	609047	432523	332443	299123	330421	345556	156215	323867	246038	293795	291301	128656	251703	153345	282129	157493	82986.8	282772	186648	218229	486481	383277
702000	865841	494530	789733	482783	415934	263685	531649	653155	721620	618826	794804	789544	777111	190305	597214	633018	612625	184524	592517	418902	334126	303785	336449	354810	155555	319523	250298	294827	292512	129998	255788	156186	289785	157790	83221.7	286598	186970	218501	494760	397331
703200	842202	476171	763412	471010	404044	256885	515075	632659	691942	600468	772682	769631	754978	184210	573783	607967	592167	178141	577046	410083	339520	311843	344743	370588	155936	316956	256828	295688	297080	131532	261035	159737	297567	160655	83913.2	289789	189222	220638	500341	410006
704400	816707	462503	739095	459412	392858	251795	500552	617730	660884	581886	755915	753147	738824	177934	552710	586002	571210	171128	564107	400275	344961	320092	352835	387041	156895	315773	263728	299300	300463	134525	264490	161922	304731	163449	84995.8	291602	190776	222214	507710	424153
705600	793044	450453	720606	450875	383828	246571	489220	605559	634834	562389	736673	733132	722992	172720	528822	562169	549656	166848	548673	388934	350658	327742	360433	402852	158897	314158	269204	301731	305258	137050	269198	164230	315378	166130	85954.8	296255	193933	224746	516336	437182
706800	772393	439563	694872	440956	371925	239790	475270	590323	607730	544724	715454	714870	703746	168600	509638	540159	530153	161622	532916	378861	355893	337496	366871	421655	161034	313622	278151	304649	311255	141024	274142	167578	323817	169623	87232.9	299464	197145	228749	524603	447219
708000	750041	427367	667134	429359	360725	234908	461535	576436	579895	528828	694984	697856	686391	164715	490130	522113	512623	156857	518748	370513	362998	346665	374444	442420	163548	315455	286392	309171	318198	145889	279279	170533	330836	172381	89300.8	300860	201478	233383	531710	456915
709200	727413	416553	642980	419834	352487	229052	450374	563218	559733	511763	676815	680786	670510	159318	469489	502933	493047	152642	505748	362872	370280	356288	381085	461469	168139	315015	295278	314738	325098	150886	283052	173941	339310	177024	91560.4	303674	205293	237596	541684	465528
710400	707021	404807	617385	411475	343709	223453	438005	550860	538922	495595	660593	662381	653771	154456	451790	484744	475236	148914	490748	353642	376700	366055	386420	481430	172160	315713	304005	318247	333363	156461	288670	178584	346760	181550	93684.6	307828	209673	244036	552512	471601
711600	685710	393697	587444	401142	335436	217532	424659	536642	514441	480468	640424	645320	634910	151395	438227	468181	457903	146988	478438	345435	384862	376381	392704	503294	175920	316825	314145	324035	343389	162222	293741	181729	353359	185389	96826	308974	214768	250164	558687	476209
712800	665036	383236	563723	391928	328814	212522	413201	523738	496737	464420	622437	629191	620764	147961	423185	452198	442460	145333	465856	336518	392341	386230	398604	521282	180931	318032	321903	329971	350946	168616	296621	184995	360664	189216	99206.7	310697	218310	255403	569010	481410
714000	647697	372441	540894	382950	323687	207096	401293	514684	477643	449861	605476	612900	606206	146116	408246	434458	428443	143453	454006	329143	399141	393098	402912	538169	185063	317674	331032	335568	360185	174616	301851	188681	368002	194272	100942	313435	223393	262715	579310	483286
715200	629565	362519	514443	373958	317347	201929	390506	497594	460338	435752	587898	599079	591136	142789	396785	420052	416149	142889	441511	322675	406366	402185	407058	556819	189368	318821	339501	341810	371056	180898	304896	191735	372948	198208	103388	315685	227929	269188	586582	484046
716400	610775	353250	490492	363970	312860	197326	381215	487481	444131	422568	571154	588168	580396	140081	385600	408323	404239	142504	430588	315226	415776	412405	411661	573632	194697	318948	348438	348842	378600	186820	308000	193928	377697	201916	105406	315334	231865	277018	595370	486586
717600	593367	344717	469514	356772	309744	192379	372106	476688	428338	411061	555270	577175	567741	137343	375848	393890	392842	142785	419399	306861	423774	417948	414887	584338	198899	318782	353792	353692	388725	191853	310743	196814	383637	205952	107244	317216	235377	283326	606914	485734
718800	579394	336260	446916	348712	305868	186929	362373	466543	414831	399228	540489	567353	554697	134402	368548	379874	383420	142846	408995	300668	429768	426052	417476	597395	202750	320091	362046	360108	401098	197997	313669	199550	388253	209651	109078	319329	240017	292387	616923	487412
720000	562303	326667	425517	340303	304099	183115	354365	458126	401199	390441	525528	557588	543900	131518	362504	370820	375264	144246	399688	295078	439041	431944	418697	607764	206371	321742	367889	367880	411987	203843	315612	200353	390000	213120	110491	318096	243403	299098	623290	486626
721200	548616	318483	407639	333651	303574	178789	348414	447276	390531	380899	513703	549245	534418	129150	357147	360475	367381	145323	388914	288192	448039	437665	419925	615018	210616	320144	373500	374315	421522	208152	317479	201288	393681	216096	111682	319867	246751	306666	630685	486355
722400	538288	309861	390104	326256	302487	174050	341504	436746	380118	373061	499119	539868	521940	126873	352773	349766	360340	146931	379988	282970	455618	442486	420422	621602	213608	319992	377853	379440	432095	211495	319493	202260	395201	218935	112612	319782	249096	313343	638715	483284
723600	528992	300895	370269	319874	302500	170065	336347	425919	369380	365400	486142	532891	513906	125539	351071	342874	355460	147988	371768	278056	463100	448443	420450	628485	216076	320608	383534	385743	443596	215340	319906	202229	394175	221736	113211	318481	251526	322206	640254	482673
724800	520592	293392	354278	314705	305427	167272	332845	417910	361496	360078	477474	525304	507224	123536	349618	334588	351019	148581	363830	274282	469152	451279	419442	627988	218827	319495	385843	390884	453077	219230	319248	201987	395570	223717	113724	317538	252945	328059	645807	478922
726000	514973	285459	339820	308942	307470	163669	330025	407350	354118	354133	466770	518441	500302	121718	350316	327410	347940	149080	355382	269462	474658	455734	417798	630885	221019	319511	388632	395687	463893	221346	320602	202155	396279	226250	114499	318291	255070	336093	649432	475620
727200	510520	277961	324060	303243	311055	160994	327739	398001	346313	350256	457658	513565	494575	120306	352441	322444	346102	152012	349343	266534	481463	460196	416909	633058	223094	320316	391660	401217	475662	223274	320979	201424	395436	227127	114809	317753	255940	344195	650579	471755
728400	509250	271637	313525	299145	315260	157982	327024	390101	340206	344183	450385	507590	489457	119220	356398	319268	345201	154285	342773	262932	486332	461620	414973	630581	225386	319692	392048	406298	483891	225058	318567	200899	394098	228907	115004	316828	257313	349396	654201	468810
729600	512519	264908	302153	295174	320813	155586	327359	381946	334648	342278	442105	501756	483977	118205	361326	315620	346318	156579	335948	259946	491278	460839	412229	629178	226444	319350	392165	408965	492908	225847	319366	200466	392847	230233	115078	317007	257961	354864	656391	464302
730800	515960	258123	291045	291884	324378	153191	328711	373785	329414	339976	434963	497603	480828	117339	368195	315136	349501	157772	330106	258160	496522	460241	409457	628493	226382	320115	391708	413240	502759	226935	316917	199446	391115	231353	114817	314686	259097	360715	655193	459239
732000	521932	253669	279683	288373	331169	151542	331488	368588	326408	337517	430506	494011	477282	116289	376011	315583	352285	159562	323792	256000	502111	458932	404528	620888	227303	319826	391045	416002	508405	226039	314358	197263	389639	232131	114398	314627	257584	363925	656487	455465
733200	534248	247504	270360	287213	338495	150423	332828	360496	322960	336540	424407	492148	475247	116130	383181	316588	356730	161283	317920	254334	504799	458164	400215	615144	227270	320056	389537	417642	515506	226618	314288	196331	389204	232623	114098	313561	257635	367689	655384	450358
734400	544903	242813	260898	284845	342832	149471	335335	353667	320588	335490	420262	493112	473603	114937	394649	321742	361562	162360	314606	253924	507586	455858	396816	611575	227609	321821	388290	419614	523074	226099	313157	194681	386599	231714	114101	311663	257191	370113	653840	444885
735600	558205	239848	252899	284147	349818	147377	340788	348643	318814	336779	417139	494318	473713	113523	405637	327635	366778	165137	310897	253637	510663	453755	392403	602402	227303	322816	381627	421214	525266	225548	309932	192836	385324	231470	113346	309830	255605	370056	652700	440496
736800	579135	235698	246443	284645	358072	145658	344750	343750	319117	338380	414528	496238	473208	112801	416604	333873	372056	167857	306171	252732	512524	450300	387937	593176	227093	322303	376510	421184	528707	223818	308855	190960	383526	232368	112954	309430	253940	370480	653200	435440
738000	594477	232816	240803	284112	362955	145059	347998	338620	317708	336255	411463	497017	473020	112801	430683	344313	378263	171583	303474	254111	513224	447213	383997	586566	225092	323194	370917	420149	531718	222447	306693	189316	382878	232256	112712	308201	252572	369604	649439	430372
739200	609876	231672	236574	284451	368290	144139	353963	335598	319303	336096	409938	498568	474643	113296	444211	356923	384456	174673	301604	255658	514008	444109	378974	578486	224777	325506	363842	420532	532676	220515	302968	187526	380012	231932	112155	306140	250634	367315	649144	425294
740400	630998	230658	233278	286414	375680	142771	358230	331496	321240	335002	410790	499805	474463	112284	455578	367827	389773	177271	299309	256685	514618	441749	374464	567672	223814	326498	356475	417693	534820	219388	301354	183880	380286	232188	110986	306164	248796	365088	647089	420366
741600	646052	230507	230428	288500	378244	141852	361244	328170	323441	334932	409309	503121	473766	112570	465688	381485	396354	180885	297214	259998	514182	437296	369450	561084	222317	326249	349977	415742	536135	216800	300073	182902	377018	232203	109658	305372	246321	361217	643669	415267
742800	656715	231513	229166	288735	383586	141068	365153	324384	326886	333778	409601	506907	475506	111751	479321	398694	402258	184256	298115	264008	515945	433742	365196	552156	221043	327322	345355	412961	532911	215270	296651	180389	373205	230634	109318	303570	243801	356765	638974	411114
744000	673388	232860	229850	291794	387882	141071	368226	321865	331512	333669	412040	509208	474566	111195	489434	411316	406935	188175	297210	266643	514654	430124	360626	540777	219313	327452	340917	410178	531220	212295	294389	177648	371663	229340	108268	302853	242035	352267	636408	406659
745200	685997	235749	230374	294569	389564	141140	368588	318852	335126	333120	412175	512781	473291	110697	496426	426712	412306	192753	296798	270008	512844	426388	355547	531583	217311	328879	336933	406974	530053	210074	293310	175939	369689	229368	107748	302224	239465	349035	633573	403790
746400	689403	238289	230694	296097	390330	140738	371632	318647	341033	332098	414979	517202	472856	111252	507049	444885	416964	195455	297340	273369	512168	423760	351107	522840	215790	329845	331608	403203	525657	207261	289102	173876	366084	227885	107055	299664	235488	342235	628304	398140
747600	696446	242561	233512	299633	393604	140707	372643	316219	348616	331888	417971	521914	469856	112141	508924	456268	420088	199341	297191	275461	509315	419656	346658	506867	213975	328923	327715	398909	522400	204728	286303	171519	363608	226788	106168	298103	232966	335798	624349	394611
748800	695107	246946	235525	302825	393265	140188	371254	313695	354320	331820	419448	525835	468108	112556	512482	469002	424127	201782	298570	279998	507616	416196	344548	499510	211542	329252	322640	394663	519792	202913	285538	169696	361701	226703	105004	298082	230899	329842	619146	393608
750000	688175	252814	238849	304403	393895	141088	370302	312571	362689	331426	422293	531449	465726	112619	516328	482050	426574	205284	299598	282950	506860	412118	340850	490916	210014	330028	318973	389665	513835	200772	280911	167867	358128	223686	103969	296942	226417	321909	612078	389578
751200	687936	258998	244009	307254	394199	139974	370988	311885	370803	330938	425087	536614	464016	113238	516304	489035	428607	208053	300463	285697	504485	407984	337877	480153	207276	328452	314295	385069	507848	197678	279085	165467	356506	223035	103184	297029	224398	315551	605938	385059
752400	681622	264848	249714	309728	393950	139783	367771	310609	379194	330686	425684	540420	459088	112978	517126	497321	428753	211352	302062	288454	502017	403754	334969	473780	205782	330086	310956	378780	504003	195110	277069	163508	354129	221804	102572	295186	220474	308076	598791	381683
753600	671469	269674	254974	310195	393654	140124	364903	310576	388674	332130	428545	544354	456411	113502	519519	504605	430311	212413	303968	290808	500061	400755	331261	463587	203757	330746	307264	373350	495651	192251	273901	161446	350194	220107	102280	294811	216948	301290	593307	378417
754800	668829	276109	263761	312379	392580	140533	363707	311014	400075	331486	431904	545792	450687	114818	517396	504767	429559	214153	304657	291281	496359	396787	327401	454997	201425	330446	303598	366885	490187	189259	270613	158601	347985	219624	101347	293457	213625	292846	588277	376210
756000	659160	281499	271325	312619	392038	141201	361033	310785	410368	331437	433113	546838	447055	116770	517906	509395	430733	217422	306272	294232	495409	393152	323813	448302	198934	330661	300930	361790	485095	186451	269152	157088	346758	217910	100224	291681	209395	286699	580142	373383
757200	650253	287937	279168	313642	390960	142499	361022	311080	421468	332570	437431	549345	442570	118140	516838	509716	431455	218436	307462	293670	492286	390696	321026	441518	196500	329188	297292	355446	475388	182987	264700	154740	344385	216030	99355	290433	205529	279289	575130	372630
758400	649520	291500	290609	315566	390430	143823	359095	312275	435154	333693	439387	550860	439155	119271	510639	506790	430639	218854	308093	293725	488839	387756	317178	432800	194221	327380	293758	349708	469919	179699	262862	152512	343515	215041	98527.2	289439	202275	272365	569074	372114
759600	641870	296283	301089	315789	388771	145769	357314	313132	446900	335658	438321	551383	436991	121038	507568	508350	430610	217750	310073	293800	486625	385692	314097	427587	191962	326914	291330	344150	462852	178035	261015	151790	341112	213446	97704.2	287891	199446	265202	561030	372205
760800	635494	299697	311709	316343	388818	147973	356154	316446	459750	338828	442073	553650	434734	122523	504018	507912	429558	217166	311626	292423	484605	382564	311919	420864	189794	325591	287514	337283	453422	173738	257914	150460	338446	211556	96681.2	286871	195409	257294	554501	372661
762000	632574	302361	325466	317885	388751	150269	355928	318343	474450	340885	444470	553864	432234	124603	499697	505083	429557	217352	312931	291004	480752	381826	308560	415506	187238	323786	285395	331880	445424	171285	256783	148984	337564	210150	95804	285617	192695	250897	549485	373862
763200	629574	304446	337991	317385	386766	152940	353058	321181	485091	343723	445788	556922	430744	126618	497370	507073	428422	216764	314617	290167	478742	381703	306083	411950	185627	323794	283553	325614	438132	168074	255645	148295	335278	207754	94880.8	282882	188692	243594	542174	375415
764400	626968	307923	352768	318383	386969	155645	352907	326374	498366	346713	449811	557826	431702	129037	492598	507347	428308	215135	316104	288015	474681	378658	303829	403252	183627	321285	280507	319854	429275	165469	254926	147324	333841	205631	93712.4	281495	185961	236470	537495	378362
765600	629045	310205	367965	320106	387319	158645	351735	330100	510321	351136	450195	559015	429925	131399	486801	505435	428424	215158	316884	286355	471022	377402	301109	399374	180686	319277	277576	313381	422404	163177	254791	147001	333393	204335	92820	280634	183050	229848	531436	381917
766800	627888	312913	381465	317903	387139	163384	351976	334545	522133	356479	453103	560463	429979	134208	485019	505163	429550	213071	321470	285999	467497	376266	299626	396687	177200	316966	275006	307551	414283	159395	254214	146383	331710	202366	91750.8	278232	179466	223411	525604	387474
768000	631807	315578	400034	319560	389672	166831	352945	340840	536482	361192	455501	560882	430300	136402	479626	502639	431510	210244	323309	284366	462518	374191	297091	390565	174467	309865	271643	301150	403982	156683	254053	145282	330019	199552	90813.3	275492	176302	216903	522660	391321
769200	635168	317626	416649	319434	389846	171234	353056	346410	552230	366842	457376	562200	431527	139980	477470	505202	431603	207334	325586	285588	457847	373035	294865	386870	171592	305216	268242	293358	396236	154088	254850	144744	328016	198067	89724.8	273630	173364	211623	516749	394111
770400	633849	320320	430697	318159	390802	176644	354894	354089	563602	372965	460974	564824	433625	142709	474340	510110	434212	204918	329338	286720	452958	371814	293415	383923	168489	302430	267397	287902	387664	151574	253511	144405	324964	195350	89022.1	270780	170555	206286	511395	399536
771600	635790	324273	450013	319150	394752	181877	356859	363826	578506	379480	465826	567791	437973	146056	468290	507793	435404	201638	331355	287733	446804	371448	292272	379126	166196	296949	264478	281799	378508	148979	253378	144055	325337	193510	87831.2	268458	168101	201303	508978	405623
772800	637042	327358	464998	320779	394936	187279	359411	371637	589808	385670	467569	568871	439863	151030	464860	511356	437004	200240	335011	290725	443316	369502	290465	376313	162914	290668	264408	275084	372660	146294	253555	143437	324388	191760	87122.5	266042	164915	196036	504293	408305
774000	634762	329910	477624	321046	394461	192962	361866	379803	598884	392948	471586	570800	443131	154290	461556	510850	439350	198090	340067	293518	437518	368861	289942	374595	160800	287156	262256	270627	364704	143993	251751	142994	322865	189275	85890.8	262860	162520	191977	499092	413896
775200	635052	334069	494341	323354	395288	197566	366799	390999	608626	397904	476795	574307	447104	157848	456282	509757	439337	196407	343877	295232	431413	367234	289194	372773	158191	280483	260451	264350	356606	141843	250598	142610	323056	187162	84619.2	260792	159911	187521	495947	416912
776400	635537	336695	506154	324333	395700	201826	369813	400343	618288	403863	479116	577466	450354	160295	453978	511609	441726	195026	347516	300356	426013	365884	288971	371409	155342	276269	260335	258938	351437	139542	250030	142589	322617	185881	84130	258107	158173	184334	491928	419676
777600	629730	340614	516130	325099	397398	207380	373008	410214	626939	409940	483600	582450	455000	163561	453198	514705	443708	193947	352757	304276	420124	364545	288975	371054	152780	271478	260704	254512	343614	137790	248566	141680	321829	183027	83079.2	254746	156374	181110	488709	423698
778800	629911	344361	531809	326417	397253	212291	377011	420076	636677	414734	488915	583722	460704	166335	447816	513997	445186	191129	356499	308228	416903	365351	292083	375570	152820	272203	263934	255358	346689	139139	251896	146198	325860	186738	84718.3	258929	160588	186645	502213	427329
780000	637745	354254	520771	334122	389723	211542	384912	439764	651029	417223	508053	612800	474448	165886	433739	510658	444896	185129	370336	315428	428163	376933	301537	390938	160146	287258	271165	264763	366988	145544	263423	153293	334659	195525	87827.6	267880	166641	196336	524198	425261
781200	631168	360192	501096	340349	370493	206778	385012	454737	660214	410437	522241	634524	476070	162375	409320	489825	431630	177267	375552	310265	434015	379340	304683	402153	163291	297987	272685	266508	380753	147078	268773	156483	333991	199812	89136.3	269894	167638	201278	535604	408400
782400	601022	355869	466337	336469	341995	196019	374068	455778	650499	389402	520925	635699	464940	154216	375804	456174	404825	164621	371480	298878	429025	371346	298518	399485	161269	301171	266642	261136	384103	144913	267763	152426	324845	196975	87489.6	263147	163832	200539	530806	382298
783600	557060	343899	430404	324244	311838	181628	352507	445073	625513	362902	508140	620566	444377	142332	343666	412639	373706	150394	359085	282411	408516	353861	284809	384853	155215	295456	253708	249901	375818	139374	256266	144653	309777	188840	83788.3	250712	155134	195448	510968	360806
784800	506036	326904	394121	307133	284746	166476	328364	427008	589707	334931	486025	595868	419189	130368	315553	371889	344423	136545	344037	264510	382228	330831	269386	364414	146387	284000	237670	236056	360633	131616	239194	135471	291020	176527	79848.8	234450	145617	187444	482589	326860
786000	460525	307648	359100	288080	262854	152308	305458	408373	549458	311253	462332	568779	393605	119717	289290	335760	319726	124142	327095	247558	354087	307624	252532	340187	137483	267397	220624	221656	341485	123668	220654	125526	272746	163026	75422.5	219330	136785	180468	453180	307081
787200	425636	296707	337458	273993	251049	144460	292969	403316	527438	300100	449117	560672	386464	114587	279730	320027	314041	123150	321606	246639	338157	297668	244558	328058	134851	258659	215497	218797	330904	121388	210953	122138	263894	157367	73949.2	209358	133269	177576	435025	282386
788400	406330	294662	324842	265158	248005	140213	286949	402943	515377	292668	442230	555202	384287	113480	276468	313204	312123	123309	320703	247629	327224	292430	242834	322778	133573	252235	215415	219294	324716	120907	205884	121628	263320	154275	73212	204599	134116	179848	427840	280875
789600	403844	301348	325865	263812	252222	141946	287617	410274	513919	290080	443584	554272	385577	114803	273868	310633	310727	124512	320678	248685	318428	286238	239286	316711	132208	246530	213150	219428	318080	119796	201075	120406	262966	152368	73113.6	201265	134393	181890	424108	279190
790800	411812	311056	336859	266756	261549	146725	294315	422982	521920	294328	451281	556912	390866	118588	276297	312100	312753	126784	324345	250265	310272	280517	234212	312418	129890	241452	209153	216698	310553	118720	195992	118823	261739	150035	72392.8	197710	133935	182990	418393	285510
792000	418352	318596	352647	270096	272094	152169	303627	441640	534770	302500	462383	568816	406876	125027	288378	322277	323004	134568	334705	258137	308864	280151	234187	311966	128799	237965	207079	215022	305763	118232	191610	117950	257654	148586	71182.5	194305	132382	182587	414760	283160
793200	426505	323392	367190	272986	282824	158008	314646	462790	550676	315150	478364	585694	432358	135828	312882	349612	351669	156365	359489	289283	333012	307009	258797	346893	141419	256168	246282	241750	334190	135985	227682	139838	308344	174349	83088.8	229270	157315	217926	497154	362027
794400	578331	424080	566774	344552	412508	241718	431908	613848	736330	454420	606269	748916	563049	218217	481860	549243	515510	251371	454219	409824	431055	408687	321751	452416	160607	273004	314675	260605	353607	149869	258182	151173	370573	189608	86865.4	247521	161030	214254	526422	456310
795600	727246	454120	767637	372062	524358	312426	477342	621981	766811	529253	605208	699625	576512	265333	566242	629540	559863	284705	448865	414297	416253	388407	304760	446705	145279	243128	300070	239446	311413	139596	231764	140778	346682	174532	80692.8	230787	151682	197256	479614	446329
796800	737058	433617	792503	362483	543289	316899	480621	608839	744464	541323	597120	653391	575498	268485	575968	642346	559174	278629	444424	420008	388412	360958	290512	426774	136083	226994	283393	229770	291037	135533	210875	133585	320260	165600	77977.9	215468	147490	189988	443458	417815
798000	732096	427065	772455	365544	543966	313738	489053	610844	742710	546408	606306	652133	583878	264238	573252	641112	552233	264041	449997	426671	367107	339296	275420	410919	130470	215483	272458	220155	276422	132642	195268	128103	300704	159185	75477.6	205805	144010	182385	416043	393421
799200	729297	427643	742221	370577	535862	305785	496177	615794	748565	551933	616586	657790	590489	260613	558308	628154	545222	256011	453803	428416	350292	324589	266142	397763	126371	205446	267147	212347	266487	131670	187367	124973	288079	154563	72857.9	198700	142008	175399	402298	371372
800400	723727	431095	703624	373073	522842	295592	499437	618943	747784	558561	618832	662618	592186	257359	550566	616089	539337	254230	457324	424070	337038	313860	262182	388255	122726	199140	265464	206108	258598	131288	179620	122358	279464	149653	70329.2	191899	140689	169824	389858	357429
801600	716570	432256	678191	375349	518330	287830	499059	618042	746704	558748	615002	666730	593210	251818	549230	611617	534025	250830	459831	417038	327710	304917	259704	385861	118658	193780	262441	202040	249494	131006	173756	120121	273105	144814	67933.2	186327	139813	166552	381051	347104
802800	707611	432312	657724	380305	517949	278396	497565	610634	742681	556533	612712	666398	593778	243833	547001	607593	531806	247665	460947	412034	320630	297506	255975	384913	115649	189011	259757	198296	242789	130676	170240	118284	268246	141163	65509.2	181456	138529	165575	374800	339690
804000	699987	430232	637989	383154	519391	269302	491410	602674	733971	554640	607077	664442	592778	236632	544218	603940	526873	245990	461749	406325	316664	291288	252240	385761	112986	185818	259420	196212	239561	129792	168406	116615	263890	136651	63378.8	176872	138548	164918	368808	335434
805200	691497	428807	621933	384959	518500	260970	485410	595138	726266	550457	602434	664156	587278	229112	541112	598565	519857	242646	459430	398764	316291	287574	250895	386897	110903	184052	258726	195247	235452	128835	165935	115578	259789	133748	62007.1	174434	137931	165956	364624	331751
806400	684708	423955	605182	385430	511528	251747	476640	583187	720322	543374	595523	662999	582230	221940	537312	590224	510135	238625	457255	390519	314866	284666	248818	386805	109728	180853	257344	194594	233194	128833	165539	115302	257486	131323	60835.6	172505	138261	166262	364048	329312
807600	684719	416209	583778	383937	501306	243170	468504	570380	708084	534177	586398	656218	575879	215596	533517	584573	500476	235549	452317	382588	316091	281943	247776	389551	107844	179144	257037	194825	232356	129165	165734	114884	256370	130092	59960.4	170795	139222	168194	361919	326576
808800	685817	407946	564777	382000	495264	236012	463140	557684	693414	523886	578262	648617	567552	208454	532030	580222	491435	234130	449450	375001	317042	281009	245453	389605	107056	177246	256588	195827	231497	129971	164952	114284	254309	128746	59668.8	169808	138706	169683	360923	326244
810000	695782	400224	548043	379620	493783	227490	457283	545405	681618	514332	570131	637900	561387	202210	532782	575007	485592	234808	443166	367466	317821	279963	243758	387714	107095	174434	255682	196123	230598	130975	164701	114870	253624	128615	59881.7	169803	139149	170769	360591	325262
811200	700859	390510	527809	376618	489034	220544	450596	533108	665681	504161	561384	626302	552854	197577	533771	572639	478600	237065	438931	361765	319684	279578	242174	387941	107067	172733	255628	197105	231115	132255	165351	115006	253586	128504	60181.6	170015	140076	172819	361069	325537
812400	701967	382463	509592	371969	483238	214520	446743	520342	652616	494978	550968	615067	544375	192639	536317	571688	470962	238796	431394	355652	323193	280312	243436	388155	108250	172358	255122	198420	231622	133624	166138	115915	255121	128247	60751.7	170183	140350	174047	360775	326776
813600	704510	374445	495739	369923	481098	208761	442796	506602	640281	484647	542956	597620	535415	188966	536909	565976	463278	238717	425119	351720	325280	280376	243478	386392	109097	171335	254005	200161	232000	134904	167459	116794	256990	129488	61802.4	171688	140948	175273	364370	326763
814800	700810	365332	475663	366610	476998	203850	435114	493153	625949	472568	532179	585237	526110	186061	534792	561133	455397	238148	418237	347233	329726	281184	243357	387541	110595	170809	253577	202224	234319	136588	169400	117810	259572	130787	62948.4	172608	141815	177327	364918	328608
816000	688098	357379	459541	362487	472684	197857	428453	481532	613627	462301	521763	569920	517802	182445	530737	558692	447374	235836	411682	343591	335196	283052	244655	387513	112974	171674	253584	204874	235909	138635	170600	118786	260702	131904	64308	174334	142990	177860	366866	330250
817200	682088	350322	446160	361262	464670	193639	420203	468141	602523	451365	513666	558565	508594	178333	526868	549593	437599	232961	403272	336449	339120	285125	245342	385826	115425	172966	253527	205746	237975	139934	172725	120288	264417	133636	65617.2	176090	143603	178666	370298	332113
818400	668046	344268	431859	358940	453334	189125	410352	455487	588673	440322	503250	546572	497827	173926	520173	543540	428545	234950	396871	331478	345087	286705	245550	386434	117710	175086	253286	209001	242100	141450	175107	121962	267779	136539	66854.6	178006	145194	180601	373905	334422
819600	648960	338314	415548	356237	443616	184675	403588	442343	576405	430411	493431	538354	486478	169414	515739	538994	421201	234679	389795	326800	350466	289699	247384	386684	120399	176663	253154	210903	243893	143218	176242	123627	269757	137863	68776	179623	145665	181483	376380	337968
820800	636649	331771	403366	354213	439746	180133	393613	429890	566600	419796	484469	525135	475620	166088	509476	528943	411674	233812	381289	321322	354475	291896	248558	384894	123287	177896	251452	211912	247200	144277	177616	125164	273323	141524	70327.9	181588	147063	182841	381716	340484
822000	618137	326326	391319	350463	431550	175688	382915	419223	554249	409056	473301	513511	464904	162433	501762	521236	404053	234439	374773	316211	362099	295975	248723	385714	126438	180564	252309	213792	251160	145848	178838	126733	276562	144765	72299.2	183796	147732	184446	385502	344380
823200	601188	321279	380578	347988	421085	172253	374136	407631	548083	399452	464915	504383	454003	159560	495832	514234	396162	231833	369063	310946	368556	300002	250527	385975	129440	182246	253013	215486	253791	146897	180483	128507	280093	147113	73564.2	185349	148890	187034	391532	348599
824400	588443	319357	370920	346806	409860	167426	364678	395461	539365	389442	455269	494118	444709	156868	489316	503225	388593	231492	361737	305834	375985	303650	251476	386442	132063	185470	253147	216513	258008	148251	182035	130172	285729	150946	75818.4	188856	150146	189453	396803	353218
825600	569515	314907	361898	343566	400714	164997	355579	384873	531880	379875	446050	486182	433859	154512	483334	497411	381906	229525	355210	301467	383175	308273	252796	388362	135046	189093	253856	217414	261540	149472	183798	130815	288041	152794	76990.4	189278	149941	189895	400815	358396
826800	556246	311494	356440	341420	396551	162325	347754	375091	523612	371385	438046	476985	424019	152359	475202	489329	376315	228087	349019	295859	390158	312070	254420	386864	136959	191119	255806	218930	263866	149876	184668	132094	291005	155114	78318	190589	150379	190463	406502	361820
828000	542685	309434	351421	339198	391318	159911	338404	365073	516754	362930	427862	468905	414616	150544	468213	480637	369606	227238	342858	290988	397118	317908	256014	388774	139411	193972	255444	219313	267750	150917	186164	133464	295847	157880	79424	192408	151149	191525	410793	366684
829200	525712	306762	347278	334993	380166	158093	330593	355847	510797	355395	420472	461424	404546	148157	462722	475230	363177	227422	336097	285178	404452	322124	257762	391911	141196	197580	256942	220138	270356	150760	186363	134134	298976	159765	80678.4	190683	151492	192138	415750	371100
830400	514705	305984	343747	334169	372026	156018	324823	347171	505871	347727	413911	454399	393936	145764	454651	464192	356535	226672	330443	278671	410144	327162	260198	390996	142918	199358	258093	220016	272501	151106	188091	134927	302890	161598	81540	190518	151099	192456	421595	375807
831600	503569	303222	340558	330803	364541	154205	315659	339942	500905	340512	406125	449096	384997	143704	447364	457842	351665	226164	324941	275172	416342	331107	260916	392671	143870	202882	258753	220957	275421	151340	189275	135329	306603	163995	82513.8	190658	151494	192766	425544	381950
832800	490412	301369	338278	326972	361311	152765	308745	333117	496770	335304	399313	441566	376324	142311	441888	451044	345975	224788	320245	270374	423186	335403	262830	395532	145286	205834	260040	219823	276034	150874	189790	135673	309509	164778	83107.6	191427	151358	192880	430029	387553
834000	482551	298778	338778	324842	357173	151342	303023	326125	495889	329658	394043	436234	368929	141530	434675	442383	340268	224802	315104	263106	426834	339352	264840	395980	146106	208545	260437	219862	276992	150625	191136	135906	313007	166267	83913.8	193721	151414	192199	436099	392093
835200	470936	295735	339368	321599	349042	150208	295445	319968	491666	324349	385934	429063	360682	141858	428808	437484	336677	225050	310390	258744	432723	343711	265772	398594	146175	211545	261344	219866	280330	149770	192468	136447	315376	167458	84042.4	194632	150780	191284	437888	396969
836400	461078	292310	340056	317973	343644	150658	289385	314059	490512	320446	381840	423274	353988	140857	423476	432540	331111	224514	306120	253463	438283	347694	268568	399185	146854	214123	262379	219723	278887	149488	192726	137058	318282	168236	84015	194869	150960	191453	443139	402641
837600	455831	289403	342124	316128	339118	149860	284731	309789	491269	315822	375016	416164	347339	141380	417999	426565	326388	224585	301150	248963	440756	351886	270714	400234	147090	217527	262682	218960	279825	148684	194423	137623	322334	169951	83972.4	195664	150773	190095	447082	405816
838800	444845	285925	342795	312829	336710	153170	279133	303640	488964	312216	369882	411270	341546	141425	414831	422704	322456	226071	297213	244880	445957	355318	273338	402150	147698	221868	264453	219883	280872	148715	196733	137457	324445	170879	84345.4	197424	151130	189690	451375	411166
840000	438463	283806	345101	310804	333728	149038	275014	300568	489704	309246	364924	407204	336321	140990	407131	416898	318346	225328	292143	240456	448430	359546	274982	401312	148080	223787	264656	219193	280738	146850	197368	137373	327887	171686	83698.8	198234	151030	188146	455035	418438
841200	432624	279753	347606	308055	328007	145196	269382	296010	489514	305415	359642	402304	330435	140406	401320	413156	315236	225216	288527	236850	450570	362210	277100	402464	147789	225848	265301	218331	281056	145975	199704	137154	330764	171804	83925.6	200431	150688	186037	457458	423515
842400	424572	274056	350809	303819	323678	143756	265641	292202	488104	303246	354389	397512	325589	140317	397103	410724	311681	224972	285590	233467	453629	364198	278783	404009	147742	227760	266320	217595	280676	144843	200432	137108	331106	172111	83972	201869	150508	184667	459800	430027
843600	420248	271837	354313	301588	322643	144692	262280	289934	490537	300258	350534	393638	319960	140250	389295	405909	308430	224226	281434	229762	454967	366518	280828	403278	147181	228960	266264	216999	280206	143612	201795	136850	334226	172948	83379.6	204171	149104	183312	463597	435290
844800	415949	268030	358572	298891	320346	145405	258893	286962	489779	297424	346338	388430	314338	141167	384007	404265	305194	223937	278732	227252	455915	368204	282969	404867	146482	230143	266618	216027	280629	142693	204422	136724	336865	172673	83315.4	205449	149747	181460	464256	442133
846000	408755	265758	359584	294589	316820	146918	255584	284721	490313	296782	342633	385445	310212	142221	378143	402355	302509	222810	276253	224930	457795	369912	285527	406578	146210	231621	267564	215875	278971	141654	205885	136611	337569	172806	83158	207297	149122	179221	466995	447983
847200	405348	263802	365114	293503	313178	147350	252249	283352	490963	294925	339066	382126	305831	143206	371242	397810	298593	222365	272498	221960	458310	370135	287987	404299	145691	230952	268612	213811	277956	140203	206715	135810	338045	172000	82929.6	208870	148288	176215	469982	452574
848400	403250	259693	368060	290255	309805	147769	249930	282328	488528	292713	334702	377620	302666	144108	365938	395887	296301	220288	269910	220602	457108	370965	289905	405163	144850	232413	268942	212863	277370	139058	208092	135428	338644	171350	82334	210490	147866	174264	470319	456928
849600	395573	256839	370980	286280	308254	147799	246167	281165	486852	292377	331308	374939	297895	144726	361900	392254	293637	217226	267971	218311	456442	370849	291322	404240	144307	231860	269761	211680	274900	137513	208003	134391	339441	169924	81972.9	210222	147415	172260	470987	462806
850800	391986	254065	375136	284838	307417	147255	243203	280293	485887	289367	328154	371542	294574	145588	355588	389523	290854	204716	264851	215654	455124	370012	292915	403333	142641	230840	269231	209189	273148	136718	209108	134231	340466	169416	81450.8	211233	146802	170598	471481	464973
852000	386048	249246	376008	281378	303044	147876	239726	279774	482812	288573	323455	369229	291604	145461	351215	388276	289633	201567	262623	214578	453378	369842	293488	405478	142100	231817	270441	208177	272216	136464	210854	134057	340907	168817	81084.2	210552	145641	168538	470160	467943
853200	380935	242893	378968	277835	300294	148144	237537	279860	480439	286471	321220	366962	288874	145390	345963	384943	286596	197729	260716	212081	452061	369710	294746	404244	141168	229817	271318	206183	267692	135049	210824	133678	339561	167986	80764	210808	145430	167237	469803	470330
854400	377886	240177	381797	276355	297349	148518	234396	279547	477622	284276	316971	364132	286343	146186	340535	381243	284860	195184	258339	210147	449209	368095	295972	404985	139635	229126	271758	204294	266316	133707	210435	132825	339105	167528	79639.6	209780	144552	165452	469157	472286
855600	372711	237679	383889	272102	295796	149472	232334	280387	471652	283346	312886	361853	283194	146547	336848	379538	282656	193495	257083	209316	448361	367171	295360	405878	139099	227780	273070	202997	262886	132697	210591	132240	338051	165753	79191.6	208762	143846	163953	467185	474357
856800	370124	235989	387523	269536	293984	151134	229733	281345	466597	282128	310908	358887	281036	147302	331961	376536	279897	190140	254123	207243	446601	365245	296746	403767	138372	225949	273300	200500	259435	132080	209916	130918	336173	164662	77894.4	207242	143589	161326	465194	472993
858000	366557	233540	390187	266858	290896	152175	227041	281129	459142	279177	307060	354941	278630	147788	327843	373733	277980	187716	252633	207130	444658	363016	297005	404213	136764	223075	274012	198675	257673	131533	209777	130212	334765	164275	77236.7	206362	142767	160009	462955	473765
859200	361868	231075	390650	262563	286428	153864	224243	282294	452568	278660	303787	354135	277245	148720	324848	372817	276373	184596	252019	206291	442459	361940	296764	405031	135713	222560	274902	196966	253891	130174	208339	129730	332404	162251	76228.4	204040	141881	158930	460340	473645
860400	360263	229749	395113	260640	286833	155479	222300	283146	448404	276982	302352	350976	275095	149246	318929	367477	273175	181381	250230	205702	439822	360232	297213	403932	134391	219379	275989	194811	250401	129958	207695	129051	330636	160996	74915.8	203069	141952	157736	458805	471676
861600	357070	227815	395740	258134	285331	156597	219364	283494	441512	274894	298658	347700	273366	150355	315580	364797	271574	180033	249297	204498	435737	357430	296089	404690	133120	217750	275075	192761	246769	129280	206847	127564	328464	159465	74056	201101	140879	156086	453897	469186
862800	354086	226124	396683	254959	282356	157532	218397	285821	435324	276134	296571	346681	272715	150756	312396	361194	269244	177356	248269	202680	433019	355397	294756	404265	132430	214236	276228	191229	242754	128767	204290	127133	324279	157983	73434.2	199496	139961	154718	448666	467655
864000	353375	225660	400342	253305	281673	158864	217173	287438	430916	275958	295465	343603	272105	151345	309248	357446	267784	175042	246566	201763	428180	351678	293655	402670	131446	210539	275964	188493	239121	127744	203074	125660	321094	155970	72378.4	196669	138804	152689	445855	464885
865200	350565	222098	399604	250025	279162	160350	215949	288472	423872	274519	292176	341644	271451	152337	307125	354522	266522	173220	245858	201788	423977	349088	291470	403147	130093	208133	276948	186372	236030	127471	202197	125122	318777	154307	71833.3	195042	138263	150974	440655	461738
866400	349664	221829	400647	247622	278505	161936	214867	289986	420254	273392	291646	340450	271516	153232	305097	351853	264811	171668	246589	202154	420986	345406	289978	402692	128498	204268	275523	184655	230945	126910	198800	123697	314326	152133	71050.4	191988	137126	149236	434844	457709
867600	349797	220355	402421	246355	278836	162684	213631	292019	416456	272265	292043	339026	270942	154516	303028	348118	262965	169870	246213	201600	416710	341805	287497	400676	127895	201006	275372	181334	227426	126132	196406	122388	309716	150724	70466.4	189817	136388	147486	430736	452949
868800	350408	219439	402374	244072	279607	164144	214123	293141	412396	272472	289356	338558	271889	156460	303941	348499	262705	169146	246136	202036	412416	338040	285400	399098	126356	198238	273592	179719	225057	125410	194983	121097	305550	149169	69444.4	186643	135877	146919	422956	447713
870000	351123	219289	403957	243122	280704	165950	214371	295978	408536	272137	288272	336960	273048	156852	304336	347995	262555	168276	247560	203588	408566	334703	283221	397080	124792	195347	272968	177766	220764	125092	191090	119968	301518	146745	69228.4	184021	134723	145554	417495	441579
871200	355465	219424	405282	242413	282422	167340	216148	298168	406064	272496	290170	336544	274139	157282	305871	348315	261983	167814	246866	205099	403253	330899	280993	394271	123709	191810	270996	174900	217072	124542	188068	119016	297216	144502	68299.2	181142	134192	144320	410463	435502
872400	360298	219326	404400	241977	285846	168254	216603	301524	402683	274114	288559	336022	274908	158330	308842	349868	262463	169202	249263	206515	399970	326422	277621	392341	122156	188568	268611	173633	214448	124417	186004	117878	294075	142675	67769.6	178556	133084	143598	403955	430582
873600	366051	219273	404266	240783	290132	170419	219024	305783	401379	275742	289335	337042	276558	159471	313285	353358	263574	170544	251462	208663	395725	322334	275093	390735	121105	186296	267156	172161	209924	123830	182729	116771	289092	140470	67059.6	175312	132743	142251	396492	425047
874800	374976	220443	405976	241672	294929	172101	221850	308204	400856	277323	290336	337418	280462	161284	317755	356243	264973	171364	252827	210335	389881	318466	270717	386153	119604	182256	263896	169874	206225	122661	179621	115225	284778	138787	66179.2	172990	131691	140878	390044	418126
876000	385285	220244	404854	241216	300088	173423	224662	310815	398616	280375	290507	337580	283466	163070	325192	362150	266939	174767	254728	214505	385076	313140	266763	382418	118119	179548	260726	167483	201876	122043	177890	114587	280624	136693	65380.4	170154	131354	139954	382647	411953
877200	395197	221403	404394	241253	306222	175708	228763	316082	397656	283966	292554	338775	287548	164333	332867	369181	271510	178500	257723	218541	380686	308824	262522	380018	116930	176320	258816	166659	197947	121270	173848	113418	276596	134153	64523.2	167324	129894	138624	376606	405264
878400	409937	223618	405875	243044	314711	178046	233074	321995	398230	288097	296674	340177	291742	166474	341588	375738	275418	182596	259738	223440	374564	303917	258698	374922	115390	172764	256078	164674	194642	120579	170954	112393	272320	132419	63598.8	164437	128993	137333	370527	398485
879600	423867	223943	405126	244251	323533	179274	237308	326363	397763	292098	298088	341333	295442	168768	351796	384779	280224	187861	262773	230525	368897	299860	255190	371227	113675	169993	252018	162942	192013	119605	168836	111809	268385	130071	62961.2	161040	127784	136552	363014	391668
880800	436408	226292	405198	245201	331975	182302	242562	331544	399216	296234	302593	342815	298668	171866	363770	394725	285863	191855	266519	236983	363298	296332	250450	368058	111961	167315	248863	161533	188471	119373	166389	111386	264530	128035	62253.2	159080	126932	135709	356209	385633
882000	454104	228260	406333	247429	341253	184054	248466	336757	400237	301172	307328	343043	303076	173738	376093	403438	290865	198320	269448	244380	358705	292071	246456	361266	110902	163931	245263	159565	185634	117651	163523	110928	260887	125839	61223.6	155902	125911	135210	349446	379397
883200	469626	230376	406915	250746	350021	186448	253724	341690	401357	305546	311958	344671	307002	177188	388615	412920	297258	204022	274150	252022	353666	287818	242185	357865	109633	160822	241582	158278	183101	117040	161833	111100	257266	124034	60327.6	154418	125208	134652	343968	373337
884400	480658	232584	406264	253000	360181	188599	259311	345966	402862	310407	315325	347213	310978	179884	402510	425782	303570	210325	277454	260395	348653	283354	237704	352884	108581	157671	237440	158143	180323	116027	158910	110600	254279	122124	59412.1	151529	124016	133196	337234	368103
885600	495933	236098	407688	255660	370925	191059	264677	351889	406027	315529	321714	348281	315437	182901	414770	435462	309412	215026	280525	268428	343727	279039	233659	346421	106790	154779	233073	156804	176993	114510	156987	110293	251210	119659	58182.8	149683	122582	132534	333040	361350
886800	510313	237838	407715	258515	378152	192951	269775	357180	409082	320285	326133	351500	318723	185502	425140	445333	317070	220225	285492	278316	341677	278690	232373	346630	107353	155427	232380	160488	178741	116608	158667	113037	253129	120409	58685	152486	125324	136611	339046	361891
888000	516294	245642	401197	261294	381759	192676	279278	371432	419841	326217	341851	368488	328256	184885	423679	449735	322494	217449	296208	290155	349346	286452	239881	357435	112356	163916	237805	169467	190527	122648	165795	120025	262377	125491	61158.4	158869	130412	144756	357167	363569
889200	513236	254300	383151	266196	372218	188165	286716	382045	430446	325894	355332	384819	331380	180154	413683	442603	319549	207177	304498	296026	355719	292612	243247	365372	114738	171116	239499	175118	200162	125128	170214	123576	265224	127893	62304.6	162867	130670	149324	370260	358581
890400	495438	257366	356378	264144	354644	179319	284155	382857	430888	313444	360952	393558	325548	169603	395975	422651	308506	196968	303899	294469	352160	289876	239394	361851	113724	173141	233314	175620	203199	123569	169230	122535	261847	125982	61463.2	160816	127850	149605	372400	342928
891600	466700	252414	327326	258030	330840	167046	273034	375747	421150	294503	356550	391434	314042	162606	375044	394645	292263	186965	296364	286247	338964	278692	227974	348479	110447	171720	221344	170946	200929	119257	163415	118568	252225	120742	59298.3	154844	122020	146537	363100	320482
892800	434348	243208	302974	247065	306875	154089	257659	363477	404231	273586	345335	380999	296668	147222	355051	364823	275898	176824	284030	275787	319984	262585	214863	329308	104990	166005	206402	163913	194360	112248	153285	112694	239583	113604	56286.8	145557	114074	140359	347757	296354
894000	401265	231539	277675	233971	287048	142210	241852	348580	382672	253185	330645	367627	279426	133075	334468	336240	259463	167025	268065	262106	297361	245572	199202	307409	98918.8	158095	189735	155722	184846	105033	142847	106256	224714	105643	53150.8	135210	106578	133599	326770	272295
895200	371448	219249	257008	220167	270635	130950	226468	335702	360470	234662	315441	355152	266307	122230	319929	318164	249841	161667	256568	257229	280794	234960	190770	291002	95824.8	153630	182771	153547	179315	102459	137641	105605	220345	101641	52908	130904	105740	134775	318509	265314
896400	365900	225368	256609	218432	276269	132946	225832	341533	359097	231523	314019	356492	264410	120611	316701	313013	247777	163121	252198	258020	270514	226216	184374	279538	94696.8	149068	176289	152210	175186	99818.4	133134	104693	215951	98508.8	51964	127007	104598	134057	310033	259078
897600	367382	229038	261870	219823	286210	137061	227910	350764	361739	233148	316366	361222	269728	125072	326291	318044	251061	169792	252150	262874	263524	221454	179406	272410	93410.4	146110	169506	150901	172459	97204.2	128684	102671	209475	95640	50577.5	123732	102642	132042	301632	251137
898800	368332	230414	265817	220775	293001	140328	228883	358524	364727	235663	317644	363935	275098	132081	337118	326092	258651	181534	255893	272349	261597	221324	179427	270315	93839.6	145041	167866	151038	172191	96155.2	126855	102004	207186	94590.8	50104	121839	101504	131310	295615	246112
900000	374611	233074	273071	222583	300670	144179	232081	366255	369798	236930	320290	366392	278366	138323	350690	335496	266308	192717	258996	281492	259156	219988	178505	269304	94557.1	144552	165934	152516	173072	96043.3	126056	102099	207713	94180.4	49725.4	120478	100888	130681	293837	242761
901200	382084	236399	282000	224912	310228	148043	235246	373887	375683	239294	324167	369000	285273	146572	368057	353133	280046	213066	269945	302406	268345	230755	187586	284228	100663	152713	182898	168397	188149	108082	143950	117555	239368	107967	56898.8	141769	119221	154455	342060	311166
902400	524503	304660	412649	289884	448947	229887	314646	477617	493549	341278	413925	446888	364368	238470	569913	562050	414666	353961	344760	419780	337586	291523	224540	352451	117697	165734	219946	182995	208836	117905	165770	126478	270807	122673	61345.4	155752	125225	150182	345691	356593
903600	698415	330525	567264	327961	576328	302909	337692	461949	508953	392040	412178	405723	358092	303407	699266	659433	453323	426006	340448	425884	321878	268943	206520	326624	109161	148176	201287	167616	186708	109329	152386	116031	249424	114373	57706.8	146095	115590	134018	308185	333069
904800	720395	311663	601306	321746	589785	303309	334724	442422	493184	401637	401590	387148	350458	311782	712635	668916	463260	419893	334642	432447	302032	251281	194145	303749	103993	142492	188138	160485	176153	105463	139917	112700	233031	109340	56208.3	139116	110517	125158	285524	313000
906000	711525	308693	605881	323136	585250	298282	339327	446828	500684	406693	406322	400488	355408	301940	710966	668863	466142	403382	339036	442969	288191	238667	185646	285178	101383	137953	177921	155273	169460	102033	131037	109394	220302	105646	55553.6	134354	106076	119748	273122	301902
907200	704838	317282	601562	327537	581855	291354	346084	457675	513942	412773	413565	413191	359471	292635	713502	663275	472181	391117	341935	448966	278900	228268	177574	269858	99147.5	133631	170680	150127	165059	98881.6	124550	106031	210881	102894	54108.8	130914	102522	115378	264908	289179
908400	701106	326347	587747	331205	567583	283561	352481	464426	521893	419906	417068	414950	361410	282826	718377	658070	480448	380567	344338	449676	269638	219890	171179	260190	96178.8	130755	165422	146092	160606	95879.6	121320	104302	206844	99510.8	52234.8	127508	99745.2	109883	257300	277738
909600	698597	332982	580213	334853	560403	277576	356546	466315	528204	422184	416672	415259	363600	274426	718326	653281	484083	366767	347466	447021	262666	213334	167377	251663	93493.2	128956	161443	142374	157713	93243.6	118943	103450	203038	97050	50356.8	124170	97486.3	105978	251278	267960
910800	696121	338728	576566	340827	556808	270235	358191	464632	533743	422230	418990	415321	365970	265692	708137	646273	485245	352449	350136	444647	257565	208027	162757	244185	90594	127046	156913	138106	154931	89945	116868	102226	200560	94793.2	48544.2	122310	94590.8	102183	246270	261418
912000	689997	342928	568866	346751	551728	261779	357488	465365	537780	424312	418395	416873	367995	259819	697726	638504	482398	343029	353944	442868	254386	205342	157952	238008	88303.6	125945	153853	134675	154555	87374.8	116746	100739	199366	92450.4	47194	120621	92821.2	99033.2	242891	257523
913200	681658	345462	562736	351883	541742	254107	353011	462723	542961	422761	418965	418638	367533	252153	684792	631216	477600	334277	356090	437223	253302	202146	155791	233898	87235.8	125581	152064	131959	152267	84065	116164	99726.8	197790	91236	45797.1	118999	90675.6	96904.4	239705	256348
914400	675168	347540	556680	356726	527597	247450	346260	457533	547416	419087	417384	417692	365338	246614	668503	619494	471553	327214	354214	430580	252380	200580	152854	230416	85226.8	124523	150228	129916	151506	82386.8	116674	98133.2	198423	89703.8	45119.6	119186	89693.6	95602.4	239285	256560
915600	666014	346572	547270	358616	511892	239881	337322	452318	548296	414161	413072	418472	361605	238189	653968	607795	463874	321493	353650	424236	252815	200112	151622	229251	84537.5	124987	149980	129094	152400	81107.5	117481	97857.1	198211	89386.4	44424.6	118692	88530.4	93148.8	238541	258053
916800	654458	343962	536167	359897	501872	233690	330288	445538	549940	407417	409759	413839	356978	234111	635477	597421	456384	315636	349990	415585	253664	199711	149978	228752	84136.4	124653	149632	127682	151370	80235.6	117603	96707.6	198134	89421.2	44160	119120	87431.2	92406.3	239218	261507
918000	644535	341681	528160	360031	491532	226556	323585	439285	550350	401266	403628	410782	352328	225661	618992	581614	448175	311780	347974	406178	254742	200195	149966	228821	83510.4	125491	150745	126254	151577	79636.3	119039	96147.9	199306	89748.4	44240	120376	87290	90973.6	240077	266063
919200	631948	336826	519715	356958	477870	220766	315660	432774	545800	394330	397799	406645	346546	223085	604774	571329	439942	307153	345049	399639	256503	200817	150209	229849	83896	126473	151870	126304	152078	79337.6	120218	95812	201516	90162	44608.8	121080	86730.4	90361.3	241699	271990
920400	618608	332223	513191	356007	467832	217397	309893	426529	543141	388245	392016	401850	340570	217169	588810	558596	430728	301201	340567	390048	258492	203416	150293	230988	84512.1	126107	152830	125613	150714	79498.8	120924	96750.4	203703	90607.9	45150.8	121854	86308.3	89053.6	245278	278438
921600	605860	326668	508265	352442	458658	212230	303891	419564	537605	379904	384825	396288	334192	215511	574138	544976	421263	294506	336406	381969	261126	206210	151609	232808	85130.4	127474	154983	124911	151248	79904	122403	96696.8	207415	91794.8	45625.6	124142	85860	87860.8	248260	284089
922800	590562	321796	498635	346700	448069	209341	298468	412300	536654	373658	377130	390776	328483	210615	556823	535384	411934	288697	332065	374502	264479	209643	152710	235799	86533.2	128670	157236	125732	151740	80826.4	124494	97957.5	210420	92829.2	46609.6	125900	86105.4	87182.8	251622	291268
924000	577020	316285	491282	343150	438623	204692	292316	405567	533240	366753	370986	384189	322367	208523	538014	522274	400683	280944	327364	366638	268729	213611	154977	238321	88085.2	130037	159902	125891	151850	81533.8	126420	98890	213208	94259.2	47594.2	128176	86402.4	86561.7	255559	299512
925200	562939	311252	480382	339585	426800	200899	286213	398066	525834	360643	363355	375935	316143	204054	522061	508539	390378	273868	322571	358903	272157	218864	157443	241127	90048.8	131648	162778	126355	152635	82788.4	129028	100105	218653	96124.2	48739.2	130897	87104	86037.6	260552	307075
926400	545903	305724	469609	333973	414776	197923	280516	390560	518260	352682	356488	370570	311396	201822	505254	496295	380371	267403	317863	351328	277136	224297	160154	245570	92056.3	133560	165993	127671	153896	84707.1	131424	100736	222448	97814.4	49987.1	133353	87192	85954	264645	315877
927600	530961	301311	458287	330226	405464	193880	275438	383423	511875	344818	350060	362682	306573	197875	486376	481809	370477	259500	311973	342798	281398	229266	163654	248207	94079.6	135288	169332	128874	153858	85731.2	133824	101808	226420	99830	51414.8	135906	87880.4	85839.2	269320	323660
928800	517621	295505	448193	326436	393312	190030	270366	376239	502286	337770	341722	354873	300286	195298	471522	469495	360504	253133	306547	335128	285639	234299	166796	251483	95947.9	137224	172512	129143	155127	87373.8	136856	102525	230165	102016	52488.3	138558	88880.8	85901.2	274643	331154
930000	500421	290532	435450	321109	381972	187504	263269	367666	491864	331450	334190	347000	295093	191753	455858	456868	351262	245709	301624	327178	290547	239424	170349	256033	98743.2	139493	176334	130312	155138	88809.2	139707	103686	234204	103695	53547.6	140585	89672.4	85942.1	278262	338889
931200	488080	285325	425874	316696	371286	184615	255544	360490	483264	323154	328080	339373	289971	189858	439454	441949	342017	238138	295691	319625	294134	244386	173404	257787	101453	140787	179595	130695	156131	90363.3	142435	104207	237791	105610	54302.1	143793	90537.1	85547.2	283158	346587
932400	474327	279286	416332	311140	359994	181698	248418	354003	473958	314823	319888	332415	284286	186264	426265	431374	333316	231461	290543	312487	297820	249539	176739	263102	103404	143030	183364	132061	157327	91724.8	144533	105360	241978	107534	55773.6	145635	91828	86171.3	287121	354480
933600	460394	273762	407032	306562	350678	178455	241442	348295	465163	308588	313400	324986	279807	184130	411701	421539	324627	224470	286579	304435	302634	254736	180609	266330	105544	144907	187341	133306	156332	93215.2	146350	105739	244761	109033	57003.2	147608	92703.3	85904	290513	362128
934800	448512	268435	399758	302330	341431	176326	236105	341629	455680	302220	307202	316884	273892	181355	398838	409311	315547	218637	281236	296718	306202	258864	183227	269450	107756	146435	190660	133562	156166	93870	148008	106643	247549	110194	57916.8	151026	93328	85762.1	295960	368001
936000	435390	262510	391453	297008	333755	173043	230213	335444	445764	294939	301134	310167	269930	179724	387005	400352	308215	213823	275922	289484	309879	262961	187829	274148	109571	147500	194394	134512	158099	94857.2	149764	107457	250404	111927	58611.6	152999	94535.8	85822.8	298422	375320
937200	423280	257676	385146	292686	322718	171250	225022	328765	436957	288858	293116	304317	265198	178001	375072	392405	300930	207937	272360	281199	312532	266096	190425	278594	111096	147820	197839	135339	156610	96345	149717	107884	252617	112769	59661.3	154126	94979.2	86561.7	301374	382101
938400	413440	252786	379956	287883	315845	169500	220521	323584	429547	281504	287786	297776	260948	176354	364082	381637	292158	203473	266920	273967	315134	269092	193824	281688	112395	148821	200935	134860	156740	96948.4	151164	108100	254905	113773	59968	155762	95523.6	86247.6	304075	387216
939600	403579	246845	373824	282151	308189	167262	216033	318591	418626	275866	281453	291761	257363	174355	354692	376387	285194	198946	262406	268828	317192	271789	195971	286630	112958	149639	204174	135095	157376	98237.5	152552	108414	256627	114567	60381.3	157388	96593.2	86114.8	305828	393088
940800	392331	242272	370180	277786	301568	166118	211260	314130	409642	269840	275752	286969	254532	173321	343350	367274	279055	194473	257968	262194	318988	274518	200130	289511	114267	150423	207381	135592	156005	98879.6	152419	108496	257582	114670	60741.2	157975	97158	86304	306766	397994
942000	385447	237757	365973	274368	294217	164293	206908	309863	402535	265128	270836	280583	250429	171097	336142	359424	272965	190741	253823	255760	321066	276164	203107	293432	114652	150020	210471	134886	155537	99456.3	153352	108541	259317	115018	60967.1	159741	97592.5	86272	308303	401469
943200	377097	233310	361635	269534	288934	162894	203346	305283	394560	260039	264684	275622	247184	170704	330328	354064	268119	187684	250035	250964	321980	277143	205378	297588	115017	150790	213796	134972	154974	100389	154343	108898	260268	115082	61458.4	160853	98703.6	86830.4	308311	404772
944400	370244	229448	357902	265665	284512	161530	199502	302358	386616	254924	261129	271538	245042	170242	322422	347085	262106	183465	246362	244343	323284	278768	207962	301375	115853	150906	215872	135187	153196	100802	154468	109027	260675	115757	61363.3	160455	99222.1	86879.2	308258	407315
945600	365590	226173	355912	262068	280524	160141	196744	298841	380393	250786	256340	265260	241302	169551	315898	341066	257833	179795	242190	239126	323256	279828	209516	303547	115355	150620	217821	135273	153044	101817	154469	108979	260830	115279	61383.6	160965	100024	87147.1	309610	409574
946800	359737	222792	352308	257766	276030	159232	193182	295085	371908	247260	251818	260996	238150	169868	309963	336836	252517	177282	239968	234790	324211	280260	211688	307370	114860	151073	220589	135384	152808	102808	155000	108884	260768	115083	61336.4	160346	100571	87142.4	307464	409734
948000	357316	219047	352062	254250	272227	158796	191144	291320	366134	243943	247863	256671	236401	168902	304160	333013	248027	174142	236693	229324	323363	280214	213285	308390	114684	150238	222281	135032	150818	103020	154820	108735	260688	114106	61068	159477	101125	87615	306409	409772
949200	356337	214958	349867	251308	269905	157404	188757	288991	359819	240980	244371	253006	234102	168752	300303	327994	244683	173508	233432	225474	323254	280414	214856	310962	114394	150141	222971	134535	150025	103160	154993	108660	260022	113791	60688.4	159682	101415	88302	305531	409419
950400	354152	212096	348487	247195	268004	156707	185952	286391	352781	238167	239608	250370	232371	168435	297538	325091	241748	172371	231608	220840	321885	279893	214890	313566	113836	150473	223968	135093	148990	104392	154628	108922	260421	113550	60705.4	159183	102173	88571.7	302564	408448
951600	353430	209245	346253	244396	265935	157260	184435	284879	347791	236048	237303	246304	230350	168425	293456	319772	238478	170701	228714	216762	320668	282989	216029	314392	114072	148972	225704	134526	146617	104648	153478	109906	259631	112519	60320.4	158478	103025	88646	299955	406997
952800	355474	206625	345305	241550	264330	156367	183319	282524	342586	234086	234642	242874	228900	167598	291914	315882	235879	169310	226483	212782	319401	282706	216270	315030	113165	147578	225372	134023	145646	104709	153129	110038	258616	112060	60007.1	157972	102690	89374.4	298779	405408
954000	356246	203459	342922	237340	263352	155981	181843	279158	336604	231973	231099	238858	227249	167380	289490	314567	234343	168498	224418	209692	318279	282593	216699	316795	112362	147288	225691	134108	144626	105356	152954	110477	258654	111143	59772.8	156646	103413	89240.8	295401	404110
955200	356862	200798	341785	234841	263576	155563	180763	277953	330898	229771	229505	235510	225568	167229	287764	311875	232416	167394	221340	206958	316588	282083	216729	317200	112329	145623	224959	134702	142505	105048	151926	111290	257680	110460	59290.4	155908	102857	89487.2	293958	400587
956400	362691	198047	341788	233000	263832	154715	179130	275841	326775	228485	227537	232587	223760	167018	287066	310220	230098	168131	220107	204250	314548	281399	215706	316100	111748	144036	224148	134013	141002	104830	150990	111238	256697	109273	58451.6	154869	102850	89742.9	290146	398569
957600	365434	195300	338775	229189	263874	154190	178315	273482	320207	228209	225008	229824	221604	166275	286993	308321	229490	168513	218616	200679	311920	280216	214532	316072	111135	144018	223529	134363	140450	105482	150668	111970	256285	108838	57879.2	153580	102939	90096.4	287828	395096
958800	367096	193448	337767	225903	264126	153173	178134	271534	316225	226244	223551	226418	220110	165393	285326	307283	228108	169331	217422	198281	310225	279157	213258	315095	110634	142232	222550	134848	138534	105690	149534	112731	254950	107942	56914	152353	103076	90087.9	284820	392762
960000	372252	190635	335863	224482	264178	153569	177443	269243	311780	223778	221943	224843	218456	164460	285279	304811	227232	169975	214686	196135	307133	277442	212432	314156	110713	140894	220405	134856	137450	105057	148322	113240	253723	107112	56448.4	151378	103242	90304	283154	389404
961200	371608	188817	331815	221504	264529	153539	176767	266091	306682	222919	219379	223073	215851	163863	285727	305194	226266	171164	213028	194577	304463	276041	210456	312149	108996	139770	217830	135226	135934	104813	147806	113372	253551	106152	56300.8	149436	103003	89766.3	279088	386156
962400	373322	186408	330273	218207	264713	154570	175919	263820	302056	221648	218146	219961	214211	163151	284934	305272	226188	172701	211108	192511	302227	275291	208886	310302	109032	137386	216426	135213	134253	104987	145829	113765	251594	104335	55730.8	148039	102932	89644.4	275737	382505
963600	377443	184392	328330	216773	264752	154775	175392	260692	298298	220150	216804	216664	212343	162858	284917	303556	225464	172798	209769	190541	298837	273384	206564	307565	108430	135880	214142	134270	133136	104148	144277	114019	250383	103994	55280	146533	102525	89151.7	274241	379057
964800	376408	183874	323991	213920	264193	154300	174618	257174	294533	218481	215009	214464	210456	163041	284225	304515	225310	175379	208634	189673	296303	271607	204388	305530	107550	135384	211280	135022	132685	103640	143104	114662	250066	102588	55017.6	145204	101937	88954	270850	376217
966000	374871	181791	321548	211789	264248	154735	173830	254135	291041	217040	214513	211520	208580	162688	284030	304645	224630	179073	207465	188353	293418	270151	202205	302730	107042	133540	208200	134878	130834	103119	141268	114396	248925	101140	54465.4	143588	101313	88547.6	267449	372745
967200	377253	181226	318798	210154	264861	155424	173139	252816	287311	215242	213237	209255	206755	162650	283724	304111	225286	179454	206166	187596	290527	267803	199288	298971	106553	132108	205456	134210	130199	102439	139139	115317	247137	100162	53729.2	141970	100255	87735.2	265190	368690
968400	374858	179212	314673	209516	264930	156255	172208	250044	283356	214802	212483	207466	205124	162562	284418	303627	225618	180321	204416	187078	287717	265599	196740	296574	105384	130733	202760	133959	129355	101097	137748	115004	245520	98678.4	53433.8	140362	99760	87318.4	261806	364983
969600	371502	178839	311700	207012	264971	157183	171880	246445	279488	212617	211672	205296	203185	162544	284984	304018	225523	182552	203715	187501	283845	263999	193407	292920	104619	130756	200000	134704	128075	101229	136233	115558	244397	97953.6	52811.6	138823	99254	86927.9	258145	360388
970800	369119	178929	309437	206748	265786	157032	171195	244831	277280	211723	211020	203624	201914	162674	285541	305130	226322	184217	202745	186675	278696	262805	191140	288303	104164	128995	196713	134873	126982	100055	134237	115189	243737	97122.8	52143.3	137742	98282.1	86072	255298	357226
972000	368799	177771	306638	206923	266231	157299	170744	242522	275170	210876	210177	202046	199904	163822	286356	304812	227246	185690	201133	187470	275289	260694	188067	284542	103460	127392	192476	133999	126024	99021.6	132326	114540	242224	96124.8	52060	136352	97419.2	85359.2	252925	352010
973200	365525	177302	303987	205746	266074	157981	169361	239742	271924	209700	209707	199843	198932	164068	288078	306342	228226	187505	200438	187959	271998	257438	185492	281595	101985	126816	189613	133628	125737	98674.4	130243	114213	239849	94672.5	51225.6	134348	96135.8	84562.8	248351	347856
974400	363844	177389	301372	205802	267187	158286	169111	238547	271259	209519	208919	198105	196624	165059	289989	308886	229055	188904	200053	188229	269788	255907	182364	276286	101363	125353	186057	133049	123920	97550.4	128022	114306	238933	93609.6	50343.8	133635	94814.4	83407.5	245350	343024
975600	364371	177361	299933	207188	268725	158288	168428	237100	271022	209376	209894	196870	195584	165594	292202	309835	231207	189112	199479	189863	267198	253868	179669	271695	100535	124490	183169	132392	123445	95971.6	126161	113839	237420	92124.6	50281.2	132860	93763.6	82211.2	243469	339669
976800	363123	178530	298826	207434	268874	159626	167663	235025	269767	209335	208904	195775	194160	167266	295788	312074	232934	189025	198708	191404	263658	250518	175950	267426	99232.4	123119	179494	131607	123276	95086.3	124569	112610	235951	91246	49515	130859	92488.4	81051.3	239858	335744
978000	363070	179375	298028	208533	271205	161010	167966	234833	270642	210183	209060	194987	193681	168117	298945	315262	235078	191243	198868	192640	261882	248386	172866	263133	98824.4	122256	176662	130954	121813	93793.2	122408	112120	234474	89805.8	48834.4	128967	91346.4	80405.6	236979	331549
979200	364579	180674	299116	210552	274635	163135	167966	233736	271410	210360	209767	193932	192392	169841	303278	317684	237629	192328	198938	194532	259786	246526	169974	258236	97857.9	120636	173174	129566	121016	92698.8	120515	110655	233195	88593.6	48423.8	127567	90509.6	78722.4	235335	327423
980400	366809	182762	299410	212028	276345	164148	168107	233171	272884	212286	210418	192783	191825	172071	308022	321630	240593	194974	198905	195910	257448	243091	167047	253999	96950.8	119536	169606	128185	120803	91537.2	119299	109662	231768	87904.6	47510.8	126535	88846	77671.2	232309	323460
981600	367298	184498	301868	214156	280348	166143	168592	233148	275923	214415	210826	191209	191388	174501	313723	326052	244142	198157	198869	198707	255462	241104	163413	250672	95557.1	118976	167228	127404	120037	90015.8	117322	109163	229728	86141.2	46977.9	124610	87503.8	76205.6	229265	318245
982800	371978	187189	305192	217900	282769	167596	168776	234300	279198	215606	212214	191443	191154	177510	320040	329657	248230	202037	199322	201860	252292	239048	160153	245634	95213.2	117529	164310	125831	119250	88782.8	115424	107631	227668	85234.8	46663.2	122814	86394.8	75077.5	226625	314993
984000	377073	189644	308789	221173	287507	169780	168838	234492	283406	218081	212688	191308	190740	180579	325573	334908	252036	206013	200274	204921	251310	235620	157696	241018	94706.3	116107	161468	124415	119290	87174.6	115064	106538	226326	84396.4	45539.6	121374	85290.8	73330.8	224190	310831
985200	380044	192406	312532	222986	291561	173491	169911	235924	286847	221932	213565	191038	190839	183383	333178	339893	257193	210168	201871	207550	249208	233296	154052	237855	93650.4	115179	158402	122951	118413	86384	113273	105162	224802	83596.8	45122	118929	83959.2	72371.7	221370	307195
986400	386093	197020	319023	227775	297990	176642	171234	238126	292701	224235	215342	190720	191065	187444	339651	345914	262394	215747	202860	210620	245978	231238	151758	232957	92699.2	114255	155898	121368	118263	85057.6	112403	103774	222658	82324.2	44174.8	118093	82721.7	70867.2	218871	304859
987600	392753	200718	324952	231517	302761	179648	172550	239950	298662	228523	215859	191350	191308	190936	347261	351212	266889	220558	204566	213850	244338	228097	148350	229854	92131.2	113006	153564	119483	117873	83474.4	111633	102143	220992	81734.8	43223.3	116947	81360	69350	215849	301101
988800	396724	204316	330869	234418	307754	184582	173795	241599	303642	232534	216342	191747	191863	195596	356295	359402	271618	226264	206262	218472	242360	225762	145700	225622	90930.8	111830	151360	117855	117787	82443.6	110384	100672	218356	80052.5	42704.8	115062	79946.4	67935.2	213450	297254
990000	404477	209138	339335	237931	314053	188120	175800	245052	311238	236301	218363	191658	193225	197972	364306	364856	277340	230593	207460	222035	240250	223648	142648	221860	90220.4	110631	149142	116639	116820	80962.9	109552	99582	216201	79693.2	42219.2	114180	78827.6	66727.1	211463	293416
991200	411070	212688	347102	242662	320432	191360	177894	248215	317519	239711	219414	192273	193541	201984	371561	370497	282000	236680	208535	226282	238028	220295	139654	218699	89468.4	109195	147080	114391	116733	79184.4	109315	98335.6	214188	79109.6	41745.6	113640	77647.2	65764.8	209404	291647
992400	415418	216981	354918	244832	327980	195577	179380	251661	324176	243993	221081	192689	194536	205524	380014	377455	286979	242796	210482	230317	236116	217277	137533	216200	88403.8	108370	144307	112116	115819	77963.3	108350	96416.8	212013	77730	40990	111755	76505.4	64318	207535	289713
993600	422132	222691	362940	248168	335174	198973	181544	255022	331911	247448	222772	193023	195894	209896	386778	382437	291131	248476	211650	234412	234110	215124	135279	212914	87883.2	106878	142801	110411	114895	76461.2	107812	95333.2	210474	77181.7	40543.6	111259	74869.2	63152	205722	286823
994800	428167	226802	371441	252575	341124	203057	184167	259140	339283	251912	224632	194941	197220	212028	392683	388299	296380	253754	214522	239390	233372	214286	134314	213166	88261.7	108075	143337	111084	117508	76851.3	110048	96072.9	213144	77752.8	41028.3	113761	76021.3	64218.8	211776	290128
996000	435328	234853	373726	258688	346218	202294	190168	271049	350868	259291	233608	206673	203584	212714	391687	391310	300780	251928	222594	249482	242977	223216	140916	222747	92309.2	114694	149504	116552	125320	80604.4	115983	101082	224024	81453.2	42846	119905	78078.8	68037.9	226745	296435
997200	435965	243947	366362	266349	342002	198652	196682	283206	362870	260483	243872	221688	205204	205217	382032	387136	298026	240084	227186	252658	249782	227802	145328	230132	93506.7	120787	152027	118955	131497	82335.4	120806	102911	229117	84290.4	43357.2	123657	77657.9	70280.8	237288	297260
998400	425307	246514	348483	264953	330274	188364	195312	287009	363585	252024	247398	235679	201253	194788	365813	372679	286622	226554	225112	248227	249017	225716	144208	229371	92526.4	123062	149428	118096	133168	80594	120844	100657	226333	83651.6	42971.6	123179	74732	70003.8	239787	289103
999600	402729	242762	325893	257588	313660	175341	188237	282537	356481	236763	244346	243852	193118	179508	344665	350473	269774	212423	217126	239819	240744	216261	139780	222445	88632.1	121656	143387	114251	131100	76949.2	116791	95920	218184	80297.5	41428.4	117788	70453.3	67839.2	234218	275550
1000800	375002	233597	303885	246270	294566	161308	177009	274033	341554	219837	235217	245868	181850	166073	322743	327268	251270	197870	206127	227850	226139	203659	131560	210127	83837.6	117509	134469	108564	126868	72832.8	109945	89388.8	206485	75426	39669.2	110275	65548.4	64943.3	222671	257059
1002000	345985	222007	282800	231723	277563	147010	165380	263639	324876	202032	224562	242731	169640	151331	298825	304713	233823	183392	192655	214635	209439	189825	122994	195867	78434.8	112355	124601	102345	120298	67505.6	102689	83063.3	193397	71252.1	37504.4	102573	61290.8	62032.8	210302	241034
1003200	323154	212736	269082	220895	268099	139370	158434	259176	313778	193162	218505	245092	165376	146591	292170	295162	230196	184346	187590	215005	201188	185726	119842	188772	77688.8	110378	122215	101735	118493	66556.7	100214	81974.8	190319	68771.6	37248.3	99139.2	60156.4	61737.5	203342	234010
1004400	313933	214385	267079	219264	271040	138804	155954	261614	310682	190366	214109	246846	164116	147412	289996	292373	228577	190512	184703	216361	195044	180810	117972	184521	77727.6	108411	120665	101652	117668	65617.2	98242.5	81199.2	187930	67757.9	37176	97281.3	60126	61666	199293	231158
1005600	311559	215923	269036	216808	275845	140183	154502	264803	309809	186659	211932	246042	162602	148310	287967	289441	227378	193584	182524	215826	189688	176557	115608	179918	77334.6	106151	118738	101888	116310	64567.9	96707.6	79806.8	186274	67388	37040	96313.2	60558.8	61723.2	197645	230911
1006800	315294	221688	279073	219274	287105	145804	155787	270252	313326	187881	211062	246126	163947	153087	291666	290908	227766	200031	182825	216136	185357	172722	113598	177426	76601.6	104813	116988	100202	115469	63539.2	95459.6	78249.6	184129	66677.1	36694.4	95776.3	60096.4	61515.6	196457	230979
1008000	321178	225989	290358	222038	297649	152145	159264	279136	319238	190870	213704	245952	166823	159850	297378	296635	230611	207784	183815	218039	182086	169947	112506	175745	77077.5	103767	115264	98940.8	115484	62651.7	94005.6	77055	182180	66472.4	36504.6	95407.6	59692.5	61049.2	195170	229908
1009200	326260	230094	303854	225047	310607	160036	163914	289310	327661	198483	219121	248555	177521	173099	321203	316068	249336	234966	195894	236775	193325	182833	120488	188562	83796.8	111109	128487	108168	126815	70949.2	107063	88898.4	206070	76580	41824.4	111262	70405.2	70781.3	224116	281554
1010400	423135	284988	426163	279609	424862	243918	211478	356342	416162	271430	272766	262649	230578	276566	481913	462988	356960	394867	250761	303940	240086	222288	141058	228840	98826.3	120042	150572	113467	142625	78506.7	120536	96620.4	222023	86232.4	44636.4	121210	75527.9	68656	225201	319202
1011600	518105	292768	552043	303035	497012	319882	223176	338451	423005	299139	263039	219881	233398	338653	563665	514151	385061	451716	248143	296563	225531	207718	130785	212774	93836.8	107160	140252	101382	130284	72763.2	110294	88182	203315	81406.4	42351.2	113051	70604	61258.3	201518	301168
1012800	524573	271869	575301	293296	500999	326650	219882	321067	413777	301396	250204	209314	227955	345301	574263	518217	387556	440908	241622	297169	210051	195138	125148	199303	89922.5	101506	133759	94831.2	120858	70408.8	103764	84212.9	190743	77757.9	41469.6	107090	68157.1	57068	187026	282392
1014000	526408	269291	578114	291122	499299	324338	224488	327898	420586	305861	250959	217682	231282	340716	570819	519331	388657	422076	243141	303595	197835	185967	122141	188401	88054.8	97691.3	128073	90524.6	113710	68362.4	98380.4	80287.2	181444	74912.8	41087.5	102319	65675.2	54665	177768	269310
1015200	529021	275396	577999	293248	496394	319231	231991	339091	428980	311885	253323	224951	234801	338250	566911	525738	392127	408783	245396	310186	188674	177821	118244	180743	85812.8	94483.6	123753	86731.2	107471	66537.6	96440.8	77378.8	173994	72262.5	40038.4	98892	63515.2	52404.8	170272	260090
1016400	528865	280916	575921	292625	492226	313005	238098	345618	435053	317578	253098	226652	235920	331519	565723	529276	395876	397044	246192	311454	181500	171832	116159	175515	83089.2	91572.8	122023	83317.5	101925	64651.3	94162.8	75470	168955	69076.4	38722.5	95930.8	61793.6	50566.7	165152	250789
1017600	532174	283968	572620	292885	489426	307914	245229	351106	436743	319854	254283	225158	238984	326080	560126	528473	397022	383244	246580	310362	174675	166911	115073	171002	81237.2	88604.4	120390	80372	97833.8	63195.2	92713.8	73627.6	165916	66411.3	37364.4	93881.3	60296.4	49207.6	160815	244527
1018800	531188	286654	568728	293238	486340	299352	250705	355633	435917	322898	255751	224087	241936	318818	555196	528223	397769	370823	249265	309237	168337	161766	112901	167806	78671.3	86435.2	119484	78021.7	94788.4	62166.3	91670.4	71992.8	162813	64364.4	36387.9	92797.6	59231.3	48046	157395	239255
1020000	531896	289293	562258	295046	483725	291980	254340	359132	434586	322498	258899	225010	246528	316036	546996	526276	397770	358443	252356	306940	164803	158925	112352	164902	77360.8	84562.5	119107	76118.4	91652.5	61574	91248.8	71356.4	160309	62732.9	35279.2	91390	57588	46620.4	154092	235368
1021200	530412	290443	556313	296657	479569	283224	255099	359611	434212	322072	262584	225508	249364	307631	535420	520392	393452	348250	252905	303501	161460	155726	111211	161906	75373.3	83255.2	118864	74207.2	89350.8	60301.7	90495.6	69996.7	158540	61168.4	34283.3	90137.6	56992.9	46249.2	152200	232303
1022400	529592	288646	546399	296205	474874	274817	252490	359585	429520	319395	263334	227895	251422	303220	524803	513991	389008	337447	252128	300046	159918	153177	110910	160378	73924	82055.4	119585	73080.4	87906.3	59802.4	89872.5	69581.6	157471	60253.6	33941.2	88180.4	56526.4	45961.3	149763	229510
1023600	524214	287266	537753	295300	467960	267269	250348	358625	424019	316998	264671	229498	253078	295201	512534	504908	383000	326690	251197	295346	158203	152337	111525	159284	72696.3	80788	120098	72157.6	85676	59709.2	89259.2	69706.3	156456	59306.8	33583.2	87267.2	56075	45602.8	147988	227806
1024800	521935	284939	530972	293704	461055	258382	247321	356497	420372	313796	264396	229586	252767	290343	498837	493953	375938	316430	249261	289958	157173	151374	111420	158504	71890.4	79609.2	120730	71000.4	83615.2	59240.8	88983.8	69284.8	156610	58921.2	33615.2	87038.8	55891.6	45486.3	147310	225445
1026000	517746	280613	520947	291490	452365	250390	242786	352905	412770	309840	262475	229813	251935	282560	485380	485156	368883	308143	246492	285104	156574	151138	111866	158812	71963.3	78569.6	122189	69888.8	82631.3	59443.6	89053.2	69363.8	157566	58891.3	33826.8	86817.6	56087.5	45142.8	145962	225628
1027200	511808	278167	514421	288065	444130	243260	239413	349166	407068	305216	260907	229511	250786	278480	473990	473726	361255	298388	243389	280508	157270	152238	113038	160031	71925.2	77809.2	122922	69679.2	80553.6	59814.4	87999.2	70148.8	157862	58754.4	33801.3	86630.8	56349.2	45315.4	145252	226252
1028400	510628	273989	508158	284540	437238	235292	236385	346148	400642	300254	258021	227855	247885	271160	462218	462543	354495	288375	239924	275279	157432	153289	114340	160506	72005.2	77066	124805	69452	79433.8	60196.8	87862.8	70536.7	159653	59175.4	34246	87546.4	56489.2	45366.4	145337	228205
1029600	504594	270065	499541	278401	428747	229098	232403	341090	393510	295521	254181	226803	244715	269486	451506	453626	346813	281383	236646	271528	159027	155305	115357	161604	72314.4	76453.2	126709	69434.6	78051.6	60837.5	87743.6	71541.2	161439	59282	34891.3	87415.6	56700.8	45048.3	144502	229921
1030800	498517	266684	489458	274644	420494	224104	229562	336515	385524	290301	251856	225441	242183	261606	438305	448174	341200	272989	231914	267126	159901	157541	117092	162916	72936	75602.8	128309	69580.8	76696.3	61830	87335	72741.6	163076	59727.9	34941.6	88123.8	57617.2	44881.6	144618	232386
1032000	495672	263218	478998	270174	411487	218998	227340	331659	379849	285747	248353	223763	239546	257154	426194	437782	334497	265237	227662	262594	162330	160395	118911	165277	73504.4	75478.8	130359	69679.6	75495.2	63019.6	87830	73969.2	164711	60422.8	35773.3	88994	58209.2	45012.5	145458	235552
1033200	487768	259642	467815	266140	401153	213381	223734	325160	371680	281240	243804	222456	235963	250689	414772	428748	327431	258467	224378	257922	165087	163403	120256	168016	74874	75389.6	132511	70958.4	74805	64455.2	88430	75951.6	167468	60837.1	36429.6	89794.2	58908.4	45156	145617	238828
1034400	480477	256362	457222	262290	391988	208905	220081	319411	364783	276225	240404	219867	232446	247212	402967	418572	320762	251867	219198	253002	167803	167724	122646	170697	75914.6	74947.2	134424	71353.8	73926.4	65612.9	89417.6	77743.2	170711	62374.8	37249.6	91157.6	59811.3	45484.4	147394	242801
1035600	474283	252073	445317	259511	382173	203001	216965	315296	358060	270925	236368	217577	228586	240823	391122	408043	313754	245326	215695	247620	171221	171900	124913	173426	77155.6	75132	136496	72037.2	73737.1	67233.6	90001.7	79940.8	173872	63348.8	37950.8	92597.9	60662	45417.2	148905	247138
1036800	463928	248434	431930	254651	372026	199052	213587	309725	351706	265924	231869	215575	225990	237155	378914	397670	307731	239983	211567	243123	173822	174908	126757	175994	78482.5	74906.4	138175	73342.1	73250.4	68211.3	90214.8	81750.8	176566	64310.4	38502.5	93506.8	61535.8	45694	150326	251279
1038000	455009	244840	419844	248109	362858	194443	209580	305200	345435	261070	227710	213216	222087	232072	367606	390520	300710	234881	206896	238080	177530	179581	128974	178438	79458	75359.6	140644	74373.6	72745	69720	90622.5	83652.4	178955	65473.3	39103.2	95145.8	62206.4	45770.4	151607	255911
1039200	447366	240762	409107	244321	354302	189306	206048	298024	339304	256662	224066	210339	218033	228597	357635	378957	294210	230313	202673	233116	180386	183330	130823	181202	81341.3	75656.8	141455	75428.8	72287.6	71007.1	91092.8	85063.8	181711	66826.8	39617.5	95940.4	62951.7	46213.2	154306	260837
1040400	437237	237201	396235	240084	345486	185489	202568	292722	333112	250634	219959	208040	214770	224622	346398	370720	287508	226477	199002	228416	184946	186902	132136	184249	82186	76304.6	143001	76366	72289.2	72434	91243.8	87260.8	184870	67528.8	39988.4	97702.5	63878	46233.8	155045	265676
1041600	426268	234042	385125	236948	337689	182287	198150	287544	327348	245428	216520	205218	211026	221532	337139	362612	282212	221572	194726	224746	188897	191450	133602	186697	83382.5	76414.4	144415	77338.4	72152	73071.3	91582	88920.8	187424	68651.2	40387.1	98574.4	64930	46218.4	156521	269793
1042800	418182	229847	375367	233699	329404	178597	194709	281297	322279	239956	211920	202448	207291	217435	327454	352930	274995	217428	190926	219445	191546	195401	135226	189026	84463.2	76895.4	145248	78429.2	72181.6	74195.6	92058.3	90424.8	190374	69368.8	41023.2	100038	65862	46546.3	158022	274797
1044000	408086	225817	363886	230040	321313	175791	191022	275778	315395	235240	208513	200213	204194	215483	319424	345736	268909	214741	186804	215611	194773	197630	135926	191240	84997.5	77060.8	145809	79368	71952.8	74980.8	92187.2	91917.9	192891	70619.6	41784	100624	66240.4	46823.2	159443	278673
1045200	399262	222609	352775	225858	315104	173115	187597	270853	310659	230854	205133	197857	200536	211988	311517	338440	263648	212890	183451	211907	198831	201420	137522	193256	85796.4	76942.9	146686	80623.8	71942.4	75992.4	91695.8	93971.2	194923	71066	42280.4	101318	66810	47091.3	160390	283017
1046400	392563	218166	344717	224182	308338	169934	184170	266073	305633	225708	201673	196311	196243	210515	303747	330593	258323	208900	180240	207007	201939	204005	138058	195606	86382.8	77254.4	146737	81600	71548.3	76542.4	92044	95562.1	197054	71695.4	42739.2	102415	67557.5	47346	161872	286884
1047600	382933	214810	336084	221468	300807	168449	180353	259426	300770	221184	197861	194031	192586	206686	297851	324389	253766	206467	176352	203702	204658	205661	138161	196901	86579.2	76930.8	147342	82589.2	71754.8	77137.1	91692	96216.8	199199	72142	42961.3	102865	68139.2	47266.7	162333	289679
1048800	374981	211533	328373	218069	295289	166623	177231	255601	296930	216638	195861	191028	188830	205449	290868	318305	248866	204053	173219	200064	207161	207798	138994	197536	86516.8	76461.6	147047	83233.2	71558.8	77456.8	91544.8	97400.4	199918	72548.3	43420.8	103319	68312.4	47200.8	162943	293122
1050000	369336	208267	321575	216158	290767	164420	173767	249898	291827	212499	192745	188746	185457	202886	285676	311647	245397	202713	170310	197103	209027	209724	138991	198547	86229.6	76191.2	146668	83963.8	71695.6	77802.1	91667.6	98540.4	202637	72695.2	43560.8	103894	68654.2	47738	164107	294837
1051200	362640	204557	313278	213303	284312	162678	170633	245804	286726	209298	189466	186280	182864	202738	279556	307588	241744	201972	167544	194151	211592	210993	139596	199991	86479.6	76473.3	146904	84735.6	71519.2	78811.6	91948.8	99226.8	204613	72815.8	43744	104191	68441.6	47755.6	164067	297391
1052400	356995	201432	307458	211734	279286	162221	168348	241960	283278	205292	187359	183268	179307	200251	275060	302750	238098	199254	164793	191201	213553	213335	139700	200662	86213.3	76584.4	146678	85406.4	71162.4	78341.3	91374	100303	205459	72340.4	43723.8	104218	68718.3	47936.8	164886	297420
1053600	352389	199105	300714	209782	275370	161100	165680	238184	279571	202543	184683	180924	175989	200016	270872	299426	235063	197524	162367	188794	214386	214093	139027	200670	85980	75858.8	145957	86132.4	71053.8	78410.8	91709.2	100727	206540	72918.8	43762.4	104504	68678	47554.6	164810	298677
1054800	346538	196367	294320	207334	270029	160590	162825	233580	275818	199705	182200	179206	173398	199996	267510	296089	232445	197770	159386	186845	216186	214323	139094	202093	85752.5	75905.6	145510	87311.6	71642.4	78626.3	92108	101424	208006	72607.6	43916.7	104410	68403.3	47290	165283	300747
1056000	341483	194470	290078	206469	265924	160439	160855	230500	273465	196974	179574	177304	171160	200146	264495	294395	229624	196543	157302	184211	217695	215330	139020	201612	84889.2	75897.5	144808	87824.2	71478.8	78332.8	91990.4	101386	209668	72389.2	43555.2	104634	68342.8	47101.7	165349	301914
1057200	338765	192202	286538	205022	263010	159541	158148	226692	270776	194657	178077	174592	168385	199336	262178	291936	227635	195549	154784	182330	218279	215950	138315	201578	84780	75386.8	143770	88311.6	71334.8	77852	92418.4	101572	210522	72114.6	43628	104952	67890.8	46943.2	166958	303110
1058400	334821	190194	281468	203224	259119	159548	156550	223611	268217	192475	175722	173433	166019	199928	260208	289340	225036	195428	152640	180378	218864	216376	137364	200971	83920.4	75734.2	143674	88793.3	72037.2	78128.8	92382.1	101380	210751	72194.4	43490	104240	67723.6	46626.3	166336	302828
1059600	331006	188280	279012	202572	256046	159538	154712	221371	265972	191245	174532	171160	163594	198506	258789	287520	224391	193787	150657	179068	219999	216933	137270	199932	83069.6	74766	143043	89597.6	71340.4	77911.6	91882.4	101483	211378	71607.9	43096.8	104005	67130	46404.8	166518	302950
1060800	329310	186728	277218	201669	253415	159450	152887	218281	265140	188873	172294	169874	161815	198066	258570	284922	223156	192451	148843	177603	219916	216663	136922	199774	82815.2	74793.8	142263	89412.1	71853.2	76984.6	92356.4	101076	211444	71390	42816.3	104254	66987.6	46122.1	167042	303572
1062000	326574	185902	275628	199927	251357	159609	151572	215240	262850	187558	170398	168237	159774	198720	257438	284728	221790	191763	146947	176100	220518	215299	135680	199249	81900.4	74520.8	141539	89702.8	72261.7	76635.2	92478.4	100796	212937	71257.9	42753.6	103723	66550	45897.2	166758	303295
1063200	323493	184726	273490	199095	249332	159232	149934	213623	261604	186045	168690	166778	156970	199487	257170	282696	220821	191273	144767	175606	220803	215531	135501	198277	81992.1	74040.4	140857	89979.2	71948	76091.7	92810	100564	213235	71040.4	42485	103854	66329.6	45092	167396	303611
1064400	321986	182990	272995	198098	247714	159466	148405	212110	260688	184342	167426	164629	155014	199048	256357	280928	219940	189817	142917	174270	220636	214453	134706	197003	81150.8	73198.3	140182	89688	72342.1	75466.8	92284.6	99284.8	213125	70576.7	42329.2	103808	65606.4	44846	167553	304695
1065600	319099	182285	272331	196562	245370	159431	146831	209899	258745	182672	166277	163795	153035	199391	255796	279991	219715	189430	140938	173055	220690	214103	133901	196988	80845	73184.4	139950	89961.6	72689.6	74817.1	92782	98222.5	213563	69968.8	42320.8	103190	64937.5	44178.4	167079	304627
1066800	316826	180845	272626	195319	244176	159667	145932	208153	257102	180940	164982	162425	151116	199313	255405	277863	219447	188808	139401	172278	221219	213795	132773	195230	80285.6	72733.3	138703	89412	72822.1	73970.4	92629.2	97636.8	213196	69753.2	42249.2	103246	64772	44013.8	167175	305421
1068000	315418	180329	273320	195336	243254	159141	145439	206466	255971	179337	163639	161162	149209	200970	255525	276634	218962	188241	137266	170918	220778	213138	131745	194979	80100	72308	137332	89058	72964.8	73645.4	92316.8	97123.8	214270	70028.4	41715.8	102928	63685	43126.8	167239	304539
1069200	312324	179243	273700	193032	242339	160165	143597	204174	254206	178090	161881	160060	146990	200828	255159	276037	218290	188213	135974	170043	220506	211627	130571	194330	79875.6	71682.1	136317	88884.6	73087.2	73043.6	92833.8	95890	213827	69156.8	41402.4	102297	63262	42977.5	166988	304548
1070400	309114	178416	274533	192126	242371	160591	142737	202086	254045	176765	160762	158826	144878	200210	255020	274319	218046	188028	134073	168198	219616	211063	129400	192100	79394.2	71024.4	134689	88149.6	73234	72770.4	92614.8	94440.8	212818	68537.9	41270.4	101962	62690.4	42401.6	166905	304434
1071600	307380	177548	275532	191331	241214	161743	141857	200365	252369	175838	159115	157753	143212	200089	255057	273418	216918	187774	132004	167622	218880	209525	128035	189766	78877.6	70435.8	132810	87164.2	73157.6	71634	92238.8	92864.4	212083	68222	40725.6	101608	61895.6	41794.2	166805	303805
1072800	303996	176123	274982	189278	240859	161407	140929	198774	250678	174626	157989	156352	140663	201018	255661	272406	215924	187584	130659	167080	216684	207910	127461	187930	78523.2	69634.4	131553	86470	72938.8	71244.8	91884.4	91512.9	211421	67595.4	40466.8	101178	61335.4	41113.6	166342	303291
1074000	302245	175959	277205	188921	241441	161577	140302	197508	249801	173986	156378	155227	139802	200784	255512	272008	215527	187316	128957	165673	214863	206571	125508	184834	78472	68414.6	129015	85642.5	72923.6	70278.3	91257.2	89768	211278	67353.2	40104.2	100716	60463.6	40597.9	165896	302568
1075200	299178	175129	276215	188034	241016	161901	139470	195747	248885	173420	155294	154162	137560	201498	255197	271862	214685	188821	127473	164689	214636	204638	124165	183045	77840	67828.4	126443	84346.4	72810.8	69284	90987.6	88248.4	210536	67033.3	39596.8	100679	60024	40084.8	165660	302139
1076400	296639	174368	276560	185853	241558	162195	138831	194930	247345	173153	153765	153741	135850	201696	255515	270373	214050	189406	126418	164371	212827	203392	123306	180911	77436.7	67071.6	125796	83852.1	72844	69088.3	90422.8	86950	209770	66474.4	39573.8	100171	59445	39266.4	164042	300908
1077600	293706	174678	277084	184660	242810	162999	138455	194088	246654	171681	152510	152859	134926	201153	255249	269640	213788	189723	124985	163442	210507	201604	122060	178310	76884.4	66277.1	124025	82709.2	71912.1	68038	89720	85862.8	207571	65983.8	39332	99735	58556.8	39164	164297	300151
1078800	292827	174010	277552	184256	242619	163337	137707	192445	245425	171820	151618	151804	133169	201413	256779	269377	213486	191132	123187	162948	208358	200170	120443	176423	76477.1	65594.8	122472	81656	71804.4	67520.8	89248.8	84237.5	207104	65604.8	39007.5	99524.8	57761.7	38522.4	163332	298939
1080000	289868	173433	276890	182486	242282	164714	137544	191525	244685	171546	150454	152099	132098	202442	257445	268062	213017	192263	122519	162363	207043	197999	119994	174951	76163.2	64832.5	121822	80364	70954.6	66487.6	88995	83103.2	205171	65282.8	38892.8	98698.3	57333.2	37857.9	161391	297852
1081200	288110	172723	278242	182929	243928	165738	137987	190614	244677	171111	149882	150706	131113	202294	258581	267645	212694	192322	120412	161815	204441	196430	118789	173186	75944.2	63828.4	120740	79140.4	70992.8	65702.1	88224.4	81350.8	204362	64660.4	38724.6	98392	56656.3	37382.8	161456	296566
1082400	286739	172595	278962	180965	244195	166805	137880	189450	243970	171544	148934	150826	129729	203540	259087	267503	212347	194302	119782	161182	202380	194260	117645	171658	75432.4	62915.4	119297	77990.8	70238	65356.4	88004.2	80389.6	202813	64001.6	38246	97337.1	56049.2	36954.2	159832	293611
1083600	284781	172358	278978	180442	246408	168087	137002	189545	243858	171925	148077	150709	129172	204365	260366	267564	212502	196401	118441	161011	200520	192175	116834	169769	75121.3	62154.4	118796	77031.2	69389.2	64539.2	87248.4	79125	200872	63699.6	37952.4	96899.2	55429.2	36506.8	158802	292297
1084800	285139	172560	280204	180322	248623	169651	138173	189287	243916	172332	147493	150047	128172	205788	261946	268694	212846	199322	117273	160967	197796	189659	116142	166741	75100.4	61371.7	117306	75636.3	68444.8	63885.2	86826.3	78070.8	198475	63356.8	37690	95897.2	54673.2	35852.9	157838	290038
1086000	284390	172231	281120	179124	250463	171256	138340	189722	243171	172505	146591	149531	127109	206431	264009	269421	213706	202608	116949	160807	195388	187097	114679	165148	74143.6	60109.6	116650	74337.2	67927.9	62813.6	86383.6	76477.9	196352	62359.2	37354.8	94905.2	54320.4	35294.8	155536	286726
1087200	283935	173448	283933	178859	254332	173414	139289	190182	242809	173804	146960	150418	127396	207778	265985	270296	213552	205292	116148	161701	193052	185136	113759	162813	74294.8	59412.5	115451	73502.5	66809.6	62471.3	85611.2	75407.6	194117	61753.6	37205.8	94525.2	53680	34710	154389	284366
1088400	286359	174160	284915	178852	258120	174679	140123	190719	242369	174415	146462	149693	127067	210321	269165	271958	215023	209054	114842	162284	190218	181809	111940	160539	73569.2	58580.8	114376	71818	66271.3	61656.4	85090.8	73830	191472	61229.2	36703.6	93982.9	53331.6	34232.8	153465	281902
1089600	287723	174448	287383	178073	260782	177067	141170	191778	242295	175800	146309	149881	126958	213049	270963	274409	216583	213042	114628	162843	187788	179126	111136	159715	73231.3	57604.8	113627	70367.5	65124.8	61246.7	84032.4	72587.2	188760	60626.8	36335	93254	52201.3	33759.2	151024	277948
1090800	290746	175781	290782	177623	267207	180115	142689	193380	243054	176298	147175	150281	126391	216220	273976	277308	217942	217400	114196	164004	185399	177164	110109	157009	72884.4	56609.6	112125	69400.4	63921.3	60673.6	83442.1	71585.6	185906	60319.6	36106	92308.3	52400.8	33333.2	149343	275084
1092000	295103	176941	294845	178468	272633	182478	143888	195210	243790	178616	146744	150728	126809	220009	277781	279608	220250	222625	113837	165081	182664	173653	108742	154851	72624.2	55551.6	110671	68070.4	62858.8	60208.3	82464.4	70616.7	183660	59172	35827.9	91344	51216.3	32801.6	147407	271818
1093200	298474	177473	298518	178429	278447	186099	145556	197279	244475	180412	146698	151945	127576	224301	281622	284378	222267	228446	113307	167038	180357	171520	107633	154689	72416.8	54636.3	109617	67028.8	61731.3	59800	81670	69708.4	180733	58385.2	35170.8	90127.5	50821.6	32660.8	144770	268156
1094400	304085	178943	303518	178570	285594	189488	147918	199457	246227	181946	147689	151840	127157	227622	286149	287612	225455	234003	113338	168085	177550	168409	107028	151795	71696.3	53677.2	109470	65778	60616.4	59303.3	80674.4	68720.8	177291	57671.6	34633.3	89653.6	50428.8	31990.4	142448	264906
1095600	309568	180232	309200	179352	292822	194105	150082	202526	247430	184392	148188	152326	127070	232855	289808	293219	227738	240604	113147	170121	173520	165411	105558	151140	70642.4	52840	107843	64576.3	59500.4	58414	79874.2	67824.8	175666	57068	34057.2	88840.8	49977.2	31645	140361	260797
1096800	314578	182458	314920	179902	300270	198752	152626	206040	249083	186268	149425	153144	128545	237274	295520	298718	230808	246869	112995	172212	171648	163025	105203	149148	70821.3	51885.6	107244	63593.2	58539.6	58370.4	78565.2	67256.3	172696	56567.9	33946.4	87679.2	49477.5	31519.2	137406	257448
1098000	324034	184913	322646	181037	308440	203152	154375	209133	251150	188982	150173	154603	128466	241850	300832	303948	234520	252654	113354	173864	169283	160037	103452	147584	70386	51080.4	106322	62504.6	57378.4	57869.2	77644.2	66516.8	169175	55670.8	33303.2	87076	48902	30725.8	135318	254112
1099200	331046	186487	328853	180774	316443	207646	156858	212350	252630	192108	150218	155916	129077	246806	306157	309257	237496	259354	113529	177670	166429	157051	102316	146611	69589.6	50421.2	105459	61666.4	56344.2	57754.8	76605.2	66313.3	166990	55157.5	33122	86008.4	48555	30477.2	132579	250251
1100400	337661	188364	336081	181404	324488	213282	159560	215173	255111	195075	150996	156687	130147	251956	310938	314771	241357	265463	113516	179327	164168	154053	101270	145428	69243.6	49254.2	104893	60592.1	54953.6	57369.6	75158.8	65896.4	164106	54134	32610.4	85131.6	48390.4	30122.9	130341	245840
1101600	345692	189777	344009	182540	332845	217369	161907	219042	256228	197656	151461	157904	129866	256878	317040	320366	244616	275013	113233	181532	161497	151981	100006	143792	68574.4	48545.2	103565	59865.6	53786.3	56658	74384	65724.4	161647	53240.4	32259.6	84641.3	48018	29663.6	128773	242311
1102800	352843	191618	352239	182825	339635	221462	163947	223303	259457	199773	152475	160098	131415	261515	322382	326904	248515	280840	113200	184845	159859	150346	99560.4	143416	68788.8	48622.8	104006	60465	53932.8	57140	74731.2	66324.8	162763	53655.2	32603.3	85902.4	48735.4	30342	130087	243601
1104000	360640	196926	359320	186189	349703	222445	168798	232176	267202	204664	159267	170918	135733	261834	324887	330526	252024	279812	115908	191461	165439	155570	105275	150203	71485.2	51459.2	109766	63880	57482.1	60854.8	78682.5	70143.2	171472	56247.5	33926.8	90501.7	50420.4	32564	137970	246983
1105200	365958	202604	360533	190572	352036	218297	172529	240205	276305	206183	166119	186208	136978	255983	321937	327342	249778	267971	119708	195289	171150	159223	109323	155833	71821.3	54812.8	112868	65753.3	60144.8	62417.1	80640.4	72493.3	176060	57657.2	34593.8	92873.2	50772.9	33954.8	143632	245567
1106400	359521	202900	350340	188830	343700	207146	170760	241464	277220	200237	168141	198666	134195	242792	310297	313653	240891	250039	118933	192586	171765	156514	109489	156241	70229.6	56033.3	111182	65356.8	61241.3	62000	80446.7	72041.2	173979	57615.6	34499.2	91409.2	49419.2	34299.6	143683	237126
1107600	343631	197025	331574	183112	329458	193038	164230	236263	271366	187960	166470	204799	127771	226480	291758	294448	227934	233030	115517	184490	166604	150078	106560	151352	66540.4	56082.8	107022	63739.6	60138.4	59447.5	77737.2	69142.1	167843	55672.4	33491.7	88276.8	46912.9	33742.8	139158	224481
1108800	322300	189672	311619	174318	311125	177803	155100	227896	261424	174266	159962	206517	120454	207822	272648	272442	213033	216608	109708	174270	157428	140836	101102	143498	61977.2	54722.9	100586	60839.6	57753.2	56315.2	73487.1	65865.2	158445	52579.6	31945.6	82801.3	44543.6	32294.2	132142	208891
1110000	299700	178475	291153	164209	293171	163796	144956	217498	247886	161130	152597	203579	112002	192006	253748	251994	198749	201850	103223	164291	146765	130598	94912.4	133631	57781.3	52974.4	93602.1	57768	54982.8	52480.4	68233.6	62017.5	148250	49275	30588.8	77993.6	41695.4	31528.8	125340	197357
1111200	283674	172293	280447	159774	286238	157571	140635	214414	240483	154744	148238	205088	109478	186137	248781	243156	195584	203654	100658	164172	140608	126847	92096.3	128535	57149.6	51414.2	91496.4	57792.5	53688.8	51658	66449.6	61564.8	143962	47735.6	30150.4	74662.4	40785.2	31112.5	120537	189394
1112400	274992	169854	275660	157337	284294	155424	137573	212602	236357	150918	145505	205046	107615	185138	246151	239407	193618	208460	99625.2	164445	135617	123043	91192.4	125848	57014.8	50931.2	90217.5	58451.2	52747.9	51779.6	65020.4	61765.4	141576	46707.1	30160	73656	40915.4	31139.2	117733	186076
1113600	274380	170980	278520	156810	287908	157696	136828	213837	234194	148327	143365	203796	106712	186500	244487	237316	191960	211486	99254	163504	132050	119769	89766.3	123062	56254.8	50070	88664.8	58627.1	51840	50954.6	63752	61582.8	140295	46224	29647.1	72966.4	41057.2	31619.2	116585	185122
1114800	277289	174500	288557	158112	296543	164705	138354	216956	235406	148842	143564	203742	106922	192101	245915	237162	191795	216482	99507.9	163925	128910	117353	88761.2	121568	55825.2	49374.4	87672.1	58916.8	51177.9	50463.2	62686.8	61472.8	138404	45670.4	29449.6	72444.2	40925.6	31637.6	115536	184364
1116000	282024	177550	300603	159411	305670	171994	141348	221500	238424	150225	145852	203700	108797	199002	250098	239498	193686	222673	99971.6	163900	126164	114688	87344.2	120002	55009.2	48738.8	86098	58147.5	50362.4	49692.1	61318.4	60697.2	136391	45145.2	29177.1	71813.2	40664.2	31501.6	114142	182663
1117200	286368	179406	312744	160333	315843	180700	145416	229025	243601	155905	149742	206606	114908	215164	266309	256845	207390	249169	106990	177100	132775	122726	93130.4	128450	59765.6	52099.6	94741.2	64605.6	54177.9	56191.2	69107.1	69714	152907	50972.9	32923.2	84004.2	47697.6	37064.4	131203	221731
1118400	365794	219214	429789	196821	415918	269305	189771	283256	299706	208464	189161	230937	153265	338938	382565	374036	288027	394807	139159	221750	159019	149797	107882	157615	72755	56264	111399	69425.6	58544.4	63749.6	78382	76852.1	161193	58558.8	35477.1	93094.4	51885.8	36056	134283	246754
1119600	446011	227018	539450	209702	473280	357778	208746	279646	300293	229638	187294	199536	161621	415463	433003	425697	311217	455273	138617	215778	149025	140373	101048	149405	70151.2	48615.8	103333	62917.6	53838.3	60163.2	71516.7	69874.4	146681	55478.8	33660.4	85034.2	49123.2	32063.3	119319	229470
1120800	454427	211370	560783	199921	477543	364976	208323	267683	288945	229698	176808	181533	157594	424077	434518	431162	312874	449818	133182	215988	139962	133596	96890.8	141182	67671.7	45271.2	100348	59662.8	51926	57845.4	66562	67827.9	138191	53159.2	32772.1	79735.2	47624.2	30292.4	110037	213688
1122000	454356	207056	566734	194924	478194	362534	210104	267325	291600	231982	175411	188551	158431	418729	437002	433662	315221	436214	131201	221355	134491	128971	93363.6	135155	65554.8	43620.4	96409.2	57736.4	50511.7	55797.6	62692.9	65350.4	131666	51194.8	31909.6	75818.8	46320.4	29251.7	103777	201964
1123200	452115	210442	569496	195083	480816	356283	213695	270033	294988	235440	176323	198199	159962	410147	439298	438660	317789	422384	130626	226451	128981	125132	89961.6	128984	63638.8	41780.4	93242.5	55774	48027.6	53605.8	60018.8	63010.4	126477	49394.8	31436.3	72458	44935	28070.4	99242.9	192986
1124400	453306	213504	566259	196595	482252	346960	217923	272695	295888	238079	174367	198787	161097	401878	440311	441481	320592	408201	130088	228876	125416	121177	87907.6	124459	60832	40273.3	89789.2	54160	45217.2	51580	58146.3	61641.6	122893	47086.4	30056.8	70247.1	43804.4	27011.3	95127.6	185806
1125600	452585	215941	562814	196366	481168	340980	221597	274512	296670	240399	173923	194695	161613	397001	438939	444771	323025	397353	130115	231130	121589	117350	85908.4	120889	59188.3	39106	87504.2	53059.2	43094.4	50407.6	56255.2	61344.2	118929	45157.5	28759.6	67280.4	42660.8	26028.8	91582.9	179695
1126800	454348	218491	559865	196753	478302	332752	226114	277829	298903	241710	174811	191842	162451	390345	433543	443360	324128	386290	130232	231009	117670	113972	83604.6	117872	57221.2	37939.6	85569.2	51835.4	41286	48984	55073.8	60947.6	115668	43704.4	27803.6	65735.2	41916	25159.2	89460.8	174428
1128000	454134	221021	554787	196238	473812	323556	228328	280912	300757	242253	175206	190909	164246	386518	430010	443157	322928	376958	131650	231478	114745	111582	81668	115532	55694.8	37365.2	84034.6	51345.2	40269.2	48292.4	54787.6	61153.8	114346	42522.9	27122.8	64758.8	41356.7	24489.2	87637.9	171134
1129200	449063	223044	548805	196693	470503	314657	229282	282378	302946	241522	176300	191862	165628	379335	423960	439875	321247	364895	132202	230142	112081	110078	79877.1	113326	54058	36936.3	81756.4	50449.6	39211.2	47659.6	53732	61387.2	111673	41444.4	26330.8	63810.4	40676.4	24036.3	85216.4	169280
1130400	445363	223222	542200	196579	464394	303860	229066	282961	302321	238641	177068	193730	165584	370233	417985	433710	317048	353820	132966	228230	110597	108632	78534.4	111145	52666	36657.2	81086.7	50110.8	38524.6	46863.2	53232.8	60936.8	110623	40524.2	25822.4	62973.3	40003.6	23709.2	84506.3	168394
1131600	439924	221779	532262	195973	457446	293805	225922	280857	301264	235946	176704	196263	166121	361770	409751	425085	312120	344637	132452	225239	110325	108111	77130.4	110196	51602.4	35993.3	80110.8	49642.5	38069.6	46665.4	53527.6	61370	110696	40123.2	25699.2	62802.4	39756.8	23510.4	83240.4	168029
1132800	433694	221146	521762	194961	450801	285528	223053	279628	300112	233396	176880	197553	165301	353086	400584	416082	307933	333136	131178	222538	109572	108319	76679.6	109512	50640.4	35820.4	79567.5	49184	36990.4	46092.4	53078.4	61232.4	110780	39582.5	25582	62444.6	39738.4	23215.2	82887.9	168329
1134000	428694	219491	512818	193171	441795	276340	220266	277114	298401	229624	175641	198517	163294	342472	390571	405605	300888	321875	130220	220150	109378	109475	76937.1	108912	50177.1	35529.2	79564	48513.3	36633.6	46009.6	53074	61184.8	110893	39687.2	25609.2	62506.8	39400	23236.4	83128	169486
1135200	421868	217927	502375	191716	433288	267903	216727	274690	295182	226360	173173	200665	162074	334689	381786	397474	297061	315681	128999	218274	110153	110198	76743.2	108873	49548.4	34948.4	79517.9	48265.6	36186.3	46081.2	53591.6	60923.3	111876	39749.2	25646	62947.5	39134.8	22890.8	83261.3	171686
1136400	414608	215798	492917	189295	424344	260549	213320	273615	291889	222256	172107	199827	159148	328741	372822	389208	291550	305490	126994	215836	110912	112104	76844.6	109692	49594.2	34691.2	80075.6	47911.3	35709.2	46583.3	53536	61392.8	113028	39412	25960.4	63292.8	39332	22828.4	83725.2	175291
1137600	409303	213500	484495	187312	415734	253294	210129	271126	289360	218872	169554	198952	156891	320889	363759	381214	286278	296123	125081	213337	111500	114636	77402	109607	49198.4	34439.2	80167.2	47472	35490.8	46494.4	53618.8	61443.6	114784	40188.3	26272.4	63658.8	39278	23031.2	85414.2	179168
1138800	404414	211236	473997	184355	407229	246625	208000	267287	284971	215142	167121	198778	154355	313411	355467	373540	281451	290344	123455	211205	113256	116690	78181.3	111312	49262.9	34818.8	81960	47135.4	35386.4	46577.5	54318.4	61462	117382	40324	26847.5	64462.4	39199.2	22900	86642.4	183261
1140000	396446	210302	464170	182143	397881	241011	204344	263983	281840	211386	164046	197740	150686	307931	347126	366660	277224	282077	121133	208455	115882	119619	78956.4	112570	49682	34490	82670	46590.4	35162.5	47360.4	54844.6	61973.2	119059	40767.1	26998.4	64718.8	39123.2	22936.7	88036.8	188094
1141200	392426	207769	454721	180346	387799	234127	201533	260255	278338	208533	162154	196771	147770	299905	339069	358582	272558	273135	118892	205605	117749	122336	80252.5	114081	49802.1	34150.4	83405.8	47022.8	34772	47719.6	55422.4	62249.6	121590	41486.4	27392.1	65848.4	39419.2	22668.8	89998	193042
1142400	386530	205863	442480	177612	378192	229523	198373	255867	274735	204524	158632	195178	145099	294543	330850	351414	267463	266637	117491	203575	120587	125675	81194.4	116479	50229.6	34538.8	84966	46985.2	35290.8	48429.6	55922.5	62355.6	123965	41562.4	27683.2	66897.1	39292.4	22529.2	92329.2	198907
1143600	379680	203332	431850	175397	368658	224399	194890	252461	271483	201663	156953	194114	141613	287017	322600	344450	261959	257470	115634	201375	123227	128951	82412	117416	50854.2	34290.4	85666.7	46864.8	35069.6	48569.2	56508	62767.1	126124	42472.9	28374.4	68187.2	39225	22485.6	94961.7	204490
1144800	374976	202212	422855	172894	358636	219290	191674	248323	267057	198459	153590	192033	138324	280285	314433	336656	257985	251648	113255	197461	125628	131924	83528.4	120313	51642.8	34322.1	87315.2	46638.8	35615.2	49334.4	57229.6	63162.8	129218	43188.8	28926.4	69262.8	39364.8	22701.7	97012.4	209776
1146000	367529	199380	410557	170139	348545	214111	189065	243952	262126	194669	151313	190158	135364	274966	306930	329330	253169	245289	111788	195048	129487	135166	85238.4	122500	52588.8	34417.6	88659.2	46581.2	35615	49855.2	57648.8	63499.6	131022	43888.8	29551.2	70211.2	39595	22854	99493.8	215162
1147200	361660	197790	401885	168165	339780	210783	185045	241395	259178	191480	148650	188204	132960	269163	299303	322483	248527	238356	109221	192043	131728	138657	86273.8	124888	52766.4	34610.4	89877.2	46839.2	35928	50334.8	58934.4	64084.4	133668	44511.2	29814.2	71682.4	39684.8	22752.1	102149	221110
1148400	355054	195062	390380	165991	330081	206214	181553	237023	255249	187764	145771	185858	129919	262952	291310	315808	242858	232622	108314	189671	134305	141050	87631.6	126465	53764	34808.4	91183.3	46543.6	36476.7	50792	59698.4	64190.4	135991	45344.2	30146.4	73124.6	39626	22880.4	104585	226359
1149600	348091	193845	380334	163734	321181	202654	178724	232773	251448	184897	143294	183862	127760	257549	284204	309730	238424	226351	106106	186867	137202	143484	88897.9	128672	54062.1	34651.2	91588.8	46390	36585.6	51306.3	60458.4	64434	137433	45536.4	30824.2	74304.4	39570.8	22807.6	106840	232190
1150800	342513	190768	372674	162362	313423	198985	175581	229370	249102	181249	140601	180667	124895	253738	277376	302750	233639	222730	104109	184190	138681	146198	89696.8	130937	54858.8	34839.6	92876	46276.4	37307.1	51941.6	61268.8	64652.8	140061	46418.3	31100.4	75549.2	39826	22951.6	109928	237014
1152000	335571	189113	361833	159498	305576	195245	172555	226007	244237	178195	138323	178699	122630	248202	271144	297424	228452	218763	102676	181317	141200	148559	90921.7	133112	55841.7	34857.2	93624.8	46169.2	37962.8	51892.9	62019.6	64611.6	141913	46433.6	31275	76751.6	39843.8	23108	111890	240693
1153200	329152	186461	354024	158316	298344	192960	170740	223196	241631	175221	136612	177603	120273	245292	264947	290808	226872	213914	101194	178965	143557	149842	91813.6	134151	56159.2	34975.4	94014.4	45745.6	37885.8	52051.2	62309.6	64621.2	143586	47172.1	31833.2	78236.7	39893.6	23198.3	113975	245247
1154400	323808	183492	345695	156788	291255	190207	167674	219699	237727	172344	133989	174661	117789	241294	259894	286178	223718	211203	99766.8	176010	144698	151140	92750	135413	57040	35079.6	94526.7	45594.8	38692.4	52528.8	63471.6	64496.7	145091	47381.6	32129.6	78966.4	39613.3	23161.2	115892	249450
1155600	317502	181285	337199	154430	284608	188857	164558	216194	234387	169756	131274	172470	116320	237991	253782	281323	218898	207512	98735.4	173380	146740	152923	93347.2	136528	57489.6	35182.1	95385.2	45281.2	38977.2	52420.8	64088.8	64023.6	146340	47542	32257.6	80095.4	39606.8	23530.4	117083	252893
1156800	311078	178794	330280	153554	278812	186035	161687	213700	232230	167196	129754	170252	113667	234753	248033	276404	215066	204052	97331.6	171024	147672	153491	93676.8	137361	57758.8	35089.6	95449.2	45060	39456	52314.2	64460	63922.5	147064	47963.8	32336.8	81320	39597.5	23577.2	118843	256173
1158000	306359	176033	322671	151367	273065	182937	158884	211111	228383	164953	127152	168507	111712	232075	242740	271496	212646	202084	96473.8	168235	148136	154169	94277.1	137739	57988.4	35438.8	96303.2	44875.4	39775.6	52168.8	64991.7	63240.8	148467	47911.6	32532.8	82050	39554.8	23701.3	120128	258800
1159200	299066	175087	316160	149854	267672	181519	156608	208037	225461	162870	125143	165994	109692	228733	238381	267610	209531	200065	95370.8	166226	149765	154859	94390.8	138424	58162	35190.8	96594.6	44546	39805.8	52517.2	65972.8	63152.5	148856	48200	32905.6	82516.4	39725	23972.4	121420	260991
1160400	294869	173369	311085	148576	262807	179629	154353	205448	222414	160559	123516	163615	107885	226136	234408	262961	206038	197911	93941.6	164027	149386	154465	94816.7	139082	58782.8	35515.8	96405.2	44116.7	40337.6	52478	66372	63011.2	149090	48540.8	32602.9	83414	39706.4	23962.9	122486	263980
1161600	289135	171457	304665	146924	258692	177769	151914	203343	218588	157898	121578	162005	106457	224576	230065	259819	203511	196938	93566.4	161561	149338	154645	95046.8	139556	58810.8	35582.8	96888.3	43668.8	40805.4	52345.2	67083.6	62256.7	150106	48077.9	32964.4	84038.8	39531.2	24256	123365	265014
1162800	283733	169740	299345	145761	253928	177016	150100	200620	216818	156320	119805	160168	104501	222454	226987	256528	201352	195819	92620.8	159891	150566	155460	95128.3	139578	58979.6	35515.6	96971.6	43446.3	40931.2	51980.8	67741.2	62180.8	149971	47971.6	32719.6	85023.6	39594.4	24544	124386	266823
1164000	280590	169074	294529	144792	251034	175446	148160	199065	215066	154328	118213	158612	103020	221568	224658	253264	199948	195044	91776.3	158368	149692	155247	95512.8	139723	59184	35684.8	96643.2	43272	41515.4	51973.2	68386.3	61720	151136	48107.5	32602.4	85724.2	39328.4	24521.6	125080	267731
1165200	276036	166772	288916	143099	247403	174223	146419	196435	211568	152674	116713	156578	101479	220343	220906	250918	197070	195075	90800.4	156902	149382	154998	95758.3	140217	59295.4	35904.4	96940	42742.9	41419.2	51651.7	68458	61215.2	151004	47912.8	32638.8	85657.2	39050.8	24674.8	125974	268499
1166400	272439	165726	285705	142151	244676	173378	144630	194890	208879	151239	115764	154015	99690.8	218563	218016	247314	195121	194076	89895.4	154862	149293	155100	95259.6	139743	59420.4	35540	96552.4	42520	41329.2	51690	68560.4	60898	150703	47682.1	32650.8	86529.2	39139.6	24750.8	126172	269541
1167600	270312	164840	281915	140868	241874	172485	143093	192872	206434	149297	114178	152705	98411.3	217781	215552	244779	193440	194964	89041.2	153634	148704	154470	95797.9	139856	59272.5	35735.6	97155.4	42299.6	41902.8	51634.6	69208.4	60507.5	150837	47795.6	32474.6	86716.4	38705	24923.6	125989	269842
1168800	266925	163116	278648	139356	239902	172043	141459	190843	204271	147973	113106	151487	97436.4	216719	213447	243160	192060	195158	88108.3	152224	148440	154100	95828.4	139784	59685.2	35521.3	97202.4	41888.8	41654	51610.4	68840.8	60360.4	150306	47446	32518.8	86757.9	38633.6	24867.9	125954	269686
1170000	265345	162325	276735	138727	238723	170955	140285	189547	202496	147106	111688	149360	95886.3	217425	211315	240866	190188	195099	87408.4	151040	148039	153505	95894.8	139817	59328.8	35614	97227.5	41640.8	41833.2	51521.7	68957.2	59848.3	150122	47310.4	32259.6	86822.8	38487.9	25082.4	126312	269898
1171200	262717	160918	273445	137610	236723	170372	138503	187329	199154	145217	110545	147851	94776	217569	209277	239935	189452	195694	86552.9	149750	147134	152532	95772.5	139878	59464.8	35742.9	96988.4	41322.5	41789.2	51679.6	68647.1	59852.8	149704	46698	32272.4	86326	38179.2	24990.8	125344	269301
1172400	261820	159525	271615	136770	235995	169943	137237	186193	197616	144890	109760	146664	92798.4	216991	207790	239056	187740	196505	85872.4	147980	146646	150998	95690	139312	59418	35156.8	97075.4	40856.4	41646.3	51526.8	68138.4	59702.9	149454	46743.3	32070.4	87140.4	38090.4	25183.6	125765	269499
1173600	261579	158853	269263	135648	235114	170184	136265	185572	194702	143706	108315	145679	91972.8	217180	205721	237491	187266	197321	85184	147506	145108	150200	95387.1	138579	59399.2	35067.5	96500.8	40588.3	41781.2	51277.6	67786.8	59013.6	149152	46290.4	31673.3	86792	37564.8	24994.6	124906	269265
1174800	259871	158484	267910	134218	234141	170150	134629	183553	193011	142642	107349	144146	91229.2	217128	204658	236945	185572	197792	84609.2	146161	145101	149005	96190.4	138998	59311.6	34916	96832.5	39936.8	41536.7	51302.4	67175.2	59000	148324	46076.7	31784	86251.3	37595.6	25120.8	124281	266872
1176000	259773	156842	266101	133869	233836	169956	133638	182176	191168	141852	106483	142753	89646.3	217321	202828	235306	185248	198219	83662.8	144742	143944	147890	95088.3	137703	59365.4	34502	96034.4	39778.8	41421.2	51002.9	66809.2	58668.8	147183	45526.4	31422.5	86683.2	37166.8	25252	123572	265790
1177200	259627	155653	263350	131891	233450	169392	132403	180412	188864	140433	105469	141610	88852.8	218906	201690	235508	184376	198983	82943.8	143927	142708	146522	95137.6	137422	58724.8	34320.4	96196	39342	40977.1	51073.2	66216.3	57984	146126	45190.8	31234.4	86076.7	37000.4	25152.8	122618	263952
1178400	258703	153938	262545	131706	233538	170233	131905	179166	187187	140145	104570	140370	87562.1	219246	200134	234697	182997	200048	82531.6	142897	141991	144976	95018.3	137559	58952.5	34504	95622.8	39239.6	40948.8	50739.2	65493.6	57923.2	144992	45198.8	30995	85517.2	36612.5	25198	121483	262836
1179600	259891	153358	262076	130557	233666	170408	130664	178509	185084	139291	102818	138906	86795.2	220849	198956	234502	182742	200732	82026.3	141668	140832	142976	94411.2	136817	58706.4	34294.2	95466.8	38920.4	40737.5	50409.2	65022.5	57802	144175	44631.3	30769.2	85225.8	36592	24802.5	120806	261087
1180800	259573	151447	260415	129136	233394	170492	129768	176742	183190	138800	102133	138419	86077.5	221530	198427	233656	181373	202750	81155.2	141133	140159	142228	94024.2	135604	58560	34046.8	95217.1	38508.8	40343.6	50067.9	63898	57130.8	142692	43922	30812.1	84560.4	36399.6	25011.6	119240	259421
1182000	259507	151836	259718	128675	234109	170985	129365	175750	181680	137865	101293	137574	85128.8	221805	197637	232420	181326	203793	80482.9	139790	139028	140800	93512.4	135258	58717.2	33644.2	94328.4	38310	39846.4	50143.6	63400.4	56750.4	141672	43638.4	30618.8	84482.1	35843.2	24722.5	118181	257914
1183200	260674	150558	258767	127224	233163	172077	128503	174229	180001	137173	100259	137039	84369.2	222176	196203	231335	180408	205071	80304	138523	137034	139165	92828.8	134869	58067.9	33511.2	94020.4	37930.8	40020.4	49732.5	62336.8	56890	140204	43384.6	30575.2	83484.4	35661.7	24634.4	117118	255947
1184400	259935	149670	258617	126190	233705	172559	127586	173684	179307	136255	99099.2	136461	83918.4	224018	195277	230355	179601	206777	79362.9	137533	136611	138009	93146	134394	58041.2	33251.3	93399.2	37694.2	38966.4	49510	61457.9	56470.8	138532	42862.4	30210.4	82734.4	35624.4	24475.8	115812	253725
1185600	261528	149104	258065	126014	233672	172490	126555	171709	177638	135902	98648	135697	83300	225508	194511	228646	179413	207757	78977.6	136214	135356	136327	92418.4	133266	57684.6	33024	92741.7	37411.2	38696.7	49125.2	60613.6	56003.3	137806	43030	30129.6	82020.4	35236.3	24332.4	114475	251642
1186800	260338	148227	257092	124930	233436	174412	125821	171403	176875	135216	97960.8	135732	82795.6	227556	193730	228275	178759	208920	78927.2	136259	134572	135162	91959.6	132592	57813.6	32820.8	92065.2	37035	38286	48771.2	59760.4	55953.6	135904	42446	30127.1	81012	34880	24205.4	112751	249073
1188000	261614	146981	257100	124718	234313	175271	125468	170099	175195	134890	96770.8	135000	82332.8	228666	193795	228293	178134	211266	77976.8	135131	133047	133937	91230	130724	57227.2	32296	91340.8	36741.6	37892.9	48393.2	59103.2	55520	134952	42000	29613.6	80725.4	34860	24043.2	112022	246824
1189200	261999	146360	256490	123491	234679	175451	125060	168894	173972	135208	96192.5	134818	81677.1	231396	193267	228339	177678	213082	78145.6	134682	131775	132295	90742.5	130264	56845.8	32365.2	90599.2	36437.1	37321.6	47935.8	57814.4	55570.8	133222	41402	29501.3	79300.8	34168.4	23940	109891	244527
1190400	262604	145978	257342	123105	235735	179770	124274	168302	173942	134753	95584.8	134971	81639.2	233675	193502	227886	177342	214551	77569.6	134012	130526	130209	89661.2	129207	56553.6	32120.8	89613.2	36381.2	36832.9	47769.6	56824.6	55355.2	131682	40969.6	29308.8	78710.8	34082	23790	108960	243039
1191600	264431	145711	258254	122418	237646	181946	123595	166853	173017	134560	94972.5	134706	81334.6	236740	194545	227872	178246	217333	77470.8	133505	129548	129040	89192.1	128036	56111.3	31898	88729.6	35865	36627.2	47249.2	56206	55145.2	130095	40505.6	29204.6	77855.6	33752.5	23444.8	107372	239230
1192800	264475	145166	257890	121698	237484	184000	123753	166668	172551	134673	94130	135435	81564.4	239475	194540	228056	177586	219608	77600	132864	127912	127190	88240.8	126632	55562.8	31454.2	87894.8	35570.8	35639.6	46643.6	54968.8	55011.2	128741	40033.8	28803.6	77009.2	33276	23304.6	105533	236999
1194000	265757	144652	259251	121461	238845	185687	124026	165708	172324	134213	93528.4	135828	80951.3	243675	196071	228595	177975	222218	76980.4	132931	126150	125923	87101.3	125884	55427.9	31227.2	86447.1	35062	35127.6	46355.8	54218.4	54407.1	126866	39956	28475.8	76016.4	32875.8	23029.2	103802	234220
1195200	268312	144231	260514	121007	240636	188571	123596	164873	172546	134860	92893.2	136171	80668.8	248953	196815	228878	177896	226631	77406.7	133587	125450	124145	86436.8	124750	55076.4	31009.6	85848.8	35196.4	34174.8	45827.2	53309.6	54258.4	125248	39062.4	28113.6	75158.3	32568	23127.5	102192	231691
1196400	269652	144161	262022	121749	243180	190498	123822	164822	173628	134405	92318	135864	81311.3	254044	198540	229561	178784	228808	77151.6	133730	123148	121649	85385.2	123139	54509.2	30925.6	84807.1	34728.4	33374.8	45354.6	52406.8	53992.5	123039	38699.2	27972.8	74299.6	31978.3	22639.6	100797	228654
1197600	272799	144188	264012	121370	245252	193431	123761	164141	173478	134952	91747.1	137180	81420.8	259589	200276	231372	179467	234236	77812.1	134326	122082	120476	84622	121694	53954	30659.2	83998	34472.1	32941.2	44593.6	51802.5	53787.6	121984	38234.4	27763.2	73253.6	31460	22536.3	98910.4	225935
1198800	274440	144252	266584	121643	247363	197361	124386	163737	174042	135548	92103.6	137798	81806.8	265436	202379	232604	180043	238704	78222.4	134857	120322	118435	83255.6	120278	53330.4	30231.6	82393.8	34031.6	31972.1	44436.4	50719.2	53097.1	119980	37480.8	27207.6	72096	31398.8	22051.2	97223.8	222850
1200000	278392	144805	270294	121732	250890	200895	124651	163971	174828	135725	91742.9	138947	82253.6	271016	205122	235075	181763	242965	78711.6	136358	119026	116748	82109.6	118874	53022.4	30086.3	81535.2	3385
