# Supplementary material for: The singularity response reveals entrainment properties of the plant circadian clock
Source: Nat Commun. 2021 Feb 8;12:864. doi: 10.1038/s41467-021-21167-7 (PMC7870946; doi:10.1038/s41467-021-21167-7)
Supplement: Supplementary file 4 — Source Data [file 41467_2021_21167_MOESM4_ESM.zip › raw_bioluminescence/PRC_measurement/4h-10C (Figure 2, Supplementary Figure 4)/-10C_42h_T=40h.xlsx]

## Sheet: -10C_42h_T=40h
time (second)	CCA1 No. 1	CCA1 No. 2	CCA1 No. 3	CCA1 No. 4	CCA1 No. 5	CCA1 No. 6	CCA1 No. 7	CCA1 No. 8	CCA1 No. 9	CCA1 No. 10	CCA1 No. 11	CCA1 No. 12	CCA1 No. 13	CCA1 No. 14	CCA1 No. 15	CCA1 No. 16	CCA1 No. 17	CCA1 No. 18	CCA1 No. 19	CCA1 No. 20	TOC1 No. 1	TOC1 No. 2	TOC1 No. 3	TOC1 No. 4	TOC1 No. 5	TOC1 No. 6	TOC1 No. 7	TOC1 No. 8	TOC1 No. 9	TOC1 No. 10	TOC1 No. 11	TOC1 No. 12	TOC1 No. 13	TOC1 No. 14	TOC1 No. 15	TOC1 No. 16	TOC1 No. 17	TOC1 No. 18	TOC1 No. 19	TOC1 No. 20
1200	224148	202923	193542	296894	202170	384755	160974	194412	294419	176110	562866	173354	313204	268710	166253	253617	182660	378432	183254	278452	97491.2	27435.4	75027.6	81418.8	31471.3	94978	36779.2	77362.8	57740	47385.6	49146	39821.3	31577.6	41518.8	51962.8	57392.5	97912.4	18853.8	73652	48132.8
2400	292862	257970	245137	352561	241391	481980	224939	240256	357808	209628	652812	219688	363323	338991	196220	274572	222483	400645	192063	321890	89419.6	23341.7	65373.2	71102.4	27678.8	84300.4	33149.2	66584.4	53079.6	40906.7	49934	41626.3	30255.2	38494.8	45380	54421.6	88527.9	16456	72901.7	44079.6
3600	351347	283261	275690	381588	259529	526589	234185	248094	393742	217092	700057	249821	365878	376050	215335	299858	241934	430134	209385	356946	87339.6	20064	60950.8	67054.4	25151.6	82059.6	31340.8	61315.4	51129.2	37292.4	51940	40033.2	30269.6	35776.4	40716	50931.7	83484	14386.3	71433.2	40232.5
4800	411844	280070	302708	396450	268084	555619	253230	258833	434196	218643	706713	264764	358568	415029	224094	316580	258226	441410	222353	360221	82122.8	17612.5	56303.2	63061.6	22404.6	76741.6	27879.2	58029.2	45676.7	33450.4	48503.2	36239.6	29003.2	31651.7	35628	46778.8	76422.9	12770.4	67059.2	36181.2
6000	423653	269429	310183	394361	273706	537524	244768	255008	438183	199130	676804	258274	331695	406632	213758	306189	249261	442662	214950	333731	76141.7	15480	52010	58904	19544.4	69642.1	23949.2	53352.5	39755.2	29840.4	43993.6	32027.2	27366.3	27472	31901.3	43656.8	69925.2	11577.1	58584.8	32083.3
7200	409293	258566	291871	376799	269058	498984	219544	241091	418652	184042	637432	239073	305618	368403	197381	286264	227551	435811	208045	307176	71160.8	13887.5	48572.8	55491.3	17574.4	64360.4	20877.9	49306.4	35506.7	26545.6	39303.6	27874.2	25134.8	23639.6	28547.6	40828.4	64487.6	10638.8	50368.8	29304.4
8400	366790	251229	262006	351246	265198	451285	189777	223633	393411	177736	593443	218572	283234	328129	178272	261579	206134	425160	197562	284133	67940.8	12450.4	45986.3	53428.8	15946	60300.8	18989.6	45891.7	33298	24718.8	34419.6	25830.4	23670.4	20911.6	26602.5	39229.6	61653.6	10345.8	44564	28392.9
9600	314971	244809	234688	327386	251140	401392	169258	205106	366955	172393	553348	192610	270535	296168	160785	241552	187370	423398	185965	267424	64645.6	11955	44202.8	51902.9	15274.8	57279.2	18199.6	44229.2	32162.1	23568.8	31595.4	24413.2	21442	19301.3	25755.6	37895.8	58734.4	10241.6	39667.1	27704.8
10800	272235	238294	216147	308900	238487	353898	158335	190551	339150	166488	518952	170151	260045	270420	151130	228846	169229	414135	176226	255031	62211.2	11927.2	42948.8	50706.4	14842.5	54725.2	17820.4	44287.1	31782	23047.1	29404.4	23762.1	20451.2	18116.8	25357.6	37209.6	57965.4	10210.4	36976.7	27555.2
12000	247824	230475	205984	297205	223184	311143	150368	181808	314387	160578	488500	154349	250136	248788	143601	220167	154430	416426	169451	245011	60650.8	11855.6	42897.9	50975.6	14714.4	54222.9	18208.4	44215	32017.6	22946.8	28343.3	23793.2	19917.5	17649.2	25490.4	37511.2	57655.2	10397.9	35105.2	27327.2
13200	235158	220770	198892	287550	209078	275883	143873	176130	295589	154151	459268	143421	238513	234827	137341	211264	142760	408147	163463	235410	61332.8	11984.2	43572.8	51721.2	14973.8	54980	18434.2	45258	32602.4	23612.1	27965.2	23948.8	19497.6	17576	25757.6	38046.4	57988.3	10534.8	34348.3	27514.8
14400	224309	215777	194418	280575	199101	247046	138067	169660	281115	148680	427748	135844	227267	225238	132610	202763	133210	390457	157238	226034	62280.4	12210.4	45251.6	53438.8	15434	55170.4	19210	46627.1	33612.8	24064	28590.4	23898	19751.7	17940.4	26421.2	39280.4	59378	10852.5	34374	27625.4
15600	215779	209978	189806	272003	189403	223325	132169	164035	270324	142508	399316	129842	221138	216651	127615	193725	125694	368761	152224	217484	65431.2	12702.5	47260.4	56230	16345.4	57420.4	20264.6	49194.4	35210	25057.2	30166.8	24370.8	20367.6	18588.8	27765.6	42004	61269.6	11159.2	34997.9	28472
16800	206740	204764	182685	262919	183861	202378	127702	159123	258820	136789	372267	123450	215351	207311	122751	185200	119993	338588	146137	210390	69329.2	13526.4	50159.2	59846	17042	59911.7	21832	52026.3	37585.2	26415.2	31308.8	24954	21287.5	19417.6	29560	44302.8	64360	11949.2	36438.4	30287.5
18000	197938	200860	174782	252704	176555	185566	122952	155002	247478	132094	346612	118492	208833	197488	116861	178492	114468	316327	140243	199191	73687.2	14337.5	53546.8	64936.3	18563.2	64368.4	23675	55834.4	40287.5	28338.8	33561.2	26128.8	23084	20583.8	31641.2	47478.8	67908.4	12670.8	37757.5	32321.6
19200	188552	194658	166592	243085	168311	168270	120000	150233	237276	127158	323293	114012	203768	188081	111491	172122	109520	292165	133702	187678	79152.1	15699.2	57757.5	70742.8	20042	68712	25913.6	60510	43935.6	30693.8	35906	27897.2	24778.3	22180.8	34251.3	51131.2	72251.6	13865.4	40627.2	35579.2
20400	180980	190314	159786	232940	160922	153928	115074	146156	227828	122047	299793	109229	196054	180153	105903	166321	105157	270670	126962	176116	85419.6	16984.2	62706.4	77597.9	22133.2	75824	28468.3	66759.2	47942.1	33650	39069.2	30184.4	26957.6	24550.4	37764	55789.6	78331.6	15262	44675.8	39324.8
21600	174172	183476	152893	223976	153964	139202	110522	140310	220725	114968	277920	104356	188376	172282	101967	159034	100466	254534	121271	166708	93159.6	18818	68815	85726.4	24753.8	84037.6	32314.8	74641.3	52797.2	37264.2	43310	33125.6	29196.4	26827.2	42447.1	61098.4	85050.4	16920.8	49133.2	43962.9
22800	167156	175768	145984	214572	148794	126235	106604	136074	212205	107637	257454	99220	180073	164442	97916	152176	95346.3	236068	114883	156033	103045	21052.4	76076	94962.1	27672.8	91876.3	35870.4	83659.6	58497.1	41386.4	47790	37668.8	31036.4	29771.3	48069.6	67212.9	93364	19228.8	54552	49926
24000	160732	167887	138917	205295	142293	114591	100048	131479	202916	99979.2	237247	93748.8	171581	156257	93635	144981	90402	222820	108811	146415	113182	23682.4	84660	106070	31289.2	103136	41092.9	95146	65598.8	46345.4	53746.8	43333.3	34025.2	33369.2	54674.2	75109.6	103846	21684	61904	56948
25200	154365	160494	132794	195580	135494	103457	96397.1	127367	195498	92852	218158	89452.5	163609	148548	89356.8	138618	85627.2	209626	103081	136598	126376	26765.2	95052.4	118698	35570.8	116763	47245.2	109728	73991.6	51824	60315	49908.8	37235.4	37486.4	63090	82945.8	117370	24962.9	70704	65919.2
26400	147038	151814	127058	186101	129320	93968.8	91407.2	122839	187193	87022.1	200483	84581.6	154176	140003	85282.9	130622	80810	194923	97245.2	126701	141086	30775	107199	132770	40600	132830	54243.8	128483	82874.8	58635.4	68308.8	59196.7	41075.6	42760.4	72351.2	93795.6	133125	28838.8	82775	76391.2
27600	140185	144332	120904	176088	122226	85024	86894.2	117528	177390	81649.6	183527	80002	147040	133535	80950	124062	77216.8	182951	92438.3	117178	157836	35439.6	122086	148954	45868	154854	62756	152444	93096	66493.6	77923.3	70438.8	45504.6	48699.2	83790.4	105303	151078	33744.2	96782.4	89917.1
28800	133215	138485	114802	166893	118281	77280.4	83057.2	113576	168941	76649.6	168234	75336.8	139313	124930	76686.3	116286	73097.1	171010	86961.6	108335	177540	41495.4	138412	166456	52317.1	182165	73051.3	181227	104293	75025.6	88397.2	82899.2	50713.6	55025.8	95944.8	119470	172705	39591.2	113854	105628
30000	126274	134132	109115	157439	115016	71295.8	78100.4	108164	160355	71702.4	154779	70637.2	133768	117868	73726.4	109587	70278.4	160698	81536.8	100342	199958	47864.4	157564	184481	58578.4	214783	84102.4	215210	117181	83982	101516	98153.2	56455	63152	110937	136418	200277	46637.5	135437	123714
31200	119605	128408	103544	147737	110203	65002.4	74925.6	103755	152164	67553.8	141561	66628.3	129684	110959	70712.1	104338	67033.3	150940	77552.8	91486.8	224146	55500.8	180738	204233	65904.8	254807	96260.8	255713	131246	94453.6	116005	114644	63236.4	72185.8	127951	153282	233102	54801.6	157755	143191
32400	114250	123839	98209.6	139270	107194	59748.3	70883.6	98973.2	145700	62462.4	130683	62733.6	124860	105109	67666.8	97422.9	63852.8	141029	73287.6	84610.4	249613	63142.8	205678	223868	74005.6	298246	108823	300038	146315	106022	130933	132656	70642.1	82516.8	145216	173730	272530	63137.5	183570	163585
33600	108574	119103	92959.6	131279	104145	55418.8	67206.3	93870.8	137810	58577.5	122737	59598.3	120870	98940.4	65007.2	92470.8	61513.3	132830	70225.4	77751.6	275786	71172.5	232021	245118	81876.8	343881	121806	347055	163739	117957	147784	150445	79146	93604.2	161695	196380	312682	70722	211219	182935
34800	103062	113592	87989.6	123698	101154	51515.8	64242.8	89752.5	130130	55881.6	115500	56189.6	116082	93261.6	62088.8	87268.3	58325.2	126452	67480	72493.8	301525	78636.8	258602	265276	90288.8	387111	134832	386997	180776	130443	163130	165565	86332.4	105105	177265	220860	353385	78567.6	240668	202684
36000	98554	109568	83554.8	117802	98680.8	48181.6	61050.8	85412.4	123151	53114	108914	53322.9	110233	88380.4	59231.2	83312.4	56285.8	119413	67090.4	66807.6	323688	87629.2	283210	283456	98398.8	429495	146662	423115	198328	143924	178232	180597	94138	116058	190936	245693	390820	84451.3	268114	217206
37200	93551.7	105666	79130.8	111820	95498.4	44774.6	58032	80872.9	116430	51021.2	102576	51282.8	105424	85105.2	57295	80377.6	54160	113119	66119.6	62630	344318	94554.4	308861	299588	106383	467626	158035	451616	215146	157080	192222	191914	101468	127185	203222	269548	424062	89420.8	290607	231160
38400	90443.2	102403	75006.8	107129	92977.6	41339.6	55365.8	78322	110706	49428.4	96774.4	48522.1	101184	81743.3	55244.8	76675.6	52268.4	106369	75406.7	58638.4	363020	99637.6	330530	312525	113084	497345	167408	472072	228909	169051	202385	200830	106633	137742	213564	296882	456206	93929.6	309736	243704
39600	86240	99722.4	71232.9	102201	90226.8	39000.8	52288.8	74656.3	104318	47507.5	90989.6	46289.2	98320.4	78619.2	53942.1	73431.2	50141.6	100550	84142	55237.1	376667	104056	348664	323019	118804	522794	175005	488799	243041	181495	212345	206756	111942	148288	221193	312439	478003	95653.2	324485	251998
40800	83432.8	96365	67646	97831.3	86712.4	36199.6	49855.8	72054.4	99287.9	45863.2	85307.9	44356.4	95888.4	75856.3	52048.8	70436.7	47939.6	95142	86035.8	51474	387463	108548	363713	330731	123424	540857	181642	494939	254648	191263	217747	211352	115118	158940	228926	328898	497806	97324.2	335815	259363
42000	80459.6	94200.8	64142.9	93181.2	82692.5	34121.6	47830.8	69360.4	94218.8	43657.1	80550	42384.4	95381.2	72396.4	50120	66775.6	46739.6	89574.8	88273.2	48705.4	395251	112043	377840	337152	127186	552377	187343	502090	262638	199192	220945	213988	117628	163303	232237	344330	510528	96960.4	345876	261518
43200	77335.2	90322.8	61358.4	89257.1	77535.2	31909.6	45373.2	67023.2	89868.8	42162.8	76058.8	40520.4	91096	70501.3	48586.4	63735.4	45272.4	84882.1	88694.8	45509.2	404093	114931	385669	342187	129244	559445	190099	502074	270538	206967	222154	215201	120195	167649	232951	359417	514434	96860.4	352424	262943
44400	74034.8	87503.2	58650.8	84844	73082.1	29826	43600	65085.2	84924.8	39772.9	71565.2	39234.2	84772	67895.2	46550	61112	43660.4	80112.4	87843.2	42958	405790	115123	389239	344109	130752	559724	193199	500078	274513	211116	220040	215180	121020	169220	233330	370832	518879	96243.2	358210	262867
45600	70895	83696.4	56149.2	80635.8	68068.8	28005.8	40934	62703.6	80901.7	37897.6	66555.4	37110.8	76309.6	65554	45172.4	57867.5	42072.8	75636.3	85051.2	40724	408107	115055	389338	343898	130974	557537	195153	497038	277940	214025	218591	215241	122338	167656	230532	380551	525862	94707.1	360396	260089
46800	68428	79587.9	53624.8	75722.4	63196.7	26090	39009.2	60624	76411.6	35495	62818.4	35431.7	71639.2	62839.2	43776.8	55069.2	40344.2	71634.4	83059.6	38510.8	408532	113778	390589	343132	130592	553037	195479	489911	279140	215112	215390	213761	122302	166243	228532	385296	525130	93343.2	361275	257630
48000	66024.6	75241.6	51150.8	71460.8	59424.4	24817.1	36847.2	57854.6	72040	33324.4	58484.6	33871.6	66817.9	60319.2	42367.2	52112.9	38554.4	67310	80703.6	36085.4	403311	113754	388973	339740	130225	541742	193230	485039	279066	216517	211381	213014	121941	163335	226563	389787	527423	90609.2	359689	254528
49200	63287.6	70802.9	48963.6	67822	54671.3	23304.8	34598.8	55510.4	68361.7	31407.2	54659.2	32456.3	64869.2	57550.4	40824	49423.6	37392.9	63542.4	77063.8	34212.4	400268	113106	386163	336935	128342	535174	190167	480155	279769	215534	208096	212034	121941	162651	224209	391758	523221	89063.3	358210	251911
50400	60491.7	65888.8	46160.8	63679.6	50840.4	22229.6	32737.6	53049.6	64802.8	29717.2	50737.6	30892.8	60992.5	55482.4	38714.2	45630.8	35713.6	59335.4	71930.4	32211.7	397936	111483	382177	335020	127512	527305	188090	472313	277468	213135	203645	211395	120962	162171	221642	394324	522836	87668.4	355606	249942
51600	57655.6	62161.3	44100	59727.9	47178	20987.6	30929.2	50452.4	61227.1	27577.6	47700.4	29176.7	57219.2	53082.9	37367.2	43008	34115.2	55281.2	66689.2	30557.6	393168	109144	378252	332830	125584	521431	185646	471256	275675	211406	201493	208694	120947	159697	217319	397093	515301	86643.3	351186	245810
52800	55260.4	57598	41379.2	56003.2	43868.4	19880	28880.4	48078.8	58022	26210	44672	27922	53539.2	50725.6	35737.1	39854.8	32498.8	51837.9	61131.6	29067.1	393076	107399	374504	328110	124529	513219	183715	465019	275745	208563	198784	206598	119585	156939	215595	398987	509919	85462	348133	244283
54000	53034.4	53810	39286.4	52892.1	41009.6	19253.6	27183.8	45440.4	55055.8	24177.6	42609.2	26252.8	49843.6	48385	34422.8	37405.8	31092.4	48038.8	55458.8	27224.8	386620	105657	370706	323293	122823	506128	180147	460873	274302	206063	196531	205957	118740	154207	212832	402274	504838	84145.4	342769	239526
55200	51192.8	49887.6	36951.3	49467.2	38159.2	18200.8	25394.8	42612.1	52627.6	22963.3	40086	24850.4	46304.8	45581.6	32386.7	35089.2	30017.5	45508.4	49776.4	26313.3	382954	105227	367656	319178	121363	498606	177148	456614	274693	204666	194583	204310	118417	152105	210693	406188	496907	82822.8	339709	234939
56400	48379.6	46527.2	35052.8	46599.6	35836.8	17534.2	24314	40290	49812.5	21708	38340.8	23728.8	43576.8	43516.3	31145.6	33098.3	28329.2	42488.3	44655.2	24918.8	380373	103067	362756	317147	120690	488548	174473	446588	273465	206044	192592	202160	117226	149906	208927	408662	495297	82162.5	334632	233863
57600	46437.6	43773.6	33565	44109.2	33657.1	17107.2	22925.6	37776.8	47274	20751.7	36572.8	22696.7	41592.4	41539.2	29540.4	31378.4	27095	39928.4	40532.8	24156	375835	102381	359356	314015	118994	480698	172235	442357	274108	204052	190852	199994	117278	149703	206900	411227	488171	81091.2	331818	229118
58800	44583.3	40545.6	32454.4	42302.1	32261.6	16323.8	22112	35490	45530.8	20149.2	35571.7	21696.4	40203.8	39949.2	28458.4	29830	25911.2	38217.1	36639.2	23451.6	371662	101756	355027	313006	117671	470785	170894	434238	272200	202816	187966	196908	116120	149262	205046	407767	483225	80155.4	327113	228064
60000	43360.8	38562.5	31136.4	40409.6	31415.8	16354.8	20840	33417.2	43701.6	19574.2	35221.2	20803.8	38301.2	38670	27439.2	28655.6	25255.4	36447.2	33814.6	23316.8	368346	100718	350915	309033	115791	464707	168932	433110	271897	200951	185502	195777	116257	150149	203418	406610	475066	79710	322361	224233
61200	41975.4	36745.2	30124.8	38742.8	30142.8	16152.5	20484	31677.5	42664	19146	35680.4	20070.8	37635.4	37676.8	26406.4	27942.1	24623.6	35496.7	31336	23178.8	365832	99273.2	347203	306046	114353	457084	168056	426298	268628	202886	183774	192776	115485	150001	203025	402306	466078	78997.6	315442	221796
62400	41128	35578.8	29236.8	38172.4	30510	16580.4	19954.6	30806.8	42101.7	18898	36796	19660.4	36374.8	37579.2	25737.6	27280	23792.1	34554.8	29667.5	23568	362642	98560	340548	302036	113135	446095	165135	417526	265152	202812	180623	188652	114049	147669	199231	405725	457789	78225.8	311030	217831
63600	40718.8	35226	29090.8	37670.4	31020.8	17240	19848.4	29817.5	42030.8	19200.8	38929.2	19413.2	36805.4	38010.8	25740.4	27174	23615.2	34317.1	28949.6	24643.8	356390	97600	334014	298073	110779	436168	162484	407848	264897	201027	179144	184185	112219	144323	196666	407435	445637	77416	304121	212358
64800	41060	35560.4	29240.4	38473.8	32724.8	18242.4	20279.2	29586.8	42350.4	20425.2	42874	19198.8	37707.2	39520.4	25840.8	27658.8	23637.2	34901.2	28721.7	26325.2	352315	95804.4	325547	292215	110028	422393	159442	392575	260553	202640	175522	177482	109984	140647	193158	401572	434459	75781.7	296830	208692
66000	42024.6	36894.8	29794.2	40092.4	35368	19907.2	20891.6	29801.7	43156	21626.7	47888.8	19542	39195.8	41466.8	26757.5	28918.4	24174.8	36677.9	29472.8	28638.8	344914	93799.6	314862	287392	108716	409114	155548	380575	256316	200837	173433	170595	107426	137715	187976	399159	419788	74840	289072	201280
67200	43904	38605.8	31626	42860.4	39188.4	22398.8	21967.1	30012	45462.5	24048	54777.1	20402	41939.2	44455	27620.8	30970.4	24756.4	39479.2	30915	31982	336097	91685.6	305606	281590	106939	393281	151956	362620	250740	197488	168615	162883	104298	134067	183343	390934	403079	73030.8	279934	196526
68400	46607.2	42411.2	34303.8	46916.8	44634.2	26095.2	23761.6	31232.5	48640.8	27071.7	63679.6	21464	45859.6	48891.6	29793.8	34256	26327.9	43266.4	33356.4	36052.1	327855	88927.9	294649	273351	104370	375652	147801	346356	243995	192616	164164	155034	100478	129820	176175	382461	387558	71482.8	270420	188402
69600	50584.8	46899.2	38269.2	52333.3	50976.8	30708.3	26002.4	32502	52483.8	31331.6	75196.3	22919.6	51233.2	54185.4	32535.2	38365.8	28180.8	49026.7	37330.4	41182	318520	86772.4	284238	267488	101865	358768	144223	329801	236360	187538	159544	146964	96560.8	125228	169861	369149	370316	69715.8	259981	179185
70800	56157.6	52968.8	43459.2	59334.4	59103.3	36708.4	29188.4	34831.6	58217.2	36399.2	90353.2	25359.6	59012.8	61288.4	36246.7	43392	31435.8	56454.4	42966.8	48422.4	309578	83832.1	273870	261105	98951.6	341318	139850	309434	227333	183373	153404	138345	92576.4	120405	162645	357628	355586	67338.4	249116	172279
72000	63434.6	60577.2	50259.2	68566.7	68136.4	44908.8	33229.2	38019.6	65083.3	43164.4	107438	27874	68099.2	70798	40750.4	49757.5	34915.6	65329.2	49888	55835.2	298690	80533.6	261590	251778	96242	323582	133846	292181	218514	177756	147333	130646	88114.6	117152	154521	349092	338544	64836.3	235788	163347
73200	71659.2	69290.8	58908.8	80016.4	78782.9	55003.2	38135.4	41881.2	74068.4	50918.8	128550	31673.3	78346.8	80925.6	46950	56834.4	39687.9	77080.4	58850	65437.6	288862	77058.8	250846	244088	93171.2	307242	128543	274810	211082	172416	141671	121846	84110	111824	147001	337727	320030	62134	223483	154760
74400	81927.9	80462	69212.4	93577.6	91915.2	67483.3	43789.2	47367.9	85599.6	60238.8	152716	36761.6	90047.9	92366.8	53776.8	66000.4	45240.4	89852.5	69403.2	76140	278565	73486.8	238985	235443	89385.4	291128	122694	257618	201632	166902	135669	113883	79359.6	106926	139296	325708	301978	59287.6	211365	146017
75600	93951.6	93601.3	82212	109224	105499	82337.2	49923.8	53325.2	98686.3	69520.8	179089	42695	105193	106418	62402.8	76608	52328.3	105287	81936.7	89117.6	266915	69812.8	233485	228176	86702.4	276554	117030	241429	193513	161541	129839	106536	75303.2	102122	131456	311385	283152	56657.5	198444	136924
76800	106890	106786	95967.9	127391	121138	98926.7	57715.6	60635	114072	81305.2	208122	49707.6	120978	121647	71539.6	88995.2	60213.2	121861	95795.2	103658	258812	66632.8	223167	220415	83552.9	259902	111287	223763	184248	155853	124189	98569.6	71646	96940.8	124683	294782	272178	53466.4	186677	129245
78000	121558	122626	112645	147115	137094	118239	66179.6	68557.2	130507	91942.4	240118	57352.1	139680	137486	82534	102138	69166.8	139667	110322	118367	248108	62682.8	212713	213485	80022.8	243898	105728	210070	175762	149258	118920	94378.4	68102.5	92511.2	117767	283254	253253	50840.4	174677	121038
79200	137223	139305	129480	169142	152996	139244	75546.4	77583.8	148171	105426	273176	66172.4	158820	155515	93002.9	114984	78601.2	159701	127136	135217	238561	59450.8	202219	207762	77432.5	229180	99779.6	195395	168496	143838	112812	86842.5	64618	88105.6	110432	270011	240779	47296.8	163070	113488
80400	155048	157193	148879	192095	171222	161440	85529.6	88174.8	169827	118331	307892	75971.6	179272	175951	105509	127774	89544	178692	143488	151690	229396	56267.2	191786	200250	73820	213925	95032	182795	159901	137296	107371	82370	61390.8	83865.6	104937	256960	228660	44904.2	152344	107101
81600	173579	174968	168977	216916	187260	185608	96056	98812.9	191850	132500	343316	85900.8	199718	196352	117881	140626	100354	200972	161566	169532	220455	53449.6	190827	194169	71175.8	201790	90188.3	171870	152843	130911	102407	78669.2	58979.2	78311.3	99056.4	240901	216405	42032	142652	99489.6
82800	192599	192834	188895	241039	204032	209675	106492	110986	215525	145098	380891	96904.4	220437	216138	130998	152927	112175	221925	179904	186922	212843	50599.6	181196	188885	67508.8	189768	85314	159942	145299	124834	97415.2	73488.4	55844.6	72706.4	94131.7	226382	204264	39750	133472	94148.8
84000	212191	210913	211688	266410	219424	236267	117675	124078	238387	158489	413252	108538	239204	236019	143848	165457	123346	240646	196734	204093	204580	48086.7	170992	182036	65235.8	180145	80597.5	150009	138196	120011	93246.4	68426.3	53127.6	68214.2	89138.4	214860	193856	36853.6	125129	88480
85200	233684	228075	233926	290370	232686	261627	128515	136990	262721	170419	447638	120485	258933	254128	156966	177987	134929	262691	213252	222692	197685	45671.2	162494	176536	62602	171318	77030.4	141903	132633	114557	89516.4	63582.8	50923.3	64400.8	84627.5	203389	184209	34321.7	116962	83469.2
86400	253080	244451	254732	312513	245059	284553	138593	150315	289026	183895	479008	133376	277197	272493	168450	191120	145826	279584	228308	240451	190516	43619.2	154886	170690	59794	162871	72475	134318	126524	110002	85221.2	59335.8	48190.8	61532.9	80916.8	193838	176522	32795.2	109916	79314.4
87600	272453	260318	275236	333576	254159	308099	147415	163138	314279	192833	505645	144299	294324	289297	180146	201963	155251	297368	241161	255746	184163	41699.6	148603	166364	57588	154813	69850.4	127740	121966	106055	81999.2	56033.2	46357.5	58811.6	77096.4	184195	172462	30785.4	103845	74844.6
88800	290046	272889	291266	351450	261482	328422	156481	176230	342496	203566	530240	156318	307978	305652	190493	213096	164297	314618	254022	268460	178426	39774.6	143241	161437	56040.8	148726	66559.2	123092	116093	102022	78502.8	52960.8	44341.6	56504.6	73870.4	174832	166261	29138	97547.1	71816
90000	306952	285974	309220	370650	268008	346600	163715	186932	365365	209277	548399	167108	317751	319644	200421	222908	171895	327317	263680	279815	173193	37848.8	137925	157745	53916.8	142634	63954	118249	110523	98586.3	75373.6	50983.2	42763.8	54095.2	70533.3	167781	160749	27656.7	93002	68165
91200	322517	296822	323732	384178	269111	363275	169448	196914	382120	217547	560532	176161	326351	331572	207954	231060	177704	339970	273813	290272	167666	36642.9	132722	154714	52404.4	137359	61266.7	115224	106236	95654.4	72574	48742	41564.4	52217.5	67996	160813	154965	25983.2	88680	65439.2
92400	334360	303471	333374	393475	268932	375364	174233	205248	394320	218892	569023	185359	334462	341620	214919	238247	182983	350257	279126	299060	162988	35207.2	127698	151629	51179.2	132372	59595.2	111513	101982	92725.4	70472.8	46348.8	39847.1	49702.4	66199.2	153926	148735	25155.6	84442	63439.2
93600	345412	310625	345132	403297	270349	386177	178817	213014	402470	221236	572848	192488	334813	351341	221192	242649	185963	355370	281205	303544	159263	33861.7	123241	151509	49742.8	126421	57488	108521	98412.9	90404.8	68296.3	44915.2	38763.2	47491.3	63902.8	148168	144074	24154	80751.3	61457.6
94800	353839	314939	351486	408898	268136	391487	181086	218851	403704	219272	569413	197246	335182	355774	224684	245568	188053	361588	281052	307200	155698	32737.6	119413	149574	48640.4	123376	56569.2	106950	95262.4	88509.6	67215.6	43682.5	37758	46208.8	62515	143189	139572	23081.6	77666	59684.6
96000	359306	316166	352992	408965	261818	391304	181932	224454	404307	218756	562361	202177	333254	359314	227445	248256	188900	365172	281574	308158	152714	32084.4	116444	144469	47956.4	119525	54883.6	104769	92889.6	86936.4	65895.8	42603.2	36900.4	44477.2	60947.6	139015	136946	22428.8	75022	58809.6
97200	363649	313855	353419	409032	255263	389787	181990	225950	406736	215998	549645	204668	326952	359189	228477	247827	187519	361377	278710	306595	150715	31736.8	114180	142404	46912.9	116082	54225	103858	90938.8	85234.2	64711.6	42047.5	36052	43738	60350	136686	134643	21872.4	73288.8	57709.6
98400	366055	311455	352916	403876	245505	385324	181398	226567	405214	213138	535987	205802	320117	354935	226624	245923	185331	360132	274951	304423	148873	31069.2	113338	142115	46805.6	113790	53577.6	102966	89661.6	84546	63409.2	42063.2	36107.1	43668	60306.8	135346	133308	21332.9	72097.6	57405.6
99600	364367	304831	346306	395876	237405	375120	179193	226233	402733	208483	518587	205855	312460	350084	225170	242650	182516	356692	271547	299749	148257	30950	112209	141006	46880	112672	53614.2	103274	89131.6	83695.6	62847.2	42043.8	35828.8	44059.2	59862	135165	132825	21044.8	71107.1	57346.4
100800	361278	296983	338159	385787	227970	362381	175671	224853	398560	203774	499017	203885	301537	342108	221004	238083	177664	350679	263969	290621	147338	30749.2	112972	141080	47125.2	111390	53374.4	103692	88644.8	84790.8	62296.7	42422.8	35650	43861.6	59923.6	135297	132730	20753.3	70214.8	58377.1
102000	357700	284989	330065	372564	216992	348914	172224	221478	391086	196910	477129	200650	289458	332904	216376	231474	172633	345529	254209	283034	147918	31160.4	113638	143038	47606	111067	54086.7	105560	89677.9	85985.2	62066.8	43423.8	36147.6	44072.9	60476	136939	133552	20904.4	70190.8	59646.4
103200	349007	271799	317887	356723	204316	332327	166982	217688	382984	190121	454500	195060	278132	322811	210752	224131	167602	339563	247266	274020	148357	31825.6	114528	145249	48858.4	112121	54751.2	107951	90774.8	88020.8	62190.8	45146.4	35910.8	44320.8	61867.9	138658	134710	21349.6	70852.4	61397.5
104400	337799	259405	306389	341666	192821	315461	161792	210329	371675	183059	431866	191242	267838	311177	204280	216148	162143	328898	236604	263130	151109	32697.1	116814	149364	50491.6	113810	56545.8	111003	92454.6	91330	63114	47396	36942.8	44886.7	63893.6	142505	138061	21871.2	72762.5	65017.2
105600	327959	246161	296902	325717	182524	295036	156043	202858	356431	176048	408049	184251	258136	296951	196434	206968	154207	316412	223951	252110	153841	34070.8	120139	153288	52517.1	115910	58913.2	116221	94758.8	95821.7	64318.8	50609.2	38423.3	46249.2	66770	147622	140734	22718	75320.4	69294.2
106800	316469	232802	282894	308629	171573	276096	149469	195607	339124	167946	381955	177703	243361	280726	188009	198767	147792	306338	213777	238961	157994	35892.1	124722	157944	55923.2	118464	62020.8	124108	98800.4	101532	66479.6	55263.6	39846	48861.7	70840.8	153920	145718	23612.8	79643.3	74716.4
108000	304409	219568	266737	290567	162797	256307	142483	189013	319416	161903	358868	169919	230696	266330	179964	188645	141378	291588	203506	226292	162972	38248.4	130510	165087	59130	122091	66024	133246	103444	107817	69078.4	60948.3	41218.4	50861.2	75256.3	161957	152174	25192.8	84333.6	81333.8
109200	289951	205208	251897	274128	152172	236923	136928	180470	299553	152906	335959	163099	216271	251553	172191	178793	135030	275866	191302	213222	170165	41325.2	137809	172576	63471.6	127538	71002.4	144782	108559	114217	72207.9	66971.6	43349.2	54488	81179.6	173623	160452	27053.8	90290.4	90022
110400	273514	190842	234575	257532	141370	219409	129847	171625	283151	144995	312548	154596	204692	238289	161896	168762	127892	263573	180570	200883	178815	45037.6	146969	182846	68818.8	134428	76782.5	156022	115901	123638	76653.6	74922.9	45724	58482.4	88943.8	185153	170814	29438	98147.9	100240
111600	256354	178047	218257	241258	131368	201578	123074	163814	269040	136055	291504	146868	193820	224984	152935	159757	121384	251416	170603	188372	189666	49493.2	159384	196145	74917.2	142759	82412.4	169160	123562	133484	80650.4	84019.2	48426.7	63928	97210.4	197735	184031	32267.9	108184	112982
112800	241954	164774	203726	226526	122792	185489	116228	154404	257480	128656	270984	139091	182314	208934	143808	150823	114202	236801	159936	175330	202107	54861.7	173390	211752	81696.7	152620	89030.4	185819	132270	144674	86186	94210.8	52074.8	68651.7	107800	214296	199755	35338.8	119981	127293
114000	227712	152860	189290	211899	115463	170014	109804	144294	246508	120968	249693	130527	172645	194546	134320	141575	108408	222945	149356	163254	216830	60836.4	189045	230844	89175.6	166335	97108.8	204724	142975	157202	92426.7	106154	56592.5	75797.2	120118	232030	218329	39580.8	132878	143690
115200	213572	141490	175210	197434	108900	155532	103538	135941	233956	113770	231412	123260	163642	181487	125176	133595	101741	209345	140192	152007	235258	67908.8	208023	251606	97712.4	182782	106323	226226	153054	169953	99560.4	118723	61336.4	81715.8	133914	251226	240751	43836.4	147855	162036
116400	200618	130582	163192	185068	101884	142153	97630	126400	219432	106181	214866	115564	154270	168186	116356	125152	95760	197725	130287	140673	253943	74874.8	227680	277144	106812	202806	115157	250805	164868	184728	107648	132546	67822.1	90909.2	149342	274796	267437	48991.3	164548	179530
117600	188064	121418	151146	171863	95339.2	129387	92026.7	118572	203353	99379.2	198405	107937	145348	157226	108761	117028	90202.1	187055	121624	130024	274803	82946.3	250420	307568	117126	227275	124530	281938	177974	200772	117758	146268	75828.8	98636.3	167122	298313	296978	53883.2	181713	196843
118800	174959	112308	139206	160588	90837.2	117275	85931.2	112334	189141	92345.2	185215	101238	136855	147729	101194	110028	84496.4	175226	113978	120236	298792	90907.2	274290	342642	127945	255080	133842	314790	190209	214940	127951	160292	83413.8	109433	184808	323418	330018	59139.6	202794	213786
120000	162778	104258	129688	149275	86026.7	106498	80616.7	105698	175361	86567.9	172066	94667.5	127716	139046	94690	103353	79231.3	162482	106199	111330	323577	99626.7	298984	377534	138742	284624	144385	352830	204170	229929	137678	173509	93055.6	118518	203158	352133	365336	65019.6	224309	230772
121200	151548	96314.4	120043	139303	80998	96271.7	75504	100194	163303	80758.8	160632	88284	119231	129606	88618.8	96394.4	74355.2	152869	99712.8	103956	349743	107374	324244	414282	150975	320084	154936	391650	218950	246638	148970	186340	103737	131183	220694	383314	400940	70509.2	244679	247867
122400	142810	90072.5	110474	130040	76021.6	86891.2	71106.7	94229.2	151270	76010	150498	82702.1	111651	120568	82609.6	90946.8	70367.5	142850	93399.2	96414.4	378206	115426	352626	455409	163480	356955	165712	427574	232626	261898	159190	197029	112978	141323	237157	413514	438291	76380.4	268414	263640
123600	133262	83978.8	102559	121319	71520.4	79138.3	66588.8	87379.2	141697	70661.3	140060	77234.8	104927	112437	76898.3	85746	66163.6	134361	87580.8	89524.6	406072	123082	377024	493257	173730	394252	176021	465821	246596	279786	169564	208046	123407	155612	252407	448175	475870	81552.4	291205	277791
124800	124628	78305	95394.4	113731	66295.2	71694.4	62706.7	82366.4	132905	66450.8	131178	72084.4	99035.6	103334	72341.2	80757.9	62211.2	127399	81731.7	83088.4	433162	130272	401550	533888	184486	433056	185374	500626	261363	297313	179969	215345	133944	164756	267274	483353	508980	85901.7	312660	286038
126000	116494	73008.8	87438.8	106466	62553.3	65167.6	59276	77611.3	125281	62162.9	123686	67321.2	92991.3	93506	67607.9	76744.8	58965.6	118588	77194	77745.8	461006	137324	423997	574160	195103	472173	194382	527579	274612	310163	189893	224375	141984	177978	279668	516001	540907	90780	333900	294289
127200	110235	68858.8	81462	100315	58612	59433.6	56025.6	73162	117526	59011.2	116502	63460.4	86830.4	84550	63376.4	72824.2	55950.4	111109	72678.3	72408	486922	143648	442559	610046	202127	507466	201227	552882	287495	323402	199870	229585	150145	185138	291853	549992	569499	94481.3	353206	299554
128400	103770	64270.8	75922.5	94034	54377.5	54318.4	52978	69116.3	110267	54904.6	109886	59010	81246.8	77809.2	59755.8	68775.2	53075.8	105083	68607.6	67879.2	509900	148523	458259	640022	211186	537576	208542	573530	300085	337921	210502	235925	156586	194685	300913	583358	592564	97807.2	369669	306661
129600	97864.6	60037.6	70804.4	88673.3	51510.4	49796.7	50118	65808.4	103980	52002	103367	55627.2	75904	72987.2	56422.4	66044.6	50379.6	98074.2	64741.2	64134.4	533176	153672	473326	666583	218983	564043	214007	584162	309316	349271	218796	237398	160618	198382	309475	612596	616535	100741	383932	312176
130800	91968.8	56260	66120	83272.8	48025.4	46468.4	47344.2	62290	97800.4	49330.4	97193.6	52542.5	71670.4	68767.6	53335.4	62862.8	47806.7	91842.8	61382.5	60277.2	551498	156355	486134	684485	224365	584668	219198	596903	318763	360583	225862	238460	165791	207540	314544	642592	635360	102809	394582	316677
132000	86900.4	53124	63231.6	78631.7	44242	43314.6	44950	59145.8	92146.4	46852	91492.9	49885.6	67340.4	65298.4	50274.4	59863.8	45181.6	87004.2	57815.2	56814	566003	158287	497256	697438	231440	602132	222786	605160	326677	375999	233565	239054	168777	212248	319728	670796	647392	104487	403743	321143
133200	83014.8	49901.3	59174.4	74747.2	41580	40499.6	42989.6	56351.6	87785.6	44257.2	86514.4	47180.4	63690	62682.1	47445.2	57199.2	43117.1	81354.8	55129.6	53988.4	582343	160407	505156	710834	235129	614688	225128	604693	331143	383926	239293	239353	170500	219025	322029	692552	655449	105553	410130	325586
134400	78567.5	47148	55793.3	70520.8	38848	38047.1	41293.6	53676.7	83934.8	41673.2	81769.6	44978.4	60053.8	59754.4	44606.4	54891.2	41509.6	77128.3	52295.2	51485.8	594634	160252	508999	717008	238546	621506	227481	611039	337073	393291	245232	238420	172600	224045	326033	713372	661678	106704	413270	327225
135600	75122.8	44515.8	53220.4	66970	36410.8	36009.6	39518.8	51214.8	80043.8	39393.6	78285.2	43074.6	57318	57563.3	42304	52643.6	39625.4	73522	49430	49170.4	604947	160818	511758	721529	241096	626295	228431	609906	341909	401423	249871	237150	172907	229157	325521	724175	664206	106988	412113	326081
136800	71314.6	42430.8	50186.7	63560.8	35328.8	34242.9	37867.6	48857.9	76526.8	37238.8	74411.6	40812.4	54521.7	55374	40631.3	50754.4	37882	68891.7	47330	46986.7	614508	160227	511529	722693	242745	627227	227855	604055	343774	407039	252404	234758	172181	231539	326514	732689	664943	106712	412045	323374
138000	68358.8	40468.8	48144	60720.4	33920.8	33139.6	36653.3	46677.6	73072.1	35459.6	71744	38824.4	52162.8	53315	38410.8	48985	36640	66077.2	45706.7	45304.4	619176	159464	511298	719161	241626	627973	226384	607836	348420	410660	256305	233793	171913	233613	325266	742465	662849	106170	408592	321196
139200	65622.8	38876	46537.5	57874	33144.6	32060.4	35080.8	44577.1	70270.8	33726.7	69632.8	37490	50039.2	52424.4	36822.5	47623.2	35341.6	63343.2	43168.4	44359.2	622821	158848	513078	720491	242465	630577	226744	600792	351143	415315	259326	230984	170864	233057	322508	747591	657821	106268	403842	319587
140400	63766	37892.5	44146.8	56182.1	32814.4	31346	33768.8	43176.4	67975.8	32408.8	68898.3	36009.2	48683.2	51914.6	35119.2	47227.5	34646	60172	41864.6	43121.6	626087	157803	508586	714568	241344	628302	224045	593418	348447	418960	259385	226994	170309	228622	319809	750322	661866	105587	399278	315933
141600	61902	37596.4	42821.7	54543.6	32523.3	30954.8	32860.4	41379.6	66350	31067.9	68954	34838.8	48775.6	51575.6	33907.5	46021.6	33230.8	58696	40256.8	42525.8	624905	156715	506632	706189	241348	625187	222769	593346	347399	420852	260668	223941	169769	223970	316156	754126	657484	104859	392718	311375
142800	60827.5	37719.2	41672.8	53554.6	33033.6	30688.8	32100.4	40217.6	64999.2	30127.2	71229.6	33699.2	49311.6	51960.8	33382.8	46137.9	32296.8	57942.9	39594.8	42794.4	622039	154965	504841	697706	240924	621735	220012	580901	345219	424620	260714	219269	168673	220028	311044	750121	647528	104968	385784	306856
144000	61060.4	38728.4	40976.8	53460	35032.5	31312.8	31656.7	39470.4	64404.4	29889.2	74599.2	33014.2	50747.6	52529.2	32958.3	46896.8	32025.8	56925.6	39211.7	43575.6	620736	152207	498864	684715	237614	612133	216274	569841	346240	421136	261104	215847	167239	217593	306849	748773	635363	102882	379081	299784
145200	61691.7	40916.8	41301.2	54297.5	37793.6	31990.4	31579.6	38750	64127.6	29745.2	78187.1	32454	53441.7	53758.8	32712.4	48125.4	31286.8	58771.7	40204	44632.4	615620	149466	493011	671740	235073	605317	213303	560714	344472	421908	262081	210108	166676	216596	300778	743195	621225	102091	370743	293525
146400	63090.4	43114.2	42134.8	56312	41505.8	33660	31861.3	38712.4	64830	30097.5	83946	32140.4	57690.4	55323.8	33536	50143.6	31374.6	60530.8	41543.8	46763.6	612528	148352	484101	660798	234040	597694	209105	543972	340153	417232	259980	203147	165073	215760	294060	739711	610850	100111	363846	285318
147600	65456.7	47058	44425.4	59365.2	46603.2	36278.8	32120.8	38991.3	66526.8	31391.2	91950.8	32415.2	63180.4	58129.2	34365.6	53204	31380	63600.8	44096.4	49140	604643	144647	474207	647300	230149	585452	205392	531533	335105	412164	257405	197008	163080	215349	288268	741584	596901	98700.8	354985	277645
148800	69174	51679.6	47642	63440.8	52922.8	39766.4	32741.3	39354.8	68557.5	33057.2	102565	33155.4	71113.6	61375	35970	57539.6	31557.1	68652.8	47424.6	53184.8	598683	141592	463657	634065	226277	571778	201762	513757	329989	408199	254335	190992	161896	213547	281912	732509	580034	96797.1	343897	269606
150000	73598.8	57646	52138.8	69071.6	61239.6	44043.3	33981.6	40769.6	72639.2	35631.7	116044	33834.4	80228.3	65403.2	38901.7	63094.4	32791.6	74931.3	52452.4	57705	591904	138689	449524	619852	223934	554344	197023	490491	322564	401045	248576	183733	159393	209990	273733	713473	565468	94567.6	334145	261958
151200	79195.6	64739.6	58886	76628.3	70376.4	50713.6	35746.7	42466	77757.5	38979.2	131782	35874.8	91914.8	70801.3	41530	69557.5	34068.4	83001.6	58054.6	63524	579375	135014	435632	601028	218614	537143	192731	472741	316686	395241	244863	175406	156651	205636	266868	689865	545053	92728.3	322993	253852
152400	86799.2	72680.4	67175.8	85527.6	81859.6	58601.2	37671.2	44972.1	83821.6	43151.7	150894	38022	104870	77828	45235	77730	35896	93839.6	65223.2	70468.3	567896	130883	423692	584084	214642	522145	188523	450934	311015	389129	242422	169579	154592	198844	260098	672435	525809	91222.8	313015	242717
153600	95626	82035	77129.2	95828.3	93101.2	69821.2	39687.2	47333.6	91401.3	47832.4	171717	40850	119301	85772.5	49644.4	87494.6	37885.6	104375	73843.8	77583.6	576587	128742	424425	587582	210796	518140	189144	436470	312132	384228	247097	167281	158171	192400	261436	672960	512972	89952.5	310516	230069
154800	103636	91198.4	85982.1	105998	102704	83805.2	41580.4	48765.4	98293.6	51486.3	190298	43363.8	127976	92560.8	52204.2	95990.8	38812.1	111960	81841.6	82232.9	577519	121938	408249	576810	194546	508668	179931	396602	308430	360085	247461	160923	153678	180604	249555	657971	471050	83208	299056	207301
156000	109391	96113.2	91636	113625	106479	99114.6	42114	48630	100830	53434.8	198128	44779.6	132736	97386.8	53416.4	101956	38930.8	113163	86796	84792.8	557643	110889	377479	544992	175252	475753	165075	351708	293088	323157	236610	147735	143732	163311	227894	613090	423767	76032.9	277818	186808
157200	110844	96927.6	94484.8	117126	107253	114024	41588.8	47447.6	100530	54116.7	196156	44406.7	133411	98940.8	52697.9	103454	38207.9	112244	88294.6	84697.6	517176	97013.8	332484	493377	153472	432314	144887	306762	267645	278569	218451	130684	128188	141281	196834	545752	371788	67640.4	248050	165054
158400	110060	94808	94617.2	115803	105808	126904	40213.6	45264.8	97376	53522.4	186594	43056	131687	95851.6	50404	101633	37140.4	109281	84214	82422.4	461901	83987.6	285606	438379	131329	379552	123712	261447	235498	236206	196903	112422	109504	121148	164929	470039	320645	59039.2	215107	141690
159600	106175	91096.3	92811.2	111193	103718	132411	38082.1	42995.6	93354.4	52130.8	174642	41425.4	127826	89727.5	47464.8	96909.6	35235	104879	78799.2	78230.4	403684	71460.8	243124	380656	110901	324858	104826	219982	204694	200160	176380	94548.8	94076.4	102310	138256	402479	276628	51585.2	181831	123347
160800	101891	88972.8	93181.7	105378	103839	137075	37462	42801.3	91157.2	53464.4	169030	42394	131063	87699.2	48917.6	96034	36755.2	109778	76792	81842.5	365685	67677.2	230516	346615	105920	298680	99025.2	207504	187564	190799	166515	86880.8	89392.8	94023.2	127263	366707	263195	48694.8	162288	113344
162000	103867	90675.4	100083	104900	105406	144140	37847.9	44308	91987.5	54564.8	168130	43400.4	135754	88046.3	50826	97350.4	38686.7	113714	77664.2	84619.2	336499	63086	221435	319440	102766	277705	94793.2	198782	176196	181728	158142	81045.2	86644	88205.6	121883	345604	258840	46545.4	151571	112488
163200	110876	98246.4	111187	111918	110954	156959	39790	48236.3	97315.6	57124.6	174841	46222.4	146682	93179.2	53583.8	101738	41859.2	118769	81655.6	89225.4	315480	58572.4	210848	299653	98477.9	263816	90096.3	190024	168196	174548	152393	76380.8	82910.4	85254	117418	329882	251392	45913.6	145293	109924
164400	121156	107282	126139	125134	121793	174129	43907.5	53706.4	107386	63798.8	191955	52622.8	162434	101889	59191.2	111949	46884.8	129880	89307.9	98077.6	302628	56299.2	205379	288058	95594.4	255290	86770.8	183310	163092	169968	148891	71640.8	81193.3	82227.2	114046	319619	245141	44973.3	138449	107709
165600	134723	118853	145271	142985	135409	193646	49280	60413.8	120560	72066.3	216105	61042.8	182438	116676	68163.3	126878	54275.6	147073	102422	111555	296506	55268.8	203238	282080	94495	252378	86097.5	177280	160014	168780	146077	67893.8	79219.6	80444.6	112650	311929	239272	44030.8	133203	103962
166800	150147	131143	167320	164167	150579	214902	56112.8	69075.6	136770	83220.4	247732	72629.6	211243	137709	83023.2	150350	66070	184273	125889	140644	314634	60071.2	230315	303948	109771	287312	101131	214016	185218	205486	166875	85574.4	97012.1	100571	151390	390503	321182	57445.8	173602	142125
168000	234390	220285	267745	266688	266416	315069	96827.6	119629	222400	149843	452636	134951	345162	237802	159310	259546	116682	336689	223396	265820	407133	82600.8	320034	391694	160664	380134	141588	288972	240624	286426	203672	107532	118192	138061	201574	474183	381644	70218.4	207161	170375
169200	373763	354223	413261	424018	402156	409627	147709	174566	315922	231362	628579	196926	473632	352682	242124	358445	175873	441160	336738	357358	403755	83659.2	309229	394304	169506	358975	147244	268878	245626	293270	196644	101316	117242	143242	193819	457511	363247	67740.8	191383	156360
170400	443283	431472	473778	495209	464535	495547	168407	205778	361555	263613	679436	211419	492896	408087	266728	398790	208550	491631	383871	387537	375254	78065.4	284722	369936	159023	321992	137993	242838	232435	280209	183851	90926.4	111515	129877	173325	434055	328423	59695.2	172305	137261
171600	466691	448348	507513	511825	461034	583908	174192	220926	382138	264894	665509	212737	487955	430915	262982	417156	217815	504215	399726	387798	346452	74860.4	257758	344458	147737	287481	127524	217565	211971	257313	169858	80941.6	103965	115269	154757	404594	288859	54238.8	156011	120780
172800	474540	445193	524050	513090	442868	649192	175653	226934	393500	267440	644981	217480	486642	438273	261333	419776	219253	506471	401510	387854	317870	71825.8	233581	318565	137277	256351	120201	196160	197969	229414	157073	74649.2	94990.4	103032	140713	370585	252514	50778	144359	110405
174000	480420	457295	525839	506787	435547	677293	179070	235733	404926	273808	644410	224024	487079	443456	264267	423834	224277	515781	400878	396108	294604	68366.4	212691	300010	127651	231659	113277	178619	183804	207393	146412	69522.5	87141.2	94274.4	130508	334934	225911	47874.8	132643	101811
175200	493810	474169	525816	508824	443639	697200	185594	249728	421568	280418	666956	239098	491572	455591	274574	437199	233459	528567	405613	407286	276400	64723.6	197845	284803	119455	212960	107405	164865	171905	191623	137256	64974	80511.6	86731.6	121941	304143	207188	44824.2	122233	96259.2
176400	515094	481792	542713	521508	449956	727846	197390	263499	440685	287674	693967	254732	493683	472364	290269	454194	244178	538106	413251	417133	262122	60540	184034	271582	111823	197218	103170	155336	164495	179550	132109	60920	75302.8	81590.4	114451	279184	193743	42715.6	113373	91327.6
177600	542126	484883	559774	536288	450023	768125	209311	275218	460428	293155	711245	270230	498180	491919	303188	472262	256166	552956	427994	428717	249835	57483.6	175716	261748	106180	185405	100154	148825	155626	172167	127874	57662.8	71717.9	76935.2	109233	261155	184516	41028.8	105693	87234.8
178800	565151	484426	565141	551718	441455	796158	219262	288982	480447	296483	720056	283533	504502	511230	315550	487538	266790	561317	446297	438758	239737	54592.5	170068	252217	101256	176107	97954.2	144796	150478	164728	123937	54248.8	68322	73334.2	104657	247039	177297	39316.8	100108	83233.6
180000	584590	481560	569884	563072	425267	811942	232068	303379	499795	298118	715898	293969	506546	526405	324615	494960	278159	561826	462281	442188	232890	52520.4	164535	244883	96428.8	168509	95853.6	142208	146377	160065	121310	51688.4	66558.3	71587.6	102326	235429	173936	37810	95584.8	79965.8
181200	602143	478065	568762	572207	404923	811913	241732	311417	513438	297062	703899	302190	502709	535612	327873	493855	286512	567330	471741	444022	224740	51005	161612	239333	93155.6	162522	94828.3	140271	144395	156328	119690	49649.2	65472.4	70217.9	100031	227110	170771	36326.8	93282.1	77764.4
182400	612833	471194	558569	572942	386778	793682	245531	318980	525191	296664	691965	307581	496566	541607	327737	493850	291870	571708	473608	444688	218078	49294.8	158307	234352	90312.8	158222	94061.6	138893	144534	154525	118469	47890	63722.5	68503.6	98615.4	219216	167980	35663.3	91066.4	75941.3
183600	624854	464390	548582	570388	370266	769869	250807	324073	534767	296258	674810	312366	481614	543847	326523	490443	296528	568273	468880	441445	212990	48665.8	155212	231496	88495.2	153946	93535.4	138066	142524	153532	117259	46626.8	62930	67537.5	97238.4	214550	167125	34767.6	89880.4	75896
184800	627133	451071	541687	561608	354046	751094	252552	325488	536066	293491	654346	312617	461650	540661	321855	482158	297294	568930	457758	434843	209096	47967.6	153194	228961	88392.5	149999	93400.8	138270	141892	153846	115932	45724	61859.6	66174	96099.2	211466	165801	34405.6	89154.4	76158.3
186000	618620	435133	526620	546834	336599	723721	251212	324636	534335	288563	634273	307954	442540	535567	314696	476305	295689	563386	445923	427374	206038	47450.4	151620	228933	88771.6	147092	94016.8	138748	142245	154822	113710	45900	62058	64095	95587.2	209311	164201	34199.2	88461.7	77836
187200	605214	415163	509828	530806	318082	695708	247771	324258	529678	280704	610394	301618	423195	525826	309458	466271	291537	545519	434375	415972	204428	47176.8	150386	228137	88737.9	144045	94869.2	139195	142430	155470	112434	46226.7	61662.8	61860.8	96153.8	207066	164934	34000	88832.4	79345.8
188400	596082	394127	495356	514890	297100	666252	244914	318811	523393	268792	584550	294075	403607	511268	301054	452830	284160	529118	417694	401622	203419	47224.8	150563	228936	89680.4	140483	95552.4	140953	143720	156828	111963	47433.2	61386	60124.8	96982	208778	165217	34173.8	89760	81495.6
189600	583244	374234	470476	495952	280485	633035	240199	311440	514714	257467	558021	285706	384274	494874	289239	438596	276938	513390	403740	387014	204375	47688.8	151564	230222	91987.5	138061	97487.9	144025	146011	159951	111971	49348.8	61674.8	60200	98389.6	211220	166080	34730.4	91131.3	84146
190800	565160	355509	443482	476170	263004	598702	233592	303215	504223	245075	532468	276613	367063	476780	280278	420536	267890	489486	388202	368888	205536	48985.6	153522	230872	94804.4	138010	98912.8	147480	147752	162814	111919	51888	61816.3	60890.8	100510	214011	167223	35537.1	93053.2	88143.6
192000	548830	334974	418427	457301	246701	568006	225098	292989	492600	234005	505540	264247	347781	450914	270429	398384	256635	464839	369986	350092	208244	49884.6	155258	231516	96951.3	137337	100775	152409	150481	165072	112388	55555.4	62878.4	62692.5	102509	220794	169546	36310.8	96029.6	93116.4
193200	526364	315967	392169	438353	230575	536738	216296	279515	481252	223461	480388	250063	331136	426330	257069	377963	244733	446982	350379	331329	210792	51652.4	158780	233640	100953	136861	103413	157240	154726	168640	114191	60801.6	63247.1	64384.4	105474	226183	171977	37802.5	99401.2	98895.4
194400	502122	296664	362890	419274	217228	502944	209140	266735	466847	211650	456512	237520	314353	403094	243795	360782	232655	425494	332247	313621	214173	53612.5	162461	236867	105582	137768	106726	164623	159423	173685	116247	66328.3	64638.4	66386.7	109863	231922	175168	39828.8	103093	105525
195600	477519	280430	338733	402141	203906	472274	201425	255342	452703	202687	431695	227788	298383	381854	231329	342740	222463	398303	312457	296248	219232	56345.2	167599	240534	109922	139370	109893	171390	163857	177580	118948	71886.8	66144.2	68388.4	115121	242272	180906	42197.9	108002	112419
196800	453813	263541	316600	383888	190365	440678	194412	241406	434362	191731	408224	216304	283939	359820	219031	323177	210970	375334	292712	280068	224960	59740.8	174450	247240	114151	142166	114595	180175	170965	183326	121989	76906.8	68288	70700.4	121653	251986	186578	45467.6	113374	121554
198000	429260	247700	293363	363073	179242	408990	184724	228752	412637	181701	385711	203297	270320	336643	206647	304211	199489	355607	274693	265640	231662	63960	181419	254525	120307	146658	120151	191084	178030	191163	126485	83661.6	71126.3	74101.6	129559	263218	194525	49001.2	120124	130490
199200	402685	232094	274652	345241	169033	381031	177276	216733	393922	171387	367138	192507	256649	314768	196332	288197	189581	333148	258758	248969	242529	69186.7	190293	265430	126681	152315	126441	203531	185588	199357	131195	90160	74760	77972.1	139507	275563	204572	53915.2	128138	140853
200400	378567	217237	257730	327432	158503	353693	169586	204050	374582	161576	346628	180569	243209	294246	182990	271945	179953	312325	240610	234031	253860	74627.2	201048	276965	134680	159461	133430	220647	196952	209597	137074	97492.1	78335.2	83692.8	148964	291964	217367	59762.8	138510	154359
201600	354704	202658	239907	309522	148754	328649	162341	191831	357118	152282	328615	170868	231236	277349	173276	257162	170398	294369	225130	219710	266628	80847.2	214842	291894	142355	169420	141886	241030	207507	222354	143690	105383	82994.8	90420	160856	309618	231221	67079.2	149510	167937
202800	331800	189531	220952	292220	140135	301872	153967	181554	339436	144352	310649	162226	219643	260896	162290	241878	161148	274434	209415	206337	283002	87774.8	230534	311184	153077	181768	150719	262133	220091	236388	150926	114423	88884.8	97889.6	174085	331541	248491	75404	162975	182616
204000	311492	178281	204734	276420	131761	276996	147389	170938	323186	135656	293762	151730	208255	244145	151126	227409	152114	253930	194207	193112	299041	95287.6	250093	336454	163532	196388	160273	287224	234328	251433	159244	124288	95080.8	107110	187403	356228	270290	84769.2	179566	198242
205200	293219	166700	188635	260408	122593	254764	139644	160721	306691	128245	276743	141277	197225	227372	141422	212316	144181	239260	180391	181215	320488	104548	272926	363229	177404	214932	172189	316268	250190	270647	168834	135607	103226	117905	203784	388333	296557	96313.2	197885	216013
206400	273823	155100	172356	244877	115688	232527	133526	152315	290493	121811	261417	132631	187166	214171	132438	199434	135848	223988	167884	170776	345550	115260	297833	392370	193288	238883	184204	346629	267131	293136	179311	147967	112832	128587	221144	422998	327382	107825	218876	234865
207600	253727	144749	158611	231576	109644	212518	127632	143759	274173	114958	247076	124966	176800	201813	123746	186649	128809	208049	156888	160005	370966	127364	324664	425838	209015	265834	198001	380856	284478	317996	191952	160033	123914	140839	239956	468612	360789	119925	242146	254533
208800	234523	135402	145890	219220	103566	193264	120896	135574	258232	107918	234262	117278	167706	189246	116110	174368	121521	194324	145205	151022	398511	139540	354249	462177	229158	297843	211956	417149	307539	347513	203644	172979	136516	153892	260409	519383	393689	132075	267648	276781
210000	217028	126751	134435	205664	98337.5	175220	114861	128204	243790	102888	223133	109504	158871	177522	109420	162921	114657	182639	134857	142324	428763	152578	385419	503735	253443	333745	227124	453040	329610	377032	215502	185860	150511	167163	280311	578914	430125	144263	293380	299575
211200	201253	118952	123594	193988	92706.4	158831	109075	121534	228756	97170.8	211133	102265	149903	166857	102902	153493	107911	170150	125060	134192	464507	167097	414840	548106	278463	372172	241518	485649	351096	409255	227742	198093	164449	182018	300780	644205	471219	155077	319991	321547
212400	187846	111875	115162	183499	88267.5	144974	104296	114105	215060	92461.3	199729	95743.3	142442	157325	96363.2	143392	102198	160470	116050	126766	500086	182207	446974	594124	301374	414780	257328	519230	371836	445309	240246	209228	179222	197634	322777	716840	509149	166309	347982	341922
213600	175245	104765	106508	172416	83192.4	131371	99239.2	111619	203456	88150	188693	90666	135731	149120	90101.6	135313	96391.6	151684	106891	120328	539415	197208	479931	640270	320623	458121	275461	549790	395759	480803	251704	219061	193968	213342	341589	783366	543772	176257	374210	360193
214800	163987	98720	98526.4	163150	79308.8	119682	94919.6	105852	194973	84239.2	178487	85132.5	128898	140340	84949.6	127148	91503.8	142578	99821.3	113193	577094	210250	507845	686715	338677	500383	288419	572376	413709	513752	260909	227808	207568	230228	358842	855205	576766	182971	398586	378137
216000	153936	93441.2	92300.4	154238	75842.4	118878	91486.8	100354	185218	79924.6	168935	79535.6	122620	131744	80094.2	118722	86850.8	134196	92736.8	108156	611132	222331	531924	729624	358590	537217	300214	594073	430722	545364	270748	235116	220556	247384	376096	925870	604659	189710	420161	394076
217200	146627	87902.1	86123.2	145679	71755.6	109354	88706.7	95476.4	174918	75819.6	162064	74385.2	116931	124896	75578.4	111770	82861.6	127573	86116.3	102994	646716	231828	554441	768890	374343	573868	313717	612502	449897	574454	281987	241471	232497	262186	389614	989806	626946	195040	440230	406424
218400	139744	83450	79930.8	138182	68469.6	101395	85189.6	91192.5	167145	72637.5	154408	71589.2	112120	118707	71936.3	105432	79356	121654	80876.4	98067.9	678878	240687	572354	805978	386171	604986	324247	623874	464434	597419	291034	246490	240989	274831	400485	1043020	648001	199246	457145	411559
219600	132267	79813.8	74520	131082	64920.8	94223.2	82636.8	86569.2	159448	68999.2	148035	67492.8	108162	112521	67878	98919.2	75642.8	115202	75791.7	94021.6	705465	245808	584725	827259	392789	630947	332270	633412	478493	615261	300952	251364	248349	285605	411146	1087140	663779	200663	471010	414254
220800	125323	75810.4	70469.6	124358	61308.8	89289.6	79655.2	82064.6	152136	65851.3	141778	63637.1	104129	107296	64627.1	94092.4	73206.7	110375	71704	89924.2	729198	251580	598924	844004	402963	654073	340745	643932	493338	630066	309932	255049	253953	295053	417429	1129550	669635	203386	480798	415327
222000	119563	72596.8	65894	117641	58208.8	83906.3	76904	78151.2	145483	62588.8	136628	60096.8	100716	102127	61148.4	89806.7	70934	105657	67818.4	86362.4	745017	255682	605594	857047	409019	670810	345001	647136	503846	637400	316741	255843	257002	302319	421618	1158400	679896	204138	488011	415288
223200	113862	70032.8	62360	112890	55242.9	79711.2	75538.8	74565.2	138810	59673.8	131901	56992.5	97420.8	98182.4	58356.3	85947.2	68118.8	101218	64890	83122	757844	256499	609654	862878	409318	679597	349600	650552	511522	644132	322856	256016	259227	310841	425744	1185120	681888	203463	489966	411507
224400	109051	67885.2	59246.8	107759	53222.8	75398.8	73628.8	71042.8	133765	56831.2	127468	54326.4	95545.8	94364	55535.6	82055	65902.8	97438.3	61601.6	80184.8	768955	258072	610893	863380	411324	685973	353082	656353	520117	649619	328848	255972	260525	318227	426204	1202610	679405	203061	488383	404430
225600	104581	66379.2	56315.6	103090	51966.3	72182.4	71809.6	67983.6	128469	54295.4	125011	52152.5	94404	91408.8	53076	79198.4	64849.2	94717.6	58660	77409.6	781487	258104	611631	864576	414476	688470	354376	654075	526334	647865	333155	253777	261088	323926	422654	1203510	679237	202963	485937	400252
226800	100643	65608.8	54061.7	99660.4	51203.2	69530	70359.2	65394.6	124163	51749.6	122333	49629.6	93352.1	88355.2	50832.8	77177.6	62659.6	91624.6	56535.6	74604.2	786833	257114	607901	858572	411859	685553	357327	651308	532611	647104	336317	252889	259775	327588	421180	1202320	676581	201132	482668	395247
228000	97945.2	65204.6	52258.8	95847.2	50072	66576	69049.6	63135.6	119828	49583.6	119935	47366.7	93904.8	85594.6	48941.2	76030.8	60802.5	89987.2	54155	72623.2	791389	255641	606597	856532	407937	684126	356676	651742	539369	644532	340568	252208	259976	330965	417654	1191940	667366	199830	478376	388418
229200	95325.8	64664.8	50763.3	92368	50591.2	65482.1	67324.4	60821.3	116096	47917.9	119452	44968.4	95648.8	84206.4	47350.4	74654	59452.8	88167.9	52943.6	70939.2	795147	255832	602792	851274	409714	678728	357545	644947	539395	641582	344818	250462	258173	328310	411785	1167620	661086	199197	473861	381677
230400	93537.2	65715.8	50351.2	90340	51379.2	66243.2	66496.3	59495.2	113031	46665.2	119730	43329.2	98389.2	83720	46139.6	73780.8	57836.4	87164.4	51824.6	69062.4	791086	254325	593460	843647	408694	673831	355974	639185	540489	637740	348367	247238	256502	323141	408270	1146060	655043	196799	469372	372914
231600	92850.4	67580	49953.8	88063.6	52977.5	66669.2	65667.2	58401.7	110824	45796.7	120873	42028.4	102303	83915.2	45015	73969.2	56461.6	86899.2	51440.8	68039.2	788851	253439	587282	835974	406159	666202	355271	636972	540946	634370	350058	244258	254537	317225	401750	1130570	642753	195558	463406	364535
232800	92882.4	69445.8	50068.4	86955	55909.6	67926.8	64451.2	57569.6	109196	45295.6	122941	40578.8	107379	85185	44901.2	75234.2	55289.2	88050	52330.8	67408.8	783497	252830	580766	830134	402047	657170	353585	627760	542397	628620	347943	240680	253614	308962	394970	1106880	635896	193228	457263	358804
234000	92796	72686.4	51240.8	86555.6	60073.3	70624	64188.4	57365	108595	45792.5	126335	39589.2	113993	87612	44301.3	77201.6	54091.7	88890.4	53911.2	67072.9	774246	250120	569642	819187	394298	649192	350997	620733	535711	623242	347383	235900	251578	302613	389040	1092850	629814	189541	451042	351669
235200	94243.8	76706.4	53168	86801.3	64954	74405	63911.6	56983.6	108589	46367.6	130917	38859.6	121125	91074.8	44971.6	80231.3	53398.8	91751.3	55603.6	68092.8	769253	246494	562008	811806	389207	639112	349482	610906	531400	615955	344378	231701	249410	297471	381995	1071380	616408	184418	441282	344365
236400	96525.6	81887.6	56088	88332	71272.5	79868.8	64517.5	58592	110325	47928.8	137289	38752.9	130557	95780	46050.4	84522.8	53004.6	95616	57404.2	69388.4	758183	242601	552551	796026	385587	625244	346005	592941	528075	606253	339380	225262	247189	294615	376119	1049520	606978	180548	431766	335824
237600	100659	87845.2	61168.8	90268.8	79254.4	87069.2	64825.6	59931.6	113323	49894	143782	38838.4	140682	101660	47745.2	89482.1	52703.6	100478	59586.8	71686	746627	237963	541383	783424	379213	611762	341584	579745	523450	600460	335868	220044	243682	292033	367222	1030920	595376	175500	422513	326600
238800	105455	95709.6	67360.4	92749.2	88366.7	97697.2	65656.3	62369.2	117217	52939.6	153169	39064.2	152624	109620	50756.8	95804	52927.1	107877	63276.3	75692.8	736958	232958	531885	771354	371243	598600	335487	564535	513629	588621	331092	212842	240944	287250	356916	1003450	579170	169969	409268	317568
240000	111439	105799	75082.1	97851.6	100761	110710	67004.4	66322.1	122602	56794.8	163285	40092.8	166583	119811	54836.4	103850	53965.6	116208	67555.6	80532.5	724490	227734	514320	753791	363981	582349	329840	545755	502288	577435	328601	205236	237328	282615	347732	978964	568418	163973	397823	306012
241200	119447	118175	85502.4	103948	113396	127996	69659.2	71621.6	129595	61780.8	174511	41350.4	181245	130605	59383.2	113342	56037.9	127028	71999.2	87100	707794	221429	500244	736599	355498	568336	323839	526845	488353	564344	326998	198035	232780	276761	338760	956497	549854	157609	384198	294819
242400	128620	132829	97098.8	111168	128762	149284	72368	78322.9	137494	68240.4	188677	43908	198799	144199	65773.3	124498	58710	139896	77689.2	95528.3	692570	214430	485785	716700	348949	551220	316887	505930	474762	547239	323349	190789	226296	266002	327522	919677	531620	151010	370659	282867
243600	140146	150321	111990	119885	145483	173978	76251.7	86779.2	148701	76451.2	204235	47006.8	217694	159802	74129.2	136943	62448	155154	84344.2	105849	672183	206725	467636	694435	337285	530928	307798	484808	460113	529438	318648	182779	220990	255703	317794	886825	513703	144496	356336	270642
244800	155090	172397	130043	130570	164570	203508	80811.2	96478.3	161595	85437.1	220898	50955.6	238313	178451	84083.3	151286	67740	173239	91943.6	118912	652884	198935	451388	670509	326183	512014	298470	463670	447709	511653	312419	175522	213392	246163	304734	853588	493456	137167	339896	257263
246000	172384	196490	149037	142940	184681	238702	86466.4	108651	176180	97302	240333	55412.4	261551	201460	95048	167886	74284.8	194658	101920	134146	632148	190644	435410	649776	314576	490782	290950	440147	431700	493222	306233	166359	206495	235812	292240	805885	475082	131104	324994	246226
247200	192550	225352	172826	156978	206043	280208	94132.4	123306	194098	109756	260891	61110	285133	226307	107531	185721	82806.3	217553	111070	150506	606431	181994	416462	624007	301386	465718	282369	417944	415771	472002	301517	159028	197958	227155	281439	779860	455984	124263	309777	232826
248400	215824	256719	196236	171023	227622	325836	102111	138688	212290	123846	281981	68083.2	309309	253788	120771	205833	92904.4	243738	123066	171307	584977	172861	401074	601753	287895	441770	272762	397510	399219	452108	294956	151950	189368	219877	268690	740758	432907	117575	292736	220521
249600	241363	289735	222332	187796	249034	376495	112429	157765	234976	140857	305874	76266.3	334471	284529	136141	230421	105227	269609	136314	192424	563663	164270	384748	579742	276724	419154	261965	375050	383642	429700	287165	143864	181322	212537	255995	703005	413376	111353	276944	208248
250800	269685	326761	251822	206037	272586	432493	122857	177887	258812	157127	329636	85090	359606	316745	152279	254915	118414	298329	149441	215467	540204	156488	366831	557088	266546	395896	252426	355421	371204	409320	279564	136658	172940	205488	244676	667084	394077	105619	261914	196162
252000	300532	363847	280878	224320	292866	491960	134072	198903	283763	174567	352269	95680.4	382934	351519	170853	282433	133835	329171	165238	240776	519856	148266	353268	536513	254929	376744	242687	337190	358110	390460	274618	129832	165411	197922	232159	629999	375120	100032	248324	185540
253200	332393	401730	312740	244472	313579	554275	145278	224194	310888	194028	376872	107014	406960	388395	188706	312437	151152	357171	182278	265318	500017	140338	338949	515865	244699	355972	233444	318628	343690	373228	266754	123366	157900	188879	222102	597617	357619	94867.2	234852	176824
254400	365550	441988	347006	265697	333510	618930	158822	247883	339135	212762	401458	119950	430654	424785	206913	342954	170450	382590	201630	291682	479056	133129	324690	497445	234427	337582	225467	301156	331491	355804	259187	116871	151168	178806	212830	565793	341210	90537.1	222647	166934
255600	401953	480894	377234	285334	348740	680871	171822	269480	366845	231267	424579	132474	449357	460336	226180	375230	190266	405765	221345	318264	461066	126389	311949	481605	224483	319347	218743	286960	321943	340454	252289	111363	144966	169564	203530	540665	325592	86293.6	212067	158937
256800	435444	518620	406440	305566	361431	742289	185395	295778	397223	250396	449970	146518	471338	498209	243991	411162	211025	424240	243071	343673	443743	120408	300487	467390	216416	301705	212450	272314	311836	324440	243399	105253	138618	160023	195122	513370	312266	82390.4	201329	151345
258000	469190	557747	437901	328037	372892	807863	200415	321350	425667	266408	470611	160333	486795	533709	260993	442189	234609	444638	265776	366163	426790	114934	288908	452021	209346	286152	206006	259864	302883	312712	236288	99560.8	133100	152621	187297	487305	299201	79231.6	193090	144836
259200	500920	591242	462540	346898	381116	867694	214946	344306	452217	282383	492989	174779	499069	568960	276960	475312	255416	464150	287626	389039	410859	109299	278939	442885	203175	273074	198847	248391	292330	300598	230380	95854.8	128756	146544	179083	464596	286953	76648.8	183500	139543
260400	529531	620462	482921	364391	387902	922616	229043	369477	480416	298075	512231	190089	512632	598240	292675	508118	275055	478700	310411	408332	398154	104375	272101	430360	196911	261873	193557	238223	282021	289696	223659	91417.1	124158	141709	173185	442747	276647	73958.4	175928	135120
261600	558594	645982	506153	384097	387571	971123	241924	391262	504340	309580	527268	205167	518804	624197	305373	534601	293368	487994	332231	422653	384673	99976	263190	421328	191694	250562	189007	228898	271687	281309	217321	88226.8	119726	137239	167144	423644	267508	71915.4	170247	131555
262800	584852	666827	517297	400772	386080	1013010	253822	412823	525238	317755	539939	218558	523185	650582	317450	560696	310507	499828	354417	437482	373114	96034.2	256394	411310	188090	239696	184830	221419	261391	273850	212357	85532	116044	134061	161996	407680	258829	69894.8	164950	129130
264000	603996	678988	524068	414698	377967	1044050	263422	433838	544940	323252	553193	232038	524487	672724	328632	584598	326538	509888	374754	446814	364293	92111.2	251885	403802	185120	230850	181306	215545	251516	268462	208016	83354	112998	129754	157159	391962	251734	67897.2	159983	126838
265200	621534	689936	532316	431647	372811	1069310	274522	446831	563556	326229	563874	243842	521063	685166	335449	601977	338568	513281	393075	452156	355259	88982.5	245990	396046	182063	221770	178325	210752	245304	263647	204179	81202.4	110372	126472	153399	379803	245101	66319.2	155403	125267
266400	634002	693260	533963	448748	359953	1085300	283626	457360	575457	327318	568717	253805	517905	695073	342003	612502	348466	515397	408976	456800	347660	86331.6	241132	388690	180543	214623	175960	207225	241638	259756	200126	79910	107666	122894	150486	376213	239327	65933.6	152196	124430
267600	642410	686914	529132	458438	349764	1090570	289940	468647	588827	327670	572376	263558	512340	703730	346354	620687	356510	514702	424799	457432	342043	84532.4	238716	382188	179774	209080	173978	204700	239761	257164	197028	79241.2	106057	119302	147820	365496	233673	64901.3	149157	124369
268800	645996	677246	525243	468227	336704	1090400	292415	475030	600956	324040	570944	271547	500693	705009	350906	622175	360672	508738	435779	454759	338385	83092.4	235541	376744	178987	202713	172467	202008	238094	254890	193897	79086.3	103994	117696	145752	357944	229769	64372.8	148055	124830
270000	646921	663049	520763	476856	322701	1079390	293922	472902	608962	317320	570259	277478	489254	699220	352477	615317	360868	499816	442953	450539	332630	82840	232634	372888	178863	197531	171830	200805	237730	253862	192142	79443.2	102443	115754	144859	350854	226646	65022.1	147194	126203
271200	645388	642049	505828	479720	308025	1058810	295539	470620	610374	311270	566065	282327	475399	692226	350755	607812	361581	492708	448171	443635	330442	81662.5	230505	369278	179924	193371	171176	201127	239329	252702	190702	81125.4	101590	115046	143784	347729	223961	65426	146950	127918
272400	635152	619961	492394	481799	293866	1031040	297193	470393	609005	304605	558845	285743	462240	683101	347619	597650	358446	480018	450117	433926	326283	81533.2	229077	366776	181647	189369	171858	202710	242182	253018	188823	82859.6	100774	115157	144274	344310	222261	66591.3	147046	130316
273600	626359	595220	480120	483441	277568	997280	295210	465656	603700	294145	550972	287260	445508	668860	342762	583694	353167	462743	449224	423458	325930	82117.9	226633	366962	183176	187407	173121	204450	244761	253809	188751	84770	99566	115827	144734	343176	221573	67969.2	147978	133649
274800	615664	570245	465530	480553	264006	960542	292246	452686	593644	283755	540343	285002	430197	648198	336451	565421	345859	447636	442220	410402	323156	83200.4	226099	367182	184122	184435	173888	208450	249768	254259	189195	87314	99734.2	117770	146840	345717	221150	69950.8	149669	137839
276000	600140	542002	445234	474267	249890	917433	287757	437547	583535	274248	530837	281863	416391	623482	329735	546089	337360	433842	435087	397888	323021	84689.6	226571	366590	186901	183719	176253	212980	254581	256685	189310	91211.2	99978.4	119486	149493	347954	220674	73270.4	151481	142432
277200	585112	514317	427084	467906	236815	872061	282229	418809	575460	263044	519915	277556	399692	599266	320095	522488	330355	417339	426638	382684	324514	86388	228745	369768	189891	183599	180561	217581	259126	258833	189927	94853.2	100097	121604	153941	350783	222318	76815.2	155024	147842
278400	566791	487066	409166	461694	223855	826231	276051	399045	561464	250932	508659	270756	380884	577235	308697	498331	317767	397971	412530	369656	326780	90015.8	230164	370445	193680	182990	183711	225129	265729	262186	190483	99828.8	101240	123912	159033	355386	224130	81453.6	158353	153813
279600	545229	459885	389652	450999	209813	776638	267548	380283	543850	240852	493544	264614	364306	556902	300193	474382	304922	381412	399206	357058	332353	94038	233229	373977	199141	184487	188612	233536	272004	266211	193538	105752	102318	126572	164187	362972	226919	87889.6	162840	161117
280800	522652	433765	368102	439919	197361	729502	259093	364007	523601	230393	477097	256923	348577	534106	289842	448936	292820	365321	385825	340352	337413	98655.2	239065	378773	206160	187980	194428	242518	281551	271891	196333	112952	104479	129692	170119	369183	230671	94523.3	168390	169428
282000	500382	408714	351254	429243	186560	687673	250157	346555	505150	219852	458858	247345	331609	508801	277070	421683	279881	347450	368648	325437	343592	104900	244319	386447	213097	189871	201575	252660	290967	279218	199387	120180	106728	135134	176017	379320	237497	103247	175410	180308
283200	476703	383515	335070	416044	175660	644670	241000	327760	484318	208900	443153	237450	315298	486262	263920	395506	265284	331460	353080	311768	351711	112625	251726	395055	221738	194593	209904	266662	301781	287736	203210	128081	110067	140593	182978	393235	244840	113223	184105	192019
284400	451569	359084	315608	398799	164921	601624	230325	311511	460718	198965	426535	228042	298861	462959	253167	370982	253454	315422	337392	298529	361971	122113	260292	407639	232828	201456	219509	281931	316142	298494	208558	137412	114160	148122	190506	407516	252738	122132	194230	204698
285600	427758	334790	297495	382650	155345	562259	222801	294871	439332	188210	407933	218477	283450	438620	241543	348488	239568	299210	320960	284422	373277	133373	267264	420873	244854	210218	232262	298790	331731	311259	213952	147009	118833	156872	198883	425520	262585	132528	205988	218954
286800	404222	313018	280292	366054	146428	523820	212639	277315	416559	178679	390330	208245	266908	414933	227560	325584	225973	285466	301609	270646	385318	146587	277426	435262	260750	220359	245486	319312	352208	326962	219877	157906	125322	167922	207538	447204	274890	143996	220903	234479
288000	381251	291640	263192	349545	136622	486356	203601	261207	391373	169070	372554	198140	253702	393325	216386	304351	213747	272376	283854	258478	399665	162166	290385	453810	278874	233045	261254	342528	370417	345603	226759	169927	133048	179036	217580	473211	288507	156776	237016	253115
289200	358440	273173	244683	332568	128400	451770	194584	248606	370660	160602	355070	188308	241566	372793	205629	285098	201476	259039	267115	245473	416043	179256	304906	475724	297802	248532	277548	366740	391008	366854	234855	181335	141503	191310	229262	502717	306267	168226	255365	273629
290400	338967	255494	231608	317308	121272	421508	185411	235203	350201	151537	338629	178353	228410	352224	194024	264713	190118	244223	249776	233985	434872	196020	319145	499176	317761	264483	295113	395333	414726	392035	241489	192926	150517	204560	241542	539913	325945	178900	275695	293165
291600	317425	237402	217844	302442	114048	391298	177591	220945	329870	143300	321757	169059	216869	332256	183274	245658	179100	232435	233449	224042	452171	213990	338127	525189	340952	284941	314458	425832	441082	420638	249840	204959	161244	217794	256019	582205	344977	189437	296983	314338
292800	294546	222120	203543	285954	107916	361146	168826	209973	311774	135801	306440	160229	206796	316417	174420	229016	168845	221438	219264	213953	475248	232462	358330	555376	367064	307714	334935	455214	469984	450125	258082	217739	172460	233227	271063	624925	366475	199545	321292	336304
294000	274912	208760	190760	273679	102507	335958	161382	198863	295305	129027	291567	152207	197056	296160	164264	214433	160161	210144	205427	202354	496749	250583	379061	584274	390130	333191	354584	484204	493950	479913	266611	229144	185799	248046	287720	672993	390729	209083	344814	355974
295200	259211	195919	179350	259466	97263.6	311196	154246	187675	278944	121529	276937	143897	187338	277701	155157	199985	150536	199973	191652	193545	519837	268268	403227	614503	415105	363138	377481	517495	516670	510771	275874	241902	202521	264362	303553	725654	413860	217706	368522	375556
296400	243636	184194	167992	245692	92094.8	288854	146821	178892	262620	115869	264891	137005	179336	263145	145768	187817	144570	192055	180016	184466	545710	286246	431464	653328	442028	399691	401879	553032	538690	543232	288858	255737	221028	284639	324052	790951	438059	228847	395873	394996
297600	230053	174032	159633	233554	87115.4	272397	140796	170354	248586	109040	253007	129241	169347	247870	137495	176501	136621	182247	169305	176488	592416	305658	470982	707031	471084	445939	434440	592738	578593	583868	315086	272853	250664	311052	353409	874114	469159	239572	431159	405888
298800	217172	164216	152537	223290	79743.6	260228	134192	159472	234745	101558	244447	121597	159314	231908	126556	163654	125570	171171	158025	164588	637041	309313	502215	748679	482100	487026	446506	599119	603986	598683	338189	282605	268999	329862	367651	927548	477621	236547	453356	400758
300000	201769	150874	142251	209206	71915	245304	123583	144302	217894	91495.8	230929	111402	145864	213606	113440	149835	112913	158112	145153	149220	660167	303610	507469	760926	470229	511845	446207	582755	607450	585898	350187	283128	275837	332613	364517	944909	466669	225363	458931	392923
301200	183842	136312	130131	191238	64596	227639	112903	129140	199009	81537.6	213030	100784	132934	193531	99332	135485	100260	144393	129218	133429	654221	291215	491080	746480	445084	513042	431619	550605	593049	557418	354203	272384	269573	319917	349957	928272	445650	210423	446578	380984
302400	165004	122413	117833	171163	58056.7	207996	101538	114882	177946	72466.7	192298	89738.8	119891	174135	86272.1	122022	88309.6	130021	114106	119029	623938	272496	462684	705933	412033	497784	402484	510758	560534	515862	348910	254277	256513	297828	328225	881367	414062	192538	420353	356033
303600	147720	108488	105142	151140	52573.2	190119	90586	102977	158646	64405.2	169718	79111.6	107960	153928	74490	108392	78322	117149	98847.2	106273	581294	249516	426707	653117	379877	470288	364375	468373	515105	473736	337936	232176	239756	272097	302262	819032	382204	173920	384821	324940
304800	131364	96165	93954	133794	47565	175240	81578.8	92381.2	140701	57586.3	149008	70213.3	98261.6	134798	65821.6	95850.8	69552.1	105340	85455.4	96005.2	535276	223259	392326	598430	346860	435114	323734	425931	468200	432900	322553	210133	225765	247278	281711	764594	356928	160240	352287	300968
306000	120165	88242	87913.3	121565	45258	167470	77842	88868.3	131156	55365.6	137573	66786	97318.3	125530	64961.6	91078	67964.4	102800	79412.8	96069.6	521807	224008	396197	584850	350824	434863	317574	431335	461238	434797	325782	206460	228338	240596	276376	754368	355700	156176	337592	288149
307200	115881	84120.4	85220.8	114326	44098	160592	74476.7	85048.8	123420	52680.4	126627	63184.6	95407.6	117094	62278	86901.2	64775	98346.8	74958.3	93012.4	508137	219336	393721	571916	348351	432663	308456	430361	459728	437948	333993	203550	231363	241932	279639	768248	363234	156379	334866	291428
308400	116001	84694.8	85493.8	113226	45186	160049	74068	84978.3	121615	52457.1	122138	62271.6	96615	112618	60880.4	84929.2	63778.8	96055.4	72882.4	90989.6	496940	214000	386650	567279	345764	430744	298724	422211	456539	432268	344240	197958	229467	243789	278340	779199	363349	156210	334737	290398
309600	117080	85602.5	85327.2	112892	47632	160344	74855	86224.8	122615	54431.2	121043	63380.8	102011	113298	62054.4	87191.7	64950	98030	73364.2	93001.6	500718	211283	387382	570138	347932	432399	294648	414355	455837	430439	355172	191266	227439	246404	274676	783414	357474	152466	329431	282882
310800	116918	85857.2	84429.2	111851	49895.8	159696	75220.4	87512.9	123690	56760	122258	65550	111691	117645	65737.9	93550.4	69900.4	108293	79639.2	104952	550856	240402	463222	648152	429240	529037	360421	529728	566974	537712	428197	256780	292224	330906	374618	1035690	513415	210222	447169	391591
312000	162784	132171	116990	157720	86213.2	206656	113777	135560	186892	93745.6	190022	102063	182032	182916	105986	147837	109896	174088	124674	166181	759894	335567	661688	882707	604929	731005	515212	718019	765698	735580	512371	339084	360356	465667	478314	1286500	610039	257976	552443	451189
313200	211807	176277	134380	201476	124827	230880	138166	160600	224559	114920	221854	119460	234834	211144	124486	169206	118229	198562	141436	181448	751867	346627	644431	881042	625813	724216	573971	686366	755405	776355	521063	331498	351263	518687	480352	1285630	584591	252018	549249	422323
314400	218416	186334	131518	207714	141591	225173	139972	158012	225809	114685	224095	118198	241693	210185	129341	165174	112744	200472	140766	177121	710402	333595	612823	833203	602247	680014	563890	647425	707846	757942	503328	304811	338802	507879	451265	1225680	554285	231289	510711	388403
315600	212913	184016	127998	199632	148654	220212	133717	152996	219793	109953	216133	111709	229271	201780	124078	156482	104205	193998	135070	170015	668670	311087	576074	777017	558813	633272	523003	609907	651822	701506	471594	279416	321012	467358	417462	1168840	522180	213091	472919	361718
316800	209233	179434	126879	186548	150820	216995	125267	147186	216258	104400	208510	103080	213485	192642	114644	151202	96963.6	187490	126088	164960	638955	291695	546749	731432	527367	608527	489925	581798	607883	652825	440398	267246	299930	424495	388116	1132470	491540	201268	448757	346775
318000	208011	176717	125825	175878	158961	220630	119110	144790	215546	103330	209101	97441.7	205913	190864	107960	149812	92111.3	186659	117873	164798	620224	278686	532232	701519	503460	604382	468666	556557	579358	614043	416401	263247	286352	390064	366379	1100830	465153	195572	432909	340791
319200	208487	180876	127200	171430	173707	234232	117190	146670	220957	107659	221355	93822	210567	195010	106581	149902	89910.8	189805	113554	169146	609151	272496	518249	685040	481513	603803	456335	537758	560800	587786	401033	263416	279527	366147	352794	1085060	448271	190347	422815	334540
320400	214677	191446	133070	169513	189293	253094	117054	152292	229269	113961	238838	92427.1	226745	203061	108014	151161	89652.1	198850	114143	178198	602060	268019	507482	670127	466538	606599	447830	524585	551015	574574	392939	261834	273708	351862	339217	1080740	432969	184928	415793	323182
321600	226594	204022	142811	169614	201572	274743	119164	159132	238606	121667	255859	93746.8	250289	214087	112061	155734	90399.2	213334	117896	191013	593373	261958	502803	662503	455871	609136	440238	506615	545146	563547	389355	259843	269716	344571	328476	1065150	418897	179335	406170	309342
322800	241400	216866	158978	174028	211390	300586	121378	167863	251967	129798	273474	96097.2	279035	226817	118957	163810	92994	230370	122960	200679	587163	255776	497429	654898	443933	606830	430553	488918	534823	550985	388129	252959	268218	337589	321088	1045690	409312	173504	399026	297812
324000	261383	232042	176587	179252	220999	336220	125776	177056	265230	136623	288382	98527.2	306795	241200	126114	173794	96948.4	249808	128289	210896	577801	247032	489320	646058	432132	607603	420283	476674	525309	536440	388241	247117	265547	334415	312270	1026580	398459	168528	392149	286838
325200	282704	249893	193990	185840	233395	376138	131823	187399	279354	143203	304444	102589	336438	258087	135099	185488	102138	274110	133610	222742	571500	238538	484499	637040	422649	607585	407865	462803	516585	519741	390332	241178	260284	330019	304524	1000310	386978	163151	382140	277186
326400	305768	270990	212912	193531	251436	415545	138559	201321	295591	154031	322835	107836	367154	276553	146601	198414	109378	302536	139660	235180	564992	228575	479064	625285	408481	600581	395308	441170	504107	503542	388196	234768	253602	323691	296892	975153	375633	158853	373588	269736
327600	329854	298580	233834	201604	273742	451109	147468	216838	312842	164437	340951	113236	394447	296753	157080	212968	118933	329412	145272	248955	553558	218611	466819	613361	394564	589243	382486	428735	488831	487643	387167	228097	248504	317946	289845	949635	366216	153211	364197	262483
328800	352143	332223	254124	209075	297843	486370	158249	232231	330734	176223	360033	120169	417500	318423	167611	231122	129825	360960	151018	267701	545354	209194	456910	601534	382731	581732	369931	415529	471331	472588	388724	222840	240780	311374	281199	924295	355146	148408	354253	255983
330000	373109	367799	276103	217683	320607	519825	169526	250414	353296	190356	382466	127296	441763	342239	178882	251163	143470	392635	157682	285838	531627	199625	447034	591384	369108	568643	357238	400102	455146	457074	383606	214630	230384	302120	273250	892016	343885	142605	344260	248674
331200	396903	407360	302814	226781	344104	556064	183375	270230	378127	205155	402481	134762	461160	366376	190810	272610	158463	423059	164584	301693	523645	189598	428935	578468	351736	550784	344423	384746	439651	443711	379166	206390	222173	291377	265923	859323	334407	137749	337634	239617
332400	420543	449324	326730	234201	364237	590658	196790	288081	400346	219152	417393	142972	478059	388687	202232	295894	174095	452877	172182	321533	513111	180121	416627	567138	341824	535616	332043	370085	425762	430169	375190	198248	214827	279810	257402	829850	323768	132412	327624	231415
333600	440531	489783	349930	241814	379632	618994	211210	307909	424086	232300	435241	152196	493774	413740	215857	323448	191038	482534	182110	339280	500930	171277	403970	556484	330837	520139	318566	354843	412331	416433	370345	190728	207628	267489	249732	796446	312493	128042	317038	223116
334800	459855	528630	374735	251536	393123	651304	226057	325702	447437	244100	447716	161238	507296	439301	226849	351265	208417	507562	193114	352455	491926	162944	389591	543446	317985	498959	305854	340322	398982	403123	364207	181852	199152	252806	241635	761731	304946	123351	306484	215155
336000	478377	567399	398722	260710	404477	687564	240133	340640	468147	254803	458974	170414	514894	462911	238578	378952	224649	528644	204615	366289	480895	154440	375144	531328	306866	480095	294089	325663	387540	390116	359158	172432	195879	241368	234534	727854	296237	118829	297057	207614
337200	496642	601680	417582	269581	410790	726836	254072	354920	485855	265360	469296	178460	521319	488923	251262	409254	240353	550278	218075	380104	469999	146897	363600	521195	297273	460833	282578	313218	376518	378535	351861	164700	191222	230790	227342	695130	288052	113934	286433	200222
338400	512046	634495	437174	279061	411283	765618	266610	371786	504897	274835	481036	187596	528659	516603	263177	439870	256626	566582	233120	389561	461169	140715	351583	513638	288622	440582	272945	300428	364652	368102	343450	157332	181268	219236	220579	656740	280816	110049	276688	192969
339600	530612	664638	455668	289294	410504	804508	278748	385082	520992	284410	490880	195008	531074	541932	271895	471293	272522	577062	247469	396644	453328	134898	338922	503098	280333	417034	264455	289778	354574	359602	334772	149108	173967	210609	214509	624324	273418	105734	267287	186498
340800	548409	685788	472279	301330	407575	841891	289627	396091	532414	291912	500392	200675	531160	565181	280775	498376	285822	583534	262404	403726	445183	130157	328279	496449	272728	397708	258121	281183	344940	351206	325599	141952	170812	202477	209062	596058	267271	102681	258440	180745
342000	561154	701095	482862	312378	398695	867878	300463	404085	542460	298825	511483	207089	530905	590259	292263	525822	298520	587242	279328	410275	437653	125709	319609	490342	267660	381884	251495	275349	337506	345956	317762	135903	162808	195436	205645	569259	262726	99074	249491	175546
343200	573475	709639	492892	324188	387712	891612	308852	412766	552338	303006	522643	214460	529453	613451	301534	548615	311134	588920	295936	413581	431728	122320	312112	485894	262710	363430	247335	266561	331478	342033	308415	129573	158647	186694	201811	541900	257428	96409.6	241886	171099
344400	585077	714190	503500	337838	375663	908234	316975	416853	560051	304902	530091	220424	525390	632440	306555	565401	320943	584800	314070	415047	426575	119668	303656	481077	258974	346781	245155	260572	325683	337432	301251	124231	151831	179851	197505	520687	254212	94145.8	235719	168375
345600	594775	708654	507611	349896	362572	917480	322581	414335	561366	306219	534366	224723	518115	646934	312053	580899	327934	578033	330054	416243	422206	117106	296030	477792	257130	332016	243275	256230	322226	333629	293882	119163	147978	172939	195482	501308	251215	92368	230153	165324
346800	601962	695548	507471	361774	348637	912460	326986	412894	562405	306920	541196	230867	512041	662502	317667	598742	335492	573140	348160	415960	418107	115387	291672	475189	255461	320150	242232	253016	320207	331094	287553	115939	144643	167286	192845	485325	249178	90350	225015	163819
348000	605380	679200	509670	373496	332377	905819	330810	412628	564135	306302	546786	235533	506198	671162	322155	610426	340660	563810	361901	411480	415474	114028	286651	473111	255883	306712	242644	249593	318711	329646	279896	112293	141102	161046	190776	470880	247369	89606	221242	163678
349200	608606	661554	510852	384652	318474	893100	332850	409276	562575	302927	548519	239520	493012	676540	325557	613175	342961	550143	373213	406587	413232	113972	283713	472447	255338	295868	243856	248763	318156	329536	275895	110787	139708	157355	190292	460927	246562	89341.3	218979	164395
350400	609193	640174	508776	394224	301882	879789	333720	401673	556699	298703	545244	241639	478112	681712	329196	612888	344708	536768	384035	403615	410763	114937	280170	471379	256024	287848	245628	248544	318968	330663	271538	109621	137046	153985	189436	451930	246055	89561.2	217192	166895
351600	603026	612073	502121	402072	285938	856140	333276	394564	552858	294996	541673	246061	467640	685502	332674	612875	343449	524292	394349	398414	409880	115991	278710	471082	258141	281338	247115	249507	318968	332685	268006	109323	135551	151857	190183	444451	245205	90075.4	214440	170238
352800	597312	586392	497373	411261	271159	830826	332549	388276	546430	290090	542338	249524	455912	682159	334305	606316	340815	506443	404828	392188	412053	117697	278106	472588	259190	273858	250613	250888	320788	335294	264947	109577	134975	150249	192048	439040	247755	91062.8	214585	174616
354000	590965	557288	491915	418245	258211	797299	329465	381470	536636	284996	546195	252674	439265	676767	332594	595146	335828	488803	411056	385557	414582	120536	278969	473699	261530	267477	255151	253684	324386	338210	264790	112427	133537	149529	193199	437531	250237	93381.6	215628	181708
355200	581483	533231	481470	421336	244978	765060	325724	373947	527046	278011	537588	253357	424469	671850	329934	583168	332708	472678	417236	379677	416632	124865	280039	475574	265817	263935	259107	258981	328642	342662	263061	115206	132326	149938	195908	436403	252926	96791.2	216899	189168
356400	568066	504266	468702	420369	232138	732807	321725	364652	517884	271671	529716	254053	410171	663940	327322	570341	326790	457560	421368	372268	419925	130246	280927	479518	270519	261722	265578	265793	335264	348293	263884	119389	132790	149592	200105	439233	255341	100855	219227	198211
357600	556302	476593	458849	424156	219637	702754	317231	356107	509173	264342	523822	254227	396109	646397	321715	556349	318921	440703	422470	363052	426951	136378	284630	485088	275238	260474	272105	272092	344128	355280	264765	123666	132582	150719	204984	442853	261602	105408	221492	209747
358800	545489	448935	448355	422574	207150	671676	311518	347139	495904	255665	519670	252372	378751	628442	315351	536650	311361	422319	418832	354627	433798	144134	289203	489351	281406	259410	281520	282088	356049	363612	268180	129970	133720	153437	209960	446786	268283	111548	225950	221970
360000	531904	424458	435015	419670	194722	639692	305525	337330	481531	247051	510605	249483	362559	616073	310096	517986	301832	407971	414812	345938	441121	153052	294493	496282	288755	262238	292984	293726	367466	370916	270938	138411	135286	156603	216589	454656	276067	118206	231754	236493
361200	514540	400278	417294	415396	184092	605517	297910	326557	466763	238558	499382	246932	347730	605748	306950	502212	293253	392848	410097	338877	450080	163739	299976	504529	296613	266214	307680	308824	381886	381370	276222	146700	136985	160885	223954	463438	285158	125808	236542	252728
362400	497791	377728	402100	412072	174522	576148	290968	318008	454123	229561	488998	243412	334651	584432	300976	483019	282461	375716	402502	328367	462397	175691	307794	514885	306128	270677	325742	322529	396169	393638	280785	155795	140014	165735	232972	472869	295664	135225	244304	269186
363600	484364	357130	387984	406981	164713	546378	282170	307553	439226	219825	478382	238864	320570	563320	292846	462018	272591	359115	394141	319068	472506	189204	315118	523848	317515	275985	345575	342750	411531	408474	285312	164575	142529	172222	242852	485422	307594	145112	254148	286920
364800	468926	337321	368338	398695	155318	518185	273992	297832	424484	210895	465598	234783	306969	544026	284869	442682	263002	346048	385306	309808	485521	202135	324778	534067	330352	284690	369027	364408	430588	425314	290252	176488	145317	180400	252910	501327	316552	154656	265391	303828
366000	452304	316294	350793	389102	147144	488216	266382	287674	409594	202351	450834	230765	294200	523940	276149	423869	253937	332499	375560	298673	497856	217636	336969	547901	345725	294086	395333	384865	452163	443950	297386	187202	149733	187993	263376	515963	327287	164690	276711	319898
367200	436240	298658	336957	381562	138730	457810	258291	278847	397334	193296	436801	226460	279762	503524	265551	403995	243967	317793	363618	288025	511268	235798	347430	560858	359140	302728	423803	405918	471547	465616	303490	197228	154139	196552	275771	536065	340250	176027	290461	338004
368400	419329	281444	322908	371718	131488	425012	248976	269456	382955	183655	422258	219597	266163	479167	255814	382870	233431	304050	350240	279187	521954	254393	361285	572384	375512	314414	455672	432208	494133	487869	309337	207926	158030	207660	287337	557575	352503	189491	305013	355467
369600	404063	265356	307614	358662	124708	405823	239604	258828	369470	174788	406205	212290	253758	457110	244968	364671	223682	291003	334536	269520	532047	273060	375524	585350	393155	327745	488943	459030	520015	511788	316844	219808	162571	219028	300000	582302	364020	202175	320968	370835
370800	386934	251004	291721	346427	118553	386332	230666	251036	357319	167410	392070	206932	243001	436680	235372	346397	214368	279182	320969	260739	542588	293001	392061	599358	410008	341508	519760	482759	545813	533256	322370	232879	168062	230008	312591	605286	376764	213047	338169	384632
372000	370773	237184	278138	335810	113430	364431	221664	242257	344182	159688	377026	199387	230595	415187	225963	328668	205326	265762	305217	250462	552077	314164	405557	612658	425076	355331	554970	505795	572519	557026	328058	246580	173121	242228	325993	634571	388616	222745	357076	397846
373200	354395	226316	264895	322202	107239	345165	211829	231930	330225	150795	363715	192651	218641	394033	212856	311756	194998	254255	291730	241513	564044	336475	421827	624015	442528	373150	586410	533935	597722	581392	333472	260302	180045	252756	338447	664499	400274	235360	376158	411977
374400	338929	214931	250708	307847	102280	327938	202746	222475	316100	143668	349529	184985	208016	373924	203476	296348	186818	244201	277040	232785	572984	356542	439371	634263	460676	393838	614476	558698	624912	606451	341756	274410	186661	264718	349043	693845	408773	249157	395594	422765
375600	322796	204629	236172	295014	97431.2	309616	193646	213782	305445	136030	337052	178080	198698	353249	195078	280088	179506	233618	262773	224353	579511	373293	457816	646229	480250	415388	638685	575232	651729	628216	347679	286972	193153	275804	361384	723303	418167	260758	414243	434495
376800	308325	194028	223112	283968	93477.1	293175	186165	205037	294607	130429	323202	171173	190008	332853	186078	264208	171308	223194	247781	214249	589127	388205	475544	656979	495213	437702	662922	593874	678505	649589	355466	300944	200380	287317	372350	755955	429242	268244	434929	444403
378000	293868	184532	212064	270993	89645.2	278610	177057	196233	281169	123444	311960	163321	180640	316982	176015	249634	162823	213588	233452	206843	595337	403210	494422	664361	512509	466111	684260	612485	702263	670226	362751	316329	208620	301488	380297	789774	437644	272698	454651	453380
379200	280611	175366	199169	257522	86035.4	265586	168563	187066	268987	117907	300193	156269	173380	304054	166919	237577	156126	205113	219815	198995	603048	417796	513924	674177	531245	495698	701873	628812	723262	686976	372514	329500	217148	315467	387582	820890	444393	281141	471092	460205
380400	268248	168164	188287	245615	83249.6	253612	161087	179942	257377	112368	287473	150230	166428	288082	159259	224848	148210	196960	208130	191611	609188	428250	531530	685456	546179	524099	715636	636051	740068	702120	381772	341581	225445	327403	393940	851784	452147	291453	489367	466975
381600	256301	160902	178762	236356	80460.4	244552	153988	173271	247440	106883	275939	143218	160163	272186	150409	211936	141141	189228	194768	183998	615614	432413	545796	694554	558962	551552	729266	643650	755349	715329	389156	353088	233490	339346	400178	879730	459637	298167	506580	471533
382800	245993	155094	169987	225960	77388.4	236593	146398	164960	237108	102176	263578	136653	153693	259241	142272	200191	135263	182088	184057	178975	619968	440537	562663	702690	573668	583478	742870	650410	769835	728375	399225	366572	243249	354222	405491	912990	465427	300686	522318	475362
384000	236199	149695	161128	215361	75986.7	228865	139775	158164	228350	98192.8	252607	131196	149776	239228	136454	190556	129346	175876	174476	172628	623638	447089	578225	708749	585732	612961	750311	652099	781022	738039	411527	379061	251389	365688	407636	942235	467187	302229	533986	477802
385200	227211	143894	153495	206666	75160	223625	133852	152802	220923	94971.2	242217	125445	146610	230304	130149	181537	123450	170219	165389	167249	626845	452871	590775	713344	593388	638707	755815	647818	785156	743656	421709	387217	258841	376188	411748	968547	470011	304233	545736	478690
386400	220873	139925	147017	199160	74481.2	219194	128667	147905	214157	91738.8	233859	119250	144922	220620	124074	173032	118488	165326	157925	162479	624899	452006	598823	716631	600101	665903	760584	649984	790956	750342	433941	392384	263770	388524	414876	995840	471561	304587	555192	479150
387600	215575	136911	141598	192180	74898.8	217858	123384	142620	208435	89268.3	226445	114114	144237	213453	119549	164266	114235	162315	151836	159880	626334	453038	609002	721846	610010	692285	763615	649493	794759	754886	449296	402029	268706	400233	416138	1020370	470940	304721	563188	476837
388800	211715	134398	136712	184506	76183.6	215544	118810	139663	206144	87960.4	220401	109791	145636	207679	116013	158565	109854	160331	146250	157100	625725	454319	615578	727417	616247	713138	759840	642328	795196	754628	463803	412932	271556	409674	415298	1037940	467789	303372	566736	472104
390000	209351	133656	133925	180458	78697.1	216865	114650	136875	203072	87385.8	216862	105582	148504	203280	113273	153566	107003	159679	140188	155464	622572	455307	623419	729503	618059	730164	758742	632512	792321	755462	474936	419135	275481	416878	415674	1054200	464683	301969	570606	467635
391200	209232	133734	133422	175049	82722.4	221108	111782	135593	200468	88234.4	215792	102736	153044	199829	110999	148468	103324	160113	135898	154748	615825	452410	622010	729082	617502	743868	756658	626569	790800	756167	488194	420041	277824	423469	414108	1068100	459607	300081	571471	459838
392400	210175	134253	132943	170804	90453.8	226044	109486	134563	200313	89311.7	216935	99200.4	158615	197612	108612	144385	101099	162829	132827	155725	611382	448833	625946	726900	617736	760532	752362	619522	788233	755142	500686	418761	280506	431409	410045	1082290	454175	296386	570370	450781
393600	213924	137198	132816	167346	99031.2	233982	108628	134760	200592	92574.8	219835	97491.6	167950	197179	107522	140937	99611.2	169529	130324	157787	604929	445637	625614	723232	615694	771350	741214	608928	782698	750015	512602	417140	282034	434428	405197	1086850	447719	291718	565674	442314
394800	219168	142022	135886	165687	109513	241962	108581	136606	203646	96824.6	224343	96341.3	179247	198021	107408	140635	99201.3	175985	128770	160560	598750	439329	623482	719176	608193	774570	727748	595454	772923	744640	521475	416323	281068	436494	401048	1093410	439161	287463	560852	432280
396000	226189	149170	141746	164941	123069	254015	109213	139260	206924	101894	231548	95536.8	191575	199486	107375	139997	99529.6	186531	129350	164917	589740	431096	620467	716593	602290	780590	711058	584178	764702	739368	530176	413691	278752	439402	395733	1098260	432127	282874	553547	421734
397200	235406	158061	148009	164947	139817	266984	111336	142738	210478	108527	241536	96388.3	207572	203227	109240	140810	101194	200622	132580	171501	581116	420734	618086	712425	596322	783989	687243	571662	753219	729892	538240	408010	275538	440515	389124	1097750	420968	276104	540289	408920
398400	245444	168862	157351	166435	159798	280531	115760	148418	218386	117362	253786	98148.8	226351	208636	112702	144257	104572	217752	135061	177826	572437	408576	611512	706312	586731	782418	662650	552580	738566	719615	541940	398777	271747	438459	383826	1091730	411260	269958	529757	397076
399600	257613	182938	169134	168705	182146	297100	121041	156228	227683	127439	267359	100381	246447	216145	116488	149168	107999	237797	136202	185483	562446	394080	602684	696812	574729	776867	642312	533707	723812	709212	548934	390628	268022	436072	378074	1081630	400959	263245	516890	386385
400800	271069	200253	183565	172476	206694	314086	128518	162952	237235	137952	283083	103477	266433	223963	121196	155685	113559	260844	139406	195843	553121	382261	595534	690452	566139	772419	621901	516101	709195	699518	560699	384070	264792	432932	370630	1073790	390995	255865	504293	373478
402000	285822	219390	198340	176348	232206	331109	137530	172266	248790	150917	300571	107397	290958	233985	127978	163984	121708	289116	144271	207932	543015	369018	586267	683579	555251	766486	597990	498543	693324	684818	565811	375249	261042	426072	361065	1057060	379410	249040	487381	359712
403200	302280	242334	216640	182458	259747	350476	148874	183555	263622	164567	316099	112730	316452	244832	135118	174130	129968	318854	148720	219548	535607	355874	574171	675902	541350	755588	573698	477832	676551	670954	564075	363655	255022	417758	350889	1042270	369724	243199	474673	347756
404400	320694	271336	237042	189403	291187	371095	161441	194826	279510	178943	333570	118072	340926	256353	143657	186091	139822	349510	154829	232668	523370	340720	562626	666192	529763	744865	552915	458939	658335	656835	564589	351742	250145	410179	342829	1024180	359776	234660	460605	336401
405600	340353	302026	257132	195269	320644	388860	175737	205942	297389	194374	350507	125307	366984	270032	152992	202694	153467	385058	162024	248808	513658	326345	551771	658051	517133	732041	530231	441879	639372	640431	564234	337420	244283	401939	333436	1001460	349131	226893	444065	323132
406800	360578	334566	284778	203081	350756	406203	191144	219904	316619	209944	367917	133139	392760	285574	163898	221444	168284	419541	168526	264172	503922	311691	537281	648525	502908	712931	507285	422672	619370	622546	561843	322908	236080	391888	323751	977204	340249	218932	427287	311151
408000	381592	372333	309650	212730	381559	422904	206948	232420	338672	226321	383822	142870	417256	301709	175026	241901	183519	453615	175256	278824	494470	295447	521724	638760	488854	694664	488076	405641	600539	607110	558579	307276	229935	382207	315318	956032	330733	212587	414309	300112
409200	403017	415257	334823	221568	410460	442313	222861	245541	359184	240746	399513	151193	438212	318579	186630	266588	199407	490235	183805	296800	483794	282436	507417	628778	476944	679352	467264	389084	581508	590701	556410	292492	223864	374294	307435	933020	321673	205656	399152	287928
410400	424698	457103	357856	231094	432535	462247	241011	260742	380797	256665	416701	161358	464194	338350	199332	294536	217531	527263	192686	315051	475239	268614	492083	619834	465049	661542	447829	372418	561147	573856	551507	278571	217288	361690	298150	906618	311933	197430	384777	276294
411600	447160	498197	385159	242736	452570	478164	260790	275145	404432	272688	431576	171296	485645	359330	210671	324330	234778	562359	201780	331029	467835	256791	476337	610957	449903	635233	430253	356522	541545	558767	541335	264615	210070	349631	291076	881379	303170	189282	372095	266804
412800	469126	545376	410054	254213	472857	498043	279701	290105	425778	285990	447201	180753	504830	380881	222082	356203	252381	592333	211010	347384	459348	243988	461396	601709	438036	615720	413517	343891	526581	544711	532773	253163	203672	338358	283677	856366	295126	182160	360016	258267
414000	494888	589910	431235	264862	485943	516146	298204	302990	447164	298578	458138	190088	520470	403187	235603	392700	271360	623311	220782	366114	452257	231750	444879	593390	427322	593606	397580	331828	512723	531322	525228	241200	197058	327323	276712	829793	286921	174650	346240	248638
415200	518507	627511	453096	276628	492508	534280	317656	317922	470296	312383	472921	200596	538329	428470	248687	430198	290200	653787	231465	381043	446118	221296	429403	586281	416422	569698	383022	319755	497488	517746	514252	229460	190100	314369	269317	799290	279492	167936	332206	240976
416400	543816	666038	475781	290008	494388	554633	334259	332050	492699	322824	485513	210476	550999	453790	260647	468917	305323	677426	243231	394264	440598	211145	412957	576168	404090	544690	370076	309164	482232	505825	504308	218110	183453	302107	261927	772136	273316	161993	321057	233644
417600	567195	703253	496758	301613	495696	573819	346687	345930	511862	332025	499180	220905	560752	480517	270541	506863	319574	700803	254906	408178	434660	201748	399493	568512	393726	522509	359173	300658	468714	491566	494489	207578	178151	290246	255954	748060	267099	155689	311460	227232
418800	591044	732558	512578	313576	491128	591610	360642	359100	527234	340751	513529	229423	569746	508125	283155	550538	336048	725204	268961	421766	429783	192509	387098	563407	384863	500339	348173	293413	457083	478772	485441	196914	172660	280164	250698	723062	261375	150198	299951	220678
420000	612641	753431	530194	328500	479808	605109	374247	374742	542530	348967	531333	238503	578159	534438	294236	590581	349344	744764	283280	431495	424228	184784	374880	556229	374866	474767	339280	284914	445097	469348	474021	186424	167739	272190	245291	696378	255894	144227	290600	216009
421200	633232	774093	548879	345218	471366	620534	385514	390438	554714	353897	546884	247630	581413	561128	302448	625865	359858	756768	297102	438872	418510	177166	363005	548048	365148	451766	331817	277343	434485	459312	461302	177753	162125	261758	239914	672131	251724	139240	282909	210992
422400	652434	795064	563913	360936	460852	634125	393956	403090	566770	359387	562293	254598	582325	586325	309421	661247	370593	766556	312300	447778	413304	172146	352892	541171	357623	431585	324940	271775	424914	449648	448768	169733	157899	251993	235811	649477	248195	134894	276234	206754
423600	666436	802201	573992	375162	444889	644086	400333	412867	577614	361798	578345	262342	582422	610342	316014	698660	380706	778632	327964	455497	409160	166630	343095	535177	350358	410773	319061	267830	418520	441804	437571	161738	153430	242307	232648	627195	243850	130695	268748	203589
424800	679059	799203	584113	391813	428086	651918	408061	423568	588369	365022	595837	269678	583518	634334	325416	728180	389860	784313	344462	458144	407891	162701	335078	529406	344817	392293	312954	263990	410082	433760	425860	154228	150006	232032	229333	605807	241505	127312	263313	201010
426000	692536	794820	597991	408146	411262	656730	411147	432223	595195	364244	613084	276289	576142	654539	328994	754512	393861	783938	361984	457476	405740	159019	326924	526374	340044	374154	309033	261114	403922	426482	415163	148026	146460	223163	227106	587907	238204	124874	258749	200470
427200	703305	785546	602741	420642	395349	658432	415055	439124	597422	361879	629130	282189	570157	671053	331108	781849	399128	783571	379826	459355	403848	157575	320046	521946	335818	359584	306740	259069	400001	420298	406352	143515	143648	215204	225546	573037	236682	122872	255435	199615
428400	709812	766712	603198	432255	377389	656703	417287	443908	599578	360515	646352	287493	565405	686135	331957	806338	404432	782061	396300	459175	403217	156401	313725	518760	333635	345271	303988	258441	395783	414414	396231	139154	141188	206094	224184	554546	234809	121148	250917	200694
429600	716972	743768	605810	445320	361439	654606	418767	449977	600870	357594	665389	290837	554413	697131	333755	821439	406188	771512	412872	454188	404223	156148	310031	517323	332325	331643	302688	257541	391932	410463	386812	136010	139517	198838	221221	542225	234573	121162	249355	205148
430800	719794	717958	612555	454987	345084	648410	418124	454443	600383	352331	679906	293209	540970	704749	332232	827914	405862	759350	427188	447081	404563	157448	307145	514991	330854	321673	301488	257697	391317	408473	378469	133796	137610	192622	220802	530658	235056	120845	247752	210356
432000	721672	692382	607915	463380	328011	636405	416108	453474	598076	348254	691696	295857	529141	708246	330878	838303	408040	750965	443891	444388	405156	158675	304970	513438	330293	312006	300815	260580	390554	407605	371554	134380	136488	188698	221257	523053	236409	121968	245664	217140
433200	718350	659345	589792	470085	312945	623533	415502	455190	594078	343175	701714	300461	517293	710171	329147	839802	407554	735704	457621	438273	405932	161467	303240	512490	331125	303769	300173	263047	388602	407306	363238	134136	134912	184601	221909	513094	237218	123047	245557	224192
434400	712910	631622	586461	477476	299073	610676	413052	457130	588682	336636	710036	302114	503123	710159	328375	830532	403100	715895	470524	430453	410536	165086	301611	511529	332289	296514	301864	265639	389148	409276	357232	135528	135211	181644	223017	506901	238509	124698	245973	232773
435600	706650	603554	582353	481337	284989	596732	408624	457171	580272	328248	712579	300204	486051	707173	324172	818323	398642	696632	480488	421490	412140	169336	301619	512198	335323	291690	304272	269561	389871	411523	353490	137952	134645	180100	224645	503236	239830	127381	247980	242513
436800	696086	578457	572445	482494	271393	581674	402984	453030	574449	321838	714282	297190	471112	702656	322668	807842	394698	679238	489407	413651	417530	174787	301982	512746	338380	289250	308157	275527	391936	415056	350866	142273	135316	180211	228447	500356	243854	130870	249016	252724
438000	682344	548316	561558	484586	258116	564718	396420	448663	569161	314909	713890	297550	456398	696944	318898	791833	388874	657618	495111	406388	422475	180910	304446	516189	342710	287109	312820	282670	395056	418731	348008	147320	135739	180992	232510	496645	248411	135014	252863	263981
439200	666876	521370	552904	485931	246684	547035	392299	444048	560323	305759	712339	295755	439888	687190	312504	770939	379834	633968	498525	395810	428752	187109	307139	518677	347654	285767	319001	289611	397134	426254	345929	152426	137054	182032	237637	495809	254690	139765	258871	276354
440400	651918	497474	541290	484915	235514	529677	385019	437061	549200	297462	708920	292660	422962	676959	306195	748271	372782	612057	502843	385724	442357	196038	315085	530421	360949	291588	332542	303909	409086	443715	357281	161646	142712	191640	252659	514466	264332	147016	267638	293062
441600	637068	471732	536298	481921	220066	524330	383140	425844	542314	294331	707054	288312	409142	666221	300527	724782	371326	584569	515522	375222	471521	204999	332091	553186	376997	303056	350139	320205	428900	464567	376643	171942	150177	203444	270100	542192	275738	152946	277255	301209
442800	616720	442647	525359	475116	201513	515185	370454	400324	529000	281355	693381	280298	386055	647468	285785	695095	356281	544401	522360	352871	494232	208549	341631	563436	385267	309912	358221	328072	439958	470394	390470	177976	153373	212238	280733	556304	278787	155459	281919	302977
444000	584386	401463	501844	457782	180537	498199	347426	368698	499166	261162	661689	267523	359868	614946	263463	652263	330186	494835	513659	323750	500603	207900	341880	558774	381446	308761	357033	327666	440097	463842	394285	177490	151820	215280	282803	556013	274864	154287	280093	299297
445200	541377	359409	468050	433280	161318	471749	320002	333722	462180	239315	608612	250827	328388	575406	239756	597635	300254	443458	491296	292470	492898	203889	334115	539600	370241	299982	348420	320291	427461	448379	390368	172724	146172	212160	276196	540910	262719	152022	271178	294703
446400	491997	318930	432096	401886	144494	442648	287721	302150	421978	215703	549231	230258	297422	526529	217333	541766	270202	395949	455510	262117	474379	198712	320793	514498	352236	286188	335218	308742	406842	428412	379148	166073	138708	205422	265530	518054	249197	147166	261078	285171
447600	445648	282889	395099	369110	129238	413381	257358	272655	387410	193092	486896	209190	268197	475013	198524	482448	242750	352344	412935	234872	450181	190071	304372	483763	331168	270124	318645	293870	379911	404160	360480	157268	130698	195740	251924	486461	232380	140700	245461	270059
448800	403762	249867	360417	336653	114610	382120	229506	245955	352958	171466	429713	189183	241179	425681	182688	427298	218061	315960	368652	213408	422747	183383	290546	454183	313884	256730	307477	285163	358786	390626	343454	153240	126465	189509	243996	466782	227728	139807	238774	264443
450000	383226	238402	353783	325108	110252	369531	224847	241954	342807	166189	409806	185158	238242	411068	184096	409838	213862	305094	351806	205973	410793	182571	285496	440897	307586	248482	303910	280783	344860	383237	328763	149952	123193	185488	237098	449984	221013	137696	231517	258513
451200	367295	224213	343185	313425	105817	358678	219122	238230	334692	163248	389856	184295	239764	403402	188809	405629	214946	302670	350438	206846	408065	191154	292371	439256	312656	250852	316828	290496	347110	392997	327676	155880	124113	188827	238037	449783	221547	140890	230802	256965
452400	363912	216076	337831	311152	102362	350685	214551	231498	327587	159465	374370	183249	234667	392025	188898	392006	210043	292868	345104	202411	400284	196455	291534	434053	315135	253948	324569	298022	348636	400052	326803	162507	125706	194807	240781	456294	226649	148743	236742	262827
453600	371344	217574	346338	320118	104198	353110	220569	236323	332267	163421	370285	189189	235348	390229	194303	385247	210188	283871	344886	199727	394670	202328	290075	429204	317090	256550	332338	299866	350630	404908	323624	168156	125668	199964	242258	460548	228721	155852	243970	270539
454800	379040	217170	353746	332635	107184	358072	232791	248093	346015	173931	385454	206135	257624	417249	213828	420863	233062	314102	383925	224012	425423	237122	330627	466788	368357	299236	409106	364960	416068	488154	371919	224371	151563	248346	305058	567106	304381	212847	325636	363261
456000	501018	313231	474268	466154	161366	461486	353557	382380	502321	280193	602508	328170	396269	634602	340564	660160	363203	482963	573770	358627	550637	364955	465971	603862	509740	421065	618063	503584	569277	640477	440940	336007	176322	319905	379795	666181	372901	288870	438108	463883
457200	627640	382351	530080	601418	204755	493025	469158	455188	573635	325022	680423	397091	460523	700311	429072	721152	424220	499505	655477	392970	514978	410851	464593	594575	533905	452551	665182	496148	588674	648133	432330	360406	172244	338742	370853	649277	359815	325982	461213	485856
458400	627690	362643	511987	623588	198501	463188	464103	436237	551673	297419	646904	397980	434640	669035	450764	673910	415614	476975	670841	383467	487267	411640	460812	576035	535028	464404	662379	491175	587244	640846	414646	361324	171702	334974	354819	638212	347382	335396	460899	476303
459600	598347	333913	493670	587825	186614	442519	411649	410078	525202	266483	595543	370837	380688	627329	414174	607148	379666	450669	634968	362458	466123	391006	460263	556226	523283	470775	641822	485339	580949	619226	393115	354732	171273	321427	338458	622574	339244	329864	461607	460483
460800	553562	308938	469909	535666	177682	430521	360886	385851	493752	241683	553346	339981	330515	587666	359076	546607	342057	419124	576870	342679	450540	380310	457837	540850	511598	481192	623018	477229	581360	606379	375508	353491	170054	311231	329073	616863	331256	322684	469236	452590
462000	507756	289498	440463	489046	171942	422772	323062	363855	463699	225096	529416	319245	298492	555776	314714	502027	311694	397664	526612	330258	440191	376562	457781	528455	511541	499702	615371	472544	588190	608290	365328	355995	167962	309053	325610	621466	321349	324128	482576	450769
463200	473009	274710	407604	452783	170638	415699	296393	348303	439173	215852	518492	304475	280055	539230	286588	467340	288001	383895	485175	321884	435050	375880	466667	520618	517922	518985	612890	476405	601538	611205	362924	360420	168226	311897	324172	628410	312944	330819	498001	450435
464400	445774	265301	381446	427525	169982	408866	277347	339053	427050	210134	514276	294178	269208	526606	269053	444010	269410	373210	451837	315011	432981	377438	474766	515324	522668	538486	612690	483927	612321	616908	365691	368646	169161	314612	325672	641733	310009	338200	514869	452753
465600	427369	258878	360290	409274	167784	403000	265696	332348	419610	205680	508934	285115	261760	517719	253797	424984	255542	364982	424334	309056	431230	381429	483857	512550	529996	561018	620989	490582	626594	625482	369872	384581	170817	323567	325891	656300	308874	347604	529874	455422
466800	413318	254596	342089	395492	165102	397727	256588	326309	417159	202664	499110	278298	258727	510057	243791	410033	246651	358762	406936	306238	431278	385006	496473	512448	540128	582376	630161	496137	638536	634116	376363	401335	173864	333308	327146	671368	308028	354367	540760	455418
468000	404029	251498	324349	383896	163567	395153	250043	321639	416271	200140	489353	271605	258175	503790	235800	397482	239343	351001	386564	302618	431906	387112	505692	512345	546828	600559	635372	496085	643160	636016	380036	411470	176608	337748	326668	684896	308493	357498	550956	453416
469200	395385	249052	312091	374498	165599	392883	243495	316570	415027	197138	483899	264232	256449	496751	228945	383859	231360	345077	369003	297059	430467	386588	508650	510947	548311	615898	639853	493968	647185	637629	384188	418031	178463	346295	325885	698856	308723	363185	563211	449897
470400	390939	247668	300510	365315	171522	391306	236005	311039	414510	195660	482188	256704	257884	489403	223211	369460	224433	341935	351331	295720	427314	385823	515369	509293	550416	631179	643653	492385	652190	638294	389466	424863	180516	352903	326549	710901	307212	367143	570538	448614
471600	385508	246858	291174	356620	179811	388044	229242	305956	414040	197279	477213	249859	262180	483474	219072	358032	217376	342064	335128	294325	424803	388139	521116	512424	550998	644440	647388	488400	656318	637244	395016	429395	181822	356226	325748	716105	305412	371206	576310	446907
472800	383213	248533	286098	351372	191564	388115	224501	303616	417563	200973	472765	244828	267814	476558	215857	346276	210754	341733	319480	291844	423744	386113	524540	514571	547293	650273	644754	478662	657748	637511	399030	432668	181880	359026	325410	721353	305022	375771	583883	446070
474000	383328	253618	284146	343935	205796	388602	219489	299649	420893	204007	469253	238556	271233	471997	212072	336822	205500	341771	309350	290613	419321	382468	527172	514261	544256	659032	646051	473584	663098	639338	405494	438014	183019	361290	325400	727670	305091	378878	588210	445866
475200	384634	259220	282196	335657	221938	388410	215102	295182	422897	207969	469892	232295	278582	465918	208696	328879	201088	344563	299003	292099	416007	380388	529695	513071	545204	662388	641863	468145	665120	638632	413508	437991	184010	365604	324345	731464	302224	380398	585485	440785
476400	386796	266701	282280	328442	239377	387946	213563	293791	423218	214145	472285	228163	286876	460387	207535	321885	198129	349227	291747	291885	414893	376295	531450	512671	543000	663293	637163	460094	668308	638353	421193	432820	184634	366678	322803	735851	299416	378812	585660	435531
477600	388217	275225	285467	322991	257533	387591	212215	291476	423996	219058	468780	224126	293603	454756	204673	314787	195391	351395	282350	291018	412049	368988	527813	510551	539883	662190	630908	448715	670752	639001	429149	428332	185372	370071	320450	743378	296933	377091	583666	429650
478800	391199	285218	287608	317034	276402	388688	209762	286976	423082	223331	464582	219642	303120	449081	202758	311213	193450	357238	275695	290980	411467	362341	527135	510235	537392	663270	621733	441270	671738	638575	438997	420665	185924	372415	318753	747801	295105	373743	575085	421853
480000	393585	295155	291117	308861	294967	390424	209964	284230	422568	230010	460995	216470	311885	444985	202265	308718	192302	362623	269338	291548	410706	355658	524339	510062	533936	659243	610494	430082	670796	635469	448079	410541	186408	371374	314692	748951	292767	368419	565174	412893
481200	396841	307272	297775	304202	315770	389919	213220	282464	425341	236674	459152	214201	319801	441020	201524	306066	191792	369090	263619	290853	407887	346179	514568	506965	528671	651285	594290	420214	669756	635775	455848	398812	186669	372460	311634	752505	289575	363066	556683	404796
482400	399134	323054	304361	300020	338142	390236	212977	280953	426622	242515	455280	212254	327710	436595	199452	304592	191214	377319	258038	292102	406609	337460	508579	505830	522883	649090	582607	411518	671815	634314	464453	387969	187178	373898	309034	756357	287452	358310	548498	394888
483600	402990	340114	310667	296178	355409	391268	216265	279566	428363	249677	451688	211370	337066	433622	200320	306337	193594	390393	253407	295437	405584	328647	501352	504089	518775	642038	568334	401439	667964	631223	472623	376538	185825	372577	306532	754050	283658	350799	532961	383921
484800	405359	358520	317443	293294	372758	393452	221663	281463	433507	260057	446846	211288	347568	433358	201633	311323	196539	402840	251166	298226	404995	320325	493948	502995	513092	631034	553637	389560	663352	625866	481104	360930	186462	370335	302743	752829	281899	342872	521569	373752
486000	412204	381148	328424	292568	390857	395909	227423	283530	438615	267227	444123	212077	356704	433044	203035	316258	199794	416743	245699	300587	404065	309092	482342	499822	507430	620961	541700	381346	658753	623738	487790	348464	185249	369909	300502	750592	280571	336159	510631	365181
487200	418709	404528	335440	290322	404792	396546	232594	284790	443068	272837	439631	213918	363560	435480	205128	324390	204590	432658	243588	307452	403588	301567	474310	499161	502260	612774	525829	374372	653780	618418	496872	336166	184944	369265	298233	748473	278512	327159	492886	354526
488400	425467	425396	343610	289418	415875	397608	242154	289200	452075	283274	437195	217417	375490	439517	209774	336908	211490	452580	243457	313750	405167	292922	465030	497963	494133	600304	510620	365528	644057	612780	502636	320974	183823	365923	295179	741323	276419	318563	479184	345774
489600	432142	449285	354361	291509	428307	398972	251962	295250	461482	292598	433120	220725	385744	445312	212829	351162	217185	471316	242192	318462	404885	282315	452973	496027	489917	585716	496732	356926	635414	609212	508287	308212	182436	363765	292729	739750	275172	307997	468020	336392
490800	440021	476340	363953	292138	437323	401898	259195	302383	469308	297618	428279	225144	391964	449380	216338	367229	224489	493931	241485	326962	406039	274607	444547	493816	485814	575164	486230	351152	628955	602938	513489	296619	180439	361601	290909	735987	274630	299111	453385	327767
492000	447350	498625	371838	293738	437182	404417	269541	310440	480555	307024	427815	230811	404368	458796	222394	388089	232981	518161	242217	335888	406627	267798	435634	490955	480432	560039	474400	344450	617550	596335	511664	282516	178534	356870	288621	724244	273592	288993	438065	320762
493200	455623	523412	383059	298305	437947	405366	281482	321101	494173	313941	426785	237502	411179	465600	228200	409129	240765	539842	243491	343014	406384	259096	423937	489578	473280	542075	463032	338556	606694	591770	512425	270615	175735	353013	285790	717269	273723	279408	427787	314023
494400	465000	548965	394015	304554	442641	407166	290645	332660	504504	317217	427342	244110	417276	474119	232411	431084	249514	562724	245247	351465	406678	252704	413204	488087	468521	527928	453836	333392	598413	584030	512617	259356	173624	349689	286692	707366	274056	270791	417960	307046
495600	472883	570326	401324	311206	439736	408505	300511	344161	515889	324234	430314	252010	424452	484732	239145	457070	258961	590773	249781	362071	407667	247288	404976	485685	467287	512308	444753	329374	589912	577467	515485	249386	171389	345226	285868	694989	274990	261196	405668	301322
496800	481312	586952	411806	319465	435844	411717	315421	360610	531742	330772	433770	260575	433319	497224	247214	484558	268232	615900	255346	370722	408665	240715	395181	484982	463858	494748	435604	324624	574900	570670	512953	238607	168445	339368	284996	684398	275528	251568	397099	298599
498000	493922	605423	424150	330865	435207	413544	325228	378575	544888	332575	435889	268805	436138	507069	253428	508866	275159	634907	259592	377780	407878	234998	386376	481248	458798	480685	429220	320790	567782	564219	512522	230183	165802	334386	284074	676022	276948	244149	389100	295000
499200	504225	619737	433905	339513	428692	417025	335252	394066	554688	334656	440573	277096	442177	517990	259993	536924	285136	661753	266250	389603	410279	230364	379440	479149	457840	467661	421730	318985	559417	558130	513976	222194	163522	329368	283905	664511	278033	236304	378347	292715
500400	515674	626292	443781	350997	418963	417659	348181	409032	569191	340035	449240	286200	449369	531018	270370	564945	294969	684607	274068	398093	410665	226388	372770	477363	454898	452000	415652	316603	548034	550826	509682	213320	161029	323163	282715	653205	281099	229463	370559	291644
501600	528519	634651	456642	363280	411260	419089	357069	430106	583444	339385	460945	295939	452492	539800	275249	589795	302617	698465	280865	403382	412565	221716	365758	474783	452944	437610	410281	314800	538487	544703	506581	206435	158593	317215	281431	643937	283756	223462	366097	294704
502800	538575	643244	464456	373654	403747	420440	364613	445422	593214	338038	470057	305290	457176	547442	282431	613518	310654	718030	289384	411074	412582	220580	360850	473702	449238	425486	405448	314644	532930	538843	504936	201237	157332	311581	281462	633397	285830	217671	358937	296066
504000	548579	643788	471011	386063	392785	421814	375293	461285	604216	340871	481824	312062	463408	557615	290050	637734	318988	733320	299527	416794	414884	218044	355057	470390	447884	412524	400579	313979	525442	532228	497660	194972	154531	305654	280907	622792	289071	212716	355086	298809
505200	558612	639625	481694	399705	383414	423657	383018	479082	613407	338266	496286	320069	465670	565024	297072	655640	324924	737842	308318	419208	415930	214529	349360	468350	445737	399686	395967	312664	516638	528940	494163	190444	152508	300413	279665	613924	291852	208588	352319	302690
506400	567157	637596	488801	411612	374156	423649	387984	492861	616231	334970	509642	326267	467003	568021	302636	670678	329906	745252	317025	423992	416234	214226	344135	466818	443608	388271	392197	312993	510978	523820	490345	186699	150312	296412	279712	605748	294718	204587	348448	308987
507600	572592	627209	491465	420159	362519	423579	392520	508291	618795	333582	522866	330512	468875	574913	309550	685854	336006	751646	327742	428024	418106	213342	340232	463494	441831	378400	390215	313952	504184	517897	486642	182976	149029	291906	280701	594554	296052	200970	345910	316186
508800	578712	613142	497082	433135	351836	424037	396700	522308	619602	333538	539754	334347	467694	580267	315392	698084	339588	752135	338700	427283	420400	213369	337476	462751	441713	367877	388320	315108	497630	515486	481186	180681	147184	288411	282198	585944	300541	199478	345895	323069
510000	586633	599004	502499	444407	340485	423689	399659	532646	619489	329558	556874	337838	462446	583109	317023	702089	341777	744144	348488	426656	421853	212016	335974	461688	441386	359545	386135	317648	491570	512500	477568	179793	145851	284456	284070	579004	303042	197992	345545	331257
511200	590436	584649	504002	451443	328492	422188	399866	537457	613182	324906	570720	337757	460213	584360	319685	709135	344988	739578	358019	425837	423432	212703	334380	459459	440551	352451	384163	321889	488693	509952	473983	180668	144501	282332	285430	572366	305270	197140	344327	338832
512400	591769	563334	500508	459388	317531	418177	400109	543863	608418	324250	586545	338504	458651	589868	322854	714695	345916	733374	367272	422368	427796	213888	333362	458842	441386	345309	383738	325673	484716	508504	468556	180764	143704	280044	286718	563863	308814	196687	345332	348479
513600	592936	545306	501590	466953	306393	413943	400074	545680	601220	319172	603736	338274	451284	591097	322738	714268	345255	719284	374376	415813	429146	214262	332235	459030	441812	339902	383537	331300	481295	506928	463192	181738	142985	277380	289156	558526	313205	197030	348523	357520
514800	592158	529919	499590	471175	295738	407637	396879	544348	591392	312545	617351	336362	443013	588332	321149	709774	344134	702543	382360	412657	432337	216302	331158	457994	443596	335455	384733	337690	478451	505697	461779	184771	142341	277402	292575	553255	316759	197950	352554	366503
516000	585965	510595	493484	472074	284815	400377	393954	543176	580342	308479	629430	334613	438732	591373	320688	711033	343798	688669	391237	406936	433908	219562	331321	457551	447020	332828	385590	344774	477170	505932	457762	188491	141693	275057	296010	547223	318642	199257	355941	377860
517200	578372	490627	488892	476877	274165	395022	389960	539314	571784	304919	641607	331990	430543	591304	318831	705240	344464	670267	396785	399517	437272	223509	331608	456076	450127	329746	386798	352390	474887	508986	452127	192576	141852	272694	298919	541704	324648	201788	361374	387365
518400	571045	473645	485430	476850	264697	389497	384370	530570	560874	297313	651904	329015	419179	591033	313138	695612	340478	646925	402475	390293	440660	227772	333823	453416	452780	327268	389709	361132	474862	510287	446223	198654	141854	271895	300775	537489	328193	205053	368244	398463
519600	562582	455957	476603	472657	254453	381856	378502	519350	546954	290975	657118	323913	408849	588418	308519	686372	336086	628905	407676	383033	444448	232625	335797	452034	456328	325037	392943	369848	474580	511058	442593	204638	141257	272517	303767	534446	331924	209304	375474	408308
520800	551853	437934	465625	465123	244138	374155	370300	512723	534488	285943	664743	321478	401096	588982	305681	678510	333174	607981	412943	373354	447620	238488	337797	451304	458604	325070	398621	379810	475695	515584	436912	211996	141548	272280	306048	530290	336607	213863	384278	417709
522000	538133	419529	459611	464245	234002	366543	363608	502295	521230	280726	674532	316438	388813	589296	301548	667657	328747	586381	416942	364351	449261	243511	338912	450613	462702	325654	404951	389695	477194	518342	431106	219990	142354	272221	310323	525547	342436	220404	395537	425703
523200	523870	404032	449533	458342	225612	356398	355560	489437	508237	273272	677795	311058	377747	586145	294592	653618	323404	561778	419034	354080	452230	251038	342102	449313	466095	325637	412374	399740	478973	521365	427206	229536	142366	272165	312720	525253	347622	228616	406967	435210
524400	510454	387330	436085	449402	215815	347971	347652	473826	493090	267278	676446	304885	367070	583655	287720	644653	316616	543023	419604	344623	453920	258482	343845	448767	470111	325778	420893	410408	482014	524400	424159	239979	141978	272137	315572	523357	350581	235647	418729	442128
525600	494815	371765	424521	443364	207813	340668	339322	462961	481579	262406	678425	300515	357882	585745	281845	635318	309283	520668	424077	334451	456727	266191	348745	449282	474456	329005	430993	419666	484552	528001	422635	248932	143751	272024	319414	523438	353826	244918	432181	450295
526800	479040	355573	412585	438575	200708	331933	330612	448938	471181	256803	674604	293517	348057	584806	274608	620974	302728	499837	426963	325075	459952	274350	350487	449828	479619	330754	441165	427122	487136	532789	418930	260094	144382	272658	322956	522158	359098	255579	447683	457886
528000	464977	342323	402944	431193	192861	324939	321601	432850	458028	249430	671950	288955	338177	579979	267413	604457	295865	478632	428911	314676	461868	281088	355176	448792	483404	333187	453077	436403	490741	535034	418531	271050	145175	274800	326290	523705	360902	264854	461920	465331
529200	450494	328432	390109	420647	184940	317123	311769	417852	446670	242351	665281	283608	329669	577118	261207	591769	289778	462260	430354	305588	462957	288995	360164	449229	487185	336779	468449	444416	495874	538838	415507	281868	145956	276578	329887	524008	363057	275528	474333	470816
530400	436645	315293	378689	412067	177702	309834	302666	405480	436456	237633	662156	277984	320204	576653	256646	579310	282711	445061	433344	297480	462658	297233	365884	449938	491970	341920	481814	451338	500440	545746	413185	290687	147744	277064	332852	524098	364148	286625	488300	477876
531600	423523	302130	366894	405275	171268	304821	295782	392983	427674	232201	657751	275108	308793	573548	250042	564232	275660	429729	431083	287925	463514	304559	369469	450419	495850	346371	498599	457525	505686	549843	408562	300327	148437	278739	334938	525720	365972	298444	501789	485374
532800	413199	291973	357224	396060	165673	298928	286105	378819	419181	224962	650337	271155	299639	567302	243851	547072	267000	413169	431030	280340	463963	311999	374873	449049	501550	351078	515740	463787	511602	555546	406218	308830	149703	281728	338308	529880	367441	311707	514292	492653
534000	402704	282200	346872	385703	161020	294332	278080	366860	408905	220296	641335	268082	292430	562808	238562	535199	261820	402569	430788	273742	464036	321041	380471	448558	503794	357932	531385	468610	520198	560181	404258	318612	150604	285495	341742	533125	367018	324826	525459	496792
535200	393418	272096	336215	377167	156924	289953	269752	358229	403856	217395	631044	264420	285945	562046	235140	521948	257085	389323	430956	267326	463096	328437	388143	448528	508425	364772	546686	473087	527261	565511	401542	323851	151779	286490	344758	534364	367794	339234	536392	500188
536400	385504	263317	329229	370936	153296	285255	263069	347966	399045	213504	624166	262519	280348	560119	231082	507524	251255	377992	429694	261073	462071	335063	392289	446002	511729	373256	559918	475188	534138	571142	398499	329317	152909	290093	347458	537450	366527	355371	546757	503483
537600	377653	255901	323819	365381	151128	282871	255447	338485	395898	209450	615241	259540	275009	556747	225915	494316	245735	366943	425202	256804	460232	343219	397475	444103	515244	381660	575357	478548	545102	575672	398054	337129	152710	294407	350365	541784	367155	371846	558244	506498
538800	372770	249111	316838	359831	149881	281397	249395	329877	392010	206760	604777	257466	272070	553940	224292	481518	240496	358383	424004	253076	457925	349398	401694	442601	518267	390784	587074	478926	554979	578428	397631	342988	153519	299088	351799	545396	365342	390715	564060	506097
540000	368469	242960	310909	354714	150870	279679	245481	323925	391793	206283	598188	257154	268612	553952	221481	469454	236181	351277	421756	250553	456600	357012	406584	443143	521274	399203	594588	478327	564476	583086	395957	346269	154375	300658	353903	548608	363240	410526	571504	506171
541200	364655	237613	307806	349931	152788	280432	241233	318636	392123	205815	588934	257956	266281	553058	218758	460842	232442	344637	417886	247076	452318	363185	409469	440220	523528	407279	602988	477448	574935	588597	393094	351477	153569	305749	355016	552035	359840	425390	577883	505929
542400	363905	233228	305299	345014	156230	280800	236980	312289	392040	205616	577886	255754	264680	550316	216960	448618	229289	339417	415376	247180	448635	371313	413999	437110	524816	416904	609500	477276	586964	591544	392523	358275	155026	310819	357970	555618	355221	439927	581598	503446
543600	364205	230334	301682	340380	160396	281905	233834	308593	393305	206795	571322	256374	267346	550289	217389	436873	225874	336947	412993	246802	445101	378444	416181	433422	527060	426425	613727	473756	600246	596627	391547	360312	155574	314784	358265	558786	349535	455418	583055	500721
544800	364522	227476	299233	337927	167152	284542	231980	306554	397646	210740	566230	256901	270019	552368	216254	427153	223345	334153	409978	246610	436326	383754	417480	430808	527954	434290	615493	469158	607161	599219	388474	362111	155340	316683	358684	562554	345224	471066	585140	496260
546000	368067	226912	300685	335562	176350	287794	230024	303215	400675	212914	561433	258437	273595	552858	215992	416910	220638	331993	404589	246163	430221	390144	419795	426260	529693	440770	618265	464701	619156	603505	387080	365181	154611	321856	360153	566137	340041	484264	588107	492072
547200	372098	227546	299528	332612	185802	291490	229122	300850	405234	215603	556570	258029	277162	552149	215688	410234	219943	332479	401528	247984	425390	396032	420171	422597	529923	447900	621116	459486	630278	605026	386004	367202	154607	325286	360042	570897	335910	493453	583730	485728
548400	375183	227863	300476	329620	196009	295878	229692	300019	410177	222048	554703	259602	283945	553673	216257	407000	218237	333836	397200	250520	419075	401072	419334	418446	530660	453352	620652	453126	639179	608028	383653	366360	154797	326939	358431	572600	331833	502740	579647	485985
549600	380354	229926	302641	329274	210720	301237	232484	299958	416462	226748	551638	260542	288285	556250	217530	402620	216913	335139	392489	251285	413612	404634	418226	413472	528254	456911	619352	444041	647218	610022	382176	364807	153715	330010	356634	575445	329032	510067	576202	482614
550800	387260	233690	304873	328350	224563	307878	232831	298780	421904	231262	546474	260851	294127	554734	217724	398524	217679	336770	386180	253506	406442	407078	418187	409270	527776	460796	622129	436671	657410	611194	380868	365740	152891	334392	355819	577740	324070	513374	569405	476549
552000	395116	238150	307850	328178	239349	313688	235379	298108	426383	236950	543972	261223	301275	554439	219443	397563	218253	339887	381054	257454	400187	410632	416883	403321	526335	464100	619453	429803	662738	611965	381233	362436	151658	337650	355536	579308	318956	517313	559824	468835
553200	404080	244191	310831	328691	253819	319848	239110	298238	433359	245257	541685	261520	308722	555991	221855	394894	219617	343708	376614	260490	394191	413137	415251	399081	525024	463538	616987	419320	666598	610413	379865	356296	151014	339351	353986	580627	314377	520756	551329	460893
554400	411542	250666	314744	327120	271554	327026	243054	300982	438410	253388	538879	263338	316343	554759	222580	392286	221174	346706	372642	262228	387839	412219	411337	393804	523028	463934	611191	410069	670335	610432	379595	353471	149608	342840	351862	581775	309599	521951	544267	453636
555600	417412	259566	319783	327711	288838	334864	244552	301063	441565	257846	534022	262575	321771	552546	224480	388817	222588	350653	365238	265670	381416	413079	410853	389221	519109	463665	608055	400212	672699	607268	380576	349490	147942	345164	349351	583452	304176	519604	533252	445615
556800	425137	268323	323209	327645	305223	342542	248217	302044	443499	265800	531533	262500	329473	549735	226165	389071	225084	355583	359461	268906	375905	412118	408228	385050	515247	462820	600861	392111	675446	605317	381334	343524	147014	346074	348770	582795	297510	515505	520831	438248
558000	432054	277665	327451	328889	321909	348628	252901	303972	446109	275715	527060	262196	335659	548868	229535	388942	228289	360404	354618	271774	370356	409805	405392	379060	512312	458819	591374	381552	674528	601877	380427	335813	145044	347581	345537	581276	293218	513811	512223	429072
559200	440764	289959	330793	331463	339814	355605	256171	306356	455065	282182	521255	261250	341652	546658	231952	387786	230687	365438	351140	273094	362729	404878	399659	373670	508128	454446	582541	370961	677354	599982	381856	330088	143197	349225	342820	579511	286378	508069	498116	420407
560400	447186	301722	335352	330478	356279	361877	258682	307711	458660	287421	515492	260734	346964	542438	232544	386548	233760	370481	344454	276922	357343	402400	396312	368870	503984	452854	575730	362964	678815	598148	384164	324850	141348	350483	340487	578840	281458	502523	485189	412865
561600	453436	313812	338798	329713	369581	366321	262361	310153	460832	297001	512648	260522	353982	540446	235434	386717	237192	376338	339930	281148	352008	399692	393359	365298	499422	447879	564892	353602	677170	594302	384676	316245	138576	349749	337574	575447	275759	496146	471675	405050
562800	459336	325767	345428	331479	383863	372667	266348	315183	464474	305356	507154	260695	360094	539325	236628	385844	240073	383370	336746	283078	347507	394764	389172	359973	495288	440351	553543	344828	672872	590500	387605	309298	137404	350311	332666	571565	271967	490867	459973	398435
564000	465345	341096	350981	332908	397587	375186	267707	318830	464142	309404	499905	261278	365729	535181	238135	384139	241553	389672	330692	287039	341573	388629	382571	354214	491318	436306	545795	336576	669339	586563	387846	302490	135501	350418	330372	567443	267735	481963	448153	390820
565200	470137	355469	355006	333004	408118	380072	268838	322745	464092	314489	494824	262505	371932	532098	240176	383409	245270	396956	326835	292481	336966	383468	375648	349707	485665	429522	535095	329181	668590	581300	388785	295068	133278	349923	328424	562259	263135	471460	434693	384116
566400	472508	369096	359985	332134	416169	383480	272434	330035	465810	323173	488152	265066	379316	531464	242596	385369	247910	406477	324494	297616	332760	378497	372355	345668	482705	420376	524424	322825	661151	577986	388827	285224	131760	348146	325470	555697	260272	462297	421738	377575
567600	478653	384382	368595	332336	423608	385356	275196	338377	469859	328340	482570	267138	386000	529835	244440	386533	250820	415479	320376	300517	328160	369814	364705	341155	476960	413601	513013	314710	656612	572475	401414	277914	129288	346562	320506	551949	257900	452835	411021	371082
568800	481905	402121	374806	333300	431952	387482	275664	346698	473287	330018	474656	270261	392210	527574	246948	386532	253965	424736	315904	307432	325571	364080	358918	336002	473608	404064	505585	308439	654004	567442	411518	270713	127521	345560	317810	549194	255756	440096	398897	364728
570000	485150	417300	378429	333250	437102	389009	279121	357597	475338	336722	468920	274496	399922	536126	249097	389673	256848	437168	313023	313308	322752	358146	353485	332037	469952	395153	494412	302966	650724	562987	418861	263287	125405	342715	314578	542058	253215	429313	386981	358813
571200	488672	431045	384605	333228	440898	389959	284061	370887	480713	343262	462470	280305	405839	529476	250607	394320	260070	449138	311917	319116	320654	350866	349976	329058	466568	385776	484613	297766	641882	558464	428542	254970	123851	342140	312069	537800	252547	418773	377557	355425
572400	493725	446665	391438	336230	442443	392164	286894	385460	485804	344767	456289	286794	411371	524464	253324	397655	262356	460705	310884	325995	318293	341964	344136	326177	465436	377495	476443	293326	636972	552894	436653	248172	122092	340829	309817	532161	251569	407198	369153	352139
573600	497500	463435	395133	339135	439100	393423	289230	399558	489678	345679	449958	293512	419702	523344	255490	404377	265964	476233	309766	335763	317176	336048	340104	323357	460901	368882	467527	289833	633393	547627	446548	241794	120458	337794	307711	524146	251190	394005	360018	349047
574800	502032	477086	400026	342051	436569	393908	295431	418440	494842	352455	445576	302247	429878	524378	260208	411048	269878	490949	310597	343812	316719	329020	336665	321016	458515	359114	458524	286763	622739	542483	451982	233804	118792	334066	306485	516768	252322	387707	351862	347778
576000	506280	489897	405706	347577	435429	393859	300967	437738	498954	354246	442583	311696	436247	519298	263530	418746	272280	503985	309969	349387	315823	320382	332397	317763	455484	349737	452164	284396	615935	536835	457235	227783	117276	332253	304438	510089	253588	377560	345959	347410
577200	509793	503141	411703	352656	434986	395482	304620	453543	501898	352735	440441	321052	442176	518036	266306	426374	276361	518915	311484	360642	314928	316269	329107	315778	453785	342519	445630	282248	610380	532429	464058	222168	115681	331739	303765	504630	255991	366019	339838	348885
578400	514013	510319	415898	358413	432904	395187	311875	475230	506668	357055	441404	331375	451245	518227	271929	439225	282105	535582	313580	368853	316369	309186	326363	314956	452583	333915	438836	281520	600427	528022	467231	214402	113948	329336	302680	498115	257002	356834	335079	350772
579600	518058	519308	421766	367314	429553	395515	319360	497883	511936	357265	442123	341610	455476	518486	275585	448228	286695	548058	315480	375368	317132	302174	322729	312518	450514	326498	436830	279951	591009	524310	471888	210156	112812	325338	303000	493424	259328	347273	330977	353125
580800	523680	529990	428222	376449	427259	396105	324768	516370	514940	353308	443580	350978	458281	515199	279424	457220	291175	560587	319381	385894	317404	295991	320534	311148	449059	319824	429923	279675	586644	520190	477162	205935	112289	322308	303556	487388	261142	337173	327335	357328
582000	528612	534082	432155	384374	419998	397236	330991	535782	515765	353186	445924	362080	466383	513866	285655	470043	297340	574771	321777	394449	318553	290589	319226	310970	448419	313354	427049	280763	581183	517142	483030	200831	110354	320023	303163	479002	263803	327866	325025	360337
583200	534591	537841	438888	398168	413198	398106	338046	558576	517992	352870	452975	371646	470090	512868	294094	481377	302910	586774	324548	400174	320904	284276	317759	311080	448134	308549	423845	282383	573638	515139	486455	196994	109823	316929	303858	475838	266544	319295	323250	363203
584400	539576	539740	444968	409907	405367	399254	343388	576798	519671	347783	461090	379474	471014	510746	300497	489296	308353	593034	329486	407178	328292	282579	322260	314636	458234	311258	428736	289419	582120	526255	507557	199230	112556	324969	315480	488674	274875	316575	327903	373149
585600	546700	538616	457943	421191	386810	410827	348991	574440	522876	349042	469506	387752	473642	509340	311546	499377	317872	584313	342673	404787	350013	280816	334758	332980	476129	322256	440902	298270	595013	543523	533531	201057	115518	340779	329048	511065	280110	309687	332238	375178
586800	550185	526594	461763	427668	354462	419828	345413	555398	516035	339893	473034	387606	455709	496473	312471	500227	317979	553020	352330	386121	364122	270088	338214	342903	480449	327933	440288	298823	594501	538383	545556	197428	114915	346829	333417	521379	277846	292823	328843	365609
588000	538189	484701	454148	420295	319545	418316	332990	525323	493597	319945	463730	371449	423672	471184	302370	486428	308053	512347	348070	356952	365323	253746	331073	339681	470918	322681	428671	293103	576568	519324	538892	187778	111763	340382	327373	517766	269751	269528	314587	346456
589200	508983	432459	437160	403867	286088	407273	313114	489250	458703	293282	442647	347289	391070	436989	287610	460596	291333	473140	332388	327112	357814	233846	317632	327268	452542	310022	409314	281230	545273	495082	518618	173485	106298	324944	315615	500051	256642	244402	296000	324551
590400	474845	382128	412803	380254	256815	389995	288708	449276	419721	268564	415826	317876	357710	398185	270003	425045	269109	428899	308235	298250	341989	213080	300302	310350	428166	291757	383577	267522	507550	467896	486988	158245	99711.2	306076	299800	477867	241216	219322	274886	302228
591600	441787	338787	390727	357308	231710	369596	265990	411314	383689	244847	384249	287612	325504	360461	251918	388578	247145	389634	282147	270341	322817	191991	280548	290324	401244	271434	356784	252852	470505	439746	451816	143984	93295.2	283475	280081	449820	225840	195224	252870	281157
592800	411628	305672	372895	336509	215600	351294	251137	388423	356710	233207	365845	272046	313208	342098	249905	371325	241952	377574	267375	267239	312272	183850	275872	279084	396138	261919	351758	253073	454056	439864	437470	139571	92864	273129	278353	439500	225760	189862	244321	275848
594000	403664	299251	375320	333905	208436	343567	247686	374516	342135	224508	353891	261090	306386	327801	249340	358253	236620	367700	259503	261520	302740	175360	267936	269947	385478	251775	341902	252302	438529	435836	425155	136774	91956.7	266982	277166	432464	227939	187159	240879	277297
595200	406759	302465	385974	343112	212509	344858	256833	383087	342952	227149	360172	265093	313489	328858	256795	358817	239583	365188	261624	260189	295772	169273	260278	263976	376270	243695	330846	249682	424853	426720	413267	133642	89835.2	259650	271440	423638	226018	182282	237318	277734
596400	412583	304805	393865	353249	214823	347707	263772	399552	348135	235728	375666	272036	332719	339158	273770	375008	251993	381316	276147	270882	296815	171303	261360	263930	375592	241273	328168	251435	419109	424103	407758	132386	88250.4	257462	267645	414059	222676	178101	234351	276558
597600	416317	302552	398564	361415	213085	347334	267866	408412	350170	239217	386987	276485	341982	346296	289823	388490	263372	399453	293306	283128	297381	174451	263577	265771	378606	241312	330423	258116	420754	429039	410362	137145	89453.6	261353	269964	412831	226211	180568	236045	279640
598800	428674	303897	406747	372299	213379	349353	275196	423106	355552	245813	402258	283020	356738	359196	307947	411833	279694	429991	316284	308870	307171	186782	279283	277498	403513	255697	359805	291521	458567	476539	455590	165375	102739	300763	320528	469561	286786	240329	297105	363060
600000	569870	479652	558904	542675	335573	446307	435927	713915	529426	394965	668460	495163	557261	581735	495479	689067	453226	699427	486751	526790	389911	279239	359924	350925	505240	313527	454583	388487	577287	554038	525971	228331	117311	348657	375260	503820	352391	309981	377648	457734
601200	737959	633197	646599	699789	450133	471043	551654	921316	638294	477257	812595	584266	632812	684980	560238	794034	512058	793926	561839	593489	370428	296413	335905	335792	472751	288012	431878	383175	548151	518184	482165	234610	108278	333930	349334	456917	340295	321173	371096	464653
602400	754476	636018	642064	720848	456661	440783	560349	926738	637885	471418	857850	576490	627702	677599	567210	808821	509802	786339	580869	593345	349236	293481	314962	319835	445333	270974	416190	370903	515673	498920	450218	232081	103619	320660	331177	430078	321764	317065	357738	449692
603600	745481	612797	636740	714279	436474	433192	538270	905050	630486	454958	867832	557795	602660	662526	562642	803727	491426	759401	569063	576721	333776	286790	302211	307739	422891	260308	402838	361263	494363	481719	427811	224762	101274	306922	316639	411056	307145	303966	346269	433089
604800	739373	583511	629374	702809	411606	439888	510243	876381	624040	431338	859567	533151	568196	652992	548630	790782	467401	731016	552185	557012	322471	277534	295423	299148	407543	253465	391785	354522	479913	468968	410214	222935	99014	294344	305466	393898	296970	290472	336059	416296
606000	741656	563320	614900	692682	396122	449564	485461	838663	617730	411316	869179	511808	538148	654394	531797	780902	448611	710795	546754	539987	313719	273057	291868	291745	397528	247439	383294	352826	467537	454159	397638	224990	96969.6	285312	299543	379012	289575	281482	330663	406121
607200	745397	550418	602945	680410	386098	456494	471409	805993	617227	396891	894141	495928	522924	664525	520889	779434	439502	696463	547426	523732	308110	271864	289949	282765	391125	243019	377490	355568	458503	442029	389771	227503	95033.2	278924	296038	365922	286820	276232	328964	398027
608400	738843	538421	590458	673232	377021	459980	460855	781954	621153	388520	927759	485279	514740	681176	512688	785484	432349	681336	549802	506291	304042	272042	290439	276498	386638	240580	376595	360936	451012	434479	383724	228852	93651.6	273604	294875	357172	286828	276128	332764	394135
609600	735057	521767	581045	669547	367948	460466	452151	753046	625238	383086	955294	472039	508114	696906	500344	783758	424732	664285	549801	488014	300998	271941	292626	269841	383751	239260	379762	365310	449023	430524	376840	233263	92035.4	269634	294461	351937	287097	280355	339520	392308
610800	725577	505054	572840	659742	358177	461112	443560	720898	623690	379106	967067	462033	500629	708970	487441	775552	415864	651120	549495	471717	298252	276236	295676	263960	382384	239750	383807	368318	447540	426390	373632	240255	90952	266828	294793	347331	287578	285878	347375	392391
612000	715169	489825	560472	647989	349130	460210	438313	696532	623098	381044	976276	452032	494095	724267	474513	773818	408270	638351	549195	457539	296105	279905	299015	260203	381178	242028	389079	371580	445723	428185	370600	245232	90325	263445	296586	343092	286872	292673	353147	392537
613200	703789	474690	545313	637146	352365	457483	434252	673537	619698	380615	986900	440273	487363	739809	461967	767996	398338	624316	547848	444951	295431	283005	302843	258288	381677	244402	396015	372062	443050	430130	364810	248715	90126	260000	295725	339585	284847	302522	360983	391225
614400	694698	461074	531933	630743	344408	455330	426869	647730	616531	377914	995861	428544	479042	754440	446822	759358	387560	609438	544767	432806	295405	286927	305362	255613	383265	247864	402851	372349	443567	432570	362433	250367	89967.1	258028	297452	337272	283562	313344	366508	391933
615600	681262	448422	515996	615605	341360	452594	417828	620922	608694	375549	999217	418049	470370	760317	433516	744702	377255	595988	540577	422441	293442	292947	308677	255317	383189	255464	410078	371398	443693	433712	358649	254961	90080	256691	298596	334615	282082	323685	372190	391491
616800	669586	436374	501694	598832	334772	448834	408905	599585	599277	373614	1003480	410083	465175	763744	423306	736972	368513	582726	534626	412452	292369	298522	312241	255121	383569	259514	416732	369920	446017	436758	356257	258161	90120.4	255461	299338	331502	280909	335008	375765	390800
618000	660330	424445	486997	588193	330068	445492	401891	584654	594182	369243	1002340	403094	458834	765155	411664	728518	359483	568118	531599	401446	291867	304401	314294	254493	386260	264314	422534	368082	448076	439770	352820	259272	90094.6	255172	301630	329130	278739	348700	381178	390700
619200	650546	413154	473580	575683	326003	441116	393176	564988	585857	365357	992229	395122	452252	763920	399717	716015	349120	554328	525844	389470	292888	311296	315934	255050	389390	267759	429688	365268	451939	443680	350703	261484	90700.4	254916	302851	328360	275982	360671	386685	391181
620400	640612	404986	459797	563208	322968	438668	383577	542634	574690	357940	972479	387362	444789	754694	387603	696765	339409	538294	519531	379656	292985	318847	319082	256753	389953	271722	435153	361764	458336	447018	347390	263093	91330.4	256256	304460	328872	274374	370978	390939	390352
621600	627654	394846	446390	548758	319789	435319	375312	520991	563333	353692	952497	379477	439178	749133	378009	685180	331866	523071	513763	371520	291680	324889	322552	258243	392332	276130	440897	359728	464955	449230	347291	265015	92520	257315	306535	328677	271654	381795	392042	388354
622800	616760	386496	433490	535648	315904	433336	368441	505386	556549	349718	933856	371929	432210	742054	368857	670995	323765	506238	506595	362781	292000	332057	324605	260502	395520	279540	446888	357028	471961	454007	344111	265381	92794.2	258822	307864	329590	270147	392407	395662	388762
624000	608061	377981	423690	525576	313539	430536	360763	487896	547520	343085	909791	364475	424990	731358	357309	654306	314590	497464	498491	354330	289330	338675	326416	261536	398058	282954	452568	353013	479295	456653	341195	265632	93465.6	259981	308261	330187	267838	402862	397998	387619
625200	599050	370666	416264	514410	311896	427905	352774	466565	535495	335560	882100	355947	417819	716670	346389	635787	306220	487927	490044	345552	287975	345191	328880	263307	399395	285899	457429	348738	490029	459920	341240	266184	94912	262768	310465	332362	265602	412231	398214	386228
626400	591310	364818	404957	501245	310340	426475	346023	449850	524820	330650	860134	348923	411233	703946	339940	621377	302753	478135	482825	338693	286752	352154	331081	265894	402756	289474	461164	343837	500901	463088	339706	264848	95702.4	264601	310421	333215	264117	420158	396818	384761
627600	583818	358787	396525	490418	311523	425378	340912	435457	516908	326635	836878	343087	405128	692608	332396	608102	295494	466209	474813	330822	286439	359210	333193	267233	406458	292592	465228	339421	509411	467019	339514	264583	96513.6	268186	311614	335773	262082	430368	398804	383400
628800	576124	351641	387946	481155	311269	424081	334526	419645	507827	320474	811112	335433	399195	674998	323698	589117	287366	456719	464332	325859	285565	365204	333982	267975	410500	294993	471118	334283	520629	471722	338616	265350	97097.5	272626	312623	338762	260997	439897	398034	383467
630000	570180	348098	380450	468990	311548	423856	326916	403760	497355	315597	781450	326690	392958	658432	316080	573094	282448	450275	454884	320307	284608	373050	335286	269246	413792	297743	472698	330139	530888	474672	337685	264986	98634	277103	314281	341228	259327	450007	395500	381897
631200	563044	342791	373537	455936	312594	422326	321905	391514	488663	314018	756514	321029	387909	644869	309926	559815	277224	442704	446319	316704	283113	380313	336115	271298	418130	300280	475275	325325	541414	480208	337548	264138	99370.8	279846	315322	344548	257805	460245	394364	381450
632400	558443	338980	366469	448308	315490	421430	317187	381638	482512	311095	733149	314808	382772	629373	303816	546729	271649	436656	438606	310138	281934	387713	337240	272547	422229	301434	477764	320557	549622	484460	335358	262347	100016	284407	314718	348224	255808	469956	393549	380663
633600	554897	336194	361179	439590	318510	421034	311599	370191	474408	308018	708335	308240	376964	612443	296993	530508	265752	430388	428804	305505	280426	394491	338107	273564	427461	303325	480874	316468	560757	489094	335206	263248	100424	289643	316133	352999	254251	477788	392243	382801
634800	550816	335878	355182	429427	320811	419164	305634	359522	467131	305756	679702	302058	372693	596860	292383	516822	261285	426092	419611	301869	280191	401557	340867	275608	430670	305284	480772	313478	572245	493110	335992	263036	101450	296533	319130	357812	253376	485829	389744	383500
636000	546500	333760	350655	419526	324274	420032	302111	351003	460488	306750	659494	296964	370535	582700	287946	505810	258949	423963	411207	299162	278970	407549	341431	277531	435393	305926	482579	309890	581682	497298	335767	261081	101764	301561	321437	360865	252312	494288	388630	383853
637200	543179	331341	346844	411479	329395	418484	297335	344158	454569	305447	639104	292510	368228	569393	282318	494605	254957	421339	400794	294850	276819	411737	342559	278600	439722	306800	484270	305593	589265	500594	335236	260846	102664	307603	322221	364985	251484	504129	386211	383773
638400	541387	332137	344159	404440	334507	415893	293369	336734	448772	303952	616434	286971	364569	555118	277284	482778	252084	417858	388019	291669	275662	415848	343012	279418	444100	308474	487765	301545	599090	504143	336426	260913	102548	314216	325476	370277	251250	511513	384861	384672
639600	536287	333508	341642	397764	338205	415440	290388	331301	445501	304228	597126	282388	363756	541648	274108	472491	250238	416186	377906	290189	274703	420570	343398	279673	447083	307890	487738	299191	606856	507958	338575	258790	103127	319379	326995	375048	251382	517677	381064	385698
640800	530897	333346	340651	390713	343932	414292	288536	327661	441742	307010	577908	279092	361915	531675	270089	463545	247183	416835	368082	289117	274414	424193	344080	280332	453410	308475	487377	296524	610334	510853	341148	256835	102808	324832	327811	378526	251462	526122	379764	386727
642000	528822	336701	338876	384513	349454	412096	285239	326149	440200	308981	558896	275707	360859	522158	267687	456289	245219	415106	360072	287725	273028	425963	344156	280414	458050	307666	487340	293134	613407	513531	342835	255210	102415	330232	327571	382727	253029	534236	378930	387646
643200	524429	340020	338417	378028	354831	410760	280981	323598	436115	306339	540439	272469	359719	510126	265272	446944	242784	414915	352187	288257	271829	429966	343306	281066	459848	307860	486630	290665	616589	515528	347123	253864	101830	336296	329748	385954	252988	538000	376692	388656
644400	519834	343135	337511	372371	358642	409479	279080	322888	434306	308203	526361	270437	359485	500283	263516	440143	241933	414798	344321	288412	270731	430567	344797	280782	463058	306595	484844	289522	620198	519655	350313	252820	101928	337851	331065	388332	253168	541438	373141	390476
645600	515487	345601	337919	367614	364574	408423	278959	324805	434227	310039	512038	269792	359826	492362	262417	435729	240097	417011	336641	288769	271983	431220	345073	281662	465781	305294	484033	288587	619469	521313	353135	251492	101695	344397	332101	390441	255345	544506	373235	393343
646800	511876	349146	338610	364125	369614	407338	277300	327335	433861	310703	499844	269132	360539	483733	260276	429372	238395	419136	329872	287772	271813	429559	343588	281098	468288	302666	482840	286332	620495	523579	356055	249516	101038	350033	336951	392533	256324	543848	371777	394609
648000	505432	354467	340498	359997	372009	407200	274473	328176	433410	308395	487092	267445	360664	474622	259771	424796	237600	420534	324083	288891	271129	428019	343841	280853	470196	301761	481641	285253	619905	523307	359739	249245	100706	357209	340538	395637	258227	540754	369589	397713
649200	501508	357339	341023	355940	376358	406985	272911	331391	434400	309214	475530	268831	361123	469508	258096	420632	237024	424824	318700	290272	270351	427461	342537	280288	472665	299842	479072	285938	619562	523248	363836	245943	100419	360431	341556	395961	260354	539512	367627	401560
650400	498323	361983	342928	353587	379597	406849	273325	336768	434627	312063	466788	270401	363179	465424	256106	418729	236815	428000	313950	290857	271106	424318	341831	281077	474844	297934	477324	286096	617019	524444	366433	244682	99174.8	364906	338417	395865	261873	537110	366002	404304
651600	493728	367776	345835	350932	382556	404336	272528	341893	435826	309224	456091	271930	361590	458082	254012	414335	235776	432178	309129	290674	271012	419098	340485	281033	476738	295669	475708	284278	615439	523266	370229	243049	98984.8	369430	336977	396685	263371	532664	365425	406423
652800	491140	371924	348415	347495	383035	400933	271755	347204	435628	306681	445496	273425	361808	452408	252885	409307	234532	437907	302923	293243	272023	416091	338351	280407	477883	293316	471995	284631	614592	521905	374431	241399	98217.6	374212	338012	397035	265011	525544	362079	408801
654000	488343	375464	350159	346208	383483	398945	271896	353783	435761	307086	434600	276409	364798	447278	252768	408492	234134	442390	298715	294425	271880	413771	337754	281223	477853	290709	468855	286469	608060	520550	378124	238213	97119.2	374562	339706	394710	266124	520009	360491	412395
655200	484917	383658	352469	346839	383736	393553	272147	363400	437610	304290	425483	279590	364208	441245	251683	406713	233189	446848	293818	294734	271935	407412	335164	280280	477674	287125	466629	286184	603310	517794	381125	236548	96340	379300	339802	392964	268647	513393	359397	413417
656400	480388	387148	354895	344900	382442	392222	269209	369971	436402	298242	415443	282089	364105	433342	250606	402334	232547	451706	290125	296122	271072	403104	333986	279715	478179	284727	464982	286872	600613	514265	384225	236116	95922.8	382391	342820	390405	269832	506939	357550	415177
657600	475379	391046	354610	343716	379591	389718	267641	377122	436306	296527	407410	285936	365300	427923	249978	400692	232042	456805	286233	298555	272205	396998	331754	279844	479090	282018	462946	289328	594437	511732	389006	233429	95346.7	383893	346247	387059	271148	499466	355796	416375
658800	471007	395510	357710	345400	377801	387546	267999	388762	438386	295540	400242	290918	365034	421103	249371	398995	232517	461748	283274	299100	272957	391340	330056	280452	478449	278512	460248	291316	585501	508064	389805	231421	94288.4	383163	348308	383946	273652	493017	355735	418499
660000	467424	399712	358787	348238	376149	383198	266542	397632	436969	290119	393845	294470	363624	412296	247486	394264	231271	463551	279746	299989	272393	385957	327497	279416	478534	274710	457010	292515	579487	504200	391883	230063	93201.7	384172	348836	380846	274651	485289	355134	419670
661200	461971	401635	359382	347278	371253	380710	265422	404256	433741	286088	384748	298778	362200	403304	248811	391564	229716	466550	277720	301064	272784	381116	325886	278990	477321	271726	453977	295905	572375	499450	395662	229554	92446	385810	351941	376833	276189	476132	354224	420924
662400	456625	400855	361224	349617	368286	377484	265462	415144	432526	283510	380102	302950	361719	395902	248182	390286	229821	468803	275642	302566	273545	375388	323514	279567	477770	268720	450524	299214	564148	495190	396627	227670	91852.1	385306	353136	371986	278966	469557	353590	422522
663600	453144	402741	360837	352324	364740	374838	264667	427164	431870	280500	376122	307628	360376	388222	246886	386728	229407	469693	273816	302304	274013	371176	320591	278554	476913	265442	448759	301643	555693	491381	396937	226754	91250.8	385928	353142	367593	280584	462202	353580	424924
664800	449003	405548	362619	355889	359006	371241	263139	433977	427853	275689	371313	310324	358128	377739	246144	381466	229270	469538	272527	304571	275183	367506	318702	277711	474653	261812	443455	304764	546720	485855	398606	226621	90217.6	385732	353720	362306	281539	454225	353769	425974
666000	443694	405596	363920	356969	353792	367014	262963	443266	426413	273163	368526	315306	356382	370940	248284	378860	230123	470672	271571	305662	276933	363772	317028	278623	475382	260402	441734	308649	535608	483064	399938	225288	89719.6	385058	356434	355502	283190	446705	355226	426838
667200	440203	405893	366096	361793	349980	363333	263878	454843	424657	270852	367377	318604	354255	364478	248265	375642	229925	468755	270507	305583	276254	358665	314340	277670	474634	256901	439552	311355	524452	477948	398331	224581	88747.2	384578	356554	350370	284456	438574	356801	427505
668400	437067	409359	367309	366450	345385	360447	263106	460578	421558	264784	364247	318430	351163	355843	248495	370338	230142	465453	270136	307122	276852	355640	312459	277586	473172	255156	436934	315228	515546	473934	399189	225864	88779.6	386620	357598	345540	285731	425918	356219	429936
669600	432644	409742	366929	367952	340362	356294	263958	467849	419175	262676	363610	321836	351119	348364	249940	367979	231548	464523	269814	309304	277055	350635	311335	277454	472097	253192	435492	318148	504096	470795	398178	224477	88177.6	385523	358242	338947	286033	415565	356661	428730
670800	430822	410555	369116	374295	337043	352512	265074	479220	418178	261250	364783	325939	349590	342686	250562	366201	231940	461136	269440	309417	277514	347908	308039	275922	471684	249025	433525	321374	494910	468144	397140	224647	87171.3	384669	358682	334786	287220	406868	359566	430957
672000	427691	413505	369805	379159	331664	350250	264545	485626	417136	257275	366418	328160	347111	335134	250676	361576	232394	457043	268926	310984	277324	343743	306543	275073	468931	247048	430681	322998	485893	462595	395991	225958	86627.2	381667	358239	330239	287118	402728	360768	431003
673200	423485	414452	370114	382014	328930	346315	264492	488269	416155	256544	369771	330482	346754	331451	253360	359918	234266	455578	269425	313057	276669	339945	303376	274203	467178	244178	428593	325563	476624	457986	394920	224801	85774.6	379182	358115	323463	286948	396526	361369	432144
674400	420094	414298	371322	387499	326280	342124	265672	498400	417512	258056	377297	333226	346518	327102	256983	361200	235686	451602	270185	313374	278364	335450	302987	273265	467595	242391	426835	327784	467618	451914	391571	224846	85547.2	378319	356728	318502	287361	393876	363328	431647
675600	418361	414882	374997	393620	323658	339081	267531	502890	417905	256548	385353	334240	345042	324108	258952	360530	236136	446672	272646	313318	277620	329447	300000	272563	465213	238821	424217	329696	459191	446976	388011	225572	84820.4	375097	354944	314121	287605	388323	364471	431387
676800	416658	415104	374586	396670	321796	338062	267308	501007	417475	254798	392193	334681	345308	321784	263317	360809	239103	444558	274911	314480	278106	325430	299364	271602	464205	237913	421433	330442	450178	442009	387388	225042	84737.2	372773	353120	309013	285978	381716	365098	429745
678000	415607	413706	375052	400980	321326	334108	269643	507017	420726	255805	405555	336424	345544	322005	267237	363515	241281	440687	277122	315026	278131	321988	298124	271263	461497	236708	422087	331628	441638	436675	383572	225206	84230	369874	351905	302966	284942	378389	366005	429145
679200	416157	414005	378775	407338	321659	332639	271531	509814	424720	257935	421688	337950	346688	323668	272664	367116	242534	435724	282413	316346	277447	317678	296435	270098	460205	234407	421504	332557	433922	430732	380261	225650	83257.2	367402	350930	298395	284264	373594	366105	427350
680400	416810	415601	381216	412381	320493	331406	272712	508688	425323	258974	434073	335864	346192	324648	277453	368424	244660	432345	287209	317191	276254	315348	293980	268866	458114	232564	419033	332432	426580	425081	377610	226295	83203.6	364207	350476	293738	282505	369038	368061	425296
681600	422082	413103	383669	414100	320401	329362	276401	508576	427571	261058	450210	335551	349186	329300	285098	374506	248020	429330	293207	317080	275402	312632	293066	268623	456322	231932	419677	333594	419888	421224	374793	225306	83197.5	359878	348903	287545	281028	364558	367940	422512
682800	420357	413197	386650	419993	322067	328070	281604	511269	431916	264109	470215	337071	350579	335160	291998	382337	249718	427434	301356	318324	275545	309860	292089	267334	453524	230837	419918	332506	412027	416317	369509	224810	82924	356259	347936	282494	279898	362576	368899	422374
684000	422867	414053	389568	427977	324721	328211	285020	509368	435681	267567	491770	335931	351859	341693	297074	386799	252078	423048	310589	317446	273287	305062	289802	264776	450380	228849	419214	331574	404917	411379	366162	225015	82127.9	353065	345385	276687	277862	360565	370283	418110
685200	425647	412722	392504	432307	324875	327378	288998	506240	438524	270583	510355	335195	352576	348926	303743	394410	254178	421633	321558	317160	271689	302971	289486	263482	447378	228508	418937	330714	398445	405711	362717	224750	81831.2	350136	343605	271982	276810	359032	369142	415576
686400	427976	409924	395578	436920	326980	328544	294241	506609	442445	276917	536425	335488	355720	359235	312799	404545	255938	418928	335198	315464	271143	300244	288587	262775	445622	228385	420951	328734	393010	401148	358769	226771	81385.8	347152	341811	268220	274856	358874	369689	413555
687600	431726	409399	399152	444162	330800	331120	299226	505309	448052	281414	562746	336648	359517	370404	319752	413906	257417	415925	349806	314218	267734	297030	286644	261878	442144	227398	419498	325978	386745	394862	353139	227224	80864.8	341678	339128	263363	272886	360277	369390	412955
688800	436170	408781	402421	447771	332889	332895	303886	500247	449042	284889	585040	333458	362207	381137	327756	421728	259718	412756	365348	313401	265230	294471	285592	260704	438386	227766	420615	323878	380600	389768	347362	226315	80508.8	339118	336797	259697	272164	359920	369139	409166
690000	437720	405814	404253	452302	335345	335355	308410	496927	451962	290689	613375	334035	365348	393774	337982	433974	262983	409888	382115	312111	264590	293839	284709	258838	434160	228217	423155	321339	376734	386224	343490	225066	80164.4	334898	334888	255798	270641	361293	368169	406040
691200	442455	401978	406958	458033	338705	338223	315926	495584	455980	297733	642152	334523	369248	409454	346999	445368	265775	408315	398580	309630	262318	291160	282549	256411	429616	227579	423090	317326	369423	381775	337020	223945	79547.2	330211	333019	251249	267714	362512	367064	404222
692400	447683	400070	410733	463331	340942	340882	320237	489519	458714	303384	669464	333854	373539	422595	353370	455723	266950	404879	416273	307297	258927	290652	280724	253853	426317	227469	424378	314696	364527	377124	331760	223661	78944	326909	329638	248675	265336	364275	366233	401167
693600	452095	397427	411663	464922	342516	345397	325537	483775	456670	307821	689278	332919	376253	434308	360777	465471	269426	402510	435147	306168	255515	291779	278460	252058	420611	228056	423383	310265	361378	372700	327463	223266	79106	324118	328668	246084	263643	365410	363738	398576
694800	454704	394093	412169	467606	344802	348475	329221	479468	460006	313956	714331	332448	379803	448116	369070	479088	271653	399785	452704	304923	253268	291762	277452	250509	415786	228762	422160	306208	357721	367768	322393	221855	78265	319045	325949	241967	260254	367499	361377	396870
696000	456864	392140	415250	473238	349091	352356	334242	474290	460505	320591	738658	331687	382457	461987	375845	490360	272529	396495	469675	303858	249571	290849	275940	248188	411925	228610	420670	303158	353800	362663	317654	222296	77919.6	315016	324773	239719	258219	370602	360845	393993
697200	461708	388870	415893	476453	350884	357128	339863	468256	459420	324304	755762	329632	385631	469658	379344	497291	273953	393679	489800	302868	247143	291357	274898	246349	406608	228473	418685	297499	351020	358237	313065	221043	77002.1	311919	322307	237922	254870	372765	359188	390937
698400	464418	385078	415619	475657	351617	361594	342411	461142	458033	327296	769962	328750	388781	479629	386742	506315	274583	392036	508338	304483	243957	292142	273628	243163	400749	229956	415210	294555	348312	354500	308234	220520	76639.2	308933	319871	234734	251479	375280	355700	388331
699600	468042	381313	417166	478686	354169	366704	347789	458195	458255	332853	784253	328688	392085	489549	391598	518486	276059	387461	523798	304681	240553	294056	271992	243575	396254	229555	412422	289850	346315	350908	302704	219902	76112.5	304730	317181	232230	248600	378900	354468	387028
700800	472729	376608	417620	482427	354965	370694	350526	452813	457684	334203	795887	326908	394686	497262	394472	523268	276477	385884	536665	305561	237424	295522	270585	241985	391461	229474	410247	285850	345460	345693	297203	218678	75528.8	301195	314447	230542	245743	381287	352670	383059
702000	477115	374691	418092	482809	356874	376965	351262	446530	454419	335050	795433	325126	396444	500265	396389	526285	276726	382511	549763	306164	232906	297080	269278	240599	386485	229822	407462	281600	343880	340967	293397	218464	74834.6	299169	312338	229370	242688	383746	348432	380012
703200	480113	370794	416582	482404	357973	381025	352703	439402	453421	338216	798896	323403	398201	503299	400134	530606	276450	379610	562277	307272	230333	299112	268281	238826	380958	229948	404510	277610	342071	337852	288943	217063	74251.2	295690	310602	226883	238511	386199	345233	378603
704400	484113	367200	415575	483623	358586	385676	354472	433818	450581	339644	799329	321299	400455	505727	401466	534087	275949	376120	573415	307207	227274	299884	266869	236378	377435	228868	400686	274299	341029	334309	283314	215712	73450.4	292730	308852	225645	236133	389297	344490	376350
705600	487773	365328	415015	484006	358164	389874	354175	424650	448624	339657	792930	317526	403931	503591	400151	530065	274759	371086	581690	307466	223701	301421	265557	233328	372792	228730	397686	269832	342505	330122	278814	214918	72866.4	290803	306990	225461	233597	392533	341518	373438
706800	492225	361605	413619	482628	357554	394474	353428	413970	443761	340020	781111	315132	403883	499805	401475	527225	274456	367422	587574	307115	221242	303224	264675	232323	369004	228440	394000	266298	342884	327034	275216	214597	72474.4	290938	305567	224507	230292	394647	337603	371059
708000	493461	357937	411774	481453	358733	395569	354141	406918	440655	340574	774288	313598	406801	496798	400203	525710	274022	363873	589815	305556	218538	304753	264419	230614	365679	228239	390174	263072	343386	324036	272473	213666	72011.2	288785	304901	224026	228418	398323	334911	370453
709200	493895	355070	410828	482298	360350	396405	351226	399319	438023	340875	765444	309590	407836	491634	398522	523106	271771	359386	592541	303060	215244	305594	262456	228705	362527	226447	386557	259263	343747	321403	268746	212175	71557.6	288306	302440	223568	226680	401586	333744	367888
710400	495591	352769	408665	479870	359650	398828	343937	389464	432978	338460	748439	305704	408228	483112	394498	515020	269536	354638	593697	302132	211880	306857	262078	225972	359435	225666	382643	255033	344974	318868	265812	212181	71448.8	288554	300312	224895	223930	405588	331576	366095
711600	495854	349109	407103	476382	358294	399675	342287	381344	427936	336386	730779	302011	408831	477580	392531	509424	267918	350838	594750	301054	209370	309236	262408	225726	356985	225523	378681	253899	346701	317010	264355	212250	71373.2	290208	300296	225303	221901	408856	328835	365171
712800	498868	345698	405082	471547	359156	400973	341363	374751	423899	336535	717190	298851	409522	470557	388954	504042	266268	347381	594923	298413	207384	311665	261572	224777	354518	223175	376126	251263	346126	315337	262258	211674	70860	289896	298521	225546	220475	412893	328128	364692
714000	499766	343928	402144	465446	358563	400282	339876	368277	419613	334164	701102	294757	411154	461756	383178	496330	263863	343625	597767	296275	205232	311417	261640	222979	353340	221306	374021	248539	346634	312772	258684	212319	70299.2	292465	297844	227416	219475	417370	327260	363150
715200	498749	342947	399638	461194	357775	398957	336437	359512	414103	330968	680915	289849	411185	452436	378580	486201	261526	339223	598258	293687	202275	314755	261055	221060	350146	220193	370756	246588	347890	310685	258942	212440	69948.3	295215	297357	229209	218683	421685	325473	362529
716400	496861	341662	396832	454170	355592	397776	333356	353028	410031	328318	661243	285144	412449	445396	375861	477543	258288	336368	596915	291982	201070	316521	261552	222168	349529	218996	368522	244765	348600	310960	257935	213698	70090.4	298310	298178	230104	218176	426643	323104	363422
717600	495851	338696	395879	449749	354585	394768	331464	346714	406774	327496	644334	281574	411940	439056	368479	470864	255401	333749	593510	289451	199318	318670	261909	221488	348460	216848	364722	243650	348308	309759	257343	214102	69952.1	300660	297698	231599	217743	431825	323085	363630
718800	494526	337320	394609	443394	354273	391991	327233	341731	401610	324143	629956	277176	412830	431131	362380	461982	252862	330967	587415	285766	198175	320694	263480	221515	347946	215828	363550	242072	348140	309998	256485	214803	69697.2	305897	297294	233782	218612	437142	321978	364467
720000	492178	335362	391739	437678	352721	390045	322855	335017	396590	320401	610847	273354	414126	423934	356671	451782	250084	328501	582760	283720	196697	323420	264447	221961	346323	213858	361086	239828	346994	308807	256590	216490	69582	312105	298180	235768	219336	442068	321035	364827
721200	488706	333811	389953	430987	350760	388155	319985	330615	393149	318335	594113	269831	414183	418065	351400	443034	246517	327390	573686	281545	195914	322568	265500	222173	345450	212621	358424	239946	345146	309903	255318	217318	69463.6	313268	298859	236607	220010	446605	319137	367504
722400	484271	331262	388165	424052	350302	384534	318601	327965	389938	315892	578822	267002	416438	412796	346615	436047	244872	326063	565332	279664	194983	323305	267224	222475	346112	210409	357314	240671	344642	310640	256047	217550	69211.2	318679	299562	239291	220716	451581	321917	369112
723600	481458	331090	386795	419637	347897	382871	315396	324342	387019	312446	565380	263958	416526	406492	340234	427300	241731	324448	554130	276478	195000	326996	269264	221943	346812	209410	357402	240826	346063	312137	256993	219543	69050	322068	299833	240627	222316	456771	322510	371922
724800	477778	330990	384007	412718	347129	380552	310099	320938	383303	306537	547880	260501	415442	398820	335011	419256	238514	325274	543812	275929	195170	330259	270149	223958	345253	207904	355661	240302	346752	314022	258625	221498	69431.6	328593	301844	241599	223921	460753	322359	374228
726000	470988	328642	382897	405520	344937	378702	307228	319375	380214	302427	535935	258592	415818	393742	330317	412435	235972	326754	533790	275803	196369	332850	272818	224540	346989	207126	355507	241587	346901	316064	261541	222837	69078.3	331286	304842	242067	225490	464769	321790	378526
727200	466372	327554	380705	399962	344803	375377	305547	318580	377747	300345	526814	256875	414689	388516	323623	407551	233475	327293	524757	273545	197303	334721	273658	224364	347095	205462	355089	242700	344856	317612	260855	222420	68949.6	336331	306699	243680	227540	467832	324272	380750
728400	461208	327568	379011	396043	343337	371565	301832	318081	375591	295785	517211	256443	414604	382223	319502	401703	231578	327633	518229	272584	200946	339530	280448	228546	356323	209797	363633	248465	354185	329934	271845	229521	71388.8	354412	319132	255286	234943	477019	333226	391244
729600	466300	328735	386545	392542	332688	381241	299281	312065	376850	292694	512620	256125	413613	379239	321084	400625	234129	327200	526205	269789	212760	345464	294027	240528	374381	220986	381050	257356	371312	346499	288897	236526	74545.6	381703	333982	271269	240138	477592	342548	400179
730800	468523	322652	388556	385786	313498	389990	292448	300222	373128	284499	499358	250882	399954	369732	313841	392855	232954	318084	522381	260034	220988	340804	299724	247783	381468	228652	386500	258562	380008	351355	301584	235566	75726.3	398370	340168	280203	239645	462636	342218	398086
732000	461039	306934	379648	371983	288483	389462	277741	282863	360259	269882	473733	238655	378787	351897	299502	372726	224614	302900	503648	244346	222427	325934	296475	247713	376430	229424	380516	254132	377225	346899	305692	225553	74636	403348	337324	280319	232385	436965	330973	385878
733200	441739	285136	363000	349578	262372	379163	259110	261077	340415	250424	436101	223243	352366	326839	282017	347995	213547	283825	473326	227483	217150	304958	286688	242489	363705	224986	365736	244508	364903	335082	302198	211688	72373.6	398141	326972	273226	220413	407100	314196	367707
734400	416418	262081	341891	326519	238497	360330	239720	242142	316543	231853	397206	208514	325938	299184	262876	320422	201697	266144	437453	213084	208785	281209	272913	230826	346563	215908	347219	232770	346635	319941	292858	195559	69185.6	385486	312122	261913	207497	372798	293797	346053
735600	390418	240689	324628	304146	219237	340932	222034	224368	291731	214285	358713	193094	302156	273897	246440	293796	189868	249298	401464	200520	197785	257890	256729	217246	328587	204683	327174	219224	325836	302673	279346	179345	65288.8	368934	294522	248498	193246	340636	272476	324602
736800	363739	220937	306629	282028	201858	320528	205935	209946	267226	199830	324080	179398	279644	249792	230735	270729	178851	237527	369097	191258	186759	240130	245360	205273	315669	194994	313102	213240	310755	295046	269965	172428	63780.8	358262	289232	242061	189099	328724	262019	315186
738000	353902	217752	307122	274352	201265	312349	206065	210444	258610	197103	311540	179061	276060	241997	227606	261135	177859	234328	354723	188841	180623	230975	237005	197266	307621	186830	302643	206129	298689	286691	261548	164665	61814	349303	280789	234741	184795	318323	252791	309482
739200	346852	215398	303937	268757	200939	305651	207596	214091	254874	196912	304650	181140	283124	239272	230387	260562	180363	239170	352974	192374	179683	232140	236521	194714	310519	184572	299375	205282	294206	287064	258813	161320	61003.3	346606	276731	230786	181119	308305	244696	300498
740400	341922	211917	300383	265099	198485	300402	205660	214818	249293	194236	295888	180072	283370	236228	230437	259468	180699	243398	351219	194425	178190	231293	235522	192775	309981	184222	297986	206986	292207	289832	258946	163361	61293.6	349423	280209	231512	183255	310996	244933	304508
741600	346413	216916	304078	267922	202359	299958	209971	220214	248770	194360	290420	180931	282979	234072	229106	258250	182168	245961	347284	195100	175833	226168	230688	190065	304453	181860	292542	206495	287486	287908	257722	162844	61172.9	349043	281027	229962	183811	313980	244624	308560
742800	351856	226934	309650	274424	213475	304660	220541	236928	256984	206081	302466	194038	300378	248057	242502	279439	197085	267890	374025	217906	186470	246970	250984	201726	330594	196966	321867	233216	317215	321816	288931	200300	70211.6	398845	334042	261726	230513	415961	301905	390382
744000	437366	338057	395674	361900	340453	386667	325488	375500	362600	311144	442794	305347	428335	368168	323570	407459	279512	407856	513553	342494	235467	344044	305500	247666	392679	236660	380102	286312	370623	359038	319990	248527	76583.3	422949	373066	275504	269444	506694	357360	451154
745200	477984	433835	425142	435338	463390	409107	381820	498407	417166	361914	475769	357398	477033	409471	329622	444517	290128	460844	522141	377079	225152	346497	283833	236822	360104	214900	350602	274094	339711	331254	293554	239366	70364.4	389786	344616	248712	261566	490530	345922	426682
746400	458482	445167	411399	443105	478402	386253	383202	527210	418266	362900	466789	372461	486981	406327	334256	448853	289069	470859	517931	386229	215936	331948	265275	227726	339421	198303	334656	262334	316736	316405	280604	225395	65443.6	371081	325434	230743	250893	463108	327004	398655
747600	452421	445848	407092	448898	471407	374467	381274	540229	419509	356699	460444	380780	494305	400108	339575	447243	287901	466762	510665	385369	210642	317680	252166	222033	327146	186747	325058	254203	302888	306015	271960	212626	63188.8	355794	313579	217965	241809	435703	312853	380596
748800	454812	447404	406414	454740	460613	375732	377427	551365	425224	345538	455019	383337	493505	399921	345603	444340	286117	465675	496935	383303	204438	303027	242691	216010	318781	178894	316828	246264	292264	296239	264677	206451	61602.4	344378	306261	208462	234221	412760	302496	367956
750000	458234	450820	403372	459845	451679	379869	372443	565228	429921	336159	453963	385314	489148	400061	350949	443690	284174	475084	488521	385133	200292	290921	235369	209363	309699	173011	308506	241526	282526	287984	259828	203477	60130.8	336956	299232	200510	228514	392547	293436	358297
751200	457190	453738	401210	459978	451215	383384	371859	579868	436143	334293	459592	392994	490412	403076	353687	445079	285482	484139	489934	386440	197693	280811	230059	203364	300062	169005	301061	238784	271862	279006	255058	201626	58628.8	329303	293868	192345	224101	379874	289085	351171
752400	454714	456955	400272	463501	451815	384285	371656	592023	442814	333281	469517	399782	491492	401821	354848	441185	285040	490210	492637	385268	194185	271817	225420	197463	292239	165188	294624	234843	262247	271927	250314	198874	57371.3	324217	289800	186738	221029	370565	287422	345947
753600	451595	457282	399592	466776	448177	383198	370772	600211	448590	332003	478607	403976	492720	397881	356493	433134	285178	494623	496470	383210	191336	266136	222099	191310	284590	162270	288955	233232	254960	262724	245791	197731	56007.2	322610	286936	181561	218481	364358	286352	342242
754800	448285	456187	399516	465798	443950	384285	371273	605708	454412	333094	484143	408721	495308	394474	360350	427070	286076	497443	498663	380659	189156	261177	219308	187236	277744	160320	284767	231878	250252	256005	242860	195662	55001.3	319818	285781	176909	216263	359948	285461	339959
756000	443910	454476	398766	466864	442694	382667	372836	617110	459829	335155	490627	413468	498216	392872	362777	422636	286470	499354	500928	377242	188062	255900	216129	183790	273774	159168	281849	231930	244968	251329	239624	193124	54343.2	316739	283759	172936	214689	359149	284727	337340
757200	440538	453972	398759	468553	441325	381293	373481	621174	464633	336900	496313	417032	498536	389466	364681	418211	284308	498568	500184	374165	186476	251922	213003	180846	270023	157757	279543	230785	240835	247619	238075	191478	53264.2	314476	281373	170248	213139	355315	284654	334378
758400	436902	452983	396968	466192	437942	378202	373685	624693	467195	340520	502488	417771	497421	387182	367558	413441	283058	497756	498687	372572	186634	249248	210715	178858	266944	157533	277034	230316	236840	243809	236749	189518	53150	313093	280448	167344	212701	354693	284023	332034
759600	431602	448174	396344	462474	436531	374650	374722	625490	469384	344896	511195	421682	497870	386818	369490	413339	282598	494908	497101	369879	186507	245564	209079	177669	264720	156847	275814	229100	232112	240338	234009	186970	52821.6	309451	279210	164156	211849	352625	283342	330323
760800	427418	446068	395262	464443	438283	371810	373985	624365	471498	349256	521839	418414	496500	386603	370222	412704	280156	492399	494878	365698	186481	242450	206508	176624	261992	155513	275354	227845	228468	236244	232279	184917	52507.2	307190	277430	161651	211488	350617	283722	328947
762000	424419	443656	393125	462028	437575	367631	372185	618015	470017	351475	530080	415403	492971	385930	371991	410459	279028	487743	493123	362540	186549	240104	204564	176914	260650	154848	275742	227296	225866	233377	230916	183285	52393.2	304596	275693	159698	211001	347095	282635	326657
763200	419610	438386	391027	457042	435208	364184	370966	609818	468581	354128	540363	413918	491166	385416	374982	410512	277869	483185	491708	358974	186153	237279	204276	177115	258762	154933	274512	226246	222556	230996	229382	181136	52334.6	302305	273368	157050	210070	344707	282209	324862
764400	415108	431867	388460	456466	433171	360294	368826	602041	466652	356605	549482	409940	487551	386287	376530	410588	275220	475053	492859	352867	187342	235182	202712	177531	258048	155021	276780	224003	220852	229056	227769	179226	52416	299601	272351	155082	210805	343275	281807	322430
765600	409824	426722	385209	453456	428659	357383	365781	591631	460945	357390	559158	403160	481660	385491	377080	408952	271411	467104	490701	347236	187755	233191	201115	178382	256754	155205	278036	223348	218504	227124	225945	176895	52247.1	298754	271007	153411	210484	342025	282877	320613
766800	407140	418121	382203	449379	421590	355230	362391	575542	455649	357491	563404	393902	477115	385304	379136	407068	269020	458717	491302	341776	187912	231217	200960	179873	256245	156276	279418	222207	217910	225431	225368	176337	52509.6	296223	271769	152257	211399	339860	281419	318835
768000	401811	416558	379028	444550	416055	352672	360483	562159	450738	358596	571789	387964	471922	386398	379782	407374	265816	449519	489822	335116	189807	228552	200703	180598	255848	157934	280992	221345	215731	223595	223875	173752	52633.3	293634	270136	150315	212422	340670	281396	316886
769200	399030	407895	375153	442634	409479	350929	357958	549163	443375	357605	580028	379701	466238	386110	379840	406798	262318	439798	490138	328424	189859	227166	200506	183096	255665	158362	282774	220452	215210	222354	223306	172641	52700	291915	269128	149663	211742	340199	282567	315645
770400	394373	400221	371811	437643	400456	349366	353377	533274	435309	355148	581567	367518	460149	384975	380490	402888	259774	430670	491802	322554	190444	226970	199119	185177	254385	159414	284230	218613	214044	221114	222066	171787	53080	290673	268669	148316	211926	339209	281409	314613
771600	389826	390408	368602	431350	393189	346511	349315	518132	427493	352184	585355	358272	454349	384453	378828	401812	256802	420553	491368	317168	189448	225730	198886	186865	252990	160854	285971	218056	213760	220106	221165	170665	53412.4	288208	268386	147503	212484	340702	280631	313751
772800	385002	382400	365044	427180	385187	344454	345706	505792	420142	351151	589302	349750	448312	384124	378809	401556	252980	410376	493094	311138	189818	225306	199246	187768	254232	161668	289109	217189	212994	219507	219895	169802	53360.4	287127	267776	146793	211715	343569	280946	313021
774000	381411	375522	362633	424596	378211	345060	341952	490230	411799	347140	590685	339116	442578	382078	377102	397699	249458	401664	494685	305722	188612	225030	198149	187984	252883	163096	289943	216235	212343	218281	219305	169458	53680.8	285184	266845	147030	212545	344424	280520	312691
775200	377664	367863	358153	417861	371330	344017	338002	476119	403655	343711	587970	329802	435500	382236	377605	395244	245694	392084	498075	300883	188377	225648	198886	188803	252736	164714	292864	215137	213277	217154	218835	168952	54155.2	282630	266919	146548	211962	346852	280560	312669
776400	374464	360753	353172	411600	364796	343593	333859	464470	396061	341968	590924	322559	430858	380954	377136	394535	242614	381273	501276	297079	188997	226660	199930	190440	252041	167696	294842	214246	212713	217555	217215	169630	54627.1	282236	267708	146714	211631	351359	280434	313669
777600	372770	354403	350411	409093	358127	344011	329423	452683	387940	337193	592000	313616	425553	378959	376115	391270	238198	374177	503651	292335	186974	227464	199477	191259	251386	168453	297163	213674	213248	215584	216356	169964	55102.4	280554	267784	147112	211000	356476	281575	313746
778800	371179	348345	346905	402998	352133	343526	324821	439343	379326	331968	589080	303628	419439	376100	374121	386428	233962	365868	506444	290059	185741	229832	200126	192323	250580	170079	298867	212058	213707	214968	214737	170272	55120	280021	268688	147166	211104	361903	281079	314723
780000	369328	342094	342939	396247	347121	341735	319766	427726	373298	328925	588881	298405	414475	373910	373782	384964	232664	356734	510413	287742	186174	231198	201455	193226	249981	172844	301507	212532	215430	214762	214486	171212	55864	277950	268559	147531	211408	368728	282250	316402
781200	369453	335222	341144	392180	341939	342738	315798	416286	366282	325196	591660	291408	410334	370376	373793	383645	229213	350518	516832	284148	186029	233880	203250	193767	250112	174787	302927	212398	216371	215510	212947	172033	56319.6	277156	269224	148389	211400	375167	283367	318389
782400	369426	329655	337100	389696	339013	342143	311483	407085	358594	319781	589391	283242	405429	366532	371730	378368	226736	343006	520624	283068	184457	237336	204749	195303	249972	176942	304820	213224	218746	214604	211835	174531	56753.6	277096	269922	150556	211831	383510	285648	320904
783600	370103	323557	334926	386271	334876	341959	306351	395625	350775	315278	582412	277567	400849	363422	370946	373994	225081	336211	525941	280433	184797	240004	206819	195323	248883	178581	304656	213018	221449	214530	210840	176217	56695	276228	271082	151080	211623	390646	286406	321751
784800	369674	319499	332151	382479	331869	339693	301491	385651	345708	311246	580579	273658	396335	359695	370382	372316	222254	329307	530988	277852	184823	244070	210208	196376	250144	180679	304922	213550	223580	216012	210675	177069	57331.6	275914	272351	151885	212187	398962	288810	324643
786000	370170	313837	330784	379756	327175	338855	297601	375448	339476	306636	577539	268242	392091	355523	368760	368133	220273	323320	536063	275159	183154	247334	213272	196508	248589	181404	304453	214040	225912	216696	209309	179358	57431.2	274982	273015	153241	212928	407441	292191	327405
787200	371544	311160	327777	374184	323923	337916	293174	367077	333904	303529	572014	261123	387100	350759	367383	362931	219037	317977	541426	273986	182206	251231	214934	197219	248708	182915	304099	215090	230005	217070	208299	182413	57472.4	276252	273940	155548	213751	415754	293948	330570
788400	372391	306092	322921	366787	321668	336688	289568	358830	328821	300261	564720	256682	383430	347215	366018	359491	217276	313147	547577	273163	183229	255044	219219	198238	248405	185445	303874	216394	232710	218590	207788	185327	58185.6	276522	274388	156918	213970	426361	296808	334876
789600	373730	301778	319972	362721	321223	335845	285701	352479	325680	298534	560815	253778	380583	343746	364332	356462	214488	307002	552493	270802	182212	258682	223195	198893	247384	186177	301696	217216	236034	219468	205650	188047	58293.3	276958	275783	158898	215262	435284	299283	338294
790800	375576	298831	316413	359480	319716	333037	282596	345193	324531	294456	554734	248168	376206	339426	362509	351795	212552	302802	555872	268711	181037	263489	226831	199179	247207	187537	300017	218625	239328	220832	205107	190925	58591.2	277595	275375	161626	216714	443830	303070	342016
792000	377402	295249	315437	354169	316456	331772	278116	337739	320525	292454	545170	244604	373158	336260	359782	347145	210611	298736	560092	267158	180929	266480	230198	200346	245603	188875	299107	219956	242016	222237	204250	193811	58652.1	278554	276780	163741	217678	451556	305702	344653
793200	377318	292312	312381	350329	315516	329860	275032	332395	316408	289878	536509	241982	368940	333034	357194	344200	209550	294262	564126	266132	180280	270699	233666	200950	245698	190415	297885	221317	244152	224881	202290	197365	58746.8	279831	277421	165978	218265	460656	308763	350273
794400	377179	288416	312386	347773	315170	327430	271982	326284	312030	289390	529290	239278	365176	329430	354804	341136	208821	290289	565388	264247	179671	273392	237441	201647	244982	190554	297099	222002	246110	225654	200856	200855	58828.8	280381	277816	167770	219554	468673	311294	353425
795600	377124	287005	310040	344795	315464	325312	268850	321038	307691	286583	520475	235650	362066	326407	352109	335821	208296	287945	566239	263422	178694	277553	240399	202507	243684	191204	294270	222836	249356	227510	200650	203791	59248.4	281718	277759	171095	220629	475183	313753	358037
796800	376525	286338	307629	340408	312467	321622	266413	315587	303462	285128	508065	233024	357650	322335	349398	331640	207511	284415	568708	262750	178191	280248	241556	203848	242919	191658	292685	224238	251623	229303	200078	206968	58893.8	283207	278641	172310	221944	480929	315662	360793
798000	375435	282890	306194	337937	311364	318487	264880	310758	300906	284555	500519	230762	354239	319182	345043	328353	207048	281519	567075	262198	178220	283261	245665	204399	242484	191889	290663	225008	252641	231615	199254	209410	58994	284407	277760	174431	221944	486977	317343	360404
799200	374803	279654	303886	334950	309829	315366	262607	305402	297276	283340	491765	227950	350943	315731	340469	323294	206099	278495	563969	260242	177242	286576	247879	204348	242474	191259	289180	225183	254646	233498	198064	212351	59334.4	286250	277560	176121	223048	492563	319867	359970
800400	372500	277401	301332	331500	307023	312713	259563	300206	294015	280413	480321	224675	346941	313018	336766	317892	205732	275569	560305	259396	177274	288676	249892	204589	242478	191240	286446	226577	255908	235321	198584	215067	59142.4	288312	278642	177713	224302	496696	319824	360072
801600	370480	273828	299292	328115	304373	310012	257896	296633	290949	277277	469736	223135	344706	310130	332349	313868	205149	273383	557797	258543	177307	290119	251842	205774	241025	190660	283837	226923	256387	237032	198523	217220	58669.6	289656	278297	178373	223712	500280	320384	359724
802800	367101	270834	297626	324172	303728	305310	255856	292672	287728	273541	460410	220603	340394	307092	327390	310858	204758	271121	555048	256080	177331	291802	253190	204516	240492	189660	282376	227555	255854	238044	197498	218880	58507.9	289893	278909	179328	224704	503761	321994	360917
804000	363358	269826	293750	321007	301078	302788	253736	288895	285405	268722	450105	217996	335553	303442	322106	304988	203470	268930	550236	253266	177274	293556	253724	204334	240413	188639	279388	227913	256684	239041	196973	220884	58768.4	292424	279629	180448	224058	504928	323564	361744
805200	360192	266736	292186	316581	297728	299924	250986	284507	281753	264140	439534	214471	331370	300554	319069	299393	201900	266490	545004	251946	177449	295180	254465	203833	238718	188349	277895	228782	257894	240666	198138	223299	58528.8	293491	280149	179864	224750	507150	322276	363259
806400	356271	263360	288928	311648	294780	296443	248974	281219	278275	261119	431083	212135	327300	298221	313598	295616	200610	263449	538156	248680	178736	296010	255274	204237	239637	187250	276275	229601	254818	242413	198196	223397	58634.8	294642	281069	180725	225192	509201	322610	364667
807600	352899	260058	285678	307973	293235	292740	246537	278032	276263	256726	423203	210377	323144	294754	307204	290925	198865	261854	529498	244966	178130	295250	255979	203680	238748	185141	274417	229199	254317	242888	198376	225162	58207.9	295482	280736	180839	225998	509637	323146	365630
808800	349139	257742	282894	303516	289645	288371	243998	274418	271884	251591	412311	206886	319297	291298	301562	285893	196865	260569	523842	243108	178378	295827	255086	203245	237739	183993	272365	229388	253230	243717	199155	226178	58536.8	297198	281840	181167	224906	509027	323410	367441
810000	346030	253905	279697	298021	287152	285276	240536	271082	268980	247350	402879	205282	314978	288314	295773	281823	195343	258543	517778	241133	179566	295497	254324	203291	237665	182776	270017	231183	252727	245226	200673	226070	58077.1	297294	282447	180203	225096	508937	320749	367285
811200	341723	250366	276400	294271	285557	281334	238825	269043	265967	243171	393910	203023	310356	285898	289030	277894	193645	257208	512223	238302	180113	295285	254469	201415	237600	180870	268804	230603	250690	245611	201069	225722	57888	297857	283194	179838	225208	508088	320590	367907
812400	338071	247822	273383	292213	283326	277451	236450	266396	263430	237960	385234	200218	305746	282223	284162	273496	191753	256202	504774	235818	179972	294582	253272	199689	236881	179455	267040	231846	250112	246330	201914	225083	57283.6	298799	283536	178904	225180	505190	321288	368174
813600	333780	244969	270100	287472	280093	273350	233740	264153	260175	233522	375447	198985	302052	279943	279430	269858	189966	256330	498779	234508	180206	293090	251596	199538	236110	177693	265903	231744	248112	246534	202219	224686	57033.2	298536	284164	177813	224296	503653	318617	367274
814800	329134	242730	266949	283335	278279	270518	231876	262910	258295	229588	366459	198630	298136	277520	273930	267044	188151	255999	493074	232661	181668	291740	249894	198686	235903	176201	264309	232608	244528	245868	202239	222976	57111.6	297428	284294	175426	224094	502043	317820	366161
816000	325233	241235	264639	281735	276128	267630	230460	262946	256397	227592	359274	197504	294571	273795	267790	264990	186142	256331	487272	230024	181345	289484	247578	197138	235248	173847	263132	231083	241598	245426	201577	222085	56797.5	297417	283233	174115	224169	497677	317093	364600
817200	321306	240053	262316	278984	273019	263542	227856	262925	254870	224331	351562	196397	290411	272062	263637	261356	184197	258586	481282	229240	181333	287847	244425	196138	234833	171734	261248	231392	240019	244874	202402	220500	56556.4	298221	282924	173562	223799	494321	315480	361923
818400	317214	237965	258618	275634	271446	261633	226805	264424	254871	222289	344132	195978	287259	269699	259344	259530	182784	259125	477837	229342	182391	285988	241811	195020	235052	170652	260613	232230	237225	244861	203367	216882	56320.4	298194	283151	170199	222575	491020	313131	360119
819600	313981	237836	256985	275076	272370	258503	226522	267133	255429	221556	339129	196679	284674	267718	254750	259411	179283	261477	471961	229086	182005	283563	238802	193294	234363	168238	258912	231841	232363	243804	203206	215104	56412	297109	281461	168267	220838	487367	312949	357178
820800	310464	237874	254927	274663	272451	257003	225974	271176	256204	219736	334408	197343	282628	264473	250067	257358	178097	263946	466286	229603	181180	280892	235026	191980	233790	165656	256612	231277	229352	241663	202990	212402	55884.6	296568	279327	167148	219579	483947	312104	356151
822000	306568	238954	252766	273768	272711	254763	224188	275702	256989	220239	329229	198981	280341	264107	247170	256674	177365	268608	462432	230934	181360	278124	232481	190372	232666	164402	255662	231589	226075	240946	203156	209842	55431.6	296551	278551	163940	218395	479228	309193	351785
823200	302859	240157	252366	273862	275566	253215	224649	282655	260104	219982	325465	201270	280160	262712	244589	257621	177860	271366	460612	232941	181222	276010	228793	188998	232007	161952	253964	230547	221206	238626	202754	206906	55120.4	295339	277373	161722	217376	475782	308348	349082
824400	299352	241633	251705	276292	279396	251826	226226	290387	262660	220618	324395	203370	279475	261252	242051	257584	177695	275838	456775	234191	180123	272694	225044	187775	230836	159568	253338	228240	217919	235774	201686	203534	54641.6	294456	275894	159727	215251	471478	307471	345781
825600	295189	244356	250809	278220	281961	252741	227006	298549	266028	222612	322048	206264	279955	261450	240292	258852	178568	280840	454650	237258	179846	270701	221900	186451	228933	157855	251876	226212	214768	232733	202042	199727	53744.8	294410	274593	157077	214069	466896	303367	341460
826800	291612	246833	249497	280690	286001	252716	230775	308865	269464	225030	323568	211179	280590	262127	237622	260427	179650	286579	453404	241864	178940	267611	217920	184812	227826	155794	250306	225617	210128	230894	201527	194676	53653.6	290901	272478	154176	212425	461048	298965	337525
828000	289475	250839	249586	285261	293625	253320	232734	319907	275500	229807	325648	216432	282130	262454	237080	265068	181446	293098	452143	244671	178234	265049	214809	182689	226504	153652	247756	223351	205850	226959	200738	191590	53123.2	288623	270510	151606	210048	456132	295166	332907
829200	288350	256653	249974	289909	300515	254385	236360	332465	279408	232557	329548	220468	284404	263589	236052	267335	183904	298451	452738	248552	176742	260923	211342	180671	225320	151013	245940	220919	203137	223930	199991	189958	52431.7	288367	267811	149503	208256	450928	291794	328165
830400	286930	259870	249812	293677	306250	256254	239626	343673	283514	237554	333809	226307	287635	266092	236440	270354	187362	304656	454431	253515	175497	257279	207774	178906	223759	150554	244897	220345	199876	220658	199643	185691	52081.2	286640	266098	146264	206426	445506	288424	324348
831600	286066	264718	251632	299044	315499	258556	244061	356050	288616	244826	341440	236258	290884	269645	237050	275427	191282	311016	455594	256834	174286	253929	205237	176814	222512	148126	243682	217599	195325	218152	197986	181354	51165.8	284669	264462	143827	204425	440961	285821	320435
832800	285181	270711	253277	305464	323631	259741	249359	367325	293522	250945	349015	242537	294070	272464	238503	278889	194062	317328	457138	260155	172080	249496	202007	174980	219384	146368	240930	214852	191644	213713	197016	178899	50608	281469	260711	141601	202645	435170	282529	317130
834000	284407	276500	254910	308580	332078	261034	252925	378252	297583	258558	357352	247944	296957	276146	241529	282450	198492	323593	460709	265410	170919	246080	198528	173674	217662	145465	239152	212596	188653	211315	195441	175194	50057.5	279227	258486	139500	199903	429705	279546	313328
835200	283741	280662	256228	312307	340971	262549	258310	388412	302929	266128	367488	255248	301388	280765	243836	287161	202405	329064	463091	271024	169713	242999	196327	172151	216565	143904	238023	210100	184766	207561	193428	170887	49517.2	276811	256420	137199	197889	424398	275778	310270
836400	285110	285383	258194	318621	351463	263880	263580	397802	307194	274560	377170	263495	304563	286057	246728	291483	206631	335083	465303	274663	168264	239206	193024	170027	213599	141749	237332	207384	181198	203726	190753	167560	48529.6	273664	252417	133924	196784	418767	273550	306437
837600	284754	291253	260106	323017	359275	266107	268336	405179	310144	282151	388260	268879	307333	291626	249176	294217	210715	339938	467891	278544	165893	236290	189928	167568	210514	140730	234944	204120	178228	200756	189053	165162	48117.6	270163	249701	131564	194276	413018	269481	302828
838800	284399	294766	261631	324835	365702	268733	272902	412223	314035	290706	399948	274302	311083	297377	252028	298632	215162	342557	469770	282932	164673	232726	186597	165810	208310	139464	233428	201918	174273	197823	186728	162167	47196	265646	246225	128970	192268	407886	265844	298424
840000	286344	298074	263578	329227	373545	271002	277865	420433	318270	299580	411262	280352	313458	302915	256595	302952	218839	346227	472311	285678	162916	227934	184702	164010	206392	137583	231816	198727	170208	193954	183609	159154	47122	262137	243238	126846	190618	402601	263825	295080
841200	287374	300318	265491	333780	380290	275322	282649	425115	320474	306656	421344	283857	315465	308111	259367	305949	221185	347719	473164	288893	160370	224678	181362	160988	202494	136010	229648	195589	167886	190035	182154	156440	45947.2	259026	239791	125141	188543	397638	260303	291874
842400	288261	302415	266781	335355	385011	277632	286847	429646	322438	314301	431995	287252	317765	313838	263707	309822	224151	349710	474786	291639	158431	220883	178165	159404	199616	134922	228164	192335	164095	187014	179294	153379	45090.8	253930	237303	121818	186810	392512	256554	287786
843600	289330	303460	268625	338242	389603	281603	290792	434552	325418	319104	441164	291177	319983	319222	267954	314848	227818	348674	477478	293995	156780	218152	176404	158131	197700	134189	227209	190251	161421	183634	176817	151698	44564	250417	234479	120579	185179	389498	253997	284926
844800	290487	304818	270417	342474	394217	284061	295240	436587	327562	324817	451563	291631	319449	324238	271261	318335	229267	349430	476950	294803	154932	214456	173149	155360	194191	132490	224726	186979	158372	179846	173994	149490	43936.3	246364	230137	118498	182653	384408	251916	281174
846000	292479	305407	271972	343760	394183	287039	298036	437146	327920	329210	458854	292421	320916	329110	274058	321361	231450	349233	478328	296529	152714	212387	171058	154173	191277	131474	223229	184684	156118	176705	171849	147986	43268.4	242731	225988	117092	180655	379453	248469	277602
847200	293612	304632	272483	344553	395500	289145	299915	437252	330125	333868	466010	294464	320954	333824	277652	325646	234295	347177	478395	297446	151909	209522	169210	152426	188743	131035	221135	181860	153042	174188	169353	145622	42801.7	239060	223896	115044	179330	376805	246604	274519
848400	294078	304382	273856	347440	397438	291705	302818	434533	330481	337455	473692	294802	319287	337220	280577	329148	235057	346103	478033	297856	150145	207175	166854	151108	186590	130461	219680	178964	150646	170709	166448	144177	42585.6	234223	221326	113643	178143	374662	244393	271610
849600	294902	304310	275542	348559	396786	293109	304490	432871	329800	340788	478707	293931	316803	339427	283528	331988	236816	344475	477766	299380	148770	204940	164886	149872	184092	129543	218395	177329	148784	167970	164673	143105	42032.5	230294	218358	112372	176487	371612	241570	268558
850800	294314	302699	274559	347549	395087	294304	304963	430426	330365	342167	483048	292513	315342	341544	285375	334704	237288	341035	476658	299027	146495	202968	163000	148615	180954	129403	216408	175236	147260	165483	162094	141320	41481.6	225411	215271	111057	174120	369284	239101	265547
852000	295430	301182	274559	349532	393417	295070	305863	428820	329468	343509	488278	292944	312188	343370	287437	337853	238400	338402	474730	298679	145720	201248	162221	147803	179399	128814	214553	173650	145430	163272	159508	140006	41546.4	220931	213315	110028	173218	367761	238154	264633
853200	296882	300254	275170	350014	390724	295219	305425	424561	328415	343013	492430	289768	309192	344043	289330	338890	238144	335642	473308	298254	144191	199952	160162	146746	176513	128510	212615	172392	144937	161044	156694	139557	41012.8	217904	211022	108697	171374	365087	235750	262348
854400	297948	297825	274363	349150	386671	295447	304171	421614	326184	342573	492872	288753	307396	344982	290847	340737	238799	332548	471672	297373	143018	198711	158941	146333	173550	128682	212171	171303	144043	158914	155329	138391	40674.4	214345	210020	108251	170182	364182	234074	260832
855600	298858	295174	274491	348295	383057	295631	302912	417776	324835	343721	497180	289543	304296	345020	292009	343358	238604	327809	469242	296054	141772	198574	158234	145196	172215	129320	210191	170303	142350	156732	152965	137952	40545.4	210200	207673	107845	169675	364490	232291	258452
856800	299171	293412	274017	348253	378884	295183	302472	413220	322953	342818	497815	287157	302545	344392	291972	343966	237780	324548	466848	294845	140708	199293	157617	144554	170350	128762	209446	168610	142026	154372	150861	138315	40339.6	206385	206125	106876	168458	363720	231851	257514
858000	302233	291691	273067	347294	373569	294150	300076	406822	320069	340822	496639	284406	297520	343736	292814	343383	236765	320598	464484	294196	139108	198706	156900	144168	168026	129095	208388	167644	142181	153768	149853	138828	40523.8	204405	204775	106529	167593	365260	230966	257563
859200	302057	288602	272088	345362	367198	293425	298352	401427	317788	341282	496230	283179	292167	342295	292998	344116	236576	315429	462809	291835	138968	198518	157124	144200	167088	130178	207273	167378	143144	152597	148794	139380	40395.2	200785	203010	106280	167859	367886	230106	257906
860400	302696	285548	270955	344861	365608	292216	295053	395953	315553	339240	496062	281802	286445	340372	293158	344100	235394	310984	460896	289680	138145	199242	158211	143756	165589	130663	205977	167479	143033	152264	146965	139421	40442.9	198134	202333	106302	167062	370103	229308	257558
861600	305737	284905	269807	344210	359601	289786	292000	389724	312019	341013	494836	278763	280061	338237	293324	341856	233699	306614	459909	287951	137845	200182	158904	143799	164642	131401	203953	167215	144553	151521	145540	141336	40313.2	196100	201152	106485	167726	371219	229238	258667
862800	306636	281264	267269	340958	355728	288546	287391	381819	309188	339545	492248	277152	273900	335755	294083	341331	232220	301392	458592	286334	137314	201718	159711	144219	163429	132503	202442	167644	145828	150824	145240	142592	40372.1	194122	201098	106224	167309	373734	228962	259423
864000	308123	278656	265313	339154	353095	287173	283995	376534	306630	338278	490490	275608	269091	333570	293935	341445	230672	295466	457185	283291	137965	202600	161981	144291	163599	133161	201595	167782	147031	150998	144363	143765	40081.2	191915	200283	105935	167792	377986	230119	261022
865200	309352	277026	264310	336861	349920	285438	280149	369403	303386	335110	489490	274044	265080	330629	293257	338925	229263	290774	457465	280823	136993	203809	164486	144818	162613	134588	200936	168087	148890	151580	144678	146128	40630.8	189885	200145	107714	168927	381355	231459	263253
866400	311165	274603	261944	333802	345513	282737	276040	362516	300014	332612	484406	271183	262267	328242	293606	336129	226799	287437	458634	279344	136677	205848	166372	145265	162097	135434	200043	168438	151244	152023	143876	148604	40358.8	189093	200356	108058	169911	385325	231737	265365
867600	311284	270866	259698	329928	342650	278547	273004	355891	296789	330470	481633	270898	258087	326038	291562	334919	225330	281663	460312	277744	137720	208375	169546	146118	162270	136883	199097	169936	153250	153359	143066	150481	40574.8	187462	200331	108876	170403	390765	232855	268146
868800	311934	268817	258516	328188	339264	275174	268695	349331	294025	327312	478746	269190	254701	322785	291384	332349	223611	277088	460725	275929	137010	209276	172469	146751	161856	136561	197630	170158	155032	153596	142706	154167	40409.2	186760	200416	109703	171897	395587	234816	270415
870000	311593	268233	256566	324565	335375	272057	261842	342305	290147	324809	474023	266212	249755	319519	290669	328496	222368	273741	461691	273448	137228	211790	175150	148051	162200	137796	197058	170964	157856	155035	142341	156364	40565.6	185774	201182	111021	173400	400864	236302	273644
871200	310160	265624	253823	319631	332076	269774	258186	336698	286997	322628	468760	265028	245918	316989	290154	325722	220788	269297	462918	270926	138147	214247	178522	149196	162164	139530	196780	173126	160962	157060	142703	159154	41080	185392	203126	112318	174508	407035	238825	276830
872400	310275	262940	253110	318737	327748	267342	255199	331664	283748	319569	462517	263938	241897	313711	289154	324034	219205	264619	465653	268886	139528	216734	183462	151120	163817	142268	197745	176195	164498	161335	144715	163573	41543.2	189363	208674	116232	178960	415809	245837	285667
873600	315039	262243	256769	318152	322829	268770	253541	323867	282925	319244	463715	262997	244105	311672	295626	324575	222856	262862	479798	269120	147185	223067	196274	159635	173954	150020	209050	185460	176532	173451	153153	171161	43912.5	203598	220578	125176	185242	426955	256108	297270
874800	322499	257239	260750	315968	308798	271631	250064	310277	280351	315605	462139	256866	240196	305848	296774	320813	222711	256493	487818	263771	154183	224147	205096	166380	180003	157466	216751	190796	186945	181295	160542	172082	44855.2	215880	227832	132038	186195	425011	259806	302117
876000	322373	246127	257966	307564	288239	270363	238552	289542	271693	303013	446654	244388	232153	291432	290306	308382	216094	243771	484886	251298	156544	217852	207499	168835	180526	159260	216377	191308	190439	183734	164301	169568	44632.9	221329	229198	134483	182980	413276	255710	298720
877200	315420	229099	250422	292296	266654	261417	223412	266910	256322	283412	421548	227129	218598	271565	276830	290284	204182	228527	469533	233952	153520	205772	203481	166050	176203	156975	209941	185858	188201	181977	162886	160502	43157.6	222300	223018	132098	174464	395252	245195	289902
878400	304057	210952	239103	274215	245916	249189	206772	244109	237717	265175	390685	209715	204820	249316	261240	267676	191150	212368	447260	217815	147260	192306	195922	160233	170091	151000	200527	177907	181562	177002	159158	151015	41014.8	218075	215143	128152	165032	375166	231336	276851
879600	288975	194695	226149	254899	227974	235049	191033	223619	219465	246318	359056	193604	190686	228617	244885	246070	177752	197297	422653	202063	139957	177378	187310	151788	161874	144361	189255	168614	172423	170658	151878	140216	39072.8	211370	205198	122778	154595	352398	214863	261503
880800	272834	179424	213212	235560	213486	219375	177473	205844	201306	229796	327642	178687	177708	207650	228613	225070	164601	182908	398406	187521	131667	163942	176877	142308	153194	136365	177777	160040	163426	164817	145442	132715	37594.8	204665	197645	118970	147334	338546	202437	254604
882000	262877	173744	209740	224359	208881	211876	173762	199267	193238	229175	315720	174614	176708	200738	226178	217782	163119	180619	395055	187692	129034	160990	174645	138765	153836	132911	174901	157273	160034	165300	142598	129092	37014.2	201050	193747	117117	143708	328020	194704	247460
883200	255153	166087	204326	214868	202222	203104	168304	192235	185203	221385	300899	168020	172954	193158	221912	209392	158530	176795	392241	185715	126295	159381	174218	135942	153826	131699	172624	157553	157818	168036	141604	129390	37518.4	201073	195046	118214	144521	329643	194099	249251
884400	254854	167763	205923	213945	204084	201805	167939	189292	182078	219817	294906	164290	170206	189352	218245	202698	154757	172740	388801	180885	123273	155044	169949	133114	151521	129109	167931	153765	155023	167560	139837	128703	36938.3	199269	194030	118019	143277	330540	192068	249301
885600	255806	170571	207665	215177	209044	203114	170376	191292	183990	224355	296642	166911	174116	191452	221238	204411	157283	173386	400122	181798	122965	154358	168520	132385	152267	127640	165410	151652	152662	166614	137918	125684	36174	196543	189928	116472	140340	323162	187763	245145
886800	253306	168188	203987	211605	209621	200859	168909	191544	183657	228969	302121	171466	178965	198663	230088	213586	165951	184354	435764	200239	131818	170103	187750	143734	169186	142324	185930	175633	172443	194293	157118	161337	43658.3	223735	230423	140316	178653	424736	236002	316365
888000	318037	245910	257455	281771	313022	265150	237105	280954	256789	332564	424202	258136	236326	293137	299562	294596	223369	252882	583752	275439	159760	229478	219465	173064	193403	167160	205661	200456	193219	207749	164986	192387	46849.2	215477	241215	147926	197836	496485	265175	341006
889200	334718	288311	258156	317119	379364	291863	255897	324977	281146	357575	442161	286277	233451	319645	293364	306518	222812	258130	593732	280102	152902	227416	203094	164991	178775	155147	187553	189576	176667	190435	151915	183718	44086.7	195064	222983	135721	190917	476682	255677	318115
890400	315678	288341	247467	314520	388226	288876	257152	330410	279027	360230	437476	294545	232039	323197	291302	307837	221271	257668	597337	286696	147332	220793	192599	160709	172795	144302	179626	182706	166623	182471	145522	176380	41997.2	185738	209885	127240	184750	455988	245135	297462
891600	309676	290048	249855	313109	384107	286410	260231	335822	280209	361780	432398	301267	233977	323509	298913	312497	227891	258663	601284	291880	143360	213858	184697	156562	170780	134505	175223	177771	160756	178111	141719	169620	40227.6	179690	202000	120962	180589	436565	236296	282879
892800	311635	289310	252670	318019	380512	288319	265158	342174	283586	358641	423612	308200	237258	325723	307596	318002	235691	260822	600805	296152	139758	207203	179495	151165	168417	128473	171209	173726	156851	173135	137835	165676	39305.2	174118	195341	116023	175788	416723	229318	272925
894000	313302	289813	253451	320943	375871	288656	268399	348217	286930	353036	416442	312716	239364	330263	312797	323760	241842	265260	601773	300598	137077	202301	173958	145466	165319	124517	165945	170160	151496	167930	134644	163637	38546.4	169233	189820	111682	171782	401922	223348	265234
895200	315711	290516	252864	325535	376018	287201	271149	353770	291323	349243	414705	317768	240350	336871	314678	329500	245079	270703	608430	303091	134731	197420	171498	141481	161719	121668	161486	167599	147150	164863	131943	162581	37379.6	164906	185110	108113	167726	391521	217551	259055
896400	317932	292825	255294	330653	379160	285862	271784	360033	297206	347180	412415	322654	239833	340834	315083	334339	249301	275776	620302	305885	132358	193905	168167	137146	158418	119292	157735	165072	141548	161575	129042	161515	36381.2	163194	181491	105584	164545	385168	213552	254321
897600	320047	294395	254580	336713	380840	284620	273466	364689	303082	345730	409464	325875	241197	343938	314282	337352	251503	280919	623196	307950	129516	190291	164725	133569	155370	116303	153109	161929	137596	159134	126225	160140	35548.8	160926	178855	104013	161911	380268	210084	251122
898800	321083	296514	255371	339732	381698	284454	274036	368634	306113	343157	402346	330503	242604	345800	313476	338863	254295	284685	624848	310555	127659	187157	161533	130125	152426	114167	149210	159922	134504	156388	123891	158235	34898	161373	177213	101852	159707	377604	206754	248052
900000	320626	297548	256112	342935	381006	285612	275716	373900	308829	343066	392638	334304	243150	348117	311317	342372	255340	287759	626945	312188	125729	185162	158863	127170	149694	112265	147315	159353	132487	154259	122809	156446	34185.8	160490	176374	100491	158108	376993	204484	245896
901200	320094	300866	255285	348139	382037	286186	275980	378684	311028	340606	386175	337301	242726	349568	308143	344028	255773	290094	624335	313637	124144	183345	156019	124473	147634	110033	145899	157944	129304	153044	121309	155279	33825.2	160044	174820	98525	157527	376078	202705	243470
902400	317966	302347	254271	350400	383011	285318	276554	382723	312057	340397	380282	339994	243733	349008	304682	345066	255715	293525	620598	316244	123969	182256	152714	122633	146179	108088	144558	157135	126808	150530	119978	152851	33395.8	159934	173635	96670.8	156035	373118	201240	240679
903600	314628	303814	253275	352053	384041	285162	277415	386482	312744	340164	372577	342948	244138	349416	300505	344462	256062	296375	617228	318843	121981	180900	150051	121394	145712	107223	143497	157134	125417	149536	119655	151020	33091.6	160508	173534	95317.1	154876	371192	199069	238857
904800	311470	304444	251148	352944	384756	283730	278560	390393	313592	340137	367155	346978	243368	348610	295975	344810	255345	297784	612342	320189	121728	179460	147246	120457	144385	106344	143467	156297	122925	147643	119545	147634	32834.8	159586	172656	92890.4	153503	371389	197987	236362
906000	307150	306500	249383	355241	389009	282669	279913	395057	314216	339857	363974	347048	242858	346488	292324	342611	255630	301500	607255	322100	121440	177938	145109	119681	144404	105144	143266	155646	120792	147477	119505	145036	32794	159497	172001	91398.3	152631	369899	197341	233816
907200	302332	308336	247016	356490	392534	281695	280138	397304	313405	339339	361932	348809	243726	344926	289385	339662	255307	303232	603532	324627	120870	176962	142864	118797	144664	104241	144209	154690	119516	146035	120455	141706	32738	158809	171358	90168.4	151366	367853	196106	231801
908400	298530	308568	245509	356508	394962	280020	279984	397876	311528	339907	359466	349676	243632	342690	285944	337575	255119	304782	599355	326342	121044	175914	141047	118856	144262	103545	144398	154071	118401	145249	120669	138372	32970.8	158588	171700	88603.8	151149	366154	194563	229982
909600	294135	307234	242365	355091	396423	278999	279783	398143	310908	339166	357859	350894	242454	341506	282365	335942	253828	304661	597246	326623	121312	174848	140259	119199	144940	103273	145768	153848	117107	144953	120359	135651	33100	158895	171852	87000	150200	364006	193588	227361
910800	291186	307525	239735	356318	397850	277717	279662	399088	310283	337870	357966	350876	241386	339053	278826	333022	252663	305652	593616	326186	121613	173658	138906	119154	145616	102798	146384	152103	115487	144006	120355	132735	33057.9	158158	171304	85978	149365	361792	192411	225548
912000	286148	306066	236798	355656	397511	277113	278114	397274	307246	336984	357780	348374	240177	336627	275506	329790	252101	306092	590457	328098	121787	173290	138592	119510	144979	102082	147510	151897	114389	143647	120783	130805	33386.8	158594	171361	84860	148710	358817	191461	224348
913200	282320	304793	234538	352393	396622	276466	276212	393626	305047	336306	356282	347021	239884	334120	272176	326378	251235	304276	587378	328620	121423	172620	136841	120101	144983	101762	148456	151727	114294	143817	121446	128691	33435.4	158368	171782	83924	148676	356550	190496	222465
914400	278508	302201	231809	350692	396928	275326	275482	392199	302980	335023	355157	346401	238423	331383	268305	323752	250423	303029	581052	327701	122321	171543	136279	120785	145119	101588	149502	151022	112996	143341	122260	126290	33583.2	157986	171802	83233.3	147919	355766	190275	221902
915600	274161	299589	229306	349035	395599	275175	273714	388278	301217	333437	355685	344195	237958	327856	265849	320017	248388	302788	572940	327556	121805	171247	135951	121208	145196	101023	150299	149513	111929	143049	122292	124525	33498.3	157864	171784	82259.2	147467	353733	190305	220303
916800	270213	297928	226159	345520	393067	274121	271157	383268	297700	331593	352599	340784	236466	325000	261777	316218	246517	300542	565334	327390	121888	169863	135104	120999	144180	100731	150736	148376	111540	142531	122786	122559	33938.8	157881	172016	81696.3	147220	352242	189554	219812
918000	266847	294717	223508	341779	392178	273635	269709	378474	294228	328923	352011	339599	234558	321800	259692	314538	245187	298083	557812	326538	122459	170076	134414	122245	144521	100951	151900	148340	110831	141743	123054	120974	33830.8	157010	171779	80908	147047	351995	188810	217802
919200	262753	293081	220886	338122	391218	272190	267935	373892	292213	326961	350833	337292	233252	318692	255866	311657	242772	296327	548514	324179	122365	169002	133652	122817	144122	100300	152756	146303	109991	141488	123593	119448	34271.2	156347	171303	80349.2	146244	352081	189280	217162
920400	258942	291330	218735	335342	390196	272087	265572	368764	288964	324720	349634	333370	231260	316276	252980	308021	242727	293618	539951	323922	122066	168860	133168	123270	143561	100454	152897	145778	108777	140720	123560	117996	34088	156333	170425	80073.6	146690	353222	189510	217608
921600	255452	288942	216348	330205	388271	271355	263778	363103	284956	322950	347234	331019	229554	314894	250509	303928	242629	290967	531860	324012	122039	167960	131781	123269	142972	101032	153749	145144	108656	140470	124131	117324	34419.2	155979	171562	79525	146198	353942	188736	217097
922800	252232	286040	214179	325816	386105	271658	262418	358053	281447	321193	346364	328451	228153	311871	247006	301552	243885	287523	525588	321828	122217	167328	131609	124297	142753	101087	155010	144112	108556	139937	124138	116548	34902	155700	170523	79262.8	146283	355566	188843	217674
924000	249044	284840	212536	324860	385255	270493	260425	354034	278651	319679	346645	325979	226582	308329	245463	299512	245914	284690	517592	319362	122191	167706	131461	124064	142241	100338	155961	143474	108378	139410	123710	115606	34820.4	154982	170412	78739.2	145699	356882	188676	217907
925200	246224	283223	210851	320407	383265	268918	257835	348560	275231	316736	345489	322713	224736	305774	242898	296578	248282	282206	510601	319093	122034	167461	131061	124730	141234	100990	156242	143405	108707	138096	123768	115774	34879.6	154958	170766	78889.6	146104	358850	188660	218761
926400	243215	280499	208213	315806	382229	268950	256386	344700	272068	315606	345507	320845	222969	302931	240676	295383	248516	277012	504642	317397	122307	167229	130468	125615	141072	101757	157780	143358	108317	138147	124601	115357	34506.3	153812	170017	78724.8	146101	361019	188142	219290
927600	241015	279599	206311	313806	381527	266884	254688	341400	268217	313152	346350	318936	220298	301487	238780	293456	248678	274709	498258	314932	122696	167852	131011	124868	140128	102086	158546	142720	108933	137544	123468	115507	34536.4	152777	170868	78321.3	146105	364981	188017	220244
928800	237945	278566	204143	310999	379750	266342	252820	337085	265620	311739	345302	315233	218730	298524	237541	290823	247873	272032	492908	313620	122000	168149	130280	125220	139115	102421	159326	142598	108606	136813	123463	116062	34591.3	151827	170645	78441.2	146221	367112	188933	221293
930000	236964	276939	202346	307373	378295	264409	251443	331955	262661	309872	343948	313682	217413	297515	236461	289133	246595	268162	488967	311841	122119	168866	130696	126118	139255	103848	159930	142861	109639	135624	122941	116954	34518.8	151863	171032	78253.8	147018	370576	188258	223310
931200	234615	274886	200545	303972	377792	263206	249400	328188	259631	309853	344693	312881	216287	295253	235017	288082	245072	264257	485052	309362	123236	169668	132688	126687	138815	104774	161876	143396	109983	136055	122507	117403	34432.8	150787	171795	78810	147127	374969	189704	224983
932400	233804	274198	199600	303337	376220	261714	247831	323126	257315	307385	344756	310628	214700	292438	234450	286571	243673	261897	480025	308843	122915	171181	133160	126184	138349	105481	162774	143266	111077	135178	121890	119351	34218.4	149645	171969	78857.9	147547	377368	190250	226649
933600	233560	273128	198323	299994	374804	259952	245686	317618	254000	306305	344423	307528	213099	290899	234168	285905	243092	260165	477534	305912	122941	171968	133368	126592	137337	106961	162431	142861	111756	134082	121742	121129	34304.8	149248	171958	79450	148032	382597	190513	229444
934800	232062	271893	196573	297243	373820	258392	244430	314075	250739	305307	344207	305692	211732	289060	233460	285267	241105	256583	475478	304542	123300	174140	135645	126646	136806	108882	163986	144132	112965	134045	121057	123172	34073.8	147993	172989	79132.1	148314	386148	191408	232748
936000	231701	269991	195173	295871	371873	256858	243421	309472	248322	305249	344897	304516	210495	287039	233003	284251	239890	252461	471952	302196	124430	175885	137920	127274	136988	110220	163427	144584	114134	133958	120936	125045	34304	147105	173387	79334.4	149078	390382	191756	235202
937200	231620	269236	193511	294330	370814	254018	241326	305785	245694	303051	345104	301615	208880	284901	232296	282369	239174	249958	468746	299450	124154	176267	139348	127104	135702	111015	163294	144952	114792	133155	119770	127110	33761.3	145610	172960	79393.2	149314	393917	192774	237568
938400	231189	269167	192143	291561	368996	251700	239964	301252	242390	301973	345421	298965	207760	282433	232872	281148	239408	247436	465022	298394	124916	177830	141259	127894	134871	113366	163640	145246	116713	133788	119256	130304	33944.4	145200	173371	79680.4	149588	397106	193711	239531
939600	230888	267928	190931	289522	368208	249860	237868	296298	240013	300235	345442	297276	206304	282246	232242	280836	239112	244321	462111	296602	125518	178986	143571	128273	134635	114764	164099	146206	118118	133579	118278	133085	33892.1	143784	174307	79860.8	150227	401608	195297	241573
940800	230293	266856	189764	289863	367877	248402	235892	292080	238201	299422	346461	295069	205382	280109	232981	280101	238472	241797	459081	293820	125765	180042	146984	128472	134781	116163	163220	146500	119775	133905	118317	136117	33802.8	143132	173883	80747.1	150938	404690	196805	244172
942000	231197	266403	188433	300663	366636	245411	234473	288255	235215	297910	346036	292152	204456	276972	233009	279011	237699	238767	455239	292817	126402	181148	148485	128490	133815	118044	163044	147058	121112	133581	117791	138198	33956.3	142642	174041	80812.8	151257	406283	199014	246541
943200	230611	265796	186703	307649	363824	242947	232574	283930	232387	295106	346518	289124	203666	275168	233499	276751	237066	235752	452511	290766	126800	182678	150851	129895	133098	119836	162016	148221	123533	134241	116929	140881	33948.4	141533	174951	81356.7	151901	409276	199679	248123
944400	229885	264061	186241	310912	361816	240400	231281	279970	230210	293677	345108	287300	201979	273646	233707	275129	237227	231688	448646	289017	128122	183193	153680	130622	132871	121357	160993	148502	124182	134270	116806	143364	33902	140378	175060	81543.6	152148	413088	201664	250455
945600	228011	264239	184999	312170	361409	237657	229496	276267	227107	292285	346203	284540	200365	270671	234060	273319	235917	229024	444239	285568	127477	184079	155825	130354	132460	122424	160434	148465	124865	134716	115990	145385	33678	138622	174980	81906.3	152491	414432	203180	252633
946800	227801	263496	183055	309569	358614	235536	227430	272403	223810	289226	345099	281812	199425	269374	234798	271081	235226	226308	440411	283781	127989	185030	157010	130491	131788	123438	159372	149058	126234	135928	115669	147294	33728	138273	175035	82613.2	153152	414485	204504	254527
948000	225763	262622	181527	305065	355943	233648	225610	268906	221445	287912	344730	279215	197912	267855	234051	269778	234269	221533	436540	281718	128454	185498	159380	131328	131694	124961	158494	150473	128768	136254	115112	149887	33736.7	137682	175366	83068.8	153472	415871	204701	256456
949200	225507	261033	180055	303143	352776	230977	224082	264420	219217	286171	343798	276007	196455	266848	234221	266925	232847	218778	433436	278609	128724	186226	161061	131001	131188	125056	157182	149823	128132	136673	114149	151002	33932.8	136196	175174	83395.6	153890	417585	206765	257337
950400	223681	260728	177746	300474	349270	228542	222529	259556	215931	282625	343281	272151	194454	264777	233688	264581	230557	216391	431041	276263	128729	186788	162012	131490	130816	125759	156230	150302	129352	137244	114061	153286	33605.4	135622	174678	83343.3	153358	418041	207410	259354
951600	222534	259996	176219	296741	345312	225757	220717	255170	212494	279731	340030	268100	193274	263140	232853	260619	229716	211984	427957	273344	128990	186534	163174	131372	129785	126753	154628	151020	130522	137986	113615	154988	33550	135086	174782	83340	154113	417928	207912	261171
952800	220556	258316	174102	291050	343223	223022	217181	251669	210030	276486	337970	265310	191469	261036	231130	258063	228315	208884	425845	269717	129215	187761	163309	131564	129665	127019	153983	150962	130590	138704	112632	156511	33306.3	134021	174722	83475.2	153387	419318	208667	261304
954000	219155	258186	172473	287057	339235	220143	213483	247361	207202	273489	336726	261625	189143	259276	230743	254961	227122	205396	423526	266763	129311	188049	165256	130745	129554	127382	152365	151142	130500	139952	111849	157391	33339.6	133748	174277	83760.8	153591	420828	209270	261650
955200	218312	256246	170127	281779	335283	217687	211008	243166	204658	269686	333539	256784	186832	257050	228411	252313	224702	202021	421930	263773	129018	187800	164781	130992	129283	126959	151546	151220	130169	140671	111638	158832	33293.8	132458	174411	84008	154084	420310	209881	262603
956400	217180	255058	168680	277702	331800	215161	207689	239198	200910	266788	330656	254620	185776	256450	227020	248916	222327	198999	420235	260796	128667	187344	163969	130896	128747	127450	149775	150841	130260	141944	111084	159931	33307.2	132415	173839	84330	154130	421396	209978	263692
957600	215339	253321	167499	273748	328857	213546	205052	236674	198984	263314	327988	251088	183977	254459	225356	246798	219254	196094	419242	257953	129696	187193	163704	130286	129139	127136	148662	151097	130382	142740	110348	161008	33282.9	131482	173803	83663.2	153575	422412	210224	262705
958800	213706	253935	165790	270814	325512	209949	202810	233410	195816	259770	325439	247837	182155	253419	222815	244839	215803	192784	416955	255922	129237	186658	163896	129532	128585	125602	147725	150576	128805	143754	110231	160918	32886.8	131002	173228	83590	153444	421152	210237	262267
960000	213182	252304	163984	265830	322011	208865	200382	229733	193206	256874	323138	244107	180903	251877	221786	241928	212938	190332	417514	253373	128821	185755	162423	129476	128854	125857	146287	149857	128864	144159	110239	161285	33044.8	130642	173278	84100	152870	420702	209411	262675
961200	210916	250953	162442	261288	319400	206622	198206	226750	191041	254184	320401	241658	179234	250453	220288	239542	210179	188157	417720	250858	128335	184973	159847	128934	128300	125742	144994	150171	128130	145348	110173	161758	33107.2	130632	172091	83446.7	152126	420619	209188	261903
962400	210357	249118	161560	255576	317059	205581	195544	224705	189183	251467	316931	239070	177767	249972	218544	237516	207230	185123	419604	249246	127934	184680	158268	128453	128257	124183	143648	149692	126461	145576	109836	161823	32858	130187	171440	83185.2	151716	420505	208698	260808
963600	208690	249292	160218	252740	315043	204656	193564	223382	187776	248994	315797	237588	175679	249282	216748	235654	204809	183938	419895	246360	127249	184117	156660	128174	128320	123158	142686	149044	125371	146202	109290	161331	32542.5	129406	170014	82712.1	151129	419440	207866	259750
964800	207380	248443	158769	248364	312451	204260	192073	221741	185525	246568	312792	235063	174393	249161	215103	233508	201739	182535	422500	244096	126180	182545	152684	127179	127905	121872	140894	148070	123672	146158	109259	160004	32081.2	129320	169016	82073.2	150161	417773	206956	258405
966000	206206	248003	157542	244957	311730	204069	190450	220878	184295	243998	309852	234159	173216	248783	213244	232676	199775	180514	425255	243125	125657	181222	149008	126684	127489	120143	139628	147403	122107	146769	108385	159499	32043.8	129259	168648	81718.8	149005	416476	206162	256712
967200	204862	248729	157060	243466	310550	202984	189063	221102	182956	241952	307938	233935	172077	249845	211518	232763	197483	179092	428393	242023	125466	179935	146198	126078	127455	119393	138443	146400	120685	146178	107999	158192	31997.2	128699	168004	81312.4	147996	416268	204578	255589
968400	204690	248953	156542	242877	310140	202651	188054	221843	183546	240498	307235	233926	171956	250110	211189	232241	195180	179235	432644	241096	124753	177968	142098	124585	127472	116748	137062	145402	118520	145273	106976	156894	31814.2	127451	166669	80628.8	146343	413359	202552	253719
969600	204494	249423	155976	242219	309923	202640	187173	223741	183117	239676	306074	233745	171851	250890	209973	232058	194090	179470	437185	241306	124428	177195	138471	123799	126967	115819	135798	143806	116545	144387	106634	155517	31306.8	127142	165879	79756.3	145363	410402	201359	252182
970800	203710	250220	155002	241271	310772	203548	186856	226878	182464	239572	305635	234512	171878	251945	208783	231958	192663	179367	442848	240888	123586	176057	135429	122589	126318	114485	134748	143565	115229	143917	106074	154024	31072.5	126806	164627	78832.8	143754	407959	198682	249905
972000	203380	251896	155413	241621	312756	204046	186625	230212	182825	239633	304799	235678	171570	253951	207740	232764	192276	180248	448787	240619	123262	174202	133581	121234	126682	112180	133157	141742	112616	143319	105243	151643	31019.6	126083	162614	77732.5	142312	406009	196869	247988
973200	203709	253907	155533	243713	314774	204994	186048	234296	183648	239780	305784	237456	172519	256068	207169	234411	192483	182150	454676	242016	122112	172538	131422	119567	125973	110706	132474	138942	110746	142307	104741	150162	30662.4	125816	160328	76828	140883	402921	194919	246153
974400	204210	256859	155754	246117	317729	206541	186381	238776	184143	241234	305174	239261	173278	258319	207749	235714	192337	183465	464121	243330	121603	170653	129365	118179	125785	108717	131013	136028	109260	141536	103939	148352	30166	125830	159079	75883.3	139463	399476	193100	242822
975600	204191	258434	156513	248855	321938	207900	187161	244163	186082	243079	307088	242369	174653	260209	207205	238324	192879	186493	472241	245631	120438	168946	127428	117278	124952	107196	130138	133608	106852	139517	104100	146129	29843.6	124913	157493	74494	137212	395536	190206	240203
976800	205422	261893	156632	252808	325578	209924	189145	250338	188805	244352	309364	245395	175395	262938	207362	240653	193423	188899	479744	246954	119814	167691	125282	115435	124068	105290	129190	130611	104642	138220	102693	143717	29626.3	123407	156060	73289.2	135242	392879	188136	236554
978000	205549	264310	157424	256570	329156	211166	189831	255595	190308	246656	311966	247036	177291	265004	208133	242135	194826	191946	485563	248409	118526	165002	122497	114206	123394	103010	128201	128131	102551	136749	101818	140565	29226.4	122828	154037	72119.2	133575	387980	185858	233684
979200	207014	267635	157848	259670	334623	213174	190519	260648	192079	249236	313776	249406	178293	267861	208534	243979	195774	195758	494087	251057	117011	163118	119945	112817	122663	101568	126538	125781	100767	135395	101912	139382	28842.5	123178	152428	71115.6	132890	384202	183639	230801
980400	207794	269005	158578	263973	339378	215172	193114	265910	195168	252432	317712	253199	180711	271290	209203	246733	197307	198780	500719	254188	116298	160554	117491	111271	121811	100040	125140	124066	98515	133559	100756	136451	28263.6	122187	150462	69297.2	130813	379712	180955	227480
981600	208866	272819	159418	269015	344340	217218	194330	271912	198553	254820	321053	255624	181793	273442	210346	249994	199204	201435	508248	256186	114909	158866	114445	109758	120662	97791.7	124254	121743	96515.6	131776	99417.2	133601	28115.8	120725	148312	68399.2	128426	375100	178706	223400
982800	210165	275906	160032	272722	350016	219560	196273	275672	200973	258603	324024	257834	184532	276257	211622	251474	201562	204542	515170	258073	113588	156800	112256	107981	119814	96349.2	123220	119131	94922.9	129166	98631.2	131385	27710	120041	146396	67197.1	126337	371253	175817	220845
984000	210508	278452	160851	275877	355556	222005	197240	279296	203940	262567	328337	260714	186959	278678	213189	254247	204098	207720	522176	261918	112561	154568	109970	106826	118178	95108.8	121967	117512	93418.8	127765	97392	129498	27355.4	119229	144564	66270.4	124253	366747	172960	218418
985200	211117	281559	161413	280068	361831	224418	199247	283532	205471	265988	332024	263509	188788	281658	214304	257252	205988	211733	527500	265440	111697	151993	108363	105681	117099	93870.4	120398	116682	91145	125712	96145	126690	27106	118471	143486	65153.8	121994	362690	170007	214296
986400	213202	283954	161923	285020	366626	226755	200916	287620	206612	268888	336580	266361	191278	284164	215472	258715	208295	214418	531586	267220	110573	149787	106362	103557	116190	91769.6	120003	114774	89604.8	123484	95166.8	123813	26588	117050	141388	63637.2	120338	359481	168176	211215
987600	214802	287341	162594	288578	371885	229174	202838	289220	208215	271628	339970	266930	193057	285224	217469	261066	210440	217163	536639	270110	109502	147895	104414	102364	114952	90500	118510	113248	88077.5	121791	94032.9	120589	26178	116220	138907	62277.5	118462	355065	164972	208628
988800	215310	288524	162738	289989	376622	230873	204547	290161	210218	274975	343434	270181	195494	286696	218936	262314	212844	219571	540343	273085	108605	146256	102517	101438	113340	89016	117045	112097	87298.4	120028	93174.8	119186	25914	115427	136931	61569.2	116833	351539	162303	205496
990000	214872	290137	163464	292952	380491	234543	206677	292379	211490	277225	348353	272388	197372	288728	219536	264113	215015	221937	542644	275976	107494	144056	101081	100245	112772	88088.3	116009	110771	85741.2	117897	91848.8	116801	25718.8	114136	135006	60250.4	115194	347677	159824	202956
991200	215222	292492	163578	295329	383863	236292	207441	294338	212272	278962	351224	274286	198882	290478	221813	265896	216579	224675	544764	277802	106304	142279	99736	99359.6	111250	86846.4	114806	109181	84320	116389	91116	114538	25376	113084	132602	59533.2	114073	344725	157804	200614
992400	215098	294794	164452	297477	386901	238522	208171	294133	212778	281423	354722	275333	200518	291613	222986	266443	217408	226105	545558	278675	104623	140205	98292.1	97910	110320	85308.8	113676	107875	83526.8	114509	90339.6	112201	25123.3	112726	131555	58661.6	112701	342063	155627	198696
993600	215094	295666	164668	298794	388916	240488	210430	294055	213412	282989	357240	277134	202622	292094	223933	266839	219514	228828	545926	281588	103534	138507	96344.8	97096	108652	84786	112747	106967	82286.3	112955	89631.6	110106	25115.2	111174	130056	57731.2	111494	339826	152758	196153
994800	214957	296949	164322	301374	390904	242125	211601	294140	213664	284320	360438	278469	204381	293347	224698	268005	220901	230202	546126	282943	102637	136811	94811.3	95532.4	107858	83584.2	111745	105330	81121.2	110485	88364.4	108010	24884.2	110305	128373	57092.8	110430	336954	150852	194979
996000	215412	298697	164046	302192	392243	243321	211800	294331	213866	285370	363908	279486	205433	293108	225348	269215	222983	231694	544122	283807	101065	135070	93112	95553.8	106583	82385.6	110809	104346	80180.4	109284	87592.8	106543	24818.4	108878	126516	56222.9	109566	334195	149605	193150
997200	215047	299396	164070	304553	392258	245279	212135	293526	213631	285718	366168	280372	207744	293078	226401	269020	223465	231791	541510	284824	100004	133628	92121.3	94597.6	104962	81696	109783	103419	79846.4	107818	87324.4	104460	24640.8	108583	125546	55190.8	108785	331756	147928	191963
998400	214344	299551	163955	303319	392550	246151	212091	292785	213474	285978	368319	280846	208997	293824	226456	270195	224801	232524	539040	286513	99340	132486	90934.4	93246.7	104601	81331.6	109458	102988	79220	106536	86747.1	103267	24318.8	107043	124749	54720.4	107803	330783	145772	190689
999600	214302	300427	163715	305264	391708	247370	212150	291669	212832	286018	370458	282030	209143	293642	227305	270202	226386	233799	535070	286484	98984.4	131929	90276.7	92486.8	103374	81014.8	108174	102437	78496.8	105130	86041.6	101366	24380.8	105591	123224	53984.4	107178	328688	144345	188729
1000800	213412	301230	163842	305339	389784	248014	212307	290599	211913	285755	371240	281973	209794	292845	227817	270226	226909	234182	530685	286652	97594.6	130918	89541.2	92401.3	101661	80112.9	108339	101166	78025.8	104311	85378.8	100208	24179.6	105198	122186	53503.3	106876	326608	142781	188825
1002000	212806	301491	162731	304510	388416	248672	213173	288544	211542	284201	371129	281732	210392	292160	228033	269428	227591	233522	526909	286649	96881.6	129723	88434	91896	101010	80296	107727	100373	77570.4	103258	84752.4	100021	24149.6	104685	121729	53171.2	106588	325956	141736	188512
1003200	211480	300814	162762	304068	386588	249306	214095	285917	211043	284256	371498	281562	210536	291190	228053	269181	227998	233057	522110	286926	96513.8	129559	87983.6	91205	100364	79960.8	107448	100161	77620	102734	84765.8	98782.8	24225	103367	121625	52967.1	106036	326742	141030	188229
1004400	210990	300614	162286	303844	385393	249946	214182	284193	209920	283986	371505	280399	210680	289719	227017	269926	228309	232610	518119	286269	96147.6	129427	87880.8	90858.8	99991.7	79881.2	107343	99242	77643.6	102104	84117.2	98392.9	24107.6	102231	120900	52333.2	106077	326013	140147	188216
1005600	210458	301009	161874	303876	381791	249615	215125	281866	208570	282354	371323	279213	211089	288315	227513	267863	227603	232110	512904	285159	95533.8	128995	86908.8	90704	98327.6	79400.4	107667	99056.3	77440	101208	83894.2	98156	24265.4	101662	120522	51927.2	105862	326153	139345	187933
1006800	209242	299648	160712	302074	378682	249592	215362	278909	208084	281736	370082	278353	209608	286622	226190	268406	226821	231520	508056	284613	95622.8	129470	86439.6	90734.8	97658.4	80400.4	108067	98392.8	78286.3	101204	84355.6	98096.7	24078.8	101045	120946	51897.2	106202	326260	138338	189267
1008000	208531	299172	160642	301099	375659	249884	215154	276120	207242	280457	369221	277851	209136	284599	225977	268570	225985	231337	503718	283359	95507.1	130170	87305	90461.2	97356	81136.3	107900	98332.5	78901.6	100748	83687.2	98511.6	24339.6	99761.6	121338	51791.2	106768	328134	137948	190257
1009200	208360	298947	159736	301327	372435	249708	214650	273003	206663	278862	369900	275704	208102	282670	225615	267088	226215	230260	499624	282700	95102	130608	87368	89811.3	96890	81324	108394	98263.2	79237.1	100862	83826.4	98912	24225.2	99127.5	121407	51642.1	107195	329855	138046	190933
1010400	207230	297542	159170	300078	369058	249760	214363	270584	204505	277885	367587	275104	207489	279797	225118	266861	225110	228294	494817	281277	96008.3	131250	87951.7	90058.8	95642.5	82198.8	108397	98080.8	80058.4	100574	84465.2	100246	24310.4	99142	122087	51674	107843	331258	138103	192860
1011600	206050	296034	158085	298207	366489	249228	214296	266343	202408	277833	367549	273678	206541	278163	225012	266260	224261	227883	491365	279874	95976.8	132174	88590.8	90675	95136	83219.2	108620	98297.6	81291.7	100806	84557.9	101517	24304.4	98065.8	122076	51232.1	108178	333330	137730	194395
1012800	205316	294662	157342	297131	363673	249327	213824	263571	201390	275085	366301	272498	205293	275458	224134	265765	222350	226749	487153	277834	96624.4	133046	90239.2	90860.8	95610	84225.2	108998	98245.4	82120.4	100981	84505.2	102452	24510.8	97706.8	122540	51540.8	108874	335681	138056	196210
1014000	204492	292941	156945	295490	358436	247639	212710	259398	199553	273566	366370	269467	203986	272533	223920	264692	220870	225692	481720	275643	96559.6	133822	91310.4	90694.6	95186.4	85277.5	108809	98230	83433.8	100910	84798.8	104103	24415.6	96939.6	123149	51427.5	109510	337642	139216	199431
1015200	203651	291982	155810	293378	354517	246720	211808	256344	197758	272836	363275	267135	202030	270860	224444	263417	220177	224761	477977	273658	97229.6	134919	92578.4	90778	94660	86168.4	109050	98261.2	84912	101443	85023.6	105325	24589.6	96891.6	123414	51102	110613	341173	139626	202157
1016400	202383	290596	154951	290643	351201	246445	211594	252832	196310	271210	363804	265496	200830	267627	224728	262616	218106	223627	474275	271900	98695	136313	94488	91522.1	94654.8	87933.8	110159	99588.4	87289.2	103210	85512.1	107961	25002.1	98424	126475	52634.2	113086	346919	142846	208292
1017600	204333	291338	157738	292747	346512	247016	212745	247829	197222	274355	368530	262285	203653	265816	229246	264295	221863	224789	481474	275296	104348	141029	102558	95530.4	99929.6	95192	117183	105967	94314	110233	91681.2	114506	26187.6	106287	135411	56049.2	118541	359354	150135	220054
1018800	208762	288990	161401	293498	337212	250552	212602	237643	196265	276543	374782	255583	202154	259279	230887	261698	223408	223750	485426	271569	110551	142549	108510	99575.6	103698	101629	123037	109614	100993	115066	96220.8	118108	26597.9	113950	140384	59148.8	120328	362243	153469	226233
1020000	209914	281141	160652	287119	320617	248242	205828	222282	189894	269340	370145	243131	196350	246545	226752	252452	219038	217590	476635	260182	112053	139228	110733	100318	104316	105503	124485	109732	104087	116413	98400	117447	26183.6	118495	141766	60168.4	118226	357262	151649	225954
1021200	204125	265500	156566	274558	299919	241453	193746	204750	179088	255875	355671	225328	186652	228658	217618	237559	208694	207465	458098	244180	111251	131886	109633	98806.8	102661	105236	122336	106814	103703	114600	97744	113248	25417.5	119370	138475	59319.6	113979	341463	146354	221281
1022400	194942	247244	149570	257249	277339	229558	180284	187188	165654	239665	333920	206250	174941	208322	206280	220497	194884	195861	433444	227720	107547	123113	105780	94320.8	98686.8	102709	117381	102358	101421	110714	94644	107039	23851.6	117573	134100	57288.8	107620	322329	138582	212456
1023600	183378	226973	141281	238605	257264	215613	167274	171116	151424	224414	311348	188908	162965	189216	193605	202505	181057	183276	405469	212100	102185	113092	101253	88906.8	93540.4	98060	111975	96400	97355.2	106218	90686	100918	22546.7	114126	128426	54344.4	101213	299967	129750	201661
1024800	171533	207974	132766	219831	237838	201390	155250	157170	138173	208067	285736	172720	150802	171449	181378	185524	166775	171387	377797	196782	96641.6	103920	95598.4	83832.1	88533.6	93858.8	106556	91613.2	93086.7	102157	86311.7	95502.4	21571.6	110823	124834	52469.2	97315.2	289152	123021	197318
1026000	163876	200143	131015	209687	233072	194025	152178	152160	131699	206133	276573	167976	149605	163770	180359	178820	164261	169703	370836	195867	94811.2	101375	94381.3	81693.6	87740.8	91618.4	105377	89069.6	91194.4	101565	84116	92150.4	21158	108284	121664	51029.6	94750.4	279232	118812	191523
1027200	158517	192378	127250	202155	227177	187319	148857	147540	126849	200523	267964	163103	147990	158573	178995	174074	160382	169683	366307	195731	93911.3	100741	94437.6	80443.3	88778.4	91931.7	105327	89397.6	91454.2	102970	83455	92200	21138.8	107405	122718	50710.8	95104.4	277689	117640	192417
1028400	156844	190448	126124	198208	225592	183078	145626	142768	123010	195270	259428	157868	144447	152913	176517	168400	155338	165738	358254	192046	92061.6	98384.4	93480.4	79125.2	87087.1	91252.4	104711	88331.6	90548.4	103053	82947.2	92352.9	21016.8	107381	122917	50966.8	95711.7	279855	117873	195055
1029600	157780	193549	127824	199448	230348	183190	146007	144437	123250	196944	260869	158325	146593	152332	178212	167887	154546	165257	358008	189714	91783.8	96675.2	91930.4	78395.8	86002.8	89939.6	103203	86790	89645.2	101852	81813.2	90457.2	20636.3	106416	121391	50003.2	94502	276752	116506	192802
1030800	156965	192370	127171	198569	233728	182852	146743	146513	124049	201455	268102	164080	151741	158007	187748	176268	162929	176621	383496	206238	98214.4	106266	102288	85574.8	94722.1	99622.4	116358	99310	101293	117003	92171.6	109827	24236.4	119754	143158	59807.6	117175	355850	143089	239623
1032000	195450	259450	158105	253935	327688	234595	197817	205778	169100	268481	362175	237893	195656	223563	243331	235062	216373	232742	492732	266204	119100	142028	119625	108502	109811	116525	130486	114268	114808	127677	101047	128652	27465	117268	149701	65178	131140	403085	160520	253247
1033200	218969	285968	160049	282496	376553	257506	208123	238560	185893	273268	367856	258465	191286	245615	247879	242917	213696	233723	490942	262557	113494	139803	112066	106665	101326	108996	118747	108284	105678	116741	92539.2	122935	26186	105081	139987	60848	126138	379732	155788	236460
1034400	212473	282789	151785	278101	379254	249767	202593	242600	184578	270653	359845	260909	186625	248786	248074	245566	208261	232929	479846	263727	109427	135942	108644	104462	97677.6	103102	112943	103885	100298	110754	87636.8	118090	25569.2	99160.8	133627	58770.4	121677	360246	152046	222790
1035600	212382	284873	152931	278063	381275	246990	204078	244826	184724	272387	363286	264086	188900	249036	251910	253645	209960	234902	477676	268793	106972	134668	105465	102209	96267.6	96792.4	109845	100165	95574.2	107313	84698.3	114227	24806	95502.5	129102	56425.4	118389	346661	149720	211839
1036800	215358	284982	155371	279767	378648	246418	208176	247599	187589	278012	372563	266956	190675	250990	256600	260288	214538	235665	480754	270956	103749	131781	103104	99425.2	94672.1	92453.6	105992	97150.4	91870.8	104009	82373.2	111162	24080.4	91944.8	124915	53952.8	115260	334050	146433	206160
1038000	216202	286006	155488	279906	376130	245763	212608	250076	190883	282489	380415	268458	191527	253046	261441	265343	219023	237768	486191	272748	100632	129443	100887	96289.6	92494.4	90292.9	102483	94690.8	88322.5	101340	79936.3	109951	23066.4	87843.3	121263	51726.7	113477	322913	143324	200402
1039200	217130	286262	155522	280972	373663	244082	215400	253088	193535	285992	390117	269670	193435	256534	266310	270196	222314	238768	490692	272870	98889.2	127468	100096	93178.8	90159.6	88728.4	99211.3	92794.4	86259.2	99188.8	78111.2	110123	22183.6	84852.8	118437	49820.4	111556	313966	139875	196547
1040400	218687	288259	156528	282347	373310	242075	218032	257083	194705	288086	399342	269463	194614	260532	268676	275195	225440	239733	495175	271324	96312.9	124774	98500.8	90897.9	88084.8	87091.7	95595.6	91442	83405.2	97010.8	75604.2	108644	21434.2	82725.2	114353	48373.3	108769	307703	137668	193117
1041600	220361	289582	157602	283653	374046	241016	220786	260039	196842	289564	406714	269951	196204	262398	272283	278953	228293	239425	498361	271109	94548.4	123823	97201.6	88980.8	86538.3	85703.6	92282.1	89691.2	81709.6	96212.9	73893.2	107164	20769.2	81046.4	112285	47338	107060	302926	135880	191006
1042800	221250	289928	158883	284965	373788	241183	223821	263281	196748	291885	411947	269955	197570	263279	273094	281064	230913	239863	500190	270404	92774.6	121780	95103.2	86132.4	84313.2	83413.8	89422.4	88188.3	80435.6	95162.8	72457.9	105938	20285.4	79082	109804	46587.9	105083	300469	132971	188550
1044000	221514	290758	159874	285551	374189	241475	226766	266289	197185	294183	416996	269347	198280	262807	273030	282713	231004	237400	500637	269568	91366	120797	94091.2	84484	83886.3	81742.4	87558.3	87036	78334.2	93706.4	71517.6	104866	20255.2	77840.8	108614	45925.6	104181	299855	131934	187671
1045200	223441	292972	160310	286865	372927	242618	228226	268456	196323	294446	420420	268690	199148	263443	272245	284015	232206	237159	500714	268573	89720	120596	92405	82018	82342.8	79865	86315.6	86333.3	76583.2	93412.4	70771.2	103452	20062.5	76053.2	106932	45488	102477	298189	130572	186561
1046400	223358	293395	160301	287441	371781	243711	228800	270163	196358	294923	422944	268201	199159	263422	271558	283702	231321	236400	502244	267257	88346.4	120346	90500.4	80803.3	81749.2	78489.6	84951.3	85848.4	75526.3	93047.6	69797.6	102588	19909.2	74952.5	105581	44929.6	101773	295978	130382	185644
1047600	222610	294337	159918	287873	371226	245320	229032	271711	194519	296164	422519	267713	199588	262451	269744	283590	230446	234991	503500	267064	87525.4	120297	89142.9	79775.6	80828.8	77900.8	83785.6	85967.9	73887.6	92302.9	68971.6	102786	19723.3	73978.4	104615	44567.6	100926	295732	129281	184948
1048800	220777	293815	159590	288872	370407	245997	228361	273457	194253	296625	419501	266633	199424	261776	267485	282656	228741	232851	503258	265770	87020.4	120085	87656	78266.3	80496	76344.4	82679.6	85979.2	72271.3	91621.2	68457.5	101498	19940	72822.9	104000	44032.5	100882	294747	128403	183492
1050000	220945	293863	158475	288476	367780	246338	228115	274888	192879	296688	417577	265680	198280	261342	265956	281440	226508	232355	502788	263749	86327.2	120782	86662.5	77763.6	79854.2	74951.6	82740	86337.9	70890	91166.3	68104.8	101239	19785.2	72162	103339	43489.2	100200	293968	127783	183478
1051200	218372	294210	157325	290209	367283	245341	227016	274904	191758	296982	414024	264250	198585	259714	263730	279816	225556	231082	503157	262871	85250	120714	85929.6	76914.2	79440	74096.7	82626.4	86573.6	70037.1	90714	67930.4	100316	20006.8	71863	102509	43070.4	100070	292920	128230	182758
1052400	216508	293787	156613	290075	366275	245071	226604	274583	191054	298594	409132	263635	198493	258603	261257	277601	223729	229835	503087	261640	85260.4	120745	84685	76841.6	79400.4	73556.4	83055.6	87557.9	69832.4	90792.9	67525.2	100090	19804.8	71690	102927	42633.2	100079	293430	128016	183602
1053600	214723	292543	155527	290830	364611	244859	226323	275558	190428	298115	405083	262341	196690	256980	258755	277346	221843	228424	503093	260248	85286.7	120768	83732	76630	79720	72513.8	83504.4	87990	68417.1	89975.6	67621.7	99370.4	19929.6	71240.4	103008	42046.7	100188	293022	127337	182206
1054800	213276	292310	154491	292416	363016	244165	224495	275116	189248	297993	402812	260366	195580	254482	256538	276937	220697	227193	501649	258837	85378.8	121006	83144.8	76159.6	79689.6	71598.8	84098.3	88394	67614	90025	67790.4	98182.5	19895.6	70885.6	102365	41915.2	100126	291920	127860	181948
1056000	210727	291794	152635	292883	360510	243179	222066	273622	188656	297286	398320	258903	194296	253120	254201	275978	218864	226264	500818	258249	85406.7	121762	82297.2	76161.7	79814.4	71089.2	84098.8	88767.2	67626.4	89804	67630.8	97768.4	20056.3	70966.8	102320	41597.1	100391	292146	127991	181383
1057200	208063	290006	151178	293352	357516	243412	220435	272106	187363	295738	394389	256592	192540	251992	251600	275459	216739	225322	498567	257112	85577.2	121618	81315.2	76324.8	79892.1	70448	85381.7	89218.8	67226.4	90157.9	67844.4	96764.6	20148	70703.8	102814	41496	100533	291734	127480	181576
1058400	205005	288642	149853	293927	354190	242594	219440	270226	186863	294485	391799	254233	190890	249084	249550	275093	214380	223053	497285	255871	85611.3	122140	81115.4	76433.6	80691.2	69881.7	86216	89528.3	66750.8	90046.4	67958.3	96643.2	20331.7	70338	102618	41374	100277	291195	127094	180454
1059600	202663	286901	148642	295138	350818	242131	216799	267752	185879	293016	388663	251700	189672	247699	248372	273747	211861	222464	493046	254793	86004	122213	80854.8	76860	81042.4	69228.8	86978.3	89661.6	66760.4	89442.8	67762.4	95077.5	20386.4	70623.3	102756	40984	100266	290839	127300	179817
1060800	201134	285335	147204	295507	348211	240932	215209	264594	184450	291774	385913	248593	188618	245431	246263	272815	210154	220690	491450	253956	85975.8	121809	79615.4	76875.2	81040.8	68702.5	87688.4	89950	66580	89235.6	67394.8	94297.6	20591.7	70673.2	102379	40710.4	100550	289820	126838	179658
1062000	198592	283241	145563	295180	345279	240101	212925	261213	183360	289641	382076	245837	187846	243492	244647	271582	208301	218834	490208	252946	86222.8	121874	79281.2	76942.9	81682.4	68161.6	88958.8	90220.4	66692.9	88726	67974.4	93454.2	20551.6	70397.9	102355	40359.6	100502	291018	126396	179870
1063200	196056	280520	144574	294607	342315	239768	211126	259259	181823	288764	379522	243280	185153	241435	242603	270937	206833	217536	486909	252070	86703.8	121904	78593.8	76924.4	81783.3	67705.2	88847.6	90073.8	66048.4	88978.3	67764	92906.8	20812.1	70281.6	101809	40282	100543	291474	126015	178870
1064400	194020	278779	143003	295252	340198	237908	208660	255480	180096	286295	377545	240135	183748	238595	240780	268858	204744	215910	483628	250065	86588.8	121646	78509.2	77047.1	82360	67112.8	89488.8	89886.4	65884.2	88462.8	67631.3	91880	20839.2	70477.5	101205	40299.2	100413	292040	125459	178302
1065600	191262	277183	141190	294059	337937	237320	205931	252438	178666	284739	375835	237485	182999	235715	239601	266782	203284	214531	481017	249368	86664.4	121216	77429.2	76963.6	82046.3	66782	90393.2	89756.7	65740.4	88161.7	67880.8	90788.3	21004	70863.2	101680	40196.4	99972.1	292439	125168	176982
1066800	189000	274709	139698	292712	334657	236236	204202	249877	176329	283792	373833	235705	181374	233831	237338	265123	202021	213148	477035	248449	86271.3	121120	76907.6	77137.9	82234.4	66907.9	90677.6	89512	65857.9	88030.4	68020	89973.2	21030	70408	101395	40105.8	99831.2	293554	124220	176597
1068000	186885	272383	138881	291292	332568	235804	201510	246800	175384	283045	373420	232788	180093	232054	235397	264033	200115	211576	473578	247346	86624	120601	76775.6	77290	82186.3	66339.2	90660	89597.6	65960.8	88026.3	67826.8	88930	21171.6	70231.2	101187	39895.2	100129	294608	123949	176432
1069200	184750	270306	137824	290995	330038	235060	198986	244448	173766	280723	371769	230460	177664	229016	233815	262521	198284	210450	470793	246652	86684.2	120153	76827.6	76997.9	82401.6	65890	91202.8	89295.4	66174	87517.2	67645	88528.8	21380.4	70296.4	100883	40049.6	99611.6	296038	123096	176015
1070400	183106	268340	136321	290267	328561	234619	196102	241273	172564	279417	371798	228485	177409	226608	232345	260284	197490	209392	467573	245341	86195.6	120314	75944.8	76746.4	82187.1	65544.4	91077.9	89000.8	65976	86999.6	67456	87761.7	21242.8	70150.4	100799	39966.4	99145.4	296645	123234	175785
1071600	180977	266278	134658	287975	327026	234676	194312	238292	171048	278766	370641	226248	175855	224857	230316	257863	197451	207591	463834	245252	86178.8	119396	75553.3	76544	81869.6	65206.3	91263.2	88965.8	66181.6	86864.8	67508.3	87290	21332.5	70462	101115	39919.2	99365.2	297270	122372	175650
1072800	178731	263971	133724	287365	323980	234395	191730	236076	169389	277832	369602	224863	173642	223130	228880	256476	195484	206014	460074	243675	86108.8	119476	75027.6	76606.8	81549.6	65716.8	91511.7	88201.6	66321.7	86217.6	67642.8	87070.4	21585.6	70257.5	101126	40030.4	98917.5	299440	121312	175658
1074000	176794	262594	132483	286268	322882	234009	189720	234609	167356	276415	370226	222872	171438	221041	226805	255028	194454	204818	456673	242964	85723.8	119257	75169.2	75950.8	81534.4	65677.5	91722.4	88665	66466.8	85924.8	67647.6	86155.2	21651.7	70415.2	100991	39990	98890.8	300606	120319	175828
1075200	174698	261006	130726	286021	321000	232902	186632	231716	166674	276149	370879	220757	170680	219663	226058	253060	193132	203581	453296	242003	85441.6	118246	74824.8	75760.4	81230.8	65938.8	91646.7	87814	65973.3	85300.4	67197.2	85967.1	21695.2	70597.5	100654	39820.4	98720	301982	120278	175563
1076400	172818	259182	129919	284126	319499	232888	185255	229584	164071	274620	372283	218995	169819	217898	225284	251319	192544	202704	449873	240839	85422.1	118264	74656.3	75989.2	80591.3	65892	91214.4	87397.5	66604.8	84607.9	66697.6	85764	21690	70805.6	101680	39900	99275.6	303066	119369	175764
1077600	170899	256795	128862	283098	317787	232519	183480	227923	163044	274742	373488	217718	168564	216379	224562	249938	191384	200890	446675	240585	85242	118228	74937.6	75543.8	80560.4	66141.2	91627.2	87490.4	67324.2	84461.6	66677.1	86058.8	21958.8	70550.8	102309	39727.1	98884	304694	119058	176782
1078800	168656	255531	127768	282330	316053	232395	182378	225982	162240	274372	373882	216668	167045	214388	222865	248335	191438	199643	443601	239670	85760	118014	75068.3	75690.4	80554.6	66239.2	91864.8	87215	67456	84203.8	66511.2	86197.9	21862	70936.8	102357	39702.8	99220	306602	118786	176999
1080000	167278	253342	127027	282030	314783	231568	180378	223486	160764	273147	374544	215008	166392	213240	221656	247089	191026	199248	439623	239025	85382.1	117854	75274.8	75362.1	80446.4	66254.2	91588.4	86813.6	67967.5	83742	66457.5	86388	21727.6	70615.2	102696	39951.7	99279.2	307718	119192	177382
1081200	165196	251303	126417	281564	312535	230684	178713	220872	159920	272905	374182	213501	165892	211109	221330	245728	190744	197936	434951	238563	85383.2	117813	75608.8	75120.4	79602.1	66286	91515	86680.8	68386.4	83040.4	66208	86481.3	21748	71119.6	103655	39603.6	99418.3	308692	118812	178467
1082400	163338	250268	125125	280253	311732	230352	177821	218620	158014	273477	374187	211983	165184	210165	219783	244393	189893	196206	431033	237226	85432.9	117981	76197.2	75164.2	79232	66724.6	91747.2	86856	69307.2	82570.8	66295.4	87675.2	21867.1	71269.2	103998	39735.8	99811.6	310140	118080	178925
1083600	161168	249028	124248	280482	309538	229305	176789	217433	157164	272077	375344	211372	163783	208527	218598	242559	189831	195225	426637	235938	85639.2	117669	76625.6	74600.4	79276.7	67191.6	92326.7	86949.6	69991.6	82185	66026.8	88148.8	22051.6	71842.9	104799	39490.8	99798.3	310896	117789	179719
1084800	159424	247693	122990	278393	308283	227767	174956	215771	156059	271910	376187	210108	162000	207177	217579	240579	188888	194106	421322	235160	85749.6	117707	76984.6	74726.8	78908	67650.4	91780	86069.6	70419.2	81598.8	65981.3	89154.8	22102.9	71426.4	105362	39534.8	99840	311257	118022	180524
1086000	157963	245978	121617	277593	307280	227205	173402	212653	154312	271567	376467	208153	161944	205786	217078	239144	188331	192346	419070	233706	85700.8	117950	77474.4	74558.4	78628	67991.6	91885.8	86361.6	71298.3	81472.8	65149.2	90075.8	22072.4	72158.3	105371	39429.2	100332	312165	118386	181484
1087200	155733	244783	120777	276240	304543	226322	171804	210517	153135	270981	375818	206594	160762	204274	216192	237813	187786	191508	414363	232674	85858.3	118428	78055	74707.2	77652.4	68920.8	91775.2	86429.6	72792	81049.6	65252	90859.6	22207.5	72406.8	106156	39452	100506	312465	118354	182550
1088400	153626	242887	120089	274997	302748	225567	170929	208961	151674	270339	375227	205942	159529	203069	214623	236023	187147	189896	410896	231703	85994	118497	79024.4	74255.4	78119.6	69618	91806.7	86296.4	73735	80245.2	65083.6	92360.4	22199.2	72537.5	106663	39395.8	100668	313742	118548	183274
1089600	152165	240665	118921	273819	300682	224500	169958	207294	150917	269502	375030	204444	157713	201174	213292	233869	186361	187943	405442	229954	86140.4	118547	80608.3	74352.4	77957.1	70178	91508.8	86140.8	74263.6	79972.1	64634.4	93514	22137.1	72708.4	106513	39304	101201	314351	118411	183694
1090800	150224	239295	117711	272379	298772	222905	168169	204347	149565	269030	373418	202337	157322	199419	211953	232191	185149	186977	399977	227490	86085.6	119190	81450.4	74283.3	77675.6	70548.4	91766.4	86374	74870.4	79646.8	64431.3	94057.2	22134	72851.3	106651	39389.6	101522	314624	118640	185298
1092000	148964	238251	116269	268688	296229	220989	166560	201451	148256	267575	371411	200340	156308	197056	210427	230163	184812	184843	395908	225997	86091.2	119677	81666.3	73963.6	77132.1	71174	91514.4	86352.5	75892.4	79255	64253.2	95012.5	22129.2	72805.6	106748	39272	101925	314860	118856	185883
1093200	146929	235340	114691	267030	293087	220021	165733	199437	147069	265953	369383	198858	154856	196294	208911	228469	183604	183552	390745	223684	86114.6	119010	82240.8	73892.9	77197.2	72210.8	91118.8	86768.4	76709.6	78707.2	63956.3	96497.2	22332.4	72661.2	107043	39170	101890	316468	118898	186398
1094400	145085	232896	114117	265208	290631	217599	164511	197348	145280	264993	369739	197103	152922	194136	207753	226927	182461	181715	385756	222744	86331.2	119702	83420.4	73506	76568.8	72384.8	90886.3	87030	76849.6	78511.7	63634.8	97879.6	22246.8	72419.2	107032	38990.8	101754	315881	119236	187488
1095600	143644	230539	112756	263135	287818	216269	162358	194890	144180	263418	368478	194274	151714	192670	205641	224591	180979	179885	380245	219822	85571.3	119998	83764	72777.5	76577.6	72727.1	90439.6	86804	77195.6	78131.6	63479.6	98614	22262.5	72333.6	107332	38854.2	101826	315556	119808	188089
1096800	142218	228129	111045	260912	285884	215181	161102	192060	142756	261809	366094	192366	150397	190597	204528	222287	179890	178166	376492	218144	86143.6	120431	84296.8	73454.4	76133.8	73792.8	90150.4	87349.2	77957.2	77808.3	63863.6	100068	22291.6	72126.7	107512	38650.4	102036	315885	120320	188893
1098000	140467	224631	110132	258137	282451	214266	159935	189192	141335	260090	364744	190853	149394	189118	202872	219760	178577	176566	371690	216481	86133.3	120007	84836.7	73159.6	76124.4	74130.8	89750	87635.8	78276.4	77870.8	63422.9	101218	22255	71864.4	107692	38719.2	101756	315729	119791	188735
1099200	139348	222673	108585	256364	278728	212207	157707	186929	139934	257485	362140	188335	147843	187567	201850	218026	177375	174760	366982	214065	86245.6	120509	85670.8	72766	75750	74513.6	89781.7	87500.8	78359.6	77332.8	63426.4	102896	22341.2	71940.8	107529	38406.4	102061	316520	120249	189220
1100400	136907	220168	107623	252774	276250	210823	156213	183484	138259	254887	361584	185527	146547	185168	199948	216015	175931	172730	363400	211577	86060	120321	86194.6	73040.8	75530.8	74532.5	89413.2	87605	78778	77123.6	63357.6	102882	22337.9	71704.8	107608	38096	102098	315208	120739	189328
1101600	135808	217747	106371	250298	273754	209846	154786	181741	136535	253579	359260	183418	145210	183565	199127	214017	174753	170737	358768	209180	85750	120955	85728.4	72752.9	75085.6	74785.2	89395.4	88022.4	78792.1	77008	62702	104060	22316	71843.8	107834	38243.8	102361	315254	120991	190199
1102800	133835	215206	105296	246891	270768	208513	153176	179373	135622	251416	355895	181735	144040	181432	197199	211328	172907	168250	354891	207575	85617.1	120894	86161.7	72781.2	74647.5	75020	88757.6	87973.8	78977.6	76578.3	62875.6	105089	22161.3	71330	107501	37809.2	101793	314593	120994	190168
1104000	132655	212755	104664	244898	267696	206672	152030	177138	134069	249021	354988	179799	142747	180176	196143	208983	171354	166724	350058	205289	85518.4	121037	86096.4	72346.3	74824.4	73722.4	88159.6	87714.4	78468.3	76337.6	62845.4	105711	22245.6	70646.3	107181	37716.7	101902	314084	120944	188998
1105200	131244	210698	103204	242043	264517	206038	150290	175606	133126	246903	354256	176873	141533	178979	195016	207766	169818	165195	346918	203450	85326.8	121244	86648.3	72058.8	74812.5	73775.6	88095.6	88071.3	78596.4	76581.7	62122.4	106426	22418	70148.4	106908	37446.4	101737	313198	121796	189897
1106400	130142	207989	102554	239066	263242	205075	149013	173230	132198	245340	351715	175810	141174	177458	194172	205680	169142	163494	342761	201420	84980.8	121172	86076.4	71676.7	74500.8	73393.3	87330	87888.8	77953.3	76037.2	62260.4	106897	22007.2	69916	106646	37345	101922	312532	121994	189769
1107600	129447	206444	101748	235043	260693	204590	147732	171540	130587	243310	351090	173804	141124	176003	193271	204128	167813	161629	340228	200008	84991.2	121211	85375.6	71942.8	74237.9	73093.2	86969.2	87870.8	77592.8	76320	62205.2	106863	22126.8	69488.4	106649	37016	101411	311424	121619	188840
1108800	128312	204601	101222	233280	258716	203547	147167	170266	129880	241414	350362	172916	140439	175021	192417	202330	167026	160014	337748	198214	84709.2	120480	85411.6	71312.5	73882	73048.3	86977.6	87614.4	77086.8	75935.6	61552.5	107167	21982.5	68896.4	106442	36571.7	101325	311173	121763	187728
1110000	127470	203070	100604	230878	257302	203077	146220	169543	129063	239395	349736	171264	139872	173910	191969	201163	166432	159011	334839	197597	84294.4	120510	85027.6	71080.8	73705	71912	86015	87376	75826	75687.1	61227.2	106901	21788.8	68317.9	105558	36248	100467	309170	122300	186870
1111200	126368	202150	100075	228024	256362	202118	144836	167906	128103	237357	348684	169718	140010	173568	191844	199179	165805	157792	332690	195676	83296.3	119967	83967.1	70580.8	73516	72044.2	85359.6	86622.5	75304	75250.8	60827.5	107098	21741.7	67524.4	104684	35840	100206	307273	121786	186333
1112400	125908	200822	99550	225490	254968	201321	144089	167473	127074	236343	348250	169353	140286	172734	192623	198397	165935	156410	332101	194328	82861.2	119391	83272	70255.2	72694.4	71730.4	84227.5	86305.2	74633.3	74742.4	60521.2	106351	21652.4	67104.2	104290	35364.8	99111.7	305310	121568	185296
1113600	125248	199485	99917.6	224211	254068	202245	143686	168031	126826	234934	348163	169178	140319	173171	192605	197049	165852	155440	332148	193952	82699.6	118699	82895	69950.8	72819.2	71650.8	84344.4	86356.7	73405.2	74636.7	60200.8	106134	21473.8	66518	104191	34998.8	98699.2	303598	121172	183437
1114800	124894	198942	99448	223017	254533	202404	142921	168907	126309	233735	349212	168759	140555	173146	193272	196390	165246	154924	332500	194135	82512.8	118298	82366	69608.8	72735.6	70656.8	83495	86150.8	72332.9	74359.6	59655.2	105395	21394	65896.3	103300	34617.1	98119.6	302148	120835	181530
1116000	125075	198446	98993.6	221650	254286	202394	143129	170292	125749	232854	349630	169006	141236	172720	194394	195976	166954	154104	333735	193758	81663.2	117097	81336.3	69158.4	72045.4	69938	82621.6	85388.3	71963.2	74110.8	59227.6	104133	21108.3	64996	102346	34248	97655.2	299594	120960	180518
1117200	124583	199011	98807.6	221612	256081	203017	142992	171522	125233	232039	351244	169122	142114	173123	196247	195505	167929	153415	335954	193843	81616	117128	80482.8	68615	71696	69624.8	81808.8	84930.8	70684.6	73656	58769.2	103525	20933.6	64558.8	101294	33740.4	97175.6	298838	120486	179850
1118400	124417	198658	99512.9	222047	257677	204348	143508	172851	125615	232006	351791	169944	142811	173964	197282	194671	168783	153598	339842	193959	80734	116300	79440	68263.8	71451.3	69029.2	81556.4	84513.8	69771.6	73507.5	58403.6	102911	20743.6	64357.2	100577	33610.8	96535.8	296548	119692	177430
1119600	124192	198837	99345.6	223087	259001	204349	143648	175575	125662	231018	353369	170597	142362	174589	198955	195154	169619	152888	343253	195371	80252.4	115988	78533.2	67427.1	71569.6	68050.8	81268.4	84267.2	68449.2	72808	57913.8	101904	20619.6	63362.1	99803.6	32965	95796.8	294363	118794	175813
1120800	124693	199812	99464.2	225003	261102	205746	144619	178624	126207	231018	355551	172212	142934	175269	200649	195683	171146	152956	347996	195199	79666.4	115051	77498.3	67054.4	70732.5	67145.6	80358.4	83163.2	67831.6	72173.8	56896	99983.3	20428.8	62422.4	98583.8	32683.6	95219.6	292136	118217	174199
1122000	124847	200458	99503.6	225989	263586	206780	144718	181551	126267	230637	356370	173040	144055	175576	201752	195391	172722	154038	353154	195881	78907.5	113762	76317.2	66293.8	70748	66503.3	79736	82376	66670.8	71287.6	56326.3	99293.2	20392.5	61789.2	97343.6	32274.2	94034.8	289343	117355	172604
1123200	125029	201567	99353.3	228870	266798	207803	145639	184183	126458	231668	357231	174160	145026	177009	203764	196655	174049	154454	358998	196944	78134.8	112733	75232.8	66067.6	69789.6	65572.8	78675	81834	65628.3	70959.6	55853.2	98557.5	19766.4	61202.8	96301.7	31631.6	93833.8	287765	115784	170498
1124400	125111	202852	100066	230725	269292	209631	146288	188067	127313	232304	358442	175959	145214	177983	205722	197366	176241	154304	366172	197775	77797.5	111715	74518	65799.6	69688	65099.2	78101.2	81247.2	64777.2	69995.6	54893.8	97098.8	20022.9	59984.4	95440.8	31397.5	92025.2	285660	114763	168318
1125600	126025	202688	100205	233432	272506	210686	147305	191292	127936	231168	359725	177766	146111	178612	207282	197931	177448	154315	373420	199265	76657.2	110878	73420	65171.2	69475	63352	77260.8	80426.8	63630.4	69087.1	54419.2	95526.7	19518.8	59042.4	93866	30931.2	91506.3	282136	113679	166100
1126800	126088	204372	100488	235100	275823	211745	148522	193718	129022	232387	361439	178505	146965	179864	208948	199019	179178	155595	380198	199952	76253.3	110033	72329.6	64790.8	68831.2	62478.3	76297.6	79600.4	62359.6	68718.4	53791.7	93825.2	19265.8	58318.4	92965.2	30807.1	90691.6	280004	112768	164302
1128000	126134	205429	100388	236886	279317	212986	149940	196451	129263	232626	361358	180840	148047	180552	210958	199888	181265	156544	386585	201300	74887.2	109003	70976.8	64232.4	68290.4	61373.2	75774.2	78438.8	61517.1	67368.8	52842.8	92431.3	19273.2	57637.9	91486.4	30387.6	89865.4	276634	111502	162268
1129200	126661	206323	100699	239355	282357	214973	151165	199516	129894	233028	362383	181917	148849	181282	213052	201154	182553	156948	394283	203194	74385	107552	69471.7	63478.8	67907.2	60805	74830.4	77727.5	60730.4	66914.8	52596	91022.4	18949.2	56850.4	90726.7	30215.6	88515.2	274168	110184	159957
1130400	126977	206919	101129	241553	285404	216514	152742	202337	130275	232930	362528	183353	149503	182848	214619	202492	183491	158167	401393	204400	73582.4	106526	69098.8	63035	67363.2	59648	74424.2	77214.8	59444.6	65797.2	51686	89551.7	18758	56055	89230.8	29768	87092.4	271821	109212	156969
1131600	127123	207904	100720	244098	288530	217504	154696	204518	130588	234177	362623	184490	149959	182522	215720	203227	184630	159329	406274	204606	72421.7	105321	67759.6	62289.6	66856.4	58331.2	73524.4	75843.8	58476.8	64733.8	51057.2	87695.2	18596.7	55034	87624.2	29385.6	85834	268886	108080	155540
1132800	127139	209008	100422	245632	291552	218818	155227	206589	131396	234960	361332	185461	150870	183304	216607	204068	186484	159637	412540	205856	71572.4	104288	66761.6	61765.4	66493.6	57422.4	72905.4	74782	57737.5	64008.8	50493.3	86190.4	18115.6	54457.5	86283.2	29098.3	85227.6	266486	106564	154128
1134000	127905	209571	100884	247490	294558	221147	156897	207425	131798	235274	360069	185697	151766	183107	218334	205454	187915	161151	416686	206428	70704	103046	65789.2	61186	66212.1	56295.6	72286	73856.7	56945.6	62835.8	50097.6	85441.6	18197.6	53918	85280.8	28941.2	84270.4	263576	104816	151773
1135200	127918	209979	101172	248743	297265	222145	158615	208868	131990	236153	359094	187059	152437	184078	219046	205242	188519	161708	420072	207669	69979.2	102017	65025.8	60737.5	65819.2	55441.3	71517.6	73364	55972.5	62156	49597.1	83770	17982.8	52813.8	84126	28784.6	83306.4	261678	104179	150052
1136400	127292	210676	101185	249427	299623	223522	158670	210501	132866	236810	357775	188077	152704	184550	219950	206588	189233	162224	423834	208522	69344.4	101134	64254.2	60758	65424.2	54428.8	71358.8	72648.3	54976	61644.6	48761.6	82311.6	17926.7	52366	82844.6	28711.2	82737.1	258210	102510	147772
1137600	127406	210652	100497	249706	301284	223668	160233	211378	133276	237122	356773	188625	153361	184615	220199	206620	190642	162967	425878	208510	68603.6	100198	63714.4	60046.3	65020.8	53768.4	70842.4	71707.6	54555.4	60772.4	48840.4	80890.8	17649.2	51606.3	81571.2	28346.7	81653.6	256288	101837	146566
1138800	127512	211234	100616	250639	302913	226119	161033	210849	133287	238655	356111	188594	154873	184286	221050	207368	190818	163668	428603	208795	67887.6	99015.2	62899.6	59588	64817.9	52756.8	70192.4	70355	53855.2	59972.5	48185.2	79431.7	17432.8	51373.2	80737.1	28242	81078.8	255202	101028	145054
1140000	127738	211835	100465	250640	304443	226945	163003	211158	133466	239495	354478	188551	155348	184622	220843	207019	191384	164117	431056	209133	66967.9	98056	62224.4	59317.1	64365.6	51847.9	70092	69660.4	53452.5	59706.4	47678.8	78255.2	17373.6	51116	79673.2	28116.7	80216	251596	99936.8	143318
1141200	127203	210645	100397	249998	304617	228038	163999	210992	133962	239009	353111	188987	155549	184150	221301	207662	191611	163361	431498	209284	66278.4	97211.2	61981.2	59028.4	64507.1	51564	69734.6	69502	52788.4	58773.3	47551.2	77420.8	17348.4	50442	79485	27913.6	79277.9	251042	98959.2	142107
1142400	127233	210882	100206	249976	305139	228287	164357	211376	133379	238358	351638	189107	155428	184463	221597	208143	191530	163347	431340	209524	65576.3	96717.2	61200.4	58630.4	64130	50747.5	69084.8	68673.3	52394.4	58091.6	47162.9	76230.4	17165.8	50028.4	78343.2	28018.3	78442	249748	98594.4	141158
1143600	127138	209813	99597.1	250166	305057	229501	165462	210719	133863	238801	350627	188758	155844	184227	220813	207983	191367	164502	430454	209545	65250.8	95810	60738.8	58254.8	63921.7	49953.6	69000	67665.6	51910.8	57426	46988	75030.8	17160.8	50030.4	77991.6	28110	78395.8	248588	97620.8	140400
1144800	126709	210314	99668.4	249227	304664	230806	165936	210042	133523	240222	348954	188734	155804	183346	220059	207745	191779	164114	429350	209375	64612.9	94645.6	60381.7	58044.8	63453.2	49603.8	68578	67262.1	51589.6	56961.2	46675.4	74230.4	17043.8	49698.4	77478.4	28067.6	77766.4	246990	96506.8	139292
1146000	126542	208938	99123.3	249426	303818	232084	165642	210000	133204	239111	346519	188180	156023	183946	219405	207151	191637	163675	426695	208653	64317.6	94127.5	59779.2	57766.4	63119.6	49083.6	68750	66808.8	51297.1	56407.2	46365.6	74053.8	17179.2	49654.6	76800	28203.6	77225	246263	96016.7	138314
1147200	126048	207694	98887.2	248461	301905	232863	165358	209114	132699	237076	344150	187984	154808	183627	218434	207169	190774	163711	425948	208307	64272.1	94133.2	59899.2	57646	63699.6	48591.7	68690.4	66746.7	50882	56536.3	46368.4	73068	16988.8	49452.8	76655.4	27947.2	76805.2	245437	95523.6	137970
1148400	125675	207160	98436.4	247995	301899	233802	165561	208511	132662	236854	342621	187732	154435	183322	217380	206622	189713	163880	423501	207175	63342	93413.3	59996.8	57509.6	63485.2	48080.4	68632.1	66086	50698.3	55662	46050.4	72277.6	16998.4	49178.3	76310.8	27965	76060.4	244998	94881.3	137493
1149600	125060	206362	97764	247380	300167	233425	165592	207000	132626	235148	338951	187017	154603	182420	216648	206181	189484	163338	421478	207044	63250.4	93195.2	59553.3	56989.2	63213.3	47808.8	68530.4	65577.5	50596.8	55462.9	46313.6	71956.8	17013.8	49188.8	75947.5	27955.2	76150	245336	94236.8	136500
1150800	124732	206568	97468	246596	298407	234386	165175	207224	131802	234726	335594	186700	153543	182260	215711	205977	187823	163451	418310	207432	63090.8	93019.6	59802	57233.8	63001.2	47762	68452.8	65264.8	50574.2	55053.6	45975	72089.2	17026.4	49106.3	76035.2	28139.2	76213.6	246202	93890.4	136723
1152000	123517	205297	97045.4	245744	296802	235235	164847	205967	131515	232511	332385	185887	153169	182113	213974	205046	186698	163043	416125	207274	63014.4	92770.8	59830.8	56788.4	62891.7	47383.2	68474	64972.5	50522.8	54982.5	45761.2	71444.6	17026.8	49144	76364.6	28231.2	75756.3	246453	93476.8	136531
1153200	123698	204314	96203.2	245668	295522	234625	163908	204612	130828	231822	329594	185798	152644	180949	213088	204530	186036	162640	413130	206505	62687.9	92490	59828.8	56797.5	63157.2	47282.5	68965.6	64583.6	50966.7	54447.2	45372.9	71546	16972.4	48888.8	76377.6	28218.3	76076.8	246561	92710	137012
1154400	122599	203560	96116.7	245306	293287	234729	163158	203473	129620	230018	325980	185088	152338	180292	211854	203794	186466	162059	410625	206331	62526.4	92921.2	60198.4	56660.4	63085	47026	69120.8	64373.2	51147.6	54093.8	45206.8	71578.8	17060	49420	76637.1	28335.2	76090.8	247532	92918.3	137374
1155600	122135	202247	95450.8	243698	290960	234712	162308	201226	129293	228354	322249	184337	151242	180605	211252	203687	185853	161537	408421	205826	62615.4	93268	60458	56715.8	62640.8	47587.9	69286.8	64551.7	51372.8	53780	45212.1	71761.6	17296.7	49495.6	76313.6	28590.8	76399.2	248515	92268.4	137519
1156800	121473	200311	95055	244033	288982	235423	162023	199993	129492	226457	319794	184249	150038	179549	210367	202636	184933	160653	403985	204231	62365.2	93325.8	61302.8	56574.8	62846.3	47403.2	69506.7	64262.8	51681.6	53274	45323.2	72196.3	17078.8	49651.3	76786	28664.4	76438.8	249697	91998.3	137797
1158000	121041	199754	94572.4	242712	286522	234866	161326	198623	128358	225270	315933	183237	148995	178828	209191	202462	184048	159941	400900	202676	62268.3	93618.8	61225	56434.8	62717.2	47010	69900	63866.7	52285.2	53576.4	45018.3	72209.2	17364.2	49301.6	76790.4	28658.4	76652.8	250967	92198.8	138886
1159200	120241	198676	93672.5	240814	284341	234461	160048	197118	127314	223383	311980	181766	148053	178098	208419	201394	183313	159670	397212	201840	62206.4	93615.8	61729.6	56414.8	62581.2	47534	69753.3	63987.2	52572.9	53110.4	45006.8	73047.5	17358.8	49965.4	77348.8	28529.6	77234.2	252703	92111.7	140043
1160400	119886	196731	93761.2	240115	282542	234741	159602	195800	126692	222017	310265	181337	146851	177590	208208	200944	182644	158622	394408	200506	62415	93960.8	62272.5	56582.4	62820.8	48045.4	70237.6	64465.8	53425.6	53566.7	45440	74244	17529.6	50718.4	79180.8	29186	78537.6	256569	93554.4	143893
1161600	120844	198154	95505.2	242147	280128	236974	158985	192991	127118	223818	312332	180921	148406	177438	209265	201667	184339	161540	400606	203252	65850	97310.8	67374.8	58591.3	66546.4	51536	74579.2	68556.4	57458.8	56730.8	48348.4	78371.2	18302.4	54810.8	84187.2	30931.7	81634.8	267779	97135.4	152528
1162800	124431	198343	98290.4	243278	276905	240410	159144	188561	126114	223525	314535	178117	148593	174222	206612	199608	184444	161495	403087	201252	68807.6	98040	71591.3	60865.6	69489.2	54595.2	77896.8	71068.8	60756	59158.3	50493.6	81053.2	18637.9	58766	87625.4	32794.4	82701.3	272764	98988	157272
1164000	126342	193860	98684.4	238152	265800	240267	155146	179140	122326	216467	309528	170874	144738	166862	200299	192826	179796	157878	398510	194277	70057.2	95679.6	73180.8	61369.2	70214.4	56333.2	78827.6	72154.4	62323.3	59517.6	51796.7	80836	18450.8	60275.4	88787.2	33207.5	81558	270509	98146.8	157567
1165200	124625	184734	96604.6	227803	252058	235273	147356	166558	115306	205448	295598	159980	138271	156196	189867	181383	171438	150395	385874	183902	69010.8	90828.8	72005	60482.4	68953.3	56460.4	77971.6	70856.7	62304	58625	51331.6	78911.7	18015.6	61281.6	87825	33209.2	78569.6	260816	95076.8	153769
1166400	120158	173238	92830.4	214231	237055	225874	137325	154431	107588	192066	278155	148562	130360	143691	178013	169324	161335	141843	369899	172693	66424.2	84354.4	69879.2	58255.8	66940	55069.6	75082.4	67974.4	60685	56436.4	49680	75444	17234.4	60053.6	85078	32320.8	74927.2	247725	90260.4	148317
1167600	113810	162007	88254.6	199337	218981	213963	127406	141523	99046.8	177769	257626	136106	122556	131562	166558	156796	151020	133345	349955	161628	63298.8	78105.6	66814	55018.8	63920.8	52680	71848.8	64676	58101.6	53864.2	47250.4	71170.8	16276.8	58295.2	81411.7	30975.6	70480.4	232337	84980	140094
1168800	107266	150524	83138	185245	202687	201148	117462	129919	90988.3	164248	237624	125510	114054	120082	154986	143711	139800	124534	329482	150106	59518.8	71326.4	63370.8	51794.2	61069.2	50008.3	67283.2	60935.4	55680	51018	44733.3	66894.8	15389.2	55348.8	77925.6	29396.7	66127.6	217805	79503.2	133598
1170000	101079	141404	79171.3	173832	192028	191569	111344	123373	84956	156612	225258	119462	111332	113370	150252	137930	136114	122288	321600	147449	57605.2	69831.7	62697.2	50213.2	60643.8	48830.8	66541.3	60512.8	54947.6	50700.8	43597.6	65575.4	15483.2	54617.1	77727.6	29110	65941.3	214346	78049.6	131504
1171200	98760	137801	78022.4	169167	187176	185578	108220	118002	81402.9	149620	213121	113668	108539	107912	145280	131636	130956	118633	309287	143578	55972.9	66725.6	61432.9	48165.2	59326.8	48141.7	65544	59792.5	53848	50338.8	42679.6	64990	15205.8	54236.4	77840.8	28514.8	66098	213098	77165.6	132062
1172400	97512.8	138457	78909.6	169258	189344	184914	107714	118193	81221.2	149351	211997	113682	110902	107301	145839	130983	130676	118418	306464	142186	55160.8	65625.4	60619.6	47193.6	58376	47210	64042.1	58322	53219.6	49324	41540	63767.1	14770	53160.4	76819.2	28114.4	64423.3	207626	75597.5	129636
1173600	95666.3	136773	77954.8	167423	188185	182534	106186	117545	80053.3	148826	210290	113714	113136	106253	147050	130475	130949	118463	307185	142543	55525.4	66254.4	61573.8	47456	58767.6	47789.2	64429.2	58847.5	53448.8	49885	41314	63580	14499.6	53327.2	76516.3	28011.6	63836.8	205070	74678	128166
1174800	94483.6	134687	76649.6	165378	185873	179428	104170	116452	79652.8	147731	208491	114399	114997	108189	149730	133396	134138	123846	319923	151281	58494.4	70603.8	66256.4	50156.3	64244.4	52202	71059.2	67139.6	59790	57018.8	46247.2	75752.4	16949.2	60440.4	91296.8	32899.2	79255.2	261139	91417.1	158097
1176000	116019	177358	99258.8	212855	258244	231475	142973	161773	109239	204591	278210	165265	155308	153970	197583	182600	182342	160507	409934	196072	73758	96602.4	78504.2	63320.4	76024.2	62466.8	83224	76592.9	68935.6	65610.4	51900.8	87423.2	19192.5	63251.2	96025	35933.6	88613.3	291004	103735	164761
1177200	124030	191665	101752	236832	292019	251534	154663	183962	123617	213575	276642	178524	156366	172790	205328	190943	184082	159296	393068	194108	70464.8	96385	72654.4	62813.8	71374	58768.8	78576.4	71072	63367.5	61256.4	47858.8	84132	18309.2	58095.8	89130.4	33283.8	84587.6	276870	98697.2	154798
1178400	116360	191920	95482.1	235071	291393	243414	152391	188988	123864	210894	269637	182246	153216	178217	208558	191632	181593	156402	380094	195883	66739.6	94328	70217.1	61248.8	67766.7	55857.6	74870	68076.3	59995.2	57317.5	45396.4	82350	18128.8	54309.2	84974.6	32301.6	81067.9	265231	95469.6	148414
1179600	117146	193550	94700.8	234769	292382	240726	154337	190618	124582	210165	272045	185990	154384	180191	212132	194822	183217	157378	374216	198828	63713.3	94167.6	68538	59334.2	65929.2	52721.7	73294	65834	56982.9	54782.8	43755.4	80399.2	17818.8	51724	81862.4	31396.7	77737.2	256201	93265.6	143732
1180800	119355	194717	95650.8	234580	292636	241232	156047	192060	126492	213828	276198	188443	155901	182333	215162	198062	186071	158978	372730	200503	61374.4	92163.6	66154	57048	63837.1	50578.8	71420.4	63303.2	54690.4	52296.7	42013.6	78064.2	17329.2	49841.2	79159.2	29876.4	75737.1	248033	90861.3	139116
1182000	120102	194735	95230.4	234035	292077	241764	158155	194065	128799	216532	278480	190461	156550	185196	215956	200607	187252	161118	373968	202057	59306.3	90924	64262	55454.6	60976.8	49216.7	69195.6	61246.3	52543.2	50420.8	40770.8	76590.4	16771.7	48024	76411.6	28616.7	73681.6	240205	88853.6	136746
1183200	119864	196398	94529.6	235472	292506	240592	160079	195321	131632	218665	282582	191917	157838	188609	217855	203965	189529	162642	375653	202242	57582	89370.4	63523.2	53799.2	59410	48152.8	66338.3	60234	50532.4	48054.8	39018.8	75633.8	16040.4	46102.5	74358	27306	72446.7	232302	86540.8	132789
1184400	120205	197641	95018	236518	291656	238544	161989	196155	133733	221292	288298	192108	158812	190947	220174	206961	190670	163271	375466	202496	56145	88428	62620.8	51889.6	57284	47250.4	63987.6	58780.8	49391.6	46729.6	37514.6	74741.2	15440	44978.4	72534.8	26351.2	70774.4	227012	84652.4	130273
1185600	120862	198647	94970	237368	291823	237302	163641	195633	135039	222786	293363	190896	160616	193735	220969	209356	191623	163696	372979	202263	54350	87142.5	61299.6	50968	55447.6	46389.6	62104.6	57990	48711.7	45536.4	36667.2	74024.6	14900.8	44034.6	70910.8	25646.4	70129.2	221946	83022.5	128250
1186800	121455	199298	95968	237058	291138	237573	164948	195691	135855	223441	298136	191243	162726	195298	221496	210669	192955	163277	371382	202445	52783.8	86238	60330.8	49948	54447.6	46125.4	60443.2	57048.3	48047.6	44728.3	35976	73307.2	14592.9	42880	69500.8	25074	68458	217853	80966	126099
1188000	122176	199668	96551.2	237113	290984	237358	166236	195274	135396	224350	302108	190444	163056	196226	221589	212305	193337	162400	368553	200988	51423.6	85371.3	59881.6	48774.6	53666.4	45438	58498.8	56588	47114.6	43708.8	35289.2	72838	14185.2	41883.3	68150	24882.9	67068	215197	80133.8	124764
1189200	122845	199303	97152.4	236730	290482	237469	166808	194890	134879	223479	305491	188868	163420	196666	220782	212685	195241	161556	367615	200528	49929.2	85168	58718.8	48296	52805	44883.6	57676	55749.6	46224.8	43385.4	34904	72049.2	14080.8	41388.8	67343.3	24829.6	66255.4	212726	79091.2	124312
1190400	123252	199273	97613.6	236003	290736	238408	167340	194418	134016	222461	307049	187633	164040	197117	220020	213383	195650	160710	366718	199276	49262.8	84829.2	57646.4	47373.3	52081.2	44654.4	56657.2	55180.8	45518.8	42980	34317.1	71782.4	14171.6	40585.4	66832.4	24622.9	65129.2	210915	78173.6	123466
1191600	123601	199264	98400.4	234866	293279	239436	167090	193991	132994	222368	307937	187627	162948	196732	219730	212992	195108	159094	365704	197561	48552.4	84737.2	56870	46790	51445.8	44464.8	55968	55046.3	44357.2	43177.5	34198.4	70908.3	14108.4	40208.4	65955	24447.6	64695	209939	77500.4	122810
1192800	123092	199045	98122.4	235476	294065	240066	166840	192658	132581	221206	310237	185878	161597	196443	218702	211689	194048	158503	363506	196869	47629.2	84528.8	56016.4	46333.8	51226.4	43988.8	55629.6	54420.8	44135.4	42388	34027.5	70585.6	14084.4	39458.4	65164	24198.3	64586	208998	77581.2	122442
1194000	123126	198961	98205.4	234304	294390	239014	166360	192068	131042	220375	308816	184373	161032	195811	216878	210420	193548	156794	362322	195762	47160.4	85006.4	55396.4	45882.8	50960.4	43605.2	54542.1	54244.4	43748.8	42240.4	34032	70217.5	14040.4	39131.6	64724.6	24348.8	64177.9	207698	77411.7	122452
1195200	121485	197125	97666.4	232957	295083	239224	164998	191759	130333	218142	306209	184196	159016	195174	216018	208725	193124	156048	361943	194921	46585.8	85131.6	54336.8	45566.3	50613.2	43551.3	54734	54385	43076	41910	33670.8	70250.8	14368.8	38386.4	64668.8	23862.9	63512.4	207268	77210.8	122364
1196400	121247	197234	97475.4	232514	294153	239626	164262	191779	129376	217575	303220	183068	157060	194539	214437	207696	192126	154360	359933	194039	46016.4	85507.1	53908.4	45396.4	50352.9	43181.6	54121.7	53834.4	42878.8	41931.2	33670.4	69462.1	14166.8	38083.8	64179.6	23790	63520.4	206538	77328.8	122509
1197600	120217	197087	97004.8	231903	294891	237154	163478	191422	128155	215263	300969	181628	156147	192787	212795	205938	190835	153120	358949	192708	45010.4	86155.2	53337.1	44707.2	50596.8	42663.3	54300.4	53628.8	42218.4	41637.6	33698.3	69103.6	14373.8	37693.2	64363.6	23601.2	63660.8	206678	77541.6	122728
1198800	118984	195356	96078.8	231210	295074	236503	162130	191083	127264	213444	298869	180557	154430	191946	212246	204945	189780	152275	357822	191473	44682.8	86405.8	52365.2	44867.2	50528.8	42407.2	54384.6	53781.6	42086.3	41519.6	33635.6	68436.3	14425.2	37247.9	64309.6	23553.6	63375	207451	78034.2	122736
1200000	117921	194468	95210	230839	295072	235282	161628	190404	126348	212124	297569	179829	151630	190956	210720	204078	189039	151258	357078	190513	44445.8	86872.8	52239.6	45076	50733.6	42081.3	54512	54168.8	41617.6	41885.4	33625.2	68163.6	14531.7	36997.6	64807.5	23157.2	63445.2	207964	78473.6	122698
1201200	117022	194143	94948	230288	294108	233475	160744	190819	125720	210094	296493	179123	150098	189758	210037	202822	188003	150259	355486	189509	43998.4	87154.2	51674.8	45100	51252	41994.8	54845.8	54376	41380	41814	33492	67440.4	14670.4	36762.1	64640	23098.8	63826	208829	78935.4	123093
1202400	116306	192093	94023.2	229381	293168	232594	159080	189614	124461	208128	295125	177117	148285	188945	209352	201762	187004	148672	355710	188212	43795.2	87734	51696.3	45026.8	50867.1	41779.6	54805.2	54277.9	41361.6	41925.8	33583.6	67410.4	14593.3	36335.6	64828.3	22922	63305.4	208837	79665.2	123078
1203600	114730	191221	93432.4	227588	292080	231492	158128	188558	124102	204813	292300	176253	146259	187776	208676	200970	184908	147976	355308	187109	43439.2	87836.7	51178.8	44924.2	51388	41897.2	55173.6	54244.8	41000.8	41886.8	33527.1	67119.2	14858.4	36299.2	65157.1	22768.8	63772	209176	79629.6	123096
1204800	113731	190374	92835.2	227057	289533	230910	157104	187550	122974	202955	291558	175222	144238	186057	207200	198207	183242	146297	354948	186087	43188	88407.2	50951.3	45589.2	51802.9	41515.2	55268	54751.3	41106.8	42055.8	33647.2	66644.6	14917.9	35971.2	65388.8	22664.8	64028.8	210154	80348	122630
1206000	112966	188066	91961.6	225874	288015	228632	155857	187233	122050	200964	289344	174227	142346	184345	205886	196740	181585	145220	355124	184046	42924.8	88602.9	50855.6	45622.5	52068.4	41252	55930	54935.2	40919.2	42440	33761.7	65724.4	14942.4	35679.2	65660.4	22533.3	64185.6	210971	80990.8	122372
1207200	111693	186886	91220	224078	285774	227573	154186	185943	120998	197494	287368	172324	140628	183122	205195	195377	180962	144142	356118	183335	42590.8	89424.8	50594.2	45901.6	52164.6	41506	56388	55082.9	40896.4	42350.8	33504.8	65502.9	15349.2	35597.6	65757.1	22486	64377.9	212262	81548	122424
1208400	110538	185209	90418.4	222875	283176	225996	152440	183899	120138	195324	285666	170725	138681	181638	204234	193990	179126	143064	355838	181849	42440.8	89485.2	50530.4	46527.5	52696.4	41299.6	56561.2	55235.2	40673.3	42696	33470	65125.6	15172	35258.8	65736.4	22411.3	64642	213500	81930.4	122130
