# Supplementary material for: The singularity response reveals entrainment properties of the plant circadian clock
Source: Nat Commun. 2021 Feb 8;12:864. doi: 10.1038/s41467-021-21167-7 (PMC7870946; doi:10.1038/s41467-021-21167-7)
Supplement: Supplementary file 4 — Source Data [file 41467_2021_21167_MOESM4_ESM.zip › raw_bioluminescence/SR_experiment/2h+3C (Figure 3, Supplementary Figure 1).xlsx]

## Sheet: 2h+3C
time (second)	CCA1 No. 1	CCA1 No. 2	CCA1 No. 3	CCA1 No. 4	CCA1 No. 5	CCA1 No. 6	CCA1 No. 7	CCA1 No. 8	CCA1 No. 9	CCA1 No. 10	CCA1 No. 11	CCA1 No. 12	CCA1 No. 13	CCA1 No. 14	CCA1 No. 15	CCA1 No. 16	CCA1 No. 17	CCA1 No. 18	CCA1 No. 19	CCA1 No. 20	TOC1 No. 1	TOC1 No. 2	TOC1 No. 3	TOC1 No. 4	TOC1 No. 5	TOC1 No. 6	TOC1 No. 7	TOC1 No. 8	TOC1 No. 9	TOC1 No. 10	TOC1 No. 11	TOC1 No. 12	TOC1 No. 13	TOC1 No. 14	TOC1 No. 15	TOC1 No. 16	TOC1 No. 17	TOC1 No. 18	TOC1 No. 19	TOC1 No. 20
1200	201218	376712	284874	451894	675133	389221	290775	326160	379706	528865	247117	1082280	496822	330161	547705	434867	347292	221771	635888	659304	117502	209273	10887.1	119358	116986	120254	90330.4	181501	134407	173266	64207.6	66217.1	62872.5	74242	72957.6	131883	128822	142	118354	49854.6
2400	234098	436255	324667	543726	825157	472684	423561	408766	520922	701383	321801	1311210	772406	409926	711558	566150	509786	305858	797784	858710	126174	197854	15554.8	119177	122928	131562	84877.1	180985	125924	164677	68004.4	68500	63167.6	70280.8	71792	122788	134268	125.6	122006	52036.8
3600	281186	564096	397146	639905	952979	573481	464342	490531	659179	889196	367404	1459790	988645	429318	820838	675593	637667	346484	938361	924442	130028	179517	18382.8	115900	125326	133881	77548.8	169954	119628	154210	62548.4	62149.6	60064.8	66153.3	65810.4	114278	134260	145.417	118560	47622
4800	0	647956	452506	741597	1048520	696369	482622	562823	695591	1028490	415219	1585270	1049830	455194	903905	774145	739653	387628	1018170	987192	134077	164984	19413.6	110907	115487	120618	71077.6	156170	115034	144712	59029.2	57482.8	55849.2	64019.6	65181.6	106093	129391	119.2	112454	42823.6
6000	324530	696741	512717	811427	1096400	776426	524569	619166	710534	1179860	455915	1603660	884191	467487	947435	846416	795468	420334	1045420	955666	132506	148813	18698.4	97450.4	101122	104355	64945.6	139441	106355	131404	54668.8	51467.9	51076.4	60420.4	63129.6	99636.3	120856	118	103363	37365.8
7200	318155	683086	527454	801950	1085060	0	545743	618453	665686	1163530	474855	1550380	785018	445184	888999	787853	722431	398156	1018070	867684	125107	133005	17600.4	81176.8	87674.2	89410.8	59667.6	122592	94769.2	119017	49104.8	46760.4	46358	53770.4	59375.6	91996	109472	108.75	92738.8	33115.2
8400	303660	652448	497295	744931	1053790	705225	514458	575147	618715	1061120	465218	1470510	708753	415791	805600	721322	615658	345540	951245	796814	113832	120767	16791.6	72201.6	75919.6	79000.4	56259.2	110290	85263.6	108494	43718.4	43674.4	42091.6	48788.8	54197.2	86436.8	100777	100.4	83884.8	29954
9600	293073	623250	448146	686113	1026360	621030	479829	520332	581198	963280	430778	1358710	646854	390296	737869	635683	551756	312932	864784	726434	103506	111126	16933.6	66832	67916	72712.5	52462.8	103377	79548	100692	40813.6	41382.4	39658	45839.6	50085	83742.4	94528	107.917	77968	28211.2
10800	273335	607160	405824	642472	1011210	568092	427486	471609	539603	878635	386502	1207910	612626	368717	675533	545603	507799	285132	784352	663864	97154.8	106670	17903.6	65065.2	63384.8	69945.8	49383.2	99684.4	76570.4	95826.8	39587.2	40032.4	38365.6	44520.8	47225.6	82044.4	90320	96.4	74707.1	27090
12000	253783	587453	383340	611558	954283	528723	364589	438413	501953	803240	358713	1109770	601898	347296	620124	498707	484555	263154	712703	615433	94002.4	105360	19504.4	63829.2	61704	68844.2	46633.6	98465	79562	93184	39524.4	38632.1	37862	43312	45588	81990.4	87849.6	96.4	71877.6	26781.2
13200	237386	565189	365932	580388	889413	502545	332852	412286	477716	739870	343126	1022020	593112	327183	571816	0	477129	248514	649993	579115	93440	106341	20184.4	63578.4	61788.8	68633.2	45371.3	98450	83914	92327.6	40076.7	37800	37646	44504.6	45090.8	82002	87099.6	100	71436	26826.4
14400	221875	537014	351623	546334	816532	481025	316344	391395	465204	678084	332644	940706	575526	312048	532951	0	473840	236448	599172	553441	95464.2	107608	20432.4	64156	63065.8	69284.4	45890	100724	89023.6	93888.3	40980.4	38044.8	38121.3	45624.8	46003.6	83343.2	89477.1	88.4	71794.8	27846.8
15600	209564	507605	340091	514370	750738	453858	305708	367895	448626	618922	321515	867751	543761	298081	499990	497090	460794	226180	555340	523792	98030.4	110232	19877.2	64908	66118	71111.2	47190.8	103549	89922.1	97149.6	42140	38553.6	39057.6	46789.2	47814.4	85126.4	92623.6	110	74026.4	28734.4
16800	196885	476926	327330	485002	693342	426433	296560	345090	431708	563783	311433	806685	507913	285742	471152	442227	442771	217605	510276	494090	103381	115499	19309.6	67196.8	70940.8	73742.5	49856.8	107345	90195.2	102101	43882	40576.4	40515.6	48817.5	50571.2	90109.2	97412	88.8	76855	29990
18000	186835	452486	314615	460618	651885	399659	291566	324064	416028	512835	301672	754363	472148	272782	445152	399779	418491	207944	468764	457424	110560	121464	18886.4	70564.4	76183.6	77958.4	53814.4	112642	92665.8	108693	46260.4	43119.2	42072.9	51428.8	53882.8	95234.2	103790	85.6	81724.8	31720
19200	176306	431956	300949	438698	619724	370248	280899	303939	398304	465861	290544	708300	444236	260718	419536	371078	396365	198843	434436	429935	119829	129613	19064	75095.6	82766.4	84022.9	57687.1	118600	97067.2	118860	49051.2	46660.8	44616	55734.4	57741.2	102590	111225	86.8	86967.6	33852.8
20400	166441	413963	288659	414774	582837	0	267397	284810	382936	424744	278681	663831	419124	247896	392504	343025	378514	189997	400988	410766	132092	139688	19260.8	80780	90924.4	91531.3	62683.6	127523	102752	130508	52856	50339.2	48522.9	60132.4	62738.8	112491	119366	85.6	94004.4	36905
21600	154987	398427	276472	392118	546580	319079	252669	268591	370303	392902	266519	618517	395947	235617	366191	313434	366871	180945	375687	388019	147291	152120	19967.2	88343.6	100699	100623	68766.3	138768	110767	143833	58623.6	54997.2	53035.6	64955.2	68550	124326	130582	88	101896	41474.8
22800	145218	381150	265156	366915	515079	297374	237968	254657	357668	363991	253638	575578	372025	222267	341628	290747	358778	172590	346432	365608	165134	167789	20702.1	98066	112958	111861	76523.6	153595	120543	160607	65338.8	60511.3	58722.8	71820.4	75317.2	137371	144229	82	111492	46398.8
24000	136034	365082	253412	344671	484622	276981	222996	241518	343675	336674	242609	533275	349874	210244	313551	267768	352718	163922	320046	346138	185534	187266	21926.4	109144	127698	126107	85600.8	170756	132659	179860	73051.3	66973.6	65937.2	79281.2	83812.9	152337	161163	83.2	123130	52527.6
25200	127085	346147	242093	321758	459485	258224	207056	228293	331571	310232	233720	496736	326253	198220	286985	246551	344412	156650	296158	325024	210530	211720	23342.4	122402	145970	143236	96359.6	192891	146653	202577	83086.4	75281.2	74007.1	88986	93628.4	170145	181270	87.2	137157	59569.6
26400	119598	327527	230670	298970	434048	242565	192418	216566	318342	283535	225436	459322	303961	185952	264258	227305	330993	149318	272636	309058	237937	240863	25272.8	137566	166460	163626	110476	217576	163439	227860	95256.4	84180	83319.2	100615	104925	190201	204433	80	153290	68124
27600	112121	308728	221557	277324	408274	304379	178702	206160	303444	260315	216718	427902	281641	173155	242372	211380	310866	142597	249918	290043	271125	275601	27362.4	156142	188960	188367	126274	245067	183079	258339	109094	95274.8	93998.3	115604	116902	215066	231141	81.2	171795	78534
28800	104256	290961	212178	256224	380689	285500	167003	194724	289926	241295	206481	397196	265894	161128	222846	193295	286378	134974	228031	270629	309006	317460	30238.8	178054	214749	215586	147304	277080	205718	293060	125673	106355	106438	133410	130298	242716	263895	82	193142	91026.3
30000	96403.6	274682	203673	236998	354698	259463	155109	183769	275357	225492	194338	370580	245126	149774	205963	180380	265482	127523	205691	250922	352012	367121	33460	202769	243510	245947	170124	314458	230552	330554	145606	118531	120304	154991	144821	272686	302335	88.3333	216597	105356
31200	89589.6	259146	193854	217694	330895	239343	143992	173779	261630	212998	182033	344362	227920	138666	188284	168167	251291	122165	186821	233857	399775	426060	36961.2	233466	272561	278856	198151	356888	257835	373438	169749	133126	135410	179620	161370	305483	346123	82	241784	122527
32400	82684.8	244589	187423	201319	306955	220144	134380	164478	248684	200717	169385	319181	211360	127726	171619	156226	240618	117562	169886	218367	458946	494825	41154.8	265053	304005	315578	227193	404005	287391	419384	196613	149043	153248	206438	178820	341272	391506	75.8333	271537	140897
33600	76893.2	230338	179649	186319	285050	203229	126488	156585	240643	188145	160089	293692	198356	118626	156740	146098	229345	113365	155290	205945	520070	572543	46352.4	296956	336150	353305	258423	454506	318046	467947	225802	164786	172632	236321	198351	376260	440202	74	303405	163031
34800	71645.2	215582	170718	171614	265308	191314	118480	149991	230072	174829	150484	269132	185148	109922	143785	135773	217557	107372	141976	194387	584445	656112	51183.6	330295	365216	391775	291637	507136	348684	515257	255354	182086	194795	265580	217514	416027	486039	68.75	335787	187075
36000	66744	201569	163604	157519	247178	182770	112002	145305	220753	163326	142899	247649	174859	103399	132316	126565	205500	100582	128981	182435	642844	745323	57682.8	368618	390855	431516	328506	558144	377747	562427	287933	198234	217578	299335	238891	447616	532946	84.8	369628	212943
37200	62687.6	189044	156720	144688	228504	177985	105595	139408	210824	153702	134948	229778	163205	97279.2	122025	120173	194337	95415.2	117542	172792	699357	828511	64149.2	412054	411664	467974	365392	610886	404403	602312	319030	214876	241504	332756	259179	478917	576399	72.4	405180	241938
38400	58555.2	178400	149922	133462	211052	173190	100145	136000	201934	145329	128972	216159	153708	91395.6	113044	113718	184657	91103.6	108339	162543	746164	900704	71455.6	458862	430440	502948	402353	661401	427150	638815	346465	229298	265440	361870	277075	507401	612836	80.4	437882	270080
39600	54770.8	169916	143875	123792	196932	168070	95923.3	131478	194382	137534	122670	203742	146754	87376.7	106222	107516	175531	86352	99632.4	152932	790260	959860	78849.6	501890	442856	532724	435723	705322	445858	668360	373426	245387	289177	389116	294226	533943	641570	79.6	470710	296905
40800	51766	163242	137473	115213	184144	160631	91785.6	127527	186523	129958	116136	191889	140218	83246.3	99817.6	101868	166389	83387.6	93228.3	145114	824582	1007670	87640	537122	455394	555057	452974	741626	460728	691378	398314	259481	313863	410888	307585	548346	672266	74.8	504909	320659
42000	49589.6	155698	132301	108433	172940	152613	87927.2	123820	181040	122027	109634	181164	131521	79250.8	93796.4	95955.4	158532	80289.2	86553.6	137648	854890	1039430	96008.3	565282	463832	571851	455424	768028	469982	707092	420445	273963	337738	425781	321509	569515	672474	68	537374	338538
43200	47668.8	147435	128165	101882	163707	147102	84830	120324	175166	114172	104534	170660	124454	75316.8	88309.6	90737.9	150278	76996.4	80665.2	132150	877086	1063210	104229	588531	469216	584113	450943	795826	475857	717057	439663	286143	356255	438812	332006	582886	680834	71.2	565373	351252
44400	45527.6	140182	124137	95892.4	154385	140371	81866.4	117250	169010	106121	100239	160913	114909	71321.6	82666.4	86089.6	142706	73697.5	75482.8	126489	895634	1080490	110754	609955	474896	594037	448630	809819	478246	718403	451600	294570	372514	447134	342490	592468	685031	68.4	592274	357812
45600	43149.6	133070	119261	89961.6	145489	134644	78533.6	113480	163451	97595	96931.6	151341	107106	67676.3	77282.8	81408	133954	69677.5	70565.2	121206	906537	1083520	117588	628094	476770	600325	451936	822031	478316	721648	458894	300805	383222	455066	351818	597599	688513	66.8	608411	361140
46800	41326.8	126880	114075	84884	139210	129238	74933.3	110130	157128	91759.2	93055	142642	99857.6	64323.6	72652.1	76508	124365	66546.4	66363.3	115824	912722	1080640	122830	643910	474978	607730	455592	822082	476888	718100	457818	307194	389915	457846	356932	598338	689879	69.6	619194	360204
48000	38718.8	120313	109490	80421.2	132317	123660	71400.4	107426	150945	86905.8	89477.6	134599	94490.4	61310	68168.8	71328.8	114796	63468.8	62402.8	111778	915385	1076250	128138	658606	475940	608091	460613	817934	474422	712670	454906	310643	392559	462198	360938	597788	690888	75.6	630904	357540
49200	36427.6	114622	104756	76016	124067	118107	68274	103955	145012	82543.2	87239.6	127897	88760	58606.8	64392.4	67166	106154	60141.2	58885.6	107739	914266	1066520	130560	664202	475384	606778	461507	818136	471284	709598	453067	313718	394078	460873	361244	603537	690077	71.6667	640129	354714
50400	34492.1	108833	99905.2	71792	117909	111168	65476.8	99967.2	139672	77953.3	83918.8	121972	83625.2	56442.1	60873.2	63245.2	99713.2	57300	55815.4	102562	910468	1051610	132632	663000	474502	604086	455297	816705	466589	700222	449634	315431	392362	459464	363579	601698	685778	69.6	641976	348262
51600	32489.2	104559	95211.3	68280.4	111923	104903	62792.8	95608.8	133219	73069.2	81086	116031	78450.8	53075	57330.4	59756	94506.4	54763.2	52355.6	98598.8	905436	1036210	132373	654680	472100	604052	438903	806281	463643	692596	445490	318686	390506	456046	362018	602708	681217	79.2	634426	340736
52800	31122.4	99904	91914.4	64586.8	106039	98661.2	60092.9	91780.8	126571	68067.2	78413.8	109653	73667.6	49969.6	54554.2	56414.8	89366.8	52602.4	49505.6	94681.2	901782	1016460	131425	648437	472644	602416	423394	797915	460448	681870	439560	317482	386371	451958	362826	601123	678330	71.6667	632707	333116
54000	29563.8	95846	89625.2	61650	101350	92779.2	56444.4	88414.2	120819	64101.6	74865.6	103712	67947.6	47645.6	51571.2	53818.8	84652	50062.4	46942	90593.3	895147	1005550	129065	638083	473520	601656	411363	794438	458040	669017	433654	317174	384801	446188	365510	596193	676591	74.8	625082	324657
55200	27937.6	90370.4	86189.2	58301.2	97124	86968.8	53227.2	85864	114280	60878.8	72044.8	98078.8	63518.3	44965.2	48636	51292.1	78255.2	47525.4	44526.8	87229.2	891322	996717	126665	627337	473365	600964	406759	792286	456359	660406	428554	315064	378679	441172	366264	592611	673857	84.8	620373	317027
56400	26253.3	86143.6	82283.2	54915.2	93468.8	81654	50875.6	82840	107462	58481.6	69068.8	92796.4	59512.4	42666	46040.4	49246.8	71566.8	45266.7	42759.2	84270	883145	987627	123764	621160	472311	596533	405450	792792	454273	650739	423349	312189	376856	437770	365121	593395	672116	78	618454	309236
57600	25060.8	81881.2	78134.8	51642.9	90512.8	77503.6	48345.8	79298	101544	56667.6	66450.4	88132.4	55880.8	40295.2	43730.8	46986	66451.6	42828.4	41555.2	80957.9	873974	977990	122198	612512	468482	588313	409175	790561	451603	643878	419990	311413	370682	432637	365617	595446	667216	80.4	618886	302612
58800	23940	77987.2	74429.2	49577.6	88930	72162	46950.4	76525.2	95923.6	56198.8	63546.7	84051.6	52442	38530.4	41939.2	45311.2	62343.2	40836.7	40630	78405.2	864781	967567	120318	604810	465658	583959	410228	793612	448853	637926	415923	306402	366039	427928	363003	597762	663797	65.2	617137	298998
60000	23318.3	74256	70970.8	47559.6	86127.5	67220	45259.6	73575.6	90732.8	56803.8	61573.2	80095.2	50002.4	36727.9	41070	44776	59768.4	38854	42264.6	76344.4	854797	956124	118808	597542	459236	578679	408618	787718	446894	629626	413038	303472	363090	423896	361447	589878	657064	69.2	615650	295183
61200	22565.2	71493.6	68516.8	46240	83816	62986.4	44203.2	70970	84811.3	58406	59445.2	77299.6	47777.1	35332	40074.8	44164.2	58331.6	37201.6	41857.2	76003.2	844519	947404	117852	590086	457514	576656	402871	787418	444244	620728	411220	300566	360898	418428	358790	579823	648151	73.2	612466	292475
62400	22137.5	69746.4	65830.4	44426.8	84782.9	59639.6	43387.2	68997.6	79027.5	61715.2	57468.8	76350.8	47750	34418	39532.8	44698.4	56722.4	35810.4	42962.8	75842.4	830958	932953	116762	578397	452620	572857	395554	780288	439617	611036	404485	297095	357868	413111	355166	567968	640618	80.8	603336	288933
63600	21728	68865	63984.8	43835.2	85222	56887.1	43651.6	67986.8	73492.8	67072.4	55982	75884.4	46713.2	34202.9	39862.8	45507.6	55550.8	34687.9	45590.8	77534.4	819500	920455	116059	570103	445874	569594	390107	775702	434034	598710	400243	293695	353872	406382	352339	558010	628639	75.6	596682	286515
64800	22051.6	68996.4	62603.6	43097.9	86666	54595.2	43658.8	68207.9	69357.2	75299.2	54410.4	77519.2	46452	34683.2	41373.2	47288	55236.7	33964.4	50570.4	81266.8	812630	901804	114274	560179	437006	557504	385222	762086	428960	585945	396182	289610	350015	396817	348474	544065	615295	77.6	586216	281098
66000	22534.4	69079.6	62065.2	43564.6	90539.6	53802.4	44323.6	69203.8	66590.8	85987.6	53941.6	79524	47969.2	35479.6	43434.4	50378.8	55734	33415.4	58390	86694.4	799753	885712	112022	551114	427406	542370	381214	743156	420694	572119	390722	285109	346318	388805	344397	531761	600081	66.6667	581354	275577
67200	24069.6	71293.8	62015.6	44837.6	96612.1	53867.2	46520	70766	67749.2	101430	54256.8	85107.2	50449.6	37068.4	47618.8	54657.6	57135.6	33162.8	69460	93618	780310	863429	109946	542613	415218	529726	378128	730615	411009	555873	382102	279367	341268	378118	339072	518185	583238	66.4	570120	270399
68400	26160.8	74709.6	64281.6	47825.6	106890	55400.4	49597.6	73141.6	71432.8	120265	55807.6	93437.6	55846.8	39589.6	53475.6	60072.8	60523.2	33870.4	84172.4	103494	758526	840432	107150	533008	402118	0	372946	711737	0	535744	372778	273914	334001	368068	332461	502870	563506	64	555633	263572
69600	29731.3	80410	66807.2	52906.3	117677	58795.2	54623.2	76620	78192.4	144032	58065.2	106219	64382.9	43594.4	62192.8	68400.8	65573.3	35258.8	103662	115718	737699	807157	104086	520654	386960	502504	365384	689103	385589	516249	361469	267337	325773	355570	324296	485873	543950	78	543333	258555
70800	34300	89585.4	70336.8	60403.6	132160	64067.2	61682.9	81660.8	87867.2	174100	61068.8	123172	75830.4	49089.2	74964.6	78778.4	73846.8	37892.8	128877	131660	719491	772159	101216	506878	371961	485463	355016	669708	371808	499347	347184	261984	316411	341209	314280	470868	520020	62	527164	250702
72000	40392	100374	75580.8	70505	150816	71637.6	70802.8	88740.4	101329	209520	66335.2	144578	91209.2	56853.2	91644.4	92482	84534.6	41708	159916	150866	695918	733289	97636.4	491328	356024	467342	342648	647467	357780	480128	334777	253192	306247	324483	304863	457248	494513	72.8	506668	242825
73200	47941.6	113448	81729.2	83480	177490	81544.6	83107.6	98136	116672	251196	72534	172623	112433	66556.7	111660	109465	99038.3	46802.8	199446	175595	668572	694429	94985.6	473177	341588	449406	328333	621632	343741	461698	318876	248837	295991	306988	295973	437248	468526	70	491104	233063
74400	57398.4	128946	90242.8	100055	206795	93776.4	97867.2	110443	134116	299737	80357.2	207085	137282	79028.4	136393	129301	117302	54173.3	244086	203436	638945	656006	91494.8	455710	327327	428297	313801	595585	328196	443330	302158	240275	284082	289004	285254	417196	443117	70.8	472066	224850
75600	68660	148401	99809.6	119386	241911	109449	115328	125525	154664	353868	90533.6	247886	168040	94047.2	166488	153890	137760	62906	297520	234254	611118	616605	87338	435837	313263	406990	297188	566703	312104	426993	285494	233954	273601	270279	275020	401756	417097	64	452974	214560
76800	80910.4	169930	111623	142249	281735	128606	134836	144268	177924	412710	102648	295075	202694	112932	201199	181695	162448	73333.6	357011	268859	580073	580021	83485.2	417849	302319	384379	279867	536280	297064	411151	269097	225519	258952	253201	263514	386114	391466	67.6	434251	204420
78000	95913.2	198041	124923	168983	325346	151533	157690	165878	202911	476515	116419	349969	243667	135041	242291	213073	190405	86273.6	423012	305075	552051	544566	78535.8	399216	288949	366499	263524	509670	283287	394019	252131	216847	243642	238758	253788	370118	368626	78.8	412163	194322
79200	113176	225234	140533	199769	374561	176073	183514	189925	231330	543776	132555	410303	293549	159561	290001	245971	225228	101983	489645	345127	528357	510259	74389.2	378412	277271	348368	246505	482804	268134	376919	238150	207756	228971	225726	241853	350405	349138	71.6	388747	183990
80400	131420	255265	155921	232726	429716	204585	212432	214762	260858	617291	149795	474147	344866	187658	343553	283490	259128	119744	557289	387673	505176	476150	69788.4	357780	265742	332738	230969	451233	255811	360573	224132	200074	216882	211716	230568	333252	330358	74.5833	367791	171554
81600	150369	288034	175421	269224	487536	235338	241328	241856	291352	692373	170013	541861	398940	215159	398984	322578	301812	139331	624439	429480	479285	442081	64410.8	334158	255042	316263	215837	424417	244303	343857	210342	192280	203005	199823	219196	314648	312526	67.2	346902	160387
82800	170469	321915	194603	307264	545287	267804	272613	270916	322473	765544	190576	610987	454531	245114	456109	364321	346242	161055	697491	473513	454477	409690	59611.2	313906	245678	301810	201774	399107	231184	327232	197424	184880	191424	187092	208763	298556	295047	71.2	329516	149623
84000	189968	358680	216263	346710	606704	301476	301789	302269	353777	834644	212166	681259	507115	274696	514867	407376	392721	184189	764218	519153	429523	380986	55110	294765	237093	286200	188364	375035	219703	312520	184991	176864	178137	175218	199216	283904	280624	59.2	310882	139954
85200	209420	398534	236587	387150	667513	336892	330529	333987	386729	902080	234635	750032	556387	305553	569424	450509	438830	207108	832042	560965	407936	355271	50565.4	275719	229370	271948	176061	352340	208854	298945	171885	168635	166350	164515	190556	268140	264680	70.8	294193	130220
86400	226629	434613	258873	426226	727216	375023	359006	365027	415979	962493	257904	815323	602197	335984	627938	490366	483810	229328	899223	600060	389259	331378	46196	258487	220988	257406	164712	332224	198988	285028	162079	163367	155394	0	182805	0	251782	58.8	279534	120823
87600	244730	467262	279672	462191	781766	412195	384944	396425	444421	1015710	281274	875093	648874	363900	680603	526669	529537	249626	966875	632681	371480	312015	42749.2	242673	212678	246517	153890	313635	190536	273244	154435	156799	143480	147278	174378	244166	238314	58	266050	113086
88800	260258	498734	301474	497028	833029	448645	407685	424684	468675	1059740	303816	930879	689163	391557	727438	560204	577842	270756	1028850	661162	354231	292300	39556.3	227933	206564	236363	145732	295721	182480	263890	145466	150358	133656	140424	166742	232295	227112	65.2	252093	106157
90000	274592	530131	320786	529605	881068	484570	430074	449397	489860	1091970	324885	981222	725765	415946	770927	589164	624255	291064	1073080	688910	339515	274044	36616.4	213808	201605	228227	138086	281085	175894	254035	138740	144504	124656	134547	159443	223728	217073	63.2	239001	100681
91200	287737	560245	338626	556393	920671	516051	451594	470711	510613	1114950	345181	1025360	755375	438158	803961	613691	665644	307968	1095650	710509	325788	255993	34861.6	201418	195946	221029	131310	268346	168957	244244	132224	138451	117205	128781	151570	215424	207384	62.4	225652	94964.8
92400	297074	587849	355157	580779	962664	545891	470505	491412	525954	1127460	359106	1052270	774171	457857	832218	631762	701083	323438	1096000	730298	314244	241152	32985.2	189966	191420	215017	125277	257764	163299	236027	126940	133764	109950	123475	145601	207823	198587	81.2	215898	88968
93600	304513	608442	369247	600042	993668	572664	482258	507484	536637	1126900	372786	1064080	786246	472125	847168	643082	728228	335760	1089910	741868	304480	229118	31506.8	179854	187456	208370	119546	246663	158121	228045	122028	129698	103958	117986	139848	200946	193831	64	207395	84680.8
94800	309412	624274	379965	617943	1015190	592854	492956	520911	543717	1119740	384122	1070580	786158	480227	854935	648275	743663	342522	1070310	747912	295696	219542	29777.2	170690	185046	203864	114468	237684	154525	221865	117206	126208	98516	114184	135083	195847	187864	72.5	200145	80447.6
96000	310618	634102	388374	625626	1033650	608183	496336	531473	546087	1104830	393618	1070000	782040	486042	865371	646712	763405	348704	1049900	741798	290186	210481	28090.4	163685	183074	199207	110897	229570	151832	216051	114088	123879	93217.2	110267	131653	189993	183076	68.8	193962	77812.4
97200	310790	642371	393331	627231	1041120	619784	498169	534897	545107	1081000	401491	1064280	774563	482788	865794	640834	755966	350906	1036670	735907	286211	203356	26173.3	157213	181675	196605	107692	222802	149000	211043	111034	121044	88916.3	107023	127868	185814	179690	61.6	188438	74617.1
98400	312180	644618	396990	624188	1046710	623377	489378	533318	540360	1056310	405935	1047040	765330	477403	858748	628858	753378	351830	1021930	721528	282815	197144	24478.4	151397	181563	195674	104830	218922	147130	207406	108966	119300	85658.4	105001	125136	184398	176792	62.5	184371	72609.6
99600	311763	644299	397317	619616	1041480	621651	484322	526456	533469	1023620	407968	1024160	749094	467598	831816	613315	737264	348633	1003310	703947	280285	192296	23130	146424	181919	195598	103498	217102	146785	204722	107508	118131	83125.8	104618	124513	182112	174905	57.6	181517	70853.8
100800	308549	638786	395881	614637	1031250	613328	475741	516221	523486	975932	407766	994476	726356	455923	791858	596025	711313	343807	977059	682325	280142	186830	22379.2	142963	183686	196317	101961	215401	146368	202597	106487	117379	81172.1	104124	124782	181692	174703	71.2	178927	69144.8
102000	303807	628444	390306	602900	1010840	598636	466515	501848	512952	922500	406149	955236	697775	440732	748426	580082	679548	337784	937627	661035	281970	183816	21707.2	139754	188366	199345	102636	214668	147019	201936	107446	116691	79852.9	104060	125523	182197	175635	64.4	178485	68374
103200	297209	616784	385030	581114	979323	580769	455103	487694	501347	868879	402160	915174	664496	422809	702165	557072	644378	329059	873018	645714	284800	183027	20938.3	137644	191897	203377	102974	215206	148398	203774	108939	117476	79127.2	104646	127386	183784	178463	64.4	178489	68265.2
104400	290926	601078	375107	558883	936738	561211	443432	470602	486177	817242	395152	876593	632088	403140	660337	532975	608242	315769	798597	626496	291074	184191	20666.8	137009	199292	209220	104570	218020	150793	206738	111422	118763	79586.3	105649	129862	187171	182681	56.8	182317	67780
105600	282410	583354	364677	539091	898135	538270	422364	450784	469583	766842	384466	837179	599856	381220	618179	507177	572082	300459	723982	602645	300725	187406	20460	137930	208552	218526	107917	223583	154469	209137	114956	120598	79970.8	107731	133257	193219	190018	63.75	185540	68462.8
106800	280827	560906	355108	517334	851193	511333	402318	429843	452300	716174	372213	799809	564287	361264	574645	483421	538102	285809	657104	572059	313257	192708	20435.4	140008	218769	228862	111858	231617	159244	215015	119812	124729	81446.8	111230	138392	200089	198207	60.4	189728	69312.4
108000	260419	535935	344218	489827	798768	485581	377350	413695	435505	661426	357562	759335	530301	338777	531780	457010	507190	271822	600051	541946	330365	199247	20541.2	143880	232796	242312	117294	242282	165319	222732	126680	128346	84770.4	116315	144483	210732	210706	58.75	195618	70714
109200	248821	513589	330789	455778	751970	458592	355258	388495	416565	606036	342248	716086	496508	319452	488679	432484	477067	259469	551038	514524	348848	208919	20954	148193	250010	257036	125224	254724	174279	240661	145760	135575	88824.4	123122	150974	224124	226822	66.4	204798	73276
110400	239663	490635	317442	424280	704062	432161	333080	358794	396075	554808	325916	668972	461777	300158	449696	409362	450308	245176	509014	489621	372067	222475	21136	155772	269322	275250	135247	270510	184331	252954	158352	142391	94208.4	131331	161722	240085	246146	62.4	215744	76161.3
111600	228754	467346	305146	395890	655826	403210	316343	324526	374788	506526	311180	622306	429008	280861	412882	383814	423059	232466	469676	465180	400762	240651	22045.2	164906	293369	298195	147443	287418	197492	267023	174555	152330	100738	142388	173595	258476	272012	58	228871	80028
112800	219591	441774	292581	369972	607145	373346	299035	302740	357710	454904	296256	578944	398076	261018	379188	356951	395586	215951	429493	438519	433298	263672	22955.6	176401	320462	324856	162394	307822	213800	285738	191626	164195	108446	154936	189058	279651	304538	66.8	244443	85192.8
114000	207715	414732	277236	343339	558477	343522	282199	281390	338712	414479	281285	537165	367668	242719	348111	331023	369445	201217	392311	414004	471177	290890	24638	189461	351070	355154	179234	330063	233951	307758	212280	177021	117944	169635	206080	301795	342098	59.1667	263422	91896.8
115200	195726	390314	262048	316832	512790	320192	267334	261633	321387	378950	265808	501995	341247	223526	318878	306893	342504	186924	354666	387968	513088	322160	26137.6	206048	385291	386662	200652	356283	257777	333886	234909	190820	128952	185819	224716	329327	381077	66	284483	99871.2
116400	182335	364370	248874	291543	471499	293624	251408	242960	301414	345317	250676	470558	315814	207012	291400	286431	317474	172348	319605	364014	555341	357291	28430.8	224792	422707	420355	226904	383869	285466	361452	258713	207997	141524	204572	245371	357259	422525	54.4	309506	109838
117600	172086	341426	236838	268075	432489	272553	233438	223801	284108	314248	236488	440609	289378	190347	268748	267812	297246	158787	286838	342157	603848	394450	30797.9	245481	461874	455812	257179	418313	318103	394041	285782	226795	156368	225018	267811	387303	467948	72.4	336384	122153
118800	163271	317296	225758	247831	397587	251933	216242	207428	267565	286042	221578	412202	265256	176503	248081	250100	274637	145155	257994	321307	654769	433850	33491.6	267908	507386	494154	289264	455430	354256	429471	314136	247164	171985	248762	292366	418083	514238	60.8	366285	135977
120000	152611	295244	214755	228489	365123	233884	198744	190380	255594	259140	207354	383902	243373	163129	229432	233156	258857	135406	232316	302575	711497	472702	37029.2	292224	549249	534713	323688	494282	393449	475053	346613	270432	190494	274232	317723	449497	558850	66.4	395544	152168
121200	143709	275713	203564	209325	335457	218159	184474	176544	242158	234542	195266	356262	223861	151223	211934	217467	244182	126129	209788	284356	770180	512071	40983.2	317340	590477	577876	359628	536396	432631	515620	379372	294293	212416	300103	346936	483095	599417	53.3333	425917	168984
122400	135195	256479	192605	191482	308985	202688	173156	163826	228380	211188	183735	332031	205983	139374	194203	204437	229991	117461	188996	266728	833980	551743	45531.6	347778	630213	626703	396379	578567	472766	558117	412204	319224	234415	326946	375575	517062	634937	66.6667	460063	188310
123600	128027	239582	182744	175439	285225	188838	163162	153688	214261	189959	172275	310468	188790	128830	178044	192646	216330	109036	170524	252506	901073	589169	50280.4	386575	670383	676838	429066	624017	508617	596124	445092	346776	259454	355826	405894	552633	666915	61.6667	495736	207760
124800	122206	222565	173389	160956	263324	176689	155091	144181	201198	170670	161650	291526	173572	119642	164836	180719	203082	100600	153774	237488	969654	628719	55385.2	426798	709340	725343	461400	671986	540106	639840	477540	374248	285976	386546	435892	591207	694084	58	530989	228176
126000	116906	207268	165740	148183	241433	165042	146703	136046	189126	152986	153253	277091	159330	111169	154921	168920	189569	93004.8	139827	224865	1034010	660563	60670	461060	748623	772486	485556	715806	567510	681165	509437	399769	312465	417830	459007	629463	715063	61.25	570298	249072
127200	110665	192693	158096	137153	221525	154950	138440	127571	177782	138183	143454	262988	146163	103382	146940	159670	176854	87068	128163	212945	1099990	690875	65835.8	502784	779524	815210	506722	759404	592059	722850	543410	426353	339676	448174	482075	659343	731498	66.8	609282	270377
128400	104735	179059	151197	127228	204264	144613	128743	119426	167482	125098	135094	249361	135416	96497.2	138671	150451	166950	81911.2	116868	202881	1161500	714578	71264.8	526484	806566	859313	520784	800228	610798	758314	572772	451786	367840	477595	500376	682006	749790	60.8333	649745	289667
129600	97897.6	168533	144700	118898	190181	136192	119944	111699	158575	114157	126465	235638	125982	90101.6	130024	142723	157396	77022.8	107676	193183	1230100	734221	76189.2	536370	831352	896892	527156	838332	623533	790385	599349	474021	397189	502648	516688	705266	767174	58.3333	688344	308510
130800	92886.7	157196	139519	110814	178233	128684	112249	104878	149756	104820	118794	224570	116489	84113.2	121094	135646	149208	72639.2	99812	184798	1282580	750518	81012.8	543170	858010	932221	528792	870535	633019	815281	622100	496049	424085	522648	529737	712475	780003	60.8	731166	326256
132000	89168	147890	134823	103256	167237	122220	106111	98643.3	141985	97398.4	111672	212808	108619	78909.6	112529	124657	141273	68116.3	92524	174932	1330980	766076	85226.3	540648	881914	960334	528382	899258	639941	841300	640345	516893	446617	538601	541802	728632	791148	64.5833	772050	339321
133200	85378	138444	129053	97034	157555	116074	100850	94815.2	134381	90939.6	106119	201976	100517	73651.6	104768	119475	132576	64270.8	86541.3	167978	1371640	775732	89053.8	534661	896409	989424	525930	925272	643760	858088	653386	536222	469514	550714	556715	743211	803462	49.6	808963	350884
134400	80496.8	130945	123304	90334.4	147619	110178	95714.8	90213.6	128418	85702.8	100016	191128	93802.8	68851.3	99042	114475	123932	59938.8	80381.2	161241	1403360	778959	92418	529713	908024	1011640	522962	943122	645485	872334	664281	555790	489402	559647	564543	753968	809347	62.8	841550	358970
135600	75361.3	123625	117918	84520.4	138181	104356	90981.2	85861.7	122105	82699.6	95038	182664	87854	64852	93790.4	109388	116182	56524.8	75639.2	155212	1430650	784764	95473.6	528165	915610	1027430	521574	953750	645546	883246	669471	571466	504479	564039	572827	763979	813579	60.4167	866443	364361
136800	70694.4	116095	112759	79042.4	130493	98796	86917.2	81889.6	115932	81020.4	90464	175580	82474	61241.6	88119.2	103888	109112	53122.1	71797.6	148978	1447240	783917	98415.2	526855	918716	1033690	521070	963738	643384	888768	674230	581489	517915	565226	577233	770862	814136	63.6	889806	368598
138000	66808.8	110305	107068	73952.5	123107	94143.6	82420	78596.8	110109	80917.6	85978.8	168418	78134.8	57607.1	82805.6	99060	103018	50226.4	68481.6	143812	1456450	782400	100767	525948	917007	1035570	518250	967271	641868	891460	673733	591163	526698	564294	581888	776389	817570	59.2	932863	369052
139200	63526.4	104529	103068	69773.6	117376	89264.4	78094.2	75508.8	105381	82433.6	82716.8	162228	73988	54844.8	78557.1	95078.8	97512	46928	66346.8	140492	1463760	782805	102797	531388	910626	1036890	513059	970357	638920	888808	671538	600171	533779	561583	587426	773004	809985	62	961304	368903
140400	61070	99366.8	99042.8	67020	112362	85490.8	74181.2	72291.7	101700	85316.8	79222	155745	70768.8	51813.2	74529.6	92877.9	92630	44308	64506.4	137590	1472330	777990	104019	532070	904991	1033860	508698	965462	638177	881980	669011	600983	537615	555497	587432	766051	809662	64	973830	365703
141600	58514.8	94928.4	95050	63928	107654	81974.4	71158.8	69411.6	97742.8	90487.6	76210.4	150778	68286.8	49631.2	71740.8	92266.8	87812.4	42055.6	63316.4	135475	1475760	772090	105134	536822	899744	1029630	502279	959664	631532	875010	665246	602817	537210	547656	585526	760408	800855	56.4	978759	362807
142800	55589.2	90788.4	91543.8	61886.8	103930	79218	68710.8	67286.4	95357.6	97501.3	72897.6	146443	67214.4	47661.7	68982.8	92694	83756	40110.4	62536.7	134132	1477400	767416	105867	541089	890668	1022450	497458	955988	626145	862217	657738	602877	536526	537514	585584	752885	792883	70.4	983228	360299
144000	53867.1	87994	87970.8	59653.2	101703	77552.8	67340.4	65202.5	94216.8	107561	70902	144212	66285.2	46380.8	66818.8	94367.1	80165.2	38513.6	63599.6	134472	1468770	758262	105293	544028	880633	1012310	490214	948235	619898	847813	646868	601546	533100	527341	580578	746262	783161	62	975660	354970
145200	52815	85868.4	84804.4	58272.4	101448	77333.2	67384.8	64345.2	93317.6	119675	68664.8	143513	67328.8	45433.2	66131.7	96832.4	77696	37018.4	66774.2	136224	1456530	747982	105315	546036	867941	999004	483366	945931	609892	834610	633453	599320	524602	520460	578538	737481	765925	67.5	958610	347242
146400	53445.6	85289.2	82401.6	57827.2	102695	77651.7	68489.2	64420.8	94405	134251	67146.8	145000	69680.8	45054.4	65977.6	101624	75098.8	36217.1	71394.4	140275	1439320	738454	105178	548510	855501	988262	474696	942933	602306	824147	620780	596875	518109	512629	574927	730425	747926	62.8	939862	343513
147600	54389.6	84836.8	81283.8	59102.8	106226	79083.2	70917.5	65804.8	95473.2	152072	66520	149423	73393.2	45760	67784	107430	75596.4	35912.4	79056	147035	1420910	723948	104654	551279	841499	976792	466126	931117	590930	807082	609128	592404	509911	505765	567986	717780	729260	61.6	914744	337833
148800	56566.4	86076.3	80094.4	61852.8	111235	82017.6	74330.8	68772.8	98211.3	172601	66806	156290	80020.4	47631.6	71189.6	115556	76535	36322	90147.6	155744	1402830	710520	103654	550156	822524	955973	455508	917445	576954	788431	596505	584163	503892	495542	563296	700902	708122	54.4	895273	331659
150000	60666.8	88689.6	79893.6	65863.2	120170	86875	80015.2	72318	102473	198161	67915.6	166825	89740.4	51078.4	76648.8	125435	79557.9	37499.6	104272	166403	1375730	691619	102486	546794	801780	930804	443050	894302	561108	768243	583133	576955	494368	484358	554246	686811	685873	68.4	877302	326086
151200	65876.7	93381.6	80758.4	72602.1	132189	92503.2	87419.6	77305.6	108969	226498	70295.8	181280	101862	56074.8	84929.6	137452	84034	39948.8	123735	178805	1351710	670806	101615	542582	781821	905658	429193	869352	542545	750523	565425	563209	487308	471684	543040	671073	656851	54.4	859797	319798
152400	71830	99195.2	83322.8	81594.8	147928	100667	98305.2	84812.1	117872	261590	72662.8	200936	118114	63178.8	96819.6	152683	92293.2	43313.6	149168	194788	1317810	647996	101454	543411	759097	881819	413653	846077	521334	727128	546369	554221	473568	456659	529276	649004	626370	54.8	845417	313792
153600	80063.8	107473	86356	93762	167675	111074	111890	93804.4	128192	301666	76950	225340	138480	71842.1	111218	170552	102848	47966.3	182102	213051	1282020	624072	99454	537362	737360	865150	396690	820255	498653	703351	526579	547094	465348	439348	510742	631798	595149	71.2	832914	307163
154800	90050.8	118067	91635.8	108600	191381	124165	129865	105321	139801	348166	82082.8	254984	162676	83573.6	130272	191037	117871	54346.3	222803	235330	1241850	598248	97244.8	527370	716302	840284	378761	794135	476788	679429	506552	534227	454661	421968	495372	609077	565778	56.6667	820401	299497
156000	101778	132380	98697.6	126834	220206	139375	149832	118912	154352	400355	88078.8	289169	192506	97189.2	153351	214748	137676	62805.6	272459	261311	1203830	570008	94982	514655	690958	807937	360783	770707	459335	657121	484930	523136	441865	406556	481995	588812	535289	54.8	803955	291356
157200	115104	148805	107537	148714	251024	156183	173760	135950	171233	456218	94974	328958	226452	113776	180563	241102	161168	73372	331111	291470	1159370	542204	92070	502493	665812	772489	340157	744911	438966	632120	461250	526458	428486	391427	466492	566650	505575	51.25	796893	281025
158400	131352	167197	117521	171560	288422	176746	200676	156542	190503	519338	103558	375636	263614	133300	213195	271008	185151	85997.2	394834	321782	1117410	513749	90253.3	485551	638038	738188	320864	716239	417854	609228	440194	509810	412274	373645	453985	542848	476628	65.2	780645	269254
159600	149530	187232	130040	200092	328885	199086	230167	179407	212238	588536	113162	425123	305576	157386	250567	303452	216652	101420	467705	358482	1073470	485748	87364.4	472590	612884	703065	302289	687690	398086	585203	419498	496020	395681	357152	439411	518477	451297	61.6667	757313	258289
160800	170510	211120	142763	230890	372692	225816	264598	205768	234651	662113	124338	479114	350810	184598	291171	337840	253640	119216	548068	394926	1031530	456656	84832.8	457345	585454	673975	282712	655343	378861	563820	398430	481538	379252	338977	425384	498366	425177	72.8	730512	247035
162000	192683	236685	157364	265787	418692	254003	291447	235818	260231	742318	135847	533954	399163	216471	337194	373956	296917	138184	636854	428369	983354	428760	82490	437496	559316	645072	264555	627672	359533	541374	379382	464740	360387	321977	410133	478098	400956	65.2	703919	236258
163200	216626	264237	173925	302504	468211	283130	330557	267367	286014	825972	149277	592100	450172	248769	386245	412411	342800	158092	731288	463705	938446	403172	79606.8	420341	533288	616031	247918	601023	344603	521899	358813	448569	343999	306237	392795	459404	378939	61.2	676670	226314
164400	242383	293372	191448	341470	518462	316098	367032	296880	311513	911881	163348	652259	501742	283565	436465	450506	391305	179448	831927	499049	892073	379696	76196.4	401368	511821	586518	233020	574095	330536	502315	341081	433135	325799	290683	374983	442244	358385	46	647918	215659
165600	265641	328508	212065	380924	571367	351324	408967	329426	337375	999487	179600	715402	552719	318362	488678	488474	441153	201613	934854	532092	847624	357848	73116.8	381651	490790	555632	217628	551323	317110	484096	322411	416367	307978	275364	358628	422945	338845	59.2	617450	205550
166800	290582	364499	232979	422002	626742	387730	450982	363954	363883	1081400	196104	773113	604117	353262	542749	526838	489684	224259	1034430	561447	808471	338539	69521.6	363463	469851	523965	205388	527487	304357	469150	305450	399760	290051	261146	344428	406539	323749	54.8	588023	195661
168000	316874	393837	251788	462110	678735	428274	490927	397941	390092	1162470	212170	827582	654654	389057	592103	563835	537687	245486	1125510	597361	769218	319558	66256	345161	451219	496005	192583	505397	292768	453608	288956	383200	274330	248868	332394	390066	309483	68.4	561771	185914
169200	340902	420141	270420	501208	726654	472344	528478	433696	415943	1235970	229822	878036	702372	422088	639919	597012	556141	266256	1206620	624970	732350	301900	63129.2	328165	434917	471630	181950	482853	282790	440466	274735	371080	257486	237424	319808	376042	296602	60	543813	176007
170400	365584	453805	287109	535785	770842	512689	559686	467358	443047	1301180	247416	929640	743589	454968	684677	625936	594818	284152	1275100	651313	697723	286584	59624.4	313814	419175	452908	172761	464115	273119	429510	261947	358802	242482	227745	306989	362211	284211	62.5	518339	166746
171600	388736	487439	303770	571080	811078	550999	590972	496493	469549	1356200	265381	976214	748992	482302	724668	654317	644271	300891	1332580	671522	665608	273423	56677.1	300952	405351	431778	164889	445884	264758	415800	250077	343086	228901	217714	294418	350204	274095	56.6667	493875	159480
172800	411715	519825	321674	599296	844998	587734	613438	523978	492988	1400590	288309	1019920	791678	507101	757682	678866	675740	316668	1379510	691984	633903	260680	53291.2	288023	393530	414198	157231	431411	257826	404123	240077	329541	215756	209308	282312	338485	263248	59.6	473090	152286
174000	431237	547844	337707	627412	877128	617087	639432	550796	516269	1434200	314165	1053520	822404	529191	780104	703826	710383	315478	1420840	706719	605630	248903	50351.2	277257	382920	399422	150571	417263	252526	394570	231115	317858	204331	201538	272978	330943	255468	50	454092	145092
175200	446924	578002	351522	649367	906781	643534	660927	575303	537355	1453610	337844	1078400	848751	544080	795237	722773	730325	325060	1446870	719163	580716	239869	47209.2	267229	374362	386331	144695	406453	246719	386249	223102	308444	194777	195236	264488	322756	249284	58.8	436119	139421
176400	458051	607434	363785	667776	930580	667281	682989	589158	558271	1459730	359435	1075440	872021	555756	801684	734213	742784	331575	1462850	731449	558085	231287	44426.3	258420	366487	374711	140983	395850	241266	378051	216551	301594	185430	189553	257675	315957	242955	60.4	421290	132882
177600	469842	631229	372758	680084	944147	687795	714301	599055	574519	1453440	379563	1076630	890397	561073	805075	742868	749048	338785	1466120	739661	537772	223760	41725.6	250961	360276	366127	137626	389029	236733	370805	212433	296957	177716	184874	252881	309555	237712	61.6	406405	127283
178800	471584	651011	379120	693449	951302	704400	702237	618413	591091	1439790	398121	1075420	896611	560870	805384	749874	746997	346358	1455120	741723	520875	217050	39148.4	243604	355904	358410	134829	381591	233804	365487	209226	291292	170513	181586	248804	304303	235376	53.2	393802	122492
180000	474267	662442	382745	705899	948415	716093	708680	617681	604768	1416320	421282	1072420	899060	558540	797668	751827	741360	348467	1425610	742963	507251	210954	36661.6	239476	352678	352546	133585	374304	230377	360362	206899	287028	164380	178616	244461	300217	232656	59.5833	381696	118799
181200	477200	672017	385203	715441	941727	722310	703922	617032	618902	1383400	437060	1065480	895999	552834	785118	752065	728861	353706	1381140	742292	497418	206648	34714.4	235035	349968	348781	132120	370444	227618	355612	204678	281542	159746	175759	242094	297314	232140	55.2	371269	115561
182400	478200	682652	388228	715095	922770	722263	701454	617069	630069	1345610	450736	1049270	891804	542263	768141	751873	711061	358084	1326820	732864	490203	202782	32648.8	231433	350329	345658	131964	366690	225578	352006	203869	277184	155684	174061	238462	296780	234620	53.6	361372	113010
183600	473820	692688	390524	704288	903020	722943	690665	611794	636527	1296570	456672	1027640	886817	526847	739265	741745	689795	360561	1263130	724556	486849	200065	30465.2	229306	350881	345544	133122	365044	225020	350052	203548	276425	152333	172495	238658	297673	237382	64.4	353554	110712
184800	468030	696748	389838	684405	873908	717839	674455	600535	640593	1243090	461456	1004360	866660	511634	714649	732085	663822	357549	1190630	715771	485868	198683	28611.3	227492	352820	348167	134862	365063	223343	348947	205676	275897	149208	172825	239248	299285	243412	62.4	347652	108915
186000	457959	697260	389368	661313	841942	709769	652818	586586	641453	1186890	462178	976508	848668	495466	684832	723679	636314	352874	1118050	703407	488512	198851	26943.2	227796	357348	352791	137353	367709	224860	349324	209682	276568	147828	172635	241137	303832	250396	58	343227	107480
187200	445974	693040	386845	637520	814040	698730	634692	570415	639805	1124340	463555	950941	823212	476976	654042	708935	603808	349009	1042900	691232	492269	199518	25372.4	230089	363560	359908	141512	371640	226994	351371	213670	276627	147158	172581	245083	309426	261523	57.2	339762	106074
188400	427565	686606	382130	616335	777364	685750	620859	558740	635057	1068090	462221	924734	792214	455528	623410	688292	571285	343848	972138	674282	499717	202734	24345.6	234338	372946	367226	147057	378287	230656	355271	220388	279715	147846	176509	250081	316550	274714	53.2	338750	106383
189600	410837	674711	377457	593154	744336	671320	603378	532704	624694	1008370	458066	894026	758750	433374	591435	662045	535141	334744	906024	658899	508674	207140	23545.4	238446	383128	376796	153438	385778	234545	360494	229721	283263	148592	180232	271317	323254	291160	54	338786	107050
190800	392372	654345	370615	570287	706251	656883	579211	510033	613849	949333	452251	866022	726531	412967	562710	637442	503574	324971	841890	640473	521524	214965	22630.4	244198	397275	390917	162485	397658	240348	367736	242101	287244	151505	185594	277641	333909	311982	64.1667	342316	108524
192000	378826	630526	363353	542448	674955	638708	554785	493248	604097	893507	440928	833024	692921	394038	533667	611744	474594	315643	781420	619240	541658	224266	22239.2	252748	414618	408313	173715	412483	248614	377432	256658	293728	155098	191809	291818	347222	339338	52.4	347724	110371
193200	359754	605371	356577	510974	639302	616497	526886	471111	588874	837902	429891	802236	657713	372419	503752	584519	452402	305825	722879	596742	563256	237374	21746.4	263424	434071	426208	186098	429347	258319	389883	275063	299898	160938	198774	304881	363505	371864	60	356440	112926
194400	345482	583193	347156	473252	607288	592146	499554	446802	573601	780919	417073	768489	627695	348327	476008	555983	427798	294116	664536	575193	584065	251532	21248.4	275888	456830	446704	200905	448791	272881	404207	295712	310018	167388	208490	320181	379866	407753	67.6	367585	116803
195600	330886	554808	338333	435134	575825	570362	474874	425169	553484	728858	401484	736434	591297	323998	447995	525472	402231	282530	608628	552333	605622	270598	21105.8	292779	481076	468835	219832	470262	289944	420721	318133	320510	175316	219093	336373	397832	444942	53.3333	379916	121465
196800	324856	524966	326734	402895	545711	548671	449604	403613	529849	676619	386904	702573	554724	301566	416994	495481	374374	269854	558195	530643	632147	292086	21118.3	309314	507979	492429	239981	496939	311281	441950	340418	334266	184572	230852	356191	418383	486226	58	393226	127936
198000	309429	495460	315803	376589	515286	522888	425668	386905	504482	626508	372907	667654	523106	281864	390347	466123	347921	256208	511230	508640	664017	315292	21299.6	328701	539303	518125	262264	524696	336834	466045	364734	350294	196731	242245	376090	439962	531166	56.4	408128	136512
199200	294241	466222	305230	355551	485448	496321	400108	366403	482117	578075	356797	633774	490455	265251	366938	436781	322776	242197	467269	487199	702494	343294	21662.8	350375	575750	547240	285519	557541	367419	491847	389151	368166	210016	256548	399594	461585	573354	66	426319	145620
200400	276758	439087	292853	335843	456449	473347	376942	353948	460550	532732	337730	600994	461045	248160	345859	409332	301602	227200	426140	465528	741473	369187	22230.8	374825	615051	577680	312564	591001	402301	520293	412588	387236	227148	270929	422865	485559	616198	65.4167	445727	157155
201600	263269	412331	279735	316174	425518	449337	352573	336722	438460	490286	320147	571395	431389	234038	324780	381429	285125	213360	388518	446582	789016	397752	22950.4	401791	655796	610883	339470	627301	440484	549321	437262	409441	245435	287793	445957	510901	654749	55.4167	466071	170186
202800	249743	383643	267018	294904	400033	424775	331168	317574	415166	450674	304251	544091	402405	221556	305617	355285	271305	200958	353647	426530	839234	425436	24129.6	431430	696514	646779	365214	666146	476750	577756	463313	431414	266029	306590	472552	539895	693331	59.6	492750	185378
204000	236428	357496	255759	274153	375222	402836	312328	300466	390363	412526	286762	514922	377969	206952	287554	329255	258082	188594	322583	403876	889235	454699	25401.7	463021	736016	685054	390566	705037	511986	607740	489734	454459	289278	330657	503254	566085	725348	61.2	518333	200782
205200	223820	333188	243540	253789	353416	379204	294918	282402	369030	377257	271754	487103	354930	191815	272093	306581	243415	177573	293358	383816	940925	481684	26503.2	491179	778555	727015	414425	747950	547858	641215	519106	480880	314970	349994	536012	588566	756676	50.4	546528	218639
206400	212969	310104	233521	235496	332804	358770	275941	266064	346757	346653	255102	461947	331193	175656	256472	285624	227783	166184	265893	365485	1001630	505928	27862	519771	823675	770931	437588	789612	582216	673332	549784	508803	345272	372918	564817	610807	793041	60	575195	235926
207600	201283	289441	223577	217151	314404	339917	260477	250616	326253	316189	240253	437310	308624	161552	240561	264398	211789	155108	241549	347309	1054290	530229	29572	548678	863706	816442	455412	826686	612739	706485	579702	539188	377512	399069	591942	634779	819154	55.6	607177	255360
208800	189832	269904	213327	201868	297336	320464	245308	237721	306981	289285	225740	416355	286747	148957	226053	246691	195288	145857	220537	331194	1104070	552528	31441.6	576310	898765	863840	471947	862796	638243	736790	611118	569154	409659	424018	616860	661614	843577	66	641110	272689
210000	178208	254008	203162	189962	279949	302942	231198	225124	288358	265686	211504	395585	267572	139345	213513	230827	181024	135984	202974	314288	1156120	571836	33421.7	606474	934678	907179	488803	893787	661162	766634	642801	601866	439570	454369	642888	690731	864223	61.2	677618	291059
211200	167817	238310	192016	179900	264360	285437	216307	213092	273147	243356	199128	375015	249585	130667	201959	215176	171846	128017	186355	300302	1199360	587968	35572	634407	971426	951626	498853	925637	678060	791101	669389	632374	469017	484277	670240	719909	877775	64.8	716930	308028
212400	157740	223644	182336	170716	250080	268457	204068	200270	256641	225176	187779	356741	233820	123398	191307	201451	164360	120850	171682	286225	1238550	602120	37904.4	659490	1001580	992734	509261	955057	690904	815043	696859	662700	500112	514118	699642	747671	881389	60.4167	752136	325378
213600	148601	210363	172957	160936	236236	252660	191538	186494	242007	209594	177826	339412	218358	117262	184135	188761	157236	113321	157471	272494	1273380	612088	40326	683332	1026040	1029740	516385	984965	699500	830258	721213	693994	526650	539615	725006	769887	886376	51.25	787429	341060
214800	139445	197822	164551	151862	223293	237418	180336	178706	226958	196588	168958	322981	203712	112217	173838	177330	149938	107860	146341	259911	1300140	618159	43226	705548	1049580	1064270	522423	1016870	705091	847295	744343	722994	552456	561165	748932	790275	885993	60	823683	355484
216000	130214	187435	156842	142977	211576	223941	169395	170915	213916	187188	160024	306710	190156	105517	163697	168882	142316	102659	136489	248847	1326990	624016	45987.2	722953	1064880	1095560	524233	1048070	0	861790	761150	751257	574853	582761	770688	808634	888889	67.6	857406	368009
217200	122055	177147	149185	133700	200555	212270	159734	164154	201849	179270	152493	291912	178524	96635.6	153524	161410	136874	96748.8	126794	239807	1337510	630330	48607.2	738071	1074160	1119720	525812	1075340	715467	873072	775018	779312	595271	600662	789129	824225	891054	61.2	892458	378731
218400	114740	167233	141842	125608	190832	203274	150605	158716	192824	174032	145531	279074	167092	87941.6	144681	154885	128486	91074.8	119432	232428	1350900	636745	51350	754600	1078960	1135130	525621	1099170	717152	881216	788669	806784	610336	615489	808616	840935	896374	53.6	928033	387472
219600	108073	158947	135308	119779	181608	194398	142025	152200	183504	172681	139112	267820	157948	81272.4	136970	148396	117000	85784.4	113398	226850	1359970	643160	54148	769916	1080750	1146220	520852	1123820	716679	884106	798213	832840	624184	627160	830468	851328	898430	59.6	962068	395425
220800	101160	150812	128427	114105	172768	187265	134740	144316	174829	172949	133694	258434	149404	76761.2	130644	144133	107933	81357.2	107947	221524	1361770	646696	57493.2	782895	1080830	1150630	514809	1145850	717511	890533	804817	851865	630678	635364	845955	860484	894011	56.6667	998205	400351
222000	95626	143898	121804	109489	165824	180806	128730	136938	166943	176914	128970	249331	142079	72507.6	124255	142153	103689	77219.6	104485	217392	1362650	649647	61092.9	793960	1077930	1151620	510555	1164340	719094	893046	809756	870766	635462	640772	862804	866242	891677	60	1028320	404740
223200	90729.6	137468	126138	106592	159644	176428	123586	129889	160129	185040	124882	242781	135718	69593.6	119208	142323	103564	74435.2	102111	212904	1360120	649456	63974.8	801788	1072430	1150730	505358	1178710	713899	894248	807599	879398	637541	641044	875356	867159	883284	56.8	1059670	408762
224400	86564	132530	125584	104533	155921	173940	119859	124208	154250	194070	122304	236206	131295	68408.8	115465	144300	101876	72192.4	101380	210273	1355180	649627	67302	808370	1059860	1146820	503432	1191100	709036	893036	803974	885302	641218	634848	881531	866557	875045	45.6	1076740	411385
225600	83685.6	129003	121818	103314	153750	174730	117333	119300	150118	207779	119894	232357	128691	68287.6	112839	146607	102196	70818.3	103909	207395	1355070	647361	70120.8	804764	1047190	1140810	499317	1195150	709633	888216	802025	889751	645659	630176	876937	860464	860872	53.3333	1098830	412061
226800	81558.8	126786	119667	103765	154364	175798	116796	116093	147718	224284	119020	231216	128098	69392.4	110994	150970	101937	70232.5	108034	208217	1348490	640267	72884	802125	1032800	1132670	495027	1196000	703915	881741	796726	892796	642596	623103	880431	851034	843333	71.6667	1115950	412641
228000	80122	125726	120699	105560	156419	178089	119631	114734	147033	243690	119504	232898	130070	71237.6	110218	157986	99078.4	70298	115486	210654	1343290	633663	73987.5	799158	1017110	1119020	487307	1192380	694231	871102	791154	890689	635980	615072	877477	842768	828050	54.4	1142200	416445
229200	80652.4	125644	121810	109463	161253	183237	124120	115018	147980	266326	120083	238170	134674	73867.2	110950	168383	94312.8	71052.4	126112	214902	1329100	625565	75605.6	792955	996768	1100220	476557	1182450	679730	860801	781569	885447	630857	604441	867918	833550	809666	53.2	1164360	415781
230400	82390.8	127989	121882	115764	168018	189381	130588	116653	149726	292095	122279	245061	141918	76380.4	114200	182966	93416.4	73699.6	140758	220752	1317340	615207	76211.2	787317	976912	1078680	464139	1168680	666705	848898	766562	874551	621540	594599	864746	821829	785203	53.6	1183870	412965
231600	85472	131252	123511	124457	177496	197538	139541	120012	154166	322486	128249	255944	152673	81786	119876	198838	96322.8	76504.4	160828	229849	1300570	604464	77123.2	782238	953563	1055540	451963	1155630	653301	835387	752954	862002	610574	584844	853552	810110	759313	55.6	1197510	410106
232800	90306.8	137542	124110	136380	189403	209080	152846	125225	160222	358434	134142	270540	167896	89207.6	128666	217962	103249	80541.6	184913	241530	1281940	588622	77252.1	772665	930744	1027740	438522	1137050	635445	820363	737082	850112	602568	574493	835028	800225	733015	54.4	1205830	403527
234000	96622.1	145068	125072	150531	205358	221689	169342	131832	167975	399224	141183	288462	182388	100582	140489	241266	112617	85851.2	215505	256124	1270010	573927	77393.6	761528	907198	1003700	422702	1119970	615368	801128	721134	835180	594124	563634	817492	787034	702569	67.2	1196550	396016
235200	104895	155886	127494	167824	224845	236640	188129	140815	177305	446427	149422	312160	199684	114180	154585	268114	124555	93887.6	253796	274354	1246120	556309	76820.8	751650	884172	980305	408352	1101330	595645	786651	701275	819896	583952	551666	797822	771100	674325	60.8	1178120	386559
236400	116213	168351	130276	188238	248366	254098	210805	152320	189746	498911	159550	339399	220464	130662	174182	298934	139657	103397	299184	296349	1226550	538941	76230.4	738092	859164	954800	390884	1080150	573574	768714	680629	804096	570934	545907	775096	755717	645154	59.2	1151860	375193
237600	129279	184197	134368	211307	274225	273794	235635	166660	205566	557555	172639	370793	245484	150342	196560	332371	156632	114932	352256	320293	1199460	519312	75855.8	721006	833224	926961	374837	1058490	550147	754335	660749	785829	556077	533888	750462	741140	617439	58	1150350	365208
238800	143634	202393	139391	236741	302500	293620	262526	182944	224332	621531	187270	407644	275118	172361	221696	370172	174915	127375	413616	345748	1166210	498072	75098.8	705537	804522	902530	357969	1035360	527783	734606	639189	766799	538612	518201	729948	726540	587630	54.5833	1132170	353568
240000	160690	224248	145954	264182	334354	316796	293793	201477	244036	694678	204100	448600	307034	197216	251458	410986	195116	142345	483813	375407	1132110	476251	74269.6	686359	778441	873583	340355	1009280	508088	715287	619593	743013	520976	502170	711540	711925	559914	52.8	1115500	342733
241200	179537	247468	153995	295350	367961	343013	326880	222240	265631	771008	223194	493072	343189	225105	284750	455553	220622	161495	565438	405016	1098660	455956	73093.6	671616	750919	845726	323645	982572	488078	696041	594750	722190	502739	484262	690713	696680	532622	61.6	1099280	331043
242400	201299	274710	162644	328326	404226	371138	362065	246214	287844	855275	244841	542241	379244	256309	324695	501016	249631	183811	653578	440054	1063990	435692	71782.8	653120	724236	818108	307968	952113	467705	678765	571866	700381	485845	467012	663430	680964	506538	46.4	1078120	320168
243600	224798	303021	172295	362986	443501	402272	396120	272720	310779	940958	269471	594389	416394	288057	364950	548779	283585	203974	750346	478657	1030980	416925	70190.8	637024	699485	787934	292669	922595	447780	660160	546903	678270	464325	448505	639971	661109	481061	62.5	1048310	308317
244800	248920	334513	183385	397585	485062	435838	432415	301880	335825	1025300	296573	643450	457349	322579	406268	595766	316884	226289	849552	515096	997982	397460	68604	618457	677319	754653	279310	890758	432505	643074	524614	657359	446617	432344	615374	642300	456270	47.6	1012630	295289
246000	275115	366920	195173	433115	524088	468560	469253	333245	361678	1117050	324733	694731	496843	358493	449908	642654	351090	248020	953236	556647	964372	378367	67040.8	600236	655783	723996	265706	860260	418078	627692	501791	635935	427769	412970	592020	623955	434695	54	977798	283620
247200	300986	402715	207889	469155	568169	506764	505775	367264	388056	1200860	354044	743559	536880	392823	494719	688419	385450	269630	1055320	598669	933701	359913	64981.6	583868	634470	691965	253350	822346	403936	612778	481664	615055	409868	395947	571607	605380	415009	61.6	943118	272263
248400	330240	439107	221040	509368	610618	541904	538912	402638	417672	1279380	383460	793012	581148	425148	537382	730965	421907	291822	1155220	635399	903896	343578	62807.5	565201	616346	660103	241626	788804	390851	597983	462366	593647	389633	380277	553162	588125	397046	64.8	912213	261029
249600	361645	476014	239201	547303	648067	576775	565480	439508	447137	1357430	415920	841344	621304	454582	580779	775561	458640	315046	1252570	677675	874499	328514	60866.4	546470	596348	632813	230939	753158	377431	584320	443577	573128	372064	364506	544098	579175	380835	58.4	884890	251118
250800	393984	514438	289863	584006	683367	612756	593791	476034	476356	1427550	452798	886392	658270	484550	621466	817234	489910	339406	1345160	712102	849480	314758	58201.3	529232	578951	609216	221153	721287	366360	572157	426081	553730	355726	349810	525932	571144	365930	58	855414	241971
252000	417561	552683	322068	616040	719950	649634	623264	509979	507521	1490360	485858	929266	691761	512258	662214	857202	511515	363996	1432740	742148	824665	301935	55917.9	510500	563065	588661	212632	694173	356681	558936	407599	532069	341180	335463	501589	557899	353165	69.1667	821717	233345
253200	440902	592214	343075	641198	752670	685021	650794	544255	537910	1547430	516717	965015	725500	534322	697949	888216	530294	387629	1514840	777463	801378	290044	53101.6	489677	549459	571595	204726	670654	347344	547449	392626	513136	327849	322529	482868	544663	341380	57.0833	786838	224392
254400	461350	626968	365658	663022	787007	721022	676210	577178	568040	1590250	550111	993764	756183	552840	733356	914074	552944	406813	1579770	808688	780619	279330	50753.6	470271	536517	555193	197986	646920	338005	538862	377920	495213	315097	311439	463204	528320	333105	52.4	752540	215550
255600	482184	663672	384180	682656	814352	756977	700084	610007	599964	1621230	578964	1017580	781326	571514	758669	936732	576738	425017	1629030	833381	760840	268962	48162	452702	526744	539485	191442	625305	331970	531238	366346	478430	302603	301639	447952	513540	324854	57.6	718928	206918
256800	495984	699228	401076	704172	838658	784330	722627	640316	632177	1631940	603086	1034620	803155	590476	782202	957871	603643	441614	1661870	862759	744076	261328	45963.2	436016	519134	525606	186433	604622	324750	525309	356887	464567	291300	292570	432142	501086	316600	64.4	685226	198611
258000	514408	733972	415121	725217	854833	808017	738091	670122	662203	1632350	628968	1045750	821010	603998	799384	972981	614635	453883	1679450	890577	729682	254270	43290.8	420477	510996	512414	182285	586073	319356	517056	347345	450961	280002	284168	423520	489568	311326	62.4	658323	191180
259200	528875	765764	425638	740842	868906	828120	748523	694633	691277	1620650	654426	1049740	835628	609340	806673	984512	604625	464878	1686770	902868	717627	247218	41622.4	406246	505076	504038	179049	567224	314826	511170	339204	439497	272135	278580	415207	481214	306284	54.4	633781	185629
260400	540255	792843	432139	749180	875622	850165	756000	713770	719027	1596950	677224	1050490	840736	612060	811950	992369	589719	471508	1678900	915496	706317	241740	39552.4	393746	500902	494777	176926	553320	310981	505220	332435	428794	263632	272323	409912	473456	303897	57.6	607136	180443
261600	549401	816286	434620	749504	884105	867042	756427	745554	743533	1564270	698254	1045120	840545	610318	805069	992035	572576	473383	1654870	931003	698606	237487	38200	383070	496424	490343	175466	541267	307481	501356	327951	420314	256708	268008	406124	467124	302564	55.6	582035	174471
262800	553494	837652	438467	744684	884927	874378	754223	755687	766095	1524540	726154	1036820	833819	604685	799010	990125	577619	473838	1628180	930057	691756	233158	36322.4	375165	494426	486546	175150	533492	306017	497704	323537	411500	250925	263868	404190	460850	301785	62.8	557185	170845
264000	551794	854734	441656	735828	886608	878932	749826	755589	787219	1473500	745378	1024150	821074	593651	790286	985046	583518	473613	1585490	931222	684675	230757	34968.4	368936	493532	485256	175332	528696	305270	495774	322726	404895	245264	261495	401554	456597	303678	55.2	539071	168327
265200	550944	869237	445698	722413	878830	881177	742343	751226	806811	1415840	756278	1005120	807304	577769	779816	972402	573541	470825	1530120	931730	680708	229916	33708	364647	495144	485498	177015	522364	305390	493905	323993	401580	241655	259123	402279	452210	308109	51.25	521218	165718
266400	545574	876376	444826	709498	872432	877063	733469	751194	823212	1348520	758897	981701	790853	561814	764732	958010	552718	466902	1464990	931034	677288	229207	32642	359140	498208	486774	178166	520011	305761	493737	325172	396192	238388	257423	403256	452801	313017	57.6	506182	164437
267600	537230	879755	442051	703543	859836	871581	719913	741504	835909	1278260	759329	956884	769720	548631	739180	937032	531999	459603	1386860	922871	675660	229689	31670.4	357122	503474	489346	181947	518139	308141	494099	328484	393046	236887	257357	407355	454660	321220	50.8	493719	162774
268800	527364	880021	439765	695396	854393	861470	707970	730649	843256	1207860	754109	930675	747023	535596	716470	910696	512478	448811	1302660	906957	676524	231584	30291.2	356113	509863	494126	186342	521109	311061	494154	332618	392400	235955	256639	410465	458768	331213	50	484281	162557
270000	516612	875583	436785	685045	844905	850221	693254	710415	844424	1136280	751163	906898	722813	521921	699003	885555	495512	434804	1220490	894690	679058	234718	29690.4	358391	519365	513723	191764	523615	317370	497718	338278	392248	236758	257069	419533	462286	343758	51.2	479969	162198
271200	498522	863211	433774	661550	837076	838109	673690	687228	842126	1065210	749165	884011	698149	503210	674007	858446	477406	420293	1141920	881838	682660	239225	28590	360811	530026	517010	198964	531172	325284	500384	346562	395863	239519	258022	427080	468973	359535	61.2	474486	162795
272400	482752	847350	427420	634302	817782	818950	649188	659261	836424	993805	750648	860220	671634	483700	643351	829327	457623	403060	1069230	864376	688772	246154	27955.6	366802	545278	526444	207143	542076	335591	503111	355454	400193	243424	260652	438846	477607	379517	57.6	472637	164343
273600	466784	829025	422406	605513	797736	796884	626968	629906	825493	925929	748884	831387	645039	462509	610556	791211	438740	387816	1005970	841110	696387	254645	27252.4	373795	558584	534171	218862	556166	347643	508462	366696	406374	249140	264097	450188	490290	403354	50.4	473156	167678
274800	447832	802908	413377	576584	775332	770246	602224	600588	810863	860154	737576	801339	619848	442499	583389	758113	419534	371376	939436	819588	707480	264325	26319.2	383274	575837	545610	234575	571301	360512	515636	381168	414949	257708	268841	466193	501173	431020	61.6	475742	171365
276000	429581	778355	405946	552416	754287	745451	577744	570133	791917	799905	726273	770343	595000	423216	561760	722996	404148	355895	875585	798236	720840	277022	25947.9	395646	596529	556701	250244	590274	378310	523390	398263	425037	265507	273507	483484	514860	462284	55.6	479435	176230
277200	411234	749847	395592	529988	725240	720905	553176	537506	768505	745062	707703	739277	569643	406055	541286	690812	393273	341675	814898	769427	736886	292150	25749.2	408169	619177	569883	268925	613101	396839	530536	415401	437280	276804	280855	502371	529672	493974	46	485216	183598
278400	392025	717425	385526	509760	698516	691741	527470	509213	741662	695480	686439	710230	547256	388629	517261	651553	384366	326107	756633	739289	756898	308200	25443.2	420458	643293	583167	288224	641430	417256	541127	434230	453425	290145	286920	525808	547760	532386	62	494834	191478
279600	372979	682179	375259	487600	670839	663757	502194	481621	714122	648612	661873	680578	520754	369712	488984	611957	371838	313107	700912	705441	779604	327690	25295	435896	668149	599810	310426	671005	442324	551998	455546	474990	306003	293698	551232	567120	572310	58.3333	506193	201741
280800	355278	649500	365506	465845	649079	641415	474665	455896	684373	606598	637803	654830	496591	351272	466792	573823	349707	297465	645911	680976	806498	347063	25314.6	453333	694490	617105	333659	702701	469598	566034	478932	497646	323755	301718	572134	587108	614500	51.2	519503	212993
282000	337132	614496	354856	444628	622992	621570	452113	431594	651020	566642	609681	628442	474142	334082	445305	539526	327313	284082	597583	653971	835848	368132	25282.4	472483	722260	636919	357388	738132	496837	579709	502075	520091	344800	310115	606269	610193	653398	70.4	535769	226226
283200	319788	579965	341980	421084	600075	602155	430294	408130	619310	530693	578690	602448	452379	317347	424616	509789	304349	271304	552216	623860	864811	392880	25938.8	494329	752088	659675	381655	776053	526814	594802	529266	544869	365893	320819	635812	632047	689109	60.8	552148	239996
284400	303263	546593	331078	397220	576148	580717	407838	387707	588524	499825	549546	582417	432780	303217	405895	479873	292772	259883	512555	596808	897885	416545	26440	520174	781404	680811	407390	814474	555256	610055	555881	570912	389568	333380	671750	655350	726295	49.6	570266	254597
285600	287268	514697	321009	373785	552150	555320	387932	368806	558653	470197	521288	562860	415380	289444	387556	449447	285098	255795	476387	571704	930844	438650	27020.8	544598	810832	707401	430533	855076	583926	630208	577640	598355	416947	347303	709043	680810	757965	52.4	587563	271593
286800	271020	483998	310049	353793	526892	534848	368553	351478	529864	443507	494654	544428	396364	275354	369984	422913	281861	246260	443087	548285	967020	461775	28101.6	570420	840573	735231	453554	888400	611806	649763	603432	629175	445717	362660	741356	705258	787378	60	610360	290771
288000	257764	455606	296642	336269	501008	515377	349843	332592	501648	421737	465760	527843	379584	260538	356038	401060	279748	236731	413796	525721	999296	484535	29060.4	596682	868640	762889	476958	924282	639497	669737	630704	660146	475034	378212	776761	731288	815328	55.6	634810	311692
289200	245486	428964	284968	317651	476211	495742	330076	317088	475113	401115	439361	511363	363454	247010	341492	380566	279425	226462	387333	503509	1032790	505486	30186.4	626203	892104	789230	497716	955052	663024	689149	660508	693093	508888	396433	810254	758737	842757	64.1667	661278	333204
290400	234304	404013	272894	298079	451876	476599	312758	300489	449627	384209	415121	495848	349048	234030	328302	361112	271248	216179	363716	486309	1057830	525258	31867.2	657082	914114	815380	512852	982130	684459	709293	687293	724541	538851	413859	837117	784171	867584	58.75	691409	355214
291600	221727	380548	261903	281994	431623	458777	298215	285600	426457	366987	391437	479027	334856	222564	315170	341881	256801	206763	342006	466137	1081180	541625	33767.2	685513	934137	840855	524420	1008900	702419	724623	711820	757723	565942	434127	856138	809424	884698	58.8	726974	378075
292800	210203	359880	250680	268784	412402	440706	285090	272426	403857	353224	369845	462285	321458	210928	302461	325407	237366	197750	321320	448438	1101740	556120	35340	719878	951804	868812	533902	1032950	719483	742147	735073	790335	595661	453361	890110	834662	902510	60.4	757718	399382
294000	201551	339511	241347	255698	396143	426445	271828	262546	384523	341485	352318	448546	310192	199728	291493	310376	220550	190482	303296	431577	1124740	566352	37445.4	748518	967282	895699	539560	1057980	733414	758142	755278	820986	622123	473348	924803	860266	915843	57.6	787504	420243
295200	189395	321407	231674	244580	380234	411687	259555	253329	367440	329902	334413	434080	299745	189810	280469	297737	208655	182910	287383	416330	1148540	575788	40171.2	777840	979832	921955	542038	1083080	743218	774081	772748	849460	650369	495134	952972	881733	928424	49.6	817008	439688
296400	180762	304887	221881	236130	365764	398669	248580	242180	351788	322258	317664	421155	290540	180904	271224	286430	202921	177856	272772	403600	1164700	584343	42947.6	811348	992593	942861	544871	1110470	749093	787427	788910	879825	676900	516025	988161	904074	936243	52	844189	460045
297600	172698	288934	212870	227704	350511	385860	237616	231596	337072	315192	301845	410188	280575	172090	263408	278041	198306	172923	260236	390541	1173980	595433	46055.2	846374	1000740	961703	546746	1136530	751361	799608	798518	909815	698947	537006	1007300	924006	945185	55.6	866455	474906
298800	166235	274421	204512	220175	337224	375893	228049	220408	324390	310451	289035	397796	272513	164042	253740	269272	192439	168327	247662	376751	1177780	602447	49302.8	879938	1006520	978308	550320	1161770	751144	815197	808757	940000	714319	555524	1025630	943321	952887	45.2	897295	488336
300000	161569	261387	197886	213669	323566	368218	218938	212239	312914	307558	277910	388201	265951	156225	245506	262380	189198	163386	237759	366172	1177550	608744	52901.3	916475	1006550	996034	554324	1180250	749591	824898	813791	970753	732758	570165	1049380	962063	957324	58.4	927426	501828
301200	153973	249978	190667	208245	313156	361139	210453	205490	301561	308404	267863	377550	261546	149600	237258	255951	185220	159638	228680	358288	1182100	612141	57240.8	955770	1005750	1009080	553933	1197950	747015	825956	817585	996858	752006	584616	1052570	978279	958883	55.6	952755	512143
302400	148149	240381	183458	204674	305678	355845	204582	199975	291550	310895	257648	367692	257976	143905	229960	250375	181937	156902	222499	349462	1180010	612584	61273.8	988976	998382	1021770	555798	1211050	742654	835017	818977	1022680	762443	593978	1065190	994633	959414	58.4	976768	517812
303600	142959	230500	178371	201396	299218	352252	198342	196061	282277	316790	249668	357587	256462	139907	222378	247108	175329	153848	217739	338713	1171640	611956	65000.8	1015930	992635	1033400	550046	1226610	737779	836010	818133	1045720	782955	604830	1077210	1012070	951801	64.8	1001940	524360
304800	139515	223004	174321	199899	294376	350710	193738	192758	273830	323206	242340	350027	258092	135830	217592	246946	165676	150249	215461	330542	1165200	607954	69357.6	1034840	983405	1044200	544565	1233150	730145	834406	815857	1063290	791431	611441	1089090	1023800	947212	53.3333	1032290	527454
306000	138185	215994	171064	199207	290572	350436	189795	190592	267716	334282	236476	344238	260388	132953	210739	247542	154800	147951	215062	323401	1156080	604459	73087.2	1045760	971248	1052320	535228	1237320	722362	835066	813437	1077200	800726	614502	1100860	1032930	933224	57.6	1058680	529492
307200	136514	210922	169247	202138	288856	351479	186844	189076	263864	347780	233414	341844	262307	131664	206101	252006	149212	147225	217362	319155	1155230	598905	76344.8	1052810	957447	1054040	526020	1238300	713617	830456	806511	1089180	802720	615772	1103980	1037180	921461	56.8	1086810	531542
308400	135336	206844	168584	206308	288957	353859	184407	188950	260055	363402	231094	341637	267138	131240	202481	258141	145362	146817	223358	316713	1156270	589869	79972.4	1058310	944749	1057630	514638	1235140	702257	827030	800854	1093470	805426	614735	1100780	1039360	907798	56	1116170	533630
309600	135881	205794	168556	212433	290040	358160	183831	190884	259188	384870	230097	343421	273275	131954	200094	268042	144715	147289	232561	315653	1151470	581113	83189.6	1057470	931139	1054750	506954	1224670	687697	822204	794853	1097810	803666	610749	1085390	1040360	892208	53.2	1138670	533618
310800	136508	206002	170456	219161	293284	363002	183802	194382	259364	410383	229649	349608	285002	132910	200488	280047	144038	148786	244852	316118	1151890	571666	85729.6	1054820	913319	1046210	495402	1214560	674259	816759	785444	1094870	801109	606667	1074710	1036850	874054	57.2	1164450	533940
312000	138494	207916	174021	229444	299862	371040	185593	197762	259096	442688	231188	356620	297755	137074	203293	294744	145372	151352	262243	319607	1119990	559359	88516.4	1045750	895644	1035830	481781	1196110	658640	810808	774400	1090300	792684	602296	1064150	1031590	852507	52.4	1190370	529536
313200	142435	212030	179988	243952	308428	379705	189316	202985	262134	478490	233932	367481	312250	142124	206122	313277	146620	155242	284145	326785	1084490	543617	90666.4	1031900	876154	1018420	467862	1177430	641766	803754	763434	1084340	783118	596372	1050650	1025480	826462	63.6	1207840	523760
314400	148328	218531	186373	260415	319549	390045	195263	210308	267442	518394	238498	382738	328318	150318	211905	333991	152443	160323	311893	338115	1043790	528778	92373.2	1018980	855417	1002450	450326	1155070	624556	795858	750778	1069710	774218	590715	1031960	1016420	804094	51.6	1215320	517359
315600	154843	228155	194062	278703	334600	405707	202034	219866	274166	565674	244129	403619	347068	159403	219907	358952	158777	166613	345160	353444	1001550	509832	93385	999561	828439	982225	432938	1131490	607006	787644	737294	1058200	759465	582723	1013540	1007710	776510	60.8	1221040	507974
316800	161831	239918	202962	297973	354346	422136	210640	231948	283733	614118	251561	427140	368418	171521	232121	388948	167865	175047	384298	375319	963872	493714	93841.2	982736	810242	964259	414907	1104530	590561	778819	720496	1040220	746460	573363	984672	994662	746907	54.5833	1227670	499902
318000	171569	255148	213920	320449	376416	441796	222947	244078	295292	672819	261653	454344	392368	185338	244882	424469	177317	184261	430924	400059	932127	474278	94382.8	958136	792163	945028	396227	1076690	575266	766716	710376	1024120	734950	564995	965096	979168	718892	52.5	1221690	490296
319200	182566	273052	226765	346738	402507	462545	237219	260955	309473	732046	273225	485091	418796	201688	262956	463432	190514	195850	481867	428621	907649	456214	94593.6	939404	774184	923064	378406	1045540	556707	758068	695093	1004130	717370	555848	944919	966146	686327	62.4	1210560	478095
320400	197228	294102	240209	376157	429283	485062	254789	278361	325264	796839	287806	520351	447504	221306	284348	504623	203748	208123	537646	461780	890300	437859	94701.2	920377	753133	899546	361909	1015120	539844	745156	675982	985822	701765	545866	924990	949149	657297	63.2	1194760	466073
321600	213050	316280	255730	405677	459376	508643	272803	299273	344585	862948	306204	556670	476352	243194	310624	550295	223808	223284	597913	502181	870944	420473	94468	899470	732642	875410	345324	984891	522497	732809	657040	963270	683115	535756	901946	934078	629155	53.6	1174890	454962
322800	230692	343864	272088	435768	497019	535221	294404	319902	364712	932652	326170	596528	507616	267832	340740	599173	245280	240860	663361	543702	852186	404318	93869.2	875150	713243	852486	329719	951171	506950	722006	634694	942209	663950	521773	873214	924475	601825	55.2	1150790	440622
324000	250508	373683	289564	467164	535128	564264	318494	344845	387296	1002930	349044	635676	536803	295954	373180	652180	266511	260509	732620	592461	833572	387885	92959.2	850844	695676	829431	314747	916854	491080	707729	614944	919194	643039	510477	844043	906528	573048	50.8	1125450	426227
325200	273148	405465	307940	503842	577113	595596	344945	372816	411722	1071360	374631	676573	567548	324369	408324	709542	297253	282962	803950	644142	816538	371390	91771.6	821669	677405	805830	299301	885227	476856	696499	596088	893319	621104	497572	808795	889736	548557	52.8	1103340	409888
326400	299901	441617	326434	543889	617565	628092	375246	403113	438220	1136810	403130	715706	595568	357228	444655	769230	329182	305982	878151	691986	798568	356758	90398	792900	662900	785323	286446	854870	464750	685111	579091	868093	599548	485862	787187	870006	524016	53.6	1080140	394253
327600	327265	478670	345809	584076	660868	663884	407040	436136	465861	1203570	436130	756583	628629	392328	482170	832055	359033	332218	953917	740041	781983	341778	89007.9	765706	649164	762551	274190	822470	451463	675140	562945	846708	580095	473996	766548	851001	502961	68	1053620	376688
328800	358036	515832	363993	620221	706041	699808	438810	472562	495448	1267830	470933	793048	658592	428828	520630	890730	393219	359076	1024700	791515	766940	329359	87915	741389	636096	743933	263098	793418	439862	668896	547812	825514	561774	462526	749411	832247	480705	53.2	1028320	362266
330000	388772	554826	382500	663111	747132	735411	468906	509115	526867	1324200	507516	826109	690206	464533	560805	946972	421439	388193	1095610	842865	753022	316686	86551.6	719011	622937	722556	252675	763626	429756	661683	531795	802673	543189	451059	732000	813202	462289	57.2	1001620	349206
331200	422939	596868	400532	709296	789927	773365	498054	545988	558218	1372200	546960	857988	721860	499276	605826	1001030	456563	415905	1164070	891142	741366	305464	84768	692292	613361	704590	243506	735350	421026	653388	514714	782342	523501	440624	711342	798423	446108	50.4	982069	334765
332400	456443	639874	417606	752971	826669	807866	530022	586126	592226	1405760	588373	885296	749669	531723	647521	1051870	487730	445652	1226230	939417	730980	294763	83029.2	666697	601645	685856	235337	708803	412086	644854	500045	759828	506092	428992	685689	781595	430500	51.2	952964	324942
333600	491510	683355	432991	797459	867577	841082	560851	628724	624040	1434300	632974	905724	779990	562556	682215	1084520	524019	473888	1283380	982222	721902	285864	81022.1	646175	591135	667562	228530	685806	404488	637741	486735	737445	490260	416663	666160	763826	417578	50.8333	923539	312462
334800	529033	726732	448960	850563	903983	874635	591534	667158	659646	1454640	676493	924642	804025	587600	713308	1109710	551182	499579	1335340	1022060	712033	277750	78578	618937	580933	652137	222202	665328	397380	629561	477375	715335	473350	405432	650646	745327	405691	62.5	892764	300844
336000	568324	770902	462308	901821	938820	910917	621665	702598	695492	1466000	720917	937105	823929	611298	742251	1126580	577328	525061	1383320	1052810	704216	269410	76332	593328	574805	638091	216626	644801	391602	623837	465964	696144	459221	397289	636307	729002	394186	60.4	863732	291255
337200	601860	809536	475823	938905	971935	944391	650376	739134	729883	1463080	763146	945788	840930	631532	767130	1151910	598772	546821	1416730	1087580	696994	261109	74181.6	568529	567561	627141	212949	629329	386632	618085	454389	676804	446258	388680	623957	713886	386549	62.0833	836398	282630
338400	635627	844190	486034	971513	999367	975519	673740	780775	766001	1443300	806212	952383	850866	652935	787548	1177870	621405	567196	1439480	1104220	691518	255099	72244.8	546652	563314	615912	208808	613374	382382	612481	446051	660190	434566	382154	612769	701160	378573	55.2	810171	273864
339600	670483	877394	497365	1003390	1020100	1004420	693890	815716	804119	1415040	851444	954772	858837	671156	808977	1197130	632242	581965	1458400	1122240	686931	249598	70254.6	525718	557637	603989	206708	600457	377462	608704	439070	645620	422522	375134	600040	686894	372960	58.3333	785734	265245
340800	698070	910624	507317	1032620	1042350	1026680	715912	847204	839268	1382740	897247	954033	868533	686247	823403	1211450	647055	597308	1464810	1131890	681915	244632	67888.3	507525	553679	595130	205622	590574	374394	604222	431461	629328	411606	367674	585876	677409	369336	52.0833	762986	257473
342000	721425	938233	515171	1054490	1058980	1048010	740185	875193	868969	1342390	933344	951180	877028	693282	828264	1217160	650560	606997	1465060	1137190	677667	240873	65701.6	491218	550373	589879	204332	581902	371861	601337	425870	616001	400419	361599	577721	668050	364878	60.4	740710	250566
343200	748790	962310	522389	1067290	1067410	1062080	758290	896053	897229	1300250	972045	944092	883577	698188	831778	1218760	658843	613878	1459490	1140540	672989	238533	63120	476314	548332	583971	203540	575038	371758	597413	421383	605110	392173	355814	572648	659408	365593	57.6	717820	246340
344400	773811	981501	530321	1078190	1074240	1077610	769446	911867	917972	1254210	1006360	932887	890754	697069	832988	1212740	661579	617862	1443380	1137730	670302	236079	61243.6	462794	547350	581362	205305	570180	370945	596354	419998	594466	385324	350593	568311	651060	365883	52.8	699353	242206
345600	792431	996849	530138	1083010	1080560	1090290	782509	925300	935954	1206390	1026900	921099	893222	695102	822001	1192850	663399	620158	1415340	1122230	666238	234757	59374	452439	548527	579676	207127	565409	371043	596405	418717	587108	380438	347039	567373	646250	366717	56.8	679115	239422
346800	799854	1014580	531543	1080490	1075730	1095410	783918	933628	953390	1154060	1044720	910452	892402	688254	809060	1171840	660650	618051	1379240	1104890	666042	233987	57119.2	444104	548198	578928	210652	563763	371773	596517	418228	577034	374709	343624	564024	643774	370047	62.4	660668	236859
348000	799366	1025210	531777	1070720	1067110	1092140	782501	937490	967428	1100970	1067110	891581	881759	679656	800036	1143600	651436	609850	1340260	1082760	666785	233196	54700	437650	553146	579577	215374	562853	373295	596581	419496	573571	372485	342550	559751	641723	374093	57.2	646615	234925
349200	800330	1030390	529920	1050130	1054050	1087040	775760	936161	981984	1042820	1085550	872888	872480	669544	787824	1116040	639547	600855	1292560	1061380	667577	232853	52795.4	434873	558352	581674	222226	563237	377464	595198	420994	571813	369245	340408	563517	643001	379515	48	634134	234220
350400	802695	1029650	528263	1023930	1042720	1078150	771024	932032	999691	986258	1094740	850586	860199	660836	771590	1084660	627448	589878	1239200	1038580	671746	235251	50633.2	432215	564601	585639	229395	567190	381324	594395	424823	569913	368764	339889	569083	647288	387608	56.8	620897	234004
351600	788627	1028260	526234	993466	1024580	1071160	761195	918295	1005260	926798	1104610	829253	853293	646899	748435	1044440	611996	577322	1184490	1011290	676138	239137	48955.4	432712	571996	589207	238852	571508	387116	594025	429208	568514	369843	339789	577776	653126	397073	56.4	611829	235092
352800	761141	1020280	521212	957893	1004790	1057530	748013	907191	1001590	869299	1104750	806829	842487	632270	727048	1002790	599082	555998	1124970	981959	681617	243886	47144.6	436745	581879	596005	249727	578210	395446	594578	434393	570716	374036	340497	588968	659339	408837	53.6	603182	236338
354000	733922	1006590	516177	923109	986342	1042570	734135	885261	997732	816149	1107980	780911	835291	614410	702568	956768	583818	538843	1065500	951560	688502	249296	46037.6	439725	592972	603040	262724	584370	405057	596309	442929	574847	377816	341985	600714	666975	421896	56.8	598920	239302
355200	709917	987540	509204	881992	965121	1023330	719154	868527	992687	764383	1101000	753008	823022	596968	680513	911639	571004	519773	1006270	920024	695642	256502	44632.9	446041	605538	610392	276541	593896	412119	598181	452094	581885	381747	342661	610569	675243	439418	52	594106	243371
356400	685734	964699	503090	842173	935737	998941	699146	846716	989446	715080	1085070	727311	807020	578276	655873	864448	547201	502402	945674	887564	703687	265510	42882.8	452290	621656	619626	292016	605601	422286	598718	463542	590243	389196	344316	626346	685877	460597	54.1667	591430	249072
357600	655723	935299	494126	804572	904769	979856	677759	821396	977278	670557	1063130	700449	783820	556067	628610	816666	537171	483874	887292	856562	716002	276054	41675.6	459723	635962	628177	311720	619232	433264	603750	476727	601001	396908	346874	647056	699102	483387	60.8	590232	254520
358800	623124	903848	484835	763059	876362	957033	653372	792452	961510	628908	1039610	676435	763108	534594	603580	768650	522578	467157	832327	822161	729338	286012	40746	468858	652288	637900	334296	637152	443313	609314	489728	611998	409954	351438	669988	712878	510724	52.8	592152	261028
360000	594459	868450	477414	725131	840827	933302	631577	762899	942403	592560	1039880	653291	739997	515802	583119	724607	503104	450727	776330	789778	744782	295959	39183.6	479688	669083	647788	359341	653287	455434	614553	503495	629462	424177	356677	696942	726812	542345	48.8	595544	268341
361200	566138	832455	466960	680912	805722	915643	609086	730627	917523	559028	1009150	631349	716963	493955	560060	682402	480658	430825	724208	759575	760037	307303	38408.4	491380	685990	658402	385153	675143	467630	620504	518792	649155	438949	361490	723746	741976	575267	53.2	601590	278815
362400	540481	793316	453295	635588	771371	890859	584476	702056	889313	524764	984392	608065	700866	471726	541204	642234	465497	411752	677065	729428	776098	320602	38020.4	506881	702208	669444	410903	693224	480725	624988	534281	670802	455990	365158	746168	759352	610572	55	612445	290984
363600	507980	753283	442704	597450	736640	868813	562235	673072	863078	498055	951806	587614	683073	448717	521518	603974	443675	393384	632898	704448	792927	333459	37439.2	525570	719875	682420	435713	716038	493556	634304	554211	693340	474449	370862	778274	775010	644576	66	624346	305540
364800	473943	715006	431609	560028	696848	840169	539164	645801	836164	473361	917223	568657	659945	426849	503532	568578	430816	374232	592327	676455	809128	346924	37128.8	546558	737062	696490	465135	738975	508098	641664	570599	718129	497318	378424	808240	793454	678185	60.4	636813	322156
366000	441950	678916	420078	524537	662546	812616	516534	615886	810377	451022	875002	551844	636748	406006	485171	532849	417779	357569	553932	650742	825464	359627	36854	567775	754347	711785	492351	762835	518181	648746	589284	744175	522839	385725	845360	810798	716635	58.4	645540	340198
367200	413618	642718	408864	493748	630765	782256	493606	584889	783350	432293	835314	531368	613940	384839	468628	503090	407757	342189	520433	627590	844103	372553	37233.6	594278	770583	724947	520813	786450	531004	657912	608186	775385	547288	395115	879715	828703	752347	53.2	657114	365769
368400	390451	608296	396826	462766	601344	759524	471425	555046	754249	416621	798058	509694	591843	365075	450142	476623	398478	328260	488290	604418	862214	385051	37232	619893	784957	740784	549042	810802	542508	667655	628596	808424	575429	404019	920621	845516	786911	45	670474	391184
369600	369338	575487	381479	434174	571708	731795	452193	530238	724384	401660	758383	489720	566359	346649	434903	452392	389199	314724	459099	582271	879749	396540	37592.8	647255	797517	755106	574062	833977	553238	677935	648633	842356	606061	413576	953877	864431	816444	55.2	686851	420618
370800	345957	542552	368818	410274	542539	699913	430111	504748	694874	388776	721880	475341	543617	329008	419005	426148	373258	303674	433856	561623	896032	406668	38388.4	678688	811707	772470	599852	856530	562743	690300	666365	879693	637147	425088	991308	883390	848212	55.6	705080	454720
372000	324258	512918	355618	387546	521768	670218	410571	483225	669403	380284	689663	461051	522660	313973	405391	403196	356332	293485	410903	544636	907948	414382	39034.8	709498	822371	782720	619545	877288	571436	699045	682793	916961	669442	439850	1030600	900816	874634	63.6	726470	489725
373200	304964	486392	343858	367122	498240	649238	391056	465071	643008	372558	658125	447849	502619	298493	394228	385160	341382	283723	389304	527532	916373	422310	40345.6	741434	834308	793410	638584	899732	581514	707886	698880	956162	702112	451957	1068790	919624	896758	50.4167	749558	524214
374400	288384	462744	330402	349996	478691	629175	374771	447281	617104	367568	626106	436185	483874	284510	382685	370749	331974	275505	371097	511795	929090	429573	41886	772197	844202	802273	653198	917708	589210	714102	716273	995936	734607	465267	1103370	938979	914953	58.75	775754	558948
375600	270944	441766	318967	335914	459240	0	357968	432380	591334	365692	593102	426212	468012	271840	372162	360244	322086	266924	355766	496510	938157	436138	43246.4	804629	851555	810692	663668	935831	598247	718605	732127	1035140	761832	476395	1140110	956513	930136	50.4	799954	591421
376800	256442	421276	307412	323740	443184	594289	344116	416825	568189	365218	561241	417439	455464	259842	361056	349358	312853	260598	342053	484090	944955	443494	45214	834593	857992	818180	671028	951213	604962	723834	745792	1069050	788239	490268	1165800	972181	942858	51.6	824319	622028
378000	242196	404767	296286	313278	429500	579267	332209	403754	546395	366732	530259	407454	444220	249539	350860	340067	301402	253615	330124	473267	950325	450228	47717.2	863820	862024	822978	679988	964472	608176	730122	758897	1104910	814472	503140	1192100	985765	956238	58.4	848157	644760
379200	230343	388476	285909	304385	412842	563531	321320	391440	524744	371412	503932	399904	433828	240650	342823	333180	292962	247738	318713	462766	953219	454722	50390.8	891444	864285	825478	682340	974186	608149	732848	771086	1139420	834185	514446	1214630	999452	964400	54	870332	668068
380400	220151	373941	276909	297204	401414	553754	311807	380771	504702	376456	479746	394136	424110	232404	332713	329114	284162	242084	311081	453826	951904	458597	53582	919506	866862	829181	684250	981544	608267	735301	781913	1178110	850080	524298	1235920	1013040	972370	45.4167	893268	683542
381600	210484	361944	268511	292509	391457	546072	303764	374441	486268	382534	458534	390619	417396	224072	324399	324210	280127	237707	305162	447428	955611	460672	56844	949022	864656	831570	685219	985821	609008	736248	788970	1211800	865938	535266	1261640	1025770	974355	54	912930	695088
382800	202960	349901	261038	290691	382865	537710	302225	367573	471399	390972	438294	385874	413599	217296	318415	323908	272658	233742	301191	438831	958664	461551	60565.2	964862	863702	830100	683801	984386	608538	735321	795186	1244240	878290	546202	1288240	1038320	975362	61.6	933945	706164
384000	195094	339780	253320	290220	376796	530732	295368	362564	455606	399207	421470	385950	410724	211684	311905	322865	264808	231179	298900	433202	952548	462122	64382.8	983074	859422	834298	679852	980977	606971	733680	799785	1274790	886747	553695	1305850	1048760	972534	58.4	953751	718017
385200	190276	330876	246831	290362	371567	526871	292033	359050	441630	411632	406106	385357	408409	207559	307366	325584	253874	228181	299432	428662	946248	462030	68656.4	998069	852113	831350	674925	981798	601849	729908	801466	1301220	902515	559840	1322460	1055460	968222	50.4	975212	729750
386400	184458	324469	242651	292108	368815	528858	289852	356852	431786	428052	394447	386944	408174	203972	303601	330464	248759	225723	302291	425217	938194	460825	72510.4	1010000	845658	826382	669846	980654	597064	726881	804149	1321190	910565	565815	1337740	1064240	959488	50.4	995829	733402
387600	180466	318636	238364	295774	367756	531338	288702	357904	422250	443202	382278	391431	409479	201261	301707	337363	243979	225182	306083	421548	930966	457060	76734.8	1016420	835145	821446	658004	971129	593636	723714	801527	1339970	914492	569822	1342710	1069930	944813	59.2	1014540	735105
388800	177827	314952	236178	302494	368822	533848	289660	358468	415937	462655	371441	397252	414031	200316	299330	346076	240846	225451	311841	422883	924331	453069	80620.4	1018370	824632	816104	647553	961009	589265	718514	801864	1353620	911855	572535	1342980	1071760	936193	59.2	1033250	735555
390000	176604	313033	235677	311117	372162	538756	292786	359682	411627	485757	363295	408242	419102	200608	299363	357357	238600	228190	321618	425429	915465	446597	85165.2	1016510	812278	810566	635403	951102	579514	715422	798094	1362770	904857	574593	1345320	1072810	917055	46.8	1053090	736344
391200	178373	312800	236457	318691	377052	544009	297583	362032	409106	510438	357477	421200	424592	203184	301249	370768	237779	228031	333432	429910	908971	440256	89885.6	1009080	798344	804124	621551	941203	571403	709090	793008	1372880	897820	575919	1345090	1078640	901720	52	1074070	730900
392400	179193	313814	238487	327924	381467	551375	303910	366348	410324	537442	353246	437686	431842	207053	303810	386099	236611	230358	349178	436339	897372	433662	93626.3	997949	786750	797202	606281	932378	563267	703524	781104	1377620	888574	577074	1346420	1080080	878105	60	1091280	726894
393600	182434	317004	242199	340894	390245	560613	312678	371828	410767	565792	352055	457218	440388	212169	308300	404371	239691	234414	368318	445098	887665	423669	96274.6	984090	773986	791456	590207	920418	555790	697904	776018	1378580	879853	576238	1338720	1084860	851442	64.8	1108640	724505
394800	186334	322439	247619	354323	402377	568780	321878	378548	415020	598309	352796	478960	453114	218328	316485	425557	239816	240354	389450	457290	874034	416247	98559.6	975530	761219	784757	574712	909871	544049	694111	766530	1373830	869812	577211	1327350	1083410	827460	54.5833	1122900	719411
396000	192543	331656	254632	370544	417221	578494	332125	386093	417326	635404	356640	504814	463738	228670	327325	449521	242454	244852	413218	472737	859404	406706	100230	957184	747815	773364	556868	899960	534842	687549	749839	1367550	853412	574947	1313960	1083710	801706	51.6	1136700	715917
397200	200306	340970	260979	386813	435634	590368	346281	396474	422659	676278	362767	534294	475497	240332	339402	475926	247390	251371	441976	492526	844441	395824	102104	934985	732836	763688	534862	880304	526144	680812	737137	1354000	842129	570906	1287000	1079180	776330	61.2	1144330	707455
398400	208818	353386	270703	404149	453856	602889	361020	409083	430406	718657	370710	565894	487043	253706	352654	503339	254387	259529	472338	514070	829855	384031	103572	911025	719209	753824	513501	865343	517192	674573	723843	1337890	828791	565803	1265980	1074180	746666	48.3333	1152100	697367
399600	220021	367729	281152	425715	480850	618159	379172	421263	441051	761246	381400	598587	500742	267680	370082	535328	261545	270560	505266	538424	812803	375087	104578	882981	703724	744569	490358	845690	508444	667399	712732	1318290	812062	559856	1236730	1064800	717006	54.4	1154730	685877
400800	232460	385623	293369	449984	508500	633858	401595	432877	454301	807288	394855	633535	515888	283427	387316	571632	271736	281968	541985	566108	798477	364440	105751	858790	690813	734609	464489	829748	497728	657078	701715	1296930	796440	555652	1212210	1056550	688681	47.5	1155110	672711
402000	246763	405914	305961	479698	541502	647224	424854	448742	469885	851561	410945	668073	530729	300583	408620	610979	284217	296486	582632	595121	783743	353968	107053	831804	678098	723602	446647	811068	487681	647616	685764	1275140	778068	546971	1183600	1044680	658503	52	1154060	658996
403200	263758	425821	318897	512367	576495	660970	449487	468237	487334	897893	430940	703668	543734	320751	431444	652450	299240	312579	620600	627280	771040	343253	107181	805837	666363	711264	425358	794847	478760	639820	674027	1252740	760621	540713	1157870	1032810	630769	47.5	1148400	642422
404400	282836	451944	330937	548020	614409	674947	477780	488418	509344	943682	455173	737667	559820	343446	459843	697963	317871	332228	659204	662030	755438	332236	107312	779247	655575	698523	407562	775815	471188	631063	658103	1228490	739654	531730	1130610	1021200	603213	57.0833	1138160	626463
405600	303320	478644	344175	591279	652369	690735	506663	511591	535029	986318	482620	769328	575610	368272	486906	746798	340240	354856	699671	693259	742088	321732	106637	751468	645337	686033	388837	759793	460951	621512	645041	1200800	718525	524181	1102810	1008580	575028	52.5	1126340	605997
406800	327183	513106	358643	638952	696353	705404	537764	536543	560844	1028590	513787	800472	594353	392697	517552	798766	366767	378337	737793	726690	728454	312014	105072	724922	635968	675864	371811	744357	449923	613836	0	1172630	697855	516667	1074050	997323	550664	59.6	1112600	586275
408000	353228	550201	372810	689728	743427	721230	568991	563893	589124	1068020	549349	827198	611458	418250	549660	853003	395784	404518	775110	760842	715262	303338	103903	698258	626615	666937	354330	722577	439482	606840	616747	1140070	676004	508962	1047550	983607	526033	57.2	1097250	563200
409200	381108	591494	384665	745555	795432	740442	601134	595918	620840	1111100	588552	850560	629543	447311	583460	906195	429771	433538	810254	791498	702546	293924	102285	671366	616020	661233	340545	705005	431119	598825	605080	1107530	650550	499916	1017150	966964	502835	63.6	1078470	543445
410400	411308	635011	398034	803709	847040	756048	636255	628538	657571	1144440	631242	874232	650594	478238	615981	963789	456674	464090	844300	819461	689698	286043	100515	646710	607998	655533	327071	690028	423614	590348	592355	1075700	628780	491108	988050	951433	482575	46	1059930	522232
411600	442070	682090	410028	861913	904146	777322	675468	663883	693580	1162450	675565	893192	671040	510296	652894	1023100	495512	495630	876574	848960	679333	278244	98791.6	622871	600604	650602	315250	674710	417624	583192	582653	1043110	608486	482790	958873	935548	463319	51.2	1038240	500343
412800	476522	734621	427966	923243	939529	796168	713003	704887	733770	1182180	725073	913912	690022	543686	690938	1081270	536047	524738	903035	876610	668990	270889	97013.2	600408	592384	644724	305871	662131	410330	574992	570467	1011760	586413	474403	930622	923318	446194	49.5833	1017730	481306
414000	512460	789530	441367	983737	983988	819713	750873	745933	776943	1189410	771384	929108	709165	575971	724264	1134460	576926	556978	926788	900735	659263	264540	94424	581176	585664	641747	297388	647901	403756	568678	559336	981318	567349	466978	904808	909266	432198	51.6	996163	463759
415200	551815	842126	457289	1040900	1015160	840229	789084	789881	823397	1193870	824912	943160	728613	608736	753922	1177640	619213	585736	945064	915844	650400	258912	92462.8	561657	578526	634344	288627	633261	398652	562470	548815	949994	548058	459983	879711	898348	419032	56.6667	974442	447314
416400	590314	899593	472950	1100320	1059940	861692	827716	837276	865877	1190840	875775	949054	749132	641377	788509	0	665781	614659	961530	932063	644426	252914	91074	541861	572089	630780	283076	619990	391715	555568	539792	920501	532741	451370	857315	888419	408289	58.75	951642	428683
417600	627187	954926	492207	1160090	1092920	883798	863876	881341	907580	1185140	926331	951498	770074	672142	823352	1265060	700552	643585	970987	944116	636849	249072	89268.4	523379	565560	624480	277145	608643	387062	550206	528105	891059	519446	443405	836138	875106	398365	52.0833	927151	412430
418800	665285	1012130	508633	1214900	1128010	906627	899399	926639	947052	1172910	978128	952226	789314	700026	856885	1302970	741035	668238	980561	957906	629330	245206	87490.8	506580	561454	615790	272656	598389	380923	544760	520801	864242	506050	436721	814357	869370	389959	50	905128	397678
420000	700060	1069660	524177	1262790	1158050	925953	933379	965922	986339	1155710	1029360	947667	805097	726974	880673	1329750	783020	691743	982493	965415	622331	242569	84747.1	490699	557915	609215	269943	589520	376962	540100	513728	837234	494213	428596	792774	857264	382447	54.4	881177	385239
421200	733724	1124750	537743	1303950	1183910	949410	968422	1004910	1042310	1134010	1077460	942408	821526	750632	904144	1352010	817014	712531	979778	979147	618068	238885	81978.4	476905	553963	601506	268212	583237	374015	535775	506167	813230	483518	421855	775338	845754	376726	54	858270	374025
422400	765405	1174400	547991	1328380	1196680	975253	999404	1040620	1080380	1106190	1123750	936404	837935	775146	925926	1361990	847157	729501	976175	983649	612413	236768	79547.2	465044	550862	598862	268551	576219	371320	532736	499064	793999	475007	416136	758142	837357	373760	47.9167	835147	363342
423600	793367	1220890	554518	1344850	1212830	999410	1028970	1072040	1113400	1070250	1170540	927143	850690	792851	950229	1372200	872473	745576	965246	981284	608050	233768	76724.6	455484	547962	597916	269180	568474	367914	530476	493412	777334	466351	411500	742285	832651	371476	51.6	812981	354958
424800	819660	1255540	562078	1348250	1212230	1018790	1051770	1100720	1145890	1035000	1214880	918426	865902	803774	966832	1365580	895180	752277	958440	981328	603947	233136	73837.9	445468	546593	595818	270369	563251	365735	527289	488917	760025	459708	404934	729942	826871	371113	54.4	792567	345813
426000	838104	1285010	570451	1346310	1210610	1038770	1073390	1124650	1181950	997768	1252440	909502	882219	811531	986036	1349420	911467	753644	944767	979973	601095	231313	71134.8	438583	545534	595159	274963	560161	363306	522755	483456	743534	454723	401253	721208	822440	369069	47.2	773122	339660
427200	852882	1310340	577187	1334900	1201210	1059250	1090150	1140120	1211200	959763	1288280	896732	893128	817406	998670	1330790	925270	751049	928970	974611	598383	230500	68657.5	432584	543996	594938	279873	556624	362092	519682	480317	730615	448687	398106	713281	817870	370274	48.4	755539	334437
428400	865363	1326590	586373	1316790	1195020	1078150	1104710	1153530	1232160	923974	1317820	883356	905281	819992	1000180	1304060	934434	750122	912326	966388	596520	229896	66050.8	428278	546929	595380	286580	554125	361927	516294	478819	720912	445405	394098	708061	815435	371191	60	739090	329490
429600	866874	1330040	596240	1290410	1176010	1093890	1109690	1159510	1249880	888371	1337390	868678	913327	818435	998489	1276660	940458	744572	892589	950691	595821	231150	64002	424150	549075	596566	292774	552373	362240	514771	478386	712060	443152	392497	701913	813946	375182	53.6	722720	326382
430800	865070	1329800	602137	1256050	1157560	1106540	1109860	1167780	1265170	850280	1352130	850977	923237	811765	992890	1233060	942231	733665	869920	942179	594150	232489	61729.2	422269	550114	599320	302465	555254	363590	512226	477912	708445	441269	389536	697329	812663	381492	58.3333	709821	322735
432000	861239	1316060	609308	1215650	1131730	1117910	1103660	1170060	1280440	815568	1362700	834345	930980	802893	982530	1177040	921406	716768	848348	927684	595043	234153	59487.6	420544	556165	600354	312189	558964	365667	511091	477974	706137	441988	387443	698927	812163	386885	54.8	695217	320406
433200	851300	1297790	611660	1161630	1094820	1127300	1090110	1164430	1290300	781602	1369080	813000	937094	790062	977586	1123440	905478	699571	823467	911748	596856	236326	57455.8	421174	559906	600606	325305	560567	368132	510595	480306	706620	443428	385992	701813	811773	397286	58.75	682443	319987
434400	839474	1272510	612148	1108260	1059660	1136430	1075560	1148430	1289700	747225	1367590	789258	944892	771333	960732	1067770	886363	683849	799004	896290	599848	240163	55693.6	424442	566561	603455	340590	563209	369377	510468	483052	709570	445603	385607	704858	816130	407272	62	671325	320234
435600	822766	1240150	609439	1061410	1024040	1142230	1056530	1134660	1286330	711180	1371010	767943	941440	757028	950664	1015050	868484	665814	774067	882956	604146	243385	53556	426908	572088	605708	357276	567551	373137	507888	485650	715616	448755	385184	711664	820314	421473	45.6	663181	320955
436800	802680	1207140	607338	1011490	991087	1143530	1032030	1116280	1282730	683051	1364270	742041	938922	739726	929542	964279	852759	650908	747692	863662	609444	247814	51720	430483	580510	608004	377140	572773	376761	506625	491121	721895	452802	385354	718315	825065	436454	55.2	656474	323270
438000	780345	1164740	603960	955913	951776	1138040	1008630	1096040	1273480	654966	1350840	722454	939432	726208	904845	909815	830726	630657	721246	844154	614227	253042	49990.8	434244	587841	610726	401788	580026	378874	507310	497055	729758	459801	384775	724112	830396	453570	53.6	650790	327436
439200	754028	1120510	599624	905997	919405	1135970	988221	1067860	1261150	627689	1331310	699848	933542	711022	880436	852401	804631	610281	695240	818648	620869	257950	48147.9	441695	594942	614288	427971	587947	384058	508254	504464	740438	463935	385175	734022	836264	472715	52.8	646526	331999
440400	727914	1073460	597715	858782	880239	1130570	957159	1038410	1246360	602815	1303850	677255	953218	689263	853185	799828	773984	588054	668856	797601	629088	263396	46900	449196	605699	618178	459494	597524	388638	509273	512393	752300	471072	386303	746438	845388	497400	56.25	644062	335905
441600	701302	1028030	589955	815682	843571	1118440	921768	1017250	1226980	577886	1276450	655167	945503	661346	820414	752028	744776	566568	643228	774658	637433	269146	45346.8	458985	614386	621405	492662	604975	393950	509540	518223	769378	480357	388330	760474	854089	522887	58	640802	341867
442800	673796	979257	583102	770481	804461	1106620	889915	983195	1202640	555229	1243330	634417	926866	636616	794034	708168	711908	545904	617376	749869	648696	274699	44239.6	468449	622715	627437	527888	615469	399562	511335	527757	785599	490355	391544	776859	864652	551311	60.8333	642299	350995
444000	643706	933123	573761	725677	773608	1087110	855038	943486	1173730	538531	1207070	612191	904374	608368	768164	665029	681174	525123	593018	724949	659900	280852	42639.2	475853	631451	632256	563701	627165	404036	512508	535848	806728	502845	394483	791780	876683	580744	58	644033	361205
445200	613066	883197	563754	684546	737312	1064600	820236	905486	1139440	520773	1164380	592740	886440	577865	733356	625240	656136	508288	570941	700452	670576	286905	41544.8	489520	640630	636829	604650	640132	407336	515301	545328	827466	514724	397294	810206	888134	609885	50.4167	646942	373181
446400	582690	837342	552911	646130	710751	1042880	787245	866376	1102190	505082	1121680	574520	866612	549837	702215	589597	630450	489850	548227	680535	681022	293504	40748.8	501523	646957	642545	643771	650661	410018	516363	556796	855059	528878	399768	831046	899582	639422	56.25	651526	387832
447600	553924	795065	541020	613770	679578	1022790	758098	844547	1059290	493824	1070700	555407	844404	523026	675350	557314	603852	471002	526984	660355	693458	300122	40066.8	515737	657530	645181	682966	665237	413649	518162	566694	884692	545870	404883	852766	913490	668242	56.4	658751	407567
448800	526663	753362	526758	582447	652330	998985	724810	813080	1012470	482672	1023720	536147	825397	498970	649080	525028	574549	454928	507187	642475	703748	307405	39552.8	531655	664184	652411	716687	682234	417040	520182	577879	916806	561688	408528	877536	924166	697928	54	667016	430052
450000	500824	712300	513248	549498	622663	977392	694430	775513	964198	472480	969664	519261	802791	476578	621493	498054	546865	434921	488375	624265	714643	313123	39676.8	547151	673207	656448	753144	698778	420600	522856	588472	953572	580282	413834	903789	937886	727959	54	675920	455932
451200	475570	676121	500015	519788	599755	952262	664024	741661	921437	461407	922510	502855	777016	455531	596014	473210	519841	419358	472560	607257	725050	319724	39386.8	564009	681873	659188	781505	713188	424516	525255	599087	988515	598612	419692	927933	950036	750820	54	686951	484555
452400	452039	638240	486045	492422	579194	925646	635080	720950	873891	453975	881530	488879	750986	435348	572246	452804	496686	405802	456108	590004	732188	326606	39600	580667	690951	660050	812670	729005	425734	526267	607128	1028470	620395	424617	952763	965298	774271	50	698817	517842
453600	427870	603461	469525	469980	558058	900578	606441	684854	830807	450203	841094	476759	725755	416730	552800	434229	482414	389462	440304	578212	738251	333314	39818	598502	699335	661047	832800	744771	427342	527142	614933	1067850	638972	430281	981186	979448	794032	56	710984	551809
454800	406827	573241	454610	448975	540031	879148	579972	657758	791113	445110	802142	464729	697931	397326	531110	417168	462427	376847	427295	561624	742601	339742	40418.4	617352	703937	661154	856842	763779	429727	529169	623776	1111810	655910	436642	1013660	994863	809324	53.6	725500	587086
456000	385905	545041	438847	430448	521602	855686	556958	627574	754957	442765	765125	455472	673884	381022	511916	403767	446366	364804	414590	550248	748057	345880	41688	633841	710263	661554	869867	776639	429953	530139	631120	1156360	676966	444746	1039790	1006940	821019	35.6	742244	621629
457200	366180	521969	421532	414578	507479	835478	538295	601899	721176	442601	729052	446024	651991	364218	494154	391721	431233	356835	402252	539005	750631	350280	43156.4	652879	716425	662274	887226	791027	431928	530926	638183	1198600	698105	451084	1070110	1021260	829983	52	760768	657878
458400	344105	501169	405480	400916	493578	815784	519256	581650	691712	443744	698565	435240	629548	349376	477275	382208	414811	348574	391857	527089	752546	354324	44900.4	669412	719820	660387	894328	802882	432647	531009	647352	1237830	716817	458011	1096760	1032360	838032	50	780108	691080
459600	322315	479616	391709	388487	480602	799738	504955	564388	662670	443929	666137	427159	611311	336460	459978	375623	399432	339737	383606	518672	751898	358932	46922.4	687339	723621	657856	906342	812815	432262	532136	655472	1277680	732316	467104	1121110	1043200	844658	48	797804	723136
460800	304348	457501	377752	379747	470877	782995	490591	548369	637810	446750	638188	420617	596692	326842	448651	371499	385906	331457	375546	509214	750632	361121	48895.2	702863	728655	654589	910312	821800	432522	532559	660286	1320880	746094	473055	1146960	1054260	848223	56.4	814845	752481
462000	292396	447993	364974	371395	462813	768718	479311	533472	616256	451451	611686	417740	587279	317318	439208	368620	374939	324531	369858	502739	751745	361712	51498.8	718192	732183	652282	916324	826987	432174	532956	664701	1358350	763476	480404	1172710	1062890	855230	53.6	834363	778440
463200	281160	435879	354742	365326	454932	754018	467355	519604	595480	457772	584026	416742	575224	309215	432308	368228	363424	318629	366944	497298	748768	363624	53948	733427	733120	647684	917125	832405	430331	532214	668716	1396300	774982	486939	1193930	1074770	856233	56.6667	849492	801587
464400	270623	426278	343120	361274	447023	742614	458849	510470	577114	467585	559100	414398	565594	302764	427479	370207	355500	312580	364275	495068	745763	363907	57101.6	745363	735610	643781	921192	831856	427984	532128	670924	1429240	786076	491286	1213780	1083990	855237	43.2	868620	821385
465600	261666	418497	333055	359172	442534	733228	451422	506657	560882	476829	537629	415680	558634	297894	422235	373697	348060	308641	362343	490666	738990	363985	59733.8	755006	735556	638640	917698	829771	427013	530995	674040	1459970	798522	495591	1226040	1088660	846425	55	886409	837690
466800	254318	412900	323379	358923	441596	725748	447154	496943	549788	489475	520124	416913	551805	295247	419552	378830	341572	305352	363640	489071	732676	363456	62303.2	768211	733518	632335	913077	830860	423031	528952	677394	1479330	809337	499703	1238020	1092200	839250	54.4	903564	853773
468000	249829	407506	315725	360670	439646	718928	445829	488966	543078	499620	505070	419970	548264	294746	422002	386036	334701	301840	364872	489563	725768	362828	65484.4	775500	731497	626347	904571	826298	420425	526363	679175	1498450	815295	503235	1248120	1095340	834249	44.5833	920738	862364
469200	245696	404235	309550	363338	440965	714646	445701	487137	537617	511344	490690	425311	544214	295246	425553	394490	329849	300144	369093	488708	717732	362007	68618.4	780260	729982	621673	900686	822389	415414	523296	678160	1513490	817865	504899	1255400	1096140	826635	50	933688	871101
470400	244503	401334	303662	368363	442939	711379	448487	483289	534068	529506	479389	434470	542494	297389	428872	405310	326398	298046	376348	490035	708340	359456	71811.6	779482	726693	616016	886493	813701	411770	521113	679017	1525430	818747	506488	1259020	1098340	815455	53.2	946824	876710
471600	243248	401262	303123	373917	447345	709265	452755	483006	531946	547535	471174	445955	542626	300450	434278	420148	327506	298389	383106	493051	697832	356824	74949.2	779936	723127	610866	879742	807388	406670	517573	676253	1533970	818728	509136	1260610	1099910	800766	47.2	954281	878600
472800	243621	401458	301383	380959	452278	708260	459382	484386	529921	566714	466422	458187	544099	304559	440690	434380	328012	297526	391968	499052	687595	353486	77716	779598	717614	607055	861776	797720	400400	513815	676645	1538910	816731	509930	1257490	1103270	786244	49.2	961984	875808
474000	244518	402943	301650	390722	461048	709090	467813	485802	530043	590372	464597	472452	546906	311641	449751	450532	336688	298453	403301	503473	676719	349816	80810.4	0	713003	603489	843692	785798	394576	508086	671365	1536800	810460	509108	1252650	1103340	767642	54.4	967750	876637
475200	247468	407611	303059	401360	470424	705895	476376	489214	0	613216	464035	489158	546569	319914	463242	470250	338229	301909	414968	512169	669245	343460	83238.8	772435	707224	595108	819696	774159	387524	504537	665089	1528230	806716	509288	1244590	1102950	749406	56	975195	874366
476400	251755	412730	306443	414225	483368	706791	486025	489916	535188	640888	465679	508752	548786	329499	473970	491703	341241	305561	431299	521210	657946	339645	86677.2	766484	700596	585708	801804	761975	381736	499322	657781	1518340	803705	508827	1236660	1099900	729110	42	982087	867080
477600	258498	419973	311141	430200	501115	707198	497143	493266	541084	669665	469772	529761	552158	340778	484437	515456	347702	310332	446035	532211	646877	333836	88488.4	758952	692391	582842	773929	751600	374971	493687	651007	1502820	796345	506808	1225760	1094670	706794	49.2	987346	856352
478800	265113	429320	315658	447425	519496	708880	511109	499349	549258	699809	475512	551865	554070	351628	499150	539050	354567	315739	463541	546041	635415	328051	90904.4	747794	685340	581821	751422	735036	368354	488336	643135	1487710	788086	505856	1210340	1088230	683652	54.8	990075	849945
480000	273207	440920	322207	466817	542438	710681	526975	506560	559702	729676	484839	573598	560175	364745	513588	566190	363973	324032	481387	561824	623362	322129	93132.8	737365	677916	579608	724033	721850	362136	483881	635390	1472310	778316	502889	1196250	1082990	660177	50.8	988835	838282
481200	282895	454214	328771	489755	568318	713863	541599	515957	573226	760668	494202	600153	565754	379694	527151	594874	374665	332748	500460	580430	608530	316062	94805.4	725317	669412	574954	698163	708196	355685	477330	629078	1453160	771486	499446	1181130	1078830	635583	50.4	987864	822674
482400	293695	469286	335586	516307	599011	713870	555899	529069	588538	795176	505830	625570	573879	397042	542858	628085	386528	343447	519081	598350	590758	309676	96482.4	714208	661241	564797	667276	692808	348292	472810	620432	1434920	762025	496974	1163130	1074050	612806	55.2	988744	811176
483600	307382	489460	343011	549051	635224	717970	575365	543720	606828	829463	519087	648693	579300	415541	551786	663728	399333	356159	539187	616683	574044	303880	97417.9	703948	652940	553488	642849	676045	340998	467070	612704	1413700	750695	494768	1146680	1068790	588695	54	986629	791550
484800	322434	511700	350262	583798	672890	719311	594260	557240	626946	865756	536766	674281	584807	436819	563998	699532	419650	371716	558720	635152	557934	299135	98080.4	691309	644485	545534	614786	661683	334245	462270	602753	1396370	736861	489705	1129000	1062640	568562	56.25	985804	768701
486000	338952	535559	357515	624790	718068	724404	614512	573674	651747	898487	555728	698541	593114	460723	593004	738088	435195	389432	577890	656293	544896	292368	99068.8	679791	636195	537165	588938	641268	326423	456748	592852	1372100	721760	484954	1103860	1056010	547488	54.8	985480	748807
487200	357255	562412	366804	668124	763008	728148	637834	592081	679583	932430	576612	725477	600882	484786	616882	780432	460070	408782	597784	679536	531980	287228	99080.4	665332	627310	532631	561198	625017	321439	452403	586544	1337890	706895	478607	1080760	1047320	524222	46.8	982336	728590
488400	377392	594273	372452	717851	814329	732711	661857	619180	719314	960959	599450	750492	607743	513594	631370	823785	483656	430362	615505	703143	520530	281076	99170.8	649601	619658	525560	541377	609313	315710	446623	578885	1304290	690997	472193	1059320	1035690	505795	55.4167	976064	703060
489600	398282	630007	379244	767113	868250	736996	689901	648415	756121	984575	624696	772074	613318	543625	646895	868508	509747	453889	631213	725012	509760	275446	98710.8	632914	612103	522189	518818	596248	310309	441955	572372	1273690	674774	464931	1038370	1026050	488207	43.3333	966479	677931
490800	422041	673015	387654	823262	922833	743070	720363	677391	796837	1007790	651811	792165	624736	572498	672252	915432	535580	477750	645258	744940	500043	271705	98787.9	616936	600392	514913	496873	581759	304092	437081	563781	1242710	661365	458490	1014780	1016620	470031	48.8	956558	653639
492000	448116	714945	395485	882795	979684	749619	753453	713639	841091	1034650	685240	811923	634922	605846	693382	965877	564644	504614	659772	763300	492988	266673	98575.2	599686	593690	510055	476859	569331	299293	432827	554876	1209190	645615	451844	994613	1002800	455212	52.8	944036	629073
493200	475736	763376	403191	948107	1034410	753266	786720	749424	888786	1054040	724377	827806	647430	642685	715005	1010350	604281	532344	670510	781125	484775	262215	98102.1	583850	582044	504542	460185	555459	293520	427758	550554	1178020	634238	443377	970471	990195	442040	47.2	931201	603833
494400	505651	813259	409783	1013670	1092080	759544	825150	783664	936681	1064590	765583	843765	659719	677473	740216	1057250	636371	560178	680992	799600	478476	257149	97202	566948	573206	499842	441956	542145	290172	423486	542238	1147480	622454	436863	949064	979400	427936	54.5833	918187	578904
495600	532666	865189	416638	1079170	1144480	768287	869134	822474	988337	1073420	809511	858926	673275	714153	770530	1098030	675640	588661	690241	814846	471772	253964	96954.8	551167	564343	494196	428622	531602	286437	419572	531787	1116950	607584	429272	928844	968183	416192	49.2	904642	557100
496800	561895	922874	424472	1144020	1191610	777323	912588	865414	1039480	1075980	855469	867487	687517	746842	797797	1129750	720952	614381	696699	830689	466262	250010	95585.2	538701	557250	490356	416361	521487	283038	417368	524339	1085780	592819	421179	907163	958158	405575	44	892606	535441
498000	589618	973983	432719	1205800	1241010	788307	953509	909384	1092460	1076700	905238	878537	703968	778958	826191	1160890	767989	639894	702707	846663	459904	246708	94343.3	522610	551266	488924	405772	513129	279659	413684	518326	1054820	578750	413432	886311	946199	395766	54	879516	513938
499200	614400	1025340	441390	1264340	1287150	800588	1000220	954683	1140120	1069690	954000	885774	722127	808721	848142	1168060	810395	668488	707760	862361	455471	243992	93032.8	510549	545638	484079	395385	505266	277255	412034	514587	1027010	568136	406042	868540	935872	388436	57.6	863519	497277
500400	638978	1076110	452894	1317250	1319050	813502	1047700	1001120	1187500	1062860	1004010	893212	739107	838335	880870	1179070	847660	697064	709489	874494	450905	241133	91195.6	496360	540725	479713	388772	499112	274490	409836	508388	1003020	555975	398343	850895	924749	380960	55.8333	846075	480253
501600	662523	1116330	465712	1367450	1340000	825016	1093790	1046100	1235170	1051610	1054200	897384	753742	865911	912273	1185730	883354	717486	710218	888200	447168	238970	89437.6	484380	533964	477097	382764	491276	272818	408057	503294	980057	545433	392265	832507	914955	376472	55.4167	827813	464360
502800	684117	1159230	478340	1408820	1355470	840261	1137970	1090290	1283230	1035030	1101170	900577	771106	887053	945721	1193370	924210	738073	709369	896538	443919	237440	88042.4	473126	529439	475038	378261	484354	270573	406720	497828	960530	535046	385134	819460	904602	370458	46.8	810529	450782
504000	704452	1197520	495053	1446310	1369640	856155	1179560	1131460	1325050	1017600	1144710	898860	787946	907888	971506	1185670	961495	755391	707848	907004	439997	236055	85856.8	461781	523717	474947	375224	480256	269707	404452	493056	942670	525149	378228	805477	896132	368175	52.8	791577	437197
505200	723828	1235980	508406	1471980	1373050	872809	1220860	1174840	1362870	1000510	1191970	896701	804232	924281	1000020	1180090	998206	772474	705419	913744	438632	235803	83932.1	451121	518596	473612	375246	476235	267756	402040	487390	924950	516649	372488	796016	888666	365146	47.2	774228	423482
506400	740141	1258890	522941	1485810	1378290	891134	1254950	1212680	1398240	979551	1234600	890974	817281	936778	1025960	1163080	1036700	786221	701347	917149	436517	235428	81825.6	443021	511688	472751	373724	472018	267273	400114	481860	909998	510427	367883	786136	882474	364318	50.8	756329	413749
507600	754088	1277080	539040	1491180	1363450	909997	1285970	1249450	1428300	960768	1276740	885246	834088	945630	1048760	1143200	1055620	795588	696269	918397	435340	235350	79765.2	435498	508715	472862	376066	469853	267146	400151	478786	896860	503384	362171	777757	874848	363562	49.6	740211	402960
508800	762573	1289350	555395	1482960	1349530	929944	1316500	1282100	1459270	938259	1311060	874751	848151	945240	1063490	1113360	1086110	798810	690972	918650	433910	236463	77331.7	428284	504226	472485	378187	467986	267205	398320	476571	884415	498091	355180	771341	866564	363173	51.2	725395	397370
510000	768170	1294140	572749	1469640	1325620	949496	1337220	1309520	1487710	919362	1345420	864231	861038	940160	1078330	1081300	1104710	801055	684139	915818	433720	237861	75266.8	424268	501824	471560	381288	465780	267570	397913	475344	876922	492970	350983	765446	858397	365609	62.8	706565	391804
511200	772125	1288650	589534	1440810	1292930	973022	1348250	1329430	1509770	895894	1368960	851094	880778	930340	1086340	1051370	1113850	797340	676305	912060	434977	238589	73158	420398	499348	473009	388010	464974	269471	398479	474684	870185	489837	345798	760244	852633	369422	57.5	692936	386865
512400	772735	1280150	606746	1405060	1258440	995715	1333250	1343840	1527940	872913	1393970	838918	899874	919110	1101800	1015340	1113880	792081	667930	906092	436863	240598	70569.6	416940	498319	472795	396467	464200	271922	398134	472484	865274	486850	340765	754589	849698	374349	60.4	677817	381562
513600	768982	1264080	625080	1369820	1224470	1018720	1321960	1354100	1537300	848357	1410920	822979	909835	905104	1106390	979123	1116110	783328	656716	896961	438788	242828	68382	413311	497526	472464	405282	464701	275406	397848	472165	861508	485312	337186	754398	846571	380826	59.2	666038	380373
514800	764908	1243380	642537	1328600	1186360	1036440	1302330	1357290	1541060	826021	1425870	804653	917824	889307	1109310	943807	1116820	775688	648060	887721	442276	243938	66138.4	411375	497437	472138	418380	464254	278153	398404	471826	860411	484528	334278	754609	841312	389975	44.4	653236	377590
516000	759031	1218090	660138	1283100	1144910	1057920	1290250	1354980	1537820	805872	1432570	786315	922982	871373	1108730	902564	1110820	765862	639346	876859	444973	246930	63951.2	409520	496438	472565	431046	464214	280428	399235	473233	860763	483084	331191	755434	839862	399246	60	644544	376638
517200	750463	1184900	672969	1231300	1107410	1078270	1282420	1355750	1533990	786023	1433970	764472	926193	861688	1107790	866707	1093170	754564	629303	861426	449079	250800	62176.3	408890	496729	474865	449665	466641	284916	400455	474148	862399	482953	328216	756178	837107	410520	48.8	632751	376888
518400	740078	1154360	681944	1178470	1065020	1094740	1263210	1343200	1523580	766847	1423630	748773	929753	847923	1094940	828624	1078550	742690	618127	848331	453671	255401	60286.4	409362	497045	475941	471901	469640	289706	401418	477479	866036	483528	325672	760850	834741	422993	48	623549	376800
519600	729445	1115790	688974	1125310	1023360	1109930	1248860	1320260	1503310	749218	1414190	727925	930308	828779	1078670	787684	1055480	729803	606710	834308	460301	260174	58195.6	409416	498538	478350	496474	472281	293010	403162	481087	868354	486159	323517	765456	833771	439664	46.6667	613678	379548
520800	714546	1074420	693839	1072340	984293	1124660	1216230	1297660	1481800	728690	1402370	706046	928465	805063	1062950	754198	1034750	709801	595053	820191	467345	265296	56875.2	411406	500184	480726	527575	476160	297173	404392	485324	876304	487636	322050	771098	832291	458209	59.1667	605729	383218
522000	697093	1032960	698509	1019380	944017	1142520	1179510	1274790	1454560	711710	1384490	683774	930003	782194	1034810	715630	1009730	689330	583582	805978	475538	271818	55324.4	412830	500930	483786	565414	481660	301645	406814	489253	885144	491263	321648	777301	830245	475276	36.25	598164	386977
523200	680641	989160	701972	969109	906596	1152960	1137200	1244790	1417850	698216	1357360	662168	920389	755796	1008700	680158	979652	670520	571547	785839	484226	275975	54020.8	416212	502152	484913	605460	484333	306181	409228	494726	899534	497296	320053	788154	829484	496339	55.6	594092	391695
524400	660254	944678	708231	921042	868398	1159950	1096880	1212430	1383540	679921	1325230	644064	909994	726460	983713	647707	951975	650294	558229	771200	492842	281816	52788.4	419763	502678	487436	649750	488513	310417	410743	499141	915938	504840	320881	798036	833375	517372	56	588992	399875
525600	637374	905502	708678	873925	834053	1162840	1052670	1169280	1338500	666003	1290410	623729	901013	704134	954941	620972	911706	630900	546145	752283	501585	287761	52103.3	421604	504511	489551	697301	492064	313821	413539	504149	931212	511265	320844	806424	833871	541705	45.8333	585026	409220
526800	611948	860694	704337	829972	801816	1161190	1017280	1128850	1290960	650824	1253860	606194	888178	679919	923742	592539	877508	612799	534884	736236	510391	294109	50895.2	427097	505441	492670	745027	497992	318183	415350	508400	946926	521487	321466	816429	839660	563722	50.4	582994	420237
528000	593830	818930	699335	790694	770708	1154100	976273	1094470	1241690	637938	1214800	588902	870992	653765	892127	564645	843898	593835	522644	717859	518500	298595	50055.2	431010	507605	493083	794189	505164	320932	418362	514416	967984	530629	322191	828033	839957	586489	56.8	580045	433662
529200	573694	780814	691465	753265	740673	1146670	936489	1060660	1191770	628984	1174830	573453	851886	625672	863304	544461	815334	573496	511428	700525	525210	305890	49133.6	436236	508159	495807	843313	514032	323312	420875	518536	991618	539649	324393	841922	843668	607094	54	577063	451991
530400	552051	743292	676523	713113	708222	1138390	896970	1026130	1141920	618738	1134520	556232	831276	598823	831313	521472	782352	552956	498746	685678	533770	311245	48447.6	440921	508918	496956	888060	523646	327225	422151	525956	1019810	551174	326452	854512	847087	632115	55.4167	576248	474395
531600	533433	709086	662425	678078	680496	1128910	868421	992998	1094180	610478	1089250	543321	815279	576594	802936	502612	749930	532446	487494	672841	541222	317598	47947.2	446352	510485	497689	927224	530437	328400	425802	531343	1048170	561650	329650	869890	850754	652631	48.4	575262	495822
532800	513518	676936	647954	644364	651737	1121020	837499	956967	1043740	603884	1044480	526556	795408	557169	771005	483075	708946	513565	476991	656902	548412	323728	47317.2	454610	510639	499781	964702	537606	329350	428499	537927	1081010	573812	333324	881340	858783	676505	52	575226	524114
534000	494597	645391	632767	614792	629394	1105620	809875	925447	998183	597683	1002620	513618	773748	538656	744198	470848	678362	496416	468556	637791	553429	328459	47256	462848	511847	499260	996641	545656	330206	428929	539930	1117160	586680	335602	895051	865308	697060	48.8	576802	552831
535200	477182	618503	617040	590351	608021	1090360	783877	894754	954289	592330	962000	503816	752616	519298	718752	456088	650602	482015	459255	625270	558553	333317	47298	471706	513287	499150	1021250	553169	331595	430787	544190	1156860	596596	339326	909036	873989	717138	44	579630	582258
536400	459218	597718	603875	564222	585170	1073230	760131	863219	915255	590006	925110	492586	733603	503364	699060	446350	624324	468048	449957	613504	562940	338914	47752.5	480440	511973	497565	1043470	559331	332212	432942	546787	1191790	610634	342314	925931	884070	733756	44	583632	612571
537600	441881	574465	589941	542985	565595	1053090	739362	839731	878810	589671	884952	483862	713028	488921	673986	435308	598004	456500	442152	601893	564406	343758	48194.8	488772	513815	500385	1058000	566876	330919	433679	549582	1230320	624103	348686	943509	888754	748405	55.8333	588600	643078
538800	425697	554687	574769	522199	549470	1037960	719000	813182	840321	587966	846663	473435	696438	475868	648882	426086	574974	443474	437169	593226	566684	348160	49116	498483	514344	500320	1074260	572814	331238	435351	552814	1271400	634397	353830	958962	893800	761614	45.8333	595324	673468
540000	411697	534300	559361	506717	537065	1015950	701632	780418	806820	587958	807735	465018	677600	463934	629575	420122	551442	432890	431099	586412	566916	351085	49799.2	507374	513977	499537	1085770	575806	331080	436218	554598	1311560	644215	359860	977268	896507	774008	50	602698	705631
541200	396594	519631	543696	489772	524335	995422	681840	759706	774488	589740	773514	457974	662437	451663	611757	414123	529920	420888	424773	579431	567914	354087	51318.3	514796	515809	496929	1096660	579761	329607	436824	555628	1351370	657460	364387	990957	901737	784825	51.2	609071	732750
542400	384317	504973	528359	476007	510966	982766	668032	740949	745270	593600	744748	451368	647430	442720	600036	411897	514475	411842	419424	571707	569602	355002	52447.6	524753	515109	493856	1098470	579502	327679	437542	557660	1387530	669892	370280	1004480	910224	794366	56.6667	616579	753932
543600	373364	492881	512808	464607	500514	962583	655274	725046	717403	597765	716606	449426	636860	434869	588960	411676	493857	404190	414344	564340	571592	357634	54001.2	532718	515720	492414	1103690	580645	324509	435840	558377	1423210	681327	375243	1019850	915286	802994	54.8	625241	776892
544800	363121	483899	500073	457116	491945	939499	645710	712074	694082	600092	691114	445806	623503	428201	580027	412854	478222	397249	410654	559859	568112	359992	55946.3	540985	515070	489917	1102980	580063	320777	435155	559290	1453230	690175	379939	1035610	922222	806318	50.8	635264	794762
546000	354079	476799	487632	450084	484982	915475	639164	693856	675260	606785	667875	445382	614156	423617	572902	416588	464739	392554	408080	556381	565850	359711	57973.6	549397	513396	485778	1096270	579323	317336	434111	560069	1480910	699495	384180	1049630	926278	808134	44.5833	645159	805525
547200	346748	469100	476444	443802	482388	896032	632964	683878	658064	612007	644795	445588	604858	419540	568796	421265	452836	387796	405695	556048	557498	359309	60017.2	555452	513447	483196	1091290	578446	315983	432538	560120	1501870	705318	388080	1061210	929260	805842	47.2	655089	820104
548400	340322	463872	465808	440785	480494	878680	628713	663845	641982	624210	625108	446302	596975	416618	564364	426845	442099	383808	404248	554575	544778	358829	62500.4	560433	510964	478685	1081270	576151	311721	432182	561847	1519860	709788	391771	1071940	932076	803385	46.4	666772	831234
549600	336390	461187	457855	439410	478356	865471	624276	648987	628312	633443	606296	447628	591596	414013	558700	434133	431498	381882	404708	555308	533477	359854	65391.2	563952	508767	475312	1073010	572965	308269	429592	563462	1534200	714756	394081	1079380	932013	796845	51.2	676992	840419
550800	332897	458109	452013	438979	481255	848550	622624	637276	616307	643328	591427	452298	586271	412589	558519	442250	424126	380227	405451	555422	522396	359747	68475.6	568406	506265	471889	1058930	567641	304185	429282	563577	1546000	717435	396464	1085260	933986	788429	58	687438	843767
552000	330657	455894	447177	439698	484459	835310	619884	632163	608032	657529	581092	457743	581324	411861	555778	451514	419173	379014	406178	557836	510913	358015	70922.8	570510	502346	468894	1047070	561776	299421	427667	562216	1554870	722205	398838	1088520	934738	780398	54	695711	847840
553200	328860	454854	443564	444943	489550	825341	619406	625661	600110	674285	573703	466332	575202	414498	554791	461350	420956	376908	407949	562586	501768	357028	73844.4	573392	499006	462456	1025280	555353	295006	425287	559372	1562720	722364	400910	1094000	933791	768582	51.6667	703290	848366
554400	328622	456125	439163	448638	496396	815778	620120	620837	596016	689453	565866	475218	572636	416467	558203	474951	419225	373739	411910	566915	492880	356460	76808	575938	494985	458783	1003440	546949	290220	422049	556412	1568490	723570	400821	1096520	933657	758784	51.2	710556	855167
555600	330682	457734	437458	455870	505531	804004	627914	613681	593254	707678	557963	485691	569388	419676	560360	489918	419017	375606	415788	574664	484559	354342	80251.2	575125	490983	453858	978317	540342	285902	420074	554455	1568550	724399	401073	1098370	932738	743768	66.4	716942	847757
556800	333495	460652	436322	465043	517805	790900	631918	614006	0	725846	551737	498574	566410	425295	562379	506292	419204	375312	419869	582101	476369	352923	83336	573172	485890	449591	951176	532266	280538	416452	552833	1563230	722842	401142	1096250	930394	727019	54.8	724102	848886
558000	337060	464837	434405	478335	532946	779084	639534	610438	595280	746256	549952	512193	565236	427528	565974	523650	427683	376944	425126	588138	467139	350926	86208.8	570164	482456	443616	922358	525026	275000	412050	549408	1549090	718367	399021	1092300	926709	708124	57.6	728338	840082
559200	341433	470834	433858	494740	550134	766980	642413	609102	599705	767378	551486	524004	561540	433529	568935	543986	435739	379493	430925	596439	456486	348856	89059.6	565626	477689	438504	895695	514960	270991	408607	546841	1541460	713738	397922	1083090	921760	687076	62	734333	832365
560400	347177	477572	432717	510679	568281	764221	650253	605922	606334	789958	558213	538594	561304	439669	568512	565591	448264	382243	437679	607181	448380	347375	91774.4	559957	471797	433797	863721	506854	266778	405150	543440	1527090	710766	395746	1074820	915594	667266	55.2	736192	822645
561600	355864	486014	433411	531664	590181	751737	653387	610148	617128	807350	566312	554212	559733	447634	570321	591067	460988	385844	445031	615456	439472	344796	93754.4	553671	467842	427071	832421	497406	261851	402321	539143	1512150	706758	393436	1067260	908804	646773	42	736137	809963
562800	365747	497456	433743	554015	615088	750040	660846	614827	630925	830408	576541	572096	560241	457217	572878	616053	474768	390484	453043	623158	432742	342618	95480.8	546278	462140	420275	799354	487843	258101	398861	534426	1496600	701044	388326	1056330	903086	627342	48.75	736922	796584
564000	377548	511114	436814	580754	644372	748716	668733	624639	648704	854087	587375	589274	562152	468986	573575	643016	489954	396947	460248	632324	426122	340304	97608.3	538495	457704	413706	764231	478346	253596	395250	529433	1477250	695274	385642	1047620	898438	607119	52.8	737657	784064
565200	389778	528350	437593	609737	672959	740991	676920	633922	669586	877933	603603	605136	563218	483374	578076	671003	509554	406952	469790	643522	418468	338468	100001	531511	451748	407826	731921	467224	249054	391336	522716	1455670	687890	381502	1036190	893039	588240	51.6	735388	768273
566400	402921	546523	437638	643308	706265	731945	687334	642075	693174	900655	621726	622119	564788	497767	582919	700641	524418	414673	478747	654124	412206	336206	101826	524720	446714	403183	700776	457254	245786	387379	517615	1434020	679159	377523	1023340	886138	569670	54	732689	755129
567600	416810	570120	439090	682889	747485	727780	697782	651548	720095	921105	645762	640893	568609	517541	585654	730474	545547	423912	487698	665234	405996	333165	104294	516024	442513	398653	671105	448548	241791	382333	513995	1411470	671793	373677	1011300	881439	550391	58.4	729871	737753
568800	430846	592581	441240	720427	789757	722491	710615	662499	752900	943808	673461	658934	570993	540438	590659	760867	568970	438364	494458	675437	398996	330971	105538	509275	435332	394924	642303	438764	237930	377517	508314	1385990	664063	368901	995515	874466	533358	62.8	725396	718678
570000	449761	618623	443878	761400	835236	720682	727235	678924	789067	965895	703235	673776	574120	567142	598534	793096	594469	451925	501327	686137	393175	329100	106412	500609	438751	389723	615332	429809	233881	374831	504786	1356120	650997	363210	978589	866073	513935	59.2	720485	697578
571200	464832	646583	444261	806083	885529	721280	744400	697115	830093	981550	734693	688280	580016	594463	605112	821103	618338	467442	509582	697946	387040	326499	107538	491863	441858	384272	590175	423050	230142	371652	500655	1326930	642119	357103	959992	856330	497495	58.75	714394	678636
572400	482227	681193	447028	854843	937003	721890	759388	714480	876974	995480	768925	702898	583829	625353	613639	849988	644721	482296	516328	711418	382820	323460	107803	482703	439895	378896	567608	415361	226288	368557	496073	1300380	633043	351828	947399	848987	482335	63.6	707739	658440
573600	496604	714067	451506	905062	988332	717151	784880	733958	924570	1009810	802983	714764	591455	656926	630126	884263	669917	500616	521904	724294	379027	322276	108311	475093	436260	373548	544258	407409	223598	364563	488686	1275230	623675	347046	932738	841895	468787	60.4	701182	639846
574800	511904	749418	455339	957759	1035870	716823	810186	752639	974702	1022470	836452	729000	600683	690951	641461	908703	704920	519003	526008	736656	374518	320337	108607	468001	430649	370025	524104	398718	220031	361084	483818	1249760	613139	342105	918818	835078	455157	52	693304	619914
576000	524340	788622	457910	1010260	1095090	718145	842035	773997	1029000	1031520	874352	739494	609085	725709	658066	933156	745480	540518	529955	750162	370494	319276	109104	460905	425404	365391	504688	392007	216663	357731	478677	1219960	603202	335335	906341	826950	443567	47.6	686482	600810
577200	538030	824663	463001	1061060	1148170	721825	875405	796448	1082380	1038710	909379	751256	617425	759708	676314	954340	790014	559898	533117	760691	365900	317623	109099	452999	418981	363050	489478	385735	211718	354987	474133	1191480	594073	328374	893360	822158	433001	61.6	679479	582739
578400	550488	864647	468299	1111600	1179000	724838	916037	824357	1140020	1043950	943949	761124	626975	796043	697512	966169	830166	584534	536877	772438	361026	316961	108669	445829	413954	360223	476408	379056	206945	352112	468415	1162880	582582	322463	878220	815405	423174	55.8333	671813	565893
579600	559906	904018	475295	1157260	1215840	730306	961264	856305	1199380	1043790	980377	768288	635610	829826	719084	976656	869256	604604	539504	783346	355606	316639	107791	438074	410058	357626	463665	374240	204030	350132	465341	1133000	572261	314344	864311	808093	413592	51.2	663963	548412
580800	568203	939104	486017	1200720	1240800	734293	1006350	890627	1261720	1043440	1015900	774195	643863	860596	738769	984661	907200	624074	543002	799259	351327	317151	107098	430212	406400	354661	452342	370410	203228	347764	460758	1109490	561999	309260	850232	800374	406706	53.2	653310	532804
582000	575470	973090	493268	1240030	1259950	740444	1051730	922483	1326930	1037140	1046770	774669	653905	890520	763186	995711	948301	642766	543522	807998	347538	317490	106421	421021	402147	351525	443179	366234	203399	346050	458224	1085240	552210	302095	837402	793556	399215	56	641993	517102
583200	580316	1006170	503543	1271250	1278970	745968	1106260	952293	1364380	1028790	1075080	774541	662349	916445	786362	1000390	990995	660818	544721	816257	344413	317779	105070	413803	396868	349782	434618	362817	203704	343659	454904	1065140	544213	296620	827167	785460	394395	52.8	630479	504177
584400	585096	1034670	516367	1297280	1288090	755725	1154220	986062	1411340	1020780	1102300	770994	670316	938642	811856	999759	1031550	677853	543558	822963	341432	318888	104700	406254	393597	346553	427976	359648	202959	343477	451284	1045750	535128	291437	816946	778771	389127	45.6	618336	489791
585600	589251	1058490	526574	1314290	1294620	762798	1205250	1020670	1451230	1010090	1130960	772280	680245	953428	839245	999765	1074030	692036	544431	829514	338081	320475	103190	398472	389214	344132	423379	356154	201630	343000	448594	1027020	527768	286268	809244	772008	385926	46.6667	606158	476870
586800	592930	1081350	540255	1324640	1296780	772208	1251930	1056970	1490100	997606	1155930	766618	692010	967067	864873	986967	1116760	706308	577517	835570	336561	321323	101622	391575	386078	341460	419650	351687	200739	343399	445644	1011480	520981	281647	803215	765210	384751	54.4	593630	467688
588000	593384	1099740	557216	1329570	1291080	782166	1298180	1095150	1523800	983860	1170530	762999	702354	973952	890560	976201	1157660	720048	581756	838401	333650	323062	99266.4	385603	382966	339195	416455	348975	199864	342648	444117	999512	516742	277274	797610	759298	383381	56.4	581994	456686
589200	594911	1111700	573155	1331290	1276010	793825	1336690	1122300	1547620	968444	1185710	750308	715917	981720	915787	965974	1179130	731694	581469	841023	333812	325488	97498.3	380128	380720	338039	415903	346632	199715	341641	441038	986866	510742	272576	791294	752980	383427	46.8	570185	447003
590400	597742	1120790	588859	1327540	1261050	807796	1372600	1144980	1564400	950872	1196000	740858	726790	982891	941453	951906	1211570	740592	576770	841395	332771	327348	95590.8	374866	378700	337564	417484	345269	199991	341765	438587	972317	503451	268535	787584	746355	385776	48.8	560023	439153
591600	596654	1124900	607775	1319360	1244110	822480	1402200	1166270	1577010	934185	1205160	728937	738892	981178	961638	934834	1236150	743528	572649	836973	332070	330205	93970.8	369034	377358	335705	419226	343510	199848	341083	437401	961980	497883	264442	782900	739512	390757	58.75	548736	431886
592800	598194	1123500	625300	1302210	1216110	840368	1415150	1186680	1571050	917220	1204130	719376	748777	975727	978482	919226	1257830	741265	566775	834356	332234	332220	91462.9	364213	374219	335851	422647	342766	200110	341428	436497	953076	492241	260072	781753	732716	396183	59.2	536601	426022
594000	597521	1116100	646966	1282060	1191540	859768	1426930	1205190	1568710	897201	1200500	707952	758754	973497	995101	900372	1269940	742162	561533	829913	334007	336314	88995.8	361334	373637	335014	428764	341639	201399	342429	435114	949280	487650	257620	778650	726740	404242	52	525329	420129
595200	599334	1107660	670051	1260020	1158990	880668	1431420	1215880	1559710	879030	1200310	697844	768352	967594	1005000	878626	1273270	738836	557461	826269	336104	338120	86470	357051	373305	334535	438294	341159	202011	342625	434529	945652	485474	253157	778222	719022	410749	48.3333	513329	415872
596400	598691	1094170	690462	1230070	1124460	901900	1423200	1219710	1546780	857470	1194760	685522	774398	958801	1012250	857089	1277540	736098	554289	815570	337657	340774	84494.6	354969	372351	334460	450314	341567	202300	342438	435248	942342	483652	249218	777942	714644	420292	52.0833	502138	412911
597600	597352	1076040	710766	1196180	1088250	923871	1415660	1224410	1521240	836337	1185660	671798	778557	944773	1020220	835083	1260950	728606	552725	805623	340616	342858	82672.4	352488	370682	335195	464898	340742	203276	342258	435785	939699	482402	246465	778912	709740	432935	58.8	491109	410986
598800	597149	1057130	731310	1159700	1056680	945983	1401540	1216610	1487420	815715	1175450	659919	779632	930024	1026080	812557	1252020	720446	548740	793472	343904	346352	80548	351205	369649	337329	482604	340289	204300	342306	436743	936365	481035	243803	779731	704761	446360	51.25	482966	409816
600000	597868	1030210	751400	1120300	1024220	973830	1379190	1207780	1455510	799825	1160500	645458	782117	914975	1019260	786745	1236080	712833	546411	782867	347106	349147	78258.4	349447	368567	338127	504288	341712	205504	342691	436203	934347	479670	240408	780916	698973	462582	52.8	474294	411806
601200	596765	1004230	769023	1084760	992006	997757	1358430	1196820	1422670	783505	1142220	631128	782932	894807	1015920	761356	1210830	701768	542980	768800	350075	353046	76424.4	349050	367872	340226	528963	343301	206080	343136	437053	936166	478817	238913	782632	693190	480692	53.6	467086	411692
602400	594208	976936	788120	1046860	951956	1023640	1330260	1187320	1389380	764765	1121440	617825	784420	876758	1004050	737684	1188340	689800	540246	755206	352812	355754	74652.5	348672	366553	342114	557585	344818	207011	344389	436856	937326	480126	236050	785674	687663	500049	54.5833	459518	414128
603600	590466	950212	801806	1006810	921140	1047230	1302600	1171340	1358710	747288	1103300	605660	783002	855009	992793	714055	1153930	670991	537155	742174	357276	359141	72937.2	347357	366235	344776	588943	346376	208296	346422	437998	939266	480479	234077	790159	683379	518188	50.8	451550	417067
604800	586833	921496	813222	968430	887673	1071330	1272450	1156200	1302880	727900	1082290	591934	779397	834679	978782	691452	1121460	656696	534686	728958	361385	361274	70822.5	347099	366212	346599	625305	347503	209222	348026	437990	944582	482692	231618	795062	680720	538341	52.0833	444002	422626
606000	581926	895308	827158	932258	850677	1090200	1241530	1135230	1260360	712980	1060930	578464	776276	814605	961423	668949	1084100	639601	530988	712912	365228	365631	69150	348520	365965	348044	661513	351194	209870	348425	440722	953450	483890	230149	798297	678839	559114	43.2	437655	428108
607200	574034	864007	836889	894585	819609	1108630	1211090	1114630	1223180	698061	1038990	565983	768464	793272	942597	646722	1046570	624109	528376	694422	370164	368152	67816.8	349891	365367	349438	699438	352884	209756	350309	441773	961285	487371	228732	803483	676472	580029	53.2	429900	435421
608400	566045	835587	843452	860138	792018	1122990	1175730	1092600	1183610	684885	1017850	554776	762044	772959	923443	626969	1004530	605466	525364	680219	374642	372877	66705.4	350986	365552	350608	735995	352855	209685	350580	444038	972888	488913	228014	808838	674533	600820	52.5	424913	445337
609600	556392	805650	846393	825097	764072	1138020	1142130	1067420	1146430	671719	994573	544484	756221	751450	902120	608250	966988	590677	521428	662984	379712	373700	65600	354480	365242	352222	772235	355283	210787	351510	444826	983512	493309	226132	811286	672216	619318	41.6	419369	458144
610800	546831	779156	849723	795968	737954	1147590	1109830	1048630	1109770	659436	968260	532168	746981	730858	880925	592859	930562	573870	518215	648064	381839	378274	64764.8	356561	363804	353276	804738	358700	210958	351524	444277	996818	495516	225783	817184	670343	636260	52.8	415187	471352
612000	538721	749506	849626	766088	709803	1155610	1075910	1023440	1075330	647255	943501	521134	738309	707017	859435	578329	893645	558212	515579	633313	385911	380110	63519.6	360758	363366	355847	834387	362530	211601	351353	445450	1010840	498339	225318	822445	669203	654140	44.8	410825	488360
613200	530301	724454	847396	735633	686056	1160200	1049830	995850	1041280	636309	917910	510122	729766	686855	835354	563663	855681	544491	511734	617439	387680	385432	62864.8	363481	363894	356705	861018	366206	211682	352191	447348	1026590	501472	225269	828776	670476	671303	52.8	408869	505530
614400	521717	698994	844958	707695	662258	1160780	1018280	974906	1008350	625146	892922	499502	720536	665366	811016	552269	818764	528228	507960	605627	391204	386607	61918.4	366445	362670	357234	884065	369742	211742	352955	448379	1047200	507330	226099	831354	671281	684540	44	406208	523578
615600	512314	673600	839661	675972	640999	1158350	992142	963037	973992	615495	868417	492110	709418	645072	789952	541948	781883	513430	504292	593481	392798	390276	61072.8	369589	362547	358327	903571	371336	212197	353403	449347	1070600	511408	224874	837572	673504	697083	55.6	404065	543361
616800	502947	649913	832893	650487	621623	1154790	960003	937396	938155	605748	843944	485377	699411	626080	766355	530666	748303	501159	500311	580586	395082	392774	60594.8	374776	361077	358062	923171	373150	211954	352932	449984	1096910	517293	225418	845684	674959	709997	45.2	401807	563637
618000	493370	628212	822483	627125	601893	1143870	933150	909750	899003	598889	820577	478303	688901	608435	745356	518267	715433	488536	495580	572340	399215	396889	59800.8	378555	360513	358125	937571	374494	210778	352460	449166	1123360	522624	225488	854827	676734	721688	53.75	400394	584028
619200	483984	608488	811549	607260	585537	1133270	906299	890780	856043	592998	798513	472236	679224	590288	732430	510751	686628	479571	490011	561978	400993	397538	60020.4	383561	360212	357683	947229	374815	210418	351610	448362	1151030	528942	227201	860796	679718	730667	44.5833	400682	601870
620400	474076	590753	798439	586394	573222	1119850	882502	877830	827375	589464	778876	465568	668373	575090	716431	504176	660396	471120	486160	553340	403896	399588	59696.8	386640	359434	357416	956762	375099	209436	350913	446272	1176300	535109	227564	870887	684350	738966	39.6	401605	622648
621600	464799	573410	785595	569498	558106	1106670	856486	861209	802878	586706	761690	461177	659545	560057	698300	497148	636616	461610	480745	546603	404427	400793	60526.4	390439	358599	355943	957810	377100	208925	349830	446799	1200900	541469	228468	881493	688151	743969	54.8	402460	639652
622800	454639	556260	771360	554689	546111	1093460	837603	844270	779935	582444	741459	457692	651134	545801	681100	492916	616395	454539	475996	539752	404660	401520	61050	393699	358072	355348	958905	376299	208384	349887	447339	1226650	547672	229103	887577	690548	748048	56.8	404118	655368
624000	446490	541878	757104	540771	536311	1077750	820916	827710	759239	580251	723703	453108	645791	532571	667862	489467	596009	447412	472054	533283	404091	402013	60867.6	394813	357037	353544	960582	375507	207377	349972	446228	1250390	553050	230537	894385	694912	748955	51.6	406442	674227
625200	439300	529076	743570	528113	530632	1065880	805539	810450	738102	578728	705207	452273	636685	521813	653798	486484	579891	440836	468561	528255	403855	401715	61769.6	397351	356080	351378	962878	373933	207167	348816	446188	1279050	559448	232622	900570	699014	748485	44.8	407945	686977
626400	431837	517412	728913	515517	524057	1052370	792658	793967	719790	578617	691589	450406	630444	511635	641992	486882	563306	436360	465685	523776	403392	401120	62926.4	400623	355644	349845	959125	370989	206127	348493	445396	1308120	565307	233621	906978	702991	747398	49.6	410507	701914
627600	425439	506583	716329	503805	521132	1041560	776550	778091	702791	579368	678893	451078	624409	501361	631638	487736	547836	430279	465367	520033	403282	401819	64303.2	402340	354425	347745	959012	368963	204416	348977	442850	1334000	570143	235793	913137	706428	743572	44	413808	715271
628800	419889	498676	701968	497308	519776	1026000	763654	764168	687708	579592	668173	452202	617286	491884	625781	491242	536946	427263	462758	516985	401375	402350	65973.6	404200	353468	344629	952518	365375	202928	349315	440433	1354210	575954	237326	920478	709447	737460	51.2	418532	728063
630000	415036	492180	689135	491377	517958	1007140	753906	748344	674108	578675	657336	453647	612678	484958	617602	494509	529087	423268	460772	517094	399750	402362	67869.2	405188	352375	343234	945420	362490	201991	347256	436705	1367440	581341	238922	926475	714257	731442	59.2	423450	737730
631200	410649	486756	675430	488133	512738	990442	746515	739465	665434	580758	652736	455536	608370	478356	611604	499592	521052	422774	459466	513195	396596	400566	70182.4	406240	351163	340794	934446	358650	200659	344332	435227	1376570	586298	240076	931193	716058	722765	50.8333	429451	746530
632400	405938	482085	662513	485422	511362	972384	739076	733479	655497	582741	645073	458096	603702	473445	604823	504134	516049	421388	458497	510828	393523	400201	72732.4	408060	349718	338035	921788	354921	199268	341960	432636	1383560	591388	240410	932388	716606	709255	48	434028	758516
633600	404589	477320	653290	485526	515380	962467	731186	720684	646666	587232	642014	461320	598830	469360	599890	511245	511453	421238	457558	509212	389818	397310	74968.8	408156	348193	335257	906311	351204	197999	341231	430106	1387150	595450	241427	933195	717201	697483	55.2	438603	764173
634800	402079	473979	643467	486067	521782	951610	726835	710063	644449	588783	640114	467105	594237	467383	596144	517408	510751	419022	457765	511091	385368	395845	78242.8	407517	346466	332017	890631	347057	196902	339907	426977	1392930	598032	242038	931839	717801	684495	55.2	443817	769740
636000	401948	473977	633506	492942	528645	936650	722156	700227	640750	594524	641908	474245	590645	467419	590122	524368	508652	420142	458430	512070	381489	394812	81580.8	408614	346063	329019	872412	342963	194808	336729	424006	1396460	598523	241913	931393	718351	668977	59.6	448449	771853
637200	402173	472512	624128	498540	535628	922545	718666	691758	638025	600151	646444	480956	584450	465216	584454	534074	513001	421575	457697	512980	376398	393476	84403.2	408570	342914	325723	848623	337379	191829	333866	421135	1396630	601585	240634	930872	717495	653861	54.4	451412	773004
638400	403534	475144	612515	508745	543592	909384	714819	685955	637624	605354	652016	489572	580531	464106	577263	544153	512683	422270	458386	517016	371194	393400	87375.6	408855	341629	323067	826129	332665	189812	329524	417154	1398310	605033	240499	929768	717347	640286	64.8	454514	773492
639600	405595	477252	602770	519125	555793	891928	713934	685485	640202	611957	657766	498698	575983	468892	575805	555484	516732	426309	458088	518393	366353	388484	91165.8	408436	339108	319666	802930	326989	188039	327512	413715	1393310	607703	240104	928399	716404	622992	49.2	457363	771652
640800	407785	481926	596338	531454	571167	879896	708910	683556	642826	618975	668435	507979	571836	471972	572526	564500	523354	429000	458372	522199	361477	384263	94149.6	406166	335892	316473	778179	321256	186015	323846	411600	1383430	604098	238550	924830	715317	606851	42.8	460850	769881
642000	412138	487749	588398	546289	587053	865153	705355	677821	649928	626637	679112	516729	568422	478358	566545	575429	530195	432624	458640	525573	356105	382814	98346	403923	334260	313107	752521	317249	184012	320136	408511	1374500	597838	237048	921436	712640	588925	58.4	463128	765050
643200	418007	494966	579983	564228	607434	852091	707705	672589	659830	634748	695981	526171	563756	486556	562289	585940	535808	436909	457823	531364	350754	378390	101538	399381	332584	308400	730021	311786	182310	315928	405351	1361330	594918	235312	915859	711043	571747	57.2	464483	756782
644400	423352	505115	573991	582944	628763	841680	711792	673685	670014	641968	711863	536190	562578	496888	559533	598345	543314	443309	457644	537950	346540	377154	105256	394430	330000	304915	705719	307328	180598	312266	403042	1351350	590014	233450	910733	708656	555132	53.2	464948	749150
645600	429014	514910	566574	601974	652506	828331	717078	676308	686605	649259	729859	546568	562218	510135	560171	610912	552671	449122	457168	542599	340737	375077	108668	391312	327739	302264	680417	302914	178357	308527	399764	1341430	588031	232198	904124	705511	539524	51.25	463590	738159
646800	434008	526696	562494	627470	675736	813195	718169	681165	703906	656821	747690	555258	559174	523028	559398	622773	563142	455487	455687	548729	335260	373603	112399	386697	325412	298066	658840	297025	176543	304454	397149	1325460	584145	230730	893933	698812	523011	49.6	462386	729904
648000	441462	541430	557411	655132	702907	801606	718939	685431	724792	661417	767649	565492	557427	536908	557005	633112	578410	462996	455121	555583	331050	372668	115554	381956	322878	295424	633970	292800	173826	301380	394100	1311690	580793	228558	885715	693419	509768	56.8	461754	718084
649200	448565	558128	552284	682928	731796	792878	718364	685421	748173	667889	789050	574357	555628	555130	560539	647220	590809	471554	454831	561648	326132	371455	117863	377881	320000	292894	613645	288342	171723	296969	390440	1296380	578452	226828	878844	687549	496068	50	461054	705761
650400	456311	576562	546847	706220	765878	786620	724344	690844	773537	673874	810660	582875	555341	573002	563989	662878	609361	478263	452742	566902	321882	369488	120683	372416	315560	289909	590301	283448	169445	293775	386678	1276150	574267	223210	872333	683975	483329	51.6	460212	692648
651600	461844	595327	540804	731931	800668	779569	728911	699905	800482	679021	831729	590632	555063	593537	571327	678066	626686	486189	452200	573173	316398	369063	122311	367512	312925	286622	571272	279215	166569	290141	383396	1253640	570475	221371	863612	677799	470448	50.4	459141	681030
652800	467696	616080	536335	759858	834366	772845	732637	709231	829039	683251	852398	597535	556189	611576	576634	692256	649302	494744	450817	579428	312570	366948	123664	360349	309828	284491	552695	275937	164522	288091	381169	1230350	565639	218011	855357	670148	457103	57.2	455526	668505
654000	471995	638790	534921	788380	867480	767751	743902	720704	861834	687926	871302	606410	558304	633449	587288	704270	672438	504696	448285	584383	307639	367307	125233	355047	308344	281776	535833	274030	162363	285763	379156	1212540	561804	215227	846117	663665	445250	52.4	451048	654788
655200	479140	662210	531497	814059	900201	765125	754631	736472	892025	691914	892912	614841	562099	653811	599234	718837	697163	512495	446916	589212	302677	366372	126342	349358	305176	279265	517871	270640	159705	283295	376430	1192560	557028	212856	837381	655997	435652	52	445554	641404
656400	484143	686641	530521	841270	931953	760758	767022	752646	924436	695084	911696	620905	565427	672165	614567	729952	726046	520900	444813	594043	298508	367283	126883	344038	302742	277323	504233	268279	157701	281018	373540	1170900	551846	210119	827066	650982	424471	47.5	439558	625606
657600	488285	712901	530651	868308	962451	760125	785550	764398	958143	696728	926217	627215	568803	692073	630308	742061	758151	530755	442315	600452	294513	366915	128137	339432	300609	273958	489411	264579	156083	278467	370046	1152960	547896	208188	817266	644999	414588	45.6	434239	610589
658800	491350	737369	530768	893768	995044	757287	805687	782646	991609	700251	946108	632910	573570	710698	645431	750682	792418	541325	439908	603918	290274	367295	128065	334343	297736	271235	476875	260932	154185	275663	364904	1134850	543770	205855	806372	637488	407579	55	426797	595697
660000	493940	760738	532248	917360	1017700	757416	827037	804773	1024610	700300	963533	636327	579150	727057	667208	760715	829006	548446	439158	608698	286964	368151	128104	330553	294846	269270	463320	257920	152225	273738	360638	1115620	537476	202738	796328	631588	398928	58	421140	577314
661200	498132	781710	533380	936747	1045250	760753	857798	824906	1056550	700978	972142	638426	584470	744405	685556	765594	872632	558273	435512	611867	282708	371559	127424	324560	292596	267095	453440	255755	150164	271010	357325	1094460	535110	199823	787512	623933	392356	50.8	414956	563020
662400	501998	805362	538776	958599	1061780	761308	889146	847728	1087180	700952	981153	639193	591696	761298	706543	773188	916520	567432	431695	616259	279231	371663	126493	319860	290952	264528	443653	254413	148221	268303	353312	1075070	528882	196439	777128	616542	385439	51.2	411094	551057
663600	503790	824333	542678	977809	1082060	761237	926313	871483	1117590	701133	980969	640526	600569	775868	728706	776597	956304	575756	429476	620552	276527	374192	125820	315012	288596	262969	433893	252661	145859	267142	351821	1058840	522435	193899	768832	607216	380342	43.3333	403114	538623
664800	506033	844104	548934	994416	1093220	765034	959573	891308	1143830	699137	986028	643245	608499	790113	747768	779895	1001870	582933	425622	623576	274440	374785	123508	309844	287948	262020	427254	251990	144282	266843	347467	1044340	517469	190796	761079	601288	375883	54.8	396521	526487
666000	509964	861852	557656	1006150	1102630	770528	997360	917374	1166390	696527	990433	642396	615785	803457	770977	781325	1044820	592354	423036	624468	271942	377703	121969	305578	286922	260498	422520	250818	143057	264808	346489	1029440	511798	188347	753670	594147	372693	50	388578	516081
667200	514645	874358	567140	1014800	1103910	777712	1031880	937204	1186390	692870	992180	641526	625932	814612	792084	780177	1090780	603137	420107	625830	270954	377950	120309	300372	285133	259519	415803	249116	141368	262129	342234	1017550	507500	185859	746375	587758	369969	50.4	380357	505908
668400	516810	883175	579890	1021480	1101410	784725	1062010	958770	1206800	688248	994241	640944	635213	823151	815502	782838	1133270	611312	417117	628563	270437	380659	118881	296336	283836	258469	412217	247476	140112	261740	339044	1007650	502460	184159	740170	581029	369225	37.2	372851	493883
669600	519882	888072	592763	1029380	1097830	791223	1090700	976188	1224750	683248	990445	637171	644350	830547	840312	775770	1174690	619666	414405	628647	269834	380045	117260	292301	282530	257904	411335	245764	138698	259370	335008	997242	497189	180956	734694	574440	369419	58	367121	485820
670800	523249	895929	608398	1027500	1083440	798338	1118550	992381	1237390	676858	989344	635083	653512	838085	860003	769590	1204950	627308	410513	627827	0	383760	114398	288841	281549	256642	410249	245742	137723	258829	331962	984389	493488	178728	731693	567532	371207	58	359966	477925
672000	527657	895635	626176	1026950	1070250	805320	1142220	1003410	1247810	669799	982376	628572	664940	846003	873256	761115	1234740	630458	407234	626825	267504	385536	112225	284422	282005	256398	410742	245025	136745	258378	328912	973063	487136	176718	727760	560661	375465	52	354459	468642
673200	530780	896473	642289	1023890	1050930	818070	1163500	1015860	1252940	663701	977040	621020	675129	853382	888140	753332	1257430	634293	404510	625463	267850	388632	109524	280305	281773	256080	414180	244968	135914	257115	328142	964486	482023	173865	721531	552228	379577	54.8	346582	462823
674400	535680	894164	662748	1016110	1029430	831174	1182150	1024700	1255400	654184	971287	612792	681201	854184	903830	745953	1282930	636264	401228	620830	267086	387218	106391	276604	281620	256384	418016	244062	134952	256819	325780	955888	477910	171437	718116	544410	386154	53.2	340032	456744
675600	539999	886821	684240	1006780	1004400	843901	1188030	1031870	1257170	644118	961848	604577	687666	854919	905064	730338	1300540	637929	397874	618874	268501	390745	103987	273876	280229	256974	424456	243190	134180	256726	322224	950449	473254	169809	715945	539374	395390	48.3333	333663	451080
676800	543187	875797	705510	990251	977408	857827	1193220	1036080	1249810	637708	954542	598211	692379	854637	911520	722490	1319190	640233	393988	614083	269538	389486	101311	270339	279583	256878	432690	242877	134059	256431	319724	949691	469702	167982	715581	534119	404617	44.8	326630	446128
678000	546879	876978	729237	973524	953641	871405	1190190	1038360	1241000	628076	944797	590501	698083	852051	908734	711050	1321850	639553	391228	607740	270271	393154	98582.4	268699	278740	257787	443541	243232	133819	257356	316667	945251	469083	166078	713874	529348	414933	45.4167	319330	442169
679200	549979	858788	753449	953050	927206	889127	1185640	1034510	1226340	619791	938559	582413	702595	845484	916933	698975	1321430	634051	387861	603085	271558	392569	96036.8	266397	277360	258070	457475	243017	133555	256466	315220	942393	466734	165069	710366	524000	426548	62.4	313341	438654
680400	551619	841009	776750	931355	906616	904918	1178740	1031680	1211910	612118	927040	574860	708509	838642	915408	681404	1317480	629925	385314	597954	273018	394344	93392.8	264943	277221	259034	470963	243087	133290	256557	314468	939998	464479	163352	710548	519175	438987	53.2	307335	436761
681600	555453	828322	801603	910978	881792	919225	1175370	1025500	1193770	602983	917800	565378	711148	829169	913811	668680	1301050	624672	382482	591375	273591	393609	90823.2	263253	276344	259322	487276	244438	132005	257188	312901	936992	462027	162442	708927	514006	450564	44	302095	436006
682800	557882	811671	825951	885663	859885	933957	1160580	1019420	1173950	594900	904078	557733	713554	820279	908021	657971	1278670	616803	379051	586208	274458	396220	88159.6	262121	275364	259632	506279	244736	132388	256815	310987	932376	460058	160913	708454	509223	464035	44	297053	435106
684000	558899	795593	848218	854614	837221	947304	1147190	1013270	1151120	586038	888816	550093	717357	809306	898520	641578	1255660	605712	375992	582084	275003	397136	86007.2	260909	275209	258417	529008	245957	131293	256685	310424	931658	458388	159591	707692	503888	477352	53.2	290780	435818
685200	560697	777966	873959	828524	815431	961762	1121460	1001850	1129360	576076	878195	541132	719137	794888	883036	625530	1226770	595608	372761	576413	274721	398073	83778.4	260474	274589	258928	550489	246119	131467	257397	309805	933628	457046	158523	707200	498490	490281	51.6	285792	438089
686400	562982	760370	896680	804894	793362	976190	1104370	987621	1104690	568349	868769	532893	720714	783706	874388	613758	1198560	591199	370141	569886	275955	397782	81531.7	259927	274273	258705	573447	246802	131548	257900	310319	936312	457294	157914	707356	495596	502930	58	281481	439845
687600	561569	742332	920124	786189	776288	987586	1081850	976082	1078220	559274	858365	525117	722622	770533	862085	607638	1167410	579208	367403	562257	276163	396830	79050.4	259664	274079	257645	595496	247317	130979	257593	309680	942114	456509	156987	705524	492760	514811	50.4167	276802	442338
688800	561780	727452	939895	770564	750195	997470	1055990	964449	1053750	552690	848105	516480	722318	754515	855063	596904	1129140	571388	364762	555597	277139	396211	77145.2	259668	272690	257281	618303	248258	131286	256848	308434	947236	457006	157092	704590	489927	526040	54.4	273195	446594
690000	562047	708155	957595	753182	733593	1008890	1035590	957065	1027920	545661	836114	510082	721545	738660	845193	582890	1088920	561144	360884	556722	277392	396017	75347.2	260807	272532	257609	639804	249501	130667	256090	306888	948016	456082	156198	703293	486778	536468	54.8	269682	451363
691200	560210	693014	974683	734307	714280	1018270	1012110	947789	1002890	538553	822438	502562	718828	722035	827443	570147	1052850	550903	357270	546451	276565	396998	73787.6	260996	271615	257890	659943	250193	130593	255748	305541	951918	454980	156489	701996	484380	544648	53.2	266330	457660
692400	557929	675744	990865	712543	693227	1029390	998026	934884	977133	532425	813247	496606	716895	707026	813680	561363	1013800	538851	354393	533759	275897	396640	72215.2	262301	269964	257700	679257	250375	131124	255158	306082	954246	454928	155559	701232	481661	553130	52	263968	464136
693600	555178	661025	1004430	693284	678585	1036820	969610	924844	951874	526450	800140	491536	715276	690289	796355	553795	973005	529786	351098	524082	275876	397587	71087.2	263080	269003	257241	697759	249356	131023	254698	304369	960026	455144	156304	699636	480002	560804	54.8	260672	471605
694800	553358	644274	1017440	673800	660898	1042740	947039	917738	925126	519540	789559	485245	711730	674041	781290	545888	930075	520962	348463	515091	275263	396494	70141.3	264435	267931	256396	724500	250474	131626	255074	303176	967629	455722	155570	701085	479032	566079	52.0833	259272	479485
696000	550410	627427	1026870	657865	644330	1047050	921443	909025	901700	514526	779176	484190	710505	657473	767259	536931	889795	509457	345810	508202	275038	395968	69242.1	265187	266380	255798	734697	250499	131220	254928	302579	978916	454306	156620	699546	478427	571534	57.6	255862	487910
697200	547097	613205	1038310	642005	628361	1049410	901656	899246	881592	508460	764677	478863	702490	642242	751078	530188	851871	498736	340964	502282	274567	396161	68776.4	266843	265097	255100	752925	251732	131488	254061	300332	991790	454511	157150	699549	477269	578483	54.8	254230	495220
698400	542328	598262	1046010	625274	612847	1047990	881015	886396	857623	503203	750635	473716	699319	628285	732194	522925	813455	491540	338159	497742	273593	398375	68478.8	268541	263915	253702	765282	250903	131806	254238	297583	1001210	455989	157256	698118	478252	582908	51.6	253131	503813
699600	538300	583364	1046610	613366	601078	1048470	860501	874856	835298	500640	745674	469924	694941	612668	721590	520820	781074	483293	334944	492188	273874	398054	68292	270575	262417	253193	776574	252089	131806	253029	295517	1013170	457302	157417	697522	477994	585571	49.6	251931	510314
700800	533111	570462	1045800	600736	588296	1047700	840936	868115	813831	497188	733798	466753	691625	600182	713479	514867	752358	476378	330994	484964	272953	397490	68311.6	271331	261222	252348	785518	252111	131630	253278	293810	1020880	456235	157585	696045	476119	586176	51.2	251449	518628
702000	529553	560121	1042380	586578	579316	1051200	823800	858600	792634	493277	722216	463948	688184	585885	699800	510921	725925	467038	327818	480643	274145	398522	68337.2	272789	260518	251288	790994	252779	131427	253002	292567	1031220	457235	158415	693914	477064	588043	55.2	251529	526639
703200	525633	549878	1034910	572495	569324	1049180	811230	850372	774033	490768	707451	461623	684239	573713	689150	509266	701787	460697	324683	476120	274185	399050	68668.8	274065	259427	249574	795561	251748	132315	252715	292798	1044260	457780	158729	693406	477023	587687	52	251079	535408
704400	519954	539564	1029140	561628	562583	1047870	798436	841055	757322	487676	694160	459696	680002	562637	681904	510303	677571	455388	321952	472885	274112	399816	69653.6	276210	258453	248405	798148	252723	132122	252763	289989	1057760	458026	159748	691789	479506	586990	47.2	251556	542680
705600	514194	533148	1019500	548371	553859	1044250	787236	829962	739098	484708	685503	459190	675322	552782	673588	509087	656006	449774	318456	468992	274099	397610	69834.4	278487	257065	246587	799664	249887	132311	251909	288852	1071270	459158	161331	689388	480178	585514	48.4	251543	551712
706800	511542	523702	1009680	537112	549708	1039080	772511	824228	722934	481175	678178	457593	670358	542053	663563	508444	635796	445145	316525	466651	274446	398400	70716.7	280324	255096	245015	799682	246455	132496	250396	286672	1083880	460751	163099	687060	483088	581148	43.6	252514	561288
708000	506461	515110	996356	528502	543304	1034040	759568	819377	708326	479917	670689	457772	665729	534975	655884	507564	619891	440023	314722	464338	273731	396534	72014.8	281768	254379	243475	796479	245086	132337	248934	283479	1091780	462707	163433	685287	482858	578444	55.2	253077	570949
709200	502740	509689	981412	522075	538465	1028090	747734	813159	695614	478352	663580	459232	660494	528463	648064	508860	605588	434635	311731	462486	272798	396247	73874.8	283170	253580	241029	790170	244553	132566	247537	281846	1100970	464848	164624	683452	484425	575369	53.2	253652	576256
710400	498852	502525	965319	516974	534928	1021810	740134	803804	683962	475821	658652	460060	656909	521765	637265	511566	596285	432076	310558	459460	272550	395756	75847.6	283809	251945	239366	786350	241831	132186	247655	279906	1104770	465474	165521	682171	488434	572898	52.4	256564	585317
711600	495986	497500	949191	511890	531176	1012760	732417	796806	674253	474877	654892	462349	651568	516547	624761	514575	588320	428667	307812	458460	272488	394201	78833.2	284558	250824	238185	778083	239937	132850	246001	276890	1107800	467674	165840	680800	489800	566491	53.2	259049	593328
712800	492452	491562	932448	507476	527492	1005130	727707	791268	664255	472250	652644	463910	647208	512563	614925	516704	577894	427619	306726	455883	271677	393570	81948.8	285112	250186	237175	770990	236662	132375	243690	275804	1115010	469219	165388	676922	491038	558531	58.75	260492	602532
714000	489313	488977	912413	504183	526503	997238	716394	786959	657030	471477	651076	467173	642506	512804	607744	523837	572287	424552	304957	456156	270924	391733	84876.4	286139	249813	235077	759870	236512	131913	243679	274103	1118300	470910	165735	673778	492335	550744	43.2	264199	609632
715200	488420	485453	892867	501492	526085	983908	705152	784853	651659	470784	652127	471543	637413	513174	598308	524132	567915	421020	303431	456847	271100	390064	88656	287421	248208	233993	748964	232446	131768	242699	272908	1121990	472876	165697	670990	492620	543131	53.2	267157	616123
716400	487765	482724	874615	502159	527253	973261	699396	782458	646593	470407	656569	476299	630950	514842	589860	528998	571041	422144	302517	456147	271019	388897	92846	288835	247522	232903	735074	230237	131049	241457	271353	1122990	475278	165839	666797	493013	534279	48	271118	623388
717600	486395	481857	857080	503636	528970	959761	694142	777474	643647	469082	660959	481350	625360	516784	581810	530936	570969	420104	301858	455542	271065	388160	97392	289173	246154	231252	721747	226253	130152	239234	267650	1120320	476842	165441	663382	492557	525935	50	272273	627970
718800	485331	481862	839861	514732	532479	945445	690756	769338	643878	469272	666726	485488	621075	520943	576205	535288	569577	419379	301863	455556	271470	387140	102701	290329	244897	229263	706023	223141	129858	236947	265296	1115820	477949	165246	659247	491598	517746	48.3333	275772	631390
720000	483765	482661	818554	516322	538604	930278	681243	766566	645417	468940	673020	492933	616346	523784	572047	539475	569367	419740	300011	454472	269974	386236	108088	289552	243874	227670	688922	220088	129298	235149	263826	1107250	477888	165136	654184	491032	508294	56	279314	634137
721200	483430	484367	798273	517736	543443	913640	672873	768282	651871	469790	679178	501220	610484	524432	565002	545124	572276	421981	298525	455440	269290	385080	112335	287882	243034	226936	674231	217388	128204	233292	262960	1096600	478425	163931	650020	489272	498485	48.8	281922	635872
722400	482716	488097	779189	522974	548327	897604	663628	770509	656689	470078	687807	508600	607134	528079	558336	549100	575603	421833	297699	456298	267928	383927	117532	287026	241860	225384	659481	214893	127445	230805	261590	1086610	478818	163238	645431	486419	488809	56	284065	634745
723600	482055	494015	762104	530758	557179	883620	657580	772299	665556	470502	694226	514431	602924	532654	552720	554150	581697	424151	296238	458210	266344	382642	123086	286064	240880	224014	639558	215127	126654	228775	261098	1077570	478320	162775	640543	483631	481165	44.8	286270	630320
724800	482031	500913	743837	539367	567596	865553	654258	772977	675772	469861	704502	520839	597343	539361	547876	560189	587801	425762	294984	460508	263939	381583	127155	283758	240772	221795	626049	210850	125572	226806	258220	1068580	478068	161539	636838	481089	472231	43.2	288338	625916
726000	483544	507608	728374	549121	578806	849700	649864	771200	687178	470426	712821	525270	595288	548117	545316	567392	596430	427594	293628	463799	262752	380658	131699	281920	239001	220628	610116	206853	124680	225102	256044	1060610	478084	160756	633726	478477	463908	52.9167	289867	621555
727200	485130	515344	714392	561717	589546	836978	649071	776422	699708	469400	722330	530925	592931	557460	543949	573082	607294	432008	293555	466652	261477	379577	135074	280274	238261	219668	593723	206184	123249	222837	254602	1048990	477532	159602	628453	475089	456121	47.6	290880	616552
728400	484968	523240	699041	575381	606084	819768	646073	784667	714243	470715	734632	534356	590872	566726	544349	580872	620931	432965	292786	469850	258439	379948	139024	277655	236101	217015	578801	203027	122543	220055	253144	1034570	476532	158153	623582	471468	447588	52	292300	612079
729600	486481	532504	684340	590565	620193	803901	644430	792776	730831	471174	744070	537150	589684	577079	542900	586211	635717	436024	291575	473450	255942	380192	141882	275852	234254	216114	564993	201428	121522	217830	250788	1016730	474555	156001	615616	467117	440250	57.5	293502	604746
730800	484178	543910	667767	604968	636356	788096	645972	801070	749164	472705	752652	540830	589787	588977	545648	592907	650850	439060	290696	476929	253117	379656	144722	272974	233011	215416	550283	198883	119414	215836	250933	998887	472573	154362	606966	461424	433214	57.2	293399	602066
732000	483165	555334	655096	619940	650183	776458	649904	807061	767596	471287	763518	541968	588941	600672	547601	600840	667497	441724	289341	480822	250364	379108	147063	270821	232620	214388	537424	198432	118556	214136	249609	980420	470172	152312	599851	455143	423232	48.4	293061	593341
733200	482161	567021	642491	636953	669458	765927	654503	813110	788569	472577	769813	545641	590582	613678	553560	607018	681756	444846	287158	486706	248153	379100	149945	268138	231276	212995	524461	197218	117222	212056	248506	964294	466873	149842	592255	449260	415541	50.4	291159	584986
734400	482394	582181	632456	653987	684012	754710	660865	819928	807945	474169	775180	549676	591868	624326	559369	614372	697328	445909	286271	490722	246188	377818	151485	265395	229877	211255	512603	196319	116128	211555	247360	949756	464321	148666	585032	444608	408119	57.5	288638	578591
735600	482977	595551	622934	670883	703168	745564	669146	833904	826291	476372	777305	562196	592246	632871	566407	621080	719035	447976	284805	495282	243580	378430	153662	262638	229083	210602	500953	195065	114831	209820	245815	934729	461650	146584	578779	438464	399121	47.2	286519	569254
736800	481953	608109	612961	686595	716683	734241	680248	847936	847319	479426	777340	562907	592931	640188	576395	630541	739398	451718	284062	497694	241478	379355	154902	259880	228066	209120	489691	193691	113614	207111	244529	918252	457998	145047	573872	432833	392963	49.6	284265	560335
738000	480933	619893	604522	698680	732127	722967	692229	863583	866220	481101	777818	564564	598271	650910	586098	635104	763666	455646	282842	501170	238542	379342	156507	257327	226609	208325	478539	192714	111711	205036	242568	901045	454912	143335	569125	427588	387015	59.5833	283098	553375
739200	479051	632139	597032	712210	748200	714182	704226	876200	887290	485159	778792	566164	601923	659501	596980	638393	788246	457242	281316	505188	236776	379436	156661	254821	226465	207539	469123	191854	110332	204000	242562	881250	449979	141293	562644	421904	380767	57.2	281264	546071
740400	480780	643379	593054	725407	757977	704752	718389	888822	905598	488397	779616	570736	608711	671358	610928	642302	813124	460173	279419	508694	234452	379736	156588	252166	225619	207009	460228	192154	108560	202372	242223	861881	445070	139802	556792	415376	374275	56.25	278178	537640
741600	480041	655550	588599	734651	769266	699755	736482	903246	927323	491289	778916	572300	615306	680266	623957	646380	840308	465049	279062	512368	232062	379925	156346	249331	225015	205954	452888	190829	107732	201453	241777	845388	440872	137942	550580	409125	368231	52.8	274170	530336
742800	481276	669069	587479	743104	774047	693548	758594	923439	947359	492851	777572	575266	621008	691063	635834	649509	870565	469287	277915	515362	230789	380293	155186	246167	224025	205205	445551	190941	105988	200296	241120	828368	436885	136568	543564	401869	363232	53.6	269333	520757
744000	481084	678976	589256	749985	782214	689739	778914	941315	960653	490932	774237	574564	627895	701405	650720	651429	902870	475272	276388	516462	229484	379337	154641	243254	222781	204591	439096	190415	104225	199026	240217	815041	433270	135268	536942	396495	358230	56.4	264331	511372
745200	480398	686627	590813	757653	784226	685157	800400	956391	978749	488710	768573	575293	634388	713355	669286	654758	931429	478740	275154	517900	227794	379141	153251	240649	222973	204718	433261	189193	103397	197603	239260	803622	429228	133384	531915	390465	355342	55.2	259634	501568
746400	480689	694669	592414	761697	788681	683070	820537	969145	992842	485506	765041	572624	640577	723820	689652	657423	959754	482408	273613	519076	226759	378926	151970	238370	221787	204877	430688	189205	102267	196787	238499	787923	424968	131658	526768	384593	353224	50.4167	256858	493552
747600	479923	700545	593579	766411	790788	680714	842572	987728	1006750	482744	764572	570894	649273	733150	700615	656193	991237	488863	271334	520807	225412	380004	149385	234852	221730	204647	426169	187366	101310	195979	237923	772902	420742	130476	523549	378628	350748	58	252726	486566
748800	478778	705058	598403	767798	785279	677809	858535	1003280	1015860	480741	760800	570198	658632	742712	710176	653103	1018480	493955	270496	520838	223622	379682	147020	231224	221819	204179	424627	190911	99924.8	194669	237247	758272	415490	128759	519813	372555	350939	52	249354	478039
750000	478172	707691	607812	768758	782050	676941	877019	1012290	1024850	480064	755332	567206	664810	750590	721802	654603	1047230	497294	268401	520718	223206	379192	144032	229041	221102	204230	422816	185504	99386.4	194070	235509	745788	411538	127779	515477	365552	349050	50.4	245932	471706
751200	478004	709654	614559	765362	774965	678148	896060	1019300	1031050	478080	750369	565245	672764	760612	728570	651082	1073290	501438	266785	522270	222244	378798	141348	225681	220704	204303	421748	181944	97953.6	193128	235284	734681	406467	127133	511435	359798	349321	64.8	240733	463548
752400	477020	712312	622845	765418	767078	676708	906709	1028810	1033560	475495	744929	561140	679596	768447	734906	646743	1099450	504930	265171	522650	222253	379097	137236	223380	220536	204750	421939	180760	96867.6	192354	233127	725321	402552	125720	506761	353907	351824	48.3333	236317	456694
753600	476830	713014	633986	760149	758864	681078	914284	1037590	1037040	471608	739256	555199	684507	773453	739982	645898	1120860	507027	263643	520573	221765	378877	133851	221318	220366	204212	424136	181154	95440.8	192035	231743	715038	398340	124766	501529	349630	354958	55.6	232306	450532
754800	476194	711901	645074	753795	750052	686514	924146	1043470	1035740	467492	730586	550422	688584	773870	746011	642713	1138510	514327	262394	519514	221313	378749	129438	218762	219233	204343	424853	180996	95392	190497	230412	707572	394917	124437	498968	344090	358353	52.0833	228235	444083
756000	476623	714628	658520	749605	742901	690850	927645	1045230	1035080	461175	726461	547399	693163	775874	748849	637001	1159780	514618	260688	519021	220125	379326	125330	216544	218954	205481	428123	181060	94475.6	189569	228985	698705	392247	123609	494330	339093	362518	52	223561	438335
757200	475939	710046	672831	743738	736215	698352	928875	1041950	1028350	457669	718768	542040	696977	775499	746987	629103	1177790	519043	259119	515685	219603	380116	121623	213719	219356	205430	431519	180824	93930.8	188247	227610	687907	388892	122637	493503	334972	368388	58.4	218905	434029
758400	474876	707468	688780	734400	725848	703403	933675	1041810	1022870	453036	713803	535232	699973	774083	746950	624188	1183180	520031	258552	513106	218379	379593	117235	212536	218445	206564	436394	181397	93127.2	187831	226307	676818	384957	121944	489213	328960	373124	54.1667	216371	430152
759600	473640	703448	706429	727061	716007	712614	929532	1041370	1014020	449424	705477	531013	701640	774383	747532	617694	1180430	518961	257127	510411	217538	381596	112724	210619	218002	205686	443485	182343	92699.6	187300	224516	668303	383403	121264	486734	324747	377233	58.8	212606	427917
760800	474594	698744	725758	719920	704693	718448	924280	1040190	1004750	444588	697910	525396	702840	769832	743571	611002	1172200	518567	257140	509284	215965	381149	109068	209007	217115	205820	450292	183278	91922.9	186219	225521	660466	380289	120200	484052	319946	383253	46.8	209289	425414
762000	473497	694683	745561	710963	691345	728460	917979	1036780	992779	440008	688457	524091	702405	762226	739812	603000	1161540	519489	254819	508212	214959	381534	105402	208654	216237	206600	457884	184187	91678	185628	224037	654808	377854	119735	482030	315046	387646	61.6	206328	421589
763200	472526	690542	766285	700296	679704	734531	909046	1030810	969233	434607	680984	520109	701516	753944	735098	596266	1142560	516772	253590	505578	214199	381980	102533	207348	215991	207000	467616	184037	91263.2	185392	223786	650150	376166	118662	480972	311221	394279	56	203351	420046
764400	470826	681998	785492	692199	668580	744858	899147	1025500	957649	429936	673804	517359	699659	743914	727587	591431	1125430	517973	253274	503599	213468	382125	99887.6	207508	214803	207542	475044	184407	90464.4	184470	223040	646352	373081	118418	477458	307540	399853	45	200649	417927
765600	468979	674809	804604	682340	661043	753161	887371	1020840	937861	424335	664897	513698	697468	735624	725102	588772	1105390	517230	252783	501487	212387	381334	96854.8	206773	213955	207845	485140	185325	90320.4	183498	222159	640410	370787	117568	476235	303764	405696	53.75	197722	416440
766800	467971	668493	823434	676706	649328	759855	875249	1014710	918716	419708	655832	509724	695635	721860	716916	579219	1079470	516837	251306	498359	210958	381411	94595.2	207432	213367	207621	494660	182455	90169.2	182437	219519	632762	369204	117004	474196	300888	410463	44.4	195258	417021
768000	466662	664223	843254	666333	637845	768365	864991	1011140	900883	415430	648868	506774	695341	710504	710037	571961	1051000	512643	251868	495018	209605	381998	91761.3	207711	213085	207072	504294	181543	89680.8	182007	218140	627962	367390	116880	473180	296958	415526	54.4	192607	417017
769200	463972	651041	862488	658727	628732	776306	850534	1002980	887175	411549	639833	502623	696384	698490	699604	566267	1024970	508250	251582	492042	208060	381286	89717.6	207769	212140	206715	513982	181266	89596	182317	217278	623528	366778	116723	470110	293574	419543	60	190025	417745
770400	463087	644866	881342	649135	618603	784546	838636	991304	873734	405742	634078	497424	693965	685832	690146	557447	995384	507138	250339	489175	206538	380541	87500	208812	211373	206520	525148	180946	89465.6	181840	216136	620090	365306	116522	466936	289018	422842	57.2	187483	418694
771600	461253	641805	900261	641652	608149	788760	827681	991081	857597	400379	625081	492296	691883	673075	681514	552732	968992	502638	249344	486668	205648	380938	86164	208956	211198	206034	534115	180162	89042	182018	214573	619811	364698	116306	465676	286636	425061	52.4	185355	421008
772800	459818	634718	920360	632047	598535	793247	814755	985632	842316	394524	619087	489997	687977	659910	674658	546472	940737	498478	247506	484686	204318	380096	84318	209818	209957	206474	543820	179538	88803.6	181681	213101	620025	364969	117033	464183	283596	427477	56	184587	421860
774000	456386	627974	936722	624381	590693	797333	800720	977039	826530	389755	612518	486149	684755	649595	666984	540511	909318	494789	245812	482028	203459	379734	83370	210427	208747	205622	551219	178953	88928.3	180754	210137	617217	364520	116513	462089	281826	429311	57.6	184158	422941
775200	456138	619051	951414	616428	582640	801559	788205	966994	813890	384727	605071	484072	680300	636054	661301	536778	881641	489830	245293	480569	201907	379933	82151.7	211651	208093	206020	560343	177878	88865.6	180153	209184	615116	363141	116361	460460	278712	429946	60.8	183386	425548
776400	453148	609478	965840	608146	577893	805344	779353	955084	801904	378604	597425	482284	677118	625466	649622	534639	856585	486186	244015	476446	201069	380663	81130	212270	207154	204799	567982	177380	88977.2	179580	207522	611444	360680	115853	459554	277194	427585	52.8	181843	427392
777600	448941	604004	980761	601540	567057	805777	763324	947634	789920	372459	592269	479632	674244	613347	638452	531776	830638	481058	244877	474046	199420	379954	80421.7	213042	205810	203947	572179	176787	88931.2	179730	206722	611575	361189	115922	457320	274467	426028	56.4	181051	431043
778800	446475	593771	994085	593468	559144	804932	750404	942410	777422	367296	584183	477528	671774	601506	628060	527307	805241	477190	244139	471329	197911	379712	79916.7	213469	205491	202194	576182	175696	88943.6	179585	205698	611761	359987	116328	456049	272594	424205	50.4167	180995	434759
780000	443394	586601	1005080	586127	552722	804812	741620	929745	764274	360564	580382	474822	667394	588088	620591	524584	784896	469805	243506	469827	196486	379299	80323.2	214207	203804	201357	577844	175250	89079.2	178884	204455	614400	359899	116022	456344	271908	423926	59.2	181035	437682
781200	441335	577104	1013940	576657	547365	802912	732792	919728	752640	355540	576083	475372	661381	575407	612121	523155	764950	464306	243070	467199	195802	377762	80166.7	214945	202680	200182	582136	174607	89205.2	178084	202771	616862	359676	116513	454498	272037	423501	52.4	180385	440307
782400	438084	568745	1020270	570238	540295	802566	722481	906526	739803	349373	572121	471138	658003	563428	604758	522085	745444	461382	242614	465257	194784	376653	80359.6	216108	201803	199142	584786	173131	89560	177592	200671	620644	358940	116380	452991	271964	422807	58	181667	442666
783600	434628	561326	1022620	565839	535154	798500	711094	898676	726048	344805	565261	470426	654688	552143	596438	520992	727934	455616	242206	463145	193843	376565	81358.4	217558	200991	198470	584812	172216	89738.8	176285	198924	621117	358596	116407	451511	272488	422460	61.6	182058	447012
784800	431970	554012	1021420	559149	529292	793980	704080	889407	714623	338929	561982	470819	650636	542646	590544	519694	711949	450991	241595	460049	193002	375019	82492	217918	200077	198117	584910	170880	89394.4	175498	196680	621701	357923	116538	448566	272260	420696	58.4	182895	448960
786000	429084	547447	1019230	553462	526266	787740	695018	879266	703900	333484	559803	472898	645729	535022	582128	518214	698552	447329	241515	457464	192013	373032	84318.3	218620	199042	196418	584676	170092	89555.6	175400	196734	621862	356698	115891	446860	272786	418094	50	183980	452123
787200	426154	541007	1015180	550096	521433	784912	684086	869435	695464	329892	559118	477537	639903	528347	572670	517926	686316	440063	241448	455775	190448	371431	86340.4	218739	198571	194958	585286	169141	89552	174220	195220	623874	356534	116265	443431	273274	414360	61.6667	185286	454733
788400	422785	535266	1008400	543682	519944	780249	675982	856549	685855	324536	556919	480140	636008	522870	561173	517146	674767	434744	241316	454545	190293	370763	88074	219501	197579	192272	584361	168353	89866.4	173588	194434	627105	355522	116002	441089	274270	412124	49.6	186329	457538
789600	420517	529869	1000150	541359	517903	776388	667650	846609	677265	318780	556531	479976	630824	517918	552384	512342	665916	428858	243921	451990	189871	369023	89836.3	220020	196510	191592	582497	166981	89731.6	173197	193573	629932	355335	115964	439154	275530	408192	64	187990	462135
790800	419186	526354	995001	539103	515657	770435	661759	837693	665792	313590	557110	477359	623176	514866	547481	511541	660186	424140	244486	451676	189326	368114	92457.6	220535	195788	190509	577828	165206	89652.8	172670	192022	634177	355857	115745	437408	276398	405163	59.2	189879	466326
792000	418158	521395	982813	536301	513832	764255	654595	827012	658254	309398	558104	476098	617373	513184	540089	510589	651768	419866	245827	449582	189457	367020	95326.8	221236	194910	188645	574380	163552	89912.4	171322	191293	635889	356269	115610	435411	278376	401862	65.2	192756	468677
793200	415332	518319	972277	534786	513658	757679	647654	814710	650153	304119	560654	476374	611536	511674	532742	510204	648554	416627	246300	448855	189457	366571	98791.6	221736	193433	187822	568824	162302	89734.8	170507	189852	635372	355379	114945	434425	280366	399860	57.2	194986	473805
794400	413116	512978	958383	530486	512316	750027	640768	802902	644453	299699	564317	474128	604388	509898	525287	509928	645546	412447	244818	448457	188980	366708	102040	222668	192791	186507	562578	161169	89493.2	169370	187665	634424	355002	114147	432069	281109	396003	62.4	197427	475919
795600	411434	508216	947627	529160	512860	745945	633392	794783	637210	294982	568239	474804	598614	510015	520234	512631	641712	408164	244717	447076	188028	366060	105781	223142	192364	185319	555717	159252	89055.2	168162	185086	633754	354547	113053	429064	282489	393609	62.4	199837	481470
796800	409509	503219	932573	529028	514322	740010	624818	785983	631125	290979	574655	475600	593292	510655	513837	514186	638330	407926	244422	447710	187433	365347	109491	223965	190953	184186	550033	158553	89068.8	167610	183458	632495	353941	112414	427183	282056	390598	58.4	202027	483509
798000	407544	500445	917413	531165	514446	730471	616505	778431	628736	285073	581707	475549	587275	510755	506159	514703	638142	411292	244219	447594	186970	364966	113249	224248	190289	182368	540042	157948	88635.6	166618	181903	633018	353915	112435	424285	282582	387908	50.8	205299	485986
799200	406500	498903	905157	532105	518373	722194	611060	767768	625534	280196	586902	477020	582194	512405	499418	515621	637198	409132	243190	447948	187100	364069	117424	223503	190070	181522	535516	157360	88992.4	166060	180606	631111	354056	112058	421183	282912	383886	63.2	207765	488270
800400	404119	497440	890380	534240	522180	714629	605875	755906	624276	274861	592330	477166	574685	515672	494268	516508	636594	403864	242768	449215	187002	363672	121493	223433	188473	180170	526395	155508	88244.4	164876	177878	629220	354268	111172	419690	282866	378848	52.9167	209702	491445
801600	402468	497033	873826	536847	527520	704665	603206	748317	625356	270063	599394	477650	570646	520373	487713	517947	637098	397636	241308	449824	186875	362722	124930	223546	187621	179254	516789	153732	87996.8	163340	176617	627673	355075	110499	417184	282714	374290	59.6	211237	492898
802800	402270	495565	855597	540259	532267	694130	594272	743658	627951	266113	609267	478557	565436	522815	483255	518448	639286	394090	240705	449651	186559	364230	128878	223810	186499	177415	507994	152674	87422.4	163088	174684	625815	355264	110236	416308	283321	369052	48.4	212629	493922
804000	399866	495911	837009	544967	538390	684541	585518	738797	631579	262428	618349	480311	560616	527068	479306	520208	644633	392140	240235	455775	186386	363500	132250	223132	185431	175800	499601	151426	87112.8	161780	173863	621254	355763	109156	414644	282802	363413	53.6	213940	494694
805200	397978	496270	820490	551489	544807	676161	579334	729682	636816	257647	626644	481553	555602	529971	476419	523866	653766	391458	239754	454671	185995	364138	134909	221978	184201	175126	491509	150711	86459.2	160021	172723	616644	354730	108934	411610	281404	358526	62.4	216161	495324
806400	397029	496401	800973	559674	550510	665236	573262	718940	641335	254707	635081	483505	550672	534834	475741	525852	657666	389811	237880	454689	185686	362625	137983	220772	184502	173578	483194	149564	85991.6	158666	170721	609409	354811	107835	409053	279435	353953	56	217581	495603
807600	394061	499082	782459	565231	558027	655268	571387	713246	646115	250472	640303	485409	547595	539269	476034	528934	664012	387791	237073	455163	184668	364506	140293	219830	183852	172489	476182	148896	85351.2	157398	169601	602682	353174	106912	407340	277722	347942	56.8	218752	494028
808800	392332	501940	767487	573380	565478	644157	568737	707221	652918	247137	646230	487300	545675	542897	475523	532439	669242	385576	235350	454950	184533	366240	143129	218466	184002	170944	467563	148514	84505.6	156825	168100	594960	352870	105899	403764	275443	343878	57.5	219896	494166
810000	391167	507156	750606	580120	573781	635392	565505	702906	659249	242122	652674	489396	545274	547989	477016	536567	680250	384771	234710	456218	183876	366006	144561	216785	182679	169160	460504	148156	84055.2	155665	167254	589622	352249	105062	400454	272729	338298	58	220218	491744
811200	388136	510735	734121	585894	582426	624306	563716	696540	662855	238373	654181	490894	542258	550798	479903	539455	689089	383878	233482	458191	183028	366439	146326	215613	181307	168306	452254	147292	83133.2	154328	165607	582837	351428	103735	397906	270519	332696	54.8	219664	489254
812400	387238	514232	717717	592080	591162	616084	563525	689990	671734	234568	659594	492040	539651	555674	483154	542566	696339	384203	232332	459205	182862	365960	148186	213890	180927	166584	445080	146288	82216	153214	165001	577207	351132	103422	394842	268012	328558	54.1667	218668	486258
813600	385663	519558	701088	602177	599511	609482	567961	686697	681453	230723	662863	494455	539478	559526	488412	546053	702888	384413	231112	460445	182013	366265	149800	211390	180914	165853	436553	145966	81709.6	151721	163925	571495	349279	101496	392523	266626	322814	50	217467	482974
814800	383475	523268	686401	612080	607802	602821	572718	687302	688458	228046	665301	499150	538764	562114	495947	550337	713527	385398	229968	462431	182371	365640	149942	210265	180434	163969	432360	144469	80893.2	149893	162294	562433	347116	100586	389103	264418	319772	53.3333	215896	480058
816000	383130	527378	671262	619688	615446	595634	575682	685665	698665	224250	667564	502398	539500	563659	502819	552854	722735	386478	228672	464343	181331	367266	150510	208003	180225	163194	422136	144056	80580	148302	161042	553890	346047	99626.4	385956	260637	317408	49.6	215053	476206
817200	381124	531268	658777	627570	624437	588977	583386	686792	708240	220810	672506	506364	540153	567210	515234	556639	734501	386804	227682	464694	181370	366584	151844	206145	180099	161801	418324	144100	79635.6	147497	158691	544884	343925	98492.8	382691	257910	310827	56.4	212899	475336
818400	379966	537565	646112	634162	632545	583111	593338	686067	717190	217728	673224	510238	541151	569387	526685	556753	745042	389527	226379	466418	181319	366919	152613	204028	180148	160908	413068	144289	78353.6	146662	157674	538136	342397	96544.8	379304	254700	304276	59.2	210515	470463
819600	377710	544350	634369	640010	637190	578914	605316	682652	725622	213078	672623	513418	544064	573145	537936	559791	755136	389573	225756	467092	180581	367055	153349	202317	180347	159956	408712	143808	78147.6	145680	157408	530159	339565	95902.1	376640	251703	301044	52.9167	208528	464324
820800	375119	551576	626757	645333	645866	574655	613574	682149	734878	208682	671524	515593	544546	575652	550545	561896	770983	390420	224908	468265	180712	367862	153865	199824	180330	159247	405506	143861	77281.7	144785	156520	523505	338161	94632	373278	248350	299469	59.2	206276	457380
822000	372678	556147	618139	650577	651100	570783	623734	686170	745223	206071	671658	517565	545591	577489	561827	564863	785913	390473	224012	469592	180477	366861	153380	197830	179966	158913	401301	143369	76304	143920	154458	518340	336333	93935.2	371591	244986	296110	47.6	201825	451658
823200	370713	562243	608277	654236	658999	567350	636658	690852	754738	202497	669363	519150	545372	582321	576343	566773	804127	391806	222353	470543	180434	367431	152110	196170	179946	157755	396109	142480	75401.3	143229	153926	512022	334877	93300.4	369484	242617	293689	49.6	198705	443902
824400	369427	567368	599908	657770	661986	565197	649026	691666	763198	200271	669421	520662	548360	585674	588286	569147	821093	391460	221524	470023	180011	367080	150886	193867	180130	156846	391940	142396	74717.1	142373	153085	504896	332525	92294.8	367755	239614	291142	49.1667	196628	436764
825600	368714	572515	593617	659550	668820	563496	658705	691480	774111	196819	666950	523355	549758	589907	602622	569228	839146	392152	219219	471043	179335	367822	149801	191417	180469	157233	390099	142423	73764.4	140771	151968	497410	331144	91532.8	364729	236668	289784	50	192592	430642
826800	368022	577476	589225	663112	670502	560595	669566	693488	781867	194211	665435	523295	551780	594465	614260	568275	857066	392709	216587	471335	179758	368313	148624	190405	180637	156653	388036	142191	73057.9	140065	150775	491658	328852	90549.2	362640	234450	288868	55.2	189578	426921
828000	366779	581599	583794	666216	673256	560552	680676	698030	785977	190478	661727	524830	553301	598735	627545	568805	875051	394050	216896	471635	178856	367522	146483	188040	180261	156568	385841	142268	71974	138924	150525	484301	326161	89950.4	359660	230415	287903	52.5	186086	421048
829200	365846	585884	582704	665579	678059	560523	689460	702404	789778	188223	660127	525318	556632	603254	638561	567456	892593	393658	216344	472184	178382	366093	145090	185977	180866	156878	382970	142304	70991.6	138416	150136	478079	323408	89690	356571	227818	286929	62.0833	182283	416116
830400	365792	589899	581700	662342	682494	561139	696340	706037	792557	183686	657153	526167	556088	608165	650088	567140	909908	393406	215812	471791	177866	365928	142947	183659	181297	157002	381218	142427	70559.2	137571	149899	472838	320980	88766.4	353845	223892	286451	62.9167	178677	411748
831600	362809	593314	582724	660986	684052	563683	699818	703660	795990	180941	653316	527592	554725	611576	657588	565028	924978	392916	214609	471473	177613	364036	139775	181656	180909	156898	381111	141770	70337.2	136904	148491	468432	318965	88118	351716	221009	286542	55.4167	174902	407306
832800	361878	596142	581798	659514	683209	565616	705416	707467	795783	178248	652412	525234	554871	616285	668049	563348	938942	391986	213042	470088	176901	364020	137175	181249	180465	157069	380272	141362	69912.4	136401	148085	465533	316654	88415.8	350772	218200	287812	47.6	171233	402790
834000	361630	596148	582545	658685	684554	567131	707483	710392	797321	174531	650650	523987	554630	618085	673662	559414	957918	393102	211188	469715	176062	365662	134643	180170	179849	157700	381638	141730	68989.2	135362	146420	460680	314704	87692.1	348804	215251	289093	62	168315	398468
835200	359953	596369	583940	655720	685674	571462	706762	715304	796295	171978	647697	523463	553112	618146	679117	555524	974596	391979	209052	469203	175304	364916	132295	179203	179623	157751	381713	141227	68498	134530	145655	455995	311855	86750.8	347848	211154	291206	58	164792	394640
836400	359926	596443	586865	651088	683888	575355	706163	713313	793482	169419	644610	523728	552292	617046	682145	553278	983762	391103	206832	469117	174079	365312	128739	178365	179287	158105	383374	141574	68354	133368	145008	450409	310337	86190	345482	208100	293904	55.4167	163176	392304
837600	360174	597534	591560	648984	684521	582220	706296	711240	789642	167126	640295	523300	551798	614817	683236	547527	988510	391805	204615	467356	172730	364090	126029	177736	179108	158246	386029	142225	67688.8	132398	144036	444733	307183	85649.2	343017	205686	295950	56	159775	388811
838800	359142	598891	596377	646196	679685	586616	705027	711876	786910	164130	637634	524168	552197	612266	686089	543502	986737	391726	202814	466160	172086	363578	123876	176889	179377	158270	390465	142488	66943.2	131545	143268	441111	305209	85320.8	341116	202857	297212	57.2	157090	386055
840000	359024	600233	603108	642054	677482	594046	701748	714687	782873	160192	634954	522385	548974	610838	684698	538380	988206	390709	201452	465616	170898	362506	122501	175454	178872	158095	394111	142214	66445	131488	142032	437652	302921	85383.6	338502	200547	300227	65.8333	154448	383153
841200	359241	599947	611192	637991	675642	600251	696352	716401	778117	156036	631508	521093	546039	608560	686533	535132	984874	390695	200382	465966	170633	362426	119866	174982	178039	157629	397590	141986	66266.4	130524	141194	436942	301324	84760.8	335399	198082	302198	54.8	151243	378860
842400	358108	598820	617608	631186	671523	606502	692272	715367	773240	153512	630644	520707	542137	601174	685448	528611	977935	391536	199094	463853	169578	361739	117831	174242	177576	157404	400616	142088	65862.1	129339	139586	435917	299325	84684	334118	196646	304621	61.2	148675	376562
843600	356939	598783	625770	624973	666369	611981	688632	710863	767275	150389	628793	520476	539395	595257	684124	523333	969716	393319	197776	464138	168291	360902	115785	174184	177090	157978	404250	141567	65456.3	128311	137995	431203	297327	84287.6	331000	194657	307356	51.6	146238	374792
844800	356624	597461	632806	612462	662949	618188	683824	713138	760917	147880	627285	520647	535825	588360	679951	517877	959584	393700	196457	462598	167636	360733	113571	174579	176221	157525	408412	141437	65154.4	127850	137703	426723	295155	84297.2	328285	193069	308972	55.4167	144941	372889
846000	356408	595709	642726	608973	660798	626556	677433	712139	752910	145430	622586	520096	532946	581930	676536	513038	949954	392821	194247	462569	165880	360410	111535	174792	175189	157061	410803	141867	64888.4	126738	136528	424178	292565	84103.2	326750	191593	310525	62.9167	142113	373186
847200	356254	595488	650269	606822	655637	631927	673061	714009	746105	142929	622166	519746	530756	573240	669712	508147	940555	393690	192689	462676	164728	359132	109110	174045	174930	156836	414632	141844	64592.4	126468	135504	422851	290550	84215.6	324704	189582	311268	56.8	140143	371816
848400	355174	592262	660829	607076	650639	637204	665664	714902	737616	139679	618398	519152	527114	567563	667823	504215	926823	393104	191284	461574	163595	358565	106932	174008	174004	156250	418108	141148	64096.4	125960	134795	421499	287833	83991.2	323357	188238	311376	62.9167	138296	371349
849600	353764	590705	669924	608486	645591	641636	658411	713238	728054	137050	616708	519479	522185	559738	665452	499620	911790	392056	191456	461840	162687	357603	104824	174127	172960	155155	421088	140550	63728.8	125682	133645	423609	286076	83605.6	321374	187408	312011	54.4	136878	370060
850800	353178	587340	678210	605433	639124	645992	650800	710207	720797	134591	615620	518680	518650	552600	661438	496363	897572	392223	189514	461138	161363	356169	102998	174583	172034	154891	423253	140255	63293.6	124790	132207	424495	284728	84022.5	319202	186965	312385	50.8	135488	369270
852000	352214	582014	686372	599871	633815	651038	644195	710496	712790	132531	614028	519612	514344	545300	658960	492942	882022	392068	189585	460094	160769	355568	101210	175026	171148	154418	426874	140108	63091.6	123585	131776	421867	283500	83704	316792	186684	312900	60	134898	368963
853200	350891	578144	693146	591898	628534	654125	638270	711882	702983	129964	610497	521048	510540	538330	655149	488014	865501	391490	189144	458904	159226	354869	100092	174938	170643	153059	428548	139290	62812	123084	131037	421881	282310	83672.5	314513	186375	312987	56.25	134129	369032
854400	350539	574883	701440	585400	623101	657909	632066	712198	694279	127062	609170	519464	507076	531206	652373	484395	847245	389735	187446	458185	158154	354167	99252.9	174687	170050	152785	429539	138729	62780.8	122596	129666	420658	279879	83544	311173	185260	310514	53.6	133320	369616
855600	350309	571314	710309	581691	617905	658842	626420	708559	685747	125121	607101	519409	503462	524150	643484	491271	832639	388303	187224	457324	156931	352960	98676.4	174571	169757	151574	432662	138530	62600	122603	128623	421692	279240	83446.8	309858	185742	309542	54.4	132747	369565
856800	349648	568291	717642	577541	615487	661279	618593	704124	675986	121960	605803	518778	501040	515486	640373	485401	817220	386538	186504	456810	156290	350043	97680	174703	168644	150226	433246	137785	62514	122214	127192	423581	277542	83333.6	306864	185459	307307	48.8	132094	370982
858000	348064	564387	727001	573458	609052	662695	612128	697849	666280	119233	604740	517173	495712	508982	632950	481439	800214	383403	186196	456169	155478	349102	97122.8	174735	167668	149975	435395	136946	62516.4	121412	126384	424847	276393	83187.2	304075	185206	305065	60	131278	371161
859200	348460	562808	733602	565653	605322	664566	602457	696218	655820	116520	604084	515479	488628	503419	627722	478399	786542	383144	186104	456245	154487	348109	97157.2	175305	166455	148900	436924	136039	62124	120508	124717	428483	276454	83161.7	301491	186453	304229	56	131472	371644
860400	347584	559753	740509	563345	600320	665737	587842	697522	646341	114080	603883	513874	483905	495799	622957	476238	774372	383545	186276	454653	153364	347149	97192.4	175158	166505	148180	436625	134429	61733.2	120206	123818	430067	274734	83073.6	298732	186470	302845	67.0833	132040	371396
861600	346186	556356	746170	560850	596362	662251	581960	693717	640302	111333	603754	513165	479101	488793	616789	475221	762327	380386	185895	453830	152958	346316	97890.8	175527	164755	147258	436765	132798	61772.4	119497	122461	430294	273686	83332.9	297186	187529	301706	47.9167	132840	372254
862800	345246	552873	751903	554382	594714	663766	578550	692061	634216	109890	604315	510161	474726	483068	611888	472078	750162	376845	185592	453439	152097	345146	99153.3	175365	164602	146592	437118	131541	61818.3	119121	121249	430202	272703	83153.2	295196	188728	300111	57.0833	132642	373586
864000	344278	551004	755250	550248	590997	665869	575758	686370	625122	107810	604702	509249	470361	477676	604078	470135	738734	375179	185320	452258	150874	343781	100663	175738	164521	144776	436197	130861	61812.9	118538	120243	430489	271890	82781.7	292754	189312	296718	57.6	133858	374362
865200	343131	549036	758864	546233	587174	665907	570973	682242	617842	105369	608352	506480	465925	472820	598590	470206	729853	371850	185888	451468	150426	343498	102221	174935	163627	143904	436999	129930	61191.6	118211	118384	432152	270357	82735.6	290730	190998	295690	49.5833	134284	375388
866400	341643	546077	761566	541948	586016	667308	568728	678709	610284	103161	609554	505641	461616	466890	589541	469350	717993	371269	185515	451668	149755	343208	103936	175192	162425	142686	435129	129156	61245.8	117775	117358	433998	269957	82532.8	289921	191706	292789	49.1667	134247	375866
867600	340278	544393	764792	537072	585569	664912	562763	678425	602768	100417	612227	508137	455789	464371	583003	467944	710891	369304	185735	451274	149541	341802	106314	175563	161865	140722	435136	128336	61334.8	117532	116242	434840	269141	82462	288405	193065	290378	62.8	134748	375668
868800	337747	542171	765002	534905	582972	664519	558877	672388	597954	97685	617942	502039	450693	460428	575324	469945	703350	367612	185509	450701	148774	341196	108600	175832	160935	140430	432759	127236	61102	116605	114806	437271	269312	82452.4	286113	193670	287310	52.8	135266	376877
870000	337636	540298	764646	530229	579575	662294	553042	666219	594980	95541.3	623548	503584	446056	458420	568462	470167	697639	365649	185681	450980	148434	342121	110944	176026	159761	139156	429879	125358	60671.6	116028	114024	436917	268895	81705.2	284583	194750	285948	62.5	135834	377651
871200	336544	537069	762066	528621	577702	660268	547906	661624	589463	92128.3	629080	497700	440633	454445	561601	469656	692418	364505	184999	450146	148378	342040	113892	175989	158867	138720	428998	124873	60163.2	115232	112817	435738	268950	81460.4	283554	196593	283348	58	136930	378655
872400	338897	534355	759857	525088	575905	658033	541219	659200	586794	90158.8	634238	500398	437533	451845	556756	470020	686158	363191	183652	450126	147808	342872	116276	176399	158296	137604	425743	123680	60233.8	114884	111741	434821	268843	81092	281426	197230	280064	57.2	137698	379810
873600	338419	534084	756749	523531	574184	657333	538162	656293	585561	88318	641408	497138	433653	450167	550936	470569	684242	363041	183850	450178	147641	342662	119222	176549	157987	136118	422636	122839	60186.8	113519	110113	433248	268152	80984	279146	197237	277705	61.6	138069	381912
874800	336866	533877	753191	521998	572635	653056	532103	651743	584251	85883.8	650163	496486	430963	447960	545754	469070	681235	360519	183498	450281	147159	341219	122297	175782	157008	135056	419727	122321	59906	113179	109500	433141	268168	80525.2	277478	197516	275169	56.8	138917	383846
876000	334248	531236	751952	520239	571580	651038	524814	646174	582223	83161.6	660378	496268	426090	444535	540192	467991	679676	359328	182428	450063	146823	340217	125553	175880	156224	133852	416229	121148	60017.5	112583	108222	431661	267750	79670.8	275356	198661	273134	65.6	139947	384405
877200	333086	529366	745653	519848	571213	648323	521407	639134	583485	80510	669476	500631	420840	442381	531938	467993	677363	358878	182603	450358	146666	340787	128467	175943	154947	132684	411881	119813	59197.2	112342	106777	431999	267927	79765.2	273700	199497	271460	57.5	141249	384840
878400	330155	528256	740008	516532	569924	643649	513680	634739	584666	78559.2	677138	495903	417499	440012	526503	467495	674193	358393	181491	450950	146740	340587	130193	176358	153877	131537	408327	119044	59165	111467	106004	431653	267432	78860.4	271547	201291	269612	52	142267	385390
879600	329303	526941	733243	517216	570424	639479	506192	632333	585971	76886.4	686586	494272	413199	438387	524055	468189	674948	360670	179638	450456	146908	341294	133713	176339	153254	130384	404249	117819	58436.4	110606	104864	428573	267561	78218.4	270285	201415	268279	54.8	143744	385423
880800	328158	526515	724979	520270	570902	635279	499876	629921	587514	74861.2	694139	495292	410691	437035	519603	467692	675725	358943	179616	450818	146572	341813	136357	175734	152093	129758	399374	117375	58041.6	109514	104519	425232	267316	77248.8	268553	201363	266069	59.5833	145066	386426
882000	326778	527057	716603	524034	571916	630714	493856	624229	590186	72768	704348	496467	408100	436480	518029	469222	678307	359200	178310	451700	146175	343204	138875	176111	151747	128305	396932	116320	57652.4	108902	103738	421396	266904	76644.4	266193	201542	264728	64	146110	386050
883200	324994	529293	710813	525113	574228	628053	488649	616972	591317	70770	711398	495252	404492	435264	516004	469401	676717	358366	177240	452623	146321	342599	140750	175974	151503	127632	392522	116240	57651.3	108372	102518	418148	266093	76135.2	264755	201430	262873	60.4	147208	387672
884400	323524	530745	701598	527701	577965	625228	481930	612634	592920	69068.8	719649	495425	403244	436961	515318	469965	680758	359217	176172	454858	145951	343355	143156	175465	151196	126867	388405	115508	57016.8	107922	102002	417259	266188	75532.4	262913	200555	260816	51.2	147541	387177
885600	321977	532278	693276	530401	581138	627742	477809	610175	595243	66708.8	722416	495032	400704	437130	517322	470929	682678	360421	175481	454160	145863	344509	144712	174522	149923	125486	382961	114880	56751.2	107264	100570	414816	265100	75514	260695	200522	258252	54.8	148059	386322
886800	321740	535460	687113	533081	583728	627503	476342	608801	598573	64460.8	727370	495296	397930	437424	518044	472510	683669	359948	173871	455157	146259	344443	146119	174802	149946	124635	378455	113952	56185.4	106950	99658.8	413930	264980	74384.4	258680	200988	256176	47.5	147644	385509
888000	320480	538242	678429	535448	585589	624989	474641	607034	600715	62740.8	731984	495545	394915	438029	520100	474150	684349	359277	172602	455584	146501	345235	146449	174478	149229	124076	373932	113407	55489.2	106179	98930.4	409426	264641	74022	257846	200682	254644	52.9167	148560	384202
889200	318330	545300	666874	536827	589024	623472	477063	600977	605741	61081.2	737074	495120	394696	438973	522429	475222	685386	360267	171301	457728	146502	345885	147631	174299	148691	123093	369781	112742	55568.8	105166	97925.8	404248	263462	73157.5	256155	200472	252123	57.6	148137	382994
890400	318118	547527	659463	537636	591458	619374	478266	598256	608706	58851.2	738395	495896	394650	439826	528628	478122	688442	359763	170689	458902	146094	346128	148542	173246	147924	122034	366174	112943	55032	104323	96942.4	399675	262414	72492	252569	199470	249459	50.4	147180	383249
891600	316436	550771	652071	540357	594127	616836	478033	597710	613312	57681.6	738225	495966	393678	440528	534711	479733	691523	360418	169341	459549	146016	346756	149860	172364	147584	121358	362233	112801	54228	104120	96683.3	396620	261196	71934.4	250119	198333	247444	57.0833	146270	380315
892800	316592	555587	643425	541627	597922	615862	479089	597383	616931	56124	737977	497830	392343	441780	539791	482266	695195	359806	168251	460330	146610	347296	149968	171175	147215	121074	356986	112712	53594.8	103890	95893.6	392298	259618	71029.2	247966	196557	245381	66.25	144834	378423
894000	314318	559418	637326	543193	598654	615502	483292	598735	622897	54036.8	738095	498442	390998	442452	549295	486104	698383	360854	167215	460750	146662	348000	150794	170717	146546	120512	352463	112036	52902	103062	95148.3	389560	258486	70300.8	244724	195564	242338	54	144002	375276
895200	314230	564087	630569	543736	602346	614581	490934	597684	628899	52405.4	738553	499002	390344	443102	557403	488082	703689	359235	166166	461254	146824	349246	150310	170175	146350	120040	348265	112126	52342.1	102393	94282.1	387045	257856	70093.2	243395	194783	240500	60.4167	142531	373499
896400	311770	568235	622628	544947	604215	613879	506628	595824	632579	50464.8	735642	499788	388616	444232	568100	489438	711640	359688	165522	461781	147316	349372	150454	168883	146589	119758	344116	111576	51971.6	101706	93552.4	382490	256066	69459.6	241314	193075	238836	50.4	140548	369768
897600	312492	571975	613044	545177	607937	612315	513854	597921	638068	49148.4	735248	500128	387707	445395	579440	494372	721397	357892	164602	462158	146674	348953	150658	168166	145468	119455	340621	111799	51600.4	101029	92350.8	377064	254746	68926.4	238373	191539	237165	49.6	139651	366832
898800	311374	571722	605919	547822	610838	612415	522196	600906	642646	47950.4	733799	500242	388860	447355	591360	495297	728800	357813	163662	462573	147435	349576	151717	166802	145372	119836	336620	111567	51098.8	101020	91862.8	372074	253225	68058.8	236581	189616	235118	59.6	137595	363573
900000	311044	573253	599441	548334	612516	612751	529875	604519	647425	46441.6	728848	499529	389936	448425	602456	498491	736108	356418	162374	462607	147181	349656	150680	166017	145203	119328	334247	111802	50596.7	100132	91213.2	367074	251401	67662.4	233660	187413	233084	58.8	135279	361040
901200	310203	575973	594564	549022	616294	613295	535310	606809	654353	45591.7	727472	499346	390318	450077	612798	498817	746290	356390	161504	463776	146753	347840	150614	165067	144646	119802	331526	112036	49797.2	99628.8	90418.8	364097	249443	67141.6	230327	185902	229527	52.8	132662	357548
902400	309435	579859	591365	549406	616698	615058	541850	610565	0	43808.3	723029	499152	391397	452503	623661	500218	755927	356543	161251	465613	146377	347211	149441	164028	144345	120027	328795	112588	49009.2	99279.6	90071.6	360723	249123	66078.4	228208	183401	227719	57.6	130327	353054
903600	309374	583200	587292	551000	619103	617693	551102	611920	665718	42452.4	718186	498593	389748	454048	636284	501468	766468	356288	160241	467306	146512	347682	148544	163105	144084	120317	326996	112364	48878.4	98332.1	89488	358444	247628	66010	225249	181421	225980	59.2	127244	349055
904800	309955	587174	583457	553151	620323	621630	554742	612794	671906	41334.8	715192	497306	389296	456414	646508	499706	777295	356229	159482	467678	146259	346351	147693	161589	143779	120565	325440	111919	48064.8	97592	89231.2	355458	246029	65395.6	222760	179035	225018	65.2	125470	345086
906000	309826	589156	579207	553881	622862	624158	557634	615265	677275	39640.4	711684	496918	390324	458380	654960	497753	797158	353622	158282	468585	145902	346564	146751	160652	143517	121194	324195	112458	47564	97072	87720	350940	244327	65312.4	220263	177840	224037	61.2	122843	341224
907200	309410	590868	576158	554213	622719	624811	560985	619511	683961	38273.3	706702	496153	391322	459227	664747	498924	806724	353326	157274	469735	145797	346476	145412	159740	142981	122013	323586	112113	47115.6	96036.4	87557.9	346106	243386	64303.6	217114	175002	223846	53.75	120357	337659
908400	309784	595227	574444	555222	623744	627272	564906	623758	691356	37855.6	703367	493146	392772	459989	674072	498546	816734	354291	156706	471200	144963	346477	143307	158478	142998	122152	322208	112246	46830.4	95198.8	87319.6	342588	241164	64170.4	214452	172652	222883	62.9167	118442	334605
909600	309950	597371	572789	555758	624809	632090	569278	624768	695984	36294.4	699663	491299	393400	459990	682293	499676	827533	352954	155587	472587	144718	344889	141435	157007	142242	122730	320313	113090	46218.8	94244	86422.8	339010	239239	63761.2	212378	169566	222510	69.6	115630	331296
910800	310642	599378	572527	555357	625653	636841	570119	622363	702347	35178.3	694341	490381	392449	460830	687009	495556	833556	353482	154671	473148	143754	344188	139632	155758	142121	123012	319109	112599	45699.6	94527.6	86340.8	336144	238586	63355.4	208828	166836	221254	60.4	112847	328523
912000	310595	599309	572211	556100	623135	641220	571468	626453	707084	34194.4	690688	493465	391575	460657	693657	495283	838450	352888	154173	474280	143276	343545	137038	153558	141463	123176	316861	113451	45325	93496.4	85765.8	333834	236167	63070.8	205874	165103	221336	53.6	110623	323950
913200	310750	600953	573114	555971	625286	645351	568466	628071	711403	32682	689108	484845	390698	461232	695995	491986	845012	351828	153308	476625	142138	342854	134841	152497	141134	123658	315570	113114	44722.4	92953.2	84822.1	334367	235441	62694.4	203650	162788	220814	50.4	107892	320909
914400	311468	600740	573186	555208	623786	650608	566174	631527	715312	31528.8	684950	483913	390472	459804	699238	489925	845684	353579	152312	477901	141705	342464	132579	150709	140677	124069	314431	112836	44395.2	91990.4	84016.7	332572	233770	62350.8	200277	160606	221367	56.4	105571	317867
915600	312075	601221	575029	554636	623485	654949	563745	632693	720040	30499.6	681073	482303	389322	457852	700523	486257	855241	354666	152303	477710	140669	341800	129756	149244	140395	124046	314265	113338	44067.2	91190	83356	328702	232772	62089.2	198197	158583	221331	48	103825	314918
916800	313109	600434	577436	552946	622658	658841	564450	631468	721365	29734	678835	478388	389406	456850	704738	484312	858147	355540	151094	479803	139519	340924	127686	148130	140227	124439	312715	112988	43688.4	90346.8	82691.3	324864	231218	61988.8	195098	156765	221433	65.2	101983	312388
918000	312807	597997	579430	550914	621790	664755	562637	628136	725314	28657.6	675504	476751	388588	454220	708165	481738	857245	356149	150365	479201	138252	341837	125528	147177	139801	124819	313005	113115	43290.8	89714.4	81887.6	321946	229695	61867.2	193022	155169	221700	50	100003	311142
919200	314174	599618	584911	548404	619771	670288	561364	628473	728122	27939.2	672804	473974	387973	450467	707477	478270	857459	354109	149639	479895	137348	341761	123362	146787	140077	124547	313750	113920	42969.2	89308.8	81670.8	318711	228124	61848	190478	153341	221913	65.2	98117.5	307842
920400	316102	598870	590810	544972	618880	678090	559325	628847	730818	26950	668730	472793	386997	448932	710396	475134	858434	354731	149322	480909	135978	340680	120486	145814	139449	124961	314339	113813	42679.6	88641.2	80452.9	317298	227215	61550	187381	151908	221531	50.4	96154.2	304855
921600	316819	597678	597192	542986	616339	683843	559346	627974	731844	26332.5	664734	471418	384695	445486	709357	473046	858775	356532	148762	481866	135216	339494	117907	145334	139250	124801	314868	114239	42374	88173.2	80055	315959	226081	61381.6	185208	150640	221075	56	94623.3	303351
922800	318067	595114	605162	540516	615072	690212	554690	630163	734406	25095.8	659682	469714	382287	443230	709078	470100	856812	356800	148288	481860	133841	338956	115033	144835	138897	124617	313783	114168	41981.2	87448	79286	315795	224612	61551.6	182312	149880	220114	54.4	92732.5	300662
924000	318771	594458	612456	539805	611665	695892	550565	627070	736250	24118.3	655261	470137	380374	441077	709420	468046	853425	357696	148310	483399	132689	338192	111899	144310	138709	124672	314199	113766	41677.5	86961.2	78512.8	316111	223608	61146.4	179834	148422	220348	54.4	91723.6	298886
925200	320914	591756	619620	537842	609221	699673	548368	623434	736344	23322.8	653143	465325	377907	436938	709225	466288	846297	357059	148054	483612	131883	337454	109358	143675	138225	124145	314250	113345	41106.4	86278.4	77835.6	312646	222010	61036.4	177665	147749	219838	44	90725.6	296435
926400	322052	589693	628608	534421	608017	702722	548126	622511	736195	22650.8	650064	464055	376260	434342	711464	464264	839919	358086	147693	484186	130485	336246	107294	143522	138006	123522	315509	113077	40952.8	85364	77347.9	310000	219581	61210.4	175032	146737	219593	69.6	89717.1	295276
927600	323241	587794	638948	531242	603095	706898	547908	621616	733259	21976.3	647680	462649	376238	429306	711982	461498	832878	359038	147363	484807	129807	335125	105517	143258	137893	123040	316116	112890	40795.2	84854.8	76854.2	308776	218684	61219.6	172764	146450	218647	59.2	88876.4	295266
928800	325434	587523	649776	528692	601416	712407	547426	621777	732176	21228.3	642918	460478	374651	426765	712054	461145	821829	360387	148374	485571	128581	335026	103470	143057	137771	122417	317480	113154	40233.2	84539.2	76122.1	308634	217217	61057.9	170425	145299	217500	55.2	87307.6	293898
930000	326119	584194	662366	526083	598009	716351	547946	619685	729283	20530.4	641770	459473	372340	423436	713056	459366	812559	359778	148680	487120	127429	333939	101520	142912	137953	121662	316924	112757	39788	83686.3	75375.2	308570	216158	60666.7	168250	145107	215820	60	86896	292179
931200	326200	579096	671460	525199	595420	718280	549225	618574	728877	19803.2	639780	457727	370471	420720	715476	456847	804882	361514	148538	487638	126830	332659	99838	142667	137566	120929	317447	112329	39761.6	83134.8	74977.1	309309	215062	60761.6	165670	145088	214569	61.6	86315.6	291905
932400	326175	574413	684282	522049	591582	719664	553121	617129	724940	19164.8	637571	455770	367404	416953	717448	454829	795212	360976	149400	487508	126096	332009	97980.4	142116	137067	120400	317145	111977	39247.6	82487.2	74277.6	310459	214176	60624.8	163682	145034	213065	56.4	85440	290484
933600	327776	571058	695241	519238	589339	720432	550874	612372	720560	18493.6	636298	454225	365189	414620	722110	453658	789609	361795	149630	487529	125532	331868	96733.6	142311	136713	119551	317344	110971	38945.6	81920.8	73417.5	309855	212963	61030.8	161087	144631	211900	63.6	85186.4	290292
934800	327232	565769	705827	516785	586039	719720	549855	612265	717082	17940	634937	453010	362460	413282	727792	452654	780069	361466	149805	488555	124528	331170	95597.5	142120	136322	118982	317362	110374	38651.2	81377.2	72697.5	309223	212354	60483.3	159248	145814	210576	52.4	84906	290431
936000	328276	560348	716294	513545	582705	720150	550737	610605	713713	17337.2	634714	450948	360873	411162	730360	451813	773128	359720	149666	486969	123264	330213	94627.2	141889	136491	118251	318417	109845	38370.8	81014	71768.8	307802	210833	60496.4	157359	145258	209425	59.6	85087.9	289928
937200	328251	556362	726407	510468	579365	721300	553166	610070	710046	17119.2	631796	449257	358507	408420	732095	451046	764638	360629	149604	486577	122376	329268	93476.8	141438	136366	117470	317744	109115	38098	80356	70952.8	307079	209449	60422.8	155340	145680	207738	64.5833	84514.2	291114
938400	329428	551355	735612	507645	577065	719805	554475	608508	706493	16590.8	632478	447604	356588	405250	734376	449900	760045	360912	150266	486683	121603	327938	92739.6	141319	136458	116532	318905	108928	37627.2	79675.6	70473.2	307276	208409	59943.6	152462	146151	205713	59.6	84758	291528
939600	328760	545832	744425	506472	572651	720540	554968	606341	702519	16092.1	633294	445886	353564	404735	734993	450039	749897	361644	150191	486323	120728	326604	91744	140896	136148	115588	318632	108307	37686.8	78948.8	69981.2	308144	207010	60270.8	150174	146083	203786	61.6	84713.2	290632
940800	328277	542980	753194	503086	568174	718509	556808	601267	696859	15254.8	634798	444328	349868	403496	736088	449812	740946	361760	150927	486398	120204	325893	91004.8	141309	135796	114674	317546	107670	37413.8	78700.4	69366.4	308913	205900	59936	147890	146890	200987	53.6	84879.2	289878
942000	328049	538377	761186	501078	564010	718687	556384	599055	693143	14838	635920	444192	347466	402623	737840	450600	733104	359708	151570	485655	119539	325183	90440	142000	135598	113476	315843	106741	37342.4	78267.2	68329.2	308566	205223	60455.2	146061	147244	198600	55.2	85106.8	289356
943200	328201	535076	767454	499930	561188	717263	559001	597656	688096	14086	637304	443809	344550	400638	736369	451647	726490	358928	151986	485491	119351	323916	90525.2	142095	135217	112686	314987	105819	37174.4	77533.2	67703.6	310758	204919	60264.4	144369	148412	196673	54.1667	85717.6	288750
944400	326990	529836	773243	496551	558741	714194	556417	596841	683150	13603.2	638146	441978	341304	400006	734099	451523	720360	357520	152390	484233	118910	323710	90502.4	142150	134970	111749	313203	104740	36930.4	76927.6	66751.6	310598	204263	59715.6	142793	149274	195214	65.2	85871.2	288006
945600	325233	527089	778263	493260	555210	713924	554255	595084	678706	13366.4	639665	440976	339564	399460	732509	452595	712965	356742	152379	482560	118502	323879	91390	142498	134423	110715	312438	103755	36827.2	76215.8	66177.6	308649	202752	59938	140474	149938	194027	60.4	86301.6	288741
946800	324549	523316	781942	491623	551864	711500	554393	592647	675143	12920.8	642529	438796	338157	399826	731157	452052	707125	355039	152301	481219	118281	323179	91946.8	142911	134225	110063	312783	103576	36534.8	75707.6	65736.3	307094	202245	59435.6	139340	150493	192936	55.6	86976.8	289182
948000	323655	519919	785743	488694	548526	708142	553077	589003	669995	12926	645185	437573	334655	399398	729424	452827	701189	351850	152183	479679	117646	323489	92799.2	143352	133998	109152	311295	102896	36156.7	75334	64804	306724	201074	59098.4	136856	151572	191769	65.2	86840.8	289101
949200	322038	515048	789564	486762	544405	705866	552152	583316	667021	12498	648190	436926	334982	400893	725350	452610	694461	351125	152285	478628	116955	322805	92241.2	143958	133960	108258	311232	102154	36376.8	74945.6	64091.2	306353	200236	58614.8	135171	151994	190822	60.4	87105.2	289027
950400	320626	510867	793901	485034	542041	701379	550481	579499	664530	11975	652583	435109	332740	401645	724342	452976	691713	350299	151660	477348	116954	322118	93326	143749	133706	107190	309902	101796	35798.8	74360.4	63719.2	305395	200126	58766.8	133899	153115	188923	60	87210.4	289188
951600	319535	506948	796567	482923	539888	698678	547549	577894	661745	11576.4	656097	433213	329368	403053	718280	454264	688901	349392	151730	475457	116241	320312	94140.8	142958	131714	105244	304008	98224.4	34751.3	70980.4	61071.2	290647	192315	56165.2	125479	145753	178024	65.6	82492	273114
952800	322313	505639	771935	490930	544283	670204	558028	550976	666098	10014	648666	440751	310243	410896	719086	464901	700082	355170	148193	463779	109652	296622	92164	134913	124192	98170.4	280123	88960	31974.8	62361.2	55181.6	259170	178137	50246	113861	131073	163686	65.6	76156.4	253006
954000	323271	500417	750574	491564	542280	645135	548040	528599	660383	9036.8	634199	437383	304496	410199	713464	462866	686864	352887	145831	459966	102293	276308	87792.8	126828	117030	91109.2	262268	82973.2	29288	57151.3	50439.6	242275	167538	46172.5	104276	122257	153274	55.8333	73044	239427
955200	321768	499325	747301	491903	543905	633818	538883	520964	653413	8382.4	625803	435586	305391	412368	710020	466415	679276	352285	145511	463142	96326.4	263618	84422.4	121355	111690	85690.8	251296	77962.6	27377.6	53984.4	47428.3	227804	159684	43159.2	96990.8	115473	145453	69.1667	70272.4	231248
956400	322348	495290	745895	491534	544098	628803	536135	519351	649786	8144	624906	435233	304262	411315	703822	469928	667789	353066	145242	464241	92218.3	255858	82980.4	117895	108389	81951.2	243479	74138.4	25476.4	51350.8	44350	218031	155263	41029.2	91339.6	110791	140034	65.6	67437.2	226698
957600	320424	490284	745317	491482	546704	628843	533305	519563	648411	7473.6	628753	435851	302446	410994	696995	471269	661154	353304	145092	464340	89379.2	252037	82767.1	116549	105860	79553.3	239549	71618	24104.8	49064.4	42282.5	212603	152597	39332	87995.4	107848	136714	73.2	65536.3	224924
958800	317330	482126	742364	487861	544644	628271	524780	519093	644095	7105.6	631574	435043	301988	411220	688480	471930	655125	354575	143983	463641	88767.2	249509	83016.8	117392	105923	79848.4	242734	72649.6	23727.5	49544	41704.8	216595	155679	39352.4	89911.6	114081	144207	63.6	68135.8	240598
960000	319427	481072	770537	485764	544817	647782	526682	548271	651346	7641.25	663230	436289	324114	421035	699207	474140	655161	356121	150825	474900	96995.6	275790	88695	128121	114003	95638.4	264514	81188.4	25867.5	55197.6	45082	241449	168660	43493.8	98133.6	127136	155710	61.6	74035.6	258607
961200	314875	473848	789400	475561	538553	667428	525620	560420	644640	7703.75	684702	431476	327582	419710	694077	471900	650119	352455	150904	469746	101347	289246	92278.8	133867	116706	104116	271621	85134.6	27150	57847.1	47331.6	251847	173790	46560	101683	135227	160490	63.75	78025.6	265496
962400	308557	462211	786640	465554	527427	667025	515592	554761	631530	7506	685964	421819	324143	409012	680044	462185	634412	345958	148666	458467	104016	297137	96018.4	137899	118893	108669	274343	87393.8	28280	58930.4	49213.2	258472	176025	48179.2	103892	140048	162769	51.6667	79998.8	269071
963600	301994	451452	775899	454545	514274	654950	501743	543033	620263	7317.2	682467	411134	318415	399100	666121	451012	620820	338496	145606	449274	107161	305209	99754.8	140850	120713	110965	277259	88633.2	28916	60152.8	50202.4	263362	178514	48857.2	105712	144410	164914	69.2	81594	271380
964800	294374	440066	763266	446096	503186	639522	491146	532233	607814	7099.6	672411	400708	312827	393288	655288	443984	611446	331419	143048	439212	109873	312306	102546	143218	122435	111942	281526	90083.8	29884.8	61296	51067.1	266648	180320	50022	107118	148628	167752	52.8	83193.8	275948
966000	288413	431768	751065	437057	493632	625923	481282	523040	597181	7062.92	664585	392328	307388	387865	645669	437919	603930	326148	140505	431670	112503	317218	105676	145404	123574	112574	284402	91964.8	30571.6	62168.4	51725.8	270047	182914	51057.2	108774	152103	170685	64.5833	84729.2	279654
967200	283148	425110	738257	431150	486690	611332	475402	514844	586160	7255.2	658907	387698	303517	383634	637848	433554	596698	321129	138267	426446	115271	324202	107615	147989	125428	111920	287760	94150.8	31302	62869.2	52468.8	270915	185738	51647.5	109879	154427	172562	71.2	86107.2	283352
968400	280416	419748	726282	425853	481740	596130	471029	505192	579292	7140	652742	384270	300026	380901	634174	431341	589440	316976	135893	421667	117989	329186	110166	149680	126591	111646	291373	95736.4	31532.8	63353.6	52488.3	272215	188090	52583.6	110968	155720	174381	57.6	87372	286266
969600	277086	414657	714312	423980	477814	583985	467136	499808	570971	6987.6	646033	381436	296513	378318	629121	426944	585330	314802	134221	417818	120536	333225	112343	150413	127038	111970	293836	97000.8	32154.4	63752.8	52820.4	274151	189683	52820	110598	156701	176756	59.2	87213.3	288420
970800	274637	410423	703514	422532	475233	571688	467810	494515	564851	6660.4	642662	378950	293618	376952	627956	426332	581806	312908	132147	414890	122168	335248	114848	150713	127974	111577	295378	98060.8	32096	63530	52926	274553	191662	52587.1	110642	157161	178352	69.6	87995.6	291167
972000	272451	407958	693454	420788	474321	562442	468588	489841	559077	6645.2	643368	376987	291041	374377	628566	425462	578829	311481	130764	413455	124496	337107	117323	151842	128658	111683	296347	99245.6	32216.3	63452.8	53006.4	275521	192916	52625.6	110344	156982	179504	56.25	87500.4	292210
973200	270920	405745	685179	420840	474171	553248	468846	488061	553114	6440.8	642017	375516	289568	374931	629952	423946	577461	311080	129114	411604	125696	338403	118459	152062	128420	111762	296136	100123	32110.4	63403.6	52746	276311	194542	52772	110040	157403	180281	62.0833	87373.2	293038
974400	268962	405409	674374	419306	475011	548990	472490	487099	549096	6345.83	640739	374710	288402	373908	629169	422600	577717	310939	127636	409445	126869	338665	120406	152258	128720	111931	296869	100058	32127.6	63216.4	52500.4	275656	195079	52810.8	109835	157186	181038	61.6	86942.1	292475
975600	268251	405101	666001	418976	476633	539815	474717	486631	544802	6227.5	637191	375050	287737	373849	631465	421726	578633	309826	126995	408572	127400	339585	122076	152854	128513	112041	295032	100872	32392.5	62888.8	51874.8	273800	195486	52372.4	109551	156275	181878	56	86304.8	292447
976800	267659	403447	658046	417705	477806	533500	480765	485872	541334	6222.5	635637	378829	287543	375143	633334	421268	581878	307653	125759	407770	130294	339471	123627	152808	128561	112169	294182	101276	32276.8	62276	51505.8	271940	194913	51866.8	109005	154724	182110	61.2	86111.7	291937
978000	267108	404429	650922	417561	478803	527878	484924	484724	539477	6072.92	633384	374601	287883	375466	637342	420436	585630	307814	125298	405892	132590	338433	124147	152456	127673	112314	293131	101565	32054.4	61888.8	51037.1	270353	194927	51966.4	108182	154401	182338	56.25	84638.8	290466
979200	267575	404154	644460	418149	481157	523132	486746	485822	537507	5795.83	631747	373534	287687	376458	643110	418930	589053	306851	124078	407022	133554	337814	124844	152128	127553	112320	291770	101510	31895.2	61583.2	50896.3	269593	195229	51437.6	107525	153323	182284	54	84321.3	289807
980400	267748	405205	640154	418855	482014	519095	491968	486924	534636	5800.8	627858	374081	287826	377488	651809	417160	593179	307424	123544	405974	134694	337889	126169	151548	126954	112267	290533	102062	31550.8	61134.6	50181.6	269074	194654	51041.6	106115	152595	182098	52.4	83447.1	288274
981600	267990	405958	633534	420441	484195	515603	496582	489582	535756	5548.75	628223	372674	287145	380288	655532	416854	601093	307653	122183	406832	133864	337464	126686	150894	126113	111867	288805	102097	31233.6	60477.2	49644.6	268206	194181	50778.4	104925	151349	182764	67.6	83082	286256
982800	266867	407351	627435	419614	486451	512434	500011	492565	535391	5454.8	626047	373939	288154	381701	660180	415835	608912	307424	122065	407278	133970	337152	126612	150218	125519	112374	287563	102018	31231.2	59606.7	48940.8	265180	192607	50733.2	104296	150002	182338	64.5833	82086.4	284800
984000	267288	407891	621997	420853	489567	509358	505014	493606	535640	5391.6	623270	374818	289254	383848	663484	415620	616071	308655	121478	406743	132428	336723	126500	149201	124203	112280	286205	101999	30959.6	59388	48368.8	262747	191494	50412.8	102734	148816	181057	67.5	81217.2	283405
985200	267289	409832	616662	422523	493382	509343	509885	494067	536322	5320.83	621456	372566	291021	385826	665886	415104	623949	308665	120900	405628	131296	335915	126853	147926	122946	112930	285265	102328	30608.8	58697.9	47790.4	260132	190298	50116.4	101193	147160	180984	67.0833	80240.8	280886
986400	267993	410696	612617	425871	495394	508067	513052	495119	536992	5264.17	622096	373904	292061	387322	667041	413820	634808	310625	120696	405416	131158	334822	126964	147084	122291	111967	284475	102508	30285.4	57952.8	47350.4	257993	188946	49616	100273	145411	179961	60.8	79207.6	279099
987600	269297	412446	607641	427878	500222	507571	515500	492558	538829	5097.6	619408	374545	292867	390039	670458	413996	642614	311124	119599	405247	129344	334317	126965	145463	121439	112246	283344	102397	29872	57983.2	46936	256553	187698	49622	98287.2	143457	179688	55.6	77904.2	276432
988800	270236	416165	603897	430133	503622	508169	518132	495414	541713	4986.4	617973	374621	293871	392640	673454	412931	652220	313737	119703	405438	129191	335105	125836	143860	119815	111876	282314	101897	29484.8	57094.8	46188.8	256344	186270	49180.4	96786.3	141774	179094	67.5	76855.2	274475
990000	272336	418813	597396	433864	507896	507575	520148	496691	544125	4922.4	615520	375096	294607	394804	675170	411875	663598	314866	119059	406374	127383	334134	125406	142273	118810	111566	281949	101842	28898	56200	45295	252954	185160	48385.8	95559.2	139747	178382	56.6667	75375.2	271038
991200	273666	422150	591936	436668	511557	508640	521458	499032	547221	4822.5	614768	376748	296202	396919	678350	409513	674071	317453	118358	406222	126509	334248	124463	141151	117933	110861	280592	101589	28742	55292.9	44672.8	249422	183357	47947.9	93905.2	138230	177442	58.4	74299.6	268972
992400	276054	424924	590519	438808	514673	509041	524517	500605	548917	4790	613981	375398	297721	399177	679458	409960	683632	318489	118381	405411	125218	333262	123760	139946	117226	110614	280347	101919	28253.2	54476.4	44055.2	246745	181266	47418	92172.9	135785	176672	48.8	73550.8	266166
993600	278706	427636	588298	440829	517673	510870	528743	501820	553452	4807.5	613144	376686	299621	401865	681566	408965	693827	320721	117866	406428	124036	331565	122458	138602	115918	110430	278808	101103	27902.8	53767.9	43236	242564	179788	47401.2	90398	133942	176410	50.8	72616	262776
994800	281462	430217	586144	442142	521218	512668	529246	504085	556935	4716.4	612649	378395	300246	404138	684288	409005	702628	324420	117859	407176	122630	328807	121557	136826	114631	109794	277705	101095	27631.6	53346.3	43076.4	241417	178124	46780.8	88711.6	132238	174690	65.4167	71237.6	260406
996000	283302	432702	585837	444727	525262	516382	531435	503400	558998	4754.17	610827	378685	301277	406704	686139	408097	710614	325926	117639	408012	121408	327432	120097	135536	113773	109144	277804	101174	27271.6	52582	42445.6	239553	176480	46539.6	86736.8	130222	173476	57.2	69841.6	257361
997200	284872	435880	586505	446604	528482	518940	533169	503289	563508	4576	608178	379341	300995	409598	687925	409425	717029	329752	117940	409378	120170	327157	118699	134170	112172	108338	276828	100472	26797.6	52125.2	42001.6	238419	175479	46271.6	85503.2	128540	172182	55.6	68221.2	253843
998400	288012	439654	587142	449743	532297	520947	535452	505075	567020	4555.6	608549	380015	302468	410923	690712	408318	724856	333371	118499	409859	118517	325838	117680	132700	110487	107471	275040	100248	26626	51248.3	40944.4	236594	173436	46165.4	84148	126667	171153	65.6	67165.2	251441
999600	290155	440470	585798	450587	535146	523870	534815	507168	569577	4412.8	608690	381807	303189	413045	692771	408096	733154	334909	118112	411824	117192	323853	115906	130608	109641	106807	274318	100055	25873.2	50627.5	40533.2	233022	171578	45921.3	82607.6	125398	170690	64	66463.2	248395
1000800	291971	443534	585043	452860	538000	524501	538926	509642	573443	4331.2	608213	381332	305230	415870	693545	407753	742825	338378	117913	412681	115309	319702	114203	129480	108749	105750	272452	99598.4	25823.8	49782.8	39627.2	230248	170393	45830.4	80828.4	123737	169026	55.6	65197.6	245878
1002000	295270	446247	587322	453362	540892	526022	542710	513203	576802	4408.33	607522	382709	305488	417317	695498	407302	748946	341250	118828	415474	113929	316332	112925	128667	107631	105226	271262	99394	25326.4	49077.9	39528.8	226954	168505	45168.8	79364	122453	168234	58.8	64417.2	243349
1003200	297865	448156	589197	454221	543472	529150	546446	513327	579102	4434	607290	383970	306578	420405	697674	408392	752947	344598	119255	416702	112571	313321	111295	127318	107463	104032	268138	99256.8	25364	48622.9	38656.8	224961	166543	45044	77782	120837	167959	57.6	63149.2	240147
1004400	301308	450370	592426	455042	547335	532264	549525	511431	582300	4374.8	606317	386448	307078	423087	697400	407357	758257	347599	119162	418802	111082	309260	109883	125689	105841	103189	266794	99190.4	24697.2	47870.4	38198.4	222760	164400	44522	76231.6	119574	165874	66.8	62350.8	237297
1005600	304044	451265	596239	455196	551095	534111	554063	511249	583778	4277.2	605620	388260	307140	425536	700774	408113	761108	349901	119503	420320	110065	305026	107402	124177	104817	102136	265851	98498.3	24617.6	47331.6	37614.8	221721	163178	44695.2	74412.8	118370	164294	61.2	61391.6	234628
1006800	307424	453241	599227	457165	554418	536044	559800	512855	583646	4222.5	605905	389798	307524	427468	700666	408059	765057	353743	120003	423239	108722	301172	105274	122368	103721	101204	263996	98108	24436.7	47066.4	36984	220774	161868	44232.8	73038.4	117440	162713	57.2	60475	232854
1008000	311104	453765	600470	457232	558422	537356	563917	515653	586437	4188.8	605488	390581	307358	428578	698590	407516	766647	357261	120955	425893	107066	298484	103459	121264	102962	100437	261721	97314.8	24004.4	46180	36582.1	218867	161015	43928.8	71685	116293	161104	54.8	59715	230622
1009200	312996	453837	602474	457669	559458	537466	570115	516183	586375	4047.6	607165	391418	307562	429816	700534	408047	768876	359640	121385	427729	105692	294789	101148	119762	102412	99733.2	260335	96900.8	23706.8	45418.8	35700.4	215798	159096	43530	70459.6	115507	159791	62.9167	59484.4	227234
1010400	316272	455588	605067	458332	563235	538259	575861	517381	586917	4012	610218	396090	306939	430232	697944	408758	770549	363836	121628	429393	104734	290935	99424.4	118709	101554	98027.9	258526	96276.8	23572.5	45085.6	35322.8	213039	157636	43552.4	69117.6	114514	159360	66.6667	58522	225110
1011600	319440	456050	608296	457788	564400	539574	581686	513789	586844	3997.08	611268	397106	308503	429878	698320	407960	771533	364836	121803	431934	103604	288594	97591.3	117333	100552	97188.3	257334	95918.4	23317.5	44494.4	34557.6	211295	155898	42950.8	67792.4	113473	158065	57.6	58239.6	223091
1012800	321429	457850	611733	457406	566236	539929	588659	512936	587450	3938.4	610792	399456	308304	430796	697956	408644	774520	368109	122615	434524	102580	286636	96392.9	116342	100190	96160	255762	95507.2	22987.5	43910.4	33917.6	209922	154481	42714	66438.8	112854	156269	60.4167	57450	220588
1014000	322865	457715	613384	457766	567922	537686	591192	512814	586862	3887.2	612856	399066	307831	431549	696610	409605	771890	369840	122666	436225	101313	285400	94167.6	114729	99603.6	95550.8	253858	94485.6	22782.4	43726.4	33677.2	208522	152738	42847.1	64727.2	112006	154769	55.2	56832	218883
1015200	326714	458066	616392	456552	569812	538957	594945	512732	585933	3883.75	613454	400512	308152	432373	695059	408834	770500	371378	123092	436764	100233	284458	92858.8	113442	99151.7	94382.8	252840	94125.2	22876.3	43401.2	33128.8	207813	151766	42538.8	63792	110978	154021	53.6	56310.8	216338
1016400	329155	460356	619387	456710	569569	537964	597764	513078	585666	3837.08	615394	401539	307882	432334	692917	410700	769249	375308	123159	439426	99864.8	282813	91155	112514	98294.4	93571.7	251178	93068.8	22554.4	42585.8	32616.4	207153	150449	42189.2	62482	110574	152856	50	56068.8	215330
1017600	330513	459551	620272	457292	570655	537104	600829	514603	584927	3808	618056	404046	307421	430748	688845	409934	769175	376628	123341	441108	98752.5	282129	89159.6	111243	97723.6	92526.4	250690	92630.4	22569.6	42069.6	31866.8	205800	149380	42224	61551.7	110620	151690	51.6667	55942	213508
1018800	330708	460748	622379	456334	569956	535529	601750	514578	582479	3708	622398	405461	306496	429751	684626	409320	770016	377355	123923	443508	98268.3	281304	87191.2	110590	97117.9	91606	248062	91418.3	22225.6	41841.2	31644.6	204048	147662	41699.2	60389.2	110496	150801	55.6	55836.8	212337
1020000	330868	460698	622930	457148	570217	534368	605280	514046	581191	3829.17	623809	405954	306896	429901	681789	409290	770057	380042	123648	443121	97668.8	281175	86180.4	109636	96772.5	90875.6	247203	91157.5	22204	41401.2	30921.3	202291	146759	41580.8	59392	110539	149618	56.8	55488.4	211122
1021200	331936	461144	623153	455226	569118	533679	606228	511920	579482	3805.2	627904	407395	307415	428584	678228	409204	769354	380576	123219	443824	97154.4	280117	85270	108954	96456.8	89919.2	245158	90232.5	22129.6	40997.2	30807.9	200779	145615	41484.8	58362.9	110300	149267	62.8	55350	209846
1022400	331130	460413	623508	454158	566503	531185	606804	507558	577350	3873.75	630265	408147	307075	428145	675571	409403	769791	381080	123537	443969	96374.4	279842	84434.2	107928	96172	89207.2	244433	89516.8	21865.2	40739.6	30220.4	200348	144178	41177.9	57112	110322	148162	64.5833	55175.2	208806
1023600	329567	461732	624378	452946	565980	527952	607455	507120	575859	3773.6	635255	409475	306062	427356	670207	409413	769641	382505	122953	444126	96263.2	279480	83330.4	106966	96030.8	88744.4	243879	89303.8	21793.2	40462.8	29627.2	199185	143252	41090.8	56237.6	110475	146734	58.4	55344.2	207868
1024800	328995	461660	625677	451618	564636	525935	608209	506842	574887	3821.6	638492	410400	304763	427236	665264	409975	767520	383600	123364	444219	96037.2	279836	82606.4	106718	95305.4	88305.6	242433	88501.3	21675.6	40137.6	29263.2	198997	142637	40829.2	55202.9	110516	146255	54.4	54877.9	206834
1026000	328216	460880	624479	451262	564100	521708	609864	506093	573808	3650.83	641415	410593	304314	425228	662005	412992	767120	384192	123088	443832	95202.8	280064	82009.2	105964	95011.2	87304.8	240933	87093.3	21508.8	39498.8	28862.4	198354	141584	40520	54120	110394	144960	58.4	54891.7	206460
1027200	327269	459662	623273	452514	563510	518063	608823	505292	573399	3639.2	649252	411423	303264	425519	658840	414723	764962	384622	122323	443300	95404.4	280400	81565.6	105765	94837.6	86784.2	240035	86821.3	21454	39258	28274.8	196761	140746	40226.7	53699.2	110966	144613	64	55216.8	205290
1028400	326084	459829	621626	451367	560803	514773	609101	504588	572383	3648.4	654389	411722	303056	424191	652648	415164	764008	384074	122291	443190	95613.6	280235	81248.8	105089	95029.2	86224	238546	86858	21371.3	39068.8	27949.6	194922	140024	40228.8	52870.4	111084	144143	57.2	55435	205897
1029600	324014	458911	620450	451206	559076	511057	607714	502946	571450	3720	656895	412436	303478	423292	648807	414368	761845	384230	121720	441841	95602.4	280198	82079.6	105005	94347.2	86158.4	237080	86469.2	21197.2	38665.6	27378.8	194114	139624	39916.4	51549.6	111570	142922	56.4	55534.8	205295
1030800	323012	458984	618475	450425	557814	507229	603370	500495	569605	3606.67	659448	413082	303062	422776	642719	414164	758417	384658	121209	440640	95627.9	280066	81676.8	105026	94473.2	85365.2	236020	86058.8	21116	38626.4	27114.4	193313	139027	39850	50841.7	111397	142152	48	55771.6	203597
1032000	321608	458767	616125	451164	555812	503372	601401	496475	568828	3590	662784	412312	301214	422194	638090	412835	754278	385358	120729	439325	95801.6	279507	82099.6	104844	94346.8	84747.5	235031	85518.4	21068.8	37918.4	27003.2	192928	138589	39708.4	50224.8	111930	141318	68.4	55810	204260
1033200	320371	458009	612828	450872	555010	498910	598312	491058	567035	3599.2	665220	411117	300476	421230	633536	412460	749614	385110	120248	437562	96892.4	280483	82417.5	104704	94515.6	84127.2	234096	84944.6	21005.2	37947.6	26602.5	192414	137760	39620.4	49560	112656	140472	58.3333	55979.6	204610
1034400	317900	456395	609196	450567	552804	494748	596259	489312	565096	3499.17	666810	410179	298953	420428	627211	411484	743491	384659	119458	435749	97022.9	280720	83381.2	104988	93923.8	83818.4	232878	84947.1	20991.6	37915.2	26153.2	192022	137907	39610.8	49191.7	113407	140052	59.5833	56040.8	204534
1035600	315235	455058	604468	448836	549185	489535	592949	488242	564488	3557.2	668723	409489	297416	418945	622373	409898	740589	383392	119363	434454	97727.2	280977	84338	105314	94068.8	83948.4	232780	84310.8	20978.4	37215	25634	191306	137103	39430.8	48324.8	114575	139970	48.4	56546	204308
1036800	312670	453401	600142	449323	545691	484731	589961	486312	560103	3466.8	670222	408369	296687	419117	617095	407216	736770	381286	118196	431566	97999.6	280965	85274.4	106062	94035.4	83978.4	232709	84377.2	20947.2	37314.4	25151.2	188947	136793	39141.6	47510.8	114285	139766	70	57035.2	205081
1038000	310347	451319	595615	448358	542614	478848	585598	482058	556590	3506.4	670280	406252	295493	417085	610328	407004	735635	379799	117954	428770	98428.8	280293	86166.8	106964	94232.8	84205	232640	84036.4	20976.7	37051.2	24874.4	187654	136710	38770	46940.8	114708	139179	51.6	57188.3	205002
1039200	307584	450019	591096	447848	539889	473715	581749	478972	553333	3569.2	670826	405135	294320	415407	605692	404622	730596	378388	116952	425940	98759.2	279734	87709.2	107565	94455.2	83970	233424	84023.2	21014.4	36889.2	24769.2	187213	136521	38688.4	46379.2	114489	138618	64	57179.2	205354
1040400	304518	449168	586218	444853	536249	468299	576350	474621	550254	3405	668838	402696	293353	414118	600606	402547	724890	376172	115942	422706	99830.8	279324	88854	108279	94706	84131.2	233046	83838.4	21007.2	36832.4	24430.8	186714	136110	38528.4	45799.2	115039	138444	56.6667	57214.4	206046
1041600	301296	446808	582245	443508	532591	463653	570879	469013	545381	3399.2	667683	400592	290090	412356	595585	400333	718327	374216	114814	419199	100251	280221	90714.8	109293	94752.4	84178	233386	83800.8	20930.8	36696.4	24013.6	186440	136724	38205.6	45357.2	115416	138077	59.6	57493.3	206360
1042800	298197	445986	575252	440953	528725	458007	567743	464376	541073	3337.6	665085	397339	289240	410597	590880	398171	714717	372189	113930	416298	100742	280923	92320.4	110705	94980.8	83844.4	233264	84142.8	20935.8	36194.4	23640.4	185706	137170	38290.4	44942.4	115978	138176	59.6	57326.4	207540
1044000	295883	442850	568819	438532	524500	452139	564364	462154	537207	3269.58	661274	393832	286747	407713	584641	396470	710016	368571	112570	412664	101118	281012	93986.4	111838	94889.2	83692	233044	83785.4	20872.8	35761.6	23462.5	183977	136906	38283.6	44611.3	116690	138076	63.2	57199.2	207730
1045200	293029	441534	561131	435694	518585	445929	560814	459753	532425	3241.6	657523	391288	286022	404480	581522	394588	705446	366963	111708	409054	101413	281051	95279.2	112950	95197.5	84030.8	234106	84006.4	21061.7	35671.6	23099.2	182683	136952	37836.4	44250	116409	138165	56	57713.3	208570
1046400	290046	438548	554396	433065	515568	439418	558601	456510	527008	3256	652447	388202	284545	400853	578676	392913	699736	363838	110373	405328	101820	281265	98075.8	113773	95227.2	84092.1	234783	84347.6	21119.2	35577.9	22862	181174	136892	37734.6	44242	115526	137893	56.4	57831.6	209889
1047600	288056	436059	548808	429281	509038	432464	556354	451890	521839	3249.2	648524	385476	282528	399135	575531	390574	696003	360045	109392	401875	102119	280958	99680	115068	95540.8	84730	235110	84578	21238.4	35193.6	22924.2	180882	136984	37590.8	43217.5	115148	137830	65.6	58039.6	210287
1048800	285303	432668	542504	426590	505286	426296	552053	448791	515274	3182.4	641512	381612	280751	396141	571548	388922	692017	357201	108410	397152	102743	281812	102165	115889	95230.8	85020	236067	84823.6	21024.8	35375.8	22763.6	180878	137436	37531.3	43097.2	114990	137973	55.8333	57804.4	210998
1050000	282569	430953	536244	423874	500262	420495	547262	442584	509918	3087.6	636767	379796	278768	393888	568172	386052	687665	355060	107835	393668	103136	282662	104449	117060	95360	85304.8	235879	85002.4	21027.2	35000	22286.7	180995	137412	37520.4	42583.3	114961	138733	59.1667	57783.6	211779
1051200	279024	427216	528695	419325	495942	415312	546330	440441	503601	3054.4	631640	375202	276183	390932	564932	383811	684834	349536	106472	389778	103070	283617	106397	118190	95897.1	86050.4	236380	85166.8	21136.7	34694.4	22222.8	179792	137691	37327.2	42642	114099	138960	48.75	57873.6	212149
1052400	275806	425603	521976	416261	490047	408795	544626	438471	499274	3066	625446	372313	273702	389231	561871	380664	683116	345820	105293	386017	103872	283916	108088	119065	95577.9	86255.2	236012	85533.6	21103.3	34762.4	22046.7	178578	137825	37199.6	42312.8	113589	139042	55.6	57723.6	212816
1053600	273788	422931	514204	412694	482378	401923	544251	434264	493207	3025.6	619690	369224	273001	386045	559809	377857	679472	341624	104646	383662	103632	285440	110006	119099	95391.2	86870	237424	86254	21326.8	34179.6	21736.4	177079	138069	37151.6	41997.2	112958	139405	54	58164	213972
1054800	270813	419146	507100	408868	477987	395770	545672	431666	487475	3003.2	612502	365851	272375	385789	557497	375717	676404	338198	103145	378915	104218	285754	111678	119268	95770.8	87266	238147	86665.2	21417.1	34085.6	21460.4	176331	138378	36777.6	41562	112000	139602	50	57618.3	215067
1056000	268242	417863	501321	406736	473426	389423	543252	428617	481826	3004.17	605755	363121	271500	382538	555680	373399	673773	335006	102148	375257	104132	285619	112844	119232	95870.4	87536	238741	87184.4	21522.1	33932	21329.2	175790	138650	36828.4	41474.4	111285	139788	67.6	57508.8	215662
1057200	266718	413927	494914	404336	470070	384903	542056	423172	476130	2958.4	599544	360616	269431	380363	553637	371281	672734	332543	101422	371490	104310	286202	114464	119263	95942.5	88346	238695	87771.3	21382.8	33932.8	21252	175135	138527	36526	41073.8	109749	139572	55.4167	57630.8	216343
1058400	263983	413128	489696	401074	465365	379664	539412	420533	471747	2944	594048	358028	267287	378013	552750	368525	670904	329028	100672	367580	104298	287764	116536	119455	95969.2	88521.2	239086	87635.6	21316	33412.4	21182.1	175190	138733	36554.2	40816.8	109919	140509	60.8333	57512	216282
1059600	261517	411065	480763	400016	460924	375301	538586	419173	467528	2933.6	587775	355444	265910	376401	550262	365311	672587	326891	99422.8	365481	104273	288093	117043	119516	95516.3	88814.8	239979	87802.8	21341.3	33097.6	20673.6	174255	139479	36503.6	40544.2	108399	140665	65	57452.4	216779
1060800	259526	407273	472557	398056	457771	370367	538514	417704	464448	2886.4	582331	353181	264667	374046	549148	363130	673142	323830	98536.4	362722	104283	289033	118525	120240	94916.4	89205.2	239594	88416.7	21438.4	33159.2	20542.8	172499	139409	36287.2	40549.6	107346	141018	55.6	56872.5	217435
1062000	256776	405322	464599	396336	453786	365725	535601	416176	460474	2864.4	578148	350653	264079	372813	548516	361257	673489	321776	98284.6	360368	103905	290028	118910	120544	94984.4	89691.2	240435	88202.9	21132.8	32705.6	20326.4	170912	139357	35875.6	40183.6	105763	141658	59.6	56637.9	217340
1063200	255451	404077	458748	393939	450012	362657	533585	413500	457104	2969.2	572408	348238	264054	372094	547555	359204	674702	319190	96968	357820	103796	290342	120059	120448	94983.2	89222	240849	88542.4	21340.8	32534.2	20028.8	170367	139168	35719.6	39671.6	104131	141738	57.0833	56537.2	219098
1064400	254853	402712	453049	391887	446848	358650	530795	411213	455059	2980.8	567440	347054	263522	372301	545796	357381	675506	319035	96478.4	354755	103616	290794	121197	120808	94772.1	89660.8	240499	88889.2	21386.7	32293.2	19875.6	169116	139210	35807.2	39654.4	103034	141145	62.8	56023.2	218240
1065600	254149	401390	446146	390327	443635	355549	529378	405052	452358	2880.8	562875	346210	262085	371360	545816	355240	678395	316678	95401.2	352759	103185	291333	122182	120490	94577.1	89602.8	240629	88927.5	21462.4	32025.6	19614.2	168394	138602	35493.6	39244.6	102042	141625	61.6	55696.7	218583
1066800	253350	399982	441494	389387	442047	353555	525789	403910	450654	2790	558293	344221	261281	370537	544508	353671	678135	315526	95112	351313	102534	291838	122308	120721	94240.4	90394.4	240467	88785	21336.8	31707.2	19673.2	167594	138491	35552	39365.8	100075	141633	68	55187.9	218408
1068000	252521	398264	437607	389061	440087	352025	521766	403598	449044	2822.5	554721	342775	260951	370665	542726	352128	678952	313352	94738.4	350063	102180	292130	122075	120428	93985.6	89986.3	239636	88698	21131.2	31415.2	19622.8	167329	138578	35502.4	38872.5	99107.6	141493	54.1667	54668.8	218003
1069200	251604	397029	431198	388724	438555	350141	520717	403411	447819	2802.4	550792	340809	260847	369436	543324	351290	681856	312444	94116	348288	102594	292015	122557	120278	93588.3	89920.4	239460	88916.8	21171.7	30965.2	19217.2	165991	138985	35245.6	38730	98142.5	141584	58.4	54145.6	218158
1070400	252177	394901	426249	387337	436119	347981	516678	402318	447246	2749.6	547210	338860	260294	370339	543493	351081	686046	311826	93647.9	347538	101597	292706	123231	119861	93206.7	89774.8	238082	88154.8	21025.4	30755.2	19281.6	164318	138367	35054.4	38762.8	96731.2	141883	56.4	53868.8	217782
1071600	252114	394628	421454	386563	433511	347370	516614	401480	446083	2864	543970	338413	260012	370606	542563	350001	687195	310968	92820	346816	101354	292740	123407	118826	93031.3	89735.6	237776	88698.4	20858.3	30366	18858.8	162806	137780	34792.4	38302.8	95715.8	141576	57.2	53297.2	217860
1072800	250779	394071	417772	386754	431632	347279	511812	400150	446540	2863.33	542570	337551	259929	369298	543366	348472	691783	311918	92466.8	345402	100748	291264	123537	117506	92604.8	89205.4	236736	87874.8	20778.4	30035	18694.4	161776	136905	34476.8	38132.4	94222.4	141400	74.8	52635.6	217193
1074000	251797	393331	413778	385308	430700	346462	513219	397638	446244	2834.8	539409	336058	260662	370590	543352	348509	695427	312208	92090	344870	100399	290168	123056	116741	91691.2	88558.3	235169	88004.8	20775.8	29796	18492.4	159973	135755	34235.6	37670	93060.4	140283	56	52097.6	217074
1075200	252248	392292	412468	386383	429643	345946	509766	396437	446975	2845.6	539225	335463	259536	369994	542217	347717	698470	313072	91820.8	345157	99569.2	288958	123060	116013	91152.4	87616.8	233703	87662.4	20484.8	29550	18332.1	159245	135183	33958	37078.8	91734.8	139386	58.4	51595	216342
1076400	252816	390742	410449	385584	428306	346333	508253	391671	447758	2840.8	536955	334423	258903	369177	540478	347788	703964	314542	91789.6	344306	99397.2	287256	122740	114590	90996	86919.2	231725	86779.2	20688	28975	17904	158718	135286	33810	36808	90938	138700	60.8	50942	215597
1077600	253810	390908	408694	386460	427994	346070	508144	390589	448208	2863.6	535344	333678	258957	369098	539853	346891	706803	316169	91448.8	344759	98744.8	285730	122438	113823	90823.2	85841.2	230510	86754	20517.9	28750.8	17791.6	156566	133566	33576	36720	89883.2	138612	63.6	50405.6	214033
1078800	254270	390406	405593	385416	427352	345592	507069	389843	447790	2908.33	534064	332982	259156	369245	539272	347002	711398	316413	90621.6	343798	98057.1	284868	121006	112963	90011.3	85211.2	228443	85893.3	20325.6	28268.8	17610.4	154444	132474	33314.8	36451.2	88594.2	138123	60.8	49834.2	212926
1080000	253586	389439	403893	385656	427277	346299	507130	390465	447893	2787.6	533820	332026	259244	369869	540496	348452	714252	318373	90615	342876	97617.9	283051	119698	111124	89352.4	84474.8	227413	85692.8	20189.2	27920.4	17422.5	153238	131312	33066.7	35980.4	87535.2	137460	54	49295.6	212629
1081200	255742	389226	403182	384881	426261	347046	506030	389317	448160	2801.6	532441	332088	260021	369565	541192	351365	722673	319420	90535.8	343391	96791.6	281691	119383	110235	89109.2	83580	225250	85149.6	20124	27554.6	17102.4	151764	129990	32857.2	35632	86255.2	136383	52	48566	211353
1082400	256425	389418	403292	384175	426418	346562	505920	390108	449507	2821.6	531877	332420	259903	371850	540445	352512	728398	320774	90542.5	343538	95874.8	280719	118950	108247	88275.4	83073.2	223407	84115.8	19926.8	27330.8	16912.4	150954	128591	32272.5	35323.6	85526.8	135201	56.8	47930	210515
1083600	257635	388616	402188	384565	426209	346219	506687	388813	450286	2831.2	530628	333617	258982	371548	539086	352600	733678	322092	90528.4	343395	95211.2	278676	117204	107182	87536.8	81806.8	221273	84005.6	19887.2	26795	16770.4	149268	127397	31900.4	34898.4	84554.6	133226	61.6	47332.4	209152
1084800	258566	389512	401000	384755	426664	345838	507655	387932	451350	2736.8	529973	333335	258944	371202	536127	354362	736820	324971	90350.8	343874	94517.9	277053	115582	106174	86724.6	81528	218917	83355	19597.2	26474	16549.2	148518	126748	31908.8	34702.4	83692.8	133058	54	46780.4	207333
1086000	259839	389805	398821	385913	426344	345121	509718	384724	452225	2764	529889	333179	258906	372427	534880	355632	740488	326780	90659.6	344930	93930	275524	113426	104733	86158.8	80742.9	216571	82542	19690	26013.3	16096.8	147493	125294	31371.7	34552.4	82807.2	131825	58	46427.6	206348
1087200	261799	389217	396816	383546	425946	343645	512844	384893	451675	2680.4	530934	334138	259845	372703	534096	357921	742183	328649	90444	345116	92682.8	273926	112513	103738	85449.6	79622.9	214415	81586.8	19417.9	25584	15945.6	145073	124074	31119.2	34122.4	81909.6	131113	55.6	46055.6	205031
1088400	262710	389420	395313	384666	426711	341639	515158	386946	454358	2698.8	530498	333389	258693	372312	535513	360636	745107	330292	90052.9	345490	92185.2	273058	111117	102371	84957.2	78442.5	212560	80942	19197.2	25470.4	15806	143429	122500	30813.2	33401.6	81228.4	130314	54.8	45580.8	202919
1089600	264642	389990	395043	383221	425927	340568	517633	385867	455864	2742.08	531014	334378	259161	373521	534124	362610	748927	332281	90356.8	345967	91258.4	270043	109484	100943	84322.5	77804	210718	80211.3	18993.2	24642	15470	142313	120803	30700.4	33165.4	80344.8	129245	51.6	44866.7	201440
1090800	266238	390808	397157	382474	425843	339176	520422	387154	454752	2731.6	532518	336120	260035	373156	532859	368659	750832	333416	90874	347077	90547.2	268294	107689	99546.8	84022.5	77096.8	208330	79656.4	18992.5	24612.8	15182	141010	119759	30257.6	32563.6	79794.6	128314	62	44599.6	200245
1092000	269027	389577	397370	382154	427218	337741	523060	386297	454092	2666.67	532844	337252	259471	372681	531436	370444	754065	335030	90579.2	347800	90028.4	266669	107082	97953.6	83133.2	76102.8	205920	78484.4	18710	24288	14955.4	139943	118452	30074.8	32106.3	79423.6	127392	59.2	44197.1	198489
1093200	269271	390708	397370	382345	428128	336777	523598	385528	455039	2675	533871	337964	258487	373499	528732	373606	754375	336570	90652.4	349458	89165.4	265544	106297	97074.8	83153.3	75212.8	203767	77838.4	18671.3	24062.8	14718.8	138975	117557	29882.4	32044.4	78504.8	126254	74.4	43553.6	197166
1094400	271562	389526	397843	381896	428438	334340	526764	382820	453307	2599.2	536264	338612	258926	374478	526467	375169	756750	339443	90360	351127	89053.2	263624	104768	96124.4	82308.8	74334.2	201521	76772	18729.2	23670.4	14432	138201	116236	29360	31726.4	77807.1	125632	63.6	43504.2	195644
1095600	272644	389733	397466	382250	431053	331790	530957	382427	454432	2656.4	538518	340285	258667	374752	524236	377930	757692	340138	90418.8	352061	88169.6	262235	103810	94361.2	81503.6	73793.2	198941	75754.8	18430.4	23158.8	14251.2	136720	115328	29279.2	31357.2	77670.8	125136	53.6	42868.4	193950
1096800	273244	388868	396823	382223	433016	329483	533536	382766	454103	2618	542138	340895	259030	374547	525151	378904	762614	341254	90328.4	351811	87758	260976	103332	93654.6	81672.8	72807.2	197273	74887.2	18325.6	22756	13908.3	134779	113771	28947.5	31125.2	77539.2	124760	57.0833	42740.4	192314
1098000	273589	388822	397864	383262	432510	325578	536937	382630	453983	2680.4	544141	341446	259419	373648	522876	381440	764416	342941	90914	353097	87012	259549	101648	92636.8	81240.4	72160	194424	74349.2	18219.2	22637.6	13766.8	132935	112288	28686	30574.4	76842.5	123556	61.6	42755.2	190742
1099200	274353	388963	397163	382092	431773	324212	539174	382085	455095	2612.8	546682	343296	259677	374020	520849	383413	767037	344035	91082.8	354032	86542.4	257905	100624	90700.8	80368.8	71454.4	192785	73907.6	18057.6	22247.6	13584	132504	111001	28488.8	29959.2	76611.3	122261	61.6	42214.6	189171
1100400	274908	388686	398130	383138	432741	321518	541800	382268	455110	2688.4	551213	343870	259697	374354	519807	385243	769280	345454	90375	354767	86425.6	256670	99471.6	89748.8	80094.8	70857.1	190241	73514	17946.8	22004.6	13414.8	131498	110067	28094	29761.6	76444.2	121171	58	41708	188361
1101600	274164	389519	399391	382742	433711	319221	544498	383150	454707	2619.2	552386	344104	259280	373982	517842	386475	769403	346536	90882	356072	85909.6	255876	98629.2	88793.2	79845.2	69938.4	188865	72286.4	17897.6	21674.6	13249.6	130284	108878	27894	29686.7	75920	120643	62	41967.5	186758
1102800	273444	390388	399928	383516	435509	317375	546448	381557	455382	2602.5	556272	344911	258981	374994	514543	387464	769627	346640	91362.4	356990	85659.6	254899	97285.2	87646.7	79178.4	69291.2	187340	71734.8	17758.8	21480	13032	129666	108130	27735	29424	76257.6	119718	59.2	41717.2	185041
1104000	273683	390975	398660	381799	435180	314924	549020	380312	455722	2606.8	559592	345289	258985	375168	512566	387966	771698	347578	91760.8	357941	85654.8	254179	96654.4	86842	78817.1	68794.4	186382	71121.6	17579.2	21337.6	12824	128756	106693	27489.2	29132	75959.2	119644	46.8	41272.8	184038
1105200	273255	391492	397620	382018	434654	311684	550889	380438	456052	2636.4	563820	346191	259159	373626	511242	388712	774166	348559	91712	357141	85190.8	253419	96072	86504	78473.3	68699.2	184761	70480.4	17565.2	21001.2	12717.6	126990	105648	27409.6	28709.2	76265.8	118946	66.8	41602	182534
1106400	273384	392039	396704	381795	433216	309064	551917	379929	455144	2669.17	565468	347134	259314	375468	509959	387301	775990	347232	91312	356489	85794.8	253014	95374.4	85620	78464.8	68116	184274	69861.2	17449.2	20557.2	12499.6	125714	104662	27257.6	28660.8	75831.6	117826	59.1667	41505.2	182105
1107600	275241	391988	395454	380927	434086	305132	553584	379434	451776	2731.6	567932	348107	259475	376482	508011	384685	776624	347082	91404	356767	85132.8	251973	94940	84867.2	78520.4	67430	184296	69613.6	17295.8	20282.8	12246.8	125162	103380	26932.8	28168	75862.5	117504	45.2	41427.9	181042
1108800	279088	391449	394716	380686	432930	302149	552842	379592	449814	2730	569738	349991	259380	377522	506419	383660	776368	347481	91083.6	356637	85254.8	250391	94518.4	84738	78180.4	67113.6	183359	69205.2	17327.2	20259.2	12185.2	123847	102822	26368.4	27938	76411.6	116769	58	41458	180459
1110000	280348	391458	395217	380429	432337	299810	552739	379054	448690	2739.17	571892	351016	259268	378750	504356	380315	776558	347952	91226	356425	85150	249815	93888.4	84454	78210	66694.2	182855	68693.2	17385.8	20128	11989.2	122730	101575	26586.4	27872.4	75953.8	115440	61.6	41103.6	179830
1111200	277738	392870	393887	380938	432455	297159	552720	379816	448740	2684.17	571264	351014	258092	378992	501769	380083	775453	347488	90868	356450	85700.8	248652	93526	84245.6	77711.7	66247.6	181924	68277.9	17192.4	19806.8	11852.4	122609	100848	26238	27692.9	76400.4	115016	54	41285	178561
1112400	277410	392229	393380	381964	432958	293702	554039	380221	447715	2678.75	572414	351320	257508	380259	498659	377796	771836	347746	90191.2	356068	86315	247626	92987.6	83936.8	77648.8	65992	181362	67974.6	17150.4	19514.4	11766	121861	100317	26300.8	27460.8	76974	114365	60	41186	178025
1113600	275606	392048	390964	380463	432156	290091	552334	379574	447966	2725.2	573652	351756	257716	379378	496798	376212	771966	347900	89934.2	355639	86508.4	247364	93418	84199.2	77215.2	66067.9	180852	67753.2	17141.2	19041.6	11544	120356	99451.3	25837.2	27095.6	77071.7	114279	47.6	41208.4	176923
1114800	275756	391296	389660	381380	431092	286451	550383	376197	446930	2643.6	572147	351409	257555	379552	495380	375502	768474	345627	89742.1	354281	86907.2	246784	94028	84469.6	76865.2	66034.2	180210	67265.2	16918.8	19055.4	11400.8	119236	98701.7	25768.8	27088.8	77473.2	113750	52.4	41104	176870
1116000	273149	391502	388024	379907	429572	283421	552026	375474	446306	2705	572808	350445	256768	380184	492054	373945	765333	344844	89549.2	353728	87083.2	245340	94352.5	84398.4	77237.6	65543.2	179871	67060	16825.2	18845.6	11246.7	118251	97889.2	25636.3	26900.4	76892	113064	68.4	41500.4	176032
1117200	270359	390806	386616	379525	427002	280531	549408	374761	444697	2696.25	571749	350526	256248	380058	490596	369732	761496	344160	89122.4	351779	87772.5	244790	94911.2	84404.4	76879.6	64955.2	179508	66629.6	16899.6	18660	11048.4	117128	97516	25289.2	26657.2	77246.7	112191	49.6	41553.6	175795
1118400	267968	389127	385061	379290	427004	277223	546410	374832	442766	2693.2	570827	349374	255740	379546	488613	368627	758823	343348	89050.4	350110	88457.2	244526	95054	84670.8	77035.8	65183.6	179312	66770.4	16823.6	18307.2	11032.8	116625	96856	25302.4	26321.2	77410	111492	56	41305	175545
1119600	265620	389381	383543	379606	426335	274370	545892	373590	438939	2776.4	568509	348636	254937	380252	486391	367251	754850	343284	89063.2	348258	88962.5	243246	96452	84481.6	77199.6	64999.6	178804	66286.4	16618.8	18270.4	10840.8	116241	96508.8	25193.2	26042.1	77634	111096	62.8	41387.5	175214
1120800	263648	388544	382855	378968	425366	270683	545108	373481	436246	2775.2	566981	348142	253575	379767	482817	365034	751838	343194	88374.8	346317	89642	242239	97211.6	84802.4	76915.8	65142	178616	66347.2	16851.7	17938.8	10896.8	115603	95965.2	25047.6	26333.2	77649.6	111114	64	41703.3	174368
1122000	262097	386914	380540	378374	423525	266677	545346	374316	431564	2656.4	566802	346767	252460	379668	480734	364706	747653	342040	87843.6	344329	90480	243074	97869.2	85264.4	76545.4	65152.8	177418	65780	16709.2	17973.6	10677.6	114693	96137.2	25066.8	26423.6	77983.3	110929	64	41754.8	173958
1123200	259292	386438	377886	377288	420221	262637	544344	372848	429211	2778.8	564628	347155	251811	379382	478802	362999	744316	339836	87395.6	342904	90659.2	241950	99518	85387.5	76646	65187.6	177292	66045.2	16714.6	17512.8	10596.8	114238	95987.1	24688	26241.6	77748.3	110754	60.8	41659.6	173756
1124400	257525	384692	375189	375633	416828	258124	544317	368958	425172	2813.75	562147	345190	250926	379760	478299	361353	738800	338452	86826.4	340920	91235.6	241724	100108	86340.4	76366.4	65381.6	177743	65811.6	16614.8	17580.8	10476	112925	95474.4	24645.4	26322.4	78044.8	110631	56.4	41986.8	173316
1125600	256568	383340	374046	373964	414830	255243	545922	368722	421866	2777.2	560344	343438	250196	377308	477409	358201	734729	336680	86523.6	339622	91624.8	241063	100868	87240	76201.2	65346.8	177948	65996.3	16638.8	17345.6	10439.6	112289	95269.2	24457.6	25990	77707.1	110888	51.6	41946.8	173376
1126800	254950	382580	372516	371992	411885	252250	543323	367406	417881	2830.4	555944	341348	249142	376995	475541	355765	729906	335375	86410.8	335788	92219.6	240447	101744	87967.5	76519.2	65389.2	178306	66103.8	16586	17324.8	10286.3	111537	94875.2	24445.2	25918.8	77187.2	109955	56.4	41952	172544
1128000	251885	379974	370030	371271	409524	248430	540432	367940	416394	2795.42	553249	340490	248030	376164	474684	353272	724356	334376	86385.8	334159	92704.8	240110	103712	88714.8	76321.6	65475.6	177999	66280	16492.8	16923.3	10329.6	111224	94528.8	24317.2	25845	77403.6	109481	63.3333	42172	172878
1129200	249004	379453	369771	370245	407312	244602	538475	367439	415205	2803.2	548828	338088	246970	375638	472788	351123	719379	332599	85836.4	331963	93440	239995	105010	89692	76166.4	65482.5	178260	66001.6	16546.7	16916.4	10186.8	110686	94277.2	24176.8	25889.2	76718.8	108882	60	42108.8	172763
1130400	247149	377522	368103	368460	404164	240872	539522	366794	411768	2813.6	546104	336331	246145	373503	469566	349444	714481	331301	85822.4	330285	94243.2	239295	106284	90434	76145.8	65933.6	177883	65930	16580.4	16852.8	10019.2	110591	94607.2	24110	25615.8	77100.8	109198	68.3333	42086	172709
1131600	244960	375986	364128	366108	401843	237001	538407	365016	407291	2847.6	543408	333514	244158	372232	468952	346694	708780	329198	85512.4	329207	94389.2	239709	108076	91692	76082	66442	178181	65560	16412.8	16427.2	10136.8	109356	94563.2	23874.2	25607.2	76425.6	109339	61.2	42081.2	173123
1132800	242610	373294	361227	364584	399526	234680	539307	362150	405414	2844.8	539127	331342	244307	370686	466423	343660	704384	326509	84747.1	327343	95240	238724	109525	92190.8	75770	66661.6	178224	65843.6	16404.2	16374.4	9849.2	109050	94466.8	24040.4	26156	76279.6	109250	58	42244.8	172227
1134000	241347	371861	358573	362605	397490	230038	535297	360681	403530	2807.6	534934	328980	243209	369322	465516	341463	700541	325327	84486.8	324225	95498.8	238946	111391	92933.3	75619.6	66996	178519	66043.3	16420	16162	9906.67	108287	93992.8	23750	26170.8	76073.6	109688	59.5833	42482.8	172950
1135200	238864	370102	356652	360802	393722	226729	531637	359649	399828	2865.2	531060	326958	242632	366564	465260	340234	695732	323684	84129.2	321941	96094.4	237619	112632	94014.6	75710.4	67255.6	179223	66024.4	16183.6	16114.2	9808.8	107622	94454.4	23580	26180	75423.2	109544	55	42449.2	172880
1136400	238922	368357	354584	358222	391501	223237	530852	358372	396091	2913.2	526554	324330	241816	365046	464120	338491	689361	322166	83841.6	320091	96431.6	237160	114358	94359.6	75492	67712.4	180242	66173.6	16437.2	16045.6	9641.25	107517	94080.4	23710.8	26250	75097.2	109403	45.4167	42394	173534
1137600	236805	365888	351762	357038	388462	220712	528550	358223	389970	2884	522686	322914	241023	362603	462845	335210	684364	320202	83438.8	318537	96834.4	236670	116045	94634.4	75574	68012.8	179845	66422.4	16550.8	15992.8	9511.67	106660	94802	23393.3	26193.2	74780.8	109064	58.75	42246.4	173148
1138800	235244	363781	349390	354194	386293	217814	525408	357774	386067	2865.6	516388	320854	239534	360080	460724	333416	677662	318490	83415.8	315962	97649.2	235506	117475	95363.8	75165.2	68246.8	180031	66298.8	16341.2	15864.4	9540.8	107056	94976.8	23255.6	26472.8	73952.5	108836	50	42126.8	172801
1140000	234844	362550	346402	352752	383145	214182	522059	356090	384221	2852	512679	317346	238720	359467	459296	329451	673579	316428	83008.4	313905	98043.8	235338	118886	95768.8	75307.1	68485.2	179792	66432.9	16326.8	15763.6	9403.75	106635	95090.4	23474.8	26472.9	73416.4	109084	60.8	42167.5	173032
1141200	234304	361095	345602	350160	379416	211085	519540	353373	380941	2988	508574	315646	237659	358212	456480	326540	668756	315300	82662.5	313053	98292.4	234664	119860	96022.4	75399.2	68647.9	181108	66191.2	16205.2	15626.3	9472.4	106572	94962.4	23213.6	26685.6	73151.6	109264	68.4	42107.2	173270
1142400	233466	359035	344181	347773	376222	209095	514678	351639	377529	2912.4	504879	312501	236288	355554	455232	324349	665936	313290	81985.2	311256	98593.8	234719	121078	96564.2	74738.4	69364.8	180822	66454.6	16366.8	15508	9333.33	105968	95520.8	23087.9	26826.4	72875.2	109222	57.6	41998.4	173877
1143600	232851	357209	342680	345629	372672	206414	510142	348563	374931	2975.42	500016	310500	235713	352566	454141	320637	665373	311566	81851.6	307918	98701.7	234636	122045	95769.6	74601.6	69473.6	181529	66535.2	16268.8	15178.8	9278.8	105318	95266	23184.6	27045.2	72069.6	109574	52	42100.4	173801
1144800	232256	356265	340354	343314	369985	203759	505348	348393	373089	2969.6	496114	307425	234512	348904	453022	317901	668469	309777	81849.6	307506	98764.8	234543	123857	96402	74391.6	69570.8	181266	66324.8	16236.8	15083.8	9147.6	104804	95354	22905	27145.2	71283.2	110136	68	41849.6	174020
1146000	232150	355056	338274	341644	368321	201257	502742	346758	369453	3069.2	490222	304918	234032	345942	450923	315287	667237	307349	81520	305663	99104.8	233468	124952	96413.2	74073.6	69557.1	181480	66486.4	16294.8	15071.2	9301.2	104007	95265.4	22750.8	27205.2	70916.3	109641	56	41763.6	175132
1147200	231990	353096	337355	338666	366028	199138	498621	343814	368776	3038.8	486864	302592	233317	343271	449438	312418	662088	306944	81630.8	304465	98701.2	233442	126541	96391.7	73791.2	69400	181712	66479.2	16178.8	14962.5	9062	103364	95430.4	22620.8	27317.2	70390	109225	52.8	41762.8	174948
1148400	231453	351717	336700	337422	365351	196679	492778	343001	366600	3055.6	482997	300924	232032	341604	446662	309978	659368	305106	81767.6	303669	98923.3	232904	126578	96302	73448.8	69898	181476	66348	16247.5	14873.2	9173.6	103380	95504	22561.6	27462.8	69940.4	109088	52.4	41023.2	174072
1149600	231942	350519	334706	336050	362951	195410	487576	341583	365372	3056.8	477935	298302	230886	339380	444216	307233	654016	304046	80984	301543	99082.1	231964	127200	96045.6	73135.4	70112	181384	66491.7	16012.4	14819.2	9090.8	103408	96088	22508	27649.6	69521.6	109021	56.4	40871.7	175522
1150800	231653	350040	332958	334659	362026	192538	482261	338885	364244	3010.83	475713	296966	229578	337160	442782	304766	649216	301312	81115.6	301748	98735.4	231907	128242	95586.8	72771.7	69889.2	181070	66108	16033.3	14599.2	9005.6	103190	95744.8	22611.2	28052.8	69038.8	109422	56	40492.8	175058
1152000	230666	348033	330771	333737	360224	191128	478695	335749	363896	3051.2	471547	294737	229276	335457	440351	303398	643074	299271	80537.9	300214	98725.2	231362	128659	95796.8	72627.5	70311.6	180978	65869.6	15964.8	14351.6	9025	102733	96064.4	22209.6	28208.4	68431.7	109214	57.6	40160.4	175095
1153200	230398	347384	329492	332715	359054	188974	471067	334570	362558	3074	468543	292572	227607	332534	438776	301540	639816	297115	79898.8	299252	98594.8	232401	129043	95280.4	72234.8	69995.8	180000	65891.6	15932.8	14293.6	8874.8	101726	95922.5	22339.2	28502	67576.4	108884	56.6667	40023.6	175279
1154400	230759	345074	326800	331297	357447	187188	467885	334616	362700	3103.2	466186	290605	226634	330129	437197	299210	634972	295564	79867.5	297563	98252.4	232216	129797	94652	71912.8	69546.3	179542	65698.4	15936.7	14290.8	8822	101066	95563.3	22034.4	28588.4	67334.6	108968	48.8	40013.3	174765
1155600	233675	343770	325768	329123	357584	185422	461410	332900	361871	3389.2	463721	288909	225165	327975	436856	297600	629741	293640	79500.8	297570	97968.8	231255	129760	94173.3	71688.8	69553.6	178649	65780	15762.8	14099.6	8790	100213	95190.4	21939.6	28670.8	66924.4	108721	58.4	39546.4	174780
1156800	237032	342486	324383	328029	356884	184015	457804	331471	360199	3312.8	461383	287929	224816	325109	435683	295749	626764	293042	79388	296282	97348.3	230097	130310	93664.8	71370.4	69006.8	177785	65414	15753.8	13896	8891.2	99886	94911.7	21774.8	28833.6	66394.6	108718	60	39255.6	174418
1158000	236405	341307	323209	326201	356223	182716	453959	330869	360716	3380	459188	286865	223165	323091	434697	295205	623105	292280	79406.8	295083	97165.8	228876	129928	92663.2	70944.8	69161.2	176660	65312	15792.9	14008.4	8716.4	98868.8	94668.4	21661.2	29007.1	65482.4	108002	53.3333	38884.8	174043
1159200	235659	340907	322080	325108	357106	181388	447498	331698	359621	3436.8	456083	285550	222743	321831	434156	294352	620758	291178	79375	294764	96735.6	228194	129320	91901.2	70240	68734.6	175127	64425.6	15807.9	13752	8846	98955.6	94772.5	21497.2	29123.2	65290.8	107630	68.4	38374.8	173309
1160400	234405	339395	321720	323392	357196	180420	445701	331232	358678	3341.6	454394	284394	220999	320155	430719	293319	618798	290944	79660.8	295239	96367.5	227429	128605	91647.5	69762	68108.4	174383	64237.9	15645.6	13690.4	8578.8	98237.5	94462.4	21410.4	29466.7	64750.4	107572	66.8	38122.5	172556
1161600	233121	339325	320030	323181	356880	179298	441161	329705	358133	3377.2	452617	284859	220054	317733	428384	292362	617245	290684	79062	294971	96013.2	226492	128172	90900	69780.8	67940	173132	64233.2	15429.2	13640.4	8548.33	98062.4	93824.4	21074	29331.3	64297.2	107640	61.25	37701.2	172090
1162800	233535	338346	318669	321934	356835	177382	440008	327911	357789	3464	452092	283622	220188	315685	428529	291424	616156	291155	79120.4	295051	95148	225730	128457	89841.2	68798.3	67612	171759	63515.2	15488.8	13280.4	8532	97330	93731.2	20880.8	30120.4	63790.4	107166	64.1667	37766	171713
1164000	232915	338387	318752	320032	356508	176156	434851	326335	355813	3478	449539	282970	219798	313240	428598	292034	613874	289089	79028.3	293737	94788.4	224896	129134	89007.6	68879.6	67120.8	170734	63025.6	15307.6	13194.8	8468.8	96225.6	92975	20742	30136.4	63145.2	106734	43.2	37165.6	170616
1165200	233000	337661	318238	318423	356697	175636	432714	326830	351600	3493.6	448342	282681	218878	311524	427189	292513	612420	290096	78940.4	294030	94207.2	222992	129410	88191.6	68154.8	66510.4	169419	62821.6	15234.6	13092.8	8306.4	96208.8	92723.6	20357.2	30198.8	62690.8	106404	51.2	36827.6	169648
1166400	232907	341863	318000	318203	357389	175303	429668	326537	351082	3456.4	447500	282643	218321	309462	425287	292493	612057	290755	79011.6	293582	93484	222134	128566	87153.6	67902.1	65910	167865	62184.8	15245.4	12974	8316.8	95490	92194.4	20254	30337.9	62197.2	106077	60.4	36322.9	169171
1167600	232856	339770	319347	317450	359205	174370	423696	326194	349962	3501.6	446000	281172	217957	308691	423281	292972	610427	290572	79068	293473	93128	221444	127062	86318.8	67476.4	66009.6	166410	61745.2	14985.6	12720.8	8272.4	95562.4	91852.8	20116.3	30648.4	62231.6	105294	67.6	35918	168045
1168800	232691	339884	317973	316293	362099	173704	419681	327102	349356	3520.83	445620	281910	217419	306550	421210	293098	609990	290618	79001.2	294634	92318.8	220284	125938	84995	66803.2	65336.8	164979	61144.4	14998	12733.2	8238.33	94308.4	91125.6	19976.3	30752.4	61693.6	105272	66.25	35518.8	166422
1170000	231992	337818	316713	316623	364196	172310	418173	327011	349154	3608	444444	281590	217822	306087	419411	293998	610001	291130	78650	294285	91743.6	219558	124722	84154.8	66395	65160	163738	60627.9	14866.4	12492.8	8218.4	93744.6	90478.4	19687.6	30800.8	61321.2	105294	56.4	35452.1	165706
1171200	231512	338678	315574	314770	364785	172078	414877	327050	349378	3652.92	444548	281558	216772	304853	418677	295293	611544	291114	79097.6	294083	90987.9	218632	123038	83166	66021.3	64368.4	162074	60471.3	14806.8	12446	8154	92933.2	89886.8	19564.8	31032.5	61568.8	104990	50	34765	164864
1172400	231564	338385	315430	314692	365289	170935	413957	325982	349086	3668.75	443163	283485	217183	303252	417309	295908	610858	291732	79049.6	294333	90867.5	217596	122118	82328.8	65995.4	63906.4	160550	60248.8	14787.2	12220.8	7995.42	91760.4	89251.6	19239.6	31185.2	60617.6	104392	55.4167	34797.6	164174
1173600	230345	338905	315548	314940	365266	169991	412162	322528	348906	3657.2	443009	284186	218446	302320	415832	296688	610076	292535	78980.8	294543	89776.4	216554	121458	81505.6	65552	63749.6	159899	59519.2	14612.4	12172.9	7866	91570	88461.6	18938.8	31183.2	60516	103530	50.8333	34249.6	162922
1174800	230781	338220	314705	313694	367431	169327	409758	322098	349018	3666	442427	284845	218192	301685	415304	297740	609547	292878	78309.2	295109	89011.6	215884	120859	80625.2	65076.8	63259.6	158544	59205.6	14534.8	12017.1	7958.4	90624.8	87409.6	18587.6	31152.8	60212.5	102613	62.8	34056.4	161387
1176000	230164	338926	314322	313611	368168	168591	408034	322045	347634	3717.6	442054	284973	217378	301228	413633	297991	609585	294190	78692	295087	88687.6	214467	119181	79982.1	64493.2	62822.8	157639	58645.2	14371.6	11981.2	7883.33	90489.6	87170.8	18676.4	31210	59648	102258	56.25	33500.8	160400
1177200	229901	338792	314263	312758	370779	168776	406086	321778	345270	3710	441637	285231	217943	300133	411126	298951	609077	295553	78844.8	296399	88194.4	213452	118121	79109.2	64580.4	62715.2	155921	58030.8	14241.6	11913.8	7790	89983.6	86190	18370	31555.6	59547.6	101885	60.4167	33357.6	158738
1178400	229651	337664	313154	313517	371418	166853	405364	321609	344903	3698.8	441637	284616	217642	300115	409318	298692	611666	296474	78777.1	296607	87767.2	212646	117302	78719.6	64052	62301.2	155033	57773.2	14091.6	11752.9	7722.8	89463.6	85454	18162.1	31437.2	59442.8	101277	60	33252	158276
1179600	228974	339249	311035	313812	370754	166637	402004	320890	346400	3708.8	441376	286531	218080	299504	408723	299433	612523	296786	78627.2	296917	86982	211510	116464	78085.2	63604.8	61908.8	153750	57334.8	14103.6	11735.8	7637.2	88231.2	84467.2	17886.3	31608.4	59512.8	100816	61.2	32919.2	157208
1180800	227919	338098	310250	313456	370916	165329	399399	319707	344885	3761.6	441954	286434	218546	298476	407990	300635	613054	297855	79104.8	297207	86159.6	211350	115260	77410.4	63309.2	61488.4	152318	57238	13908.8	11547.2	7561.2	87676.4	83442.5	17674.8	31607.6	59168.8	100864	65.2	32704.8	155955
1182000	227801	338392	309297	314325	371920	164974	399202	317311	345345	3832	441033	286837	219023	298264	408028	301154	613416	299153	79037.2	297635	85845	209971	113874	76677.9	63660.8	61470.8	151439	56681.2	13966.4	11360.8	7565.42	87111.2	82772.8	17511.2	31655	58593.6	99716.4	61.6	32471.3	155066
1183200	227970	338412	308629	314318	372565	163605	397655	317229	344637	3794	440552	287063	219189	298418	406901	300865	614775	299507	79030.8	298164	85218.8	208905	113131	75973.8	62905.6	61281.6	150425	55985.6	13717.2	11284.8	7449.58	86525.2	81900.8	17296.7	31938	58208.4	98776.8	58	32162.5	153475
1184400	227663	337671	309380	314338	373989	163130	397319	316924	344833	3846.4	439855	287745	218866	298193	405049	301737	615554	300883	79114.8	298669	84415.8	207882	111882	75469.2	62732.4	61367.6	149160	55518.3	13708	11283.2	7457.92	85986.4	80902.8	17163.2	31608.3	58678.4	98420	55.6	31814.2	152308
1185600	226788	337649	308901	314784	374504	162971	395782	317620	345651	3811.6	439906	288265	218518	297883	404431	301565	615901	302103	78651.2	299277	84197.2	206829	111434	75247.2	62730.4	60972.8	147835	55170	13619.6	11080	7491.67	85866	80522.8	16976.3	31988.8	58693.6	97875.8	72	31768	151476
1186800	226979	337253	308790	314457	374408	162664	394695	318411	346817	3894	440324	288955	218242	297685	402540	301320	616717	302509	78364.8	298805	83470.4	206191	110668	74704.4	62304.4	60910.4	146332	54522	13569.2	10970.4	7269.2	84742.4	79618.8	16721.2	32504.8	58781.3	97093.2	64	31438.3	150061
1188000	225799	336719	306516	315419	374881	161973	394034	318993	347852	3940.8	439917	289898	218218	297152	401961	301047	616818	302008	78302.8	299568	82706.8	205270	109953	74884	62602.4	60735.2	146493	54312	13454	10891.7	7145.2	84268.8	78707.2	16526.4	32419.2	58319.6	96940	63.2	31336.8	149232
1189200	224933	336764	305596	315894	374172	161180	393141	318948	346883	3981.6	440325	290467	218629	296546	401446	301043	616471	302034	77875	299546	82406.4	204627	109603	74913.6	62224.8	60627.9	145776	53800.4	13254	10651.7	7191.6	83426	77743.6	16275.4	32645.6	58702	96352.5	53.2	31075.6	147719
1190400	224010	336996	305158	315995	374709	160620	392764	317730	347654	3905.6	438860	291181	218913	296821	401032	300827	616018	302664	77935.2	299014	82028	203776	109558	74188.8	62002	60433.8	145021	53607.2	13287.1	10642	7095.2	82681.6	76726.8	16179.6	32508.4	58316	95801.7	57.2	30626.4	147259
1191600	223000	337161	304431	316754	373948	160172	392323	317392	347931	3978.33	438300	291624	218388	296779	400324	299909	616200	301798	77981.6	298823	81575.2	202315	109278	74422.4	62048.4	60723.2	144155	53062.8	13220	10511.2	7035.42	82342.8	75679.2	16070.8	32603.2	58698.4	95040.8	57.9167	30915.2	145944
1192800	222588	336356	304163	316993	375721	159732	392120	314729	348729	3928.75	437321	292593	218045	295919	399795	299315	616639	302033	77784	299335	81028	202225	108854	74586.3	61929.2	60685.6	143310	52818.8	13050.4	10453.3	7025.6	81904.4	75188.8	15890	32677.6	58377.2	94241.3	60	30626.8	144783
1194000	220806	336893	304119	317464	375023	159674	391794	314342	349590	3996.67	436987	292713	217801	300435	397533	298559	614920	301123	77487.6	298974	80648.3	202332	108480	74537.9	61592.8	60605.6	142735	52602.9	13172.4	10376.8	7003.6	81922.1	74607.6	15836.8	32767.5	58551.2	93503.6	56.6667	30504.8	143188
1195200	220068	336999	302609	319742	373898	159923	391817	315130	350453	3902.8	436400	293086	217244	303842	396215	296796	614565	301516	77345.6	298225	80069.2	200847	107990	74537.1	61799.6	59666.8	141432	52102	13026	10140.8	6849.58	81628.4	74073.3	15595.2	32825.6	58581.7	93008.4	60.4	30434.2	142394
1196400	218638	337348	299821	319912	373182	159189	393037	315490	349368	3914.8	434851	293163	216690	304793	395555	296116	612086	301157	77458.4	298099	79545.2	200600	107590	74997.2	61756.8	59877.9	140583	52131.6	13034.6	10189.2	6876.8	80789.6	72842.8	15543.6	32737.6	58704.4	93656	56.8	30373.6	141350
1197600	217444	336833	298569	320191	372032	158564	391955	315304	349360	3896.4	433334	294047	216469	305760	394798	294478	610738	300980	77110.8	297840	79285.2	199464	106934	75132.9	62082	59895.2	140348	51604	12810.4	10003.2	6695.83	79792.8	72527.2	15295.4	32977.2	58663.2	93136.8	56.25	30543.2	140776
1198800	217290	336684	297204	321324	371651	158237	391769	315394	350257	4044	432466	293646	216105	307534	394728	293190	609030	299185	76988.4	297137	78728.4	198745	107088	75018	61699.6	59382	140106	51735.8	12839.2	10011.6	6809.6	79350.8	71453.2	15299.2	32983.8	58523.6	92382.8	52	29970.8	139950
1200000	217107	336507	296929	322730	371474	157416	393213	316085	350253	4065.2	428923	293784	215514	307878	393327	292368	607849	299460	76796.4	295803	78659.2	197523	106671	74996.8	61660.8	58979.6	139342	51416.4	12765.4	10011.6	6716	79401.3	70799.2	15051.2	33261.3	58608	92097.2	53.2	30002	139662
1201200	216033	336874	295516	323495	370779	157802	393660	316032	349400	4050	427363	293499	215038	307977	393297	290623	607219	298225	76607.6	295970	77946.8	196113	106694	75029.6	61781.7	58993.6	139410	51400.4	12615	9985.2	6654.4	78558.8	70226	14922	33137.6	58862.5	91343.2	58	29833.6	138611
1202400	214854	336172	293362	324042	372057	157894	394762	313924	348306	4070	425944	292772	213685	306932	390660	289892	604625	297728	76260.4	294406	77492.4	195882	106690	75682.4	61404.4	58940	138505	51130.8	12494.8	9858.8	6677.92	78739.2	69514.4	15027.6	33239.2	59354.8	91117.6	60	29852.8	137370
1203600	213544	335352	291644	324640	365999	156574	396598	312759	347688	4074.8	423222	291976	212986	305309	388858	287862	601216	296468	75903.8	293961	77217.2	194789	107053	76173.6	61608.4	58819.6	138485	50501.6	12423.2	9735.83	6609.6	78812.4	69110	14753.6	33421.6	59332.8	91295.4	62.8	29691.2	136637
1204800	213828	334898	290089	323792	365788	156748	396893	313013	347036	4201.2	421671	291386	212318	303380	388646	285290	598082	295318	75910.4	292482	76797.6	193712	107603	76718	61437.2	58944.8	137775	50507.6	12414.8	9703.75	6505.2	77885.6	68118.8	14579.2	33607.2	59441.2	90780	58.4	29714.8	136244
1206000	214763	333665	288380	324453	363194	155838	398189	313052	346353	4065	419828	290959	212293	300808	387595	283329	594331	293759	75601.6	291384	76328.4	193330	107854	76977.2	61734.8	58876.3	137871	50456	12385.2	9658.33	6515.6	77458.4	67538.8	14770.8	33635.2	59914.4	90717.5	48.8	29886.8	135568
1207200	213527	333176	285883	324176	359978	155548	399527	312896	345080	4120	417428	290356	211398	298725	387090	280956	590488	293015	75679.2	289562	76080.4	191754	108816	77654	61426.4	58797.1	137766	50360.4	12312	9614.8	6502	76886.8	66491.3	14548.8	33548.4	59401.7	90200.4	54.8	29657.9	135198
