# Supplementary material for: The singularity response reveals entrainment properties of the plant circadian clock
Source: Nat Commun. 2021 Feb 8;12:864. doi: 10.1038/s41467-021-21167-7 (PMC7870946; doi:10.1038/s41467-021-21167-7)
Supplement: Supplementary file 4 — Source Data [file 41467_2021_21167_MOESM4_ESM.zip › raw_bioluminescence/SR_experiment/2h-3C (Figure 3, Supplementary Figure 1).xlsx]

## Sheet: 2h-3C
time (second)	CCA1 No. 1	CCA1 No. 2	CCA1 No. 3	CCA1 No. 4	CCA1 No. 5	CCA1 No. 6	CCA1 No. 7	CCA1 No. 8	CCA1 No. 9	CCA1 No. 10	CCA1 No. 11	CCA1 No. 12	CCA1 No. 13	CCA1 No. 14	CCA1 No. 15	CCA1 No. 16	CCA1 No. 17	CCA1 No. 18	CCA1 No. 19	CCA1 No. 20	TOC1 No. 1	TOC1 No. 2	TOC1 No. 3	TOC1 No. 4	TOC1 No. 5	TOC1 No. 6	TOC1 No. 7	TOC1 No. 8	TOC1 No. 9	TOC1 No. 10	TOC1 No. 11	TOC1 No. 12	TOC1 No. 13	TOC1 No. 14	TOC1 No. 15	TOC1 No. 16	TOC1 No. 17	TOC1 No. 18	TOC1 No. 19	TOC1 No. 20
1200	290941	176877	382979	1123360	112010	107998	571470	553828	211995	302601	527260	458687	707149	225740	51129.2	219567	169271	663555	119940	800824	66926	105.2	35854.4	54155.6	110784	91040.4	14276.8	45818	67674.8	27926.8	45324	73.6	36954	58455.6	37480	127198	28021.2	77334.8	110	58582
2400	449944	291253	447543	1349380	146478	139350	614237	607971	293400	396588	609084	578825	719876	281576	62844.4	245772	190530	687673	133377	872864	59001.6	92.8	35875.6	49757.6	114628	78861.6	15396.8	48352.4	69523.2	27036.4	41763.6	58.4	37388.8	54228.8	36286.8	125700	29120.8	74868	96.8	56355.2
3600	514281	321897	508620	1454310	176210	150843	684222	665438	327591	474253	700025	662932	759892	304408	75377.2	272446	212764	725973	140198	924076	57120	82.4	35058	42986.4	111752	68452.4	15477.2	45970.4	66458.4	25721.2	38808.8	63.6	35780	50320.4	34010.8	114442	27057.2	70899.6	85.6	54052.8
4800	555710	349671	555727	1505370	206670	182814	751729	694593	341048	540353	770836	768925	811084	331712	84095.2	302158	233143	753168	159054	984764	56657.6	77.2	33206	38419.2	99725.2	60921.6	14879.6	41304.8	60896.8	23931.2	35837.6	52.8	32919.6	47518.4	30654.4	104128	24702.4	67936.4	77.6	50885.6
6000	580359	353600	568767	1499830	216140	194250	767646	700288	341500	550486	770139	796781	813348	339128	86717.2	316726	233106	741457	164586	958969	52750.4	88.8	29876	32851.6	84752.8	54800.8	13365.2	35193.2	52927.2	21966	32899.2	45.2	30120.8	44723.6	26432	95214.8	22293.2	64732	89.2	46536.8
7200	571097	330440	553686	1403460	211896	182686	724092	680636	330255	520720	734770	728220	778913	325358	87066.8	307170	217296	703521	157776	885524	48813.6	74	26513.6	28396.8	72174.8	50543.2	11469.6	30129.2	45988	20698	30535.2	57.2	26868.8	42827.2	22986.8	88554.8	19902.4	57702.8	68.8	42780
8400	543622	300895	527061	1256240	207281	158195	666918	648550	305187	480410	690877	672926	737126	305875	88076.4	290337	198259	647418	151991	810570	45537.6	77.6	23485.6	25998.4	62806.4	47455.2	10088.8	26833.6	40642	19750.8	29513.6	53.6	24876.4	41404	19989.6	85873.6	17602	55522.4	69.6	40672
9600	514990	284144	492049	1105940	206337	138639	598918	611723	277876	444139	639580	588480	684234	288978	89193.6	272740	178008	588372	140620	754464	42762.8	70.8	21615.6	24775.6	56120	47099.2	9210	24507.2	36676.8	19227.2	29150	47.2	23417.2	40933.6	18145.2	83626.4	15729.2	50329.6	70	39167.2
10800	476870	274396	459879	979158	205728	128339	561541	576499	255574	420873	589761	523069	639860	273072	89511.6	259907	161030	529654	128001	704995	40182.4	54	20212.8	24426	51440	46562.8	8614.4	23190.8	34631.2	18778.8	28874.4	41.6	23148.4	40321.6	17188.8	83483.6	14249.2	48566	80	38802
12000	426100	263589	432858	875656	202586	123670	517663	541073	237749	388186	541606	454969	585143	253281	89702.4	248424	145610	476134	117650	656433	39612	55.2	19199.2	24338.8	48468.4	45580	8276.4	22440.4	33364	18659.2	29368.8	45.6	22918	39852	16937.6	83456	13615.6	47328	62.8	38293.6
13200	365651	248688	402262	782081	196954	122289	480949	507897	223412	363275	514069	414787	546468	240759	88485.2	242499	133321	437317	111027	616670	39584.8	64.4	18273.2	24348.8	46620.4	44280.4	8100	22111.2	32727.2	18560	30082.8	45.6	23038.8	39458.8	16936.4	85049.2	13152.8	48047.6	66.4	38531.2
14400	341284	239345	376657	708440	190276	120294	435243	475938	212990	341584	484829	373996	502955	229471	85762	236065	122805	399091	106349	577536	40474.8	57.2	17918.4	24862.8	45717.6	43676.4	8236.4	22409.6	32942.4	18718.8	31040	38.8	23524	40298.4	17186	88056.8	13161.2	49442.4	69.6	38650.4
15600	328215	229779	345869	643160	183686	117339	401071	443696	204196	322707	457181	338343	464132	221560	84073.6	230343	113832	370527	103770	543809	42513.2	50.4	17576	25280.8	46106.8	44511.6	8488	23478	33451.2	18666.4	32364	48.4	24063.2	41590.4	17822	92137.6	13351.2	51284.8	60.4	40056.8
16800	314400	222664	324010	582180	177405	115078	373883	415408	197055	302391	433305	310739	418335	211674	81389.2	223419	106164	340682	101093	512738	45773.2	53.6	17448.4	26081.2	47354	46000	8840.8	24896	35424.4	19344.4	33865.2	46.4	25070	43365.2	18336	97207.6	14091.2	53597.6	55.6	41441.6
18000	294169	213666	297196	526260	168880	114348	348201	383458	187550	281832	411243	292495	381858	205698	79779.2	217526	99429.2	315219	99360	492146	49483.2	67.2	17688	27402.8	49678.8	48626.8	9315.2	26969.6	37634.8	19922.4	36164.4	43.2	26671.6	45216.4	19248.4	102330	14877.2	56162.4	58	43634
19200	280376	205879	273216	471892	161709	112783	327939	356291	178492	263327	387769	269852	354054	198712	76620.4	209312	92851.2	288140	94640.8	466343	54083.6	54.8	18254.4	29306	52575.6	52048.8	9927.6	29486	41510.8	21412.4	38526.8	41.6	28847.2	47500.4	20673.2	109890	15898	60758.8	63.2	46951.6
20400	263466	195384	247480	421629	154168	110897	299638	331664	172534	245081	364262	248763	325587	194276	74787.6	201458	86265.2	264152	89234.8	441974	60311.2	68	19310.8	32003.6	56763.2	56794.8	10628.8	33043.2	45450	22960.4	42149.6	39.6	31048	50760.4	22605.2	118738	17001.6	65287.6	57.2	50620.4
21600	244628	185636	226500	370945	148773	109009	280473	306534	166342	230684	343271	234348	304568	195304	71910.4	194108	80297.2	242414	85394.4	414009	67270.8	54.8	20455.2	35213.6	62148	62013.6	11728.4	37200.4	51125.6	25509.2	45997.6	34.8	35009.6	55117.2	24815.2	129224	18500.4	69861.6	62.8	55221.2
22800	227359	178116	207465	326004	141607	104238	263422	281435	155958	213479	318874	214187	280921	183244	69954.4	185073	74273.6	220742	80570	380784	77394.8	51.6	22629.6	39532.8	69175.2	68832.4	12711.6	42305.2	58102.4	28522.8	51641.6	36.8	38445.2	60336.8	27453.6	141522	20066.4	74200.8	61.2	59855.2
24000	210292	167528	192129	283367	135963	102974	251222	259124	147493	199942	298515	194671	264199	177692	67681.6	176636	69353.2	200499	76835.2	341853	88628	50	24776.4	44174	77849.6	76825.6	13691.2	47788	65054	32080	57887.6	42	43390.8	67899.6	30734	155488	22643.6	80912	60.8	66126.4
25200	197483	159979	177376	247565	130046	99242	232504	237140	139480	185634	275943	176589	243591	171904	64897.6	167583	64304.8	180337	72964	316309	101698	52.8	27902.4	49886	90189.6	87578.8	15186.8	54111.2	73735.2	36378	65362	37.2	48142.4	76835.6	34560.8	172082	24819.2	88609.2	60	73332.4
26400	181579	150094	164908	215413	125019	97407.2	218024	217112	131522	173867	258076	160504	228789	165512	62898.8	160422	59829.2	162386	69337.6	284747	116956	45.2	30960.8	55665.2	103430	99989.6	16767.6	61218	83904.4	42341.2	74130.4	40.4	54528	88163.6	39474.8	193485	27750	99072.4	52.4	81422.4
27600	167602	142870	153346	187134	119848	94510.4	203734	198230	124280	161183	241454	142871	211841	158540	59621.6	152281	55613.6	146313	64697.6	254859	134177	56	34806	62854.4	119044	116850	18589.6	69856.8	97368.4	50128	84564.8	37.6	62126.8	102326	45304.8	217325	31514.4	110915	63.6	90566.8
28800	154295	133554	142674	162148	113755	91356.4	190799	179960	115627	150586	222986	130062	196825	152229	57521.2	143856	51448.8	132998	60615.2	235717	153384	57.6	38917.6	70761.6	136710	136980	20611.6	78568.8	111534	58596	96487.2	43.6	71004	119662	51518	243455	35496.4	126015	69.2	100912
30000	146327	126459	133731	139851	108510	88298.8	179458	164525	110979	137864	207790	117665	184120	143618	54674	135005	47675.2	120008	56565.6	214362	175031	61.2	43826	79790.4	155122	161181	23039.2	88941.6	127624	69555.2	110768	40.4	81548.4	141167	58603.6	275748	40241.2	143022	67.6	112660
31200	137727	118517	124646	121049	102113	84719.2	164855	149604	104084	128264	192422	108141	170900	133297	52803.6	127248	44080.4	108708	53578.4	195947	201052	61.6	49202.8	90531.6	175586	189652	25458.4	100305	146820	80869.6	127566	39.6	92706	166380	66862.8	311093	45536.8	160679	56	123937
32400	129728	111718	116823	104367	96814	82419.6	154695	136030	98257.2	118884	180030	97656.8	161027	123336	50722.4	119912	41434.8	97883.6	50800.4	175638	227742	55.6	54674.4	102648	197548	220420	28418	112305	168597	95402	145681	44	107349	195205	76804.4	349854	51664	181347	59.6	136535
33600	121785	105357	109287	90157.2	89904.8	78982.4	142736	123956	92310	109406	166649	88178.8	149955	110051	48758	112577	38503.2	88486.4	48248.4	161259	256294	50.8	60592	116134	221103	253798	32026.4	125528	190570	109480	164432	36.8	121824	225883	86912.4	389885	58541.6	200108	53.6	147697
34800	113126	99312.8	102360	77986	83840.8	77286.4	134849	113882	87383.2	100531	156298	82436.8	141750	95458.8	46573.6	106417	36432.8	80608.8	45956.8	148303	282693	61.6	67048.4	127849	245126	286390	35578	137242	212966	123547	185158	31.2	138704	258756	97509.6	433888	65990	219525	54.4	159988
36000	106526	94324	96252	67477.2	77899.2	75014.4	124597	103884	83526	91958	144679	75110	133284	80956	44306	100391	34245.6	73408.8	43685.6	136000	306891	51.2	74981.2	140193	270810	318924	40343.2	150841	237162	136401	206620	31.6	153569	291146	106722	475088	73646.8	238098	56.4	171245
37200	99372.4	89222.8	90148.4	58871.2	73375.2	72974.4	118191	95092.4	78677.6	84714.4	135299	69987.2	128000	72128	42392	95802.8	32504.8	68282	41877.2	122988	331162	49.2	82726.8	150321	297367	342280	44674	161588	257612	148364	225881	36	169008	320898	116977	510844	81388.4	258465	51.2	183136
38400	93144.8	85900.8	85264.4	51568.4	69081.2	70660	110072	87464.4	75184.8	77005.2	127267	63430.4	119282	64445.2	40452.8	90184	30879.2	62821.6	39678	112320	350588	54.4	90631.2	161570	321539	365533	49258.4	171062	277366	160509	243934	37.6	184918	348414	126513	543318	89312.4	272388	52	192508
39600	87302.4	81710	80105.6	45307.6	65284	68793.2	104214	80546	71767.6	70782	119732	59648.8	112733	57804.8	39555.6	85697.2	29155.6	58529.6	38036	103594	366440	50.8	97742	170688	347667	379442	53328.4	176479	293754	168484	261420	34.8	197193	370397	137522	569702	96520.8	287488	57.6	199729
40800	81339.2	83413.6	75410	39799.6	62500.8	66962.8	98538.4	74667.2	68817.6	64552.4	113173	56660.4	106582	51990.4	37706.4	81276	27809.2	53990.4	36798	94760.8	374229	46.4	104413	180390	368505	393561	57194.4	179009	307270	176296	276564	28	206588	391655	143720	591164	102509	297667	52	208652
42000	76038.8	80254	71842.4	35232.4	59166	65003.2	91030.4	68405.6	66050	59771.6	106652	52830	100396	47741.2	36032	77253.2	26053.6	50499.6	35604.4	87874	380116	46.8	109912	188766	389030	399861	60345.6	180165	315940	179430	288726	41.2	210295	405290	147856	607446	108022	304549	43.2	212970
43200	70736.4	77909.6	68430	31346.4	56532.4	63074.8	86632.8	63128.8	63707.2	55475.6	100913	49807.2	96477.2	44846.8	34402.4	73709.6	24720.4	46742	35072.8	82071.2	379222	47.6	114003	194856	404565	401389	62361.6	179667	320788	181848	295883	35.2	214214	415988	153327	621930	113308	309963	52.4	216104
44400	65489.6	75192.4	65477.6	28330	54934	61022.8	79758.8	58269.2	61550.4	50912	94536	45492	91019.6	42889.6	33134.4	70478.4	23146.4	42630.8	34036	80652.8	378058	50.8	117517	200064	417761	402666	63988.4	180513	323456	180621	301703	39.2	216232	421937	156841	633165	117092	307760	47.2	215768
45600	61637.2	71642.4	62276.4	25498.4	52967.6	59621.6	74791.6	53709.6	58842.8	47413.2	89476.8	43370	86296	41107.6	31614.4	67605.2	21719.6	39362.8	31786	81106.4	375786	48.8	119879	200720	426793	397955	63859.6	178004	322581	178797	304532	28.4	217763	422697	161447	637064	122513	310755	53.6	216230
46800	57704	69448.8	59512	23594.8	50436.8	57312.4	69518	50564	56867.2	43902.4	83784.4	40406.8	81618.8	39572.8	29847.6	65286.8	20417.2	36273.2	30025.6	74719.6	372540	46.4	121369	201152	432280	395416	63751.6	177125	321099	177217	312124	39.2	217510	423084	161721	641974	124552	308332	48.4	215627
48000	54172	66014.4	56936	21871.2	48460.4	55444.8	63615.6	45861.6	54492.8	40639.6	78350	39054.8	76448	38789.6	28832.4	62170	19117.6	33676	28993.6	68614	370188	40.4	122033	199993	438060	390030	63177.2	174918	317324	174427	315652	30	214660	423084	162151	640746	125269	309457	57.6	215283
49200	50800	63558	54636.4	20532.4	45982	53501.6	59768.4	42592.8	52214.8	37743.6	73935.2	36465.6	71950.4	37969.6	27279.6	59427.2	18064.8	31316.8	28154	65479.2	364120	39.2	121873	199815	439559	384532	62252	171929	313178	173583	313442	34	214593	417112	161998	642249	127468	309784	58.4	215614
50400	46970.8	59514.8	52268	19404.8	43567.2	51403.6	54233.2	39458	50370	35056.4	69104.4	34541.6	67381.6	36493.2	26310	56750.4	16899.6	29313.2	27303.2	60670.4	360004	46.4	122481	198074	441122	379893	62239.6	169290	309696	170048	310190	40.4	209452	411539	160956	641280	126816	307086	56.4	213657
51600	43782	56259.6	49960	18421.2	42027.6	49542.4	51132.8	36686.8	48388.4	32884	64475.6	32244.4	63595.6	35019.2	25165.6	54088	16184.4	27338.8	26099.6	55881.6	355048	44.8	122123	197756	438681	375573	60917.2	165972	304655	169263	308567	32.4	208570	409173	160268	643480	126106	307956	62	212878
52800	40654.4	52361.6	47571.6	17996	39662.4	47362	46362.8	34088	46495.2	30410.8	58989.2	30299.2	59049.2	32861.2	23954	51096.8	15149.2	25941.6	24824	52017.6	351888	48.8	122834	197778	437610	372638	59594	164309	301882	165196	310640	36.4	204262	405212	158294	647671	125075	304254	46.8	211932
54000	38124	49728.8	45196	17448	37665.2	45243.2	44100.8	31910.8	44780	28584	55028.4	30412	56336.4	31057.6	22810	48250.4	14495.6	24637.2	24169.2	48598.4	347060	49.6	121451	194335	436229	366894	58621.2	160464	296739	162559	308604	39.2	203164	404023	156364	648674	124663	306031	54	210641
55200	35875.6	47487.6	43338.8	17165.2	35322.4	43281.2	40664.8	29272	42737.2	26371.2	51042.4	28414.8	52883.2	29505.6	21946.8	45436.4	13888.4	23425.6	23561.2	46345.2	345817	37.6	120843	193074	434378	366366	57836.8	159304	294706	159133	308140	38.8	199729	402739	154424	645898	122470	308545	51.2	207876
56400	33677.6	44858.4	41304.4	17060	33472.8	41408	38412.8	27456.8	40942	25138.4	47840.4	26913.6	50612	28188.8	20664.8	43023.6	13411.6	22621.6	23014	44150.8	342196	48.4	119206	190110	432973	360594	56833.2	156621	290201	155560	304089	31.6	196650	401679	152634	643164	121866	314613	60	206904
57600	31650.8	43216.4	39262	17361.6	31243.6	39415.6	36811.2	26128	39683.2	23949.2	44752	25751.6	48228.4	26733.6	19631.6	40999.6	12938	22245.2	22177.6	42500.8	340030	44.4	118463	188743	426496	361237	55760.8	156089	287652	154835	300623	28.4	195926	401862	150423	645753	119982	311348	48	204920
58800	29854.4	41044	37588.8	18151.2	29792.4	37558.4	34794	24794	38667.2	22930.4	42708.8	24995.6	46533.2	25352.4	18855.6	39440	12524.4	22796	21429.6	41825.6	338698	51.2	118072	187766	427448	358414	54978.4	153822	282295	153060	296483	30	193270	399241	149142	647374	118989	309126	57.2	203735
60000	28809.2	39137.6	36150	19462.8	28433.2	35997.2	34076.8	24282.8	37872	22237.2	41843.2	24041.6	45440.8	24421.2	17817.6	37656	12227.6	23721.6	21156.4	41754.8	335553	38	117692	186514	425104	358678	54401.6	152286	280104	152328	292748	30.8	193930	399984	146900	645226	118448	302028	44	201153
61200	28346.8	37357.6	35050	21429.2	27061.6	34189.2	32564	24191.2	37464.4	22101.2	40663.6	24146.8	45980	23413.2	17330.4	36674.4	12226	25788.8	20613.2	42586	336514	49.2	116688	184652	425372	355105	53985.6	148969	278000	149734	289643	28	190934	397556	144284	634256	118143	294250	51.2	199696
62400	27986.4	36469.2	34826	24519.2	26250.4	32994.8	33707.2	24664.4	37295.2	22584	40274.4	24170.4	47252	23078.8	16940	36033.6	12608.4	29088.8	20288.8	43735.2	331420	46.8	116027	182172	421185	355183	53593.6	147140	273930	149078	283353	41.6	193022	396854	141938	626823	117601	288177	60.4	196406
63600	28200	34957.6	34470.8	28919.2	25449.2	31838.4	34478	26120.8	37787.6	23146	40616.4	25175.2	49530.8	22849.6	16331.2	36000.4	13134.4	33760.8	20224.8	46591.6	328235	44	115925	180364	419843	352890	53013.2	144874	267829	146572	278642	38	189151	391878	139800	608870	116823	281408	57.2	193591
64800	28845.2	34486.8	35032.8	35310.8	25386.4	30712	37589.6	28916	39162.8	24218.4	42400	27142	53903.6	23208.8	16021.2	36954.4	14278	40298	20355.6	49516.4	321273	45.6	115310	177416	412794	348196	52102.8	140904	263201	144848	272477	35.6	188276	387546	137418	604159	116814	277500	52.8	190620
66000	30914.8	33922.8	37017.2	44193.6	25590	30014.4	41040.8	32992.8	41543.2	26375.2	45112.8	29465.2	60400.8	24016	15978.4	38331.6	15811.6	49709.2	20838	54962	315939	40.4	114408	175595	404429	344512	51824.4	139256	258054	142746	266519	35.6	184794	379642	132954	584728	114844	269506	42.8	185886
67200	34512.4	34080.4	39136.8	55651.6	25781.2	29788	47518	38649.6	45459.2	29654	49690	33559.6	70124	25436.4	16111.6	41071.2	18193.2	62116.4	21958	61450	306338	42	112212	171402	393192	335286	51531.6	134706	250376	140550	258812	31.2	182797	369389	130782	567762	114397	265124	60	182393
68400	38956.4	35090	42538	71616.8	26790	29982.4	54823.2	46906	50672	33261.6	55911.6	38010	82566.4	27276.4	16727.6	44940.8	21191.6	77715.2	23384	70442.4	296842	46.4	110546	167696	382690	327380	51387.2	131791	243430	138063	250433	38	179393	358493	127381	541127	111406	253984	52.8	175741
69600	44082.4	36479.6	47504.4	91931.6	28360.4	30816.4	64976.8	57297.2	57621.6	38550.8	64742.8	45092.8	99213.2	29967.6	17643.2	50795.2	25286.8	98140.8	25872.8	80686.4	286298	39.6	107862	161298	371312	316078	50544	126235	233820	133252	239912	34.8	175409	345151	123940	515489	109222	247034	46	171350
70800	51687.2	39089.6	55280.4	116649	30722	31848.4	77252.8	70567.2	66473.6	45415.2	75412.4	53384.4	119775	33148	18836.4	57515.6	30761.6	121724	29227.6	94430.8	274240	49.6	105574	156437	359469	307862	50105.6	122135	227549	130177	230122	31.2	172298	332786	119724	489579	105594	235240	49.6	164646
72000	60536	42244	63824	146983	35019.2	33767.2	92424	86816.8	76549.2	53487.6	88882	64826.4	144230	37506	20614	66436.4	37334	149568	33741.2	110386	263059	36	103814	150225	345198	294438	48708.4	116040	215462	123956	219639	28.8	166910	313897	115302	461659	102565	226475	50.4	158378
73200	71734.8	46941.6	76221.2	183295	39297.2	36386.8	111030	106882	88838.4	63247.6	104561	77093.6	172763	42379.6	22802.4	77726.4	45657.2	180805	38939.2	129818	250360	36	100332	144626	328358	281276	47823.6	111518	205561	119891	209820	36	162888	298055	110753	438756	99665.6	214786	42	151212
74400	83520	52183.2	90492	224944	44688	39499.2	131736	130769	103439	74424.4	123642	92056.8	206243	48498	26017.2	90761.2	54994	214874	45395.6	152866	238300	39.6	97044	137536	311701	267150	46395.6	104914	193653	113112	198794	25.2	155356	279450	105886	412150	95734.4	205095	46.4	145174
75600	97996.8	59963.2	110836	269759	51534.4	43728	157401	158191	119400	87582.8	146362	109630	245316	55734	29517.2	105150	66116	251981	52927.6	177069	224740	42.8	92802.8	131126	294294	252048	45053.6	100099	182544	107911	187410	39.6	150769	263298	99908	389542	92556	195012	47.2	139042
76800	115057	68569.2	132091	320301	59136.4	48352.4	181688	187673	137322	101716	170026	128031	287325	63924.4	34037.2	122009	77079.6	290656	61313.2	206502	212505	39.6	89702.8	125206	277940	238408	44154.4	95288.8	171763	100371	177180	34.4	142484	245489	95237.6	364540	88090.4	183294	49.2	132796
78000	131898	78854.4	155784	374795	67741.2	53622	210963	219800	157272	118326	196978	151732	336237	73243.2	39285.6	141524	90692.4	331826	71612	238880	199525	46.4	85199.6	118314	260696	221756	43010	89673.2	161552	93886	167442	30	136897	227424	90245.6	345762	84715.6	175700	53.2	127279
79200	151034	90797.6	182951	435759	77422.8	59900.8	239639	254981	178430	134643	224134	172794	386931	83651.6	44736.4	161296	104553	367831	81740	275552	187640	51.6	82503.2	112135	244406	207378	41405.2	84481.6	151342	87311.2	158279	28.8	129625	212392	85276.8	325062	80473.6	164805	48.8	121280
80400	170054	103109	209613	494170	87792.4	67252.8	271296	290029	201240	153408	252800	200352	439040	94867.6	50816.8	182659	119187	405570	94063.6	309643	175350	45.6	78319.6	105675	229560	193570	39506.4	79416	142602	80784.8	147918	27.2	123210	196434	81159.6	307288	76279.6	156888	53.6	116198
81600	191418	118203	239804	553708	97539.2	74877.6	304537	326642	224859	172269	281705	223623	488056	106691	57200.4	203633	134287	436983	105685	348131	164256	56.8	74536	99823.6	213824	181127	37981.2	75109.2	134044	74335.2	139439	25.6	116984	183583	76255.6	290838	71717.6	147395	38.8	110256
82800	210454	131686	270063	612808	107868	82962.8	335073	360430	245517	192248	310306	252167	542658	119540	67852.8	226263	149525	468909	119000	389405	154189	35.2	70539.6	93190.8	201474	167297	35872.8	70300.4	125114	67794.4	131687	29.6	109169	169808	70996.8	274625	67160.4	140568	45.6	105632
84000	232588	150371	303602	671426	118285	91533.6	369728	397370	267567	211301	338288	279704	597142	132890	75429.2	246655	164788	492714	130453	429602	145648	39.2	66680.8	88476	189018	156363	34068	66391.6	117566	62219.2	123833	33.6	103963	158650	67612	261712	63423.2	132416	46.8	100908
85200	252139	164774	334642	725622	128710	100066	394568	429200	284887	229933	363266	304722	648639	145495	84114	267552	177884	521250	144569	473705	138289	45.6	63068	83962.4	179671	146439	32194	62509.2	109331	56216.8	116202	30	97861.2	146516	63838	247924	58910.8	128145	41.2	96182.4
86400	271852	183483	365916	775895	141251	108435	427136	460743	304480	248862	389787	313762	694461	159115	90690.4	289478	192118	544165	157539	512744	131047	41.6	58752.8	79391.6	168893	137421	30452	59349.6	101946	51531.2	109631	24	93431.2	136776	61080.4	238079	55676.4	122444	48	92108.8
87600	290015	199426	395125	821611	150730	116326	448087	486780	321322	266659	410531	333292	730443	174120	97935.6	307392	203720	564014	168196	559087	124452	42.4	55392.8	75473.2	161093	129411	28688.8	56252.8	95486	46550	104724	34	86982.4	126657	57966.8	227707	52142	116952	56	87484
88800	303571	215648	420554	856326	159721	123593	474571	512642	337898	282446	431015	355981	768925	186498	105454	324165	214567	578279	182360	593110	117968	44	51130	71164.8	153528	122159	27075.2	53403.2	89902.4	42972.4	98720	30	82635.6	118791	54887.6	217854	49675.2	111476	56.4	84703.2
90000	317427	231603	446560	888211	168352	130916	489797	531031	352045	295408	448634	371859	788510	198419	112249	337484	222896	584050	187702	633174	112418	41.2	47996.8	67648.8	147564	115991	25672	51575.2	85647.6	39075.2	94664.4	32.4	77291.6	112347	52368.8	210192	46395.2	105480	54.4	81485.2
91200	326051	243076	465895	905858	175070	136636	507012	543416	362492	308473	461236	388944	820660	210496	118395	350059	230421	588976	201265	657752	107705	42	45042.4	64323.6	140892	109907	24040.4	48909.2	80778.4	35922.8	90489.6	28.4	73474	106669	49999.6	203099	44319.2	101779	45.6	79114
92400	335435	241026	487649	919519	182420	141551	515835	551352	374824	315941	468368	397998	830344	219607	122082	357546	234600	584618	204000	681746	103950	45.2	42426.4	61843.2	136418	105933	22816.8	47614.4	76827.6	32974.4	87484	27.2	69912	102058	47662.4	197450	42516.4	97119.6	56.4	76820.4
93600	338539	247691	497644	916691	185406	144862	523081	551260	379379	323491	474927	407828	845776	228881	126036	363276	236013	581003	212298	700056	100135	34.4	39962.4	59543.2	132645	100006	21475.6	45522.8	73324.4	30710.8	84920.4	31.2	66544.8	97295.2	45702	191165	40782.4	94500.8	49.2	74992
94800	340554	258976	510709	910836	189177	148029	527576	548938	385618	327231	477860	415899	846921	236188	128405	364556	236546	565824	212446	708910	96900.8	46.4	38788	57746.4	129106	95625.6	20360.4	44574.4	70658.4	28622.8	82932.4	31.2	63967.2	94790.8	43931.2	187348	38888	91164.8	44.8	72426.4
96000	338335	262888	514334	893492	188914	148406	520320	536830	382530	328447	475714	415296	847548	240990	130798	363657	233931	553128	213422	716620	94454	40.8	36774.4	55524	127578	92286.8	19586.4	43483.2	68211.2	26608	81078	23.2	61906.8	92338.4	42442	183171	37249.6	88973.6	50.8	71440
97200	334167	266992	517867	872746	190274	149453	516566	525158	378663	328112	469931	416681	839636	242855	129223	360205	229952	531413	211536	709372	92618.4	39.6	35350.4	53578.4	124824	89691.2	18597.6	42474	66445.2	25257.6	79518.4	33.6	60506	90982	41266.4	181640	36214	86925.6	52.8	70341.6
98400	329798	265579	511392	848858	187175	148900	500505	505722	371434	323996	460063	416747	822724	244754	128510	353319	225164	510632	209968	714659	91126.8	47.6	33952.4	52344.8	124362	88263.2	18073.2	41745.6	65436.8	23360.8	78727.2	34.4	58480.8	89692	40040	179015	35416	85827.6	54	69576.8
99600	304578	264312	502093	817697	185838	147311	494325	484468	364061	320333	450427	413960	805662	241205	125110	346709	221181	488494	208532	691580	90461.6	41.2	32756.4	51240	123436	87454.8	17411.6	41524	64696.4	22359.2	78665.6	31.2	57308.8	89511.6	39654.8	179870	34476.4	84890.8	48	69386.8
100800	291026	261131	490666	781699	179632	145464	474312	459308	356632	311340	437003	405952	773886	237433	122040	334374	212950	464940	207162	684248	90738.8	39.2	32455.6	50904.8	124148	86561.6	16931.6	41528.4	64552	21637.2	79400.4	31.2	55981.6	90355.6	39845.2	181134	34097.2	83753.6	41.2	68236
102000	282364	255442	475123	737947	175362	142466	461138	433649	346196	303646	425393	399582	749341	233168	117165	324573	204692	441754	205754	659992	91252	48	31427.2	51029.6	126339	86636	16556.4	41560.4	64930.8	20778.4	80662.8	32.4	55962.4	92290	40020.8	183569	33950.4	83725.6	42.4	69558.8
103200	275327	251450	459438	700567	170853	138261	439335	409520	335055	293043	408861	391149	716355	225518	111431	309120	193684	415414	199795	639192	92052.8	36	31661.6	51776	128919	96589.6	16723.6	42576	66590.4	20243.6	82740.8	28.4	55956	95296.8	40542	186552	33748	83763.6	41.2	69682
104400	260995	243025	436227	657299	165455	133218	419913	377421	319196	285057	392429	383575	685972	218312	106536	295656	182992	393430	194642	609498	94875.2	50.8	31614.8	52215.2	133672	96785.2	16866.8	43151.2	68058	20239.6	85400.4	31.6	56654.4	98264.8	41408	190859	34143.6	84998.8	46.4	72261.6
105600	246642	237939	419453	622033	159839	127936	400127	353122	306331	273768	373800	366390	644577	208459	99984.4	280400	172987	367522	186527	574404	98317.6	52	32365.2	53676.4	139337	100326	17246.8	44599.6	70683.6	20305.2	88898	36	57905.2	103773	43270.4	197697	34892.4	86082.8	44.8	74769.6
106800	233346	224847	396686	579793	150517	122358	376622	321015	287257	261608	354975	352913	602474	200667	95508.4	263845	160037	344512	180140	545024	103082	40	33235.6	55123.6	147154	104729	17658.8	46760.4	74228.8	20664.8	92980	26.8	59905.6	110794	45435.6	205945	35760	88794.4	49.6	79070.8
108000	220840	215795	376515	539331	142584	118179	359337	293603	272573	251426	336817	340042	558662	191975	88908.4	248209	150372	320008	174173	506618	109071	45.6	34691.6	57735.2	154292	109248	18534.8	49428	79297.2	21632.8	97674	29.6	62698	119742	48001.6	218774	37213.2	92525.6	50	83585.6
109200	209260	201628	347285	497768	135568	112880	335662	265066	258015	238483	318344	323659	512172	181732	83292.4	231969	138792	296587	168510	478190	116646	40	36551.2	60835.2	165022	115826	19610	52597.6	85077.6	22664.4	104124	36.4	65750.4	130231	51922	233146	38829.6	96718.8	50.4	89042
110400	196203	192028	320345	456182	130186	107312	317702	238774	243444	228943	299760	306656	469356	171736	76888.8	217952	129689	274677	162264	440806	126157	32.8	38743.6	64698.4	177517	123108	20539.2	56508	91582	24564.4	110510	24.8	70625.6	143770	56144.4	252556	41062.8	103246	57.6	96777.6
111600	183578	181053	298760	418021	120982	101630	294772	214866	229320	215795	281751	286314	424120	161828	71374.4	203254	119476	253096	153046	410417	139562	42.8	42144.8	70575.2	192748	132127	21657.6	62164.8	100936	26356.4	118528	38.8	75472.4	160512	61547.6	273292	43502.8	109792	42	104802
112800	170569	168409	275880	381633	113796	96878.4	278459	192476	212860	207156	263252	269224	386430	151994	66167.2	189835	110144	232094	144845	376134	154151	38	45743.2	78337.6	209186	142633	22944	68174.4	110460	28895.2	127610	46	81385.2	179064	67010.8	299181	46900.4	119840	44	113860
114000	157860	157994	254099	349698	105442	92539.2	259798	173667	198036	195127	246468	251900	347172	141407	61544.4	178104	101290	212489	135043	346662	170660	33.6	50237.6	86269.6	228105	157019	24655.6	75737.6	123245	32027.2	138854	30.8	88313.6	203341	74046.4	330945	50892.4	129397	43.2	123842
115200	145913	145030	230591	319221	99412	87268.8	241829	153837	183975	186136	230818	237483	313884	130804	57508.4	165349	93779.2	196191	127725	318450	190618	36	54784.4	96091.2	251196	173534	26524.4	84075.6	136205	36242.4	151834	28.8	96805.6	228073	80926.4	366820	55389.2	142703	57.6	135085
116400	135382	137588	213898	291271	94643.2	82362.4	225594	137702	171265	174872	218229	221743	282934	121352	52136	153134	85503.2	180636	120256	292750	211532	38.8	59760.8	105652	276032	193260	28879.6	94120	151488	40994.4	164216	30	107334	257871	89183.2	409241	60776.8	155590	44.8	146468
117600	124543	126532	196352	264624	88356.8	76960.4	209820	121188	158212	166534	207406	206728	253618	112915	48674.8	141802	78956	165898	114704	269887	230969	36.4	65076.8	116074	307418	218487	31107.2	104452	167208	45696.8	179147	32.4	117117	286754	97024.4	453652	66216.8	170216	48.8	156996
118800	115447	119147	180428	240047	82564	73081.2	196962	109026	147193	157238	197107	194686	225635	104823	44445.6	131774	72487.2	152064	107027	246372	250543	45.2	71230.4	125997	340451	247060	34588.4	116419	185256	51562.8	194638	24	129136	321600	105835	504784	72850	184972	48	168056
120000	107240	109585	163264	219348	75952	68320	181684	96233.6	136746	148572	184760	181924	200300	96509.6	41735.6	121120	66532	140081	100365	228804	275182	30.4	77839.2	139277	380105	280119	37987.2	128421	204550	55255.2	211027	32.4	141213	356397	114288	555522	78739.2	200928	44.8	178510
121200	99480.4	102226	149332	198171	71142.8	65086.8	170981	86444	126772	142483	173880	171678	178110	89629.6	38370	112920	61002.4	128864	94932	206938	296740	50	84232	152469	423502	311701	41973.6	140585	224424	60992.4	227306	28.8	155684	395586	122924	608323	85902.4	218864	45.6	190508
122400	92727.2	95052	135422	180338	67397.6	61511.6	158068	77061.6	117354	133729	164257	159212	157293	83666.4	35747.2	104194	56040.4	118598	88907.2	190626	318950	36	92410.4	170032	471750	344253	45905.6	152268	243733	65586.4	245116	26.8	169289	435662	131750	661515	92891.2	236024	42.4	200278
123600	86417.2	87863.6	124531	162985	63921.2	58310.8	149316	68978	108537	128486	156591	149910	140488	77454.4	33323.6	96298.8	51744	109070	83297.6	177720	335492	37.6	99058.4	182636	521889	374480	50344.8	162132	263884	71948.4	261889	30.8	184563	476045	139960	708848	101042	252634	42	212846
124800	80844.8	83059.6	114464	147248	59226	54892.8	138869	62011.2	100937	121214	148788	139114	124190	71208	31027.6	89347.2	47405.2	99881.6	77916.4	163466	352174	35.6	108190	194895	573122	406936	55523.6	174147	282510	77816.4	281982	24.8	198220	516592	149226	751458	110033	265677	56.4	223184
126000	75192	77102.8	103988	133049	56038.8	51859.2	130318	55868.8	93632.4	116402	141619	131802	111852	66248	29265.2	82869.6	44179.2	92170	73504	151070	363867	35.6	116118	204217	622672	434494	60120.8	182460	299064	82742	302532	29.6	213311	551858	156994	784785	119203	282226	46	232743
127200	70919.6	73413.6	95938	120986	53428.8	49272.8	122492	51016	87338.8	110615	134238	122269	100178	61932.8	27626.8	76751.6	40930.8	84498.8	69104	139288	375970	37.2	123632	210422	667501	463928	64951.2	190028	313489	87560.8	322896	28.8	228122	587210	166539	816631	127064	289525	52	239641
128400	66879.6	68659.2	88528.8	110677	50635.6	47070	113470	46074	80852.4	105465	127980	115188	90094.4	58162.8	26126.4	70791.6	37969.6	78373.6	65821.2	129179	383761	35.2	129644	215728	706634	478859	69683.2	195231	324048	90965.2	339624	26.4	242632	612463	172708	835381	136008	299162	44	246970
129600	63106	65404.8	83746	100988	48425.2	44859.6	107994	42620.4	75543.6	100204	121341	108149	81725.2	54326.8	24313.6	65971.6	35131.2	72326.8	62323.2	119469	387734	42.4	136224	224699	736518	495886	74524.4	200456	333644	94440.8	355011	26	257863	636245	179764	854738	144847	306382	47.6	252738
130800	59986	61286.8	77979.6	92510.8	45763.6	42830.4	100669	39234	71364.8	94959.2	115555	100817	74218.8	50967.6	23532	61298.8	32674.8	67336.8	58471.6	111297	393022	38	142101	234153	763764	512439	78210	203668	342676	94751.6	369902	29.2	269900	650374	185914	865168	149836	311955	43.2	255790
132000	56634.4	58044.8	73412	85144.4	44128	41325.6	95799.2	36659.2	67257.6	90642.8	110686	96360.4	68109.6	47696.4	22192.8	57268	30123.6	63778	55381.2	103274	393698	43.2	146211	242550	782869	524558	81231.2	205296	345528	95808	380992	23.2	282241	662740	190674	873782	155898	319121	38.4	259990
133200	54115.6	54951.2	68838	79082.8	41734	39153.2	89539.6	34147.2	63777.6	85110.8	106099	90576.4	61882.8	44869.2	21083.2	53738	28245.6	59670.4	52098	97748	395221	40.8	152412	248972	800300	540116	84615.2	207370	348381	94655.6	394044	36.4	291094	675280	197433	878001	159930	318783	46.8	260306
134400	56338	51700	65102.4	73950.8	40643.2	37868	85087.2	31898.8	60378.8	81715.2	101154	86620.4	57949.6	42576	19960.4	50342.4	26451.2	56598.4	48942.8	90985.6	393605	41.6	154828	245573	806048	549362	87451.6	207327	348034	95782.8	401555	35.2	301187	685973	199711	878431	163085	323666	45.6	262099
135600	56624.8	49404	62264.8	69453.6	38596	36024	81106.4	30479.2	57676.4	76801.2	96816.4	81583.6	53802.4	40112.8	19112.8	47761.6	25072.4	54356.8	46636.4	85014.4	393581	38.8	159313	243000	805096	557599	89432.4	208332	348654	97608	407633	24.8	310403	697076	205958	877790	165627	321622	39.6	261543
136800	56008.4	46577.6	58441.6	66210	37186.8	34545.2	75918	29399.2	55539.2	73669.6	92911.6	77616.4	50257.2	38092.4	18558.8	44874.8	23782.4	52971.6	44144.8	79582.4	390968	41.2	159931	240012	805834	559583	90012.4	207573	344817	98496	408817	29.2	315090	704311	205143	874970	165228	324674	48.8	260997
138000	53908.8	44850	55487.6	63938.8	35653.6	33224.8	73796	28513.6	53949.6	69621.6	89201.6	74272.4	47833.2	36226.8	17661.2	43004	22845.6	52331.2	41338.8	75096	387859	45.2	160560	241766	794804	564447	90907.2	207285	343158	100398	409779	28.4	322572	718765	207866	872238	166375	322850	35.2	260575
139200	51654	42114.8	52594.8	63126.4	33910.4	31884.8	69053.2	28467.2	53750.4	66030	85374.4	70613.2	45799.2	34395.2	17397.6	41079.2	22374.8	52847.2	38953.6	71848.8	385614	33.2	161542	244092	793129	571288	90252.8	204932	338992	100539	409094	30.4	322965	723328	208222	863292	165765	322301	46.8	256992
140400	48764.8	40422.8	50861.2	63514.4	33220	30357.2	67382.8	28868	53958.8	63646.8	83418	67981.2	44934	33174.4	16318.8	39989.6	21729.6	53586	37265.6	68745.2	380372	38	159924	244757	779894	573713	90240.4	202889	334977	100067	409328	28.8	327186	729757	206853	854930	165372	322828	42.8	259035
141600	47187.2	38656.4	48839.6	65401.6	31347.2	29247.2	64133.6	29799.6	55220	60448.4	80784.4	65551.2	43830.8	31844.4	15930.4	38859.2	21484.4	56570.8	35066	67034.8	376707	40.4	160912	245226	778441	574700	89452.4	202653	330840	97507.2	407697	31.2	327034	729800	204535	842757	163451	316673	46.4	253376
142800	45714.4	37289.6	47184.4	68577.6	30859.6	28075.6	62781.6	31362.4	57006.8	59192.8	78916	64781.6	44388	31027.2	15234	38940.8	21705.6	60619.6	33630	66376.4	371722	34	158301	242245	771727	566862	88859.2	199465	324477	95101.6	403674	31.2	328959	728366	200761	831032	162895	318435	44	252034
144000	45465.6	36879.2	46922	74256.8	29790.8	26721.6	61241.6	33677.2	62226.4	56747.6	78680	64080.8	45298	31088.8	14920.8	39794	22681.2	65939.6	32752.4	66758.8	365678	36.8	158743	239195	764864	562910	88685.2	198902	320364	91726	402944	22.8	325919	727837	198259	818203	159629	312445	48	247202
145200	45378.4	36072.4	46042.8	81376.8	29423.2	26340.4	60465.6	37288.8	67308.8	56307.2	78454.8	64469.2	47159.6	30642.4	14952.4	41570.8	23857.6	74316.4	31987.2	68662.8	361200	29.2	155663	234812	756475	555104	87525.2	193529	312563	89850.8	399860	26.8	324040	720340	193362	801759	158971	311905	47.6	244926
146400	46395.6	36650.4	47945.2	91899.6	29612.4	25877.6	61074	42716.4	74514.8	55768	80391.6	65120.4	50692	30559.2	14700	44449.6	26589.6	83407.6	31474.4	71204.8	356468	42.8	155030	233036	743616	549598	86874.4	191698	308095	89792	396847	32	322099	718605	189546	784007	156599	306444	33.2	239507
147600	48334.8	36837.6	48947.2	104618	29758.4	25751.6	62145.6	48710	82658	56343.2	83392	67611.2	56036.8	30940.8	15118.8	49235.6	30045.6	95494.8	32107.6	75767.6	351059	39.6	152838	231290	734047	544062	85432.8	187165	299690	89391.2	387793	29.2	315538	704317	185087	760264	154384	302941	37.6	234052
148800	51679.6	39079.2	52292.8	121839	30601.2	25820	65053.6	56771.2	93141.2	58173.6	88015.6	70833.2	63309.2	31679.2	15580.8	54951.2	35178.4	109954	32925.2	80902.4	341573	41.6	150592	229722	712046	533810	84103.6	182974	294357	90307.6	380566	31.2	315978	696803	180611	738908	152733	296708	43.2	228238
150000	55827.2	41303.2	55692	141091	31675.6	25706.4	67722.4	66815.2	106094	60095.6	93410.4	75304.8	72266.4	33391.2	16310	62032.8	40841.6	127203	34875.2	89513.2	331683	42	148358	224498	694547	523286	82162	178410	286615	89024.8	372844	33.2	306482	679644	175091	709418	149090	287815	36.8	221748
151200	61001.6	45085.2	60663.2	164190	33680.4	26406.4	74255.6	78904.4	120659	64385.6	101552	82142	85154.4	35665.2	17640.8	71955.6	49110.4	147641	37983.2	98998.4	318725	48.8	143991	217638	667971	508100	80112	172021	278588	87229.6	363058	31.2	304080	666350	170335	683814	146947	283439	41.6	216531
152400	67910.8	49098.4	67183.2	192426	36416	27526.4	80125.2	94238	137017	69201.2	110330	88472	99676.4	38974	19364.4	82612.8	58155.6	170612	41848.4	111397	307634	31.6	141211	211433	646078	497506	77766.8	168413	270879	82058.8	353670	25.6	293536	646879	164976	655926	142844	272661	45.2	208965
153600	75308.8	55264.8	76036	224688	39740	28853.6	89407.2	112945	155171	76609.2	121760	98754	118389	43028	21664.4	96504.8	68847.6	196404	47347.6	124815	295298	38	136172	203593	614468	482287	75139.2	161236	261293	76331.2	342534	26.4	287648	625260	159324	626964	139850	268531	43.2	202925
154800	85339.6	63277.2	87833.6	259578	44060.4	31223.6	100870	135072	176163	84938.4	134584	108046	140379	48183.6	24694.4	111743	80772.4	224637	53756.8	142960	280556	32.8	132430	196811	584390	463019	72809.6	156450	253706	71198.8	332870	27.6	279786	601310	154031	597187	135559	256192	43.6	195877
156000	95424.4	72850.4	101993	297934	50034.4	33617.6	114527	160325	196949	96236.4	149707	121569	164842	53683.6	28640	130563	93758.8	254951	61232.8	162911	268447	37.2	125415	189861	551532	440022	69794	148936	243216	66330	319920	30	269231	572602	148192	566530	132322	250166	44	190084
157200	108379	84299.6	119762	340233	56771.2	36654.4	131944	190716	221346	107866	166984	133774	193638	60914.4	32892	150885	108883	284127	69906.4	186186	255173	34.8	121228	182456	516518	422343	66928.8	143722	234500	63584	307127	28.8	260702	545351	145508	538350	127751	238365	42	182449
158400	121700	96750.4	139164	386095	63850.8	40063.6	151249	224466	248106	121564	185209	150666	225922	68379.2	38296.8	172714	125998	318453	81079.6	214245	243722	43.2	115516	174039	483950	407116	63498.4	136029	225054	60988.8	293097	23.2	248155	508708	138731	506097	123847	232968	49.6	177747
159600	136514	113195	163183	433634	72208.8	44827.6	173191	261860	277512	135830	205623	166776	263388	76963.6	44278.4	197481	145775	352712	92933.2	243260	230659	38	109385	165014	450762	388653	60302	132304	217266	59156	279173	23.6	239255	478241	134504	480676	120354	223516	44.4	171684
160800	151810	129292	188037	481218	81785.2	48972	194842	302628	305847	151311	227320	185318	302323	86920.4	51021.6	223705	164898	388916	107090	277774	220218	36.8	103575	156083	422347	368161	57302.8	125244	207765	56956.4	263847	26	224631	443082	130186	452546	115156	216029	52.8	165986
162000	167480	148667	217831	533985	91950.4	53632.4	223473	344209	338109	167615	251179	205954	346836	98403.2	58370.4	252332	186555	422090	122583	313385	209246	34	97410.8	147687	392210	346882	54258.8	119149	199824	54202	249886	38	216162	415977	124672	430912	112262	207899	44	161204
163200	183690	168014	247522	585392	101742	59083.6	249802	389046	367634	184108	274720	225144	386280	110424	66766.4	281933	205750	455446	137310	353423	199789	35.6	93115.2	139741	369225	331450	51472.8	113811	189769	50244.8	236882	29.6	201791	387756	119299	408890	106867	198541	46	155365
164400	198891	187100	279643	632002	111789	64472	279148	432774	397441	202080	298214	250327	434599	124249	74956.8	311702	225418	487057	152603	392493	190512	36.8	86415.6	132487	344296	312758	48631.6	107770	179233	45734	222804	26.8	191731	362225	114585	389156	102528	192058	46.4	151803
165600	215972	207563	314791	683263	123222	71302	307009	477564	427184	220455	320880	268776	476652	138983	83779.6	339096	243591	512389	167018	432545	182847	38.4	82296.4	125479	325468	293651	45654.4	103560	170533	41220.4	210420	27.2	178499	337637	111002	372794	98112	182317	48.4	147548
166800	232242	226498	344998	729797	133345	77459.2	335760	523006	451870	238691	343878	293624	522832	153507	93039.6	370573	261678	536126	183911	473836	176192	34.4	76550.8	118692	306658	276098	42720.4	97734	161914	38038	198506	28.4	166930	313012	106572	355380	94318	178276	44.4	144288
168000	248245	248982	379702	787278	144926	83976	364235	565779	479489	256832	363386	316180	566140	165508	100574	397021	278386	552915	195700	515440	169151	39.2	72626.8	112611	288941	259717	40520	94438.4	154228	35634	188658	24	156980	291950	102720	339468	89932.4	170829	44.8	140706
169200	262641	266952	408602	830697	155486	90588	386683	598308	498534	272848	383657	339964	612628	178819	109379	422050	294900	568664	208700	558808	163799	33.6	68382.4	106890	274765	245472	38234.4	89742.8	147741	33327.2	178070	31.6	145030	270280	98900.4	324979	85966.8	165782	46.4	137134
170400	276783	284230	437640	871228	166366	97883.6	410986	633338	520608	287230	401506	363806	657350	193738	115929	446106	309265	578628	221830	590960	158314	35.2	63791.2	101727	260378	231431	36171.2	86845.2	141482	32075.2	169427	29.6	138684	254697	95619.2	314578	82674	160969	44.4	134716
171600	288913	299752	464068	905491	175227	104681	428743	653343	534107	300368	418878	385058	691929	206500	122534	462081	318787	584739	234366	624950	153866	32.8	60991.6	96778.8	250949	219665	34249.2	83782.8	135960	30472	161642	20.4	128484	238103	92376.4	304490	78633.6	155428	50.4	131913
172800	298261	311960	483824	929886	183621	110905	446928	670982	546589	312527	428268	409005	733523	218966	127233	478730	329702	585099	245655	651471	150087	33.6	57084	92163.6	241104	208400	32516.8	80234.8	131820	29816.4	154354	28	122585	224775	90243.6	294901	75704	151313	39.2	130502
174000	306357	324403	502898	954906	190116	117949	459346	679242	558084	320884	435661	425904	759529	228160	130514	487496	338032	580299	254122	672516	146299	32	55103.6	89082	235040	199707	31265.2	78194.8	129005	27825.2	148895	33.2	115617	211158	88315.6	286791	72888.8	145485	42.4	129528
175200	310962	331707	511854	968536	195592	123896	468419	679661	565869	327786	442488	447266	794550	237683	133680	495656	343958	578624	263278	689031	143176	43.6	52012.8	85779.2	228281	190417	29760.8	75480.8	125697	25830.8	143874	30	109786	198501	86077.2	278542	70540	143621	38	128480
176400	315472	339729	525174	987944	201482	129087	481998	677635	569968	331204	445855	460167	814365	247206	133471	498227	347154	565486	267633	702273	140788	38	49980.4	83355.6	221466	182260	28770.4	73454.4	124656	23810.4	139454	29.2	105569	189736	84613.6	274512	68633.6	139996	49.6	127536
177600	319641	341395	526816	995088	204454	133560	484295	665140	566308	333809	447823	474361	836802	253971	134314	499475	348257	558008	274854	713058	138942	29.6	48202.4	81178	216997	178432	27510.8	71348.8	122404	22376.4	136019	27.6	100539	180185	82294	268560	66454.8	138364	44.8	126988
178800	323496	343967	531294	1001740	209355	138687	490453	650279	565840	333658	446068	488232	851346	262184	131789	496362	345765	541362	277574	711264	136229	39.2	46501.2	79146.8	212045	173907	26828.4	69889.6	120906	21545.6	133380	28.8	98399.2	175011	81218.8	265276	64961.6	135796	42.4	127296
180000	324156	338112	528343	1001270	210954	141970	487062	625088	559691	330919	443822	496273	856149	268815	130290	488053	340354	529778	280294	714037	135284	35.6	45942	77652.4	210827	171689	26072.8	68855.6	120181	20752	130410	30.4	95004.4	168870	80204	262358	63282	133178	40.8	127359
181200	321897	334965	525507	994254	213536	146034	490372	606151	552792	329672	441028	504904	856765	272175	125216	480088	333920	512952	280669	704873	134899	39.6	44330	76167.6	207690	168657	25519.6	67876	119033	20549.6	129435	29.6	94182.8	167064	80061.6	260418	62848.4	132387	44.8	127880
182400	318393	329478	517698	983420	213780	148400	483139	575006	538320	325200	436627	508268	843792	274560	122179	462964	326044	497176	279239	695950	134797	39.6	44344.4	76056.4	209914	167985	25475.6	67917.2	118838	20372.4	128949	26.4	92249.2	165235	80069.6	259406	61538	131250	44.4	128288
183600	313696	321959	503313	964419	214170	150320	479743	544457	521074	323366	431727	515481	835642	276190	116185	450439	318290	482503	277822	681439	135782	28.4	43177.2	75000	210058	167218	25052	67491.6	119756	20627.6	128576	30.8	92320.8	160952	80379.2	260221	61318	131996	43.2	130257
184800	310707	311054	492720	946230	213282	150653	474361	511133	508066	315768	424613	516974	804698	275067	112150	430548	302193	464275	271835	664150	137513	37.6	43427.6	75546.4	213634	167236	25538.8	68822.4	120807	20494	128748	25.2	91734.4	162770	81212.4	261574	61087.2	131445	44.8	131470
186000	304566	296179	473734	919914	210728	149670	468810	476960	488196	311181	417855	519217	787776	273374	107635	411162	289697	449633	266194	640290	139887	34.4	42905.6	76980	219333	168768	25634	69285.6	121949	20231.6	130038	35.6	91566.4	166576	82928.8	264023	61586.8	132573	42.8	135271
187200	298779	285472	459275	892432	208236	149358	460913	445480	471338	300812	410058	522632	751334	270762	102521	390406	277878	428632	257734	614234	143621	34.4	43244.8	78765.2	223744	172029	26223.6	71146.8	124686	19974.4	131811	28.4	92848.4	174150	84398.8	268014	62404.4	134248	43.6	137794
188400	291480	271776	440340	857498	203665	147310	448566	412516	448338	290819	401845	515998	720626	266779	97775.2	367647	265698	412712	248854	593125	147353	29.2	44599.6	80793.6	228965	176842	26795.2	73628.4	128419	20073.2	134592	28.4	94785.2	181792	86482.4	271695	63111.6	137244	48.4	141906
189600	283556	259231	421882	828701	200831	145631	439006	382988	427914	283286	392371	508537	678602	260946	92188.8	347284	252824	393102	239615	564035	152675	35.2	45852.8	83296.8	234095	183005	27850	76086.4	133258	20736	138578	32.8	98517.2	191931	89700.8	278637	64874.8	139996	42.8	148160
190800	273670	241762	401717	795891	193530	142136	425157	352677	403938	273127	379108	494862	637036	254073	87371.2	324096	239138	377299	227556	544033	159048	42	48406	87003.2	243418	191130	29202.8	79656.4	138307	21691.6	143067	23.2	102062	203218	93626	285992	66423.6	143838	41.6	154804
192000	262632	226427	381637	766364	189682	138067	415536	327352	379788	264892	368779	482918	595634	246823	81542	304721	223884	359319	218877	514711	166711	38.4	50699.2	92264.4	254335	199661	30470	83163.2	145835	23200.4	147240	20.8	107740	216798	98262.4	296310	68700	149771	41.2	163740
193200	252726	212042	362644	736700	180613	133620	400772	301418	356068	253045	357376	468974	548034	236300	77522.4	280932	214652	342383	206740	492942	175534	38	54267.6	98200.4	270826	212365	32627.6	88330.8	154096	25034.8	154399	23.2	113647	232972	103823	308255	70980.4	154894	40	170514
194400	240746	197597	342394	698818	174138	129050	388068	277287	333290	247632	347089	457286	515288	231713	73575.6	262799	200660	325980	197973	465419	185697	30	57668.8	105695	289206	227188	34930.4	93607.6	163706	27464.4	160304	24.4	121869	250867	110370	322930	74751.2	162668	38.8	179899
195600	231358	186545	325022	662143	167564	124503	374425	255032	314556	236584	337654	441365	474226	222079	70186.8	242074	186149	307945	185233	441082	197983	42.4	63122	115078	312180	245377	37906	100530	175054	30686.4	168515	37.2	130927	271836	117495	341240	78645.6	169020	50.4	188746
196800	221110	175752	305491	622368	159282	118164	360870	233814	294649	228037	330375	428679	442080	210149	67335.6	223880	172054	294032	176258	419978	211520	34.4	68924.8	125250	340916	265330	41400	107565	187362	34437.2	177692	28	141489	293255	125017	360528	82135.6	178559	44.8	198656
198000	211114	168464	289949	586821	151876	112948	348842	215680	278359	217497	317379	413335	405870	198857	63500	207542	158849	276582	165606	396767	226586	33.6	75977.6	136455	374224	285726	45164.4	115361	201980	38873.6	186915	28.4	155358	317306	133640	384899	87035.2	187321	44.8	208622
199200	201388	157977	269662	549212	142521	106837	334782	197146	258252	207427	305264	396929	375224	189071	60963.2	190412	146668	262685	155924	379411	242998	32	83960.4	148949	416671	309392	49797.2	123843	217594	42052.8	198217	29.2	168436	342926	141008	410848	91945.6	197054	51.2	218705
200400	192320	149590	252910	512865	135918	101236	323486	181716	240665	198832	295202	381048	345718	181054	57484.4	175855	136526	247399	147360	357736	257560	38.8	92064	164263	459078	333511	54723.2	133429	231656	44456.4	209723	29.6	186479	371585	150542	437865	98202.4	208179	53.2	228306
201600	182990	140169	236942	474047	128442	95815.6	308362	167418	222518	189660	286005	362718	315920	172296	55164.8	161566	126254	233584	136613	340986	276977	34	101856	179406	515570	361444	60076	143169	247044	45894.4	223366	30.8	202701	402006	160454	465676	104293	217206	36	237544
202800	171632	130997	220271	445394	122243	89946.4	296797	155384	205328	182553	276254	345399	291908	164527	52495.2	149476	117359	218970	129649	321144	293493	39.2	111105	196102	572057	387784	65919.2	152222	261631	48275.6	237670	32.4	222714	435868	170451	495788	111102	228945	38.4	248520
204000	164394	122340	204665	410275	114648	84108.4	283111	142938	189808	173069	263861	327627	266046	154340	50248.8	136910	107783	205604	119979	305115	309200	32	122572	212097	637845	418276	71628.8	162718	277101	49314	254884	26.4	240616	473380	182283	529046	119802	237349	38.8	258479
205200	155737	114846	190004	375966	108024	79032.8	269988	131309	176128	165256	251825	313691	245546	144800	48578.4	126147	99142	193048	112832	288535	324173	38	132114	224962	702192	446304	77242.4	170645	290313	51960.4	271081	29.2	260412	512656	191759	559861	127635	249025	51.6	267761
206400	147145	108995	177860	346628	102145	74185.6	259197	121546	163498	157569	239388	296648	222209	136088	46079.6	117259	91098	179004	104990	272947	338530	38.8	142560	238608	764852	477618	82865.6	180216	304724	55104.4	291021	23.2	280728	556440	203546	593988	136817	259409	41.6	276868
207600	138133	102356	165663	317846	95718.4	69645.6	247203	112824	150971	150472	227270	281069	204274	129575	44618.8	107414	83874.8	168722	97781.6	260490	351496	42.4	150172	253000	823822	510682	87526	187880	316611	57941.2	307383	26.4	298060	598355	212731	625761	145828	269712	44	287358
208800	129894	97940.8	155401	292815	90900	66440	238448	104970	140082	143853	214680	264670	186022	122692	42544.4	99900	76998	156896	92065.2	244660	361601	38	158052	269490	870029	540648	92936.4	196140	327573	60949.6	325274	21.6	317706	644768	223543	661006	155255	277580	52	297017
210000	123688	92732	145250	267883	85024	62600.8	227578	97745.6	130384	136910	201980	248164	168760	116304	40705.6	92732.4	70757.2	146710	85439.6	233197	372089	32.8	164960	283350	916329	575257	96500.8	202704	336574	64166	344027	17.2	332398	681616	235882	689200	164676	284514	43.6	306307
211200	117404	87312.4	136295	247532	81155.2	59704.4	218980	90786	121743	131468	190944	233396	155618	110526	38989.6	86087.2	65062	137535	79910	219459	378625	34.8	168006	295542	941711	603834	99886	207998	344803	68570.4	361348	26.8	349241	718856	245478	716080	173058	292658	42.4	315160
212400	111508	81905.6	128201	228950	75910.8	56874	211234	84941.6	112650	125099	180595	219052	142774	104244	37248.8	80467.2	60177.6	129980	74347.6	208060	385912	29.6	171513	305865	969341	635943	102457	215362	352870	72453.6	379166	25.2	359659	751033	259420	737841	182096	296534	40.4	322317
213600	105143	77068.4	119422	214089	72428.8	54366.8	202639	79748.4	105852	119356	171330	207605	132816	99066.8	35990.4	75459.2	55876.4	123077	70364.4	197150	389483	34	171200	310376	980511	657726	104479	218993	358109	73506.8	394534	23.2	372366	783716	268030	756748	190447	302980	39.2	330896
214800	100404	73131.2	113400	199538	68201.2	52272.8	194910	75219.2	99747.6	113568	162806	195416	122882	93458.8	34512.8	70770.8	52104.4	116975	65235.6	186316	391530	28.4	173558	312730	985913	681244	106344	223750	365354	73801.2	409790	25.2	382252	811876	278309	774534	200113	304723	41.6	336038
216000	95291.6	69604.4	105874	187286	64824.4	49897.6	186362	70897.2	95087.6	108985	156045	185650	115242	90500	33487.6	66673.6	48900.8	112197	61907.2	176403	393173	35.2	173104	315253	984380	698953	107513	226337	369879	72912	422288	30.4	386387	833700	284580	782429	206156	309193	38.8	342120
217200	92068.4	66859.6	100257	178000	61788	48301.6	178644	67716	91142.4	104188	149358	177284	107248	86272.8	31893.6	63274	45773.6	108208	57564.8	165863	394149	32	174703	323037	974933	715014	108327	229720	371670	71656	434931	22.4	390830	854452	292972	791560	212988	310565	50	347054
218400	88086.8	63721.6	94556	170412	58000	46291.6	171520	64442	87809.6	99955.6	143907	169322	101218	81742	30889.6	60428.8	43639.6	105890	54159.6	158910	394084	32	175340	327267	967152	727520	108081	230408	372234	70824	444750	26.4	390208	864129	299432	791448	217328	312783	42	350964
219600	84906.8	60530	90493.2	165048	56042.8	44923.6	165089	62028	85772.4	96116	139401	162134	95336.4	77865.6	28970.8	58632.4	41984.8	104193	51176.8	150285	393186	38.4	173996	328670	944455	733774	108094	231340	375156	69892	453876	31.2	393505	877302	304808	792728	221702	315433	44.4	354666
220800	82616.8	57627.6	86160.4	161366	52997.6	43554.8	158576	60111.2	84808	92525.2	135068	156095	90301.2	73829.2	27943.2	56875.6	40915.2	105001	48684.4	144373	392022	38	174794	328877	935975	742382	107347	231866	377069	69331.6	460523	25.2	388552	881630	309163	787419	221434	314364	42.4	356264
222000	80306.8	55412	83049.6	158728	51181.2	41826.4	153169	58684	85469.2	89748	133142	152036	86900	71096.8	26689.2	56449.2	40778.8	106412	46818	138226	388902	31.6	172112	325093	908012	740629	106824	229600	374240	69898.4	462667	31.2	390768	885720	310306	782534	223509	315584	39.2	357460
223200	79098	53813.6	79575.6	159758	48484.8	40735.2	148242	57988.8	87548.8	86690	131200	146779	83807.6	67954.4	25635.6	57092	41655.6	110660	44774.4	134118	387714	33.2	173140	320902	893159	741650	106509	228982	372722	69702	465232	28.8	384596	883719	315026	774924	223579	311715	48	356397
224400	77993.2	52281.2	76982	161303	47592.8	39714	143246	57988.8	91286.4	85202.8	130458	143803	83131.2	65995.6	24830.4	58368.8	43366	116654	43650	130444	383688	38	169405	317107	873723	737260	105376	227005	370236	70512.8	464347	18.4	383616	877892	314728	764901	222584	310288	48.8	356720
225600	77849.6	51958	75897.6	167594	46142.4	38912.4	141157	59663.6	97449.2	83693.2	129808	141284	82711.6	64064.8	24219.2	60925.2	45781.6	123013	42950.8	127708	379997	31.6	170026	319101	859151	727524	105144	225196	368694	70860.4	463625	30	378572	869226	316330	756021	222030	307627	39.6	355234
226800	78214.8	51296.8	74806	175601	44886	38227.6	138887	61481.6	104325	82734	128963	140880	84629.6	62802.8	24236	65134.4	49629.6	133242	43450	127351	377677	34	168089	319436	842464	713992	103993	220500	361784	71555.2	460399	24.4	373059	858476	312904	741742	219460	304863	45.2	354223
228000	78656.4	52049.2	75151.2	185510	44506.8	37888	139123	65725.2	114296	83126.4	129542	141011	88215.6	61396	23898	70715.2	53741.6	144415	44595.2	127862	371385	33.2	165152	319329	820944	694677	103464	218152	354079	70716.8	455273	28.4	368432	850720	309501	731208	217598	303034	46.8	352820
229200	80590	53236	76506	200358	43979.2	38399.2	139790	71574	124362	83316.8	131196	143064	93090.4	60115.2	24262.8	78095.2	58442.8	157922	46384	131275	364548	36.4	163640	314830	806754	682624	101407	214028	348183	69069.6	449660	30.8	358815	836930	305539	715094	214127	298896	43.2	350379
230400	82536.4	55412	79680.4	217174	44703.2	39407.6	142652	79367.6	138130	85440.8	135858	146933	99774.8	59678.4	24464.4	86978.4	64759.2	172795	50134.4	135477	356520	36.8	158066	307934	779434	667721	99377.6	209573	339974	66934.8	443878	27.6	354687	821855	300377	700464	212823	296414	44.4	347632
231600	85542.4	58812.4	84124.4	237360	45504.8	40175.6	146751	89452.4	152445	87769.2	139128	150696	108537	60140	25924	97598.8	72967.6	190248	54958.8	143065	348746	35.6	157133	304726	761191	658751	96681.6	204758	330526	64576.8	437492	21.6	342817	802081	296135	681846	208706	288257	48	344547
232800	89376.4	62956	90730.8	260304	47823.2	41727.6	153162	102486	170535	92521.2	145899	158685	120861	62245.6	27484.4	110901	83674.8	210342	61735.2	151940	338867	40	150792	297812	728599	645001	93339.2	199057	319675	62663.2	428709	33.6	335637	785239	289002	667325	205708	289450	49.2	342654
234000	94347.2	68966	99409.6	286960	50528.8	44031.6	162501	118214	189038	97651.2	151302	164782	135154	65063.6	30130.8	125753	95369.2	232125	69228	164492	329696	39.6	148308	290832	705626	634086	90250.4	194559	311460	59829.2	420235	30	324511	761734	283929	649527	202070	282006	46.8	338632
235200	99439.2	75642.8	110420	316492	54407.6	46028.4	173099	137655	208176	104646	159340	175571	153840	68388	32912.4	144074	109018	255454	78576.4	179214	319453	40.8	141643	278965	674755	613803	86979.6	188429	302318	57598.4	408572	24	312770	739609	275859	630878	197316	277868	45.2	333506
236400	106085	84850.4	124608	349905	59672.8	49470	188982	162580	231683	114434	168492	185313	174300	73121.2	36490.4	164632	124524	278956	89696.4	195690	308370	27.2	135802	271579	640386	588738	83612	184333	292690	55560	399236	23.6	302269	719692	270264	613504	194172	272244	43.2	328953
237600	113330	94570	140068	386953	65672	53558	204666	189421	254774	124174	178405	196840	198136	79128.4	41283.6	185947	140892	305754	101740	217186	298288	31.6	130412	264831	611880	569636	79627.2	177888	281843	54032.8	386247	23.2	288078	694195	261450	592922	188241	265776	52.8	321945
238800	122630	107533	158664	428995	74089.6	58077.2	226069	224537	285442	137748	190103	212795	225222	85908	46243.6	209989	159050	334511	116246	239382	286550	37.6	122662	256336	573584	545760	75476.8	172140	272730	52709.2	375619	24.8	277783	670343	255745	575392	183157	260804	55.2	316668
240000	133171	122190	180708	473252	82947.6	63990	247930	262854	312180	151068	201731	227011	253362	94873.6	52551.2	235502	177388	361665	131202	268244	275360	35.6	118494	247082	546269	529244	72187.6	166601	263304	51675.2	366148	30.4	262764	642220	248764	554782	177080	254042	56.4	310210
241200	142964	138746	205350	518775	93488.8	71124.8	275556	306849	341740	169250	215941	246471	286432	104842	59069.2	264786	197088	389300	149142	296806	266107	33.6	110215	235891	508922	507403	68798.4	160879	253398	49996	352559	22.4	251554	615249	240345	537045	171916	249306	47.6	304645
242400	155480	156019	233353	567101	105594	79056.8	303652	354294	372682	186122	229339	262080	319014	116101	66687.6	292651	217960	415747	166284	330851	256271	39.2	106375	225325	484902	488121	65614	155667	246589	48111.2	342252	24	237092	581712	232399	515756	165524	241177	45.6	295384
243600	167136	174555	260702	615333	118699	87405.2	332721	406021	403303	206420	245290	284552	354346	129461	74386	325630	238985	442606	184854	365860	245678	28	98730.8	213689	454378	463108	61454.8	149110	237818	45582.8	329846	33.2	224196	551939	224599	496310	159982	234866	48.4	288176
244800	182409	196770	294865	670530	132388	97285.2	366545	459990	436514	226257	260983	303586	389820	144392	82936	355650	260420	465610	202672	402864	236823	33.6	93436.4	204157	430326	443407	58185.6	145107	229699	43009.6	318306	22	212422	519458	216796	479297	153715	227785	42.4	280556
246000	197000	218255	326777	725552	147199	107804	398617	512064	463875	247643	278219	327567	425510	160331	91436.8	389357	283245	493146	220917	440376	228734	44	87660	193450	404425	423124	54508	139529	222946	40700.8	305486	25.6	199684	487173	210158	460488	147840	220647	43.2	272162
247200	212831	242352	361581	784077	162952	120809	436826	570291	494456	270214	295812	350385	461822	176314	100028	420714	303849	511771	240324	477380	222138	44	82770.4	183580	381301	401411	51993.6	134928	214389	38494	294785	29.2	189487	458254	202853	444875	142606	214708	52	265607
248400	227592	265192	395242	840185	177640	133644	466820	619793	517220	290060	312547	374443	496412	193642	107587	451753	323401	533137	259094	516392	216256	31.2	78891.6	174830	363029	382569	49349.2	130724	207160	36569.6	283131	24.4	178317	426907	193731	427886	135802	207184	50.8	258032
249600	242448	286729	430184	895393	193932	147109	501931	674284	545423	312098	331298	403601	533995	212089	113320	482116	340001	547820	277017	550691	209722	37.2	74007.2	165867	341917	361506	47250	125772	199555	35170.8	272040	30.4	170256	399697	186971	414853	131387	202638	45.2	252287
250800	256689	309070	463362	949546	207779	161430	533729	714220	568297	328342	347115	429196	562906	229575	119124	509409	357478	563973	291864	587521	204589	33.2	70504	158904	327685	343192	45405.2	122261	194660	33714.4	262177	21.2	161358	372548	179852	399953	125520	195822	48	244578
252000	269272	327552	492392	1000950	222170	176496	566095	753067	592733	348751	364772	462367	592701	246973	123462	535102	374648	576832	306147	616867	199505	28.8	65809.6	150922	309934	325558	42952.4	118402	188437	32362.8	253744	21.2	154489	349366	173561	388321	120908	191875	42.4	238139
253200	285351	347249	523066	1048160	235325	191862	589534	783809	615051	362584	380072	488723	616538	262093	127548	553987	391354	583362	319048	646847	195172	32.8	63487.2	144664	287899	309203	41568.4	115726	183003	31153.2	245669	22.8	147583	326770	173049	377018	116528	186522	42	231047
254400	296732	362242	545856	1088080	248448	206444	613264	810137	635065	378497	396880	522325	636922	278931	131538	573139	405702	591364	331674	669709	192591	37.6	60269.2	138478	275859	294740	39259.2	111868	178290	30144.4	237970	29.2	142112	306707	167668	367706	111829	182712	40.4	228021
255600	306612	377965	570832	1129200	261156	222138	638451	830630	646773	388292	411428	550661	651678	292506	135124	583641	411440	590659	344605	686799	188364	24.8	58104	133363	268342	282314	38000.8	109935	174496	28854.4	230419	23.2	137652	289077	163216	359780	108286	178671	52.4	223701
256800	315565	388120	586478	1154480	270009	235188	649535	835255	653968	395954	426518	583970	661626	305644	138218	592365	415623	592022	355141	701122	185663	37.6	55711.6	128123	262210	272921	36572	107305	170731	28068.4	224504	26.8	132051	274478	157796	351796	105142	176244	49.6	219618
258000	324408	398671	607426	1174910	279872	249405	664044	840100	665715	402303	438351	609177	666992	316906	138798	596302	418576	587184	362102	709092	183916	30.8	53644.4	124518	255625	264050	35872.8	105856	168017	27143.2	218910	30.4	128558	262168	153849	347498	102215	173920	45.2	216835
259200	329870	403924	605642	1186160	286509	262043	670578	835249	668532	404003	446893	632935	667356	327035	135990	595774	418452	584340	368479	716984	182507	29.6	51813.6	121776	250491	256252	35354	103897	164519	26409.6	214098	21.2	124220	251658	149856	341693	99106.4	171349	42.8	214229
260400	333194	405879	607660	1194240	295097	272621	679199	824700	674448	407476	455332	655181	666047	336173	130072	593436	416818	574891	372166	713035	181789	31.6	50497.2	119331	244322	248983	34747.2	102970	162774	25813.2	209724	29.2	121765	242846	146925	339061	97551.2	170380	38.8	211617
261600	340428	404833	606477	1203680	295735	279421	678803	797269	671921	404798	461772	672031	655250	342002	125871	585399	411257	567316	372191	709130	181265	29.6	50108.8	117433	241378	244375	34644	101908	162485	25474.8	204712	28.4	118566	235726	144730	336090	95610	169124	48.4	210302
262800	342787	397816	599025	1199890	300908	284715	677604	773303	668665	403682	470369	692813	644980	348231	122480	578166	407010	556001	373990	695924	181721	33.6	48697.6	115933	237440	239297	34021.6	101863	162204	24816.8	199042	26.8	117301	232056	142679	333845	94741.6	169158	44.4	208988
264000	345530	389669	602407	1194390	298736	287880	664976	738928	662267	397575	471493	705219	628577	350514	119812	564338	398555	543322	377871	684896	183990	32.4	48335.6	115821	236652	237778	34378.4	102407	163043	24392.4	196296	22.4	116319	230340	141100	331981	93670	167855	56	207532
265200	347040	373552	594775	1171870	299371	288670	660303	704282	652508	393622	473035	723981	615624	351252	120050	553142	390331	527550	380991	663354	185482	30.4	47437.2	114955	234996	235696	34361.6	101774	162468	24321.6	193082	19.6	115540	230315	140934	332318	93247.2	168307	44.8	206885
266400	350170	363748	585578	1158030	294324	287937	646711	665496	637447	383358	469208	726662	593169	348716	121007	534527	378350	511896	370758	644896	188840	32	47613.6	115660	236036	237312	35347.6	102516	164905	24112.8	191583	28	115438	231042	142337	332907	93274	168491	45.6	207324
267600	352372	348944	567153	1124680	290928	286050	629367	626879	618992	374888	466782	740061	572740	347215	120049	518056	368663	496400	363011	622426	191699	33.6	48048.4	116659	237669	237223	35805.6	103330	168208	24323.6	190183	28.8	116170	232687	142794	333819	93777.2	169519	45.2	208692
268800	352984	334368	551669	1098000	285203	281314	614480	589146	607214	363574	463759	739518	551940	340751	114392	494338	356576	478612	353763	599044	196168	38.4	48764.8	118527	239835	240267	36848	104427	171857	24701.6	190270	26.4	117722	239137	145170	336756	94450.4	171728	52	209142
270000	349918	314635	527015	1053660	277176	273066	592940	542990	582702	350557	461416	738550	529391	337071	106744	474658	344606	463898	347502	575536	201532	35.6	50136	120801	244660	244144	37937.2	105698	175841	25184	192110	28.4	119105	243481	147878	338989	95808.4	173716	48.8	211902
271200	345530	297749	507729	1016400	271160	265959	575182	506160	562258	337237	456407	735781	507288	329537	94427.2	450705	328825	445524	337104	550362	207290	28.8	51651.2	124603	249781	250342	39457.6	108025	181835	26131.6	193334	24.8	122866	250055	151075	343462	97452	177040	38.8	214572
272400	339681	279181	481484	972572	260410	256460	550943	464373	535773	324051	447392	727456	483388	322144	87959.6	426992	308170	429691	326131	530614	215415	38.4	53936.8	127897	258750	259402	41403.2	110574	189863	27041.6	196843	19.2	126564	257765	153919	349035	99633.2	179886	42.4	217765
273600	333213	262670	459579	930898	254152	247350	532061	428950	514774	314043	440672	715039	464177	313892	82857.2	402818	298102	412045	312368	505689	223966	30	56299.2	132089	269413	269005	43633.2	114171	199395	28338	199902	27.2	132424	267397	158736	356795	101653	184518	47.6	222994
274800	327172	246365	436514	888385	237462	235288	508374	392555	486298	300736	431037	698350	441152	304625	81488.4	376880	281896	396536	296732	485772	235270	31.2	60023.6	136804	283077	282264	46548.8	118288	210771	29606.8	203676	23.2	138950	276814	163888	362359	104265	188675	44.8	226528
276000	322264	230404	413474	840992	227348	224067	488586	362030	462350	289294	423315	685890	421547	296316	79281.2	354037	266872	380740	282134	461804	246687	32	64091.6	142842	297097	296964	49803.2	124121	223796	30988	208152	28	148352	288358	169861	371702	107458	194090	52.8	232363
277200	316796	216169	392106	796615	212132	211404	466782	333732	438341	272289	411664	665689	399812	284927	79219.6	328928	252467	364257	265459	443210	261194	24.4	69313.6	149650	313780	315354	53790.8	131330	238594	32619.6	215040	24.4	158271	301136	176541	381700	110846	199983	42.8	238308
278400	307892	201416	369621	749479	204907	200803	446859	311814	416810	263235	402623	650175	383904	275907	79623.6	308590	237356	349589	253615	422776	276355	38.4	74672	158318	332694	334710	58342.8	137600	256614	34910	222442	26	170510	318208	183492	390349	114943	206944	50.8	244838
279600	300103	190042	350846	708412	194949	189965	428776	290078	392916	250752	392558	626801	365210	263372	80698	285486	222273	335862	241416	405382	293316	33.6	81636.4	170494	355186	357115	63911.6	145254	276031	37622	230664	24	185189	337185	191484	402958	118555	213596	44.8	252196
280800	291093	177361	329354	664004	184692	179176	408298	267223	369667	241453	384326	609529	350199	252965	79389.2	267530	208378	322030	229632	389664	310173	37.2	89116.4	183882	380157	379842	69405.6	153317	295535	40735.6	239553	28.4	199623	356134	199202	414376	123381	220980	47.6	259348
282000	282016	167284	312497	626245	175216	169641	392490	248584	348429	231348	373260	584767	332084	240408	75283.6	249602	195802	308070	215000	373854	328054	40.4	97916.8	199171	406944	405370	76537.6	162862	315317	44732.8	249846	32.4	217292	380944	209545	427002	128360	229354	42.8	266386
283200	272418	157097	292569	587293	162568	158988	375783	231796	325728	221396	362558	565172	317661	229059	69683.2	231779	183483	296659	202484	359880	344871	31.2	107856	215529	436964	433614	84362	173013	333844	48242.4	261378	22	234089	407237	219711	439440	133824	237110	46.8	274070
284400	261590	147824	277892	551707	155386	149227	364117	217934	307560	213435	353440	544232	304036	217884	61996.8	216252	171747	284339	189265	344773	359540	32.4	117058	234311	466376	462482	93362.8	182306	353689	52964.8	274029	30	253674	440316	232902	453272	139856	248102	43.6	282115
285600	252144	139570	262498	518472	143964	140093	350187	204048	287545	203661	346216	524096	290234	206981	55821.6	202198	161899	274025	176343	333419	375439	25.6	127391	255839	501136	497284	102288	194041	373063	56218.4	287151	24.4	271262	473579	245406	465100	146426	255406	42	289817
286800	241245	132314	249445	486046	137268	131582	337753	191789	269871	197028	339108	503507	279105	198546	51861.6	188986	151656	263537	163995	320342	388428	34	137569	280723	530528	534077	111840	203816	391402	58658.8	299960	27.2	293350	510875	260015	479188	154577	263537	55.2	299506
288000	232290	125975	236736	458241	129440	123108	325540	180108	254318	188874	330582	482248	267324	187691	51146.4	176592	141998	254583	153392	312395	402492	34	149760	309306	563443	574111	120427	215431	410142	60049.2	313292	22.8	311377	552016	276085	493411	162386	270215	46.4	308852
289200	222514	119860	225070	430558	124492	116053	314836	170404	239311	183006	323295	465248	257184	179257	51400.4	165935	133562	244942	142678	301818	412138	34	159118	334211	591904	611034	128737	224270	422867	61490	326385	18	330512	599678	291823	506544	171423	275318	51.2	320612
290400	213856	114432	216728	407720	117628	109936	305838	162743	226276	175716	315735	443342	246381	169252	51294	155532	125511	236579	132702	293350	419593	32.8	167281	359417	617997	651806	135786	233782	435282	63561.2	339206	25.6	347104	652130	310667	520545	181802	278657	48	330883
291600	206475	109066	206078	385462	111546	103731	295417	154659	214739	171610	311064	427622	236992	161569	53208	146408	118933	230102	124818	285458	424696	34.4	174396	380012	642322	688509	141298	242376	445134	65902.8	352280	28.8	361470	705428	326290	532150	191648	282740	56.4	341501
292800	198832	105245	199397	365106	106313	97829.6	286994	148146	206516	167524	304647	410465	226282	152860	53826	138609	112450	222812	115180	276390	428896	38.4	183594	399877	658738	725393	147150	249970	451944	68110.4	363819	22.4	375996	757973	345816	547726	202225	286624	47.2	353527
294000	191826	100930	191760	346247	100698	92315.6	276366	142165	196622	162451	298826	396704	220009	145709	54108.8	131242	106960	217023	108868	270883	433515	32.8	192054	415640	677802	757205	150593	256114	456952	70823.2	376995	21.2	384904	810081	363939	558140	213060	288878	46.4	365734
295200	185338	97470.4	186259	329370	96661.2	88015.6	269526	137026	189434	159438	294880	378100	212328	138467	50812.4	125030	101990	211894	101951	262641	435010	36.4	196876	431683	685816	789582	155691	262411	462672	74051.2	387992	32	397285	856223	382135	569301	225643	292726	48.4	379158
296400	179541	94252.4	179128	312726	91162.4	83117.6	260469	131754	182255	154388	289301	360527	204720	131714	45625.6	119414	96732	207248	96934.8	257124	437200	36.4	201579	447704	698072	819302	157212	268522	466476	76565.6	401142	24	401522	888200	396483	576900	235609	294464	48	391737
297600	173530	90714.8	173278	298794	87915.2	79502.8	253870	127898	175224	151770	285068	347997	198425	126017	40619.2	114814	92968	203236	91974.4	249569	436136	35.6	203772	455170	701917	838744	159812	273104	470534	79114.4	413388	22.8	408987	916927	408396	586275	246236	299490	53.2	405663
298800	168716	88206.4	167970	288946	83189.6	75826.8	246646	124499	168114	147532	280639	333720	192389	121014	38250.4	111117	89270.8	200707	87159.6	243860	434976	32	209146	462729	708610	856669	160306	278221	472334	80100.8	424317	25.2	411238	932262	419058	591880	255906	300952	49.2	416240
300000	163156	85278.8	163664	279422	80415.6	72413.2	242064	122637	164236	145653	277899	322566	189162	115690	37243.6	108795	86952.8	198709	84015.2	237918	433827	26	209476	465609	705616	865571	161654	280330	472782	80125.6	431269	17.2	413713	951874	428398	595982	266181	305070	46.4	428051
301200	158925	82934.8	159308	271920	76404.8	69641.2	236496	120547	162493	141988	273574	310217	182757	111458	37140.8	106729	84514	198156	80616.4	233822	433106	38	213236	468863	705148	875959	161160	285700	475159	79000.4	442254	21.2	413008	962094	433981	599850	273767	305935	45.2	435284
302400	154088	80863.6	155570	266480	73720.8	66798.4	231370	119451	161340	140053	271218	303264	179930	107178	37992	106308	82779.6	198938	79273.2	228942	430644	38.4	211132	465299	703002	876929	160742	288548	472876	78042	448765	26	414046	974351	437166	601948	281245	308880	44	443984
303600	151192	79414.8	153708	263562	70416.8	64158.8	228761	119262	162800	137743	269045	292668	175258	103168	38393.2	106223	81832.8	201244	77505.6	224966	427691	30.8	211976	465642	699677	876656	160027	291214	473053	77767.6	458964	22.8	412157	981112	441714	603006	286232	309255	50.8	450433
304800	149251	78454.4	150538	262832	68227.2	62192.8	225125	120116	165405	136672	267332	287443	174519	100423	38973.6	107978	81007.2	203899	76975.6	221092	422758	29.6	210557	464585	695012	872734	159159	290780	467462	79860	464312	29.2	409196	984730	439916	600272	290231	309236	56	456573
306000	148180	78420.8	149427	264130	65755.6	60304	222408	121247	169543	135036	267254	280384	172141	96808	38067.2	110242	81268.8	208103	77185.6	217255	417469	32.4	212383	465630	686243	867448	157374	290696	464883	81158.8	471780	24	408694	984368	445671	599150	294623	310195	54.8	459146
307200	148121	78569.2	147798	267940	63712.4	58782.8	221995	123440	174392	134408	265201	276504	172067	94031.2	35932.4	114808	82281.2	214786	78694.8	214605	412342	39.2	212432	465464	681336	864884	156510	291262	461151	81508.4	474809	20.4	401809	977781	442400	593028	294203	306740	45.2	463395
308400	148903	79214.8	147753	272872	62273.6	57877.6	221780	130974	179878	135328	263361	273846	173826	91648.8	33138.4	121104	84511.6	221790	80466.8	212882	405709	30.8	209898	462129	668964	852870	155646	287817	456041	82978	477222	29.2	401284	973032	443308	589494	295833	308350	52.8	464113
309600	151928	80573.2	149650	282704	61404	57335.2	221707	137554	186401	135889	262928	271170	173806	89689.6	31986.4	128296	88525.6	230610	83869.6	212496	396795	40	209275	460932	660651	843235	154713	286064	452352	83554	480210	28.4	394271	959708	441574	583346	293991	304583	51.6	463928
310800	154387	82421.6	151244	293346	60915.6	57131.2	223731	145092	195215	138181	263218	271106	178444	89024.8	32571.2	138702	93706.4	239227	88721.2	213072	389108	30.4	206439	456344	645506	824492	153392	280660	444749	83733.2	474245	30.8	388200	953944	435810	576770	292826	305237	45.2	465698
312000	159335	85975.2	155703	307763	60907.6	57428.8	226114	156544	206966	140745	264114	270299	183160	87597.6	34245.2	149424	99876	249751	95255.2	215476	379151	38	205946	453246	631645	808043	152164	278152	437212	83697.2	471628	27.2	379010	941685	431920	569061	290088	302600	55.6	464991
313200	165405	90209.2	159974	323412	62281.6	58525.2	231420	170125	219012	143996	265830	273324	190316	86902.4	36781.6	163825	107205	261601	102386	219342	369079	26.4	201816	446458	616275	783086	148148	273203	424763	83377.6	465868	27.2	368208	930898	422820	559718	287996	301705	50.4	465269
314400	172854	95774	166356	343116	65163.6	60675.2	237927	188967	234548	149357	268028	275600	198134	86942.4	40248.4	179581	116627	272852	110298	227124	358428	35.2	198155	442326	596930	763810	145503	269990	415814	83126	462280	20.8	359447	915880	415972	550704	284641	298922	55.2	461514
315600	182699	101590	173999	365040	68566.8	63854.8	246087	209252	251346	155952	271358	277926	209156	88064.8	43852.8	198845	127355	287594	120369	235557	350971	31.6	194085	434095	579708	740544	141207	266132	402643	80432.8	455844	34.4	347014	895292	404864	541457	279266	295944	54.4	455890
316800	192259	109128	184704	391094	74364.4	68077.2	255960	234878	270627	164467	273905	283751	222580	89923.2	46837.2	220111	140507	301055	131584	246900	337918	35.2	188311	426247	560331	717040	138209	260438	391716	78483.2	450246	24	336251	877786	399202	533437	276815	295919	51.2	449081
318000	203841	118880	195594	418950	80421.6	74182.4	268886	263559	289275	174236	277789	290059	236720	92498.4	49066	243295	154722	316477	143521	260667	327170	26.8	183877	416553	543543	693066	132392	255114	379682	76184	444118	20.4	318966	852326	388536	520900	269350	290199	54.4	443047
319200	215662	129544	209464	449855	88986.8	81276	283026	296022	313242	187398	283294	297700	255527	96898.4	50970.4	269222	171716	331351	157654	275599	314123	35.2	175904	403979	526503	662260	128103	248504	364616	74066.8	436662	23.2	306744	831332	378733	510724	264854	288361	52	436138
320400	229802	143557	226823	482846	98459.2	89532.4	299334	334100	336286	199066	287556	302945	272579	100896	55604	296369	188796	347124	171454	293542	302365	34.8	170348	391756	511438	636950	123321	243061	352469	72142	428326	28.4	291073	801419	368435	501113	258620	283857	48.4	430148
321600	241388	157510	243835	518206	111672	99893.2	319384	374627	360710	214379	293877	313259	293937	106155	62857.2	327430	210236	365350	187546	314465	291343	41.6	162621	377351	492284	608997	118166	235130	337472	70454.4	416998	32	277175	772846	355848	488770	253778	279770	54.4	423214
322800	256544	175616	266615	558303	125951	111231	339940	421466	387066	229176	303311	321304	316073	111820	72154	358744	231736	380557	203686	338460	280556	26	156230	361724	472485	582860	112297	228196	326440	68323.2	405819	26	264584	741120	344827	480071	247714	275462	54	415678
324000	270040	194433	289553	598400	141991	124539	362104	467476	412518	244322	315616	332259	337467	119022	83044.8	392696	256434	398707	220859	368526	270860	27.2	148837	345145	456274	553686	106564	220658	312750	66583.2	394382	30.8	250632	707573	330346	467758	240336	269882	58.8	408300
325200	283952	215816	314952	637812	160514	138816	387528	519686	441418	264378	329834	346228	360730	128504	93587.6	426115	278718	415387	237466	397902	261328	32.4	142022	327724	437578	523253	101333	217312	301260	64173.6	383786	27.2	239694	674444	320017	459879	234212	265935	47.2	398152
326400	299133	238480	342740	675432	178190	154772	410502	568387	465452	280751	346242	359745	386258	138470	102940	460964	302605	435173	256163	429222	254021	29.6	136807	311159	425168	499034	94634.4	210885	291301	61703.6	375204	26.8	227077	639421	304575	449910	225213	259362	60.4	389036
327600	313395	260563	368716	714497	199400	173246	439013	620221	493832	302512	364790	378423	410570	149672	110173	494024	328882	454322	274846	457683	246862	27.6	128342	295353	409737	472474	88688.4	206910	279830	60268.8	364781	26	217004	606206	293966	440476	217990	257062	52.8	379725
328800	327132	284935	399425	757728	217450	191529	462338	666992	521485	319065	384964	392770	432899	161743	117056	523582	353368	472646	291612	489372	240781	33.2	123090	281086	398466	452170	84312.4	202900	270802	58818.8	355389	22.4	205898	569350	280413	431122	208350	250712	46.8	368870
330000	339512	309149	425675	797245	238020	211590	489837	710252	543228	340126	407956	414582	457891	175187	123396	556416	379010	488622	309924	515869	235428	28	116477	264421	385771	429303	79273.2	197680	260577	56678	344910	24.4	196688	536283	268663	422674	201704	246998	49.6	360078
331200	353062	334912	456604	841464	255892	232197	512733	753042	569082	357180	431829	431678	477425	189589	132317	583111	400578	503186	326267	545485	230280	27.6	111903	251665	373488	409307	75674.4	192843	254560	54864.4	336723	22.8	188585	501731	257996	414264	193650	241704	48.4	349328
332400	363265	356690	480335	878356	274225	252432	538327	787699	594344	375989	458044	456442	495460	204771	143028	611268	422305	517896	341099	572826	226773	30	105932	237540	363682	390541	71632	187736	248485	53475.6	324338	26	180919	470991	247148	405507	187918	236221	48.8	340093
333600	377152	379913	506134	918035	293032	272972	560756	821685	618153	391960	482472	478235	508655	220532	154034	632436	444151	530468	354598	595294	223302	32	100272	226614	354895	372836	68461.6	182706	242355	51956	314303	23.2	175707	441896	238654	399694	181172	232244	50.4	328533
334800	386580	399708	527676	947069	307365	291372	574852	840461	635425	405798	504053	502814	519518	237501	162567	656125	459538	544111	370000	618161	219942	34.4	97065.2	216802	347516	358118	64480.4	177718	236884	51045.2	305168	18.8	169375	413837	228439	393034	175309	227105	45.6	320133
336000	396925	416787	548783	976518	323704	311412	592487	859157	657773	420640	526629	529924	531966	254377	168334	672674	470524	552776	383098	627398	217895	32.4	93178.8	207137	338658	343235	62075.6	172777	231761	49406.4	295646	21.6	165093	388857	221777	387288	171092	224812	52.8	312141
337200	404571	434985	567958	1001280	332382	329342	599580	866321	672540	429838	544659	554053	539956	270494	174032	686488	478980	561144	396362	642338	215912	31.2	90388.8	198806	333898	332654	59037.6	169906	228231	48374	289260	20.4	160690	365860	213359	380797	166656	220115	56.4	304782
338400	408565	446921	578584	1014280	344157	345761	616423	873206	684452	440617	560775	585845	547292	285309	176291	696612	489162	568027	408469	645722	213870	37.6	86873.2	191775	326979	322454	57174.8	165197	224568	47538.8	281971	25.6	157605	349144	207280	376196	163118	218131	58.4	299729
339600	416284	457827	592680	1031170	347177	358652	622031	866313	694318	443720	576914	607753	545959	299202	178698	698882	493347	573213	418669	651704	213431	28	84595.6	185784	322829	314596	55605.6	162595	222093	46795.2	275452	24	155174	330715	200489	371012	158210	213998	60	292143
340800	417344	461124	596292	1034230	352356	372544	628332	855457	726382	450460	592701	638524	543743	313821	179986	703060	499648	576846	428116	649883	212302	35.2	82094.8	180071	319103	307744	53830.4	159607	219909	45624	268420	26.4	153229	315832	196163	366481	153057	211438	58.8	287697
342000	421710	464864	599751	1041020	355826	382458	625264	838487	741754	451450	606793	659985	540777	325364	183717	698911	498626	577394	431500	647201	211729	37.6	80740.4	177845	316396	302270	52812.8	158018	219766	45122.4	262086	20.4	152330	304293	191595	363858	147844	207526	55.6	280613
343200	423410	455028	592306	1039470	356429	386080	619892	814301	737368	450658	617231	687511	535999	337250	184365	699459	496181	574676	434694	637665	213554	35.6	78996.8	174288	317200	298603	51732.4	156747	220191	44921.2	255036	26.8	152142	294495	187337	360404	144618	205490	67.2	276512
344400	428840	452108	592322	1036330	353532	389910	611051	788812	735351	448258	621542	704314	530705	348167	184316	686638	491112	568497	434328	623925	214260	35.6	77744	170955	316226	296614	50734.8	155034	220501	44729.6	250716	23.2	152999	287274	185064	359404	141480	204450	59.6	271158
345600	428130	441437	580303	1024660	346551	388804	596398	755029	730450	451369	626498	724660	521363	354757	183403	678523	481809	564304	434013	609334	216145	36	76800.4	169087	316603	295710	50346.4	153561	223419	44589.6	247260	22.4	153713	281329	181751	358187	139191	203143	56	268271
346800	426656	430909	569877	1009150	341814	386823	586860	723421	733312	449913	627142	738050	508222	360342	182369	659994	470393	554793	431175	589896	217918	35.2	75972.8	167669	316794	294672	49964	153498	224816	44501.6	244356	23.6	155852	277806	181058	357168	138359	203732	49.6	264763
348000	422876	415022	552290	991048	330572	378824	568227	684986	727577	442363	625306	746348	490980	363214	180134	638992	458054	545278	429327	575254	220947	31.6	76242.8	167830	318666	296948	50046.4	154158	228621	44680.4	242760	26.4	157805	275164	179278	356613	137448	204154	54.4	262268
349200	419869	396326	535229	965146	325474	372434	551224	650566	739687	437274	622476	760788	480165	365511	175338	621292	443354	533304	423042	553666	225098	31.6	76176.4	167225	320107	298370	50170	154638	232544	45230.4	240426	18.8	160116	274340	178741	356191	137934	206308	50.8	260846
350400	418205	379674	519496	941700	313218	362350	527277	613793	736376	427222	620652	760979	467624	363352	173080	595936	427557	520658	412937	538280	229694	43.2	77166.8	167723	326166	302114	50922.4	156947	238506	45797.6	242080	30.4	164597	273466	178772	357548	137306	208199	58	259016
351600	413922	359830	498158	909653	303582	353381	512310	579172	723260	421743	613786	768672	454410	362728	167638	572356	410103	505536	402184	517352	235171	36.4	77808.4	169110	329972	306418	51851.2	158911	244607	46436	242313	26	169487	274365	179747	358620	138656	211091	50.4	259382
352800	406365	341586	478422	882283	293056	341057	493475	548276	706496	410406	605358	763026	434612	358312	163970	544983	391239	489596	390608	499802	241692	32	79894	171816	338518	313020	53064	162711	254329	47627.6	245247	20.8	176075	275450	181004	359584	139610	211791	46.4	259949
354000	397592	322080	457874	846029	283462	325746	477784	508687	686194	405456	598360	768885	417858	354968	159690	523098	373332	472030	377841	479700	248713	30	82614	174244	346152	322000	54383.2	165966	264663	49149.2	245924	27.6	183062	277741	182192	361554	141483	214992	52	261548
355200	387886	307322	436118	812879	272731	311840	460047	476264	667547	391334	587888	760334	405366	349451	153944	492348	354534	453619	362162	461132	257644	32.4	85004	178723	356318	334020	56372.8	170936	277814	51144.4	248772	22.4	192404	281760	184674	364338	143624	218233	54.8	262565
356400	379632	288866	414391	778042	259335	297586	440454	444255	642002	378822	578124	756238	393079	341499	150377	469187	336149	435236	350834	444682	268552	35.6	88216.4	183433	369280	348210	58875.6	176824	294448	53203.6	252729	18	203008	286757	187842	366044	146204	221520	46.8	264774
357600	370056	272578	394713	743625	248177	283313	427937	415821	623537	369610	568647	745585	377860	332812	145022	442046	318029	418737	337154	425896	279073	32.8	91054.4	189878	381137	364552	62248.4	183927	314234	55412.4	255374	25.2	216882	293982	191338	370329	150777	224920	56	266956
358800	362099	254389	376358	712219	234324	268797	407417	387935	599993	355449	557342	730742	360829	321392	140786	416233	300205	402110	323947	410702	291901	28.8	94954	196847	396528	386303	65572.4	192752	337601	58053.6	258647	24	231861	302849	196052	374459	155194	228225	49.2	269273
360000	352234	238883	357816	679462	223673	254646	397579	364241	577862	346212	546197	721686	349124	310485	133572	391970	282911	384572	309270	394363	304846	34.4	98935.2	205812	410910	407880	69793.2	201194	361593	61120.8	262650	20.8	249773	315890	202138	378759	160144	231963	53.6	271880
361200	344025	226581	340122	651238	210406	242029	382252	340415	559538	333944	534296	700374	336947	297392	128128	366124	266955	369302	293249	379529	319607	28	104478	217290	428151	434789	74037.6	212860	390892	65025.2	269548	26.4	267792	330072	207968	381269	166183	235041	50.4	274421
362400	333904	213589	322333	619368	200286	229438	369876	319372	539331	323317	523516	688486	327878	285962	121448	341552	252528	353577	281621	365454	335502	33.2	110491	231560	443383	461333	79636	224744	418523	69205.6	276847	28	287708	347400	214606	385097	173126	238857	59.2	277915
363600	325606	201745	307134	592921	189984	218790	357468	300362	521021	311137	511928	669561	316740	273624	115222	316514	237814	340302	265912	353507	351676	34.4	119027	249104	460731	491151	86128.4	237419	449748	73936	283378	20	311920	364452	222486	390041	180254	242331	47.2	280439
364800	315424	188063	290883	564387	180191	206400	343701	281374	494579	301010	502260	652828	307610	261668	110504	297303	224025	326510	252194	340856	367656	28.8	128155	270411	479836	521913	93428.8	249738	479923	78951.6	290210	24.4	337327	385119	231213	394755	188751	246433	48	282653
366000	309955	178072	276856	539730	170543	194417	335586	264970	463407	289855	488793	634383	294864	250146	103574	277918	211731	314605	237490	329896	381029	30.4	138935	293870	494862	556303	102356	265633	511094	84108.4	296369	29.2	365960	410033	241832	398116	197764	250366	52.4	285504
367200	298082	166606	263061	516983	161061	183484	322866	250586	435377	279604	480475	615554	284843	238265	100299	262598	199597	304034	227492	321050	394299	28.8	152072	319435	512713	588431	110728	278352	537923	89498.4	303994	30.4	392567	437693	252126	401684	207202	254085	56.8	289225
368400	289059	158894	251253	494884	153255	175544	315042	237332	412400	270574	467988	594397	277804	227334	95965.6	246954	189321	292979	215548	312630	404045	29.2	165611	347646	525997	619612	122219	292283	565236	95391.6	310636	24	422398	469072	264525	406273	218100	258875	62.8	293176
369600	280088	151327	239503	474565	145482	166582	306256	223572	389603	259537	456553	569517	271308	215814	93449.6	233848	179948	283789	204124	305426	415072	47.2	181309	376612	543568	652939	131268	305791	588791	99959.2	317782	24.4	447696	502500	277764	410320	228788	261991	42	297220
370800	273162	144018	229598	455357	138788	159595	301146	213344	369498	251024	446559	549529	264240	206788	88678.4	221277	171667	274234	193399	297640	422489	34	195609	404858	556632	681951	139897	316892	609530	105631	323348	24.4	474145	542396	293533	415973	242327	268198	56.4	301650
372000	265898	138056	221952	439832	131978	151657	294046	203982	350858	241997	435873	526364	257011	196157	84548.4	209465	163982	267184	183139	291730	430677	36	213419	434436	572874	713269	149063	331782	630316	110492	334361	25.6	496416	580045	308582	417848	254390	270470	57.6	305565
373200	258237	131840	213965	423246	125900	145194	288508	196405	333483	235210	426104	509514	252850	187130	80436.4	198223	157176	260910	175758	286065	437236	40.4	229494	460734	585666	739654	157518	342013	635009	116500	342416	28.4	516366	622292	324711	421287	267023	275230	53.6	311940
374400	253652	126653	207966	410002	120032	138903	286559	190085	317854	227522	414231	489617	246984	178912	76642.4	188789	150568	255539	166722	280547	441388	40.4	246371	485592	597843	766300	164765	353596	646243	121218	354404	22	536631	662045	341990	424282	280333	279204	58.4	317978
375600	250460	121298	201503	396118	114974	132296	282016	182885	303933	219251	404139	473724	243146	170603	73788.8	181044	146032	251295	159279	275790	446856	36.8	262076	507628	609292	788623	168774	363830	652318	126110	366963	27.6	550710	703809	355251	425365	293012	284098	46.8	324672
376800	245069	116849	197155	385945	110118	127174	278561	179342	292507	211747	394364	460286	239106	163118	69560.8	174430	142185	247136	151426	271860	448893	27.6	274271	526266	613881	808002	174840	372090	658172	129989	377745	23.6	566154	741879	371124	427629	307368	290325	55.6	331800
378000	240791	113968	191734	374866	105098	121776	274002	175066	280692	203420	385420	444977	236466	156255	67849.6	169698	139074	246123	146740	268930	451697	29.2	287377	542445	623839	824954	178364	382872	665182	132778	389322	28.4	574395	776316	384521	427727	319156	292776	52.8	340338
379200	237014	111026	188036	366024	102039	116861	273140	172132	272144	199023	377611	434408	234065	150244	64858	166320	136984	244931	141716	265255	451858	36.8	294678	554791	624415	835144	182716	388931	670410	135635	397238	26.8	583927	813323	399914	429308	332912	298740	46.4	349919
380400	234379	108793	186120	359106	97018.8	112732	269864	169900	263958	192452	368736	421972	230776	143755	63919.2	163992	135316	245866	136822	263431	450682	28.8	304225	568704	626173	847484	184723	396307	677286	137923	410483	24	587156	841388	411587	430413	341761	301197	54	359305
381600	232691	106650	183646	352325	94294.4	109213	268405	168056	258438	188066	361371	412110	229702	139376	62186.8	164226	135240	247065	131727	260847	449771	34.8	305938	574203	623069	850225	186286	400829	678171	139287	418220	24	592894	868987	426065	430169	354491	304361	53.2	370634
382800	232865	105163	182140	348252	91253.2	106210	267140	167238	252351	183973	353737	400889	227415	134279	59820.8	165504	135218	250784	127778	259856	445664	42	310890	579138	625009	856003	187865	406692	679034	139750	429717	20.8	594651	889298	436594	430023	366403	305372	45.6	379847
384000	232335	104556	181180	344790	88611.6	103554	268820	167124	249880	180093	347804	395158	227582	130158	57844.4	169679	135501	254234	125534	258972	443414	34.4	312866	577891	623265	853419	188458	406339	677686	140445	434002	25.6	595714	909962	444362	428871	375710	308624	56.8	391770
385200	233042	104786	181136	343358	86527.6	101257	268221	168509	250198	178609	342330	386657	226215	127117	55460.8	173324	137205	260046	127088	257631	437229	34.8	314725	577300	618170	852425	189366	409351	677474	141744	441976	21.6	597020	922362	452925	428273	386071	310564	47.6	401529
386400	234478	104676	181242	342677	84117.6	98454.4	267666	170706	251689	177104	336836	380194	225449	123737	55167.6	180810	139786	265699	126701	258885	433346	39.6	315787	574734	615154	848838	187100	408827	671276	141101	447766	23.6	594609	932352	456596	426526	392690	311868	54.4	412462
387600	238029	106598	182054	344718	82450	96808.8	268647	174036	256019	177142	331234	374328	225686	121935	53863.2	187657	142814	272441	125486	259814	425716	33.6	313392	572255	605506	841588	188529	408588	666812	140565	452778	22.4	594490	939104	463684	425352	400785	313936	50.8	421122
388800	240282	108284	182618	348594	80946.8	95712	267831	178144	261592	176107	324728	367960	226498	119371	53587.6	197195	146079	280752	124680	261336	419217	36.4	314377	572969	603316	837069	185768	406415	660551	140051	453544	21.2	590248	939453	465153	423352	405410	312980	61.2	429433
390000	244244	110964	184178	354346	80834	95608	270487	183679	270918	177986	319808	365863	228302	117952	53087.6	207998	150284	287128	124825	263899	410213	37.6	309246	565600	591318	822749	186277	403020	653899	140150	453305	18	590259	939490	466633	421496	410079	315294	52	438572
391200	248576	114650	187806	361227	80816	95596.4	271958	192084	280914	179738	314891	362901	230248	116512	53587.6	220215	155213	295263	126482	267682	401926	30.8	308803	563853	582532	812952	182906	398552	642144	138003	455610	26.8	581673	932998	465130	418182	410554	312687	46.4	442109
392400	251562	119467	191002	368370	82291.6	96210.4	273905	201015	293582	184239	310828	362698	234310	115934	54090.4	235804	161337	302878	129769	271607	392020	36.4	304592	555971	573232	793849	181712	391444	625479	137448	453500	27.2	575678	929108	462500	416358	413654	314550	52.4	448308
393600	255346	125244	195924	379898	83909.2	97276.4	275668	212490	306890	189080	307052	361318	237239	115962	54301.2	251298	168637	312445	134484	276966	379428	42	303194	550130	560662	779941	179202	385972	611575	135468	454348	19.2	565926	920386	460511	413251	416205	312131	52.8	449063
394800	259232	131923	201088	389077	87424.4	99516	280525	226142	323412	194718	304228	363208	242198	116531	55967.6	271242	178255	321803	142381	283892	371167	31.6	299382	541624	550444	762383	175590	376040	593121	133914	449956	29.6	555214	911309	454967	408250	412961	309692	52	452644
396000	264839	140961	207427	402034	92545.6	102593	287268	243092	343059	203124	300941	364540	249457	117956	56844	288411	187276	330996	148984	291598	357658	30	293855	530286	535846	739525	173610	367713	573228	132102	448052	25.2	543092	897266	453572	405928	410938	308489	48.4	452503
397200	269516	150834	213597	416407	98101.2	106389	293725	259798	361604	207808	298714	365442	256161	119388	59422.8	309730	198410	341250	159556	301638	347214	30	290332	518574	524955	719701	167788	358895	552160	130367	446253	28	524322	881773	445266	402763	403258	304734	57.6	451879
398400	274156	162691	221322	432928	107238	111920	303007	281661	385372	220835	296500	369724	264702	122640	62561.2	332690	211861	349062	169683	312248	335756	30.8	283902	502355	508504	693149	164717	350187	531306	128330	441184	23.2	509891	869161	440698	399628	400234	304751	55.2	452686
399600	280128	175590	232248	451277	116240	118872	312233	305232	408034	229792	296296	370608	272699	126617	66613.2	353338	226199	358314	182597	327252	324102	32	280064	489994	496147	675105	158850	343048	512069	126320	438944	23.6	489774	849502	431856	395275	392465	300957	68.4	447947
400800	283976	190127	241148	470372	128687	126726	323812	330060	432484	244473	297639	377206	283172	132612	71353.2	378721	243268	368475	197185	340833	313698	38.8	271939	475592	481418	649017	153677	333092	489651	123500	433558	24.8	471147	830649	423106	390202	384196	299551	49.2	447660
402000	291598	206660	253930	491315	141903	136667	335911	357769	457915	258266	300958	380862	294328	137519	77031.6	399702	259036	378984	214138	357320	301697	27.6	265371	462569	467861	627740	147770	324504	471038	121168	429894	16.4	451142	806179	415560	385756	375988	296241	59.2	442976
403200	296439	225346	266104	511655	157783	148082	349662	385548	483748	273167	306200	387726	306617	143631	83842.4	429500	278980	386662	231248	376537	293004	36.4	255996	445112	455956	601829	141536	314694	449430	118120	422742	25.2	431131	781279	404202	380715	367721	295146	46.4	440758
404400	302762	244688	279377	535912	174501	160995	367028	415594	513281	289490	311731	392101	316768	150196	90967.2	448617	297268	396344	248710	396240	282302	29.2	246024	426180	442447	579659	135996	306184	431619	115220	417501	34	411550	737285	394912	377360	359323	291318	50.8	434590
405600	307578	266536	293934	558555	191574	174909	382330	443393	536276	306829	320960	399615	330390	157923	99497.2	479567	319172	406286	270424	418872	274806	28.4	234552	408966	432048	557697	128140	297640	411420	112920	411485	26	391495	706579	383066	370799	347286	286340	50	432403
406800	313765	291058	307901	580206	210377	190327	400583	475899	566030	328755	332153	407128	344430	168382	107775	502418	339024	415568	290734	440664	264668	33.2	222680	391626	419397	532118	122637	289305	394256	109820	404553	27.2	373364	676346	374560	367112	338227	284128	52	427183
408000	320261	315172	324114	602715	230082	207836	413802	502490	588758	346422	344940	413796	355321	178844	117562	528761	358881	425857	312697	462364	258777	30.4	210814	375340	410698	513920	115478	279058	378887	107222	398032	23.2	352826	646036	362236	361491	324855	277826	53.2	423702
409200	326294	340137	340536	623097	252906	226491	431986	533482	615745	371540	360285	423895	367927	192543	128536	553945	379909	434266	332704	482673	251658	32.4	198642	356336	401376	490008	109322	269238	363586	104567	388520	20	338333	619869	352036	356366	315088	274767	60.4	419674
410400	334316	366706	357422	650309	272653	246808	445764	559329	639688	389426	375339	434491	378163	205058	139392	575181	397990	444840	350253	503466	246262	33.2	189414	340232	393283	472751	101968	259158	351435	102173	382706	23.2	323508	589877	341836	352842	303037	269350	64.8	411153
411600	340227	392814	372994	671151	294358	267356	462668	581746	664083	415167	394848	448037	387258	219927	150487	602304	417212	454950	373580	521568	241438	30.8	179464	321772	384823	451800	96202.8	248664	336953	98684.8	374838	26.8	310902	560081	331598	347896	292057	266820	55.2	407496
412800	348346	419678	388689	693630	313627	289982	477538	602318	687359	437502	415783	456877	394932	234206	160390	617902	429994	464679	394224	538571	237261	31.2	170045	306194	377422	435654	90515.2	241360	326671	96924.8	368825	23.2	300255	532603	321727	344766	281986	262171	48	399101
414000	354998	444805	402292	711706	332558	313144	488326	616185	706455	462998	436365	468788	402286	250160	173018	643852	443814	473913	416784	553201	232711	34.4	160503	291833	370325	419236	84569.6	232485	315254	93800	358980	28.4	289225	504818	310323	339274	270588	258942	51.6	395108
415200	364996	468317	416580	728210	352569	335127	503513	628323	727767	489544	457957	481786	409484	267712	183783	654397	451989	480977	433769	564281	229158	29.2	151516	278608	362951	404012	79442.4	226161	307455	91571.6	351106	24.4	281460	478954	301288	335374	261522	255796	57.6	388120
416400	373503	487374	427723	742044	366114	357754	509283	633248	741461	512189	476176	496700	414416	285793	197982	672305	460888	488178	452484	575180	226859	36.8	144727	265898	358719	391531	73880.4	219438	300145	88956	343316	22.4	272736	454066	289546	330650	250900	251520	51.6	382963
417600	381152	506420	437286	753515	382911	377940	520305	638342	756462	541272	497462	510762	419305	304083	209558	683084	465328	495146	471690	580742	224666	28.4	136910	253950	353206	376561	70364.8	213009	293547	86664.4	335533	20.8	265259	431470	281659	327472	242386	248380	40.4	377608
418800	389498	523805	446376	763790	389676	395470	520162	638157	767288	557519	514392	523465	419211	320761	221096	689993	467498	500642	488694	585392	222382	31.6	130912	242933	349407	366732	65994.4	208348	288056	84641.2	328729	24	257546	410464	271084	324312	232910	242004	56	368894
420000	398566	538239	450863	767912	401594	413592	525404	634539	776446	585107	531742	540642	421630	340915	230748	697394	470598	506125	503269	583107	222270	31.6	124122	234085	345582	354908	62954	201684	282613	82978.8	321618	23.6	251763	391442	262996	320281	225284	241110	48	362916
421200	410376	547015	455772	773708	407587	426506	523856	628124	780654	598396	547746	550969	417674	356555	240276	694261	466856	507455	515808	583687	221696	34.4	119159	225507	342387	347904	59487.2	197717	279735	80999.2	315268	24.4	246934	373631	256277	317454	219354	237739	45.6	352408
422400	419328	548231	454705	771520	413241	436030	520388	618163	784591	619530	563120	569800	418393	373763	248132	700030	464038	505716	528105	583318	221746	27.2	114889	217890	341401	341282	56984	193750	276892	79602.8	309312	26.4	242981	357318	248771	314266	213490	236863	48.8	347668
423600	427746	554029	456882	772252	417124	444106	518852	607464	786613	633208	576097	582359	416260	388114	254008	690404	456353	504800	533346	574570	221597	38.8	111240	211476	338660	333720	54684.4	190683	274937	78238.8	303651	26.4	241288	345556	243807	311611	209000	235256	49.2	340309
424800	435312	549678	454581	767351	417808	444627	509666	593706	783772	644119	590842	596350	411709	400318	262304	687250	448426	502019	533310	572458	223452	28.4	108026	206086	337170	329974	52622.4	187956	273998	76979.6	298721	23.6	238035	333060	237202	309080	203725	231767	48	334768
426000	443857	544232	450595	763110	419031	454120	503306	578922	779016	654863	601898	612007	407904	413169	264350	674757	434386	499931	530571	559328	224441	30	105002	202090	336680	324662	51261.2	185208	273731	76392.4	295865	27.6	238253	323204	232523	307212	200038	231902	58.4	327420
427200	452184	532609	444846	755664	412605	459080	488941	561904	776396	656362	612747	622478	400764	421806	268888	662183	422504	493060	534905	550052	225744	36	102916	198851	337263	322675	50138.8	184425	274910	75405.6	293358	22.4	237642	314305	229184	306054	196670	231535	57.2	319838
428400	456936	516356	433746	745589	408931	458423	480450	543519	766273	666424	623814	636747	394805	431560	268767	650836	408722	485585	532772	536390	228218	30	100888	196758	337585	320353	48946.4	182541	275886	74214.4	289160	26	237993	306257	225938	305693	194017	231823	52.4	315178
429600	466728	502254	425918	738164	400101	454406	469436	523395	757078	660392	633207	641089	385860	435719	268062	628786	393572	476946	525623	523420	230642	26.8	100530	194785	337508	321443	48605.6	182836	278430	74119.2	287330	18.8	241207	300535	222801	303579	192473	230435	44.4	309597
430800	470374	483077	417432	725153	393313	446992	455037	502608	742861	660902	641585	650515	378817	439343	265197	612854	378344	467008	523929	512924	235381	34.4	99162.4	194559	339803	321821	48207.6	183082	283056	73953.6	284266	28.4	243347	295109	220430	302268	191518	230790	46.4	306266
432000	472679	467827	404642	716098	386020	439804	441653	482558	732572	652208	649774	655023	369139	438920	259390	589103	362339	457291	504143	499175	239388	38.4	98674.4	193652	342339	325240	48449.6	185556	290345	73723.6	284277	18	247148	291584	219288	301363	192363	229958	50.4	301090
433200	475912	444448	389785	700230	374834	429138	426345	463372	716616	637588	659230	659333	358814	438263	255706	571768	347283	446358	487371	488478	244352	32.4	98982	194236	348386	330716	48505.6	187636	298442	73782	285288	27.2	250378	288108	218116	301809	192110	230562	49.2	298643
434400	476634	427686	378396	684978	366186	420675	416344	443819	708826	626760	669624	662510	349770	435978	243766	547494	332754	435145	475687	471524	249980	29.6	99504.4	196185	352855	334943	48977.2	190230	309676	74376	285208	24.8	256257	285629	218023	300843	194581	233266	54.8	295211
435600	478450	405663	367705	667926	353553	406188	400242	424934	691083	607346	675099	658260	342790	430002	238666	527079	318538	422239	459968	459124	256326	30.8	101054	199030	360350	343579	49816.8	194816	322850	75520.4	284684	23.2	262584	285134	218036	301335	195986	233854	56.8	293478
436800	480980	385408	355629	647420	342824	393038	388792	410285	675268	593221	681655	655964	333448	423828	228778	504920	305074	409300	440069	443596	264470	27.6	102196	201903	365791	352279	51050.8	200190	338012	76510	283990	30.8	270656	284968	219709	301911	199238	235918	49.6	292288
438000	481576	366446	344683	630484	328584	378736	375360	391285	657271	568420	683361	648894	322441	415367	222178	481502	291133	396466	422596	429949	271554	31.2	104489	206973	375188	363681	52552	208221	357511	77702	285383	23.6	280098	286818	221195	301241	202666	235611	46	290068
439200	478912	347917	332784	608142	316985	365150	363308	374468	641493	550032	686345	650159	315685	407912	213396	462266	280302	384454	406152	417691	279332	32	107823	213651	384105	375975	54442.4	216172	375892	79138.4	285160	24.8	291448	289956	223416	301097	206988	237809	51.6	289826
440400	480038	330748	323150	591067	304523	350027	355422	357102	621669	522646	681405	641241	307087	398259	205028	437807	267198	373001	388860	404366	289496	30	111065	222422	392608	390278	56648.4	226400	398671	81919.2	288007	32.8	306924	294057	228168	301411	213316	239242	50	287688
441600	473031	312130	312633	570949	290913	333640	344326	341385	602757	501520	675904	636698	299757	386403	198666	418620	256860	359730	372520	394082	300511	32.4	115678	232526	403510	406858	59215.2	236734	422046	83414.4	289084	18.4	324691	300724	231730	301133	219709	241539	40.8	287427
442800	468724	296623	302863	552096	279463	318151	335198	327437	583161	477487	663582	627964	293526	376859	191472	398792	245941	348060	356584	380772	310854	34	120530	245406	412710	423653	62740	248100	448326	86180	290548	22.8	347787	310020	237776	301834	230370	245051	48	286816
444000	461970	279580	292158	533354	265809	299719	325812	314488	562696	452611	654395	615424	285879	364810	186328	379782	237366	337471	344054	370829	322937	26.4	126770	259481	423750	442096	66688.8	260490	475671	88859.6	292890	22.8	372485	319708	243045	301059	239635	246110	42.8	286069
445200	454391	265141	280685	516534	254760	284214	318458	302348	543202	432128	644286	605679	280922	354416	176829	360644	228078	327181	331352	359157	333396	32	134280	274850	432523	460008	71488	272292	506293	92517.6	294255	29.2	404123	333308	250639	301628	251102	248797	52	286554
446400	444358	252235	270700	499221	240470	268225	309126	290350	521340	406311	630280	591264	275060	341885	171978	344124	220823	317766	313566	350011	342768	28.4	143135	293616	443740	484180	76835.2	285056	535405	96271.6	298096	28.4	438248	348318	258721	299601	262408	248169	57.2	286118
447600	434466	238460	261804	481365	228109	254136	301506	277658	501674	386516	614838	584420	271009	331638	164532	328668	213654	307478	295918	341742	352947	27.2	153740	313844	452292	504325	81741.2	296518	562576	100482	300084	16.4	477512	368334	266815	300280	276674	250984	46.8	287861
448800	426363	227022	255750	468678	215485	239020	294631	266572	482546	363043	596424	569401	264993	318372	156877	312635	206752	298574	277394	333359	359816	40	167392	336636	461022	527647	89050	310128	591609	104624	302957	27.2	518542	389658	276322	301398	293094	252258	44.8	287727
450000	415034	214713	247330	452264	203782	225831	287078	255452	463306	345424	578848	558637	261632	307253	149709	300285	201953	292310	263676	327435	368103	23.6	182101	358883	469699	549034	95832	321362	617580	110168	304936	28.4	559884	415344	285724	301552	309546	256233	50.8	288346
451200	405163	204746	239891	442006	194906	213677	281888	246196	446257	325931	557920	546770	258231	294630	141338	287234	195696	283808	251637	320223	373097	27.6	198136	381118	475266	570137	103608	333574	644758	115750	308098	28	603628	446282	296030	301341	328225	258379	45.6	288413
452400	393438	196014	232205	428862	184727	202587	276374	238035	429142	309049	540838	532231	256602	283299	136673	277744	191260	279173	240050	314990	380366	27.2	216284	404632	484843	593421	110444	343285	669058	120926	313132	30.4	642781	477830	307378	300743	345104	260060	43.2	289954
453600	383764	188304	226976	419539	176485	193129	273874	230284	413595	293874	523880	519143	254979	272469	128556	268118	187332	274996	230221	309294	383817	26	235161	427873	488430	611520	118713	353714	692620	127367	318152	26	679236	512938	320639	300434	367508	263956	52	291400
454800	370095	181896	221914	409568	168381	181937	268570	223034	397027	279016	506056	505069	252256	261948	124528	260376	184353	270999	220411	305106	388720	32.4	254227	453943	494324	631870	124469	363212	712829	132221	324497	22.8	706182	549292	333845	299509	384958	264806	44.8	292568
456000	358948	175316	217189	400424	161699	173606	265090	216156	383302	267514	490981	497714	251874	251852	118696	254856	181636	267814	211458	299912	389467	34	272602	475701	495684	648282	130780	371402	732380	140947	330650	21.6	733494	586312	347642	298436	406278	268897	48	294130
457200	348948	169605	213258	392828	154462	165850	262444	210214	371275	255200	473712	484210	250076	241243	115103	247649	178470	265018	203412	296071	391858	32	290562	500270	499741	667543	135508	380532	747380	144425	339495	24.8	755560	623239	362434	299016	424988	271702	46.8	296716
458400	339582	164672	209122	387196	149235	159038	260374	206046	360568	245560	457424	473676	250332	233199	111138	245239	177532	263182	195734	292616	392451	26	303116	518977	500413	681418	138994	384316	758000	150662	346466	22	778594	660266	375160	298573	444518	275462	46	299802
459600	330584	160890	206801	382129	143242	151824	258212	201628	350912	236164	443125	464890	249514	224884	107680	241579	176690	265410	188194	288733	392006	36.4	315289	541398	500613	697762	144101	391781	770243	155856	357120	20.4	797402	692961	388466	298310	460756	276958	54.8	301755
460800	326554	157868	204200	377545	137698	146615	256490	199389	342513	229324	429804	461565	251172	216442	104459	241923	175496	265742	182233	288355	391306	24	327073	557838	498458	711534	147223	394310	775206	159802	366216	22	814347	723704	400409	296936	476616	279393	50	304761
462000	320156	155646	202068	374513	133603	141137	255030	197377	336038	221608	414298	454725	251646	209449	100663	241189	174316	268233	176669	286204	388600	27.6	337680	575321	496122	721564	152640	400798	784129	164800	377020	26.4	829633	752949	413430	295740	493314	282586	52.4	307975
463200	314351	153936	201422	372557	129123	137245	254140	195933	331580	216404	402451	448701	253300	202334	97303.2	245162	174399	272038	171105	286720	386877	32.8	343290	589971	495438	733732	155096	404302	786036	167704	389528	22.8	834585	774895	421739	294504	502370	284046	56	310260
464400	309554	153152	200582	369534	126476	134648	254657	196830	329340	213476	391135	443944	254894	197379	92865.2	248557	174506	274912	167520	286648	382727	31.6	344586	598369	489993	737299	159127	407136	787664	171482	399524	26	840989	796604	430919	293682	517533	288510	59.6	313743
465600	305656	153653	201419	370608	123793	132197	254200	196069	329909	209622	381428	436910	255379	192192	91534.8	253334	176250	281235	164669	288230	380432	32.4	349961	607930	486194	747492	159605	409702	785890	172782	412228	23.2	841636	812622	436537	292586	525093	288705	49.6	318488
466800	303096	154560	201359	373366	122138	131018	256106	197182	331842	208918	371944	433678	257489	187998	88640.8	260075	177940	286320	162082	289420	375430	31.2	354663	610262	476699	743354	162500	410460	782167	175108	422004	27.6	845637	826044	443617	290590	535525	292353	42.8	323148
468000	302013	157216	202365	377214	121401	130144	257277	199601	333497	205562	363846	428341	259014	182734	86670.8	266670	179778	291811	159690	290856	369597	32.8	357334	614956	472060	746087	162575	412034	777235	176777	434763	30.8	839742	833552	450779	287772	540103	291066	52.8	325750
469200	300707	159027	202626	381713	120148	130882	259327	201773	338299	206657	356352	425474	262415	179064	85004.4	277631	183120	296821	160080	294855	364616	30.8	356421	613852	463984	743154	162486	408897	766045	177416	442299	25.6	836664	843160	455176	286676	548218	293878	54.8	330552
470400	299762	163285	205504	386308	120327	131698	262522	206549	343400	208215	349514	422563	263607	175747	83422.4	286868	187309	304173	159172	297966	357965	29.2	358803	615209	456013	738972	162733	410478	758997	177022	452072	22.8	833046	848149	461066	283830	553153	294862	48.4	334346
471600	298474	168130	206541	391017	121060	132994	264707	211134	350956	209133	344100	421503	266691	173763	83061.6	300653	191215	310158	161404	303814	351953	33.6	359731	612325	449910	735579	161578	405940	744321	176400	460281	22	823175	849460	463537	281053	552988	293874	48.8	339628
472800	299650	172812	209012	398299	122404	135485	269938	217444	360112	212302	339031	420171	269653	173295	81774.4	313052	196492	315686	163858	307442	343802	31.6	357202	608166	437788	722031	161464	402895	732108	176186	465869	24.8	815797	850406	465644	279857	557116	294177	52.4	344971
474000	299495	179676	211971	407713	124407	137430	274254	222613	371141	214206	335812	419031	273161	172482	81820.4	327707	202699	321589	167951	314320	336452	30.4	354559	604593	429193	717853	157872	397896	716081	174964	474320	28.4	800036	847306	465149	276338	553065	291771	45.2	349451
475200	301076	186149	216555	417115	127170	140732	280904	232857	382054	218876	332312	418993	278034	172366	82794.4	345106	210368	327536	174068	322595	327791	31.2	351464	596401	416767	701938	157634	390714	699987	173761	474358	22	788518	845415	464147	274165	553624	292369	51.2	354620
476400	301532	195899	220543	428980	131090	144654	287344	242529	394091	222224	328632	416418	280445	172168	84664	358391	218214	332480	181641	331141	319096	34.8	351119	590958	408637	693623	153790	387242	683612	172060	478542	30.4	771678	840550	462664	272352	546770	291708	52.8	357870
477600	301876	204672	225477	437988	135582	149587	295951	253629	409726	229000	327243	417300	287086	173325	86333.6	377588	229428	337839	190043	340052	311306	26	344575	580986	397658	677386	151870	378037	662691	169830	478733	25.6	753942	833104	458173	270471	543421	292720	42	363102
478800	303288	216006	230656	450221	141650	155180	305008	265938	426560	235771	325388	416064	290004	175865	89743.2	391586	239247	342664	198358	348828	302589	30.8	340873	572934	389002	663177	149031	371720	643898	168466	479209	24	734156	823880	455292	268688	535014	290821	48.4	364585
480000	304222	226638	235014	461019	149211	161439	314808	277646	443046	243095	326063	418144	296848	179061	92866.8	412478	253159	348251	209413	361323	295025	28	334953	563574	378198	647173	144903	362432	621968	164774	475799	30	711399	812593	447582	265584	524850	289679	46.8	367208
481200	306470	240637	241962	471970	157710	169129	327164	293800	462373	251107	327584	419744	301853	181906	96044	427689	266458	353362	221550	368850	285137	28	327451	552668	367078	629448	141894	354999	599666	163372	473972	29.2	690379	802461	444930	263745	516431	287011	50.4	366660
482400	307663	255364	247769	479268	167844	177588	338668	306210	478360	260419	328501	422069	309742	185490	101218	446601	279741	359565	236934	381644	278630	26.4	320900	543656	358308	615170	137190	345304	577844	160311	471358	16.8	664241	784502	435506	261282	501620	283623	52.8	365172
483600	308078	271608	256540	490286	180345	186872	353504	322946	498826	272449	330636	425672	316648	189207	106755	463611	293488	363962	251813	393068	270410	33.2	309871	528447	346888	593112	134115	337069	556048	157612	468027	21.2	641225	769887	430846	258952	493918	282470	48	364853
484800	310987	288306	266034	501944	192672	197608	364175	336125	516640	282234	333308	427782	321446	195978	113885	480029	305987	370044	269476	409118	263191	30	303481	516522	339098	579019	128260	328253	535195	153797	466539	31.6	613437	748582	423952	256721	478557	277541	40.4	363706
486000	311988	307543	274402	512874	207957	209886	380364	352734	537086	295494	338456	431796	328393	202465	121488	500754	318790	375226	288096	422707	257645	36.4	291692	498976	330325	556966	123804	318880	513393	151859	459966	28.8	586669	729736	417382	254294	467078	276152	56	364412
487200	314131	330362	285309	524908	223412	223745	395481	368832	556274	308151	343625	433614	332913	209908	129614	511602	332504	379880	306998	434250	250774	25.2	283269	483534	322121	541902	118059	312243	493921	148064	458203	26.4	558011	705850	410420	252924	453352	271849	47.2	361642
488400	314045	352310	293989	534764	241114	238636	410482	383288	578268	323565	349203	439847	339887	218092	138473	529991	346710	384854	329074	449328	246010	21.6	272966	466252	313361	526741	112617	302627	473099	144696	449708	28	530476	682220	401244	250906	438910	269528	49.6	361042
489600	317842	378250	303501	547320	259620	254282	426516	398731	599547	339324	355905	443684	344732	227168	148482	541573	355451	390614	348984	459186	239638	33.6	260888	448425	305930	508840	107829	295502	455040	141581	444954	24.4	505552	658365	393338	248688	425038	266808	58.4	358937
490800	318306	404662	313505	557588	278854	272262	438672	411214	616403	356417	362891	448060	348506	238215	158660	557325	364399	397898	371053	470350	235456	27.6	250321	432510	299447	494802	101901	286460	437315	137576	436583	22.4	477298	631360	383366	246350	409512	262290	51.6	357032
492000	321390	434670	323518	566386	300529	292289	453624	424182	637176	376982	370270	453923	353581	248695	168933	567859	371620	401244	392468	477169	230489	36.4	237918	412855	292260	474915	97020	278653	421668	134416	444352	19.6	454519	607406	376627	244848	395021	258516	49.6	356314
493200	323564	465276	332696	578067	320334	311800	461974	431806	649642	396674	378196	457331	356372	261498	181118	580744	375373	405545	414225	487262	227140	33.2	228798	397360	285963	462886	90987.6	270812	407412	129898	437570	28	431052	582420	367532	242388	378564	252282	39.2	353510
494400	327125	494865	339724	585237	345245	333572	474141	442088	665453	421559	386554	464026	359346	274148	192898	590784	381022	409290	434301	492093	223925	32	216292	379103	281101	443941	86747.2	262438	391982	126904	428835	27.2	410830	552838	359406	240357	367290	249529	47.2	353097
495600	331856	528459	348186	592992	364249	354576	481143	448061	677411	441355	395231	467178	361174	286156	205621	595186	386430	414100	455116	499052	220904	30.8	208024	365746	276823	435162	81497.2	256000	381490	122640	422312	25.6	391426	529254	350737	238645	351695	241991	51.6	348665
496800	336156	555667	352505	598031	385496	376980	487474	453506	694160	467920	402826	472009	363008	298108	217762	599420	387195	418539	473497	503527	217709	28.8	196658	348846	271550	419876	77650	248340	370074	119862	412872	22.4	374820	506417	342397	236744	341241	239904	48.8	347528
498000	342977	586654	358770	600528	402647	397784	489010	458368	705816	487983	411054	473908	362703	309474	229094	600396	384212	420681	492486	507164	216127	35.6	188856	336200	268072	409607	73174.8	242681	361522	116540	406024	30.4	360235	485467	333922	236075	327350	238060	49.2	343655
499200	347152	612781	363137	604365	421179	418858	491602	459307	714969	511046	421862	484144	362635	324038	241058	605353	382766	421532	511823	509622	214446	32	181177	322434	263852	397111	69672.8	235562	351900	113700	395794	21.2	346142	464657	326510	234725	316210	237276	53.2	341759
500400	354828	638090	366684	611914	434860	437857	494412	458965	722781	527388	430829	485497	360679	335901	251728	602056	379805	425159	523536	510906	213331	34	174306	312256	259726	388474	66193.6	231094	346463	111387	389302	22.4	334899	443378	319906	233100	304474	235349	52.8	336958
501600	361554	656669	367219	613135	449228	457752	494401	457821	729749	551303	440123	493688	359086	349827	262888	602374	375388	426968	536304	512788	212376	28	167862	300183	256708	378893	62766.4	224870	340009	108605	380512	26.4	324122	425190	313042	231285	295419	235113	48	335661
502800	369745	674854	370118	618586	459498	474344	493681	454794	733425	567481	450210	498582	356942	362440	272268	593140	369343	427803	543581	510542	211473	35.6	161572	290547	252748	370605	60373.6	220083	336795	106375	374470	30.4	315668	407936	307702	229522	285342	234088	42.8	331036
504000	378870	683992	369950	620297	469440	490627	489318	448096	734195	586344	463266	506779	354661	374343	280678	589008	362003	426872	552794	511540	211669	27.6	156232	282370	250288	364309	57746	214940	333351	104132	366736	25.6	308511	390101	301190	228680	276820	232892	44.4	327944
505200	388172	690174	369197	624288	478439	505296	488372	442813	732468	600146	473638	512627	351537	384464	287108	580440	354239	426036	555685	506404	210556	28.8	150988	274576	247498	355010	55544	211728	331688	102422	359669	18.8	303142	374973	296486	227427	270670	232778	56	324253
506400	396749	687746	366205	622766	482691	514033	480714	434384	728193	609234	486608	517121	347721	394040	294172	573087	346372	424154	563726	504029	211196	31.2	147736	268854	245800	351607	53817.6	208050	330964	100396	353932	24	298000	359871	291050	226552	261653	231086	51.2	319722
507600	407385	682709	362708	622316	489307	524155	477084	427407	723878	622936	500713	527798	344075	404328	297701	567945	338239	420953	564242	496384	211607	29.6	142885	262621	242722	345157	52309.6	204958	331589	98443.2	346564	22.4	294403	346157	285813	224656	256616	231875	52.4	316230
508800	417539	677750	358948	621465	489832	529879	468715	419209	715950	627742	515408	529844	340232	411741	301598	554578	328980	418026	559624	488040	211886	28.4	139529	258818	242304	342266	51380.4	202038	334464	96977.2	342388	22.8	290524	333907	281038	224400	250653	231952	44.4	313140
510000	423181	659934	354113	617821	490420	535298	462106	411150	705754	634651	530876	537105	334938	420521	302346	544800	320791	414072	555775	482026	214526	34.8	137028	255702	241056	339642	50056.8	200118	337166	95753.2	335747	28.8	288236	322679	277010	223806	247358	234090	38	311430
511200	432502	644003	348880	615807	490213	536928	454227	402468	692750	632228	545789	539436	330112	425993	302247	528502	310979	408471	551444	472661	216377	35.2	134917	254083	240070	339125	49817.2	198827	342149	94647.6	331976	23.2	288000	312656	273632	223350	244160	234623	54	307439
512400	441129	620352	344207	611493	485692	534317	444476	393120	682326	635920	561116	548845	325347	431433	302852	520531	302638	402630	541734	466340	219782	36.8	134614	253770	240150	339050	49138	197949	348138	93586	325953	26.8	287028	303629	269826	222681	242426	235193	46.4	305414
513600	450024	601016	338214	608192	483093	530705	436248	385119	671542	628186	574227	552358	322125	434686	300221	506914	295271	398101	527374	453479	222530	36	132994	252832	240991	340424	48880.8	198392	355753	92960	321398	26	288399	295740	267260	222739	241615	237196	50.8	301913
514800	458395	575010	332006	598201	472326	521794	425898	373829	659073	621885	586634	556689	316956	435870	297814	494256	286736	389019	511670	447134	227782	28.8	133195	253329	243064	344564	49050.4	198323	365211	92468.4	319333	27.6	289346	287923	264278	222400	239834	237500	42.4	299203
516000	464414	552210	326012	591064	464611	512417	418910	366833	647211	616801	596972	560572	310572	436839	291084	478964	279322	380782	499655	436669	232324	34.8	131969	255820	244920	346234	49090	200278	375513	92812.4	316201	27.2	293388	281912	262715	222947	241969	239277	48.4	296814
517200	469017	525272	319029	582775	450758	500005	410320	358654	633522	604098	607110	562343	304226	436152	286926	463986	269986	373294	483286	427184	238976	34.4	133338	259910	246844	352793	49451.6	202462	388867	92994	314406	31.2	296499	277206	261873	223352	242695	240203	46	295364
518400	472660	498598	311482	572731	438458	484337	402480	349577	618578	594413	616482	564372	299076	436332	277716	451576	262362	364966	463158	418082	245905	32	133581	263566	248798	358130	49950.4	205328	402155	93668	313251	20.8	303108	272905	261190	222536	245945	243380	43.6	293892
519600	476082	475033	305278	565214	422894	463641	391752	340390	603241	575268	619931	561773	293862	434142	272399	436976	254844	356875	444915	407593	252682	33.2	136005	269414	251463	366091	51135.6	210193	419810	94478.4	312947	20.8	310192	271765	261240	223072	248866	243909	44	292078
520800	475567	448643	297733	552807	407116	446524	381640	331479	589081	561310	621349	561969	289754	432202	263468	425515	248308	347705	427849	399316	262003	28.8	137918	275464	254929	374260	52045.6	213799	437419	95612.4	309857	21.2	319274	270113	261377	222408	253241	245155	41.2	290209
522000	475362	428783	290916	544706	391433	428430	372359	324073	574806	539782	620871	559426	283727	428060	255156	412283	242467	339884	413802	391445	269037	22.4	141991	283200	257449	383455	53580.8	218687	459590	97129.6	308074	26	331183	268540	262510	222395	259496	247406	43.2	288926
523200	473098	405406	282882	533294	372393	413507	362494	317836	557984	522682	619584	560001	280430	423129	247060	399838	237143	331541	396959	384134	278559	39.6	145988	292206	260888	393650	54654.8	224676	481279	98748.8	306441	26	343464	268504	263558	222304	266066	248925	52.8	288330
524400	469245	385632	278404	523029	356746	396694	355511	310300	544304	503469	613649	557186	276274	418857	237148	388623	232317	325100	378771	373454	285526	30	150870	303658	263367	404602	56594.4	232474	505303	101199	305204	26.4	362320	271307	266861	222289	274820	251218	50	287342
525600	463150	365297	271590	512592	339075	375679	345030	301708	530667	482362	603035	551832	272150	413542	228088	377626	227834	318337	363230	367762	294281	32.8	158430	314959	267558	416982	59011.2	237782	529254	103381	304690	29.2	380656	276122	270057	222722	283227	253030	45.2	286962
526800	456390	347324	264885	500813	324196	360190	338979	295369	519680	461177	590781	548715	268727	408562	217458	366705	223915	311343	346897	359697	301332	34	165511	327972	270548	426529	61498.8	245928	554089	106330	303349	27.2	405646	282440	274714	222862	295778	255091	38.8	285880
528000	449563	329794	257196	489906	306770	341110	331006	288840	504600	436733	578460	542691	263794	401232	209621	355553	219463	306020	330275	353264	308129	28.8	174448	345029	275552	440601	64655.6	254827	579826	109320	303076	22.8	430738	289315	280026	222190	307677	255990	45.6	285704
529200	440757	313365	252640	479714	292451	326097	323761	283365	492292	416392	564500	537189	260270	395810	199635	347052	216504	299208	317378	345562	315466	38	183606	360801	278552	452126	67897.6	261454	602740	113666	301546	22.8	459487	298218	285176	222032	322678	259028	47.6	285969
530400	432660	298123	247970	469011	277135	308836	316874	277140	482483	394402	549518	527898	256174	386874	191876	338965	212684	293519	303633	339592	320739	31.2	195524	381832	282209	467010	71500	269686	629013	118024	302109	33.6	487846	308346	290839	223532	338563	259562	48.8	284902
531600	421940	285040	242610	460708	262917	293956	311547	271329	475413	375356	536310	523955	252492	380720	182349	333992	210538	289604	290077	332637	327822	28	207401	402517	284208	480941	75601.2	277059	649348	123671	302457	25.6	517080	319100	297152	222673	355766	261320	46	284326
532800	413578	273030	238304	453039	252433	281266	305951	265749	462528	355230	521955	518428	248915	373443	175043	327096	207806	285818	277216	325796	332046	25.6	220220	427104	287276	498319	80236.4	285628	672890	129904	302008	21.2	547504	332504	304655	222062	372850	261335	38	282733
534000	403410	260223	233907	444160	239339	267650	298812	260592	452281	339222	507139	511396	246547	367750	168797	322570	206545	282734	267376	321966	337290	31.6	234126	451595	289916	510991	84416	292719	691638	136391	302489	26.8	575964	346629	312201	222192	390831	262796	44	282745
535200	392066	250847	230436	438694	229775	256778	294032	258021	442105	323370	490168	505661	243036	360871	160857	315135	204964	281237	256391	317090	340642	35.6	248310	477570	291169	526274	89720.4	301264	710428	145051	302366	24.4	609009	364958	320715	221837	411434	264198	43.6	282950
536400	379641	240801	226218	432722	220182	244728	288137	253404	433888	309246	476116	500772	242312	354984	154830	312156	203222	279031	248357	311871	345133	32.4	263810	504558	294120	543409	94223.2	307220	726465	151351	303510	22.8	633353	383642	328156	221506	428389	263966	49.2	282968
537600	368764	232832	223778	427103	212352	235398	283666	251135	427818	298008	463304	496878	244148	347096	147712	311197	202216	276801	239452	307305	347267	33.6	276114	527948	294484	555843	99246.8	313646	738485	160147	304260	26.8	662158	403051	337079	220913	451188	265295	48.8	283174
538800	359463	225037	221568	423987	204644	226206	278702	247376	421032	285985	452612	489345	243504	339398	143065	311262	201944	276706	230864	303782	349304	28	291224	554846	296570	569811	103408	321043	751262	167124	307002	24	678569	423217	343853	219854	468105	265415	39.6	284205
540000	351272	219520	218859	418185	197238	219246	274622	245042	413715	275806	439833	483974	241928	332678	138211	311712	202869	275987	224348	301532	351530	31.2	302829	576115	297283	580509	107838	326146	758867	175067	309279	24	695287	440299	352183	219532	487479	265487	55.6	285659
541200	342831	215041	216432	414682	191705	212867	270830	243211	407691	266900	427700	477722	239253	325662	133701	309703	202296	277731	217994	299325	352671	32.8	316554	597277	297468	590491	112057	333083	767418	182107	313110	21.6	712280	458610	359671	219480	503176	265426	44	286272
542400	333687	209749	214625	412301	186672	206877	268236	241384	401990	260676	416584	473364	238161	320150	129332	313491	203064	278791	213436	298803	354449	22	328875	613505	298062	599993	114580	336163	772057	188902	316512	26.8	717731	476504	365244	216899	519616	265864	40.8	286132
543600	327901	207112	213770	411442	182402	202830	266196	241822	397967	254314	405516	468004	236985	314687	123944	316080	203364	279196	209198	296676	353148	31.6	340038	630639	296596	608675	118431	342114	777684	195318	321758	23.2	728503	494626	374286	215690	534470	265044	42.8	287827
544800	320758	204315	213505	411899	177944	199542	264331	241379	393440	249345	395006	462588	237229	309990	121021	322251	205498	281850	207497	297434	354720	30	352227	645802	297128	617133	120704	344813	777026	200139	325913	23.6	734215	510707	379515	214271	545428	265296	43.6	288390
546000	316784	203029	212939	410719	174570	197197	264256	243215	390619	246474	384452	459728	236676	303378	116404	327756	207829	284280	204279	297345	351765	38.4	359499	658095	295120	621736	123959	348916	779019	206471	332853	29.2	746475	525668	387871	213793	559731	265939	47.6	289784
547200	312460	201899	211919	412496	171114	194555	263238	244260	389971	242132	377238	454845	236762	296620	114202	335254	209555	287448	201833	298964	351274	29.6	371397	671648	294079	628250	125744	351767	777152	209458	339680	23.6	750750	539568	392010	211465	565965	264468	48.4	289884
548400	309180	202033	212769	413174	169924	194043	264597	247053	391294	241223	371226	451961	237611	291160	111371	344082	213102	290783	200251	300934	348118	31.2	377186	675962	290418	628740	127084	352358	772682	214014	345905	25.2	758943	553592	400340	210159	577848	264812	50.4	292002
549600	305497	202711	213363	415174	167656	194270	266093	248774	393007	238491	366963	446751	237836	284326	109118	350534	216687	294256	201608	304004	344870	33.2	388068	689239	288088	632678	127498	354638	769940	215519	353596	23.6	760481	564000	405691	209354	579390	263485	48.8	292712
550800	302462	203988	214076	416540	165492	194840	269987	252880	396324	238969	361753	444669	239068	278536	106474	361057	221610	296632	201140	309152	340168	29.2	393738	690556	284670	630502	128457	354584	761434	218824	359206	23.6	759176	575410	410889	207288	586218	262968	47.6	294132
552000	300286	205814	216150	420031	164480	195027	272355	256970	400609	239180	356728	439480	239788	273026	104283	368330	224764	300792	203907	315068	334488	36	400108	696084	281340	631852	129306	354827	757842	218833	367077	22	757738	583659	415396	205610	587009	260897	47.2	295561
553200	299757	208281	218648	421216	164061	195406	277248	262641	405704	239515	355345	441204	241812	267439	102330	378052	230144	305300	206718	320209	331300	34.4	403906	695296	277231	628546	129691	352479	743713	219350	372885	24.8	749877	590679	417937	203970	587897	259236	50.8	296744
554400	298768	214079	219771	425131	166195	197622	282864	269224	410965	240650	354546	436476	243663	261614	101075	386235	236278	309110	210711	325419	323723	30.8	407402	693849	272424	625165	130349	351512	736221	220283	381756	22.4	744368	598423	422023	202212	587190	257140	50.4	297687
555600	297769	218615	223100	426449	167361	200148	287200	273785	416572	243092	353147	432688	244639	255618	100953	398826	242427	313267	216891	333778	318662	42	409677	690058	267346	621431	129797	346429	720366	220310	385619	24	733612	601384	423648	200448	582817	254815	46	299341
556800	298425	225053	226267	431520	171581	203642	294773	282418	425043	246493	351890	429973	246488	250948	99922	407208	248929	315848	222873	340328	311398	28.4	408101	684904	262211	615036	130346	344234	709650	219612	391796	24.8	726992	605719	425806	198904	581199	252894	45.2	300696
558000	297615	231194	229492	435252	175906	207103	302066	289052	431376	249319	352303	426431	247698	246310	101320	419380	255459	319835	232288	349025	305796	33.2	410004	682148	257657	611509	128659	340036	694531	218458	396994	27.6	712234	604922	424557	197149	571742	249616	56.8	303596
559200	297553	237504	233842	438151	181480	211784	311624	298169	440716	252617	351945	425343	249907	242249	102042	432946	262656	322820	242046	356258	298948	40.8	404822	670213	251892	602428	128218	335407	680485	217722	399842	24	699752	603222	423990	196332	568810	247741	51.2	303756
560400	297672	247307	238194	442390	188086	216750	321496	305717	448969	255708	353983	422902	251466	238365	104184	443482	270203	326577	253658	366030	291906	27.2	406436	662102	247295	598543	125897	331489	664582	215733	405306	24	684375	600822	421425	194214	554900	245462	40	303443
561600	296862	257080	243269	449426	195361	221730	333846	315548	457760	261546	355327	423190	254652	234485	105704	456962	278691	330464	266444	374247	286218	34	400310	643996	241529	587096	125664	324902	645929	215102	408129	22	667681	597765	420410	192280	548817	243212	46.4	304591
562800	296780	269679	248154	457597	204053	228814	340956	324384	467720	268103	357668	418273	259012	231216	108036	466801	286026	333547	279937	381283	280320	36.4	397291	630517	236853	578410	123106	320282	631045	213763	412406	24.4	649252	592114	416938	190700	535555	239743	39.2	303866
564000	295014	282757	253799	463529	212979	236866	351255	333932	475818	275118	360518	416627	262763	230696	110972	481376	294870	335960	294762	390679	275574	23.2	390069	614955	231622	568889	120547	313215	609718	208859	413350	26	627892	583735	410816	188332	524008	237465	42.4	304553
565200	295782	299622	259582	471034	224683	245872	362524	342950	484265	282781	363894	414676	265236	230843	115196	491007	302080	338056	310439	395552	268434	30.4	382019	599493	226741	558032	118285	308915	594856	206624	414774	30	610463	577235	408179	187179	512159	235195	45.6	304372
566400	293918	317316	264180	477840	235800	256210	370036	352444	490646	290482	366216	413650	268549	230898	120526	503380	307951	341278	328957	404615	264385	29.6	375038	584096	223365	550326	115539	301022	576126	201459	414809	25.2	587979	565798	402458	184673	498118	232058	45.2	304248
567600	293913	337527	270828	482953	249634	268902	382940	361508	502666	300580	369999	413192	270784	232757	125354	509390	314348	344157	346656	410133	258078	42.4	365518	560440	217573	535906	112777	295613	558526	198281	412550	29.6	568644	556703	398674	184047	487446	229631	45.6	304245
568800	293090	361533	275738	489078	263797	281863	391188	368206	508978	310075	372566	410804	270941	235219	131645	519281	318097	346526	364098	418683	253259	38.8	360076	540726	212798	526745	107981	288964	542395	193649	412651	31.6	546892	544753	392904	181697	469082	226798	49.2	303243
570000	291223	387566	281944	494440	278806	295676	403185	376481	519917	324173	374568	410269	273355	238618	138327	527611	322630	348837	382232	423976	249587	27.2	347703	518919	207953	512344	105340	282275	524637	189570	410999	26.8	526933	534482	388085	180500	457460	223793	46.8	301648
571200	289673	415260	288427	496762	293688	311295	412266	382795	527435	335776	378756	409062	274507	242083	145770	533983	326927	350055	400098	431385	244450	32.4	339978	505390	203922	502416	101225	277075	509660	183882	410103	24.8	507289	522069	382348	178140	439796	220368	46.8	300122
572400	288348	443252	293742	501346	310856	329815	420123	389443	536559	351442	382134	408322	276371	247147	154968	541972	330786	352230	420688	436570	240771	26.4	325514	487148	198971	488940	98722.8	269970	493656	179535	406319	23.2	486137	510432	376208	177484	428448	218622	50	298440
573600	288516	473544	298876	505042	328141	350778	427401	395036	544584	365844	383616	406394	276993	252750	164681	546298	332042	356991	437996	440438	236794	31.6	316838	470870	194672	477832	95352.4	261888	479638	174267	405567	24	468439	498337	369859	175425	413290	215576	40	296522
574800	287408	504042	303121	509144	346104	373429	433952	400051	552901	382300	387659	408296	278317	259936	175175	552001	333317	358845	454916	446136	233880	35.6	305180	453223	191078	466185	92153.2	255174	465132	170293	399817	27.6	450162	485343	362220	174484	402108	215276	50	295869
576000	285743	533623	307156	513758	364130	398087	441738	404103	560888	401171	390363	406838	278601	267338	186393	555382	334519	362625	471986	447915	230250	32	294982	437082	188202	456459	89547.6	250102	453207	165619	397901	19.6	434840	472840	355644	172866	388353	213774	44	294172
577200	284005	562883	310871	517750	384906	425059	445157	406114	569562	420540	396035	409221	280064	275234	198616	560456	334772	365989	487242	452042	228775	35.2	283679	424205	184394	445733	86190.8	243697	438720	160624	392641	22	418013	459401	347876	172100	377228	212818	44.8	293745
578400	284346	592919	315279	521308	407389	454254	450877	409104	576038	440872	399600	409852	285026	284455	211237	560356	333390	367491	501140	452496	225793	39.2	271749	409923	182230	432836	83448.8	238583	429673	156178	389200	27.2	406892	447708	342306	171002	366197	211445	57.2	291448
579600	284037	617406	319033	522342	427866	485612	450735	408892	578490	459174	404240	411846	286298	292881	224208	562737	330502	368038	512824	457028	224273	35.6	261838	396667	179284	424315	80045.6	232182	419710	151078	383891	27.2	391668	433328	334862	169281	355088	211087	47.2	289917
580800	285772	642621	322570	527801	452124	518508	454058	411330	581080	479909	409964	415127	285024	301789	238267	562684	329075	369851	521734	456724	222527	35.6	249909	383105	176840	413546	77740	227016	412040	147342	379146	21.6	379536	421126	329297	168274	346362	210539	38	288051
582000	286846	663524	324062	530238	475240	551528	453074	409384	582623	496452	418279	414908	283181	311462	250382	561694	326113	372620	532376	458398	220801	32.4	241735	372123	175479	406355	74743.6	221624	404262	143844	375335	27.2	368135	407574	320965	167332	334845	210348	42.8	284956
583200	289189	680846	324550	535101	499014	587337	455130	410434	583030	520156	426417	417193	280801	321478	264507	558422	323660	370973	538137	455917	219859	34.8	230526	360797	173069	395912	72489.6	216416	396865	140919	369772	24.8	357338	396604	315023	166252	329686	211970	38.4	283013
584400	291436	692856	324742	539829	519408	616802	453278	407989	579671	532247	435591	418920	277944	328412	277722	556362	320364	369704	544298	455095	219616	35.6	222191	350746	172241	391002	70428.8	212692	392343	138082	366994	26	349349	385494	309808	165693	321154	212090	41.6	281347
585600	294371	699284	324768	546374	541682	648300	450290	407551	578138	548120	446225	421378	276489	338425	289624	549877	317234	370772	549340	454051	218830	32	212552	342347	170227	382635	68821.6	207937	387088	135032	361263	27.2	340340	373904	302478	164486	315003	213140	43.2	278674
586800	298276	704300	325663	551450	561251	675503	447986	404864	574619	561578	458756	420402	275162	348258	303286	543474	314135	370228	546912	449736	218412	30.4	206054	332631	169654	377838	67210.4	205074	382624	132617	358950	30.8	334118	364228	297883	164534	308209	214533	45.6	277128
588000	302055	698306	324220	554242	579062	701002	442113	400912	569505	575921	471990	422405	273990	356533	313199	538005	311222	367351	547374	449193	219664	33.2	198864	326426	168838	372707	65124.4	201020	378606	130430	351508	19.2	326293	352598	291401	163793	302240	215740	41.6	275225
589200	307818	693486	323738	559212	595240	718312	439501	399876	565598	584432	484818	424554	271742	364192	323930	532032	306492	363880	543382	442942	220161	40	192664	320435	167916	368484	64312.8	197999	377258	128492	347764	23.2	322932	344091	286390	164525	297397	216870	38.8	274164
590400	311812	680846	320759	560442	609443	734502	434242	394882	558276	589712	498573	426772	269530	372114	331182	525508	302672	362872	539620	441025	222110	25.2	188232	318454	168318	364498	63553.6	195280	376396	127084	342368	26	318135	334498	281945	163101	292715	218622	41.2	272525
591600	317016	666698	319009	565692	619031	746585	431360	391816	551784	598801	513290	428846	267090	378121	336848	513862	298393	357110	533305	434990	223896	34.8	183007	313830	167140	362049	64337.2	192700	377882	125838	337266	26.8	315241	326212	278808	162258	289909	221495	38.4	270466
592800	322090	648580	314999	566321	626444	748807	424762	387808	543757	598257	525696	428593	264648	382936	342325	507704	295564	352204	522832	430563	227124	30.8	180089	313230	168191	362177	63687.2	191038	379935	124169	332677	26	312287	318554	273674	161052	286726	222452	42	269148
594000	328063	629654	311314	568420	631112	752849	421344	384070	536251	598777	538892	430927	262236	389141	344380	497382	291917	348565	513515	425703	230365	26	176093	314046	167003	360403	63838	189608	382294	123609	325922	24.4	311141	312061	271212	160976	285952	224842	42.4	267215
595200	333013	609865	308600	568057	632092	744088	415634	378173	527647	597051	551764	431148	259924	393688	345759	487406	288111	343873	502189	418226	234388	29.2	174872	314179	168676	360348	64493.6	189155	386364	122794	323307	17.2	310054	305425	267966	159736	283788	226469	44	265073
596400	338814	586010	304663	563216	630150	735089	410370	373024	517420	594652	560262	432582	257102	397232	342486	477532	284775	337756	493166	413185	240047	34	172947	314436	169497	360910	65052.4	188481	390426	122809	317247	24.8	309916	299122	265764	158788	284768	230645	51.2	263524
597600	343196	564603	300550	563878	623651	719500	404317	368131	508085	583882	568899	432584	253929	399680	340799	467093	280768	332725	481978	406333	245058	29.6	172831	315426	170711	361947	66106	188294	396089	122895	312926	19.6	312182	293910	263366	157748	284150	232056	42	262595
598800	344589	538379	296179	559719	610923	700833	398440	362226	500723	576420	577169	433160	251971	402972	335291	461165	278034	326384	476053	402798	251857	31.6	173698	318438	172336	365002	66938.4	188892	402044	123318	307664	23.2	313424	288932	261376	157756	287286	234556	40	261085
600000	345566	518265	292548	558022	599897	685624	394040	357638	491210	570390	581589	432114	249310	406134	329801	452331	275268	321829	466305	395449	257739	29.2	173741	320979	173687	367486	68558.8	190218	414518	124413	304144	24	316974	284965	260195	157513	292297	236557	35.6	259702
601200	348156	492009	289004	549566	581808	659634	386204	351124	481768	556177	584303	432414	245971	408940	322511	442318	272226	316802	456961	388976	264309	36.4	175790	324540	175721	370844	69135.6	191822	423420	125253	300508	20.8	321899	281797	258681	157494	294866	238668	46.4	257466
602400	349823	473235	286022	546362	567432	638040	381781	347012	474762	543816	586678	431340	243641	410810	312180	433774	268349	311533	443667	382252	270080	40.4	177065	328981	177488	373405	70206.8	193304	434876	126608	296833	24.8	328266	279973	259806	157686	299316	241039	39.6	257128
603600	350908	449581	281939	539852	546800	609913	373181	340112	467478	527475	584740	427603	239938	411985	304424	425502	265018	306091	431328	377249	277304	39.2	182537	334760	180495	379526	71499.6	195313	448596	128001	293582	27.2	335002	277974	259151	157661	300692	242460	43.2	255389
604800	351134	429695	278605	533651	529358	587398	367024	337382	458864	518751	583398	426626	238221	413864	292994	418047	262078	302228	418191	371334	282620	34	185659	339930	180651	382999	72739.6	197317	461161	129814	288774	23.2	343324	276702	259567	158182	305147	244482	44.4	254090
606000	351322	410124	275883	530005	508770	556124	360747	330488	450641	498846	576849	424220	234340	412734	284743	410683	259364	298477	406999	365049	287409	30	192388	349335	183660	389377	74409.2	200535	476342	131956	288216	20.4	353618	277294	260746	157688	309637	246203	36	253114
607200	348087	388957	271432	522522	487339	528260	353808	325594	443866	483824	570961	421964	231051	413636	273435	405204	257621	295055	396301	360489	292700	34.4	198353	358749	186386	393862	76486.4	201856	489859	135061	283597	28.4	365672	277087	261093	157230	315579	247307	48.8	252179
608400	345908	371428	268801	521378	468248	501924	348941	321462	437316	462574	562339	419420	228791	414558	263674	397780	254415	291494	383241	353409	297088	26.8	205063	371908	188680	399066	78303.6	205403	507510	139278	281170	25.6	379206	279058	263020	157367	324354	248717	39.6	250642
609600	341575	353901	264534	514842	446110	476168	343276	314746	432172	446662	552923	417461	226876	416204	252761	395351	250788	288714	373373	350363	301366	34	212884	384336	191356	405690	79960.4	208229	523110	143538	277429	22.4	390999	281104	264115	156668	332511	249080	41.2	250354
610800	338310	339565	262378	510148	428298	453569	340294	311665	426294	434798	543754	415595	228914	415382	242820	390278	248579	286245	361288	343619	303653	29.6	220852	398768	193202	413407	82509.2	211272	538932	150306	274640	14.8	407859	283594	266091	155250	345571	251120	47.2	249279
612000	332780	323149	259515	505179	406018	427320	333998	305416	420015	420236	533865	412825	226319	414554	234158	385552	246834	284232	352020	340158	306594	28.4	232037	414110	195893	420814	84694.4	214410	556245	156232	272586	28.8	421860	287131	267381	153954	354275	249898	40	248104
613200	328099	310270	256979	499926	388638	407340	329572	301335	416369	408079	523108	410481	223195	414898	224135	382996	244628	281960	341232	334881	309565	38.4	242690	430107	198046	427466	86984.4	216267	570170	164342	270065	18.4	438150	291644	269537	153827	366890	251366	41.6	247556
614400	323312	297316	254435	494837	368460	385433	325160	296716	411676	390990	512128	405932	220612	411429	215140	379472	244255	280524	330464	330680	311375	29.6	256518	446246	199846	435906	90426.4	219680	584948	172860	268534	21.6	452758	296205	271469	152480	377947	249315	38.8	247521
615600	317901	305326	251209	487776	349975	367652	321056	292648	410006	377638	501082	403228	217621	412205	205724	378477	243017	278626	320600	327231	313037	34.8	268284	460334	201872	442390	93313.2	221627	598092	181603	267242	21.2	468457	302248	274375	152597	396015	249461	40	247429
616800	312620	280238	249183	483920	332376	349188	316284	288426	405972	363128	489032	399420	215637	408887	197967	376900	242588	277462	311670	323740	314438	31.6	283279	478996	203922	449572	97190.8	225690	613458	190824	266253	26	483625	308481	276461	152431	415199	248874	41.2	246535
618000	306476	260471	245600	480301	316761	333194	314196	284930	402194	352272	478115	395757	213645	406534	189726	376415	243285	277012	303511	321704	315365	34.8	296498	494000	206029	455753	100173	226866	624450	200116	264582	22.8	498100	312992	278626	150953	431594	246823	38.8	246010
619200	302416	248500	243536	477946	303662	320567	311668	281326	399176	339904	465723	391973	211074	403240	182495	376398	241930	276130	293428	317962	315754	37.2	310654	511234	207099	462739	104452	230815	639407	209776	264644	26.4	513554	318846	282011	149594	444369	246427	44.4	245926
620400	296114	233730	240576	473437	288278	307117	308487	277738	395140	329999	456478	387235	209168	402391	175804	376892	242393	275915	284941	316441	316581	40.8	325407	529269	209337	468333	107993	232984	647314	220382	263530	22.4	527186	324793	284108	148208	452022	245378	40.8	245106
621600	292065	227052	239694	472279	278154	295070	307931	275728	392848	321332	444164	382929	207557	400292	168836	376866	242914	276356	276680	313624	315266	24.4	338007	545605	209208	471366	111794	235510	658496	229399	263333	26.8	543397	330281	286515	147394	460442	244427	39.6	245254
622800	287612	222590	238740	470140	264992	283355	305057	272065	389179	316443	432560	377160	206077	398892	163717	378166	242402	276544	270576	313426	314728	34	354984	560449	212018	475476	114974	237962	664920	236426	263836	30.4	555760	336485	287803	145959	468715	240758	45.6	244095
624000	284241	220699	237045	470841	256157	274902	304644	271134	388191	310631	422280	373288	205108	395948	157130	379882	242142	276435	265449	312352	312948	32.4	365404	571116	210813	478518	118360	239381	671017	245098	263817	24	570260	342033	291284	144610	477970	240264	42.4	243838
625200	281932	219202	236090	469384	246039	265463	304554	269221	387007	304517	414088	367664	204230	393101	152814	379836	242064	277155	260834	312159	310720	37.6	381677	585349	211494	481641	121310	242144	677744	249429	264890	23.2	588802	348721	292844	143040	485976	236966	44.8	244397
626400	280158	217259	235598	472529	238246	259225	304813	267936	387047	300996	407318	365072	203389	389076	147599	382801	243072	277616	255691	312877	309260	32	392414	595080	211754	484070	123992	242543	679743	254660	264974	28	598531	354329	295400	142414	494702	235799	51.6	244560
627600	278304	215901	235531	476195	232465	253094	306836	267747	386748	295328	399578	360155	201864	385253	143327	382590	244532	278170	251433	313319	305282	30.4	404509	606306	210483	486748	127302	244293	684514	257848	267136	23.2	607761	360719	297997	141044	500646	232874	45.6	243662
628800	277484	214291	236038	477841	227104	247976	307164	266118	388049	292054	393321	356775	202614	380878	139364	386404	245716	280727	249943	315779	303334	29.6	413634	615499	210172	487626	128555	244642	684664	261073	268017	27.2	612776	367120	300260	139685	507276	229880	38.4	243296
630000	276903	214072	235999	482814	223679	243580	309391	266809	387252	287710	386622	353226	202637	374076	135271	387231	247954	282420	246744	316322	297929	39.2	421266	620873	207518	486639	131148	244587	687148	264230	269509	22	631423	373089	303480	138748	512390	228081	41.2	242231
631200	274972	216169	236088	480392	220199	241888	309585	266890	389666	285087	382352	348169	202454	368024	132891	391387	250179	282094	244960	320868	294825	26.8	429773	629495	207084	487680	131815	243566	684475	267591	271292	16	638655	380020	305644	137688	515813	225083	50	243656
632400	274134	219280	237638	485803	219378	240945	312942	268598	392515	285020	376377	345728	203066	362579	129162	393686	253845	282701	239787	324401	289352	40.4	434878	630062	204298	485476	133651	242810	681725	270002	273618	28.4	646211	385618	308182	135633	518584	223497	40.4	243567
633600	272345	221854	239302	487077	219790	241061	313720	269112	394456	282722	371932	341151	203856	356406	126993	395817	257206	284979	239326	328060	285951	35.6	444564	633087	203489	484616	133191	241961	678713	270460	275910	26	647778	391668	309509	134276	518386	219995	46	244296
634800	271001	225459	242014	487576	221526	241994	317110	271641	396436	285336	368848	339643	205252	350596	124576	399313	259648	284639	240724	333858	281640	28.4	444489	631313	199497	480284	134236	240034	671008	271601	278324	18	651346	397236	313743	133172	520092	218526	36.8	243952
636000	270546	228698	244343	489251	224473	243771	320518	274070	398231	283908	366200	335325	205655	341899	123016	401820	262115	285491	242890	338225	276633	28.4	449562	632831	197122	476290	133941	240431	667796	272462	282749	22.4	650033	402522	315302	131558	518575	216338	44.4	243104
637200	270091	231927	245380	490593	228104	246099	324282	276433	400907	283677	363825	334071	207092	335672	121960	406824	267119	287030	247355	343122	272990	32.8	447803	633936	194331	471769	133870	239392	658080	271770	285372	26.4	646241	412766	317611	129704	520187	214015	46.4	243337
638400	270616	236873	248525	493285	232132	250340	330562	280554	405355	283530	362861	332676	208573	328999	121250	408363	271732	288408	250474	346831	268210	29.2	448346	625141	191139	467252	134066	239456	651713	271074	290563	20	643794	410824	318306	128342	521636	211478	45.6	242436
639600	269376	241424	251171	492953	236066	252893	333320	283964	409302	284668	361874	331498	209318	323530	121928	413162	274588	290730	256196	352851	264411	30	445853	622277	188248	461678	132380	237196	639646	270141	293915	24.4	636950	413930	317164	126399	515944	208644	36.8	242180
640800	270659	247253	254565	495688	242542	258462	339666	289222	413730	285414	362206	328572	211218	317952	122049	412917	278089	290941	262041	357096	259841	34.8	443082	618288	183806	454938	132686	235062	631810	268948	299111	24	632939	419008	317080	125318	510287	205925	43.6	241510
642000	269662	253138	257512	498482	248546	263552	345845	291838	418109	286819	362310	327606	211886	313835	123152	417538	280995	291678	270752	363476	256722	34.8	438824	611334	182113	448575	131152	232352	619929	267550	303223	23.6	620617	418970	315661	123589	504207	203580	38.4	241710
643200	269127	262054	262869	500000	255522	270028	353531	296655	421340	290820	362971	326748	212347	309025	124497	418615	284041	293379	278326	367553	251774	30.4	432449	599654	177895	441084	131529	228889	610160	266767	307603	27.6	615530	421376	316434	122152	499656	201883	44.8	239764
644400	268008	271312	268204	500064	263257	278594	359008	300766	424093	294304	363827	327280	213990	304645	127469	422347	286480	295149	288846	372001	247184	34.8	428938	592472	174667	435636	129418	226030	599134	263033	311636	18.8	603143	421864	315360	120646	491855	198730	43.6	239188
645600	268114	280970	271365	499727	271007	287121	366204	305344	429164	301039	365614	325747	214683	301298	130116	422716	288357	295096	300002	374902	242877	32.4	418686	579195	170615	425770	128586	222797	584892	260642	315331	28	595118	421082	315669	119262	487226	198193	39.2	239519
646800	267616	293808	275049	498526	279034	297688	371550	308615	429530	304976	366209	323216	215165	298092	135073	423071	289574	296948	313500	379930	239262	32.8	414282	568806	167454	420277	126644	219922	573550	256133	320902	16	583694	419576	313893	117864	477774	195370	48.4	237702
648000	267333	307076	279431	499133	286398	310057	378080	313442	433040	313840	368511	322650	215872	296704	139970	423646	289641	298702	328609	384292	235834	35.2	402313	556995	163687	409263	125919	216928	559121	252108	323918	20	570498	417286	313090	116557	471330	193083	46	237297
649200	267321	321230	284335	498941	296017	324073	383086	317135	435005	320812	370549	322104	215468	294706	145639	422546	288347	300850	341839	387534	231927	36.8	395708	546764	160904	402262	124317	214365	545979	249256	329422	27.6	560880	416222	312030	115111	462393	191219	41.2	235329
650400	266650	337019	288951	497837	302354	340073	387448	321002	437954	331496	373080	322920	218137	294034	152514	423689	288165	302971	359521	393305	230302	26.4	384970	536795	156744	394220	122562	209968	531665	243418	331048	23.6	544845	411543	309980	113756	452673	189813	40.4	235050
651600	266101	355184	293198	499056	313001	359646	393823	326024	440240	344299	375116	321916	229396	293674	160361	421354	286752	303961	374514	396211	227163	32.4	375088	524923	154145	386252	121287	206984	519942	238631	334904	24	535253	408420	309186	112840	443968	189363	45.2	234093
652800	264576	370341	297850	497486	321014	380908	395516	328699	442244	354917	378174	322270	236078	293796	168724	422599	285842	306796	392650	401664	225112	39.2	365444	514422	151120	378331	118200	202950	507490	232618	336824	29.6	520702	403490	305878	111965	432401	187145	46.4	232582
654000	264032	390273	302097	497592	333972	409372	402210	332834	448376	368665	382166	322713	237316	295634	178501	421296	285116	308442	409028	405394	222149	26.8	353542	500911	147808	369917	116720	199824	495904	226744	339787	25.6	510288	400913	304824	110158	424687	187045	41.6	231648
655200	262620	407343	306045	496413	345138	437482	403676	334794	450770	382008	383392	323357	238441	297366	188785	421693	283154	312008	426589	410140	220171	28.8	344727	491384	145372	363673	112943	195840	484925	220593	341780	31.6	496328	396380	300854	108455	414777	185884	42.4	229530
656400	262696	426652	310129	494955	359980	470878	406911	338139	453720	399331	387272	325324	238748	299250	200438	422699	280518	313730	443089	415835	220017	33.6	331832	477681	142358	355479	110239	192330	471599	215064	344294	29.2	483908	391228	298279	107968	407545	184744	35.6	227766
657600	262271	445447	314522	494486	375794	505410	410406	340388	453966	414387	390592	326268	238035	301648	214284	421222	278812	315086	456603	418604	220890	38.4	322232	466584	140849	349123	107793	189066	462183	209321	346513	30	472475	387050	295734	106979	397925	183859	37.6	225773
658800	261725	461723	315945	492342	392517	543890	412441	341674	453950	431943	394829	328776	237031	305824	228207	422076	278242	317297	472650	422788	220090	45.2	312095	455873	138944	342118	104716	185503	450103	202822	347031	31.2	460626	381323	292353	106122	391368	183708	37.2	224782
660000	261240	480515	319729	493968	413092	583859	413446	343263	454266	448612	398779	331893	234826	310535	243657	420162	276094	318183	483418	423566	219056	33.2	302264	444408	136693	335620	102258	182659	442158	197886	347277	22.4	451470	377998	289168	105292	384405	182832	39.6	223690
661200	260476	492144	321389	493184	432205	621327	413048	343800	452470	466275	402655	334276	233537	314213	258576	420614	274996	318746	495335	427172	218548	33.6	292888	433551	134742	329906	99139.2	179624	432093	193642	345626	23.2	438371	371706	285966	104266	376694	182748	36.8	222354
662400	261298	509315	322859	494932	456073	664307	414262	345378	451612	484319	408700	336988	231726	321755	275275	420196	272968	318846	503372	427679	217136	36	283356	422383	133507	324968	96496.4	176720	420886	189167	345090	30.4	430096	366802	284134	103810	370734	182714	44.8	219786
663600	261340	518868	324097	494111	479072	701713	412614	344590	450114	500160	415610	340077	230226	326486	290906	419562	272312	320384	511294	430576	215910	30	275895	413587	132202	319203	93912.4	174549	412619	184338	342907	30.4	423770	359560	279563	102788	363015	182352	39.2	217354
664800	262485	528771	323900	497334	501390	743490	413340	346148	446885	510631	421958	343520	227944	330327	306179	417459	269778	319576	516316	429127	214710	38	265993	403455	131116	315885	92224	171780	405527	179672	339569	19.2	412428	356178	277776	102310	358614	182555	49.6	213602
666000	263424	534194	323658	496251	524202	777605	410830	345100	444658	520398	430427	346768	226148	334798	322968	416958	266398	318878	521457	429041	214754	28.4	258538	394062	130206	311358	89803.2	170004	400546	175482	336638	25.2	403284	350828	274649	101626	351760	183063	43.2	212278
667200	264392	538270	324270	496620	546314	816424	410254	343826	441665	535072	438912	352464	224548	338529	338112	415319	265305	319056	523654	429359	215267	36.8	249606	387240	129378	307198	88223.2	167561	394918	171685	332902	21.6	394900	344263	270608	100638	347789	184301	42.4	211307
668400	265920	538484	323693	493758	565445	840588	407976	342172	438602	540954	448582	354412	222862	342243	355003	412451	263702	317293	525678	428618	215357	40	244635	380520	128689	304534	86887.6	165252	391816	168819	330641	22.8	389606	338623	267109	100232	341612	185053	48	209314
669600	267249	534876	321446	491492	583249	868606	407034	341914	435114	554276	457994	359538	222349	347434	367868	410715	261548	315229	526138	427303	216437	35.6	237326	374179	128449	301865	85263.2	163200	390121	165272	325712	25.2	384736	332431	264728	99488.8	338025	185690	44.8	208023
670800	270166	529749	321338	489760	600256	884460	404742	341833	429905	556159	467764	362432	219934	351462	381535	407894	258472	312883	522685	425163	217570	37.2	233035	369359	127956	299522	84153.2	161882	388829	161870	322110	28	380040	326091	261418	98620.8	332650	186380	38.4	206086
672000	272151	523059	318912	485933	614361	900537	401796	340306	426106	565721	478776	367170	219561	356972	392336	406288	256473	310895	523797	425170	219902	33.6	228026	363946	127773	297556	82937.2	160114	388101	158867	316268	20	375722	320377	258893	98585.2	328963	187549	39.6	204811
673200	275982	515678	316892	485593	623798	908424	399832	340771	422798	567933	488650	371866	217749	361494	401661	401982	253517	307535	517416	422740	222337	34.8	223485	360021	127721	295992	82290.4	158505	389414	156506	312643	30.4	373768	315397	256216	97890	327000	189207	38.4	203815
674400	277526	504306	314732	482022	627500	904725	395109	338065	418298	565142	496137	376626	216604	366994	409681	399079	251660	305664	513782	421989	224536	33.6	220651	356966	128506	295881	81746.8	158200	391056	155047	308138	24.4	370205	309904	253212	97536	324741	189981	42	202597
675600	280922	496382	313038	480881	635114	904301	393432	337099	414210	564088	506948	380905	214470	372207	413657	394992	250866	302438	505824	418700	227197	39.6	216441	353170	127938	295096	81342.4	157034	393358	153267	304955	28.4	368366	305745	251262	96945.2	323007	192676	42	200890
676800	283205	482518	311529	476697	630923	888142	388666	334037	409258	557257	515233	385620	213688	376368	419154	392080	249323	300738	498366	416700	230136	33.6	215240	351983	129462	295710	81090	156650	396686	152277	300400	17.6	366170	299972	248152	96185.6	321100	194021	45.6	200216
678000	285561	472442	308492	473867	630176	879723	386346	332434	404102	555291	525947	391543	212149	381164	418734	389146	247597	298139	490569	412616	232986	31.2	212238	351478	129215	295912	81231.2	155484	401144	152250	296029	23.6	366038	296186	246741	95556.4	320192	196638	48.8	198708
679200	288617	460342	306797	469548	624948	855457	381560	328833	397919	544398	532967	395092	210606	384281	419626	385042	247264	296281	481980	410254	236326	28.4	212146	351285	129903	296823	82285.2	155589	408148	152291	293018	28	365824	292405	244068	95294.4	318158	198108	41.2	197448
680400	290544	448814	303146	465356	617934	837424	376922	326238	390245	535980	541910	400467	209602	390057	415392	381475	246853	293340	473704	407532	239554	29.2	210827	352369	131393	297677	82025.2	155970	414535	153240	288052	25.2	368110	288712	242753	95334	318794	200276	32	195893
681600	293488	439380	302847	462780	606088	811023	373661	323259	387437	526182	547798	404470	207804	394408	411421	378673	245036	290895	460718	402645	241578	32	210473	357766	131947	299078	83344.8	155971	422567	154184	285136	16.8	370306	284554	241138	94704	318359	201784	38.8	194770
682800	294664	425192	299950	457534	589887	781003	368184	319227	382154	515764	553464	409732	206428	397070	405985	375229	244374	288640	452163	399834	244065	33.6	212763	361012	132448	300473	83332.4	155597	430301	154427	280292	21.6	373119	281822	239250	94268.4	320838	203484	36.8	194173
684000	295591	414284	299153	456233	576439	750287	365641	315960	378900	503450	558209	413171	206067	402641	397206	371147	242873	286119	439714	394446	245552	36	213273	365610	133591	301886	84205.2	155462	440730	156044	276026	20.4	376346	278703	237945	93395.2	321991	205013	35.6	192712
685200	296480	399583	297240	450568	555852	715352	360135	311569	373777	490783	561165	415368	204703	406470	390811	368419	240983	284733	432623	391762	247089	27.6	216168	369239	134759	305001	86041.6	155766	449135	158158	271899	31.2	379619	274820	236811	93109.6	323892	205406	33.6	191943
686400	296966	385852	295963	448640	539851	685621	356050	308173	368890	480621	562910	419288	202721	410945	378856	365244	240043	281921	420874	387798	248962	34.8	219210	375793	135025	307776	87410	155274	457992	162184	267674	19.6	384336	272340	235586	92379.2	326910	207827	40	191790
687600	296240	370589	294343	441823	516514	650444	350945	303982	362656	465693	561084	421050	202354	412930	371969	361875	238271	279595	411562	384378	249872	30	224122	382846	136128	312058	88846.4	155838	470215	165530	264548	21.2	389944	271019	234729	91816.8	328941	208154	40.4	191068
688800	297030	355972	292766	435658	496282	620552	346508	300752	358574	455601	559666	424088	200446	417262	359809	357993	237390	278424	406700	380042	250624	30.8	227575	388956	136804	315654	90366	155340	481934	170463	261193	24.4	397121	269219	235277	91175.6	331746	209745	39.2	190890
690000	297128	341985	290730	429245	473046	587493	341420	297580	354083	438364	553281	424588	198696	418192	349163	355411	235806	275604	397837	377692	251410	28.4	235587	399266	137446	319942	92594.4	155717	495080	176726	257337	22.4	405132	267908	233249	90418	334698	209546	36	190122
691200	294277	329255	288943	422330	454620	560366	337077	295343	349895	425970	550239	426157	196784	421268	335004	352565	235107	273252	388433	374345	251019	37.6	242301	406990	137924	323495	94031.2	154817	505529	182589	252885	20.4	413987	266510	232950	89591.2	339059	210657	36.8	189556
692400	293968	318782	287503	418061	434055	519623	332122	291586	345304	415588	542414	427565	194814	422415	324788	349899	232948	270646	377709	370958	250536	38.4	250770	418821	138110	327949	96131.2	154793	516622	191652	249823	24.4	423145	265348	232166	88762.8	342292	209872	42.8	189054
693600	290817	307262	285857	412648	413978	493769	327120	289218	341498	403805	536226	428653	193682	425812	314323	347210	232672	270056	369532	368896	251073	32.4	260413	427677	138771	333918	97486.8	154368	526496	197894	244870	23.6	432643	265262	231745	88420.8	346058	209995	34.8	189257
694800	289762	299370	283748	408493	396357	467720	322980	286158	338242	392063	527974	428873	192084	427620	301602	343351	231786	266588	359882	363448	250858	31.6	270394	438496	139163	338274	99978.4	154857	538361	206093	242703	24	443031	265881	232520	87550.4	351298	210135	28.8	189276
696000	287528	289733	281872	401720	378044	442335	317629	282845	334608	381294	519262	429108	190590	430991	291706	341039	231383	266048	353272	361827	250613	37.2	282554	449491	139992	343707	101972	154786	547753	213597	239150	33.2	452403	265482	232341	86932.4	355203	209320	38.4	189759
697200	285764	283914	280913	397441	365705	421685	314134	281491	331782	373343	509138	428563	187805	433170	279080	336971	231270	263310	344753	359824	249440	39.6	293926	458431	139284	347039	104220	154040	557984	224265	236137	22.8	461108	265768	232100	86204	361520	209466	36	188783
698400	283649	276037	279129	390582	349077	400361	309556	278930	329036	363084	497647	426539	185746	434910	270505	333795	229861	262057	339398	357680	248876	30.8	309006	469808	140464	353032	107251	154084	567238	230828	234260	28	469059	265571	232632	85524.8	366356	207157	44.8	188624
699600	283062	270957	276595	386957	336834	383003	307232	276722	328210	355119	487580	426633	184411	436400	258346	328696	229654	260490	332869	354439	247630	30.8	320585	478393	139677	356873	109066	153296	574819	239685	230131	29.2	479104	266290	233061	84541.2	371638	206601	37.6	188292
700800	281775	265397	275362	380390	322866	365622	303311	275752	327876	345921	476508	422696	183384	437752	250216	324432	229047	259625	326749	352142	246544	34.4	335342	487718	139793	362348	112099	153461	582915	245924	228664	22.8	485664	266514	232359	83660	375373	205453	38.4	187804
702000	280598	259749	272891	374272	311677	352146	300063	274471	327784	339898	468408	421351	182791	439281	239552	321634	228914	258486	320224	351822	244932	26.8	348985	494006	139720	365312	114501	152882	588606	255382	225770	25.6	495956	267115	233100	83014.8	380786	204096	38.8	187921
703200	278918	256084	271805	368262	301144	339956	296968	271964	327230	332313	458860	418458	182431	439452	231608	317736	228759	258809	315636	352712	244168	36.4	363884	502408	140176	368710	117195	153116	595482	261866	224865	22	504764	266840	232337	82026.4	385142	202128	32.4	186868
704400	278787	252102	270754	364085	291213	328964	294905	271216	328148	327107	449867	415508	181517	438237	222931	314682	229394	257400	310087	351400	241852	30	374982	509926	140003	370835	120075	152933	599058	267948	222685	19.6	513874	267736	232830	81003.6	389113	200433	42	186235
705600	279578	249089	270418	358619	286942	317712	291930	269441	329722	320984	440833	413583	181589	437029	213095	311888	229435	255425	304674	352948	240115	37.2	388203	516840	139793	373967	123368	152424	601262	271962	222134	22	522695	269101	232304	80198.4	391772	198134	38.4	186586
706800	279361	246787	269382	353284	283900	309774	289332	268250	330724	315136	433633	410776	180964	436920	204484	308180	231202	255324	299555	352581	238948	33.2	395853	523934	139309	373615	123977	151789	602731	277315	219579	30	530129	270748	231558	79092.4	395572	195818	40	187597
708000	280139	245887	269224	347448	280017	301590	288410	267351	332078	308674	424702	407449	180296	435484	197048	304769	231524	254770	294494	352765	235605	28.8	405081	530748	138554	375727	125976	152488	604756	278634	219905	26.4	539051	272468	233083	78416.8	398522	194068	36.4	187765
709200	279065	244024	267790	343053	274473	295211	287645	265678	335261	305698	416798	404302	180137	433767	190464	301818	233870	255190	291270	355191	234501	32.4	413047	535260	137429	374540	126374	152402	603656	281490	218707	24.4	544859	274100	233161	76958	399582	191662	29.2	187436
710400	279960	244529	266725	339363	269715	291366	287027	265922	337960	301764	409460	401536	179181	430850	184459	297754	235119	257424	287644	354987	232101	36.4	419841	538996	135961	374470	128174	151981	603193	283402	218344	26.8	553488	276975	233738	75988.4	402417	189403	32.4	187884
711600	278699	243236	267518	335069	264981	287191	286328	264438	340098	298799	404038	398342	178804	426695	179254	294806	236290	258302	286075	356078	229601	39.6	425890	542122	135179	373064	127774	151472	599317	284688	218221	26	557268	279186	233916	75048	403106	186670	40	187822
712800	277808	244887	267871	330975	262313	283797	286826	264374	343856	296436	398222	396398	179047	422770	174000	291606	238168	259553	282086	357640	226169	34	428470	544340	134292	371238	129282	151714	595671	288129	219084	25.2	562837	281042	234620	74335.6	402858	183713	30	186566
714000	277168	246072	268268	325020	259455	281128	286347	264174	348203	295098	394948	393872	178743	416039	169930	289078	239267	261276	282900	360204	224282	38	432830	546762	134453	368640	129150	152278	590619	287036	218862	22.4	565874	284211	234790	73532.8	401446	181197	33.6	187405
715200	278098	247980	268830	321669	258385	280350	287756	265525	351302	291594	390504	391332	178720	410241	166535	286482	241087	262034	280528	358515	221018	33.6	432305	546385	133138	365654	129514	151221	585778	288628	219614	22	570682	286443	235200	72437.6	402054	179139	44.4	187808
716400	278363	249819	269135	316966	257144	281616	288482	265733	353691	287293	387781	390790	177860	403404	163875	284403	242540	264136	280173	361537	218321	34.4	435409	545621	133815	363661	128735	151912	577668	289567	219535	23.2	571013	289638	234906	71490.4	399890	175942	33.2	186897
717600	279396	253422	269831	314379	256240	283426	290198	266806	357839	287179	384639	390272	178976	397308	161439	282558	244171	265771	280390	361042	215714	28	432919	544601	134146	360127	128336	151631	569835	289429	219926	20.4	572690	292490	234955	70718	399727	172794	35.2	187194
718800	278584	256735	270948	310193	256954	285061	291226	267777	360921	285007	381196	388081	178584	391136	159748	280552	244500	269009	282010	362233	213608	40.4	438032	543728	134245	356604	127870	151436	563194	290656	221574	29.2	572867	294488	234282	69982.4	398162	170333	43.6	187118
720000	278496	260070	271349	307762	256838	287772	292414	269619	363262	284631	379563	386636	179095	384620	158654	278839	245506	271752	284920	362420	211897	31.6	434841	541743	133307	353071	127492	151116	552628	287180	222120	28	570443	295744	234500	68958.8	396096	168466	36.8	187625
721200	279360	264789	272895	305456	258433	290937	294950	270082	364959	283555	379208	383666	180146	376944	157363	277758	246330	273926	287593	361990	208984	39.2	433068	538583	130532	347677	127201	150742	543944	284646	223902	19.2	568554	298261	234979	67716.8	394399	166200	43.2	187431
722400	279515	269593	273129	302029	259406	297056	295252	272178	367677	283715	378260	380785	180385	371515	158090	275502	246250	277240	292577	363118	207155	36	430509	535430	129596	344119	126880	150105	531708	280408	225924	27.6	563265	299824	234274	67107.2	390300	163451	30.4	187166
723600	281111	276540	275758	299459	260848	303179	298276	274043	370362	284144	377577	380535	180603	363388	158359	274260	245447	279570	295795	361354	204860	39.6	425678	529956	127486	337735	127886	149160	521616	276709	227708	25.2	562033	301325	234003	66625.2	387957	161707	36.4	187213
724800	280068	283492	276656	296006	261050	309381	297863	274912	370526	285802	377503	378340	180432	356465	160074	274208	244876	283022	300968	362576	203542	36.8	422498	525776	126100	333156	127117	149049	510300	271276	229708	26	554438	301896	233504	65762	382986	159453	44.8	188399
726000	280744	291598	277600	294784	263258	317994	300554	277405	373674	288026	378056	376919	180883	350876	161721	272928	244126	283958	307097	360878	201125	40.8	411271	519819	123535	328091	126897	147790	500911	268903	232744	26.4	549724	302979	233251	64808.4	379829	157917	35.6	187921
727200	279104	299904	280311	291400	265297	328448	300410	278948	373720	289938	378600	372659	180464	345057	165356	273017	242607	286554	314397	361040	199401	25.6	408442	515072	121632	322672	124936	146972	489877	265250	235561	27.2	543234	302440	232234	64059.2	373677	155606	31.6	187907
728400	278351	309868	281800	287632	269235	341412	302321	281496	375995	294512	380926	371557	180732	339882	168928	272423	241404	289085	322343	359846	197168	30	399780	507593	119936	316294	123996	145350	478060	259161	238004	29.6	536172	301713	231284	63184.8	367706	153988	39.6	187923
729600	277258	320525	284160	285010	272266	353651	303468	282846	377019	298674	382470	370264	180668	335637	173666	271976	238496	291682	329492	359125	196319	33.6	395148	501385	118040	311208	124160	145540	468099	253821	241832	28.8	530240	301282	229772	62105.6	363470	151826	34.4	186433
730800	274726	330618	285716	281490	275630	369433	304726	284538	376812	304170	384204	367377	180822	330127	178894	272672	236502	295137	339340	359379	194973	34	386886	494806	117639	305340	122856	143596	457028	248865	244680	19.6	521076	299518	228583	61418.4	355820	150177	40.8	185058
732000	275532	342917	288112	279474	281190	387043	306350	286260	377419	311673	386506	366826	180428	325605	184654	271639	234372	296502	347330	358762	193280	34.4	377129	486800	116040	300196	122348	142407	447553	243940	247840	29.2	515203	297852	226620	60746	350618	148758	42.8	184678
733200	274073	354073	289504	275550	285977	403784	307972	286438	377927	318374	387802	365040	180312	321693	192151	271301	232386	300637	358564	359782	191974	44	367589	481078	115151	295913	120477	140874	436717	236769	250704	27.2	506080	296387	224948	59878.4	343742	146780	34.4	183677
734400	273963	366768	290852	274771	293878	424556	310222	288282	377613	327199	390407	365271	179922	317431	201465	271225	230536	301999	367940	358518	190832	32.4	355521	473165	113566	291710	119649	139921	428738	233114	253852	26	498200	294062	223989	59234.4	336989	146193	37.6	182381
735600	272702	378400	293343	271440	301714	444485	309619	287714	376377	333681	392737	364503	181757	311893	211642	270818	228258	305210	379265	359072	190103	36.8	348996	465938	112550	286779	117742	139293	418878	227223	257073	29.6	488721	291589	221606	58626.4	328882	144756	38.4	181628
736800	271797	389510	294061	268371	311232	466039	310838	290030	375990	343120	395178	366360	182218	308680	222362	269923	227542	307133	390288	358200	189098	48	338641	455276	111380	282606	116636	137665	409977	223080	259520	28	481064	290206	219247	58149.2	322283	143444	38	180749
738000	270851	399813	295734	266937	321968	487912	311443	289656	374372	351208	398167	364013	181300	305835	234540	269231	224514	308624	399828	358418	187509	26	330108	447111	110543	278060	114599	136315	403022	218714	262843	27.2	471947	287896	217187	57183.2	315612	142481	28.4	179252
739200	270169	409380	296362	262984	334665	511185	310698	290616	373788	362549	400972	365258	183483	302996	248752	269308	223743	308571	408846	356435	187165	29.6	317721	438693	108868	273484	113452	134210	394538	213762	264392	23.6	462998	285117	215268	56841.6	308598	142227	38.4	178013
740400	270302	419654	298307	260765	348721	535409	309864	291528	373216	373562	404919	364519	184680	300166	264889	268650	221363	310311	417004	355635	185757	33.6	309588	431327	107770	270545	112808	133098	388083	207385	267404	23.6	457059	282897	213396	56434	303367	141809	36.8	175962
741600	270067	425700	297055	257502	363034	556996	309572	291433	372042	384119	408164	365396	185224	299544	282638	267580	220513	310616	426225	354815	185000	34.4	301187	421193	106746	267356	111110	131159	381221	202453	268152	20	448810	280176	211152	55621.6	296649	141092	36.8	174771
742800	269814	432764	297463	255826	378043	577680	309602	291946	371240	395912	412329	367606	185536	298770	300069	266855	218031	310000	430116	352804	183340	32.8	293230	411878	105304	263267	110126	130042	374904	198929	270617	26	441029	277618	208291	55175.2	291220	140861	38.8	173148
744000	270287	434575	297302	252967	392065	597644	308826	291846	368606	404263	417752	367541	185654	299612	322454	266224	216878	311648	437144	352123	183262	37.2	286867	403841	105192	260330	108652	129119	369965	195206	271956	24.8	433908	274236	206516	54884.4	285566	140478	43.2	171907
745200	270649	436853	297646	250595	408278	617689	308249	291771	365776	416053	423278	369548	186639	300196	341246	264718	216037	311260	440711	349047	182816	28.4	276454	396571	104456	256924	107641	127387	364543	191882	273546	34.4	427884	271137	204520	53946	281468	140831	38.8	170487
746400	271085	428855	297859	247588	422748	632023	306508	289877	363572	424040	427886	371352	189152	299897	365416	264377	215204	311734	444596	348993	182651	33.6	271451	389836	104174	254960	106902	126293	360944	187934	274679	24.4	420709	266245	201725	53702	275299	141067	26.4	168614
747600	270964	428516	296492	245888	437603	645170	306222	289620	362078	432972	434207	374569	188384	301743	386010	263042	213718	311745	446592	345846	182751	38.4	263030	383154	103560	251668	105384	124390	356982	184546	275766	30.8	415394	262198	199152	53246.8	271334	141246	34.4	167015
748800	271536	425651	297376	244438	451356	655786	304626	289218	359041	438258	439609	375974	186512	302098	411496	262420	213087	311530	447057	343992	182338	40	258825	376121	103148	249343	105116	123811	354916	182450	276423	22.8	410432	258427	196319	52746.8	266972	141910	33.6	165569
750000	271613	422077	296870	241828	463894	665137	304840	288377	356558	444564	447114	379145	186449	304681	431277	260765	213721	310501	447171	343312	182243	30.4	252079	370239	102630	246639	103660	122122	351380	179582	276282	31.6	405046	254016	193698	52021.2	262498	142627	36.4	163699
751200	273630	417683	298032	240933	475113	670439	302468	286757	353572	448996	453382	380970	185209	307547	453128	258778	210848	309122	445086	338758	182221	29.2	247102	364168	101868	244376	103636	121889	349615	177000	276980	24.8	401126	250566	190888	51729.2	258919	143503	42	162801
752400	272344	412161	295429	237989	483992	673372	301606	285708	349001	452341	458934	383678	184659	310339	470565	256949	209929	307541	443303	336875	184588	34	242601	359698	101815	242926	103024	120108	348329	174672	274356	18	396246	246702	189404	51421.2	255026	144131	37.2	162304
753600	274459	407061	295990	235936	491612	676076	300422	284097	345966	455819	464933	385563	183904	313674	486380	254793	209192	303832	443187	333262	186354	38.8	237302	356461	100944	239976	103053	120065	347538	173036	273652	17.6	394834	243338	187646	51255.2	251884	145312	31.2	160270
754800	273660	400150	294394	233022	497007	677100	298570	282678	341618	453674	471170	388473	183300	316775	503676	252845	209162	302122	441601	332166	184263	33.6	234023	353909	101233	237757	102242	119555	347172	172498	272726	24	391025	240049	185384	50769.6	248373	146669	43.2	159328
756000	275090	394684	292460	231671	502104	675612	298358	280486	338266	456741	480497	392696	183173	319569	513448	250935	209268	301427	439790	328846	184246	34.4	229376	352184	100414	235753	102149	118319	347147	171950	270182	24.8	389375	236343	183474	50372.4	245092	148743	38.4	158603
757200	274668	385190	292487	229351	501824	664867	294755	277886	335114	453003	486315	393652	182383	322536	518464	249423	209073	298553	431061	326198	183470	33.6	227487	350012	100456	235066	102451	117644	348738	172680	268641	22.4	388110	232687	181728	49807.2	241569	149828	39.6	157394
758400	274863	379550	291610	226844	502064	660903	293461	276756	332306	453182	494027	398159	181934	326521	519995	248631	210917	297697	425495	322832	181964	38.8	223431	347917	100382	233947	102523	116916	349985	173019	265142	24.8	386113	228548	179932	49676.4	239932	151922	44.4	157094
759600	275764	371022	290136	224071	497746	647814	290973	273617	328848	448612	499937	400115	180861	329343	521734	246399	210226	295258	422161	318969	179910	31.6	222826	346618	100770	233786	102902	116961	353272	173819	264582	28	386085	226276	178386	49097.2	237252	153629	35.2	156190
760800	275114	363713	288387	222302	493525	633978	289269	270661	326952	444715	507070	403460	180557	333111	521997	244146	210536	293694	416717	317276	178313	45.2	221380	346040	100369	233108	103640	115719	355821	175418	261130	17.6	386197	223590	176026	49224.8	235161	154664	39.2	154937
762000	276877	357294	288211	220850	488245	620726	286270	269399	324046	440248	513063	406451	179492	336296	518722	242512	210561	290420	410553	314354	177665	32.4	221040	345908	100403	232304	104612	115826	360453	177310	259051	18.8	386679	220856	175354	48585.2	233844	156075	34	154296
763200	274853	348471	286132	218601	482883	605346	284162	266948	321583	435386	516784	407912	178698	341468	515597	240553	209588	288548	405323	311914	179145	36.4	220722	345350	101271	232367	105714	114476	363013	178694	255684	18.8	386950	218339	173863	48119.6	231202	157286	32.8	153562
764400	275902	341570	286746	217289	476044	594874	281616	264590	318954	430919	520857	411542	177574	345178	507168	238972	209302	286798	399769	307877	179679	32.4	220876	346164	101047	232590	106669	114514	367045	182086	252746	21.6	388950	215528	173296	47782.8	229814	158519	30.4	153214
765600	275087	331257	284963	213691	462238	577868	277392	261902	316070	423353	520656	413706	176159	350320	499128	237633	208616	284980	395043	305804	180071	43.6	222160	347384	101515	233691	107872	114417	370390	184651	249129	24.4	390381	214308	171417	47452	229158	159396	42.4	152577
766800	275033	324188	283997	212130	454912	564472	276556	259077	314595	417828	523991	416231	176318	353683	485119	236070	208792	283319	390086	302456	180472	38	221684	348308	101302	234120	108441	113544	372851	188293	244998	29.6	393480	211309	169916	47459.2	228464	160878	36	151750
768000	275840	316591	283466	209764	443865	549387	273050	256653	312028	409364	522849	417139	175354	356146	470377	234263	207570	280328	384370	300389	181234	34.4	224544	349486	102276	234984	110807	113923	377290	192900	242474	26.4	395691	209656	169590	47314.4	227581	161790	41.6	151771
769200	273890	310387	282390	207979	435038	533821	270089	254368	310225	403165	522274	419954	174432	358202	454299	232912	208345	278881	378539	297942	181695	39.2	228035	352664	102429	236133	112550	113749	381709	197684	238094	23.2	398678	208512	168516	46948	227009	161734	32.8	151008
770400	273334	303407	281862	206014	425040	519462	267277	251332	309191	395307	519500	419707	172695	360820	438867	231363	208328	276587	372966	295930	181851	38.4	232337	355346	102238	237970	114590	113806	386909	203689	235552	22.8	402591	206829	168034	46566.4	227309	161594	33.6	151317
771600	271644	296944	280921	203981	413658	504205	264223	249039	307688	388422	514287	419760	172344	363551	421796	229539	209056	275338	367662	293881	182502	39.2	236392	357797	103158	239838	116171	113272	390894	208199	230501	25.2	405443	205621	166188	46499.2	228492	161648	30	152042
772800	270708	292680	280598	201968	404810	489450	261237	246301	306108	381382	508670	419079	171524	366286	404447	228282	209350	272947	361967	292064	183063	38.8	241087	360751	103338	242400	119064	113062	394623	215134	227665	28.8	410583	204253	165589	45904.4	229250	162043	36	151440
774000	268404	286412	280055	199684	392858	472810	257629	243652	305584	373421	505642	419106	171713	368567	389968	226664	210274	269890	357126	291056	183026	31.6	247365	363952	103780	244725	120641	112343	398170	219899	223797	19.6	414743	203543	164779	45552.8	229953	161940	45.6	151505
775200	267511	282196	280732	197924	383349	456822	255671	241334	305476	367800	499654	417243	171514	368673	374648	225218	210613	267206	351675	289405	182561	34.4	253012	366872	103398	247361	123393	112671	400332	226666	220161	24	417984	202535	164024	45108.8	231616	161995	46	151690
776400	266254	276765	279177	195817	372960	442946	252479	240033	304949	360279	492848	416244	171723	371264	361824	223337	211412	265680	347735	289763	182107	36.8	260056	369863	103809	249853	124963	111868	398024	231154	217385	28.4	421284	201116	162228	44896.8	231947	160898	35.2	150954
777600	265398	273197	279056	194135	364307	430300	252114	237516	305472	355540	486538	416159	171041	371659	344915	220147	212426	263267	344162	288442	181996	34.4	267221	373523	103518	251469	126578	111968	399009	236900	213278	22.8	426596	199709	162836	44770	233792	160264	35.6	150430
778800	262693	269185	279803	191493	353606	417624	247813	234693	304714	348840	478748	413382	170651	373678	331162	218862	212146	261631	339807	288276	181146	35.6	276340	378673	103679	253205	128834	112044	400281	241570	211162	23.2	430853	198494	162025	44559.2	234435	158730	39.6	150091
780000	260140	266160	278196	190095	346400	406513	244928	232510	305816	344723	472690	413246	170469	375698	316879	216774	212599	261077	335826	287194	180155	23.6	281523	381964	103082	254232	130128	111328	401171	247176	206722	19.2	435570	198058	161544	43992.8	236156	157254	28.4	150181
781200	258289	262483	278790	188500	336777	393879	241970	230292	305356	339489	465466	409936	169754	376088	306702	215194	212620	261432	331478	287293	179851	36.8	289676	385729	102573	256518	132612	111524	402397	252921	204675	22.8	439704	197096	160698	43707.6	237969	155978	36.4	150689
782400	255503	258628	277381	187346	327268	383357	240146	228805	307176	336000	457615	408211	170733	377364	295396	212684	212617	259528	327046	287856	178563	36	298085	390768	102508	257106	133429	111046	401548	257110	201088	29.2	442610	196948	160525	43475.2	238544	154780	29.2	150623
783600	253940	255992	277084	185710	321088	373738	238478	226043	307620	330688	449104	405335	170004	377394	281520	210311	212104	259888	322620	286714	176576	32.8	302843	395848	101773	258384	135946	111308	402079	261668	199782	22.4	447165	196034	159524	42968.8	240362	153136	34	150899
784800	251285	252616	276020	183292	313180	366459	236245	223974	307266	326299	441258	403374	169867	376816	271980	208910	212350	260706	319540	287728	175571	34	309372	400925	101328	258416	136411	110981	401586	265239	197361	23.2	449880	195962	159009	42406	241556	150988	36	150686
786000	250423	251858	275842	182258	307862	358746	234947	222297	308059	321746	435732	399808	169852	376002	261080	205817	212038	260077	315498	286452	173010	42.8	315557	404774	101009	259517	139648	111448	400781	268541	194850	22	453025	195496	158666	42166	242957	149533	42.4	149988
787200	248450	249324	274173	180270	300243	350452	233086	220133	307457	316984	428506	397567	169758	374464	253188	203279	211733	259935	311517	288383	171786	33.6	323302	410578	100524	260037	141332	111234	399587	270220	192974	20.4	455903	195699	157706	41406.8	242801	147244	39.6	148780
788400	246898	249865	273637	180604	295599	344343	233225	219290	308099	313776	422881	394683	169591	373573	244387	200191	212139	258280	308734	286149	170091	30	327726	414280	100279	259868	143156	111345	398801	274092	190568	27.2	458915	196186	157687	41326	243678	145466	37.2	148750
789600	243484	248194	272632	179403	290000	339135	231686	217564	309323	308992	416696	392116	170310	372515	236554	197868	212618	258476	306774	287603	168061	32	335073	417672	100192	259126	143247	111057	396934	275846	188450	30.8	459467	196879	156877	41075.2	244053	142676	40	148810
790800	242376	246601	272377	178243	284593	336308	232492	216648	309530	306588	411285	389576	169250	370244	228286	195611	213330	257536	303955	287543	166039	36.8	336625	421732	99056	258447	143674	110822	395764	278537	187034	21.6	460978	197315	156391	40838	244501	140913	43.2	148670
792000	239804	246122	272016	177407	280342	332171	232313	216330	309690	302288	405101	387125	169445	367748	222564	193478	213224	257414	302388	287825	163702	34.8	341848	424628	98766.4	258112	145279	111258	393705	280454	185704	26	461183	198034	156149	40753.6	244202	138763	31.2	148464
793200	238182	246020	271974	176458	276385	328571	232248	215680	309721	299709	399872	385106	169858	364518	217126	191587	214049	258479	300914	287644	162534	39.2	344456	427024	98535.2	256987	145060	111565	390734	282368	183702	22	461283	199431	155694	40517.2	245067	135671	44.4	147784
794400	236311	247474	271725	175684	274619	325113	232606	215874	310246	297996	395227	383418	169184	362032	211599	189218	213383	259022	299351	288082	160928	31.6	346678	427430	97789.2	256380	146432	111129	389413	284346	182896	20.8	461904	201104	156719	40274.8	245070	133768	30.8	147141
795600	234280	248134	271101	174466	270652	325122	232169	215368	310195	294422	392027	381948	169474	357351	208237	188479	213428	260266	297968	288552	159017	32.8	347905	427186	96920.4	253327	146878	111086	384720	284805	181037	21.6	459364	201984	155958	39798	244243	131173	29.2	147030
796800	233308	249852	271162	174228	269738	327772	234076	216003	310186	293048	388084	379382	169314	355197	202752	185553	212202	261318	296723	287540	157112	40	347503	428169	96314	251763	146900	111503	380867	286720	179924	32.4	458293	203564	155656	39515.2	243249	129606	37.2	147026
798000	232200	251266	270547	172523	266870	328096	233712	214688	307551	289992	385871	376289	170027	351006	200438	184382	212096	260850	296354	289660	156148	33.6	347640	427120	96476.4	249456	147294	111416	377013	285712	179555	22.4	456298	205250	155287	39406.8	242090	127352	36.8	146296
799200	230440	253804	271087	171867	264486	329910	234262	216343	308696	289985	384198	375949	169745	348159	197424	182111	210821	261828	297639	288918	155020	31.2	344737	425789	95151.2	247654	146388	111523	372842	285742	179173	30.4	455561	206220	155351	38784.8	241609	126278	36	146904
800400	229802	256550	270734	170692	262386	327594	234750	216040	308385	286880	382091	373583	170084	343694	195938	181691	209561	262832	298097	290187	153853	38.8	344980	424485	95079.6	245915	145884	111562	368199	284552	178698	24.4	450321	207216	155311	38500	238747	123621	34.4	145970
801600	228616	260274	271590	170037	260686	331307	236543	217274	308687	286710	381844	370858	171150	339538	194737	180069	209631	262770	299510	289674	152180	27.6	340931	421550	93772.8	242702	143744	111481	363197	284248	178732	22.4	442161	208413	155395	38500.8	237455	122266	32	144996
802800	227748	263869	272264	170939	258681	337904	236808	217712	306896	286153	381366	367534	171751	335562	194562	179466	208184	263135	301594	290884	151475	33.6	338100	419203	92994	240696	144572	112340	358513	282984	179165	25.2	435257	209923	154883	38330.4	237061	120290	36.4	144584
804000	227101	268452	271829	169885	257117	346013	237780	218400	305954	287017	381234	366010	172432	332301	194354	178523	207547	264789	305828	291378	150465	34.4	334232	416434	91842.4	238136	143365	111985	353795	279785	178855	17.2	426202	210578	154579	37918	234725	117850	30.4	143890
805200	225996	272794	273833	170185	257013	348891	239541	219452	305858	287666	383142	362720	172259	328505	194060	177736	206047	265678	308172	291920	149193	45.6	328963	411395	90868	235558	142798	112406	348234	278059	179900	21.2	420856	211505	154312	37202	231848	115881	42.8	142078
806400	223668	277329	274313	169607	255058	350164	239846	219849	303908	288481	384088	361440	172186	324318	196072	176159	204359	265856	313245	293350	148377	33.6	324805	406311	90232.8	233364	138950	112441	343389	274923	180922	29.6	414445	211986	154684	37273.6	229068	115154	36.8	142019
807600	220886	280951	275033	169989	255987	354445	241314	221288	304058	290282	383418	358162	172456	320282	197714	175388	202776	266482	315854	294332	147036	34.8	318645	401704	89043.6	230277	137068	111893	337746	271482	182294	23.2	407670	212086	154161	36720	226131	113643	38	140849
808800	218588	286947	275275	169200	256931	364224	242010	221801	303513	292552	385777	355744	172417	317128	199985	174777	200826	267843	321495	295820	146633	33.6	314895	397273	88426.4	228022	135557	112071	333131	267265	183402	22	400163	212408	153428	36439.6	223544	112052	33.6	140726
810000	217425	292156	275489	169846	262030	375529	243618	223231	303340	295748	387830	354023	172558	313695	202721	173596	200117	267942	326788	296072	145566	41.2	307626	391480	87040	225700	134488	111434	327951	264902	184438	27.6	393267	211892	153321	36300.8	221193	110861	35.6	139940
811200	215894	297514	276762	169478	263874	381166	243322	223853	303911	297383	388776	351766	172471	309461	206523	173320	197899	270300	331676	297649	145216	35.2	303010	386946	86433.2	223240	132450	111425	323054	261165	186222	26	384732	211499	152603	35744	217569	109011	28.4	139046
812400	215073	301522	277709	168881	267386	388152	244969	225346	303806	302396	389396	351528	172800	305795	209791	172635	196164	272001	337576	297815	144401	35.6	294903	381264	85373.2	220759	131354	110948	318654	258499	187339	25.2	377924	211182	151937	35414.8	214519	108364	32.8	138596
813600	214993	306688	279295	169216	270199	394336	245160	226489	305026	305334	392052	348803	172901	302955	214416	172324	194533	273218	341846	298493	144072	32	289937	375308	84894.4	217604	130103	110125	314939	255099	190585	24.4	369968	210857	150834	35263.2	209933	106842	33.2	136985
814800	214581	312592	279780	168793	274127	406241	245583	227402	305048	309600	393848	347850	172484	299364	220096	171822	192886	275328	348808	300240	143812	36	284061	369343	83885.2	214750	128862	109682	308755	252061	192583	26.8	361973	209861	150434	35042	207174	105968	41.6	137008
816000	214342	317734	281523	169503	279594	420391	246800	227748	305399	315532	396429	347302	172301	294563	226339	170905	190830	274708	353442	300818	143344	31.6	277028	362108	83025.2	213230	127841	109105	305068	249396	194205	28	355506	208614	150272	34606.4	204364	105291	32	136572
817200	213132	320634	282186	170322	284268	432802	246876	227834	305067	319165	397700	346976	172349	292198	233712	170043	190263	276045	357818	302481	142762	33.2	272248	356164	82682.4	210905	126791	108504	301091	245816	195402	23.6	347343	207704	148929	34361.2	200409	104548	30.4	135606
818400	214271	324759	282728	170234	291492	443375	247468	228148	305354	326818	399238	347242	171976	290331	241851	169754	188263	276835	362398	301389	142769	36.8	267606	350205	81687.2	207254	125676	108249	296658	243405	198040	24	340976	206582	148567	34176	197447	103872	39.6	134759
819600	213611	328514	283619	170632	296938	453883	246990	228651	305255	329808	400596	345654	171531	289505	250701	168953	186663	278742	366846	301816	142923	39.6	258674	344026	81402	206466	124132	107665	294065	240931	200035	27.2	333066	205877	147585	33947.6	194464	103667	36	133542
820800	213471	331986	284023	170507	304910	469001	247695	229568	305740	334235	403390	346894	171642	288004	260464	167992	185430	279445	370077	301310	142490	33.2	251358	337514	80262	204165	122056	107065	290056	237927	202250	27.2	327866	203308	146666	33530.4	190759	103765	32.8	132188
822000	214091	334074	285701	171934	311609	480793	246878	229417	305037	337198	405319	345311	171266	286323	270855	167992	183320	278220	372404	301027	142804	32.8	245400	331875	79961.6	202196	121462	106456	287211	234882	204052	26	321480	202458	145366	33213.2	187463	103361	28	130738
823200	213186	335478	285010	171964	318898	493939	246654	229356	303433	342025	408231	347357	171439	285727	281766	166965	182391	276103	374702	301370	143155	30.4	239710	325641	79186.8	201720	119480	106405	285507	231511	205216	24	314879	200151	143867	32807.2	184224	103554	41.2	130196
824400	214408	337899	284881	172596	327922	505128	246820	229068	302968	346119	411133	347039	171661	284638	292713	166223	180868	272718	375433	301042	143269	40	234306	320930	79004.4	199379	117989	106136	284198	228602	206880	24.8	309232	198245	143217	32714	181531	104184	36	128491
825600	214303	338220	284058	172921	334826	513879	246516	228181	302194	350404	412649	347140	171021	284387	305106	165963	180492	270755	378174	300228	143549	34.4	229437	316185	78902.8	198702	115693	105526	282903	225534	208257	25.6	302502	195952	141830	32226	177693	104379	35.6	127855
826800	215227	337464	284352	174298	341925	522110	247055	228752	301168	354601	416344	348387	170844	284924	316034	164980	178874	269226	377285	299618	144354	32	224383	310707	78194	197296	114984	104878	281671	223581	210767	21.2	297884	193616	141093	32032.8	175208	105278	32.4	127028
828000	215224	335270	283346	174486	348042	528244	245221	227609	299413	356929	419365	349215	171566	283806	329294	164450	177626	269131	376342	298933	144677	33.6	220503	306925	78225.2	196364	112954	104383	280570	221780	211818	18	291928	191017	139482	31760.4	171856	105518	32.4	125607
829200	216009	335201	283464	175433	355544	538194	245369	227049	299200	360936	424842	351114	170662	286012	340394	163303	176568	266801	376264	296880	145771	32.8	215747	302852	77937.6	195479	111700	103628	278873	219078	213234	18.4	288285	188737	139190	31646.4	169252	106983	37.2	124885
830400	216691	333747	282401	175257	361146	542266	244412	225765	295799	363529	427564	350972	170200	286141	352127	162761	175508	265880	374354	296438	146386	34.4	211662	299819	77855.6	194655	110373	103089	278036	217753	214382	21.2	282417	186529	137619	31464.8	166069	107979	37.2	123873
831600	217528	333137	281874	175829	367954	545428	244298	225015	294264	367618	431291	353800	169759	288621	363772	161761	175224	264156	371209	294825	147264	34	208216	296195	77378.4	192862	109468	102854	276880	215477	214840	23.2	278903	183755	136219	31303.6	162941	109398	34	122774
832800	218603	330888	281538	176397	372636	546558	243741	223782	292420	369005	436182	353086	169073	289791	374043	161303	174108	263079	368820	294039	148307	34	205860	293175	77536	193251	109004	101928	276564	214020	215565	22	275164	181754	134702	30920.4	160676	110473	30.4	121948
834000	219361	329995	280203	177323	376104	549022	243949	222391	290010	372217	441526	356607	169062	292666	384452	160500	172662	260264	365022	292314	149765	32	202504	289979	77554.4	192382	108002	101546	276962	212868	215462	19.6	271713	179201	133869	30566.8	158128	112021	35.2	121565
835200	220416	328458	279772	178591	380991	548877	243106	221472	286748	374224	446479	357177	168710	293538	393296	160180	172244	257617	360427	291140	149970	30	200280	287872	78038	192215	107360	101459	277793	212150	216254	22.8	269175	176591	132570	30357.2	155682	113702	27.2	120633
836400	222324	328320	278332	179189	383056	549260	240625	220421	283722	374714	452389	359463	169035	296429	401438	159581	171994	256331	357884	289942	150906	30.8	197326	286286	78024.4	191795	105809	100924	278374	211814	214321	24	266286	174370	132225	30127.2	153140	114867	30.4	120054
837600	223211	327551	277801	179718	387838	547151	240508	218467	282771	374765	457961	361879	167478	297706	405037	158748	171296	253947	353776	287584	151493	34.8	194582	285314	77716.8	191594	106610	101030	279440	212549	213627	22.8	265755	172777	131146	29946.4	151722	116185	31.2	119202
838800	223891	324018	275696	179776	388013	543858	239371	217060	279918	375799	464234	362965	167374	299825	412562	158831	170884	251734	350126	288053	152782	34.8	193539	283443	77549.2	191017	105996	100719	281358	212218	213340	22.4	262760	169780	129298	29743.6	150384	117932	33.6	118250
840000	225381	322493	274683	181018	390635	540284	237987	216399	278995	376296	470051	365739	167192	301552	415769	157654	169909	248426	347084	285039	152829	35.6	190902	282145	77266	191833	106036	100562	282744	214033	211470	20.8	262438	168674	127982	29615.2	149070	120014	40.4	117582
841200	226490	318346	273122	181855	389237	535854	237056	214267	276824	374337	474343	366190	167154	304304	419151	157263	170038	247345	343492	284071	153624	30.4	189933	280965	77155.6	192098	106351	100416	285568	214035	210353	24.8	260733	166218	126662	29610	147482	120458	38	117567
842400	227398	316773	272379	181940	389524	531757	236591	214606	276724	373976	481316	368462	166450	307313	421364	155772	169050	245605	338127	281793	153837	39.6	187763	280958	77388	191672	105975	100468	286886	215811	207907	27.2	260780	164751	125379	29472.8	146395	121993	31.2	116620
843600	228196	314224	271061	182016	388220	526820	233931	212868	274663	370761	486555	369195	165957	310725	421963	155664	168064	244619	333188	281010	154309	39.6	188101	278782	77682.8	192441	106932	100379	290117	216706	206444	19.2	260454	163271	124748	29078.8	145303	122732	40.8	115421
844800	228740	313073	271033	181881	387520	520840	233424	211993	273185	368996	493046	371052	165144	314000	420810	154390	169097	242909	329962	279529	154248	31.6	186740	279521	77289.2	192675	107218	99950	293093	218205	203315	27.6	260850	162770	123136	28998.8	144802	125018	35.6	114790
846000	229261	309568	268761	182320	384917	512291	231740	210534	271426	366548	496988	371394	164044	317523	416762	153917	170259	241667	324968	277988	153875	32	187461	279916	77280	194023	109110	99488	296426	220374	201552	26	261028	161596	122424	28697.2	143610	125168	36.4	114282
847200	229437	308172	267198	181753	381200	505825	230175	208303	268811	364637	500892	372417	163991	320990	414073	152933	170975	240407	321128	276838	154026	30.8	187833	279581	77595.6	195402	108924	98852.8	298668	222021	198978	22.4	261908	161018	121227	28416	143024	125869	41.6	114672
848400	230140	305741	266856	181980	379462	498682	229258	207047	268010	361016	505090	373308	162238	323473	408390	153359	171795	239952	315650	275875	153710	35.2	187658	279577	76979.2	196041	110800	98596.8	300681	227597	196462	14.8	262925	160056	120713	28296.4	142084	126799	31.2	114335
849600	229576	303702	263634	182110	374980	492296	226644	206002	265836	357366	508173	373122	162336	328159	404252	152960	173191	238080	311892	275336	153062	31.6	188726	279265	77157.6	197618	110796	98399.6	303048	230186	193263	26	263106	158784	119698	28235.2	141537	127781	36.8	114278
850800	229758	300875	263932	181579	370876	483901	226055	204830	265250	355201	510976	372432	160606	331034	397390	151749	173343	235823	307796	273839	151828	28.4	190299	280288	77290	198108	112492	97676.8	305819	232480	191250	28.8	265279	158061	118638	27951.6	141907	128927	28	113541
852000	227836	296676	262637	181799	364472	472277	222794	202579	263895	350787	509666	371442	159836	334085	392536	151314	173758	234763	303543	273418	152416	31.6	192592	280864	77268.4	199962	114346	97798.8	307856	235108	188308	20	265916	157114	117808	27638.8	140346	128049	30.4	112624
853200	227098	296020	261865	181274	360525	463108	221457	201317	261695	347368	512194	372066	159639	337384	385190	149425	172567	233122	299057	272436	150991	33.6	192928	282288	76932	200942	116262	97306	309408	237530	184692	20.8	267422	156802	116806	27623.6	140197	128276	34.4	112042
854400	226213	292632	260839	181182	355427	452973	219078	199618	260756	342928	511146	371056	158634	340278	379715	148250	172564	232069	296574	272545	150547	27.6	195826	283663	77025.2	202286	118173	96886.4	310772	239620	181658	24	268581	155863	115415	27365.2	139382	127431	31.6	111566
855600	224470	291108	258768	181515	350731	445237	217806	198403	261418	340158	512615	369958	157482	343867	372444	147490	171433	230742	292441	271323	149524	30.8	197668	284651	76674.8	203278	117914	96310.8	311136	241426	177162	25.2	270283	154977	115209	27215.6	139494	127202	30	111150
856800	222359	288814	256517	181912	345922	435287	217038	196012	259566	335653	510100	368093	156897	346113	364085	147003	169099	229049	288256	270631	148998	32.4	199374	285444	76676.4	203551	120198	95481.2	311092	243363	174494	18.4	271418	154446	114200	27109.2	138774	126228	39.2	110864
858000	220678	287260	253662	181496	339854	427307	214872	195632	257965	333094	508172	367976	156023	349287	358534	146112	167902	228704	285135	270547	148452	36	202084	287654	76460.8	203606	120613	94468.4	310936	245206	170901	18.8	273408	153444	113527	26967.6	137880	125687	35.2	109751
859200	218963	286090	252001	180660	335392	417654	213810	193618	257415	329910	505968	365836	154796	351195	349317	144423	166434	227522	281036	269557	146989	32	204118	289379	76243.6	204344	122462	94100.8	311737	248002	168300	22	275308	153097	112878	26606.8	137665	124998	28.8	109676
860400	216925	283274	250080	179934	328956	409350	211454	192236	256198	327968	502819	365324	153863	355036	342831	143674	166688	225986	278174	269929	146162	31.2	207376	291259	76093.2	205103	121793	93492	310632	248020	164764	22.8	276660	153061	111581	26522.4	137624	123632	31.6	108862
861600	214948	283052	249492	179893	322351	401190	211142	192880	254372	325608	504914	364278	152633	357081	333249	142198	166762	224486	274254	267728	144609	40.8	209282	293678	76243.2	203596	122776	93625.6	309152	250686	162240	23.6	278585	152386	110832	26385.2	137455	122973	31.2	108641
862800	212490	281610	247257	179341	328906	393540	209713	193337	252980	322282	496278	362368	151718	360296	326325	141690	166781	223156	270930	269393	143662	28.4	211714	296074	76720	203715	124473	93263.2	308034	252248	158943	18	278765	152194	110049	26389.2	137584	121012	34.8	108152
864000	211209	281141	245633	179055	327988	386198	209145	194079	252113	319869	493130	360276	151134	362318	317814	140449	166106	221691	267129	267202	141959	35.6	212992	296569	77019.2	203279	125608	92983.6	305935	255233	156302	24.8	280258	152054	109484	26075.2	137754	120540	39.6	108019
865200	209111	279699	244595	178653	322514	377718	208220	192330	251128	316574	485374	358176	150380	364812	308042	140565	165635	220491	264440	267530	141197	39.6	215510	299747	78604.4	202708	126006	92547.2	304343	255945	153537	21.2	281054	151329	109229	25826.8	137258	118308	30.8	107944
866400	206212	280109	242027	178399	316626	371946	206480	190770	250439	315982	483015	356881	149223	367521	298413	139388	165482	219418	261310	265956	139842	29.6	216790	302378	78961.6	202031	125868	92375.2	302440	257357	150047	18	281653	150959	108201	25608.4	138100	117520	33.2	107928
867600	204582	279588	241605	176606	314697	365492	206349	188676	248628	312296	480058	353578	149698	368188	291442	139208	165175	219552	258042	265488	138755	39.2	219636	302668	78480	201648	128298	92483.6	299602	259070	147559	22.4	281898	151679	107733	25770.4	137444	114837	28.4	107060
868800	202946	279644	239969	177247	311676	362624	206245	187423	248944	311268	475230	351424	150804	370521	284680	137295	165561	218238	256195	265246	137095	31.6	220885	303904	77411.6	200582	128445	91647.2	296745	260424	145555	21.2	282124	151352	106992	25574.4	137276	113131	34.8	107370
870000	201505	280037	240189	176686	309796	358210	205767	185867	249237	308126	473457	348725	150534	372019	277042	136709	166032	217828	252701	264027	135852	34	222628	305040	76171.6	199839	129718	91886.8	294396	263016	143392	20.4	282665	151883	106879	25323.2	137404	111303	34.4	107133
871200	199463	280186	238601	175906	306334	354059	204742	184709	248800	305833	470570	346513	149643	373670	269567	136706	165838	217204	251216	264321	134662	23.6	224458	305994	75397.6	198456	129803	91802.8	290147	262986	140606	22	281822	152693	106029	25469.2	137670	110401	30	106880
872400	199013	281064	238129	175511	303334	348545	204438	184898	248187	304955	467707	344896	147415	374109	263105	135581	164971	216200	248574	263785	132596	34.8	224852	306880	74480.8	197467	130823	91396.4	287562	263505	138512	24	282376	152990	105499	25277.2	137818	107874	34	106474
873600	197494	281700	237206	174225	298638	345410	203726	183966	248174	302794	464020	342222	146618	374152	258281	136171	163876	215532	247391	263416	132121	32	226723	307614	73897.2	195944	131369	91754.8	285004	263965	136507	24.4	280670	153277	105210	25180.4	137804	105568	34	106672
874800	196862	284150	236502	173534	296689	345608	203465	183754	247810	303036	461239	341352	145172	375339	251177	135388	163448	215388	245803	262170	130740	27.2	226935	306584	73602.4	193477	131816	91408.4	281750	265527	134652	20.8	280134	154039	104736	24984	137417	104547	41.6	106100
876000	195576	284260	235384	172034	292439	344181	203365	182867	247299	300440	458003	337733	144328	373919	246361	135124	162945	214838	244760	263310	129752	37.6	228312	306915	73187.6	191936	132374	91636.4	278295	264957	133385	24.4	279355	154619	104437	24962.8	137430	102242	33.6	106421
877200	195173	285887	234136	172118	289300	344577	203566	183089	247616	301124	456261	336738	143600	373267	240906	133578	162667	213366	243822	262480	127965	28.4	227255	306592	72761.6	189697	132428	91569.6	273624	266540	131260	28	278376	154859	103588	24730	137506	100618	39.2	105493
878400	193930	288269	234056	171404	285833	343193	204356	182037	247212	300016	453853	334556	142950	371311	236525	133842	162268	213841	243451	262224	126921	35.2	227922	305551	72738.8	187902	132923	91822.4	271049	266699	130568	23.2	277036	154639	103320	24635.2	137014	98932.8	32	105604
879600	193412	289836	232524	170932	284139	343448	204019	180734	248915	300934	451776	333043	142998	369594	232538	133992	162658	212513	243608	262880	125713	27.6	227209	304560	72463.6	185846	132096	92036	266278	269981	129225	28.4	275290	155184	103121	24436.4	137026	97325.6	36	105848
880800	193409	292473	231998	170631	281794	344997	204395	179301	247844	301455	450847	331329	142225	367206	228576	132471	162195	211425	243020	262625	124661	40.4	225850	304163	71749.2	184356	133261	91943.6	262716	270576	128516	24.8	273889	156132	102534	24403.6	136453	95592.4	31.6	105896
882000	192116	295884	231437	170161	278686	349506	204183	178063	248628	301119	448138	329705	142676	364789	225222	131770	162148	210680	243614	263360	123662	30.8	225262	302514	71643.6	182171	131808	92304.4	259164	269784	127757	22.4	271513	156472	102468	24204	136374	94289.2	32.4	106035
883200	191862	298786	231865	169326	276174	353846	204952	176892	248720	302885	446320	327777	142293	363819	222598	130536	161873	209212	243765	261754	122468	35.6	223065	300092	70737.2	180228	132178	91605.6	255442	270418	127179	26.8	270048	156216	102336	24071.2	135954	93056.4	29.6	106190
884400	191509	301668	230506	168320	272469	354573	205194	176020	248546	302541	444010	327777	141514	360548	220724	130119	161039	208889	245171	263108	121749	40.4	222134	298590	70528	179045	132860	92047.2	252902	269384	127702	22.8	267104	157322	101296	24096.8	135224	91613.2	37.2	105889
885600	191065	304328	230106	168915	276372	358706	206301	175804	248506	304702	440774	326219	140367	359226	218456	129627	159534	208951	246104	262595	120802	37.2	220146	296278	69705.6	176172	133450	91831.6	249352	268543	127255	24	264679	157566	101042	24040.4	134889	90220.4	32.8	106193
886800	190405	306987	230034	168613	274668	362040	207018	175286	247967	306073	439452	324007	139998	354830	218268	130040	158772	208177	246631	263426	119849	33.6	219580	293304	69071.2	174648	133446	91972.4	246597	267411	127764	17.2	261698	157454	100323	23934	133618	89094.8	22.8	106117
888000	189848	309290	229179	167664	273565	368139	207410	175033	248215	307823	438002	324268	139239	353957	217615	129469	157685	207179	247615	263009	119590	32	216032	291836	68996	172826	131952	91673.2	243388	267234	127674	28.8	259141	157348	100259	23917.6	133081	88105.2	33.6	106231
889200	190003	312582	229775	166986	272660	372256	207705	175440	248024	309198	435175	322558	138450	350708	218087	129332	156635	206467	249137	263272	118290	33.6	214202	288715	68169.6	170629	131500	91908	241385	265543	127872	23.2	255575	157852	99688.4	24024.4	132349	86660	36	106110
890400	189820	316083	229123	166574	272748	378959	208813	174987	247084	311016	436305	322256	138920	349864	219071	129097	155438	205049	250162	262924	117754	40.4	210858	286426	67419.6	169286	129815	91332.8	238147	263573	127958	24.4	251958	157506	98802.8	23882.4	130958	85800.8	31.2	105770
891600	189640	320099	229476	166900	274386	383174	209710	174965	247472	313911	435021	321558	138128	347784	218524	129167	153958	204498	251804	263640	116928	31.6	209162	282234	67198.8	167744	129697	91819.6	235842	262404	129348	23.2	248828	157431	98592	23458.8	129749	84191.6	29.2	106024
892800	188404	322787	228802	167305	276053	389306	209034	175596	248111	316327	433918	320636	137672	345588	221242	128800	153610	203714	253372	264898	116530	33.2	206772	280244	66951.2	166207	128925	91499.2	232482	259986	129495	23.6	244738	156730	98099.2	23460.4	129149	83529.6	30.4	105288
894000	187812	325724	229780	167567	280061	395554	210354	175785	247873	319030	432571	321153	137523	341176	222032	128174	152345	202183	252369	262691	115720	31.6	203951	276106	66279.2	164778	128675	91308	229900	258376	130692	20	242426	156678	97582	23277.2	127848	82551.6	34.8	105702
895200	187727	327072	229990	166327	285421	402548	210650	175544	247474	321905	431421	319906	137384	338027	224532	127568	151784	201728	252102	263679	115136	36.8	200832	273059	65640	163542	127518	91320.8	227816	255435	131974	22	238400	157029	97191.2	23128.8	126567	82058	32	105205
896400	188488	329989	230426	166353	293138	409566	211152	175500	246654	325452	429929	320043	136606	334469	226762	127480	150568	200356	252193	263174	114758	46	197516	268543	64860.4	162548	125679	90602	225620	253900	132665	23.2	236237	156802	97400.8	23128.8	125744	81593.2	28.4	105390
897600	187686	329637	230294	165700	299114	415551	210564	174936	246809	328699	427989	317015	135895	332124	230282	126936	149715	199948	252390	263901	114118	32.4	195298	265516	64948	161456	124550	90411.6	223378	251125	134155	24.8	230784	156776	96668	23048	124154	80781.6	31.2	104588
898800	187710	331914	230285	165390	304332	423122	211522	175400	245964	333848	426592	318200	135592	330470	233107	127136	148785	199319	252678	262683	114022	31.6	191972	261338	64110.4	160462	123612	90439.6	221551	250390	134983	23.6	228683	155860	95985.2	22897.2	123955	80789.2	29.2	104567
900000	187047	331494	232113	164469	305764	427901	211831	174794	245676	337338	425639	316346	135104	327222	237304	126203	147578	199112	252490	263652	113525	37.6	190203	258174	63986.4	159277	121880	90085.6	220845	247594	136788	22	224984	155464	95168.8	22835.6	121798	79943.2	28.8	104376
901200	186791	332625	233006	164645	309069	436298	212384	174752	245694	341644	424396	316247	133961	325562	241478	126143	147380	197255	253433	262616	113468	44	185894	255365	63712	158358	120720	89621.2	219186	245940	137845	19.6	222195	154848	94286	22777.2	120728	80234.8	32.8	103956
902400	186502	331095	233474	164419	311698	441767	211364	174268	244382	345556	423708	315192	133597	322639	246221	125486	147032	196464	252952	262548	113257	32.4	184079	251956	63236	157478	120389	89421.6	217124	243840	140137	28.8	218681	153690	93812	22530.4	118830	79534.4	22	104188
903600	186444	331388	232963	164007	313833	451610	212246	173891	243696	349740	423388	315630	133526	320857	251988	124364	146441	195054	252646	262054	113322	42.4	180973	249686	63034.4	156569	119358	88963.6	215268	241916	141063	18.8	215870	152756	93178.8	22518.4	117688	80256	29.6	104161
904800	186628	328961	234020	163305	318265	456843	212684	173139	242722	353917	422626	314161	132877	318430	257396	124209	145702	194375	252228	261104	113290	31.2	179056	247012	62746.4	156052	117875	88418.8	214002	240553	143180	23.6	214041	152405	92676.4	22384	116264	80301.2	26.4	104432
906000	185789	328904	232609	163094	321207	462721	211903	172563	241449	357900	422374	314641	133405	318398	263814	123798	145053	193308	251939	261207	113605	32.4	176728	244363	62441.2	155513	116230	87708.4	212653	238394	144108	23.6	210878	151854	91792	22180.4	115082	80065.2	38.4	104325
907200	187639	328858	233273	163568	329415	468004	212466	171896	240404	362339	421596	314803	132577	316976	268916	123282	144209	191636	251008	259594	113026	30	173860	240557	62482.4	154806	113216	87150.4	211593	236372	145415	20.4	207686	151471	90793.6	22014	113646	80559.2	31.6	103803
908400	187729	326102	231116	162990	333987	473037	212196	170756	239332	365750	422223	313910	132825	315241	275171	122876	143592	190684	250926	260538	114055	30	172177	238105	62424.4	154684	111309	86935.2	210456	234978	146627	20	205215	149590	89790.8	21616.4	112546	80896.8	32.8	104239
909600	188568	325000	231270	163030	339380	479014	213000	170112	239187	369812	422450	313424	132477	314827	280456	123040	142718	189284	250259	259109	113756	35.6	169368	236394	62360	154348	110464	86653.6	208841	234452	148090	24	203281	148724	89512	21732.8	111611	81978.8	24	104083
910800	188571	322180	231524	162356	340496	479878	210937	168976	237834	372251	423026	313876	132110	314129	287522	122964	141413	188865	248919	258395	114192	32.8	168275	235078	62296.8	153684	109014	86372.8	208782	232837	147960	20.8	200051	147370	88437.6	21660.8	110301	82048	31.6	104146
912000	189228	321168	230968	162330	342252	482917	211592	168235	236470	375986	424226	314900	131783	315499	292430	121790	140826	186677	247449	254452	115134	38	165489	233681	62259.6	153437	108396	85955.6	208118	232159	148901	22.8	198508	146096	87491.2	21512	109714	83127.6	34.4	103311
913200	190479	318658	230141	162074	343580	480317	211292	166937	234951	377812	424486	313758	131005	314473	297513	121800	139449	185832	246508	254760	115410	38	164574	232062	62248.8	153133	107687	86084.4	208205	231252	150322	22.4	196564	144524	86999.6	21580.8	108881	83854	33.6	103476
914400	191338	317550	229870	162032	345672	479692	210668	166434	232828	379797	431436	314906	130594	316034	303122	120970	138666	183410	245296	254031	115353	27.6	161417	230183	62460.8	152309	106484	85393.6	207564	230294	150028	25.2	195140	142157	86062.8	21162.4	107989	84457.6	28	103333
915600	191987	315044	229808	161742	348436	476016	210056	165166	232635	381160	431013	314367	129632	315640	308112	121084	138816	182355	243336	254074	115817	28.8	160390	228499	62309.2	151842	106484	85240	207591	229575	150842	22.4	193787	140650	85713.2	21207.2	107192	85613.6	38.8	103367
916800	193152	313412	227490	161605	350091	474561	209651	164180	231257	382016	432440	315846	129003	316351	314538	120039	138278	181456	241862	253619	115848	34.4	159365	227688	62348.4	152118	105638	84545.6	207462	228890	150399	19.2	192497	138438	84186.4	21146.4	106819	86283.6	34.4	103042
918000	195203	310656	226648	161719	351367	470218	209471	163102	230721	383617	434028	315800	128790	316528	316924	119537	136378	179635	240047	252283	115685	32	157437	226403	62029.6	151910	105260	84560.4	207598	228908	149838	22	191807	137245	83682	20806.8	106191	87464.8	28.8	102587
919200	196116	307446	225810	161116	351651	467176	208275	162214	228820	384002	434339	316350	127817	318058	321114	119395	135682	178774	238141	253309	116156	35.6	156832	225348	62250	152344	105566	84383.6	206946	228298	149648	19.6	190402	135038	82991.6	20823.2	105722	87964	34.8	102734
920400	198383	306308	225368	160507	353047	464796	208174	161105	228520	385358	436471	318248	127220	318894	324851	118359	134492	177457	236409	252660	116579	30.8	155269	224351	62139.2	152856	105006	83596.8	208150	228779	148548	18.8	189834	133574	82441.2	20655.6	105686	88939.2	31.6	103172
921600	198512	303367	224301	160417	351940	459431	207831	160349	227568	386296	438140	317386	126408	318964	327744	117654	133746	176192	234682	253609	116182	34	155660	223497	62366	153167	105543	83515.6	207929	228117	148247	23.2	189441	132540	81240.4	20519.2	105254	89407.6	35.2	103491
922800	200279	301277	222238	160022	352095	457112	206419	159157	226306	386530	440604	318146	126387	320060	329402	116835	133249	175288	232536	253282	115844	39.2	154316	221857	62322	153038	105264	83029.6	208182	227205	146640	21.2	189054	130845	80594.8	20444.8	105104	90040.8	24.8	103525
924000	200556	298571	222248	160096	353415	451370	205636	158207	225402	385936	441652	318116	125241	319729	330125	116202	131616	174766	231210	252679	115545	30.8	155457	221384	62464.8	153468	105984	82694.4	208234	226892	146648	24.8	188956	129980	79735.6	20163.2	104837	90570.4	27.2	103075
925200	202190	297085	221495	159559	355350	449307	205049	156961	224144	387242	443884	319144	124930	321967	332144	115652	130852	172429	229252	253268	115490	37.2	154455	220421	62431.2	154437	105528	82068	207936	226666	144365	26.4	188632	129236	79157.6	19994.8	105098	91359.6	28	102307
926400	203583	295454	221044	160005	358790	444017	204081	155455	222698	386842	445083	318886	123235	322578	332318	114494	129726	171467	227794	252742	114879	26.8	154303	218935	62282.8	154881	106214	81867.2	208684	226032	143854	32.8	189046	127523	78433.6	20174.8	104168	91889.2	37.2	102314
927600	203548	292532	219595	159372	358952	439460	203253	153971	221442	386394	444708	318279	123050	324162	332501	114570	129256	170141	226300	253522	115093	45.6	154966	219185	62517.2	155464	106616	81722.8	208062	226163	141488	28.4	189515	126182	77681.6	19918	104330	92303.6	36.8	101395
928800	204137	290973	218429	159197	359998	434950	202898	153407	220394	387244	446433	318583	122175	325853	332886	113394	128636	169148	223830	253041	114508	39.6	154684	217548	62434.4	155716	107672	80878	208168	226443	140658	26.4	189754	125983	77141.6	19994.8	104592	92269.6	28.4	101212
930000	204174	289116	216401	158081	360405	430730	201282	151652	219049	385814	446370	316734	120820	327824	331767	112892	128252	168123	223958	253056	114269	29.2	155593	217204	62320.4	156764	108208	80352.4	208391	226293	138681	21.6	189672	124097	76583.6	19782.8	105011	92220	28.4	101579
931200	204397	286938	215854	158114	363908	425025	200207	150904	218059	386183	447199	316890	119792	329474	327350	112388	127391	166735	221356	252795	113972	34	155696	216257	62189.2	157574	109015	80262	208327	226143	137119	23.6	190207	123508	75810	19584	105179	92491.2	38	100576
932400	203476	283239	214114	157737	362580	420132	197923	149730	216199	384706	445664	315712	119214	331405	323690	111682	127030	164979	220506	253058	113922	32.8	156631	215900	61899.2	157666	109155	79934	208556	225978	135040	18.4	190069	122642	75055.2	19513.6	105640	92510.4	26	100392
933600	203487	281434	212723	157579	363722	415485	197532	148246	214988	384490	446386	314970	118337	333835	317427	111074	126519	163997	218706	253059	113492	35.6	156683	215766	62061.6	158501	109434	79319.6	207747	225890	133323	17.2	190794	121770	74328.4	19485.6	105702	92735.6	33.6	100048
934800	202308	279531	211507	158211	362660	410410	196428	147466	213671	381953	443684	313997	117430	334971	313197	110514	125888	162642	217650	251769	113053	34.4	157910	215037	61989.2	158344	110856	78933.6	208044	225468	131836	28.4	191126	121652	74024.8	19429.2	106131	91976.4	40	99905.2
936000	202337	278503	210234	157338	360464	405349	195855	147132	212669	382451	443010	313764	116910	337374	307770	109833	125477	161469	216355	250949	112486	30	158018	215028	62016.8	158846	111288	78260	207060	225546	129997	18.8	191584	120100	73238.4	19177.6	106458	91758	35.2	99746.4
937200	200940	276690	209320	157651	359680	398891	193828	145535	211412	379937	439633	311008	115732	338549	301491	108890	125025	160842	214530	249976	112050	26.4	159243	215118	61843.2	158513	112976	77975.2	206778	225360	128010	24.8	191873	119459	72639.2	19345.2	106056	91345.2	29.6	98892.8
938400	199910	276407	208171	156994	355816	393695	192675	144797	209646	379088	437644	310078	115328	341080	297436	107924	124852	159868	212855	249214	112209	44.4	159258	215157	61456.4	158442	113567	77096.8	205699	225574	125764	29.2	192128	118549	72094.8	18966.4	106139	90546	32	98747.2
939600	199063	276174	206606	157066	353714	388896	192564	144294	208188	377017	434555	308221	114385	342983	291444	107380	124516	157867	210801	247694	111051	31.6	159790	215306	61324	158367	114288	76736.8	205445	224734	123740	22	192752	118444	71706.8	19030	106530	90475.6	32.8	98502.8
940800	197898	273169	205002	156629	350534	384068	190540	143798	207605	375793	431746	305856	113297	345018	286157	106850	124346	156818	210881	246579	111246	34	160162	214886	61521.6	157993	112514	76139.2	204790	224859	121608	20.4	192098	117419	71433.6	18896	106116	89406.8	30.8	98531.2
942000	197070	273006	203821	156185	345806	379193	190650	142787	205790	375648	428172	304987	112245	347375	279288	106608	123855	155452	208941	245650	110558	24.4	160750	215042	61024	157029	114968	75980.8	203788	224968	119955	24	193414	117494	71089.6	18852	106287	88636	26.4	98607.2
943200	195821	270632	202608	156193	340368	374259	188871	142150	204906	372920	423445	303220	111583	348850	272484	105933	123622	154062	207182	244683	110026	34.4	161189	215238	61136	156918	118172	75710.8	203386	225665	117540	25.2	193406	116473	70780.8	18612.4	106160	86905.2	26.4	97752
944400	194290	269749	201890	155756	337843	369592	188649	141703	204207	372084	421322	301034	111103	351384	266778	105422	122944	152746	206453	242450	109287	29.6	161387	214600	60846	155580	119338	75214	201498	225242	115745	23.6	193058	115416	70246.8	18674.8	106804	86145.2	26	98306
945600	193555	267502	200912	155354	336254	364479	186228	140620	203513	370759	415354	298528	109872	353538	261101	105288	122740	151664	205071	241778	109006	43.6	161900	215638	60461.2	156136	119411	74642	199871	224958	113786	20.8	192948	115335	69890.4	18472.8	106038	84802	32.4	97578.4
946800	192456	266299	199464	154614	334721	361908	186322	140297	203098	368446	410826	297509	109033	355916	254977	104167	122887	150057	203241	239972	108642	28.8	161845	215944	60385.2	155334	117860	74586.8	198723	225808	111594	24.8	192620	114937	69718	18434.8	106814	84235.6	22	97787.2
948000	191932	265402	199237	154572	331895	358015	185505	138679	204366	365883	406442	295712	108562	357266	248578	103726	122772	149285	202550	239188	107809	44	161750	215532	59922	154917	119019	73752	198688	225671	110308	29.6	192244	114969	69174.4	18400.8	107167	82761.6	25.6	97320.4
949200	190478	264851	197554	153551	329074	355152	184322	138602	203671	364260	402935	294258	107839	358824	245046	103796	122539	148350	201982	238951	107406	36.4	161880	216423	59657.2	153471	119813	73627.2	196812	225726	109026	20.8	192240	114230	68984	18443.6	107076	81494.4	34.8	97388.4
950400	190144	264981	197827	153942	327168	351788	183548	137686	202991	362686	397252	292082	107249	359891	238925	102789	122378	146470	200874	237434	106690	34.8	161426	215680	59671.2	152710	120021	73479.2	195535	226097	107530	21.6	191312	114356	68902.4	18562.8	108188	80422.8	26.8	96646.8
951600	188620	263108	196490	152969	323432	348359	182661	137437	201521	360170	393964	291336	106962	363508	233365	101880	121863	147138	200693	237538	107823	35.2	163285	218338	60316.4	154233	119800	74761.2	197092	228496	110588	20	199555	116894	70786	18990	113014	83187.6	28.8	101423
952800	182982	254816	193565	161055	314335	337301	177738	134079	196501	356916	383137	287242	102812	369155	218751	98382	117800	151497	198306	231770	111623	26.4	165224	223242	61545.6	155504	119497	75263.6	199729	229449	115239	23.2	207982	119761	73408.4	19583.2	118000	85467.2	27.6	107298
954000	175384	244596	188783	171588	307260	326314	177946	130908	190475	351674	370813	289592	100838	371033	211949	96397.6	116107	152649	195361	228950	111632	29.2	165737	225663	62128	154671	119908	75381.6	199491	233060	115034	19.2	209047	120456	74123.6	20104.8	119995	84859.2	27.6	108814
955200	172201	240608	185174	174805	301640	319457	177353	128544	187260	342969	362151	286632	98954	368853	207335	94709.2	115155	152590	192947	225771	111130	31.2	165274	226071	61842.4	153272	120669	75520	197664	233476	114563	22	209056	120822	74279.2	20289.6	120065	84406	32	109100
956400	170028	239092	183119	173197	295669	318689	175970	127895	184714	338535	359410	283607	98049.6	368278	205382	94160	114454	151107	191350	223102	110740	29.2	164970	225721	61941.2	151926	120099	75216.8	196764	234210	114222	20	211338	121438	74309.2	20536	120236	83208	36	109939
957600	168766	240930	181590	171442	294043	319292	175157	127324	184056	335364	354847	281418	97752	367623	203645	93110.4	113003	149718	189443	221753	110251	35.6	164828	227324	61896.8	150995	122194	75428	196228	235044	114222	25.2	212569	121056	74696.4	20516	120672	82082	29.2	110426
958800	168696	245081	180892	169790	294968	325077	175251	128138	185334	335152	355598	282243	99504.4	369443	209798	95762.4	116219	149287	191475	224774	109424	31.2	167111	229917	62121.2	151755	127754	76619.2	196356	241710	110063	24.4	206827	121800	73632.4	20516.4	116507	77384	32.4	105382
960000	181572	268594	188712	160563	312635	357251	183780	134465	195561	342563	371871	287490	105466	369284	224831	100159	120585	144299	194889	229417	106399	31.6	166202	225586	61299.2	149982	127500	76571.6	192692	239046	106275	21.6	199970	119819	71938.8	19895.6	113040	74168.8	30.8	101106
961200	184997	275614	190554	151154	313924	364669	186985	136146	197088	342932	373920	285586	106958	367614	225224	102099	121148	142335	196420	233805	104423	30	165335	223286	60788	148100	124811	76326	189518	236128	104539	32	196282	117642	71124.4	19623.2	110724	72058.4	24	98694
962400	187262	281372	193906	150602	316058	371126	191953	137513	198032	343379	375341	287956	107821	368873	222398	102829	121797	142456	197474	236303	103685	29.6	163703	221624	59806.4	146410	122331	76874	186356	233300	102128	23.6	193216	116780	70800.8	19592.4	109080	69879.6	28	96710.8
963600	189268	283458	196459	151696	316290	374851	193742	138354	199241	343154	375892	290051	108796	370821	222060	102663	122807	142414	199140	239114	102868	38.4	163274	219445	58514	144689	120952	76879.2	182112	231023	100742	26.8	190535	115214	69794.8	19080	106997	68378	27.2	94883.2
964800	191200	290089	198470	152521	316703	379878	195326	139335	199600	346323	377774	292979	109457	372632	220274	102784	124042	141524	200617	239786	101633	31.6	160422	217320	57758	141465	120363	76206	178461	227740	99237.2	20	186349	114362	69123.2	18678.4	105572	66827.6	22.4	92536.8
966000	192216	293490	199820	151003	317945	382332	195256	140222	200034	346114	378653	292950	109426	372632	221278	103272	123946	140438	202416	241215	99980.4	43.2	158506	215176	56743.2	139876	119775	75747.6	174713	225092	97935.2	24	183310	113489	68537.6	18148	103903	64900	28.4	90691.6
967200	192991	297085	201153	150181	318367	387431	196033	140368	200322	346744	378964	294680	111092	373414	220782	103187	124150	139388	204100	242203	98814	35.2	156397	212688	55762.8	136848	117746	75137.2	170130	222524	96792.8	25.6	179594	112482	67244	17933.6	102185	63871.2	32	89886.8
968400	192605	299952	202011	149067	318232	389918	196062	140639	200170	346599	377186	293442	111390	373218	219460	103618	124169	138224	204980	242546	97282.4	33.6	154356	210565	55216.4	134856	117044	75035.6	167883	220263	96741.6	26.4	177205	111919	66861.6	17592.8	100806	62538.4	32.8	88053.2
969600	192557	302523	202220	149048	317517	395518	196103	140519	200138	346031	378042	294441	112135	373086	218984	103574	124709	136957	206553	242020	95888.4	31.6	152759	208328	54206.4	133108	115858	74744.8	165332	217900	96208	16.4	174692	111319	65991.2	17356	99760	61465.2	42	87872.4
970800	193320	303950	202892	149404	317023	398620	195483	140755	200143	345131	378508	294917	111701	372683	218026	103031	124150	136202	207760	242026	94660.8	31.2	151498	206544	53429.2	131088	115501	74178.8	164023	217116	95960.8	22.4	173250	110701	65896.8	17290.4	98371.6	60679.2	37.2	86272
972000	192262	304320	202688	149983	317451	402175	195352	140936	200091	344649	377787	295056	112054	371557	220068	103388	124265	134932	208651	241924	93966	31.2	149851	205597	52948.4	130084	114178	73519.2	162296	215651	95337.2	18	170321	110232	65146	17285.6	97128.4	59668.4	35.2	85808.4
973200	192229	305777	202756	151003	320581	405661	195127	141230	200132	343918	377385	294587	112160	370030	221185	102825	123344	132932	208786	241403	93319.6	35.6	148455	203630	51770	128236	113205	73414.4	161212	213984	95754	24.4	168421	110322	64920	17037.2	95718.4	59107.6	31.2	85017.6
974400	190631	305900	202448	150471	321070	410192	193940	140710	198433	342232	376272	293075	112706	368337	223780	102327	123340	131814	209036	241384	92997.2	34.4	147846	202240	51916.8	127685	112446	73110.4	160174	212126	94918.4	22.4	166208	110297	64579.6	17104.8	94658.4	58482.8	25.2	84342.4
975600	190096	307953	201980	151333	323347	413969	194120	140754	198035	340645	376158	292968	113016	367086	225980	101764	122598	130256	208857	240583	92171.6	40.8	146245	200709	51087.2	126293	111816	72806.8	158072	211174	95036	28.8	164316	110105	64166	17179.6	93609.2	57980	33.6	84618
976800	189275	306216	201774	150885	324456	416924	193308	140813	196660	338278	375974	291790	112766	364271	228800	101381	121915	129220	209249	240496	91587.2	37.6	145069	198930	50931.6	125880	110544	72952	157932	210747	94908.4	25.6	161843	109888	63605.6	16947.2	92277.6	57624	32.8	84147.2
978000	188690	305916	201991	151146	326753	421971	193104	140157	196246	337272	373951	291922	112168	364283	232308	100483	121526	127007	209277	240013	91651.2	35.6	144236	198360	50372.4	124853	110494	72442.4	156302	209651	94459.2	26	159766	110236	63342.8	16922.4	91399.2	57333.6	27.2	83858
979200	187307	305042	201870	150876	328656	424527	192358	140080	194617	334457	372591	290773	112072	361951	239842	100407	120903	126005	209218	239803	91314	30.8	143066	197858	50356.8	124390	110060	72186	155283	208538	94918.4	23.2	157883	109813	62844.8	16965.6	90389.2	57035.6	36.8	83648
980400	186356	304358	203900	150873	329777	428548	193948	140040	193456	334326	371873	289957	111602	360594	241446	99698.8	120344	123688	208584	239488	91231.6	36.4	141817	195790	50049.6	123270	109031	71662	154200	208477	94788.4	28	155627	109546	62436.4	16995.6	88967.6	56931.6	26.4	83520.8
981600	185819	303790	203493	149891	331574	429333	194824	139324	192582	331873	371218	287909	111660	357931	242187	99363.6	119642	122266	207970	240056	91132.4	33.6	140495	194498	49778.4	123384	108639	71329.2	154241	207820	95336.8	32	153792	109871	61940.8	16838	88272.8	57135.2	31.6	82878.4
982800	185188	301731	201283	149012	332711	431463	195600	139220	191025	330037	370168	287833	111710	356722	244048	99348.4	118992	120542	207104	239582	91402	33.6	139750	193006	49623.6	122312	107523	71166.4	153356	207014	94870	28.8	151808	109152	61685.6	16770.8	87026.4	56960.4	29.2	82636.8
984000	185111	301398	201477	149431	333733	432978	195774	138749	190747	328562	369334	288118	110866	354973	246117	98416.8	118589	118556	206037	240082	91008.4	37.2	138283	191313	49256.4	122502	106855	71196.4	153102	206352	95889.2	22	150033	109309	61656.4	16714.8	86312.8	57408.4	36	82337.2
985200	183988	298954	201599	148702	333993	432201	195472	137711	189855	325368	367801	287842	111365	354367	248238	98597.6	118018	117038	205654	240432	91822.4	45.2	137599	189894	49295.2	122098	106234	71084	152589	206752	96009.6	24.8	147964	109242	61201.2	16752	85233.2	57688	34	82206
986400	183892	298091	201765	148187	335441	434154	195949	137690	188541	324653	367215	286380	111066	352172	249593	97942.8	117299	115912	204237	239724	91835.6	39.6	136244	189335	49190.4	121975	105504	70694.8	152406	206024	96464.4	25.6	146742	108734	61205.2	16707.2	84810	57744.8	32	81762.8
987600	182944	295344	201182	147585	335094	434910	194784	136880	187317	322343	366675	285985	111124	350216	252078	98402.4	116063	113970	204456	239439	91901.2	37.2	135226	187755	49353.6	121694	105120	70454	151689	205558	96707.2	28.8	144709	108613	60699.6	16550.8	84048.8	58292	35.6	81581.6
988800	182867	294281	200674	147252	336181	433278	195153	136288	186754	321460	366536	285823	110943	348383	252202	97702	115580	112321	202672	238284	92088.4	32.4	134231	186551	49210	121523	104865	70372.8	151400	204694	97273.2	26	143567	108230	60308	16602.8	83896	58676.8	36.4	81265.6
990000	181976	290766	199978	145994	338423	432060	196590	135865	185172	319983	365176	285102	110630	347095	253812	98333.6	114722	111523	201850	238154	92270.4	38	133065	185824	48810.8	121071	103653	70157.2	150930	204212	98356	20.8	142311	108336	60330	16619.2	82721.2	59077.2	38.8	81028.8
991200	181674	289998	199487	145621	338197	432060	196843	135657	184158	318511	364886	285222	110656	347069	255572	97570	113919	109185	201012	237416	92478.8	33.2	130958	184513	49049.2	120427	102844	69735.6	150116	203636	98769.6	26	140534	107956	60078	16624	82323.2	60084	32.4	81280
992400	182090	287216	198624	145140	336054	429588	196346	134881	182964	316579	364077	283338	110257	344633	258134	97439.2	112629	108364	199926	237269	93086	36	130495	184029	49010.4	120671	102607	69762.4	149838	204401	99232	24.8	140267	107976	59635.6	16498.4	81645.6	60374.4	36	80990.4
993600	181878	286038	198147	144308	335164	427809	196072	134209	182920	315153	364993	283486	110102	343113	260882	97534.4	111821	106964	200376	236913	93611.2	38.8	129152	182933	49140.4	120338	101934	69176	149158	203199	99350.8	24	139027	107494	59227.6	16413.6	81604	61024.8	34.8	80916.8
994800	182050	282808	198049	143708	336100	426257	194946	133533	181863	313077	364830	284340	109146	342210	261320	97170.8	110076	105320	199733	236303	93552	33.2	128464	181552	48896	120400	101588	69011.6	148347	203556	100450	21.2	138443	107496	59168.4	16377.2	80894	62140.4	29.2	80558
996000	181119	280167	197134	142810	333496	424182	194034	132746	180251	311674	365234	283647	108992	341334	263613	96722.4	110022	104124	199740	235802	94472.8	39.6	127962	180494	49385.6	120117	100197	68951.2	148882	203041	100874	23.2	137287	107272	58899.6	16364.4	81012.4	63149.2	34	80366
997200	181234	279576	196854	142545	332786	422877	193769	132042	179707	309768	365219	284161	108805	341577	265848	95968.8	109063	102068	198499	234574	94371.6	32	126744	179930	49150.4	120694	100442	68635.2	147756	203621	101014	23.2	137090	106976	58716.8	16298	80721.6	64091.2	36.4	79673.6
998400	181360	276083	196075	141637	332909	420238	191888	131624	178834	307655	366362	284106	108147	339991	268473	95580	108052	101372	197896	234457	94632.4	34.8	126298	178955	49109.2	120684	100068	68294.4	148817	203381	101362	29.2	136509	106548	58184.8	16363.6	80112.4	64400.4	30.4	79571.6
999600	181193	274916	195678	140982	333519	418056	191726	131268	178531	306069	366754	284522	107724	339263	267924	95371.6	107468	100060	198042	234249	94966	32	125332	178537	49504.8	120883	99723.6	68022.4	148706	203464	101940	25.6	136054	105737	57968	16183.2	79990	65288	31.2	79397.6
1000800	181906	272402	195536	139976	333309	415121	190073	130566	177678	304019	367323	283148	107348	339008	268176	94745.6	106724	98245.2	196511	232516	95106.8	38.4	125263	177504	49413.2	121434	100126	67888.4	149704	203509	102602	18.8	135856	105478	57627.2	16328.4	80176	65916.8	28.8	79147.6
1002000	180944	270372	195112	139059	333526	412222	189198	129951	177746	302467	367267	283650	106870	338004	269801	94010.4	105808	96914.8	196570	232154	95582.4	35.2	124928	176703	49602	122299	99128.4	67394.8	149228	203701	102102	22	135907	105301	57692.4	16252.4	80031.6	66870	30	79107.2
1003200	181166	268317	193854	138433	334354	409922	188388	129482	175900	300206	368329	284226	106117	336173	269743	94363.2	105387	95023.2	195387	231070	96222.4	30.4	125370	176499	49549.2	122555	98939.2	67416	149584	203366	102576	23.2	136080	104937	57521.2	16102	79827.6	67436.4	30.8	78618.8
1004400	180790	266255	192646	136944	333211	407815	187255	128186	174955	298419	368166	284007	106263	335870	270476	93770	104385	93923.2	194657	229873	96071.2	36	125584	176089	49777.6	123326	99202	66798.4	150251	203284	102193	30.8	136040	104367	57052.8	16172.4	79733.2	68340.4	35.2	78366.8
1005600	180762	265774	191838	136255	332236	405828	186054	127946	173587	296525	369033	285298	105054	335963	271425	93227.2	103723	92165.6	192941	228872	96178	32.8	125367	175291	50139.2	123478	99039.2	66591.6	149860	203522	101645	36.8	135924	104051	56928.4	16138	80064.8	69104.8	36	78745.2
1006800	179684	263192	190382	135266	332114	400528	185160	127227	172347	293357	368434	284812	105040	335303	271606	93050.8	102808	90364.8	192002	228391	96388.4	31.6	125812	173938	50297.2	124233	98669.2	65871.6	150309	203932	101008	20	135756	102977	56200.8	16142.4	79824.4	69541.2	36.8	78425.6
1008000	179399	262855	189729	134799	333182	396458	184738	126977	171246	292886	368404	284599	104587	335784	270766	92376.4	102206	88808	190148	227097	96207.6	34.8	124528	173235	50172	124649	98251.6	65804.4	150063	204552	100886	21.2	135958	103319	56380.4	16055.2	79668.8	70193.2	36.4	78188.8
1009200	177480	261026	189366	133935	332514	391824	182732	126139	169120	289416	367820	283240	103716	336141	269608	92496.4	101764	87568	188492	226886	96706	35.2	124870	173100	50776.4	125681	98421.6	65993.2	151384	203671	99912	27.6	136042	102630	56000.4	16035.6	79125.6	70573.2	36	78138.8
1010400	176305	260786	187838	132846	332956	388380	181577	125976	167972	288308	367082	284214	103141	336101	268864	91233.2	101044	86006	187205	224674	96535.2	32	124224	172507	50688.8	125924	98451.2	65478	151251	203258	98723.6	23.2	136048	101992	55880.4	16026	78808.8	70868.4	36	77335.6
1011600	175411	259000	187409	132217	331613	384110	180804	124903	167210	286276	364827	283122	102252	336274	267306	90474.4	100285	84586.4	185479	224395	96656.4	36.4	124351	172077	50668.4	126544	98666.8	64944.8	151454	204308	98378.4	27.6	136187	101132	55654	15963.2	78765.2	71355.6	39.6	77827.6
1012800	173620	258082	186000	131374	331950	380774	179452	124085	165458	283581	363613	282822	101902	336085	266831	90133.2	99915.2	82864	183319	223908	96832	33.6	123390	171332	50620.4	126914	98794.4	64949.2	151319	204018	96760	20.4	135886	100447	55523.6	15813.2	78963.2	71208	29.6	77492
1014000	172283	257152	184295	131259	331899	375270	178288	123697	164343	281212	362906	283312	101113	336996	263381	89280	99806.8	81504	181098	222109	97178.8	34	123814	171159	50558	127294	99412.4	64589.6	152104	204022	95720.4	21.2	136220	100500	55085.6	15842.4	78820.4	71551.2	37.6	77184.8
1015200	170916	255555	182657	129358	330704	371961	176780	122863	162951	279422	361571	282267	101433	337365	263212	88670.4	98747.2	80315.2	180167	221148	97332.8	35.6	123373	170248	50601.6	128224	98859.2	64129.6	151786	203463	93897.2	24.8	136113	99694.8	55030.4	15647.2	78350.4	71404.4	37.2	77088
1016400	169064	254512	181808	128648	329343	368681	176071	122136	161149	278228	358951	281019	100017	337913	259376	87762	98354.4	78735.6	178362	219604	96814	36	123119	169484	50717.6	128079	99501.2	64212.4	151894	203598	93076	18.4	137138	99378.4	54832.8	15838	78789.6	71301.6	34.8	77061.6
1017600	167585	252319	180187	127906	327618	363421	174230	121781	159553	275966	355730	280451	99734.4	338874	257292	87092.8	98223.2	77368.4	177069	218278	96770.4	30.8	122821	169203	50640.8	128405	99949.6	63846	151526	203315	91815.2	18.8	137103	99072.4	54644.4	15744.8	78396.4	70679.6	34	76719.6
1018800	166190	250071	179308	127241	327200	361132	173506	121245	158632	274694	354710	280812	99028.8	339297	254004	86528.8	97478.4	76104	174256	215161	96346.4	31.6	122892	168865	50310	128272	100037	63433.6	150996	202358	90624.4	26.8	138451	98408.4	54430.8	15618	78935.2	70664	32.4	76434.4
1020000	163898	249196	177911	125759	325700	356321	172154	120711	156638	271366	350994	279101	98780.4	338957	251006	86156.4	97861.2	74991.6	172808	213449	96590.4	35.2	122756	168180	50192.8	128278	100095	63285.6	150961	202758	89570.8	20	138711	97970.4	54231.2	15586	78678	70147.2	36.4	76166
1021200	163073	247153	177002	125503	323921	353270	171670	119970	155342	272378	347695	277895	98188	339512	248255	85294.4	97471.2	73441.6	170902	211734	96323.2	32	122421	167533	50429.6	127948	100143	62966	150526	202101	88092.8	28.4	139447	97794	53854	15574.8	78726.8	70083.6	33.2	75774.4
1022400	161281	245895	175050	125044	322663	349333	170236	119648	154084	270142	344866	277195	97045.2	340051	245211	84706.8	96946.8	72105.6	169134	210260	96132.8	34	122038	166915	50349.2	127778	99977.2	62972.4	150296	201620	86690	29.2	140562	97342.8	53850.4	15631.2	78558.8	69459.6	32.8	75350
1023600	159775	244959	174995	123927	321327	346048	168458	118444	152080	267738	341454	275912	96496.8	341012	243880	84256	96508	70877.2	167365	209015	95655.2	32	121956	165935	50300	127525	100037	62834	149460	201362	85280	24.4	140905	97182.4	53527.2	15528.8	78239.2	68747.2	25.6	75452.4
1024800	159002	243140	173200	122861	320188	341782	167112	118083	151131	265030	338521	274773	94933.6	340419	240596	83796.4	96062.4	69723.2	165548	207270	95024.8	38.8	121515	166034	49932.4	126442	100340	62534.8	149633	201063	84366	26.8	141520	96762.4	53421.2	15550.4	77906	68056	34.8	75090
1026000	157930	242107	171909	121625	318907	339306	165073	117573	149879	262986	334538	274390	94520	340078	239161	83358.4	95790.8	68979.2	164400	205858	95017.6	24.8	121801	165666	49768.8	126318	99692	62269.2	149024	201081	83258.4	23.6	142048	96667.6	52945.2	15474	77878.4	67026	30.8	74888.8
1027200	157445	241605	171362	122177	317676	336343	163588	117402	148419	261208	332905	272708	93313.6	340966	234465	82500.8	95196	67358.4	163010	204584	94406.4	32	121042	164593	49556	125969	100040	62186.4	148319	200377	82016.8	24.4	142622	96133.2	53348	15337.2	77728	66156	33.2	74520.8
1028400	155794	239994	169268	120888	316768	333651	162125	116657	147463	258276	328625	271976	93092	340352	232965	82668.8	94603.6	65962.8	161498	203052	93929.6	30	120779	163995	49164.4	125478	99348.8	62248.4	147936	199512	81124.8	29.6	143260	95831.2	52580	15392	77544	65336	36	74294.4
1029600	155308	239597	168880	120590	315426	332386	160184	116070	145578	256120	327426	272195	91860	341701	229383	82018.8	94658	64875.6	159765	201204	93413.6	27.6	119660	163986	48708	124172	97939.6	61593.2	146908	198767	79553.2	15.2	143658	96043.2	52620	15374	77292.4	64397.2	38	73642.4
1030800	154238	238656	167376	119383	313512	330734	158835	115515	145123	253376	323425	270894	90948.4	340256	227129	81246.8	94373.2	63892	158270	200832	92643.6	32.4	119687	162670	48770.8	124228	98108	61669.6	146982	198540	79129.2	23.6	143991	95950	52534.4	15336	76874	63456	35.2	73583.6
1032000	153104	237480	166580	118672	311612	330103	157388	115350	144085	252102	320727	270150	90540.4	341265	225116	80950	94314.4	62834.4	158055	199505	92456.8	34	119013	162634	48247.2	122603	98272.8	61219.2	145635	198144	76946	24.4	144368	95048.8	52336.4	15206	76974.4	62553.2	34	73573.2
1033200	152059	237185	165030	118377	309473	330340	156233	114908	143847	249262	317518	269374	89667.2	340544	222681	80412.4	93662.4	61611.6	156799	198495	91906	36.8	118336	161817	47901.6	122213	98011.6	61350.4	145342	197206	76771.6	19.6	144400	95294.8	52086.4	15054.8	76455.6	61632.4	35.2	73365.2
1034400	150982	236070	163404	117563	308363	328881	155107	114894	142334	247835	314705	268030	88983.2	340717	221393	80190	93372.4	60907.6	155549	198213	91165.6	33.2	118040	161410	47561.6	121092	97454.8	60855.2	144294	196582	75701.2	21.2	144344	94967.6	51966	15146.8	76378	60821.6	33.2	73075.6
1035600	150301	236253	162482	117473	307328	329449	154186	114268	142056	246308	312775	268424	88074.8	339694	219014	79494.4	93137.6	59827.6	155004	196586	90346.8	40	117460	160446	47178.8	119907	97171.2	61130	143605	197126	75008.8	19.2	144448	94436	51957.2	15017.2	75757.6	59718.8	38.8	72441.2
1036800	149785	236331	161606	116510	305862	331007	152362	114245	141166	243794	309640	268428	87843.6	339176	217335	79057.6	93307.2	58693.6	154688	196293	90092.4	36.8	117348	160135	46423.6	119033	96811.2	60776.4	142427	195998	74054.4	25.2	144138	94221.2	51696	14900	75417.6	58533.2	40	72340.4
1038000	149626	236393	161014	116193	304899	333019	151350	114249	141342	243456	307816	268321	86887.2	339294	215091	78830.4	92883.6	58007.6	153811	195300	89043.2	31.2	116848	159109	46364.4	117731	96352	60740.4	141533	195690	73685.6	26.4	143696	94157.6	51747.6	14967.6	75202.8	57686.8	33.2	71870.4
1039200	149199	236818	160635	115702	303428	334180	154734	114490	141106	241337	306860	267632	86214.4	338322	214425	79332	93253.2	56486.4	153542	194492	88592.4	33.2	116289	158930	46045.6	116459	96816.8	60657.6	141217	195230	72881.2	21.6	143580	93894.8	51548.4	14778	74533.2	56700.8	38	71795.2
1040400	149276	237052	159721	115720	301709	337976	155712	114769	140658	240593	305479	268456	86038.4	339520	213398	78118.4	93396	55582.8	152646	193704	87634.4	28	115586	157482	45461.2	115165	96012.4	60732	140095	194231	71889.2	17.6	143538	93639.6	51411.6	14870.4	74210	55991.2	45.2	71679.6
1041600	149062	238184	159400	115400	301716	340928	153959	115035	140439	238402	304386	269241	85818.4	338849	212178	78180	93223.6	54366.8	152013	193218	86942	31.6	114867	156591	45155.6	114362	96014	60529.2	140019	193864	71236.8	26	142926	93200	51459.2	14764.4	73352.4	54854.8	32	71268
1042800	148762	238818	158914	114907	299794	344730	153662	115057	140175	237913	303427	270293	85324	338596	212661	77864	94006	53440.4	152413	192714	86496	33.6	114878	156064	44796.4	113253	95796.8	60425.2	139223	193812	70320.4	20.4	141529	92753.6	51101.6	14733.6	72902	53884.8	24	71466.4
1044000	148825	240231	158885	115070	300239	348722	152078	114930	140043	236863	301871	271082	84714	338815	212094	77396.4	93414.4	52404.8	152196	193104	85504.8	40	114015	155582	44213.6	112024	96087.2	60352.8	138396	193120	70319.2	24.8	141308	92345.2	50972.8	14598.8	72372.4	53338	36.4	71126.4
1045200	148335	241248	158136	115060	299544	352536	150228	115245	139912	236765	301666	271657	84725.2	338102	213462	77872	94353.2	51582.8	152371	192819	85390.8	27.6	114058	154122	43996.4	111481	95540	60566.4	136329	192047	69620.8	25.2	139878	92206.4	50964	14592.8	71598	52565.2	28.4	70690.4
1046400	149047	242912	158998	115206	300379	358528	150494	115318	139818	235734	300664	273253	84369.6	338854	213817	77575.2	94431.6	50930.8	152118	192604	84472.4	25.2	112871	153154	43396.4	110216	95709.6	60174.8	135312	191855	69414	28	139694	92387.2	50509.6	14573.6	70953.6	51610	30.8	70134.8
1047600	148658	243314	158458	114704	300648	360880	148818	115038	140086	234995	300444	273837	83919.6	337762	215424	78034	94456.4	49968	152594	192237	83950.4	24	112888	152287	43309.2	109058	95500.4	59990	135044	190726	69406.4	30.8	138584	92042	50189.6	14388.8	69923.6	50922.8	37.6	70238.4
1048800	148456	245012	158670	115178	302326	365619	149186	115645	140536	235346	300634	274760	83865.6	337522	217080	77454	94834	49435.2	152408	191828	83244.8	33.2	111644	150767	42962.8	107964	94951.2	60199.2	134183	189847	69110.4	26.8	137463	91434.8	50451.2	14328	69033.2	50228.8	36.4	69483.6
1050000	148347	246316	158628	114765	302696	368220	147362	115291	140513	234761	299990	274546	83604.4	335945	218414	77948.8	95147.2	48788.8	152436	191535	82990	34.4	111363	150470	42354	107592	94850.8	60028.8	133513	188667	69029.2	24	136889	90921.6	50044.8	14346.4	67971.6	49174	31.6	68898.8
1051200	148324	246272	159826	114838	303392	375807	147004	115232	140898	235182	298225	275072	83318.4	336342	220528	77578	95592	48150.4	152436	191404	82371.2	31.2	110973	148552	42314	106377	94315.6	59656.4	132750	188376	68997.2	19.2	135489	90727.6	49574.4	14298	67153.6	48654	36.4	68459.6
1052400	148408	247832	159945	115082	305610	377470	146221	116115	140986	234603	298282	274513	83066.4	334969	222254	77613.6	95065.6	51145.2	152248	191398	81540.4	32	110826	147374	42060.4	105450	93973.2	59553.6	132609	187540	69266	22.8	134496	90533.6	49340.8	14234.8	65946.8	47639.2	39.6	68073.2
1053600	147474	248405	159691	115465	304809	381420	145955	115618	141293	235106	298204	273472	83300.4	334931	224507	77478.8	95646.8	50376.8	152656	192367	81134.8	30.8	109906	146641	41557.2	104725	93652	59398.4	132409	186195	69448	25.6	133133	90318.4	49464.4	14194.8	65152	47365.2	38.4	67570.8
1054800	148108	249030	160661	115664	306556	385428	145778	116078	141424	235053	297710	272857	83078.8	333971	226331	76950	95947.2	49391.6	152321	191589	80657.6	31.6	109270	145581	41277.6	103797	94658.8	58851.6	131868	185632	69818.8	24.8	131711	89727.6	49017.2	14208.4	63720.8	46812.8	35.2	67139.6
1056000	148245	249038	160172	115534	307420	388502	145403	115539	141523	235173	296795	274029	83425.6	333323	230033	77262.8	95952.8	47934	152326	192232	80330.8	31.2	108404	144586	41071.6	103259	93726	58929.2	131365	186118	69892.4	16.8	130844	89736	48772	14017.6	63154	46486	32.8	66776.8
1057200	147733	250452	160348	116278	309026	392119	145796	115216	141813	235539	296511	274454	82598.4	332919	231663	77371.2	96184.4	48226	152190	192092	79756	37.6	107592	143355	40508.4	102314	93669.6	58825.6	130738	184854	70292.8	24.4	129732	89496	48344	14127.2	62066.8	46289.2	37.2	66267.6
1058400	147834	249952	160238	116075	309170	393816	145024	114788	142100	235101	295962	273658	82366.8	331350	235413	78109.6	96310.8	46808.8	152693	193256	79448.4	39.2	106882	142152	40230.4	100996	93302.8	58526	130361	183362	70156.8	24.8	128548	88459.2	48186	13913.6	60836.8	45873.2	34	66026.8
1059600	148150	251064	160718	116296	308914	395953	145890	114932	142929	235288	295836	273668	82080	330507	236582	78080.8	96358.4	45227.2	152356	193436	78622.8	34.8	106059	141404	39885.2	100423	92400.4	58114	129870	182716	70533.6	24	127350	88222.4	48084.4	13964.8	60027.6	45888.4	35.2	65734.8
1060800	147424	249674	161062	116710	307710	395687	145026	114613	142404	235920	295814	274214	82419.2	328963	240037	78280.8	96598.8	43881.6	152432	194048	78276	27.2	105230	140466	40014.4	100067	91728.4	57482.4	129823	181356	70730.4	19.6	125996	87822.4	47493.6	13832.8	59214.8	45855.2	36.4	65061.2
1062000	147330	250509	161090	117038	309999	397146	145866	114546	143074	235738	295755	275363	82052.8	329453	242272	77844.4	96342.8	42587.2	152308	193663	78001.2	45.2	104323	138667	39838	98794	91463.6	57625.6	128965	180668	71431.2	24	125408	87599.6	47105.2	13900	58460.4	45736.8	41.6	64982
1063200	147250	249815	161129	117257	310300	397995	146072	113787	142977	234861	296704	276146	81889.2	326540	243457	77829.2	96404.4	41566	151885	193891	77802.4	28	103506	138003	39599.6	98321.6	90714.4	57182.8	128724	180414	71448.8	25.2	123721	87168	47033.6	13771.2	57591.6	45562.8	42	64745.6
1064400	147222	250113	160636	117408	311214	398442	145548	113855	143781	235244	296514	276948	81921.6	326714	246202	78096.8	97100	40784.8	151500	193811	77713.2	27.6	102185	136463	39537.2	97372	90154.8	56606.4	128354	179646	71751.2	22.8	122338	86872	46752	13681.2	56786.8	46010	32	64036
1065600	147133	248191	161506	117912	311379	397456	145249	112349	143086	235601	295792	277770	81625.2	325640	248133	78398	96681.2	40033.2	151174	194628	77258	38	101247	135495	39213.2	96924.8	89012.4	56823.6	127858	178283	71962	14.4	121766	86413.2	46573.2	13764	55866	46113.6	32	63790
1066800	147252	247813	160910	118366	311580	397816	145509	112516	143620	235771	295584	277667	81646	323920	249956	79496	96902	38897.6	151692	194466	77140	34.8	100552	134621	39127.2	96295.2	88390.4	56339.2	127514	178076	72283.2	26	120656	85875.6	46268	13804.4	55594	46438.8	32.8	63749.6
1068000	147262	247556	161169	118431	312359	395797	145549	112384	143306	234788	296620	278296	81179.6	323311	251726	79454	96673.2	37785.6	151149	194340	76678.4	34.4	99779.6	133590	39193.6	95953.2	87740.4	56358.4	127191	177279	72584.8	19.6	118937	85746	46192.4	13545.6	54495.2	46771.2	39.2	63266
1069200	146711	246311	161343	118228	313630	393593	145156	111800	144160	235782	296586	278657	81120	322312	252989	79376.8	96678	37656	151312	195026	76487.6	38.4	99146	133159	39307.2	95148.4	86579.2	55902.8	126742	177194	72800	22	118097	84918.8	45452.4	13504.4	54205.6	46968.4	35.2	62898.4
1070400	146785	245948	162320	118678	314880	391604	144966	111104	143634	234698	296842	279105	81031.2	320971	254448	79493.6	96402.4	36714.4	151098	194901	76096.4	34	98782.4	132363	39070	94800	86239.6	55787.6	126642	176380	73038	16.8	117479	84736.4	45330.8	13507.2	53420.8	47026.4	37.6	62458.4
1071600	146806	244652	162322	118736	314774	390059	144632	110926	143213	234686	297012	280580	80997.6	321047	256024	79414	96824	36603.2	151827	195589	75784	36	97832.4	131811	39211.6	94842	85055.2	55603.6	126076	175545	72978.4	29.6	116651	84283.6	45133.6	13563.2	52801.2	47530.8	35.6	62240.4
1072800	146601	243920	162540	119011	315234	387878	144839	110033	143213	234521	297573	281884	80682	320011	256560	80021.6	96463.6	35660.8	151096	195694	75470.4	34.8	97268.4	130810	38991.6	94548	84599.2	55253.2	125349	174814	73134.8	23.6	115789	84323.6	45130.8	13508.8	52655.6	48072.4	33.6	62072.4
1074000	146502	243066	162187	118261	314713	384778	144015	109428	142916	233862	298406	282856	80675.6	318332	259111	79918.8	96333.2	35184.4	151780	196281	75720.4	24.8	97008	129746	38907.6	94707.6	83800.4	54874.8	125468	174414	73228.8	26	114544	84004	44543.6	13426.8	51954.4	47953.2	35.2	61568.4
1075200	146324	241983	162542	119075	316555	383969	144922	109524	143006	233872	299676	285050	80333.6	317206	258778	80046.4	96233.6	34261.6	151457	195814	75142.8	35.2	96026.8	128798	38986	94212.4	83194.4	54591.6	125150	173294	73339.6	17.6	114614	83528	44457.2	13284.4	51869.2	48560	28.4	61492.4
1076400	146202	240330	162031	119226	315671	380420	145508	108956	142114	233244	300611	286240	80374.4	315625	260880	79838	96170	33782.8	152267	197283	74823.6	30.8	96120	128502	38882	93961.6	82504.8	54555.6	124648	172915	73309.2	22.4	113084	83002.4	44292.4	13412	50743.6	48830.8	33.6	61029.6
1077600	145804	239185	162220	119668	315736	379580	146321	108325	141956	233930	301886	288540	80261.6	315136	261123	80098.8	96162	32704.8	151572	196704	74886.8	33.2	95211.6	127450	39001.2	94096.4	81653.6	54372.4	124068	171829	73396.4	23.2	112600	82788.4	44281.2	13520	50845.2	49207.6	34	60531.6
1078800	145825	238291	162075	118771	316398	376693	146616	107622	141808	232082	303290	291388	79994	314586	261271	80109.6	95877.6	31987.2	152301	196751	74826.4	31.6	95486.4	127004	39116.8	94084.8	81898.4	53849.6	124132	171100	73236	21.2	112318	82682.8	44079.2	13397.6	50075.2	49260.8	34.4	60106.8
1080000	145044	236814	161799	118665	315440	372838	147222	106883	141143	232257	304324	294422	79849.6	313027	262645	80144.8	95839.6	31644.8	152609	197764	75240	30.8	94782	126022	39300.4	93854.8	80775.2	53987.2	123655	170626	72643.2	27.2	111856	82420.8	44168.4	13370.8	50159.6	49896	30	59830.8
1081200	144993	235922	161739	118845	316122	370618	147239	107164	140141	230856	305243	295953	79891.2	312117	261812	79824	95398.8	30755.2	152688	197204	75016	37.2	94349.2	126147	39360.4	94123.2	80551.2	53807.2	123745	169832	72790.8	25.2	111602	82279.6	43914.8	13283.6	49490.8	50278.4	31.2	59934.4
1082400	144212	233923	161688	118530	316746	365919	147526	107864	139951	231323	307272	297718	79444.4	312321	262833	79589.6	95401.2	30183.2	153034	197657	75050.8	29.6	94344.4	125378	39109.2	94702.8	79883.6	53495.2	123227	169109	72320.4	21.2	111093	81565.6	43652	13378.4	49496.4	50996	44	59820.8
1083600	143800	232677	161188	118498	316652	362487	147946	108281	139898	231039	308371	300417	79512	311771	261708	79120	95061.2	29690.4	152218	196722	75317.6	30.4	94128.8	125315	39292.8	94560.8	80195.2	53226.8	123004	167994	72503.6	24.8	110950	81047.2	43765.6	13388.8	49070	50732.4	35.2	59686
1084800	143028	230280	161976	117970	317285	359446	147208	108590	138794	229840	309084	301804	78941.2	311197	263270	79452.8	95093.6	28606.8	152802	197224	75428.8	27.6	93777.6	124890	39253.6	94820	79702	53105.6	122689	167312	72132.4	34	110448	80815.6	43428.8	13342.4	49023.6	51056.8	33.2	59522
1086000	143041	229483	161549	118795	318847	355932	147940	109096	138436	229666	310493	303274	78871.2	310561	261731	79128.8	94283.6	27695.2	151756	195749	75671.6	29.6	93177.6	124486	39152.4	95059.2	79338.8	52449.6	122061	166371	71465.2	27.2	110195	80581.6	43300.4	13389.2	48813.6	51097.2	30	59122.8
1087200	142456	227882	160525	118013	320155	351836	146884	107492	137542	228017	310491	303168	79033.2	310330	261231	79174	94172.4	27353.2	151656	195138	75647.6	23.2	93414.4	123986	39204	95522.8	78970.8	52794	122398	165250	71179.6	24.8	110346	79900	43232	13381.6	48230	51164.8	39.2	58949.2
1088400	141736	226908	159069	118115	320423	350556	147568	106774	137292	228465	311470	305120	78837.6	311027	259628	78614.4	93921.2	26294.8	151478	194289	75966	24.8	92925.2	123646	39131.2	95701.2	79146	52718	122165	164188	70276	20.8	110131	79356.8	42926.4	13414.8	48360.4	51540	40	59074.4
1089600	141150	225703	157980	117432	319225	346585	147613	105854	137236	226808	311039	304606	78762.8	309884	257306	78269.2	93618.8	25651.6	151644	194081	75838.4	38	92707.2	122661	39201.2	96090.8	78696.4	52508.4	121436	163646	70112	24.8	110130	78790	42988.4	13169.2	48089.6	51406.8	28.8	58742.4
1090800	139697	223284	156673	117400	318642	343160	149778	105622	135984	226006	311626	305841	78891.6	310463	255777	78575.2	93402	24745.6	150995	193352	75968.4	35.6	92236.8	121910	39063.2	96169.2	78490.4	51919.2	120732	162728	69349.2	28.8	109431	78230.8	42845.6	13304.4	48213.6	51194.4	37.2	58490.8
1092000	139181	222524	156405	117249	319969	339458	153495	104950	135134	224835	311488	305735	78246.8	309808	254122	78373.2	93215.6	24009.2	150349	192069	76253.2	30.8	92111.2	121725	39270.8	96460	78524	52180	120167	162694	68921.2	19.2	109689	78142.4	42936	13262.8	48108	51131.2	32	58536.8
1093200	137926	220734	155592	116504	319591	336394	155012	105216	134108	223184	310760	305651	78511.2	309756	253509	78343.6	92801.6	23616.8	149803	192427	76152.8	26.4	92350	121505	39051.2	96773.6	78712.8	51857.2	119640	161200	68181.2	27.6	109476	77091.2	42798.4	13226.8	48259.6	50830.8	34.4	58314
1094400	137955	219882	154596	116287	320677	333660	158735	105115	133847	221809	310311	305819	78381.6	310561	249946	78187.2	92739.6	23209.6	149071	190788	76255.6	23.2	92113.2	121310	38947.2	96974	78546	51898	119334	160144	67665.6	23.6	109494	77256	43090	13388	47957.2	50745.6	29.6	58320.4
1095600	136535	218602	153723	115422	318838	330278	160062	104816	132434	220842	309784	305414	78018.4	310069	248028	78042.4	92635.6	22920	148892	190700	76362	30.8	91960.8	121162	38963.2	97096.8	78460.8	51470.8	118789	160062	66618.4	26.8	109452	76634	42489.6	13376.8	48376.4	50161.2	35.6	58440
1096800	136118	217482	152239	115014	320014	327631	162365	104430	131037	219600	307957	306014	78069.2	310569	245169	77494	92518.8	22185.2	148074	188463	76145.6	32.8	91733.6	120776	38673.2	97280.4	78600	51446.4	118385	158989	65709.2	20.4	109432	76274.4	42551.2	13349.2	48244	49893.2	28.8	58428
1098000	135548	216316	150416	114464	316727	323964	163207	104014	129903	218466	306784	305423	77660.4	310476	243430	77623.2	92504.4	22224.4	146989	188292	76208.8	32.8	91464	120663	38815.2	97344.4	78356.4	51451.6	117716	157991	65138.8	26.8	109448	75899.2	42259.6	13242	48252	49573.6	32.8	58120.8
1099200	134665	215582	149573	114084	316548	320573	165612	103979	129487	218096	306014	304485	77511.6	311503	240798	77646	91926	21576	145952	186980	76315.6	32	91375.6	120592	38407.6	96980.8	78621.6	51089.2	117132	157285	64156.4	17.6	109205	75482.8	42240.4	13393.2	47977.6	49117.6	31.6	58084.4
1100400	133748	214747	148094	113863	314483	317720	167219	103434	127411	216366	303480	303303	77044.8	310151	238574	77569.2	91924.4	21492.4	145076	186158	75760	27.2	91220	120289	38198	97283.2	78745.6	51259.2	116669	157115	63491.2	26	109010	75366.4	42099.2	13381.6	48001.2	48301.6	35.6	58019.2
1101600	132520	213294	146766	113306	314213	316096	167610	102890	126974	215153	301679	301812	77297.2	310218	236479	77425.6	91195.6	20602.4	144080	185601	75808.8	34	90844.4	120634	37773.6	97083.6	78578.4	50819.6	116255	156697	62670	18	109337	74719.6	42431.6	13370.8	48146.8	47891.6	36	57739.2
1102800	132343	212385	146410	113603	312084	314811	168482	102736	126012	213998	299714	300692	75805.6	310388	233211	77124.8	91072.8	19980.4	142879	184736	75726.4	36.8	90710	120258	38168.4	97061.2	78635.2	50730.8	115568	156564	61706	29.2	109086	74173.2	42548	13340.8	48046.8	47412.4	25.6	57354.8
1104000	130778	210662	145379	113119	310615	313028	168224	102698	125279	212368	297907	299637	75750.4	310473	232994	77337.6	90708.4	20067.2	142572	184510	75794.4	30.8	90232.4	120848	37870.8	96747.2	78582	50676	115177	155748	60750.4	21.2	108914	73860.4	42480	13363.6	48222.4	47078.8	28	57646.8
1105200	130958	210369	145171	113263	310330	313057	168737	102152	124640	211531	295416	299233	75296	310722	230223	76837.2	90302.8	19590.8	141297	183115	75312	34.4	89308.8	120466	37525.2	96753.6	78654.8	50855.2	114821	156203	59790.8	18.8	108970	73739.6	42435.2	13432.8	48174.8	45974	36.4	57732.4
1106400	129806	208433	144078	112552	309047	311102	168147	101974	123462	209764	292846	297616	74716.4	310533	229345	76901.6	90488.4	19568	140418	185069	75101.6	30.4	89197.2	120942	37239.6	96581.6	78625.6	50809.6	114071	155194	59150	18.4	108534	73207.2	42388	13301.2	48086	45449.6	35.2	57520.8
1107600	129054	208742	143328	112188	307364	312014	167661	101812	122608	209340	290741	297246	74148.4	310785	226683	76360.8	90073.6	19093.6	139278	187382	74782	32	88808.8	121081	36919.2	96072.8	78101.6	50627.2	112890	154511	58164.8	23.6	108397	73046.8	41968.4	13297.2	48225.2	44572	38.8	57346.4
1108800	128919	208531	142170	112059	304444	311560	165990	102055	121394	206936	288239	295408	73717.6	308999	224328	76679.2	89812.8	18406.8	139080	185055	74520.4	34.8	88410.8	120898	36701.6	96284.4	77629.2	50749.6	113102	154709	57504.8	26	108126	72888.4	42098.4	13228.4	47964	43705.2	37.6	57065.6
1110000	128088	207055	141580	111020	302116	312942	164574	102384	120989	206506	286199	294432	73339.2	309536	222800	76062.8	89822.4	18558.4	137814	181146	74150.4	34.4	88356.4	121256	36226	95088	77552	50612	111978	154332	56551.6	20	107671	72294.4	42073.6	13316.8	47779.6	43382.8	31.2	56771.6
1111200	128139	207253	140656	111098	300624	313464	163521	102093	119900	205591	284010	292524	72899.6	308889	219882	75719.2	89401.6	17969.6	136786	176928	73871.2	34	87584	121316	36100.8	94946	77496.4	50746	111852	154616	56096.4	25.6	107832	72174	42012	13182.4	47388	42548.8	35.2	56748.8
1112400	127864	205528	139863	110393	298579	314615	161820	102564	119372	203942	281958	290742	72450.4	309233	219248	75622.4	89124.8	17744	137034	174464	73628	31.6	87778.4	121054	36105.6	94657.6	77475.6	50695.2	111196	154296	55020.8	20.8	107534	72017.2	42015.2	13167.2	47525.6	41782.4	29.6	56461.6
1113600	127194	206430	139249	111002	297399	316003	161238	102938	118363	202184	279644	289115	71968.4	308750	217534	74770.4	88740	17145.6	134974	169947	72742.8	32.8	87182.4	120702	35415.6	94072.4	77312	50224.4	110390	154005	54529.2	20	107086	71996.4	42075.2	13250.8	47470	41180.8	32.4	55556
1114800	126860	206071	138922	110309	295986	317172	159398	103467	117684	200518	277271	287116	71473.2	307738	217294	74896	88836	17245.2	134568	167857	72438.8	26.8	86838.4	121130	35215.2	93474.8	77103.6	50601.6	110258	154340	53719.6	22.8	107042	71707.2	41956.8	13065.2	47177.6	40649.6	34	55638.8
1116000	126666	205985	139106	110299	294452	318588	158346	104515	117048	200054	276329	285660	70926.8	308055	216008	74520.4	88227.2	16792.8	134010	165206	72096	39.6	86611.2	120836	34965.2	92774.4	77021.2	50428.8	110004	153362	53423.6	26	106264	71793.6	41560	13083.2	46881.2	40111.6	31.6	55405.2
1117200	126554	205293	138578	109943	293556	318802	156168	104756	116262	198910	274228	285418	70923.2	306699	215152	73959.2	88271.2	16261.6	133722	163452	71852	32.8	86411.2	120457	34796	92451.6	77147.6	50650.8	109774	153816	52579.6	26	106057	71445.2	41507.2	13122.4	46565.6	39467.6	37.2	54899.2
1118400	126065	205640	138146	109568	292759	319707	154710	105684	115693	197955	273770	283616	70634	306795	213666	73564	87723.2	15497.2	132599	161146	71482.8	36.8	86284.8	120096	34377.6	91982.4	77178.8	50267.6	109490	153513	51578.4	28.4	105817	71535.6	41682.8	12882.4	46307.2	39059.6	34	54703.2
1119600	126012	205306	137556	109008	291880	319618	152956	106442	114235	197204	272289	282841	69863.6	305897	213153	73724.4	87373.6	15218.8	132748	159475	70559.2	29.6	85628	120067	34213.2	90877.2	77454.8	50523.2	108888	153602	51232.4	24.8	105786	71351.2	41320.4	12888.4	45973.6	38060.4	35.6	54554.8
1120800	126031	204877	136853	109359	290802	320732	151657	106434	113667	196025	270788	282286	70060.8	305784	212868	72877.6	86781.2	15195.2	132068	159217	70662	30	85912.8	120155	34073.2	89997.6	77148.4	50133.6	108217	153349	50715.6	22	105100	72236	41214.4	12970	45809.6	37565.2	33.6	54430
1122000	126414	206052	136713	109470	290579	321298	149962	106567	112462	195205	268858	281332	69412.8	304731	211148	72681.6	86871.2	14923.6	131330	158086	69793.6	33.2	85158	119542	33729.2	89721.2	77032	50210.8	108126	153331	49913.6	20.8	104263	71946.8	41066.8	12778	45297.6	37035.6	32.4	53610.4
1123200	125286	206060	135938	108595	289900	321458	148120	106793	111922	193457	267874	280080	69078.4	304610	212007	71738.8	86847.6	15079.6	131040	158563	69545.2	36.8	85514.8	119057	33558.4	89108.8	76814.8	50086.8	108117	153425	49371.2	24.8	104536	72191.6	40792.8	12923.2	44912.8	36527.2	33.2	53564
1124400	125396	206136	135549	108907	290347	321820	146696	107228	111557	192568	266144	278486	68948.8	303705	211206	71484.8	86810.4	14998	130769	158330	68770.8	36.8	84523.2	119027	33553.2	88649.2	76415.2	49832.8	107367	153964	49492	29.2	103101	72701.6	41063.6	12782.4	44926.8	35991.6	38.8	53480
1125600	124828	206872	134994	109492	286280	319680	145304	107393	111302	190905	264445	276231	68630.4	303707	212060	71782.4	86345.2	14948.8	130080	159244	68435.2	29.6	84387.2	118349	33033.2	88158.4	76635.2	49786	107569	153723	48760	21.2	103116	73085.2	40629.6	12768	44200.8	35482.4	40	53071.2
1126800	125102	206842	135228	109287	285786	320073	144410	107337	110807	189843	263770	273158	68314.4	302800	211239	71101.6	86314.4	14383.6	129416	159636	68292.8	34	84210.4	118419	32941.2	87559.2	76611.6	49880.4	107026	154160	48092.4	27.2	102183	73220.4	40732.8	12683.6	44220	34844.8	28	52587.2
1128000	124763	206702	135011	109368	284939	319548	142309	107200	111046	188894	261972	271482	67863.2	301173	211483	70611.6	85973.6	14054.8	129243	159272	67782.8	26	83861.2	117700	32650	87010.8	76724.4	50030.4	106797	153892	47872	19.6	102089	73454	40528.8	12712.8	43688.8	34679.2	33.2	52628
1129200	124118	207052	134384	109159	285078	319458	140808	107018	110535	187993	260737	269186	67570.8	299756	211437	70306	86260	13850.4	128455	159401	67317.2	36	83424.4	117247	32731.2	86125.6	76268	49840.8	106446	153728	47682.8	16.4	101216	74038.4	40312	12695.2	43260	34202	34.8	52551.2
1130400	124009	206801	134384	109534	285170	318400	139442	107403	110046	186718	259558	265683	67672	299694	210824	70014.8	85863.2	13594.4	128490	159498	67084.8	28.4	82790	116589	32262.8	85764.4	76440.4	49694.8	106674	153520	47240.8	21.6	100644	74080.8	40358.4	12502.8	42459.6	33942.4	39.6	52102
1131600	123538	206951	134087	109144	285426	317615	137061	107361	110505	185606	258390	263224	67471.2	298631	211634	70022	85921.6	13368	127782	159594	66935.6	30.4	82992.4	116528	32196	85418	76110.4	50053.6	106599	153178	47173.2	32	99937.2	74355.2	40444.4	12497.2	42273.6	33237.2	32.8	51752.8
1132800	123060	207210	134438	110227	286463	316982	136598	107299	110392	185129	257629	259928	67064.8	297337	210690	69292	85806.8	13294.4	127460	159963	66180	30.4	82458	115528	32087.6	84746.4	76131.2	50112	105983	152569	46710.4	23.6	99753.6	74792.8	40179.2	12441.2	41926	33448.4	32.8	51263.2
1134000	123392	206578	134487	109608	285825	315195	134595	107615	110052	184888	256744	256968	66630	296011	211895	69385.6	85338.8	13192	126984	159645	66082	35.2	81767.2	115423	31716.4	84143.2	76002.8	49976.4	105770	152439	46623.2	28.8	98648	75248	39670.4	12466.4	41486	33511.2	31.6	51180.4
1135200	122595	206716	134346	109728	286208	314482	133865	107304	110780	184489	255488	254581	66616.4	294482	211619	69038	85255.6	12846.8	126469	159699	65783.6	27.6	81732.4	114934	31807.6	83478.8	75756.8	49857.6	105548	152783	46535.2	21.6	98048.4	75681.2	39594.4	12397.2	41350.8	32994	36	51150.8
1136400	123153	206412	135171	110104	285747	312921	133679	106876	110553	182878	254482	251432	66698	293464	211932	69156.8	84846.8	12966.8	126210	160578	65230.4	28.8	81134.4	114353	31678.4	82839.6	75661.2	50422	105539	152364	46287.2	18.4	97768.4	75932	39499.6	12491.2	40423.6	32814.8	38.4	50818.4
1137600	123191	205984	134572	109772	285368	312204	135014	107250	110798	182855	253716	249680	66201.2	291094	212186	68957.6	86222	12654	125509	160886	65045.6	32.4	80818.4	114236	31633.2	82460	75423.2	49952.4	104985	152144	45976.4	21.6	97013.2	76346.8	39412	12198.4	40668.4	32632.4	34.8	50758
1138800	122328	205186	133588	110767	286651	311269	135384	106471	110732	182361	252376	247628	66105.2	289619	212718	68829.2	85733.2	12851.6	125608	161623	64554.8	27.6	80518.8	113390	31414.8	82225.6	75244.4	50412.8	104803	152513	46407.6	27.2	96624	76804.8	39229.2	12189.2	39770.8	32576.8	38	50165.6
1140000	122188	204829	132977	110505	286158	310591	136435	105974	111636	181813	251462	245360	66168.4	288313	213866	68531.2	85629.6	12520.4	125417	162833	64380.8	34	79920.8	112300	31544	81128	75155.6	50512.8	105044	151900	46029.6	19.6	95570	76739.6	38881.2	12380	39791.6	32462.4	42.8	50368.4
1141200	122582	204540	133540	110867	286051	308563	137919	105626	111223	181280	249600	243582	65768.8	287541	214033	68609.2	85698.4	12356	124292	163368	64205.2	32	79370.4	111700	31456.4	81188.4	75168.4	50978	104385	151754	45956.8	17.6	95218.8	77383.6	38893.2	12209.2	39118.4	32155.2	34	49750.4
1142400	122245	203146	133097	111356	285530	307599	138352	105201	112039	180766	249200	242025	66030.8	285758	214473	68855.2	85720.8	12328.4	124422	163753	64218.4	34	79402	111199	31238.4	80660.8	74557.6	51125.6	104263	151171	45579.6	20	93948.8	77665.2	38710.4	12095.6	38556.8	32452	30.4	49830.8
1143600	122651	202558	133980	111596	285716	307016	139678	105233	111933	180026	247634	240780	65525.2	283733	216042	68524.4	85349.6	12256.8	124351	164221	63240.8	35.2	79267.2	110391	30988	80015.6	74300.8	50729.2	103851	151216	45710.8	22.8	93516	78321.6	38357.6	11982.8	38502.8	32478	37.2	49507.6
1144800	122493	202120	133834	111391	285060	306067	140567	104015	112574	179080	246287	238484	65521.6	282431	216920	68514.4	85106.4	12500.4	124009	165184	63235.6	30.8	79037.6	109854	31051.6	79604.4	73848	50444.4	103882	150397	45656.8	16.8	92846	78348.4	38479.6	11987.2	38266.8	32497.6	32.8	49295.2
1146000	122664	201509	134170	111687	285178	304956	142324	104202	112762	179369	245529	237456	65087.6	281355	217322	68173.2	84966.8	12190.4	124036	165709	62930	34.8	78410	109145	30822	79232.4	73523.6	50537.6	103146	150351	45719.6	22.4	91988.8	78655.6	38314.4	11975.6	38005.2	32639.6	36.4	48964.8
1147200	122244	200260	133596	111904	285074	303788	143385	103888	113048	178938	244692	235566	65401.2	279005	219220	68567.2	85043.6	12438	124022	166574	62869.6	32	78350.4	108444	30880.8	79048.8	73463.2	50410.4	103509	149959	45144.4	26.4	90873.2	78409.6	37850.8	11899.6	37588	32757.6	39.2	48484.8
1148400	123143	199896	134158	112450	286168	303268	145057	103921	113904	178462	243682	234880	65281.6	278140	218788	68478.4	84792.8	12207.6	124039	166791	62298.8	27.6	77798.4	107756	30783.2	78373.6	72899.2	50297.6	103149	149400	45359.2	28.4	89998.4	78559.6	37796.8	11877.2	37236.4	32725.6	35.6	48297.6
1149600	123257	199101	134266	111808	285332	301810	145918	103059	113732	178375	243346	233152	65331.6	275942	219243	68792	84242.4	12134	123951	167861	61850.8	32.8	77716.8	106558	31016	78296.8	72190.4	49894	102754	149460	45702.4	25.2	89589.6	78472	37487.6	11653.2	36914	32857.2	31.2	48066.8
1150800	122799	198684	134531	112311	285139	301611	147954	102977	114430	177657	243787	231697	65172	274850	219453	68652	84321.2	11853.2	123654	168427	61497.2	28	77100	106450	31033.6	77629.6	71787.6	50104.8	102265	148538	45498	21.2	88879.6	78204	37171.6	11846.8	36838.8	33181.6	36	47875.6
1152000	122626	196549	134874	112162	285469	299108	149412	102230	114668	177684	243608	229967	65158.8	273338	219578	69172	84505.2	11692	124006	169370	61463.2	27.6	77172.8	105808	30924.8	77422.4	71349.6	49890	102423	148289	45371.2	29.6	88188	78531.6	36940.8	11752	36290.8	32990	31.6	47498.4
1153200	122593	196463	134426	112373	285851	298794	150376	101552	115032	177435	242722	229268	64995.6	271832	220499	69347.6	83947.2	11602.8	124408	170327	61192	30.8	77339.2	104745	30873.6	76878.8	70756.8	49206	101575	147494	45186.4	18.4	87540	78417.6	36630.8	11580.8	35985.6	33586.4	39.6	47308.4
1154400	122825	196108	134069	112620	287263	296847	152569	101990	115205	177344	242668	227636	65038.8	270420	220084	69300.4	84149.6	11644.8	124347	170425	60949.2	37.2	76812.8	104142	30809.2	76220.4	70222.8	49528.4	101594	147545	45589.6	23.6	86896	78269.2	36772.4	11648.8	35790.4	33691.2	31.2	47051.2
1155600	122196	194841	133696	112901	286686	295446	153747	101000	115836	177173	243024	226962	65292.4	269590	221025	69738	83832.8	11872	124654	171280	60501.6	32.4	76908.8	103430	30832	76162.4	69819.2	49223.2	100981	146496	45264.8	25.6	86091.6	78070.4	36446.8	11417.2	35368.8	33828	42	46880.8
1156800	121454	194590	133459	113483	288471	294411	155737	100116	115767	177134	243685	225144	64995.2	269500	219777	69340	83946	11565.6	124019	171890	60624.4	38.4	76310.4	102922	30771.2	75574	69192.4	49102.8	100689	146269	45171.6	23.2	85481.6	78305.6	36166.4	11409.6	35384.4	33946.8	39.6	46636.4
1158000	121053	192488	132469	113074	288016	293432	156973	99590	116306	177150	244503	224690	64906	268288	220644	69868	83608	11979.2	124454	172631	60616.4	28.4	76562.4	102336	30671.6	75412	68844.4	48918.4	100661	144774	44925.6	23.2	85072.4	77836.8	35938.4	11356.8	35101.6	33757.2	32	46393.6
1159200	121297	192256	132566	113494	288295	292894	158786	99279.6	116778	177130	244962	222989	65428.4	267446	220362	69930.8	83452.4	11557.6	126488	173193	60103.2	24.8	75999.6	101726	30815.2	75070.8	68317.2	48773.6	100344	144922	45068.8	28.4	84778.4	77868.4	36076.8	11505.2	34919.6	34191.6	28.8	46546.4
1160400	120540	190688	132243	112934	288747	291696	159732	98900.8	116570	177213	245232	221822	65902.8	265542	220927	70070.8	83591.2	11729.2	127639	173824	60177.2	30	76272.8	101473	30663.2	74872.4	67476.8	48609.2	100035	144583	44904.8	26.8	84094	77817.6	35834	11385.2	34823.6	34001.6	32.4	46302
1161600	120791	190072	132284	113639	289414	290638	161522	98249.6	117048	178383	245782	221106	65623.2	264970	220459	70022.8	83055.6	11597.6	128091	174014	59670	37.6	75942	100496	30784	74624.4	67054.8	48133.6	99472	143598	45102	21.6	83656.8	77309.2	35758.8	11299.2	34639.2	33994.4	32.4	46059.2
1162800	120642	188766	132325	113492	288103	289144	162449	97554.8	116960	177972	245069	219552	65570.4	267456	221289	70016.8	82963.2	11352	128537	174650	59501.6	38	75857.2	100233	30648.4	74468.8	66863.6	48146.8	99154.8	142949	44606.8	20	83503.6	76912.4	35514.8	11335.2	34603.2	34108	39.6	45894.8
1164000	120210	187927	131662	113204	288742	288166	164220	97262.4	116365	178326	247092	219068	66076.8	266658	221483	70203.2	82894	11147.6	128148	174716	59271.6	30.4	75785.2	99896	30417.2	74837.6	66330.4	47817.6	98306.8	141699	44554.8	24.4	82921.6	76364.8	35504.8	11361.6	34306	34274.4	32.4	45418.8
1165200	120008	186662	131924	112910	288858	286926	165651	96716	116608	177556	248716	217439	66518.8	265574	220837	70212.8	82243.6	11120.8	128055	175088	58870.8	31.6	75604.8	99218	30361.2	74223.2	66061.6	47595.2	98620.8	141514	44559.6	18.8	82394.4	76067.2	35366	11212.4	34297.6	33962	37.6	45440.8
1166400	119404	185614	131216	113120	289000	286616	167134	96201.2	116582	178623	248418	217451	66827.6	264122	221243	70394.8	82293.2	11056.4	127629	175305	58637.6	34.8	74877.6	99095.2	30254.4	73804.8	65499.2	47431.6	97794.4	140269	44145.6	24.4	81802.4	75648.8	35332.4	11213.2	33896.8	34098	34.8	45492
1167600	119146	184871	130647	112374	289971	285121	167884	96107.6	116634	178129	249417	216361	66746.8	263305	219850	70576	82047.6	10844.4	127499	174738	58291.6	24	74886.4	98521.6	30356.8	74010.8	64794.8	47260	97380.4	140132	44158	17.6	81719.2	75281.2	35042.8	11204.4	33952.8	34121.6	36.4	45532.8
1168800	118698	183138	130185	112331	289999	284111	168898	95926.8	116411	178263	250132	215221	67273.2	262752	220119	70524.4	81880.4	11096.8	127294	175337	58178	29.6	74902.8	97686.8	30232	74111.6	64394.8	47379.6	97005.2	139338	43855.2	25.6	81360.8	74703.6	34963.6	11163.2	33834.4	33718	32.8	45463.6
1170000	118582	183545	130557	112456	290742	283050	170134	95674.8	116107	179257	251108	214942	66631.6	262332	218948	70779.6	81897.2	10888.4	126990	174978	57942.4	37.2	74363.2	98021.2	29899.6	73613.6	64115.6	47282.4	96777.2	138040	43850.4	26	81070.8	73882	35094.4	11270.4	33827.2	33826.4	32	45186.8
1171200	117343	182798	129802	112088	290001	281309	170739	95376	115506	178878	251528	213105	66957.2	262543	220042	71168.8	81670.8	11179.6	126985	174972	57856.8	30.8	74362.4	97924	29958.8	73523.6	64126	46820.4	96469.2	138046	43345.2	27.6	80757.2	73316.8	34996	11149.2	33425.6	33279.2	42.4	44654
1172400	116940	182150	130013	112184	289590	280464	171820	95091.2	115952	179135	252668	212380	66485.6	261948	218953	70723.6	81447.6	10716.4	126449	173873	57540	28	74066.8	97343.2	30030.4	73366.4	63426.4	46340.8	96358	136803	43291.2	26.8	80404.4	73046.4	35066.4	11232	33477.6	33202.8	29.2	44754.8
1173600	116225	181424	128938	112011	289314	280023	172068	94761.6	114398	179380	252613	211234	67013.2	261326	218867	71398.8	81149.2	10677.2	126044	173696	57666	34.8	74140.4	96911.6	29838.8	73646.8	63612.8	46393.2	95994	136481	42984.4	21.6	80126.8	72513.6	35064.8	11155.2	33269.6	32951.6	32.4	44982
1174800	116010	180941	128758	111411	289579	279438	172424	94265.6	114787	179307	253016	211040	66888	261438	217062	71072.4	80759.2	10453.6	125462	172214	57507.6	27.2	73733.2	96745.2	29669.2	73210.8	62981.2	46157.2	95732.4	135686	42975.2	21.2	79835.2	72311.2	35188.4	11101.6	33461.2	32639.6	34.4	45092.8
1176000	115080	179984	127930	111090	288834	278136	173866	94250.4	113983	179211	252961	209606	67009.6	260439	216342	71262.8	80760.8	10508.8	125311	171554	57138.8	34.8	73344.8	96616.8	29664	72854.8	62940.4	46201.6	95532.8	134882	42425.2	24.4	79296	71807.2	34851.6	11099.2	32973.6	32578.8	30	44761.6
1177200	115194	179833	127292	110788	288199	278749	174525	94003.6	113740	179445	252827	208385	66776.4	259672	216186	71056.8	80634.4	10336.8	124932	170684	57138.8	39.6	72620.4	96183.2	29562.4	72853.2	62897.2	45884.8	94912.8	133732	42227.2	22	79401.6	71086.8	34968	11124.4	33143.2	32396.8	30.8	44782.8
1178400	115076	179466	127076	110614	287268	277379	175630	93890.4	112949	179390	253194	208703	66322	257934	214055	71222.4	80265.2	10162.4	124276	169654	56884.8	33.2	72772.8	95755.2	29323.2	72830.4	61886.4	45678	94690.4	133110	41964.8	20	79250.8	70515.6	35052	11093.6	32944.8	31749.6	35.6	44603.6
1179600	114357	178379	126436	110201	286624	277072	176254	94058.8	112450	179434	252994	207980	66535.2	256549	214042	71294	79990.4	10128.4	124498	168869	56969.6	32.4	72736	95993.2	29066	72757.6	61559.6	45810.8	94249.6	132142	41164.4	28.8	78635.2	69492	34962	11076.8	32725.6	31233.2	33.6	44496.4
1180800	113933	178377	126451	110269	286852	276955	176263	94240.4	111944	179722	252324	207233	66176.8	255116	212964	71248.4	79572	9959.6	123684	167398	56841.6	39.6	72132	95840	28976.8	72617.6	61774.8	45592.4	93864.4	131886	41050.8	24.8	79164.4	68922	35222.4	11137.2	32635.2	30850.8	31.6	44274.8
1182000	114191	177729	125866	109424	285367	275103	176390	94080	111243	179197	251693	206187	66032.4	254170	212198	71506.4	79417.6	9955.6	123450	167318	56499.6	33.6	72179.6	95701.2	28743.2	72454.4	61611.2	45610.8	93575.2	131050	40363.6	26.4	78617.6	68406	34983.6	11100	32584.4	30431.6	34.4	44310.8
1183200	113663	177334	125110	109303	285143	274370	178039	93906	110600	179551	251704	205648	65603.6	253883	211722	71078	79257.6	9947.2	122996	165428	56706	35.6	71908	95339.2	28650.8	72286.8	61467.2	45458.4	92874.4	130065	39977.6	20	78306.4	67893.6	35011.2	11088.8	32577.6	30119.6	36.8	44009.6
1184400	114306	177012	124658	109100	284899	272595	177071	94348.4	109703	179486	251056	204393	65513.2	252362	210842	71526	78668	9751.2	123075	164383	56476.4	30.8	71354.8	94908	28328.8	72580.4	61650.4	45150	92742	129822	39495.6	27.2	78442	67114	34723.6	11057.2	32185.6	29460.4	34	44250.8
1185600	114064	177128	124262	108190	283758	271744	177492	95030	109262	179604	250574	204908	65228	252590	209403	71637.6	78672.4	9576.4	122404	163382	56266	27.6	70080.8	94726.4	28294.4	72163.6	61653.6	45195.2	92392.8	129010	39211.2	28	78304.8	67026.4	34950.8	11093.2	32123.2	29082.4	27.2	43524.4
1186800	113426	177047	123692	108056	283356	270252	177251	95076.4	108307	179572	248746	203916	64848	252010	207994	71470.4	78289.2	9668.4	122536	162230	55952.8	30	69583.6	94407.6	28189.2	71968	61534.4	45449.2	91949.6	128789	38697.6	23.2	78431.2	66625.6	34738	11093.6	31937.6	28698.8	35.2	43653.2
1188000	113107	176007	123488	107544	282830	269492	176865	96189.2	107985	179818	247762	203992	64293.6	252080	208045	71247.6	78326.8	9539.2	122336	160562	56125.6	31.6	69530.8	94126.8	27955.6	72032	61776.4	45203.6	91838.4	127828	38118.8	21.6	78229.2	66588.8	34685.6	10973.2	31841.6	28332.8	30.8	43508.4
1189200	113140	176334	122594	107122	281117	267663	176414	95888.4	107371	179866	246520	202190	64340	251866	206397	71383.6	77536.4	9419.6	121399	159592	55647.2	32.8	69221.6	94125.2	27741.2	71549.2	61581.6	45075.2	92003.6	127653	37755.2	23.6	78292	66025.6	34726.4	11200.4	31418.8	27876.4	29.2	43193.2
1190400	112777	176751	121978	106904	279736	266874	175830	96183.2	106838	179594	245053	201515	63737.6	251090	205730	71233.6	77392.4	9467.2	121056	158644	55854	38.4	69294.4	94022	27743.2	71337.6	62230	45084	91634.8	126820	37322.8	28	77731.6	65834.8	34586	11070.4	31589.2	27411.6	29.6	43297.2
1191600	112806	175695	121385	106913	279763	265517	175639	96939.6	106131	179203	243746	200586	63344.8	251063	203772	71351.6	76508.4	9212	120358	156740	55604	29.6	68885.2	93417.2	27314	71263.2	62281.2	44720.4	91414	126043	36969.6	22.8	78066.4	65549.2	34691.2	11110.4	31276	27086.4	34	43006
1192800	112326	175456	120352	106704	278134	264295	175120	97194.8	105348	179038	242265	199817	62619.2	250316	203520	71296.4	76827.6	9364.8	120028	156221	55490	22.4	68536.4	93254.8	27127.2	71298.4	62351.6	44963.2	91262	126172	36528.8	24	77909.6	64929.6	34610.4	10978	30879.2	26433.2	33.6	42772
1194000	112504	174928	120220	106506	278429	263744	174761	97766.8	104550	178761	241149	199424	62043.6	249822	202267	70822	76690.8	9114.4	119633	154253	54922.4	30.4	68420	93162.8	27076	70484.4	62436.8	44796.8	90651.6	125588	35917.6	23.6	77852.4	65031.6	34605.6	11071.6	30729.6	26060	36.8	42572.8
1195200	111684	174589	119281	106051	276972	262114	174508	97658.4	103783	177654	240071	198507	61907.6	248374	201742	71076.4	76299.2	9188.4	119459	153377	55039.6	30	68734	93142.8	27041.2	70264.8	62956	44833.6	90831.6	125254	35532	24.8	77750.4	64847.6	34459.6	11052.4	30516	25722.4	40	42275.6
1196400	111731	174445	118928	105630	276377	261185	174508	97662	103624	177012	239667	197341	61419.2	248309	201019	70922.8	76199.6	8991.6	119241	151630	54617.6	27.6	68234.4	92948.4	26820.4	69848	62847.6	44911.2	90442.8	124856	35201.2	27.2	77846.4	64805.2	34534	11044.8	30411.2	25270.8	33.2	42312.8
1197600	111212	174935	118773	105332	275466	260550	173203	97847.6	102501	176166	236468	196062	60805.2	246855	200115	70528.8	75975.6	9131.2	118976	150808	54588.8	34	68191.2	92658	26540	69896.8	62717.6	44909.6	90213.2	124833	34787.2	26.4	77866	64342	34228	11150	30124.4	25035.2	36	42502
1198800	110884	174677	118285	105393	274371	259760	172876	97852.4	101330	175294	235398	195244	60582	245522	200652	70471.2	75768.4	8998.8	118160	149279	54208	32.4	68136.8	92228	26478	69201.2	62692.8	44895.2	90058.4	123977	34236	18.8	76792.8	64360.8	34085.2	11146.8	29936.4	24705.6	34	41810.8
1200000	110504	174680	117888	104991	273445	259049	173200	98098	100998	174238	234014	193729	60274.8	245154	200448	70086.8	75752.4	8809.6	117886	148578	53974	28	67629.6	91980.4	26536.4	69237.6	63008	44879.2	89900.4	124319	34066	22	77343.6	64425.2	34465.2	11052.4	29745.6	24414.4	34.8	41618
1201200	110258	174276	117096	104572	273278	257861	172386	97679.6	100286	173244	232864	192833	59806	244671	201066	69975.2	75231.6	8978.4	118174	147664	53873.2	34.8	67700.4	91782	26269.6	69029.6	62576.4	44710.4	89536.4	123862	33719.2	20.8	77397.6	64240.8	33915.6	10995.6	29394.4	23962	34.4	41469.2
1202400	110053	174885	117311	104751	272122	257201	172337	97828.4	99790.8	172786	231928	191201	59564.4	243727	199764	69766.4	75386	8807.6	116899	146866	53805.2	30.4	67428.8	91588	26189.2	68888.4	62441.2	44952.8	89757.2	123855	33547.2	21.2	77654.8	64206.4	33837.2	11017.2	29122	23466.8	31.6	41206
1203600	109873	173852	116838	104087	270712	256881	171522	97311.2	99668	171826	231125	190516	59512	243668	200857	69578.4	74760.4	8778.8	117011	146522	53368.8	33.6	67360.4	91253.2	26094.8	68830	62533.6	44746	89296.4	123239	33232.8	18.4	77242.4	64160.8	33524.4	11076	28944	23322.4	34.4	41155.2
1204800	109355	174111	116146	104309	270714	256259	171951	96616	98880.4	170864	230264	189799	59019.2	242055	199698	69391.6	74644.8	8633.6	116492	145018	53428	34.4	67181.2	90794.8	26047.6	68099.6	62202.8	44742	88971.2	123582	32816.8	29.6	77564.8	64462.8	33612.4	10992.4	28866	23012	40.8	40846.8
1206000	108424	173651	115977	103462	268099	255789	170658	96902	98761.2	169940	228992	187870	59096.8	241374	199851	69175.2	74538	8544.8	116008	145162	53343.2	32.8	67344.8	90511.6	25873.2	68232.4	62316.8	44736.4	89265.6	123250	32529.2	20.4	77636	64742.8	33335.2	10842.8	28219.2	22788	28.8	40719.2
1207200	108272	174353	115840	103670	268622	255580	171372	96306.4	98278.8	171782	227892	187221	59067.6	240740	199584	69061.2	74432.8	8505.6	116234	144446	52857.2	29.2	67324.4	90371.2	25746.4	67774	61901.2	44585.6	88828.8	123570	32057.2	24	77528	64657.6	33160.8	10904.4	28333.2	22540.4	37.6	40371.2
