# Supplementary material for: The singularity response reveals entrainment properties of the plant circadian clock
Source: Nat Commun. 2021 Feb 8;12:864. doi: 10.1038/s41467-021-21167-7 (PMC7870946; doi:10.1038/s41467-021-21167-7)
Supplement: Supplementary file 4 — Source Data [file 41467_2021_21167_MOESM4_ESM.zip › raw_bioluminescence/SR_experiment/2haddedblue (Figure 2, 3, Supplementary Figure 1, 2, 3).xlsx]

## Sheet: (2016_9_13)10_22_51
time (second)	CCA1 No. 1	CCA1 No. 2	CCA1 No. 3	CCA1 No. 4	CCA1 No. 5	CCA1 No. 6	CCA1 No. 7	CCA1 No. 8	CCA1 No. 9	CCA1 No. 10	CCA1 No. 11	CCA1 No. 12	CCA1 No. 13	CCA1 No. 14	CCA1 No. 15	CCA1 No. 16	CCA1 No. 17	CCA1 No. 18	CCA1 No. 19	CCA1 No. 20	TOC1 No. 1	TOC1 No. 2	TOC1 No. 3	TOC1 No. 4	TOC1 No. 5	TOC1 No. 6	TOC1 No. 7	TOC1 No. 8	TOC1 No. 9	TOC1 No. 10	TOC1 No. 11	TOC1 No. 12	TOC1 No. 13	TOC1 No. 14	TOC1 No. 15	TOC1 No. 16	TOC1 No. 17	TOC1 No. 18	TOC1 No. 19	TOC1 No. 20
1200	569190	493184	708025	475125	502787	244082	281243	211419	591297	512514	612351	587697	593500	776281	295821	666789	389093	192245	425340	324278	51118.8	88444.4	112314	65684.8	30484	177546	230067	145367	277008	244180	106179	47536.4	150284	137133	76136.4	125952	93358	288490	115603	110199
2400	623507	547691	806339	588442	590685	317213	362667	284397	781607	691362	765967	749910	812978	995600	405963	919861	557111	267966	595975	417299	62890.8	99869.6	115065	74389.6	28677.6	169066	224494	153045	268693	230215	111158	54274.8	137850	142784	82531.7	118083	96092	265486	114977	102803
3600	869701	724012	1109540	702462	815555	360783	505004	375271	1028340	982320	955593	1011280	967659	1270420	552429	1024250	702434	323484	750223	494107	62175.6	94755.2	113793	70065.2	26840	150050	200774	147695	253880	200576	107000	51205.2	126720	132266	79227.2	109202	89088.4	226579	108166	93113.6
4800	1025060	873215	1325500	780500	928566	398155	556053	403732	1242680	1098870	1144310	1148830	1141330	1504600	605461	1165120	788396	365596	889668	560661	55587.5	85549.6	106981	62287.2	23932.5	129518	180453	137670	231377	180338	102222	47218	119222	122915	75999.6	103632	78888.8	193444	102168	83043.2
6000	1174740	1018460	1454530	832874	995403	444276	600545	434532	1454990	1176870	1293860	1264400	1294330	1622380	649430	1212580	836997	385419	963419	617639	49472.9	75334.4	97408.8	55876.8	21380.4	111644	163207	125723	207174	158939	93626	42745.2	110726	112590	71437.2	95745.2	70474.4	169590	95628.4	75749.2
7200	1222680	1025700	1452540	829026	999759	475592	611942	421924	1502650	1166120	1343740	1291060	1266060	1601500	654398	1187760	811095	364084	975823	631650	41968.3	66419.2	85836.8	49701.6	19470	98254	149001	111316	184864	142338	83663.8	37258.8	100163	102603	65994	86653.6	63149.6	153620	88360.8	70211.7
8400	1156230	915830	1348370	774590	914743	464325	596389	384886	1407540	1075250	1299470	1213910	1165080	1531150	620240	1104520	755412	328323	930946	585721	34361.6	59632.4	76975.2	43599.6	17741.2	90607.6	137595	98602.4	166588	129529	73280.4	30948.3	91702	94096	59062.1	79499.6	55780.4	138650	82634.8	65216.8
9600	1057260	792876	1228200	735543	805801	430941	555715	346161	1281370	949592	1230610	1083980	1122710	1445590	574659	994331	683234	294533	859589	517522	29314	54239.2	70707.6	39366	16610	86632.4	129376	91174	153083	120144	65786.8	27016.8	85523.8	86461.2	53395.2	74440.4	51370	135913	79653.2	61114.4
10800	957226	689228	1099240	707863	719072	391797	505900	307620	1157050	837230	1130470	967571	1058320	1321880	521579	890493	601004	267669	782984	455745	26562.5	50848.8	65651.2	37520.4	15527.9	83478.8	123187	85198	143380	113930	60287.2	25044	81033.6	81940.4	49508	70754	48094.4	131094	78236.8	58156
12000	859590	619277	988606	672676	641657	342999	452306	277533	1036980	754100	1005160	860621	934762	1174380	473306	792446	530318	246211	712312	405917	24644	48773.2	62140.4	36002.4	14941.2	79731.2	118750	80650.8	138308	109891	57538.3	23816.4	78590	80380.4	46356.7	69130.4	46903.6	123282	77162.4	55726.4
13200	759997	566020	887535	628987	582570	300942	405458	256300	936304	690347	904481	768270	814590	1044960	434975	705537	475318	231171	655242	373736	23689.6	48179.6	60633.6	35417.6	14857.1	76352	115757	77988	135486	107935	57078.8	22678.8	77801.2	79750	44872.1	68442.4	46010.4	118739	75836	54692.4
14400	682611	525868	799104	579754	535407	268233	365955	237293	858447	632818	823102	691004	718349	949928	403718	637324	433133	218914	599962	345834	23195.4	47850.4	61005.2	34680.4	15162.5	74622.4	115951	77228.4	136478	107906	57754.4	22474.8	78017.2	80182.5	44550	70078	45711.6	117263	76236.4	54334.4
15600	627942	482843	717794	532347	492848	246113	335423	220215	782479	580047	753205	623979	645984	864007	374142	586062	399452	210687	543500	320718	23004	47430.8	61755.4	34569.2	15420.4	74216.7	118197	77937.2	138602	109768	59725	22596.4	78680.4	81949.2	44854.8	72276	46329.2	118600	77920.8	54553.6
16800	578868	441984	643899	493503	454478	230400	309396	204310	711628	533512	691786	561317	580337	782552	346711	544671	364564	202281	486127	295950	23209.6	48569.6	63598	34786	16214	75062.9	122674	80032	141910	113655	62330.8	22804	80738	83991.3	45770.8	75159.6	47352	119476	79894.4	55262.8
18000	525752	407602	578333	458002	421654	218672	286670	189074	647572	493085	634791	501120	520991	701011	335102	511338	333937	193904	436979	273063	23731.2	49948	65880.8	35818	17122.8	77139.2	127316	83566.7	147254	119280	65372.8	23643.2	83302.9	87418.4	47893.2	79236.4	49300.4	124352	83354	57026.8
19200	473747	376708	523164	424697	394295	208760	265758	176123	589785	458141	579054	449352	464052	634517	320932	470571	308473	185994	399966	254022	24684.4	51835.2	69620.4	37351.2	18537.2	80403.6	133526	87577.6	154493	125882	69464.2	24786	87114.4	92269.2	49912	84340	51482	133620	88288.8	59092.4
20400	423704	348772	475801	393146	370358	197600	247596	164160	542611	429918	526191	406117	414658	574837	305174	436366	284936	178142	364485	235767	26036.3	54763.2	72716.8	39718.4	19890	84635.4	141224	92772.8	164549	134611	74477.5	26664	91303.6	97112.8	53108	90814.2	54409.2	139404	94119.2	61857.9
21600	377757	322702	434170	362716	348812	184988	229539	153932	497001	405632	478055	369912	369659	518746	287614	399391	264778	171457	328426	220999	27848.3	58725.6	76534	42140	21582.1	89546.4	150547	99284.8	175803	144182	80675.8	28788	96072	104300	57372.9	97998.8	58670.8	149173	100787	65038.4
22800	338715	301250	398234	335033	328908	171235	214451	143932	452990	381828	431018	337778	329950	469313	270140	362102	246040	166528	296225	207018	29857.2	62988.4	81005	45551.2	24070.8	95394.4	162395	107097	189958	156266	87788.8	31060	102207	112312	62955.2	105834	63541.2	160074	108149	69396.7
24000	304124	281286	366424	309731	311625	157412	198767	136157	410611	357157	388384	306580	294164	423635	257266	328234	228773	160437	268200	195058	32415.2	67864	87082	49320	26704	102631	176085	116376	205808	169640	96075	34208.8	109390	122454	68940.8	114810	69628.8	173274	117502	73710.8
25200	272117	262964	334673	288934	294159	144582	185536	128456	371366	333036	351640	275692	261350	382378	243912	298656	214216	156047	245114	184552	35361.7	73771.2	93662	54323.2	29756	110530	192168	127201	225926	187133	106010	37424.4	118434	133525	76092.5	126176	76425.2	188880	128823	79197.2
26400	242855	246918	305695	269821	279161	131316	174475	121498	336216	311132	320001	247380	232818	348409	229542	272276	200650	152352	222950	174344	39268	80545.2	102746	59786	32927.2	120070	211273	140388	247667	204789	117391	41272	128147	146751	85019.2	138690	83846	207567	142385	85227.5
27600	216074	232887	282520	252524	262205	121652	163720	115626	305682	292310	289228	222866	208214	317996	215830	248452	188077	146969	205136	165153	43813.2	88270.8	112800	66250	36270	132852	232624	156227	272828	224415	130956	45981.2	140100	159895	94556	153940	92989.2	228752	157834	92788
28800	191950	220224	262202	236403	246516	111827	154264	109809	277047	275178	263445	205006	186185	291168	205643	226625	176229	141248	189125	156119	49476	97133.2	123726	73500.4	40116	146009	257751	173334	298068	247898	146060	51196.4	153008	176625	105274	171083	104737	251990	175372	101261
30000	172284	209890	242458	221298	232470	104896	145583	104299	252848	259042	238292	183521	167350	266924	197235	206050	166790	137524	175768	148253	55734.8	107452	135376	81338.8	44286.8	163244	285631	193714	327922	274422	163690	56853.8	167281	193830	118104	190420	115119	278437	193864	110948
31200	153938	199760	223427	206597	219201	97334	136901	100247	230593	245097	217885	167014	150044	244940	188627	188639	157436	133894	163998	141103	62931.6	117872	147403	90693.3	48714.4	181600	316388	216578	357575	300766	183118	63327.5	182438	210479	130891	210725	128968	306711	215676	123897
32400	138279	190111	205501	195896	207590	92022.8	128611	96338.4	210402	231365	198658	153810	136022	224410	178308	172683	148638	130774	153024	134533	71523.2	131301	160074	100809	52992.4	201668	351361	242105	391695	329062	205105	71265.6	200079	230346	146193	233245	144107	339584	239132	136356
33600	124997	184848	188493	199630	194700	86166.4	122278	92063.6	191819	217855	181790	142155	123027	206696	168084	158503	140939	126281	142639	128885	80990	144640	174827	112228	57801.3	223792	389158	271995	430883	361033	230608	79455.6	219446	250992	162592	259426	163137	377208	267255	150950
34800	113290	179452	173501	192020	184076	82497.6	116359	89118	175145	206643	166722	130187	112785	191861	157971	145475	133098	122974	133497	123598	92186.4	160200	190709	124796	62986.4	250068	430484	303166	474246	395150	258713	88427.2	241615	271641	181035	287125	182283	415349	296544	165047
36000	103074	172741	159959	183575	175372	78105.4	111487	85710.4	159904	197357	153148	119968	104000	177459	149653	134518	126932	119166	125716	119049	104279	176949	209761	138448	68164.4	278484	473512	335385	517635	432594	289100	98307.2	265925	292598	201521	317084	204448	457426	326701	181394
37200	93474.2	164552	147981	172900	164340	75136.7	107195	83376.4	147286	186910	141034	111223	96536.4	164932	142957	126817	120403	115678	118017	115364	118589	193409	229656	153902	72611.6	307613	519879	369708	564921	469535	324021	109068	292503	311751	223824	347868	226189	501469	357573	197114
38400	86464.8	157845	136355	161337	152360	70747.2	102161	80820	135645	178405	130555	102832	89787.2	152620	135577	118867	114900	112222	111168	111835	132792	209120	250066	169448	76930.4	339789	569040	404258	611937	510917	358989	120421	321003	330255	246036	378688	247469	547627	387568	214943
39600	79189.6	154820	126682	151216	144187	68386.8	97717.9	78294.4	125053	171587	120646	95182.5	83396.4	142231	129995	112449	108759	109242	104363	108083	147222	225445	270616	183946	81534	371178	616080	436356	658589	551022	392717	131716	348734	348414	267291	407729	267236	593952	417399	229880
40800	73112	149644	117873	141922	136026	64695.4	93670.8	75550.8	115798	164674	111166	88388.4	78556.4	132566	123871	106180	103960	105756	98207.6	103936	160314	240224	290556	197533	85655.2	400666	663190	463849	703452	588596	423968	142123	376324	364724	289080	434142	283678	636151	444501	243682
42000	67224.8	143758	108838	133785	128313	63205.6	90108.8	73622	108411	158008	102920	82753.6	73805.8	124518	117758	100880	99629.6	101678	92542	100834	171918	254708	308043	210622	88708.8	425486	706134	486349	745091	619133	449436	150701	404423	379654	310507	458780	296427	670758	472748	256595
43200	62385.2	138331	100631	125658	121162	60076.4	87126.3	70997.6	100894	153208	96541.6	76749.2	69808.8	115677	111855	96468.8	94896.7	96764.8	87363.2	96168.4	181878	267968	323458	222646	90744.8	448513	742510	504435	780513	642718	469233	156517	434387	392903	329528	474652	306094	703053	493670	267422
44400	57850.4	134001	93586.7	118344	113431	58618.4	83300	68451.6	93811.6	148206	91115.6	71906.4	69096	107637	105852	91384.2	91378	90886.4	82605.2	91567.1	188253	278532	336366	232710	92238.8	469060	773630	520954	809440	667790	484076	160794	460944	402743	346586	492142	312403	737184	510961	276277
45600	54221.6	130670	87024.8	112448	106476	55877.6	79204.8	65798.8	87133.3	139793	85556.8	67666.4	67455.4	99712.8	99244	86025.6	87185	85285.2	77918.4	87483.2	192778	286964	348840	240558	92900.4	486602	799119	531971	831413	682992	492529	163592	485325	411160	358198	501927	315155	765323	524950	284510
46800	50770	127618	81055.2	107555	100394	54192	76976.7	63552	81370.8	131460	79901.7	64478.8	62765.6	93041.6	93223.6	80677.1	81983.2	80100.4	73617.5	82516.8	196246	295425	360680	247505	93636.7	503630	821655	537608	849622	701332	497578	167562	503676	419595	367239	509332	316120	783725	531244	290223
48000	47705.2	122501	75411.2	101890	93967.2	51832.4	73150	61852.8	75548.8	124270	75696.7	60745.6	62868.8	87118.8	87492	74798.8	78412.8	75086.8	69326.8	78016.3	199260	298874	369269	251190	93720.8	515469	845146	540836	863172	717632	499515	169090	517208	425988	375372	514659	313697	791208	541146	293904
49200	44711.3	116049	69680.4	95751.2	88347.5	50618	69349.6	60167.6	70725	116870	70648.8	56810.4	62305	81272.8	82535.2	69180.4	74484.4	70432.1	65312.8	73872.8	197743	301236	374665	253609	94219.2	523911	862908	543525	878369	731850	499359	170825	530843	428465	380117	516746	310968	793290	547639	297837
50400	42009.2	111658	65664.8	89687.6	82247.6	48279.6	65832.9	57780	66028	110567	66447.5	53505.2	60370.8	76919.2	77880.8	64389.6	70989.6	65391.2	61947.6	70175.8	197260	302946	375931	256208	94993.6	528898	872140	544255	895645	741354	497377	170624	545790	429395	382798	535529	306311	800308	553572	301922
51600	40022.8	107714	61074.8	83755.8	76654.4	46937.2	62238.8	55065.4	62458.8	104438	62894.8	50114.2	58424.8	72154	72980.8	60083.2	67296.8	61647.6	60476	65757.2	194199	304251	377071	257276	94600.4	529801	873898	542063	912848	751784	492615	168398	561163	434439	384958	538214	302319	798457	560010	304438
52800	37354.8	103346	57467.5	77787.6	71452.4	45219.6	58749.6	53243.2	59256	99187.6	59705.2	46935.6	55258.4	67889.6	67455.6	55770.8	65011.2	56956.4	57514.6	62187.2	193574	305169	376630	256528	95351.2	529304	874144	539792	921540	758799	488513	166427	573427	439426	387086	540942	298235	799261	562017	303195
54000	35522.1	97874	53818.4	72750.4	67280.8	43860	57016.8	50634	56261.7	93197.2	56568.4	44033.6	52432.5	63474.4	62494	52098.4	61256.3	53423.2	53661.6	58449.6	191062	305057	376647	257693	95494.8	531026	873918	536650	925469	763906	482944	163336	582033	440940	386786	544909	293510	797567	561682	303255
55200	33660.8	91687.2	51063.3	68100.8	63108.4	42244	55623.8	48609.6	54353.6	88284.8	53987.9	41395.2	50592.8	60328	58342.8	48913.3	58307.2	48837.6	50739.6	55402.8	188772	303995	377607	257738	94936	531130	875689	534606	927826	769620	476115	160968	585873	440975	386208	546256	291750	796503	557844	301377
56400	32584.6	87943.6	48235.6	64128.4	59677.9	41138.4	52870	46366.4	52271.2	84288.3	51760	39405.6	49004.8	58130.4	55505	46429.6	54516	45887.1	48534.4	52187.6	185136	302727	381239	255932	95163.3	528818	872875	533109	924355	773995	471388	158955	593528	441362	383236	545648	287365	796033	555106	299122
57600	31576	85334.6	46066.4	60362.8	56605.6	39755.8	49579.2	44276.8	50515	81601.2	49853.6	37939.2	48489.6	55913.6	52752.9	44206.8	52587.6	42284.8	45841.7	49403.2	183138	301274	384690	253832	94410.4	524730	870850	529716	923506	768168	467596	157885	600520	438138	382089	546889	284158	791110	549793	298324
58800	31180.8	83174.8	44555.6	57456.4	53893.8	38998	46264.4	42487.6	49345	78138.8	48029.2	37366	48353.2	53774.6	49786.4	42809.2	49778.8	39957.2	42905.4	47339.6	179956	298274	387364	252150	94558.4	520822	867829	527103	927876	765844	466122	156284	605185	435205	380874	545008	281026	796095	544089	296614
60000	30878.8	79725.6	43057.6	54526.4	52167.5	38172	44522.8	40753.6	48437.9	74678.4	47064	36848.8	47586.4	51919.6	47516.4	41743.6	47204.4	37057.9	41039.6	44895.6	177388	295124	384911	250958	94278	518430	865388	521571	932518	768611	464158	153648	610498	433806	376957	544871	279324	799936	541003	296130
61200	30822	75683.2	42069.6	52218	50204.4	38572.4	42822.8	39298.4	48262.1	71636	46208.8	37197.2	46697.5	51657.2	46027.6	41480.4	45222.9	35370.8	40349.6	43558	174665	294516	381649	249102	94386	512112	861344	520438	943640	764854	462891	151933	615363	432889	374625	534204	275113	793600	539397	294180
62400	31256.8	74008.8	41780.4	50726.7	49247.2	38392.4	41804	37541.3	48846.4	69073.2	45807.2	37456.7	46872.8	51460.8	44830.4	41949.2	44977.6	33494.8	40088.4	42057.9	174362	292076	380145	246218	93702	506150	856730	517398	947662	752249	461106	151086	618998	430555	372142	545499	273659	794220	535043	291532
63600	32208.8	73995.2	41903.2	50340.4	48895.4	40209.6	40788.8	36515.2	50021.2	68010	47012	38999.2	46563.2	52692.1	44217.6	42797.6	44133.6	32706.7	40502.4	41151.6	171300	289085	380214	243839	92542	502603	851176	514606	942030	742047	459634	149448	620769	429164	370495	550364	272023	785931	530741	287719
64800	34074	75528	42915.2	50253.2	48955.8	42613.2	40521.6	35647.6	52266	68193.6	48629.6	41286.4	47519.6	54414.8	44378	44855.2	43541.6	31714.2	41804	40558.8	169330	284792	378782	240508	92017.6	495645	842481	511066	931972	733806	458166	147920	618554	427172	366610	548456	268773	777306	526332	285014
66000	36443.8	77585.6	44820.4	50892.4	50441.7	45253.6	40948.8	35472.4	56044.4	69318.4	52182	44848.4	48685.4	58520.4	44852.4	47694.4	44038	31702.4	45494.8	40913.2	166693	282630	375317	236905	90886.8	489275	834004	505709	925720	722556	453572	146180	616264	424013	363933	546056	266688	767871	523671	281211
67200	42780.4	79264.8	48203.3	52790	53180.4	48150.8	42084	35407.9	61521.2	72094.8	57202.4	50025	51206	64430.8	46342	52665.6	45244.2	31814	50043.2	41419.6	165426	277476	371904	233510	89003.8	479505	821623	501546	912765	707004	449678	142842	612614	417116	359584	543343	263352	752406	516811	276617
68400	49949.2	82985.6	52708.4	55615.4	57174.4	54040.8	45041.2	36357.5	70144.4	76317.6	64440	57105	55278.8	72666	48971.6	58811.2	47653.6	33293.6	56790	43625	162824	273072	366406	229161	86758.8	469732	807848	492874	897003	696122	444398	139880	604610	407254	354590	539008	259806	744825	510922	271612
69600	57560.8	90142	59423.8	60749.2	62980	60780.4	49079.6	38479.6	81456.4	83549.6	74214	67148.8	61604.6	85146.4	52608.8	68067.2	51420	34352.8	66022.4	46819.2	160375	267665	358709	225309	84815.8	458084	792711	482724	884385	682193	437053	135997	592743	394982	347836	532124	254869	720797	504465	266263
70800	66101.2	100964	67990.8	67414	70755.6	70745.6	54969.6	41381.2	96858.8	94840	87494.2	79890.4	69610.8	99948.4	58140	80615.8	57548.4	37261.6	78093.6	51065.8	155286	263349	350143	219506	83264.4	445584	771828	468930	864757	671234	429986	133059	582077	381918	342052	522773	251482	701134	493588	260270
72000	79267.1	115156	79575.2	77137.6	81292.1	82576.8	63078.4	45508.4	115875	108351	104832	96136	81083.2	119053	64630.8	96086	65929.2	40471.7	92810	57251.2	151292	255444	340849	212518	81136.8	432834	749878	455534	844141	653870	418412	128898	570019	369602	333150	510683	247426	682649	482084	253956
73200	96839.2	132154	95189.6	89916.4	96007.1	97628	73097.6	51125.2	140542	126121	127002	116593	95638.4	142648	73776	116646	77757.6	45733.8	111078	65520.8	147413	247445	330731	205649	78574.8	419542	727785	438963	822616	634108	406785	123884	550972	356556	325004	496532	241743	657514	468157	247459
74400	118392	152663	114251	105647	114340	113720	86097.2	57828.4	171776	148081	153600	140552	115187	171295	85042.4	142909	92566.7	51895.2	135192	75934.8	144318	239508	323045	198119	76500.8	406766	704541	424108	797249	613808	395337	118308	531387	345099	314761	481322	237425	630430	452402	239497
75600	146547	177173	138860	125114	138307	132375	102444	67119.2	209484	174709	186429	169865	139781	205964	98359.6	173349	111247	60294.2	164216	88664.8	137345	231832	314958	190472	73777.6	392338	681506	407436	777684	591513	384514	114897	508597	331116	303088	463290	231499	609596	435518	232000
76800	178920	206487	168231	148069	166861	152732	120777	77764.4	254683	205634	224858	203741	168965	246568	114256	210550	133527	68815	199052	103629	131801	222765	306435	182326	70865	378391	656423	391094	750472	570381	369880	109603	487184	318697	291119	448026	224575	587182	418702	223958
78000	216614	240496	204318	173463	199789	173368	142245	90566.8	306340	242263	267934	244670	204332	293704	131923	254019	161030	79946.8	239159	122276	129050	214679	297451	173883	68949.2	362353	630240	373157	725441	549436	355138	104692	464858	308880	279229	431419	216229	562808	401765	216721
79200	259852	278718	244300	201706	239324	194273	166620	104762	366513	284315	318688	287714	245555	346605	152718	301581	192148	92783.8	284242	143769	124492	205501	288340	166920	66004.2	345909	603706	356882	706460	527884	338139	99921.6	441552	297567	267137	414146	208632	539198	386208	208703
80400	306103	319099	291459	234271	283662	217318	193032	121973	430854	328492	372655	335456	294489	405378	174264	355750	227441	106776	334812	167738	119088	195888	278637	159382	63346.8	330307	576996	339661	677721	505325	319760	94634.4	421125	286590	256004	398029	201818	516528	368203	201816
81600	355712	361036	342535	269368	332434	239215	220929	139836	500104	377252	431720	383017	350082	467706	197640	411864	267500	121756	386920	194800	113516	187765	266360	153191	60706.4	314688	549331	322130	646829	484694	303923	89994.6	401065	275554	245226	379952	193150	490679	351337	192828
82800	410189	403975	398767	306321	383524	259158	254772	159372	574352	428051	492657	433434	410544	532863	219988	470635	308739	138102	441959	223898	108683	179327	254476	145538	58038.4	298470	520903	305242	617686	465210	289279	85699.2	380114	263114	233855	362324	185036	467655	336475	185464
84000	465810	447358	458670	348044	437806	277548	287216	177998	654270	481260	555463	482052	474452	599711	242899	532595	352954	153265	499688	253611	104387	171090	242587	139878	56130.8	282955	496138	288758	590578	444294	275198	81206	361808	250738	224500	346818	175776	445593	321239	178229
85200	523470	490650	520086	386488	493754	293190	319951	197797	739430	537962	621331	534413	538706	668792	266309	593022	399054	169938	557648	285957	100385	163033	232676	133510	53657.2	269869	472281	273195	564832	425705	260116	77022.9	342076	240776	214115	333250	168298	423378	308069	171229
86400	577443	528285	580301	420662	550036	308257	349004	217156	824450	595380	684825	584162	604775	735431	288763	650796	443663	183899	615428	320467	95879.2	155438	223985	127202	51560.4	257699	450922	260038	541060	407740	247038	72598	324769	231965	203493	318661	161412	403392	295323	164813
87600	629280	563032	628702	452251	603643	317959	378065	236548	904051	648861	745188	635441	670384	802232	309812	704367	488194	198520	668296	351216	90318.8	148728	216317	121703	49365.6	246665	431319	246264	516832	392227	234848	69377.6	309332	223243	193711	304904	155710	382993	285453	157911
88800	680105	597000	681322	481018	654158	325586	404101	253898	977226	700944	800866	681668	733919	854290	327767	747951	529518	209412	713534	380395	86162.4	142543	207735	116678	48117.6	236728	412574	234558	495923	377452	221818	65805.2	294173	214089	184900	291420	147918	364908	273699	151414
90000	725871	625248	729128	503038	703787	330968	427118	269673	1045450	740360	851497	723820	791549	897031	343183	787909	566377	220593	752769	408698	82069.6	136925	200205	111325	46218.8	226960	394894	222660	475147	363991	209805	62712.5	279609	206844	174947	279520	141606	347674	262675	145457
91200	765696	646306	765950	522038	742913	330023	447280	282586	1103250	773027	894650	756129	850445	936949	353871	815242	599292	228149	789593	431405	79574	131146	191425	106668	45150.8	217887	380260	213162	456094	351614	198623	59852	266805	199846	166497	267797	135985	332364	252136	139332
92400	796516	660530	792551	538985	771275	330589	461890	292306	1151250	797384	932397	779145	899531	968445	367207	835898	628642	235510	814032	451654	77708.8	125242	183988	102633	43300	209986	366781	203987	441427	339314	188610	57242.4	254092	192032	157980	257110	131805	319627	243694	133338
93600	820447	669619	818043	553849	793192	326808	473210	299255	1185910	815467	957681	791566	935172	995463	376305	845341	651892	239354	828820	468941	74752.4	120978	176663	98838.8	41497.6	202682	353950	195533	426248	327233	178725	55056.8	243207	185420	150724	248877	125857	306033	235708	128383
94800	835756	668985	837280	562844	806826	319036	479554	304989	1208150	826938	979165	794561	964516	1011540	378394	847927	668908	244927	837750	482170	71861.2	117152	169850	96162.1	39576.4	195283	342210	187458	411872	317514	171535	53325.2	233528	179393	144659	240762	120806	294780	228140	122768
96000	846050	663152	847702	567711	817414	309556	483536	308195	1216730	827566	989700	787651	980397	1019790	374360	846832	677305	244010	840422	490673	69179.6	114150	164278	93208.4	38218.4	188979	333191	180001	400830	308542	165468	51445.2	225553	174562	139118	234133	116289	282836	221307	118876
97200	848857	651792	855268	569427	821123	302407	482875	308207	1211410	824283	990591	773384	987306	1016700	372741	840548	680084	243083	836764	494253	67028	111035	158718	90574.4	37068.4	183808	323957	173986	389285	298798	159152	49325.2	219434	170170	134789	229084	113184	272152	215227	114336
98400	844649	636486	853644	564657	815810	293550	480913	306663	1198870	814792	987694	759575	985229	1003010	365704	825867	677288	237597	825968	491018	65986	108367	154982	88272.4	36129.2	178586	317367	169462	382420	292801	154238	47710.8	214587	166875	130889	223430	110639	264011	210487	111152
99600	835112	616058	840492	555538	798551	281818	472410	301977	1169740	795711	972368	740502	975769	977329	358591	810345	666555	232554	813506	484906	66084.8	105574	151634	87360.4	35667.1	174210	312796	165714	372784	286646	150952	46359.6	210105	163797	127678	219921	108318	257449	206978	108164
100800	819292	596030	818613	541931	769811	271158	461968	296593	1130440	770030	956688	719308	959872	946543	351130	775976	648751	223712	787843	473970	66460	103337	148463	85868	35088.8	170603	311077	162528	367325	282726	148565	45777.2	206666	163316	125968	215372	106192	251393	204464	105230
102000	801560	575307	791377	527270	739221	259055	451693	287633	1089740	742144	933854	695533	936959	907823	341808	739182	626958	215866	768432	462276	66785.6	102185	145841	85108	34590.4	168276	310275	159967	363597	277938	148818	46001.6	204169	162972	123976	212724	106042	245809	200670	103482
103200	774944	552622	761989	509166	701275	244440	437860	278665	1041460	709797	908292	664814	912000	866115	332481	699102	602142	207105	736917	444458	65830.4	101910	143958	84561.6	34799.2	165983	312355	158413	361845	275616	147757	46762	203205	163511	124350	212704	105640	243100	200677	101853
104400	738522	529874	731318	488850	662615	233083	416312	268339	984789	676221	877418	628584	879918	821055	321580	657242	573643	200455	692637	426474	66188	102749	143134	84822.8	35003.6	163336	314956	158800	364222	274606	147771	47866.3	203828	165406	125800	214111	105968	240528	199588	100216
105600	695676	503359	699676	468384	618926	220030	393229	257941	923154	638618	840124	589016	847937	773606	306264	617726	542845	191830	661651	408318	68304.8	104098	142638	86280.4	36069.2	161843	320340	159260	367582	275901	150270	48610.8	205870	168090	128252	217717	107699	239831	201828	99436
106800	649178	478536	667021	448472	577572	209774	368101	245800	860955	600387	802548	548931	795466	724562	289064	576741	512989	183038	612536	389433	71262.9	105336	143487	88174	37442	162596	325276	162214	372658	277163	155124	49786.8	209473	173037	132098	221744	110190	240856	206642	99736.8
108000	604019	450482	634408	425835	537053	197812	346073	235420	800783	563230	763794	512003	743950	675558	272770	535110	481409	173969	567777	367889	75926.8	107715	145135	91220.8	39055.6	163474	335182	167054	385228	281709	160656	51261.2	214319	177730	136443	226804	114060	244630	211579	100218
109200	561139	420992	599239	403846	499310	188703	325011	222477	741023	527583	719900	477336	695050	630174	258392	492858	451758	165964	524370	347711	82630.4	111392	149054	95027.6	40812.4	165754	347589	173518	395705	287844	169002	53257.2	221373	183961	142605	233592	119532	249028	219211	102224
110400	525168	392084	563083	380671	461196	178448	303490	212206	685190	492645	679205	444413	649888	583826	246474	461598	418452	155439	483856	325935	88415.6	114623	152528	98336	43216.4	168184	361089	178507	407723	295290	179020	55982.4	231240	191837	149100	244768	125876	255934	228624	105023
111600	488565	366282	526126	354751	428365	167965	283943	199280	628732	460894	638778	412247	604700	538496	235341	426946	384767	147142	450879	303335	92371.6	118798	158412	103293	45788.4	172636	377481	184869	431196	305827	191791	59260.8	242648	200392	157230	255288	133724	265150	241532	108272
112800	454248	340428	490187	334730	389859	158816	265977	186435	577808	429685	596771	383512	560856	497355	227090	396585	351430	139007	420396	281682	97325.6	125122	164993	109130	48990.8	178448	397658	193225	460800	322302	205819	62976	258760	212260	167117	267692	143538	278073	256796	113336
114000	419471	318751	456023	315204	354468	152216	250731	175877	528648	400509	557639	355046	520405	459802	219330	365654	319801	132501	388912	264156	105230	132894	172305	116402	52409.2	186853	423338	204102	496221	339843	221884	68673.6	277510	227279	178584	282233	155705	294577	275154	118993
115200	385854	297651	422744	297695	321100	144094	235293	166414	482452	371514	519469	326135	479553	425371	207817	336205	291154	126617	360340	246540	115672	141904	180641	125407	56557.2	196341	450209	220636	541459	360792	240505	75551.6	300244	243090	191910	300462	170118	314694	297367	126074
116400	353873	276796	394106	282913	292842	137340	219368	155755	439460	345071	483653	299718	442900	393116	195009	309246	266545	121202	334018	230291	128602	152302	191348	137281	60780	208221	480000	241365	590956	383048	262510	82417.5	326184	263263	206752	322834	186598	338528	322724	133719
117600	324247	256971	368604	266173	266380	129703	203426	147483	400704	320520	448379	274232	407765	362065	183425	284577	242687	115658	308498	214760	147690	163030	202084	147906	64609.6	221759	514834	258799	645150	406298	288952	88370.8	358155	284150	223825	347968	205550	365401	350932	141683
118800	297828	239134	345093	250783	241788	124734	188158	138757	363748	296428	415152	251125	377170	333192	172278	264024	221196	110901	285942	199234	167020	173626	214959	159104	68247.9	236346	552781	278338	706183	431062	316599	94493.6	393574	308291	242930	374396	228126	393020	384120	150238
120000	274004	221178	322953	234915	221697	116807	175395	131823	328675	277269	384728	230251	348911	306340	163990	247076	202428	105926	265442	185697	179207	184527	230365	170714	72642.8	253730	597595	299137	773176	456560	346621	100516	431344	332762	263645	401717	251737	423186	419882	161375
121200	249209	204336	300060	220120	201827	109033	162774	124007	297849	259921	356178	211474	322749	280668	156273	228850	184138	99701.6	244900	173954	182794	197272	247284	184365	76836.8	273331	644169	324754	846114	486482	378083	106456	473158	359226	284096	429929	278410	458766	459675	171908
122400	227972	190685	278403	206474	183458	103527	151742	116781	270750	242771	329679	194946	298082	260555	150097	214615	166365	94228.8	226341	161667	187533	209585	265531	198248	81193.8	296601	693579	353540	916804	519316	408439	114509	518908	387349	304712	459764	304506	493806	497471	185008
123600	208221	179366	258453	195866	166679	98455.6	141827	109880	245505	228272	305258	179600	274987	240676	143879	200606	150499	89939.2	209028	150911	198765	221027	285196	211722	85110.4	321078	740065	379628	981447	551911	436035	124459	564670	413393	325961	488870	330218	534274	534235	197047
124800	190804	169109	242082	185530	150712	93820.8	132810	103642	221750	214239	281256	163910	251863	222640	138110	188435	137586	86919.6	192907	141082	215574	231948	304120	225554	87924.8	344086	788395	400068	1040190	583199	460179	134831	611004	438495	347102	521555	356486	577441	565588	210745
126000	174845	157154	224602	176353	137085	88032.8	125736	97663.8	201958	200815	258383	149516	231092	205151	132614	177686	125885	82347.6	177121	133209	230066	245608	323076	239708	91186.8	368163	830910	417212	1095460	613740	481600	143899	657820	462153	368253	552015	381370	620082	595238	223022
127200	158289	146169	208668	167106	125708	84216.8	118494	93003.6	183240	188822	236582	138421	211995	188992	126127	166324	114221	78358.3	165204	125050	245272	257954	341901	256021	93610.4	391507	868817	434304	1146290	643510	502164	149100	703612	483353	389807	580947	405262	658588	619331	235758
128400	146232	136058	193566	157058	115605	80245.6	111110	88340	166836	176125	217683	127852	195022	175494	119519	156995	104794	74573.6	153978	118013	249623	267946	362490	269699	96020.4	414252	902217	450225	1193630	673644	521512	152941	749168	505191	414659	611808	427309	693220	639635	247684
129600	133487	125658	180118	148464	106563	77727.2	104559	83288.8	152442	164545	199188	117198	180192	162206	113262	146101	96327.2	71047.6	141513	110928	246169	276478	381310	282460	98406	434027	931256	469018	1238430	697877	538144	156184	791527	522407	439304	637739	445553	724544	660816	258148
130800	121300	117456	167948	140200	98159.6	74490.4	97637.2	79410.4	140475	153565	184074	110022	166465	151420	107642	136414	89114.8	67081.2	131458	104608	249401	285115	399187	294647	99752.4	455755	956080	485797	1279200	720303	550574	160208	827243	536953	460514	661433	463291	749329	679578	267909
132000	111554	109895	157730	131964	91501.6	70706	91835.6	75500	129603	144338	169400	102658	153600	142589	103293	128278	82060	62811.2	121286	100194	254911	293160	413593	305206	100485	473035	985041	501755	1312020	740104	562198	164073	859209	553297	478403	682465	474321	767857	694081	276137
133200	102361	103670	148349	125756	85213.6	66137.9	86546.8	71238.4	119951	137191	157853	95671.2	142465	133636	99097.1	121114	76354.4	59027.9	113567	94485.6	258808	299352	425437	314261	101148	490575	1014110	511675	1337440	759424	570108	167773	881768	568198	499538	699232	481375	783868	704522	284125
134400	94537.9	98469.2	140332	120948	80159.6	62610.8	81204.4	67780.4	111950	129972	146238	89746.4	131639	126122	95095.6	115828	71150.4	56196.4	106240	88946.4	264272	303877	436658	322244	102186	506322	1032940	518493	1357280	780026	576449	171720	903302	577760	517308	709707	485744	797937	711046	290220
135600	88017.6	94035.2	137538	118043	75636	59914	76983.6	64492.4	104595	123673	135985	84697.2	122670	118972	91634.8	109848	66472.8	54205.6	100008	84323.2	269720	309625	446642	328567	102855	518436	1044700	525540	1371110	795637	579959	175820	915585	588129	531308	715497	490962	811813	719949	295161
136800	81578.8	89637.5	131331	112768	71502.4	57516.7	73544.8	61397.6	99352.4	118134	126842	79617.2	114604	113060	86396.8	105068	62702	51695	95141.6	80243.6	265284	314520	453769	333673	102694	529414	1049480	528878	1384650	815980	582234	179050	927200	596860	542924	720208	491578	822802	721926	300994
138000	76762	86037.2	127068	108287	67743.2	55815.6	70193.6	58642.9	94052.4	113045	118295	76081.2	107405	107339	81190.8	100457	60049.2	49238.4	90622.8	76956	265442	318479	462197	339497	102940	536993	1049320	534662	1395880	835975	585433	180072	936611	603912	551985	727586	490488	832035	722802	305624
139200	72365.8	82532.4	123761	104713	64818.8	54514	67174	56585.6	90837.6	108056	111848	73346	101995	102612	77282.9	97078.4	57298.4	47689.6	86611.7	73362.8	266248	319684	465702	342100	102599	542948	1047070	537102	1400700	850109	588064	179324	939802	607050	559360	730605	492196	837342	723701	310082
140400	69092.5	79536	119999	99816.4	63137.9	54614	66092	55265.6	88155.2	104106	105547	70582.8	96564.4	98981.3	74350.4	94403.6	55062.8	46283.8	83696	69949.2	266646	322298	467128	342598	102621	548808	1043990	538945	1401100	871978	589147	178774	942873	610370	563132	730174	491882	846012	723816	313904
141600	66898.4	77752	115490	96724.6	61818.8	57010.4	64596.4	53214.8	86572.8	101499	101066	67894	92755.8	96040	72579.6	92077.5	53352.5	44905.2	81054.8	67692.5	267440	322804	469850	342875	102305	550461	1040770	540608	1398030	891244	589379	177357	944642	613468	568440	729257	492934	849867	723110	315105
142800	65956.4	76915.2	110964	93792	61467.5	60496	63099.6	51881.6	85500.8	100256	97688	66604.4	89487.5	95287.6	71100	91669.2	52458.3	43322.8	78994.8	66065.8	263564	321882	473736	341509	101060	552859	1033310	541996	1386000	883187	586222	176681	939413	614629	565785	725670	490976	851457	721996	316928
144000	64623.6	78026.4	106946	91432.1	61374	64770	62675.2	51239.6	86302.4	100026	95918.4	66367.6	87404.4	95807.9	70614.8	92907.2	52014.8	42378.3	79111.2	64700	261125	322492	473623	339493	99897.2	553976	1027950	541642	1372290	890306	583797	176990	934470	613537	562286	719986	485688	850778	717776	317757
145200	65182.5	80294	103972	91088.8	62170	69185.2	62849.6	51599.2	87710.8	101284	95323.2	67234.4	87252.9	97886	71450	94770.8	52341.7	41981.6	80449.6	64303.2	264486	320806	471728	340399	98411.2	553676	1019770	538663	1362400	891772	581660	176097	927048	611744	559522	711806	478366	849343	713006	316535
146400	66788.8	84450.4	102991	91494.8	63984.4	75354.8	63597.6	52478.8	91250	104205	96257.1	70056.4	87794.4	102556	72870.8	98937.2	53527.6	42615.2	83354.8	64742.5	261476	318141	467744	338253	97255.8	550424	1009800	535370	1350220	875325	577649	174740	915519	607105	559144	707197	475091	847382	708763	313835
147600	69706	90634	104028	93019.6	67750.8	84482.4	65356.7	53233.6	96575.2	107756	99425.8	73958	91054	108734	74511.3	104260	56302.8	43920	87586	66271.3	254431	315580	466803	335225	95691.7	545736	997314	530575	1329810	866475	573948	171372	910414	603180	553630	700660	474312	838805	702993	311704
148800	74186	98237.9	106100	95555.6	72800	95550.4	68783.2	55517.6	104721	114076	104004	79704.8	95227.6	116938	77318	112296	59690.8	45762.4	94169.6	68609.2	248455	313496	466556	331645	94632.8	541503	981681	525687	1309060	852944	568809	168474	896283	598796	545590	691560	476485	829156	693562	307710
150000	80926.7	108762	110836	100488	79862.1	109854	73876.4	58928.4	116243	123006	111823	87101.2	101928	128507	81519.2	123000	65145.2	48742.5	101931	73268	242560	309998	466064	330760	92336	536466	965711	517583	1285160	844387	557921	165594	879644	589470	542051	681656	471790	818178	682397	304629
151200	90656.4	120619	116950	107079	88878.8	126685	80719.2	63718.3	131322	135290	123537	97852.5	110694	143705	87255.2	136281	71931.2	52613.6	113756	79620.4	240402	303185	460688	327791	91102.8	527082	947905	508561	1259240	838890	543751	161883	860840	579477	531513	668446	465569	802786	666409	299551
152400	102692	136298	125636	116399	100339	145817	88983.3	70173.6	151365	150172	138105	112036	121847	164728	94782.8	152381	81336	57594	127114	87753.8	234396	295628	457342	324622	89170.8	519187	926762	497500	1234220	809559	531672	157949	839815	566071	524935	653363	461358	786058	648627	294634
153600	118921	153021	136124	128153	114244	167909	99766.4	77032.5	177496	169471	156367	129728	136240	191032	104215	173701	93621.6	64015.6	144409	98347.2	227797	286702	449575	321369	85975.8	510256	904014	484859	1206530	794445	517460	153396	816660	553110	511760	642124	449625	772237	630354	288518
154800	138292	176015	148998	143052	132287	192669	111357	85632.1	209004	192978	179796	150706	153149	223969	114947	198643	108618	72606.4	166154	110550	220286	280331	442998	315891	84216	502378	879248	470742	1172180	774121	501898	151042	789996	536950	496812	603486	432439	752108	611443	281301
156000	162219	201693	166882	162475	155090	218157	125170	95839.2	246496	219610	208488	174890	172692	261746	126656	228587	126656	82734.8	190326	125066	212066	275159	434045	310677	81873.2	491109	850121	457840	1138200	754402	486051	148466	757885	520691	483616	581881	414635	733558	592115	273819
157200	189507	230613	189492	184216	181703	243308	142277	108004	292284	249722	241941	204176	195999	304712	140253	263621	149226	93888.4	218062	143146	204775	267000	425302	305250	79432.9	478440	820770	444348	1102430	736275	469612	143566	726271	503282	467921	559238	398688	710504	573461	265630
158400	219671	261852	216180	208460	212576	271188	161646	122674	346104	284389	278361	236486	223511	352315	155084	304479	176444	106505	247385	164601	197662	258990	414897	301181	76734.4	464020	794246	429806	1064540	713420	451198	137264	692760	487798	449952	534590	382848	691130	556037	256880
159600	253691	298140	243485	237596	247594	295879	184984	139239	408164	323234	320679	272057	254224	404190	171914	351202	206849	119420	278820	192581	190036	251409	404602	292072	74455.6	450904	767984	415802	1027280	690875	432716	133026	660270	472160	432600	526354	367454	667859	537025	247398
160800	293005	333228	275444	269146	287814	314631	210517	156982	480170	365243	367721	310334	289970	459080	190924	399738	240770	132913	315848	221305	182197	244908	392687	281646	72134	438949	744506	401536	989017	667388	413424	128469	629098	455649	417881	506562	350132	645001	517401	239909
162000	336488	371838	312309	301484	331695	338952	237964	177814	561225	409628	418210	351561	331062	517454	212280	456733	278105	147686	353505	255791	175033	236489	379868	272664	69346.8	425718	717246	385556	954135	646360	394954	124444	599710	438804	404255	483126	333327	623191	499392	232194
163200	384804	412591	351955	335712	379518	357610	267229	197442	649950	458387	471838	394747	377050	577713	235177	517674	319814	164075	392428	290452	169166	228454	368336	264383	66961.7	409980	691608	372498	920358	628522	376340	119268	568477	424328	388990	459491	315580	600904	481352	224006
164400	435071	454942	393520	369281	430063	375716	298207	221012	742683	508472	525808	438445	430604	637730	257058	575401	364697	182407	432688	326598	161291	221483	357229	256118	64708.8	395240	668550	358986	888156	611972	358122	114209	538710	410463	373845	438232	300143	577611	465438	216538
165600	487402	497789	440571	404650	491252	391816	328575	244596	839102	558376	580615	483722	490090	698004	279974	635291	410978	199694	476541	367152	155582	214336	345710	247379	62962	378726	645497	346030	852979	596366	341231	110660	510607	398944	358628	420298	285830	557673	448632	209614
166800	540881	540545	489158	441090	543846	404325	359779	269632	937628	605916	633294	529176	557436	759291	300983	690476	463506	213432	520804	411362	151340	207184	335697	239546	60933.3	365317	621414	333834	823735	580524	327046	107398	486689	387633	346286	405976	276065	535192	435371	202220
168000	594990	576853	538016	478802	598650	411338	392650	295052	1040150	652048	682814	573751	631878	818006	320720	745893	517475	225705	560854	458565	146631	200268	326431	232274	59133.2	352335	600524	322095	794104	564881	313428	103596	463354	376393	330536	393500	266351	515063	421438	195596
169200	650400	612214	588849	512632	655482	415642	425728	319612	1141010	699548	732779	614712	710216	879466	338662	794400	570847	237026	599086	504488	142471	193500	318160	223678	57034.8	339515	577574	311788	767971	548939	301236	99375.2	441388	365275	316523	383284	256562	498482	411043	189324
170400	709535	642166	634848	546008	717981	414986	457061	346475	1236060	741386	778748	655946	789743	942071	355727	843821	623668	245994	646562	548431	137937	186713	309570	214967	54578.3	328103	557502	302672	743730	535515	290197	96700.4	421205	356902	302215	372379	248773	479912	400702	184044
171600	767398	669539	679146	576887	765828	413350	487804	370010	1320980	779778	820116	693541	868831	996188	369998	882779	670908	256257	687061	591098	135019	181537	301560	208076	53218.8	317374	539319	293523	722531	523033	280086	94147.2	402773	348030	290808	362198	239373	462959	390876	179361
172800	825586	694794	718705	604169	816423	410234	512149	393030	1401490	814780	856383	727112	950786	1043300	384281	911073	713753	263696	721389	628322	132205	176774	293125	201301	51779.6	306608	524491	284489	704438	510213	271502	91751.2	386938	341324	281106	353578	230560	446193	382048	174628
174000	877486	716620	755884	629036	851962	407510	531948	411204	1468200	840464	887682	751888	1032950	1084980	393298	933497	755537	268911	749940	659666	129364	172598	285577	196116	51068	297603	513172	277033	689384	501736	264702	89678.4	371996	334275	270421	354676	223790	429516	375486	170296
175200	930463	730803	788921	652391	885227	402987	550218	429308	1524170	860889	911714	772824	1103840	1113440	402187	956716	791644	272577	780273	686620	126888	169395	278736	190099	50238.8	288527	503955	270395	674030	492244	258860	86993.2	359817	328026	261743	348815	216784	416768	368812	166363
176400	975238	737696	815351	674445	916348	396472	566462	443361	1556320	875588	930388	788435	1172390	1135500	409936	959937	825885	272861	809120	707387	125066	166512	272958	185043	49500	281560	494189	264594	659432	481172	253240	86064	349603	321087	252662	346074	213106	407097	363721	162202
177600	1017000	742242	834822	692627	940051	385117	579578	456340	1596510	891105	946426	800198	1238480	1148080	411704	954519	852335	271010	837208	723528	122949	162936	267963	180151	49094	274887	485217	260770	647004	474125	249770	84967.6	341056	315600	245931	339846	208699	396903	359861	159047
178800	1049610	737346	845504	701950	954900	373998	588756	464804	1615410	900014	956038	807463	1293520	1154020	411231	952037	870509	267076	862378	730715	123371	159276	263674	176464	47985	268999	477794	255806	639594	465766	247496	83711.2	332809	311565	238972	336191	205599	388748	358777	156224
180000	1076710	721612	847548	703428	958837	361611	591963	466268	1624170	909644	956980	810273	1342160	1151720	412184	939478	879952	261250	870583	728591	122652	156218	259447	173283	47065.2	263760	472527	251867	629143	458530	245812	82728.4	326380	308795	233884	331358	202906	379436	356077	152714
181200	1096190	717725	843432	702236	948931	350128	583146	466696	1623180	915662	953608	807603	1377620	1142380	411414	917999	882108	256074	870980	718938	123207	154402	255738	170570	46659.2	260051	468339	248296	621036	452750	244568	82176	321879	306575	231075	329146	202052	372894	353067	149558
182400	1109700	708506	836312	699316	927934	336344	576105	462032	1611750	913508	951766	801842	1394320	1129570	407743	889110	879173	253452	865358	699399	123387	153488	252809	169895	46940	255065	467087	246318	618274	448583	244335	82377.1	318181	306196	227693	326299	201292	366423	352828	146758
183600	1111190	693364	827587	696728	902275	327303	566111	457841	1563450	901244	947473	790253	1396490	1109980	400695	858638	870882	247810	854132	679404	125243	153081	250539	169034	47442	250826	467921	244795	614416	447651	244754	82868.8	314250	305378	227306	326010	201563	361978	353170	144557
184800	1109170	679308	815955	690452	874304	314840	549219	445259	1501170	884414	944805	776786	1385270	1081240	393560	823884	857594	243546	836588	660289	128122	152996	248117	169250	47718.8	247459	468614	244733	613623	446358	246918	83387.6	312656	305983	225676	326549	203969	358956	353570	141925
186000	1097680	658340	803290	683638	839575	301763	531170	432886	1430310	859071	938969	759605	1365320	1047060	385394	790669	834563	237824	810801	636358	130252	154114	247095	171142	48453.3	243388	471324	246245	615154	444273	252571	84747.2	312938	307518	225715	328091	208006	356591	355306	140675
187200	1078530	631929	786868	673213	802261	284488	516028	417630	1375040	832226	934285	739003	1334900	1011930	374228	756896	806342	229978	777809	614280	133597	154957	246618	172940	49976.8	243860	480388	248888	614615	442924	258855	86129.6	314094	312115	226357	330648	213773	354775	359203	139055
188400	1054040	606980	769109	656947	761222	271203	502773	401947	1309920	805602	923232	716776	1299780	974533	365129	723514	771333	219611	747319	586635	137081	156333	246066	174971	51358.4	243835	487270	253480	623996	443540	268801	88433.2	318210	318270	228705	335134	219142	356010	364459	137086
189600	1023900	578282	746480	638128	720201	257569	487023	384183	1250200	782211	908413	693883	1259770	944532	357602	688560	737059	210329	714382	557124	142849	156816	247403	178533	53354.4	244798	497118	258560	629753	447924	279831	91747.6	324578	325659	232836	339272	225972	357217	369050	136147
190800	990667	552810	725148	626362	677174	249269	469379	367253	1192390	757624	891711	671640	1212670	894365	349650	656018	699933	200280	684533	527482	149901	159032	248432	182647	55697.9	246575	510451	264872	640588	455500	291698	95078	331268	333715	238418	345076	233480	360910	375994	136584
192000	953233	528661	702811	602392	629484	239639	449772	348844	1131330	733590	869939	646104	1160410	854434	339568	628504	662593	194588	655845	500064	159101	163682	251042	187700	58615.2	248391	526093	271383	651448	464876	304889	98347.1	341041	342503	245954	354550	243600	365376	386607	137305
193200	911825	505746	683001	579349	588644	232297	431319	331553	1064660	709993	844615	622534	1107890	816649	329797	593752	626294	190584	628514	474084	168902	170253	253803	194131	62499.6	251677	542218	280819	665193	475983	320940	101911	354857	354415	255270	365364	254390	371606	399310	138935
194400	869500	483904	662350	555770	551245	218737	411130	313698	1000250	685766	823401	597943	1053490	777095	318426	563758	588913	185319	600594	448252	180589	179428	257111	200838	65250	255946	563866	292656	681243	492659	341384	106357	371471	369223	266706	378794	269009	380495	414129	140296
195600	826978	459494	641788	530834	516999	205902	389302	296504	938020	657049	798419	574846	1000830	741216	306754	540631	553479	179654	572338	424936	193040	187557	262561	208618	68675.6	261150	584457	306033	699649	506871	365943	111256	391430	385693	278418	395456	286306	391952	432190	142984
196800	787627	437909	619914	507760	483778	193800	370514	281039	881920	628702	774320	549621	950520	701970	297280	520253	518161	173363	542088	402587	206026	195144	268012	218040	71886.4	267843	607409	320320	718622	526501	394417	116571	415872	404640	293228	412464	307556	406418	453453	145669
198000	747530	416319	599222	486920	452344	186361	354550	265573	829309	603828	746243	524138	899666	666655	287785	499460	485184	165043	508831	382298	221797	202452	275136	228443	75921.6	274350	634828	334519	743765	548102	430421	122409	440892	426910	309580	435320	330004	422712	477671	149956
199200	710811	395030	574922	468298	421819	180337	337345	252296	779819	581978	719056	501950	849930	631994	280001	478036	452543	157582	477423	363406	237084	208474	283552	238850	79468.8	283560	664479	349866	769199	572150	468338	130394	470348	449689	327464	460572	354812	443131	505185	155584
200400	676286	374478	552130	452766	394063	178521	321170	238013	733384	562210	689873	483779	803493	599798	271295	454724	424446	152326	451822	344045	251068	216518	292339	252997	83789.6	293506	694360	366397	795864	599720	501149	137072	500730	473800	348018	485482	379260	465040	533880	161856
201600	640736	359417	525959	435800	373432	175109	305205	225992	689453	540765	659033	463811	758222	568047	260690	432574	397167	148452	427963	328170	267243	227400	302711	268401	87596	306976	725924	384538	827954	630241	528535	144468	532986	499993	371254	514086	405093	491242	562783	168322
202800	606100	342950	504610	417928	349908	163720	288766	215074	647252	517840	626398	441600	714436	538332	249904	412048	370774	144833	405397	310880	283766	241871	315994	286499	91408.8	320896	758812	403572	860645	661478	548173	152052	564333	528055	394456	547093	434809	520229	592900	176130
204000	573968	325770	484902	400488	327975	151357	274196	202500	607846	494036	596614	420727	674021	509847	240967	395346	347797	141450	386114	296153	299474	255586	330493	306229	95652.9	337869	792919	420437	894050	692426	570821	159350	597982	558903	421036	581420	467783	549915	622371	184835
205200	543015	309803	465737	380493	307898	142155	261495	192409	570851	470234	570656	399863	635699	482918	231953	380563	326732	137199	365852	281142	311490	265889	346503	323568	98375.4	354216	826392	441157	927834	722735	598198	166496	634674	589346	447258	619257	500884	581608	651310	193498
206400	513760	296227	445689	362724	289040	136032	250640	182488	536036	449726	543084	381520	601242	457725	227972	365447	306904	131717	344546	267261	325874	271974	362483	344113	101120	370727	861938	458595	961344	751847	627999	174747	666938	620292	481185	654882	531584	609042	675662	202772
207600	485646	282418	426516	345720	273412	132632	239437	173761	502245	429927	516829	362871	565916	435094	225341	349878	288815	125038	325379	254454	337218	278182	380472	366450	103266	387848	893049	479149	994110	779014	659126	182533	700063	648774	508053	689420	559671	638654	698729	210692
208800	458226	269431	409531	329057	257487	132906	228364	164848	471436	412786	492011	345904	532968	414029	211703	336559	270808	118460	307066	240414	349503	286948	399946	385438	105955	405553	923258	497439	1027120	805701	690299	189886	734140	678413	539092	722410	583353	667802	720157	219814
210000	433999	255891	390583	313659	244234	129625	219816	156041	441364	394012	467334	329064	500550	394202	198742	322194	252900	112424	289983	228398	358877	295429	419508	400632	107519	422698	949786	516704	1058490	829621	712172	196111	764846	705859	566515	755294	601833	694527	739595	226816
211200	410442	244277	372594	298264	232272	117145	211779	148170	415870	377779	443975	313026	469067	374284	189416	308900	236820	108275	275246	216273	368603	304362	441450	414863	110018	442314	970862	532653	1089250	846341	722235	203309	792089	728881	595196	784956	620115	720070	756817	234826
212400	387066	232205	355408	284168	222863	108296	203344	140463	389749	363504	419550	297641	441146	357401	181876	295650	222110	103578	260605	205682	376482	310831	461070	432468	111280	462338	991487	546024	1122170	861108	725708	210218	815477	748354	617107	808183	634061	747411	771836	240838
213600	364943	221772	337611	271466	212991	102982	195419	133053	365734	350565	396281	284325	414682	338795	174430	282842	207845	98701.6	247937	194776	386008	315058	480983	452402	112173	479998	1008180	558932	1152840	876670	725475	214529	838060	764567	639471	829306	642050	774139	782191	247592
214800	342804	211708	321244	257034	204687	99380.8	188235	125530	342730	333873	375238	268179	390662	321935	167705	271054	195088	94176	236820	185540	391015	319953	496754	471941	112950	497032	1024970	567248	1179550	893428	729913	220917	855420	780843	663994	846139	649952	797692	797614	253012
216000	322663	201772	355052	243304	196678	96741.2	180187	119676	322997	314860	354662	252709	365618	306940	160051	257808	183334	89832.4	226790	176255	402239	324761	510465	488748	114295	511954	1038710	574789	1203240	905383	736610	226128	867828	792227	691695	861552	654793	818042	804925	257266
217200	302615	191362	349206	230510	189618	97864.6	172549	112870	303613	296886	334833	239322	343972	293385	152228	245150	172750	85513.2	217004	167421	410454	332532	525095	500774	114391	524640	1046360	579100	1220490	918369	742575	230016	880461	798277	712788	874646	660896	833152	812606	259563
218400	284100	183617	330798	220096	181556	93063.3	165118	107794	286989	280107	319167	226318	324030	281534	145715	233159	163291	81964.4	207926	159896	409387	336960	535888	509696	114279	535301	1049520	587157	1235930	927706	748629	232905	896810	813329	730932	887619	665526	845133	821434	262107
219600	268997	176078	320328	209499	174395	87584.8	158234	103109	271113	268088	304106	216070	308480	270532	140675	222438	154233	77481.2	200904	152480	406101	337662	547326	519295	114300	546776	1053480	592308	1248050	932222	752466	231151	903750	819253	738723	895696	666035	861189	825712	264251
220800	254854	168713	308445	200953	167348	85876	152481	99082.5	257152	258710	289484	204886	292695	260758	135571	213130	146763	74220.4	193481	145514	406203	335300	555409	526225	113798	555554	1053790	595419	1256060	936083	751143	234339	906051	830279	749324	902107	659023	867535	828964	267398
222000	243458	163162	294095	193916	161954	86687.2	147579	95293.8	244002	250278	275938	196464	282117	252402	131942	205189	139225	71845	187293	139383	410828	335304	562233	531858	114288	559022	1051980	601912	1260620	940801	746386	234702	910049	826251	760782	906122	652541	870390	830337	269977
223200	233488	158614	279705	187876	159076	91289.2	141854	92236.8	234163	243178	263686	189518	273265	245786	128981	200818	133239	70457.1	182684	134020	415321	335639	565976	538564	113743	566099	1050810	611327	1264160	940098	740390	237567	907140	821086	776567	908349	647441	875563	827483	271418
224400	223728	156039	264782	183933	158545	97350.4	137348	89662	224630	235534	251849	182936	264639	240710	126529	195827	127947	68900	179421	129169	412977	337806	567303	547088	112408	568901	1046030	613029	1263240	941019	734196	240646	901123	818252	794750	910192	642307	877357	825504	272985
225600	215042	154585	252310	181542	156225	102523	134009	87443.6	217221	227828	244246	178464	258894	237023	124626	190992	124112	68976	177139	126005	408380	340678	569375	547771	112284	570891	1039070	614804	1262570	942323	726495	240231	893204	812306	801906	910421	637395	878416	823063	272430
226800	208503	155113	242268	180891	155887	110878	131841	85724.6	212893	222261	237619	175300	254095	234890	123104	190356	121819	69370.4	176977	124050	403582	341207	572310	543404	110549	569523	1027480	617678	1258170	939538	716986	239492	883585	806443	794867	906660	633398	878646	817634	272236
228000	203764	156686	234880	183324	159364	121631	131705	85410.8	211978	220540	234477	174559	254972	236722	122882	192222	120494	69406.4	177357	122301	399450	338162	574575	544879	109189	569445	1016330	616822	1250490	934131	704868	238533	873949	801181	788123	904772	625458	877895	811654	271894
229200	202044	160754	231170	188622	163086	137252	133432	86599.6	213437	223415	231624	175622	257988	241706	123659	196407	122046	70786.7	179439	123315	393213	334613	574314	542473	108151	571458	1004570	616199	1243670	925700	694724	237329	859417	789918	785916	898077	615566	875186	802063	271275
230400	203340	166924	229964	197011	169792	155895	135160	88790.8	218763	230583	231794	180204	260508	250550	126416	203923	124844	72387.2	183493	125300	384294	331275	575059	535403	106441	569479	987453	612880	1232230	916509	681814	234786	846003	778419	778526	888231	607857	872712	791333	269874
231600	206428	175869	230335	208408	180409	175736	138778	91884.2	227365	240556	233677	187164	266414	263316	131900	216285	130545	76364.4	189684	129220	375239	326452	574664	529565	104873	566449	972761	610378	1219790	908582	662447	233378	828730	763303	773216	891521	593984	865483	782162	267908
232800	213303	187646	231670	223572	193877	199178	143199	96537.2	240257	252784	239502	196138	275095	282601	139111	232264	137930	82557.6	197720	134301	369930	323666	569673	523420	103194	561124	955217	608768	1207390	898597	644376	231028	808168	742654	768814	887048	576721	858533	771648	263442
234000	221678	202437	235362	241916	211543	223374	150496	103572	258592	265077	247639	209967	286638	306846	147335	251566	149317	89162.5	208116	141822	363048	322190	566964	515684	101822	558204	936758	602112	1194950	887491	630445	228505	788322	730622	754273	877433	559701	852061	759894	259836
235200	234186	220486	240402	264064	233627	251379	160972	112472	282842	279764	261524	225053	299462	336431	158728	276478	163989	96913.2	222257	152340	354277	316720	563546	506816	100226	551714	917817	593198	1180420	871821	612272	224992	769948	717197	742846	864193	547685	839022	749811	255221
236400	249176	241542	247991	291364	259610	280854	173004	122193	313871	296795	274953	243577	315083	370811	171273	303856	182118	106932	236992	165733	342889	313367	557773	497826	97462.8	543688	894732	580896	1165950	856839	591241	218756	752503	703952	722427	847556	531972	826022	735498	250744
237600	267807	265846	259585	321763	288296	310512	188856	134248	354404	321521	294735	266054	331614	407705	185125	337996	205156	118065	256522	182177	332886	307646	551333	492134	95697.2	532750	870736	570675	1146030	836073	572957	213132	729724	690914	708842	825863	516495	816408	722245	244546
238800	291499	292476	276245	356391	320598	340583	205700	148691	402682	349104	319910	291622	352085	450064	200158	375451	229955	128892	276743	201847	322968	302069	544798	479431	93477.6	524585	848106	557351	1130550	821053	554494	208682	708369	672743	688975	802306	500555	803743	710343	240521
240000	319124	321190	297787	392829	359568	375267	225096	164637	460564	383677	350660	322347	376643	496892	219573	416238	260552	141476	301834	223062	312318	294272	537404	464504	91096.8	513122	828031	545585	1113150	806293	537185	202078	685276	656069	671460	778559	481677	790970	695754	234899
241200	349467	354089	324876	430965	403628	410459	246015	183384	525983	419274	382776	357363	404190	545587	240636	461368	293557	155939	330191	249376	301789	289158	530400	450056	88728.8	502843	806124	532144	1091480	788650	520319	196772	665180	634795	650433	755185	465058	774258	685224	228923
242400	383205	388386	358638	472943	451281	442712	269609	202956	603740	452215	420068	395326	434135	595009	263171	511689	333675	170445	363968	281391	293188	283820	521138	436149	86888.3	490698	786639	520496	1073250	773193	507276	191046	644584	618144	627800	731825	447587	757183	673182	223844
243600	420385	424592	396522	515282	501600	474308	295126	225875	688492	486821	461545	435825	466128	653293	285327	561444	377288	185752	399856	315530	284386	278730	509837	422686	84206	479588	764675	507710	1053010	756619	491665	185960	621378	600470	605743	709624	430243	738804	660011	218782
244800	460843	460477	440100	560140	557932	494729	323407	249523	784217	525378	504495	479642	505965	711122	310796	612062	427540	200392	440126	353744	276950	272242	499539	408583	82259.2	468517	740961	494342	1029370	741342	479118	180146	599088	583814	584015	686137	416228	721362	649021	213801
246000	503700	499930	488123	605381	618186	513435	349420	274225	883816	560866	550293	523595	547803	766630	333322	665662	483445	214427	483506	400213	268739	268407	487370	394294	79744	457106	718422	482884	1009840	724706	467444	175640	578467	567614	560966	664895	402646	705461	637492	208782
247200	547196	535444	543137	650154	683663	528942	379192	303840	994152	598598	596470	568855	600592	821980	356301	715089	542600	229146	530995	447382	259860	261381	474778	377698	77603.6	444080	700486	469106	988853	709304	456658	170427	559378	552982	540447	645588	389717	687448	627845	202399
248400	592547	570354	601289	695445	748211	544977	415560	335048	1109980	636761	641776	611667	656791	884624	378392	774849	604366	243366	578891	503462	252673	255990	464960	360693	75683.2	433638	682698	455192	972682	694169	446849	164698	540070	538841	516214	628390	377357	670418	616328	198333
249600	640443	605982	659286	737615	814970	563592	443917	368624	1231010	675269	687335	655286	721083	950223	402861	817715	669345	256153	629018	561329	244870	250230	453295	343720	74170.4	421484	664491	443147	957458	681060	438467	160212	521363	525625	492138	610878	365425	652252	605915	194768
250800	685867	640744	712377	777372	883723	572812	473460	401630	1349740	712795	733854	700486	790792	1010810	430515	859078	734028	269968	684027	622011	240027	244492	442094	327085	72504	409568	651247	431645	942104	667438	428208	156562	503028	513261	473084	593375	355325	636343	597188	191479
252000	736463	672608	777102	813999	951384	578077	504615	435914	1465420	747407	776117	742778	867156	1081440	450272	898246	798661	282004	736982	688599	234964	240177	433550	309260	70760.4	398436	639005	422603	927539	655482	419765	153267	488785	500899	453620	577250	347497	619661	587428	187605
253200	782636	706458	838330	845540	1013480	578845	532388	469361	1570860	782294	813472	781960	941965	1137120	468660	931244	866252	293365	788808	746815	230654	236787	423907	292732	68912.8	389240	625961	413574	914240	642716	412550	150326	474528	489974	435930	563973	339851	604689	578792	183349
254400	832394	734795	896041	874692	1078870	575958	566285	498658	1665450	810510	847617	819531	1024690	1176510	479113	957128	931893	304452	835762	801720	226026	232270	414228	279751	67847.6	380319	615922	404057	894159	632059	405915	147152	461888	480755	420912	553240	331715	591553	572501	180554
255600	879973	756570	948847	897552	1136020	570448	597282	525385	1745660	836644	879181	853863	1109920	1229950	489843	977823	996102	312197	881895	855135	222852	229740	404397	270109	66974.4	371978	609012	394082	883731	619584	399522	144190	450212	473510	407295	545066	325550	580534	567012	177473
256800	923901	776440	995721	913782	1188350	563827	624168	551038	1816880	861384	902768	886958	1193820	1269770	498052	1001270	1058200	317523	924534	904284	219754	225532	396016	261673	65702.8	362830	600958	385479	871690	608742	392569	141777	440780	467338	395755	535582	321904	568434	561273	174452
258000	965030	791099	1044860	929063	1231480	554525	645596	572650	1869030	876094	926136	919189	1269490	1305800	501635	1013100	1112940	323026	952392	954284	217334	220838	389216	254414	64697.1	356914	597778	378041	865904	600715	389382	140479	430983	460935	383540	530581	317488	557267	559317	171813
259200	1005260	802440	1087720	939900	1261740	543393	665014	592018	1903610	892493	946241	947634	1351850	1328620	503417	1017140	1157380	327053	984485	1003350	216700	218390	383522	248060	63749.6	352192	593632	372032	855880	591831	387004	139565	424519	457386	375569	524309	315622	546771	555616	169459
260400	1041170	811171	1122920	947754	1293680	519606	673911	609236	1898120	904177	959090	971475	1421800	1341890	505688	1013940	1191330	326898	1007060	1021110	216929	217025	379258	241831	63352	344893	592939	365348	847744	584001	384998	138959	419478	453051	366363	518492	314709	538331	552860	167445
261600	1073580	813297	1153680	949009	1308830	500668	684382	624352	1906970	913267	965515	988462	1481800	1354950	507549	1007550	1218870	326086	1026650	1019700	218535	216017	374644	237326	62776	340332	595381	359186	841189	578075	382616	138931	414520	450345	359371	517134	314255	530172	552427	166289
262800	1102730	811760	1174820	944102	1316650	482357	693364	636041	1890950	920723	964802	1000720	1529940	1360930	508169	989045	1235020	326519	1038980	1021370	218308	215930	369235	234066	62506.8	335994	599457	355703	838040	572253	381229	139434	411136	447987	354963	517067	314090	519224	550143	165433
264000	1127010	808803	1189250	935904	1317190	461454	700049	642791	1867760	922056	963094	1007150	1567310	1356160	505393	963083	1257940	326928	1046060	1015360	221384	216590	365179	231518	63162.8	334653	602713	352142	834319	568314	383265	140664	409096	446452	354056	516043	314305	512338	550786	164480
265200	1143510	798460	1188440	925927	1305460	440802	699957	642426	1830750	918185	956580	1006790	1592900	1346330	501587	936878	1265480	326396	1041890	1004690	224626	217770	361809	229409	63588	332024	609187	350408	834612	563060	388042	141805	407665	447558	353069	513953	316649	507889	553393	164041
266400	1151690	781387	1181570	908840	1287380	416837	692895	635394	1779400	909278	947519	999530	1598600	1330010	496005	911034	1264490	323165	1029560	989666	228878	219468	358288	228482	64455.2	328988	617026	350370	832262	561740	393453	143570	408710	451823	352196	514648	320519	505440	558624	164900
267600	1152080	765282	1160160	886404	1258090	392361	682914	620464	1717480	896596	941773	990172	1588040	1314660	488338	880935	1251280	317230	1014100	971036	233186	220337	356808	228186	65944.4	325048	627351	351774	832734	561066	401302	145248	411388	459053	355143	518185	325391	502345	562952	165339
268800	1145840	745507	1132540	865671	1221320	368993	669713	601406	1639200	882789	938274	976391	1574180	1289750	464251	850433	1227880	309045	995175	941109	241695	223100	354466	229207	67849.6	323986	641222	354550	834662	561141	412953	147454	415194	466427	358030	522372	331114	502190	569870	167124
270000	1136960	726004	1101610	841693	1171830	348212	655785	584408	1551670	866516	939677	958526	1544780	1256800	451000	817165	1194860	302243	968487	907654	248043	225598	354229	231502	69677.2	325209	656786	360008	839491	561705	426721	151066	418689	475653	361927	531474	338212	503976	578920	169194
271200	1119710	703688	1069110	816986	1119000	327283	641378	562590	1462740	847401	938759	936928	1499720	1222350	443184	788072	1152090	292974	942498	868191	257696	229109	354065	234820	72212.1	324870	676058	366798	844691	564725	441586	155554	424060	485651	366775	538813	347155	508136	589517	171109
272400	1104090	680793	1030810	790002	1062200	306372	625661	539470	1371650	826437	938638	908234	1451390	1178210	433242	753870	1102190	283501	913429	823861	269143	234728	355203	239925	74930	326720	695252	373785	853120	568500	456740	161581	433191	496756	375079	550276	357715	511859	600051	173783
273600	1088190	659635	991944	767286	1005530	287033	604617	516320	1282610	806552	935680	878176	1398860	1130800	419826	715457	1053630	274955	883215	785836	282598	241400	356124	246947	78704.2	329690	714514	383670	862000	573956	472902	168699	442028	508975	386321	563220	373224	522143	612978	177138
274800	1063320	637082	953718	742554	951089	268153	582333	488639	1197560	783893	929894	846429	1337110	1084150	405574	682018	1003580	267644	843919	744132	296606	250202	359165	254370	83291.6	332570	739222	394630	871756	582332	495240	177070	453992	526020	401023	579152	391282	529166	629606	181416
276000	1027000	611486	912452	715425	897330	254496	557372	463598	1114100	760029	920616	811185	1280120	1036180	393927	650017	951625	258440	804509	700352	311828	258290	361605	264617	87635.2	335779	762813	407010	881839	591013	520127	184942	468986	544576	418086	600110	409598	535771	646273	185698
277200	984424	583574	871259	685792	843584	239648	532251	439702	1036100	734564	904198	774969	1221170	986217	379260	618673	899149	248244	766442	660470	328999	265908	364551	275450	91150.4	340394	788199	422046	898265	602147	547040	194290	488016	564849	436615	626015	428195	543717	665290	191600
278400	936914	556191	829615	654403	791524	225068	510884	414466	963308	707650	882882	740623	1158600	942786	367288	592643	848545	239680	727874	621429	344206	273561	369112	289325	95283.2	346450	820559	436665	918644	616459	573676	202859	506576	585279	458586	654582	447498	553314	684366	196714
279600	886228	530539	787768	620138	739250	211341	488582	390694	897121	680644	862602	706392	1096630	893620	353454	569266	800801	233681	693779	582583	360138	282281	374349	303339	99267.2	352502	849161	451092	941242	631938	603899	211601	527408	609776	481503	688424	468281	567884	702978	202775
280800	839575	508703	749216	589946	691501	198505	466588	369518	836258	658497	840609	670713	1037100	847488	342963	546414	750631	223394	659088	545199	377828	291906	380432	319430	104309	360111	878294	467610	958596	649584	633110	223686	549085	633049	507994	727933	491313	585798	725496	208988
282000	791650	486578	710053	559496	645822	186636	442300	347034	781495	633880	817434	635404	978556	801265	335688	527171	701784	213703	628275	511325	394930	302226	386774	336926	108769	366414	907702	488021	975617	667541	656344	236611	571996	656876	538788	766985	513500	604305	748138	215028
283200	746188	464790	672490	531023	603573	174099	419480	325704	731363	610546	796429	605781	922744	756629	329371	507673	655078	206411	600418	481528	414790	313061	393867	345247	112816	375229	932433	509552	996696	689466	674738	251047	599515	680837	572699	810730	534692	625326	765850	221999
284400	705826	444024	638760	505672	565107	163994	395644	306808	687766	588762	775748	574703	869468	714388	321135	486368	611390	199591	571104	453196	434568	326121	402716	360499	117017	386559	961393	529935	1016390	710592	695688	267474	622766	707006	609822	861590	570289	646620	782397	228973
285600	666271	424359	604874	480300	530248	154838	376028	288295	647942	569221	750488	545295	820977	675233	311906	466487	573261	192101	542348	428274	454180	340581	413423	377524	120440	396264	987061	550125	1035590	734992	715628	281296	647497	729584	644880	908350	596066	668260	798968	237502
286800	630423	405409	575281	456892	498225	146444	355814	271425	613824	548947	726840	516968	775921	638812	303430	450772	538379	185242	517069	404766	471156	354029	424423	397695	123168	406637	1018900	573630	1055270	758754	736128	293345	670381	754108	677095	953100	616116	691738	811984	243950
288000	595183	387323	548246	436964	467796	139054	335767	256538	584706	528683	698430	489400	738488	603184	292848	435613	505638	179790	495534	382212	488120	365740	435060	418833	125576	417706	1045310	593329	1077000	783280	756300	302822	691040	775542	709333	995384	632917	719622	825320	249993
289200	563951	370628	521279	416816	441097	131763	318370	241909	558885	509864	673609	465432	701456	573370	284520	421829	475893	174096	472094	362071	504164	377837	444533	440810	126911	430924	1070200	618218	1095130	807158	778584	310460	711108	796424	737666	1034620	650714	749792	837203	255835
290400	538867	356754	499524	399513	417680	125062	303050	231219	535211	490566	646582	444833	668170	546247	276142	410940	447749	168106	451704	343696	519299	388295	455800	461351	128839	443083	1095470	638155	1113110	831070	797144	319752	732400	815395	759409	1068830	666196	782869	846960	261401
291600	516629	342234	478750	382229	394097	120237	287079	219791	513186	473510	619745	424212	640341	520313	268982	398104	420928	163340	434516	328222	531792	400949	467487	480160	131620	455820	1119540	656761	1128670	854087	811460	328973	752685	837795	783595	1105620	680976	810734	857744	266742
292800	498405	330517	462457	365418	373023	116103	272818	210361	495848	459105	597025	406714	612732	497293	261808	386804	395910	158315	420378	313963	542897	412170	478174	501367	133282	467287	1143400	676046	1142550	871651	817204	338734	766212	853697	808406	1137910	697020	831965	866298	269833
294000	482028	320754	446926	351386	355331	114448	261088	201799	480146	446040	575804	390950	587750	476993	253344	378744	375349	153771	403416	301920	552552	422640	489833	522654	133996	481137	1159000	693170	1155230	890031	818981	348514	779460	867408	825862	1165870	713431	855043	875733	271142
295200	469695	312155	431373	337377	338380	111060	249982	192898	467288	433148	553804	376311	565907	458922	246482	372124	356108	148894	386068	291725	560392	431078	496750	539890	134390	494259	1170220	707032	1170200	905034	824125	356198	788152	878158	851203	1190660	725181	878834	882100	272574
296400	457150	304884	418900	326089	325376	108400	241035	185184	455752	420979	532368	363329	546560	444390	242337	364664	340234	144116	371293	283214	567267	439343	505593	555789	135446	505411	1179490	721340	1182240	917399	829706	363571	801117	885309	865675	1209290	735155	893025	886211	272044
297600	446423	298056	408282	317466	313312	106295	231942	178575	444997	410994	512488	351850	527274	429220	237145	360223	325241	139630	359339	274228	573328	445989	514170	574079	136170	517131	1185680	732045	1192870	928130	832541	368471	806270	891407	872657	1223330	746690	910729	890724	271473
298800	437449	292302	399439	309539	304718	105408	224870	173181	435573	402632	494280	342363	509216	417348	232993	354177	312635	136783	350035	267035	576271	453815	522212	593466	135876	525408	1193220	741767	1203650	939168	836447	375804	816025	894132	883718	1237120	771643	921412	891036	272274
300000	429272	287554	392435	304601	295804	105732	219488	167308	427262	394695	477111	334794	494699	406589	229024	352413	301666	134805	340082	261355	576744	461153	531744	607079	136519	538621	1197720	745083	1213200	947503	833148	378667	821337	895674	892973	1246180	782383	933782	893412	272811
301200	422096	283114	385544	301513	288662	107060	214113	161999	420841	387890	461564	328035	482416	397732	225216	351268	291821	131982	330923	255063	580415	466516	539466	611442	136367	546745	1197480	752472	1213810	955105	830095	381434	824181	897615	893768	1257460	782043	938513	889128	271496
302400	417315	280578	379183	299946	283110	110469	209328	158384	414014	384614	448978	322819	471322	390559	222630	351558	283691	129650	323406	249805	579820	468771	545126	617275	134606	553318	1196950	760458	1213790	961110	824020	386032	827462	893747	899276	1264030	784261	948405	885723	270009
303600	411101	277641	375727	300409	278439	114197	206788	154668	407315	381521	435964	317868	463114	385584	219196	353441	275340	127366	316662	244372	578152	472038	547428	624295	134583	560518	1191560	759914	1211390	962502	815438	384562	831973	887658	895603	1269160	784686	958637	880624	268638
304800	406680	275758	373560	302811	275842	119632	204864	151683	402264	380675	423980	315093	455768	380373	217227	356384	268504	126410	310133	240933	571935	470106	552074	625235	133161	563618	1182760	758390	1205970	962906	805875	384848	827662	880682	894940	1271300	778902	959620	874869	266861
306000	402782	275080	371418	308624	273506	126709	204400	150093	397924	380165	413069	312676	450702	378261	215975	360963	263442	125840	304434	238964	565352	466930	557045	626702	131805	565782	1172980	758417	1203270	959400	794895	386034	821289	873068	895736	1272140	773422	955394	869137	263195
307200	401762	274880	369688	317383	274580	137114	204363	148882	392766	382194	403516	312502	447025	377054	215702	367002	258999	125566	298806	236380	558164	466832	558972	629472	130400	568358	1159860	755680	1197250	957810	780587	385233	812311	863796	887043	1266470	772804	951338	860014	259838
308400	400078	278039	369258	327648	276852	149896	206593	148515	389561	387372	393918	311671	445837	379562	215703	376021	256447	126000	296920	235770	551492	466075	560042	629919	129843	572547	1147370	751484	1185540	954631	766438	381623	810556	853098	876320	1256570	766911	945422	846921	256534
309600	397113	282337	371285	340347	281438	164362	209372	148898	387055	394619	385888	312196	444738	383713	217764	386976	254658	127716	295305	236644	546050	462418	559582	627106	128018	577990	1133840	743665	1175850	949971	752929	378797	808576	841970	862197	1247790	761071	938351	837826	252686
310800	396944	287700	375450	356973	288492	181497	213204	150480	386850	403488	380938	312685	446393	391412	220276	398762	254557	130763	294946	239576	538570	458228	559192	617958	125697	580512	1116520	735165	1165550	945035	738773	375026	800592	831862	849723	1234670	748075	932009	827300	249067
312000	397514	293588	380672	377518	298132	201268	217830	153117	387712	415060	377103	316277	448389	402044	224894	414418	256723	135613	296611	242788	531186	452174	557774	610002	123354	582393	1099090	726363	1155740	936671	722360	369785	786830	821064	837869	1217740	735605	923821	815579	244911
313200	397810	302407	388177	400557	312319	223454	224284	158402	390543	427534	373283	321420	453748	416366	229305	432137	259705	140041	299372	249675	522969	446601	555046	600669	121134	579804	1079210	717097	1144010	928426	706694	365614	772450	811010	819620	1200730	722378	919017	803676	241936
314400	400804	313755	396260	429208	328036	248536	233620	164934	396411	441521	371664	327967	460257	433788	235868	449660	265860	146115	303390	259206	511764	438654	549569	591054	118844	575958	1058200	705442	1125190	917501	690221	359104	761638	799669	803851	1178160	710618	910170	792828	237738
315600	403462	326243	408956	464292	347385	274565	243440	172492	406835	456040	376791	336795	466703	453152	243922	475797	274151	152674	309604	270938	497672	431408	544183	580505	115781	572029	1038750	692576	1108860	905061	672328	353716	743084	785107	787380	1151940	696154	903742	779137	233852
316800	410364	342603	422354	499992	369520	302525	256853	183134	423158	472385	385964	347604	477711	477380	253086	503080	285158	161104	316651	286525	484471	421348	538783	568312	113624	569947	1020050	680735	1092550	890952	656305	346272	729201	771658	771506	1124040	679686	894700	768375	229042
318000	417968	360401	437344	538010	396951	330388	271672	195650	444803	494048	401303	362090	488599	505024	264234	530494	299024	170842	325238	305373	472808	413143	533495	553052	110186	565467	999336	667815	1075460	876778	639902	339092	717461	756520	753508	1091300	665302	883100	755605	225258
319200	430248	380031	455367	581467	428489	358769	288916	211800	472255	518663	418662	379218	503808	538326	276623	560939	316854	221597	337820	328794	460940	405490	528126	534512	107763	564584	980260	655930	1058230	864841	625655	330463	703001	740296	734267	1061770	648668	870805	745235	220617
320400	445968	400320	476962	627431	463396	386453	309661	229723	507783	544426	438541	400182	521396	575832	290688	595820	338865	233168	353162	355874	449260	396742	521234	518488	104940	558506	961952	640375	1041420	850495	611169	322059	688107	724020	714168	1031440	639470	857421	735674	215555
321600	464942	424981	501340	677690	504520	416116	333537	250767	551854	569016	456994	425007	540054	616401	306979	634680	364073	248500	370972	388141	440112	387265	515039	502029	101969	553217	942169	626298	1028730	836595	597302	314513	674814	710147	694540	1002000	627368	840998	727913	209945
322800	487149	449971	524876	730733	547341	446881	362775	272428	604748	596704	477746	451162	562532	659893	323831	677892	396673	268973	395263	426549	430035	380198	510325	485426	98814.6	547417	923311	612516	1015810	823220	582922	305584	658798	695798	671799	972111	612478	825299	721956	205557
324000	512883	476975	552241	784317	593858	476811	392416	295768	666618	625362	500512	482490	587706	706021	339985	720815	432455	288933	423023	470402	419989	368818	504988	469080	95583.2	539101	907048	598309	1002290	811328	569129	296073	643973	683751	651821	941870	597743	809720	711871	202473
325200	541017	504659	582724	838430	641234	505409	426293	324896	737956	661123	524326	519590	615093	757651	357602	764421	475113	304363	454706	522966	409420	360396	499620	451713	92650	533815	890926	583933	990317	798082	556051	287058	631206	673118	629034	912802	585101	799185	705614	197918
326400	572807	533591	614780	891036	694949	534400	462786	355448	819356	701014	552305	559329	650135	811377	376152	808596	525094	317768	491060	580203	401173	350385	492376	434082	90615.8	523814	874642	569893	979260	784231	544156	278384	619666	661000	607237	884104	570557	789860	700476	194408
327600	606031	557926	647663	940155	749656	555475	501725	384726	908751	730770	586578	602900	686987	867866	395271	854037	581064	332702	530960	642561	393214	342157	486017	417982	87286	516757	861528	554852	962204	770324	531824	270634	605458	651049	587804	858012	557660	778055	696584	190602
328800	642782	584522	687003	984064	804400	576267	545209	420884	1005940	764542	627764	647952	727027	920831	413892	896988	645031	345404	577718	701759	383658	333773	480637	402809	84977.6	509485	849164	538649	947986	757579	521638	262753	594027	642117	570949	837024	544229	764892	691538	187330
330000	681819	611226	726609	1038870	863614	596533	587184	459953	1105300	793431	676463	696968	771692	976673	433949	934587	714790	355008	627234	767591	377460	327736	474343	387882	82339.6	503190	837443	526459	935655	746108	510845	256492	582041	633394	551406	819002	535328	754172	688791	184991
331200	724123	635751	768074	1076560	923477	610973	621597	501286	1208560	823333	722285	748496	818867	1034420	452045	965663	789546	365338	682685	833181	370573	321222	468478	374456	80283.3	495452	826230	513753	924127	736103	500024	248581	573387	622916	532986	802314	521512	744362	684415	182203
332400	769967	663810	813011	1107650	981225	626479	660818	543556	1309470	852134	761762	799129	865834	1091250	470055	1000900	867020	373134	740281	894645	362400	314720	463737	361673	78390	489214	820751	500666	915189	725904	490788	243021	562712	614028	518542	788588	512998	735001	682437	180552
333600	820272	687966	858823	1131850	1039780	640315	706215	583600	1403370	885377	790620	851410	919881	1145160	486758	1040090	949057	378960	800368	964512	357047	308443	457293	349538	76322	480883	813629	486581	905426	717023	483019	237745	554814	603344	506063	773443	505065	724872	680276	178893
334800	869430	708332	905752	1150450	1094110	650492	753648	623440	1493340	912642	806038	907958	979026	1194100	498724	1065830	1039760	383073	855666	1029830	351932	303788	454964	337447	75163.6	475279	806464	475382	897088	709859	476120	233016	547403	596248	494992	762450	496849	717130	681374	177234
336000	919036	726529	955571	1163900	1143740	650454	797227	659275	1575970	937394	817017	963469	1038850	1247750	511840	1085320	1123490	388844	913133	1091940	348369	298495	450380	328372	73684.2	468839	801955	465950	889577	699453	469287	229443	540126	593098	481649	752054	492038	708612	681550	175358
337200	968609	746870	999014	1173270	1190630	648243	845972	696804	1648710	955999	820100	1016060	1103170	1301940	520606	1099160	1205000	394174	965470	1145560	345575	294200	445869	318066	72759.2	463246	799188	456743	880716	695029	464088	225898	534095	589606	470881	745011	487808	701581	681115	175481
338400	1019640	766781	1044490	1171100	1230530	645455	888792	733474	1711370	970832	824251	1063630	1158650	1355170	529026	1114010	1280430	397852	1017370	1196450	345227	289545	441337	309137	71937.2	457156	797094	447347	878560	691664	461432	222281	528086	585540	460051	740234	484179	695581	682478	173958
339600	1069260	782522	1083740	1164610	1267360	641581	920564	766806	1758510	984465	829124	1105870	1216600	1400390	535846	1121450	1344130	400936	1061550	1234960	344741	288422	439179	301786	71693.2	450943	797031	440295	877920	687059	461506	221035	524493	584888	453569	735458	479389	689241	683464	175613
340800	1116540	798406	1121940	1152340	1297970	627532	955033	799078	1788930	996358	836558	1142460	1271180	1438350	539799	1121980	1395170	403803	1099990	1264890	345954	286324	436382	296369	71338.4	445412	798300	433540	875868	685438	461452	218391	520240	583891	447826	730991	476170	684617	686048	176046
342000	1159180	809501	1151010	1137200	1321330	617648	980178	828408	1807600	1006840	850903	1175990	1316880	1469250	541859	1113840	1442360	407083	1135150	1270350	347208	283381	433346	290276	71328	441315	801670	428791	868387	685457	463211	216858	518643	584737	441304	727103	476515	680152	688683	176546
343200	1195600	815644	1176620	1124060	1342420	607290	1004350	852873	1810650	1012910	865645	1203170	1354670	1492780	542674	1100900	1482380	408593	1167470	1280580	350118	281961	430389	286696	71836	439748	806706	424765	863893	683518	466058	217102	516716	585183	434200	726965	476483	675021	690494	176399
344400	1227210	821535	1198860	1105250	1351540	589635	1020360	871382	1792590	1015830	878046	1222880	1385270	1510690	546313	1086600	1516010	407170	1193010	1279380	352434	282252	429344	283732	72620	437281	812902	422337	859688	684875	470782	216950	516970	588636	427769	727013	477631	672131	696232	176785
345600	1251030	824208	1212380	1084980	1352520	572478	1026670	883226	1773540	1014370	884749	1237580	1406970	1524220	542199	1066180	1540730	407245	1212350	1269140	357299	283882	428490	282739	73690.4	434151	819839	420027	857496	685676	476272	216903	518163	592926	424772	727784	481861	668954	700871	177264
346800	1265950	822729	1223640	1063040	1348370	551353	1028180	887812	1736020	1014060	882152	1243660	1424060	1528150	536656	1038470	1551000	408942	1228220	1254340	364644	284954	427118	282217	75250.8	431316	830078	417705	856261	686504	485474	217610	520266	601431	422862	730125	486488	667486	707110	178567
348000	1270830	819012	1221110	1036700	1333820	532537	1022990	890132	1684420	1005230	873755	1244420	1430880	1524970	530911	1008020	1551090	408259	1231730	1238460	373009	288187	426946	282778	76402.8	429654	842934	416912	857137	686556	494806	220390	522545	607016	423927	731651	492415	667051	715838	180816
349200	1271540	810137	1214460	1006390	1313050	506858	1013310	891934	1624120	995215	866848	1235950	1434060	1512340	524880	976205	1539580	406419	1230540	1211610	382234	292674	426665	285520	77542	428088	856593	419206	858077	690986	504984	223508	526022	614449	424693	733484	499445	666807	726436	182641
350400	1263380	795870	1200300	976705	1283480	481740	1002540	885212	1559310	979756	865148	1220520	1424770	1491250	517201	949442	1518170	399497	1226110	1173960	394215	295925	425198	288772	79383.2	430636	872895	422196	858047	693736	519036	228443	530746	624533	427946	738860	507095	665892	733021	185190
351600	1245960	779228	1180870	945204	1248650	458096	985721	875189	1490490	963624	862823	1203000	1406270	1464370	503558	919260	1484190	392615	1213640	1139010	406846	302836	425556	292291	81626.3	430893	890542	427132	862022	698430	533658	232618	539111	635163	431087	747788	516602	664489	743934	188361
352800	1224030	760464	1153380	916317	1209810	434733	962246	857764	1419880	946002	857222	1177230	1387660	1434520	492534	885728	1443820	382995	1189470	1095710	420531	310964	426529	298436	84343.2	432404	911482	433729	864939	705189	548428	237039	548448	647906	438588	757706	529802	664437	751358	191332
354000	1199470	737914	1121740	882018	1167760	412512	935115	835972	1344530	925951	854218	1145680	1357400	1397070	479421	851488	1393310	374132	1159070	1054030	436745	316281	426662	304617	87368.8	434526	931866	441512	870772	711367	564614	245256	555220	665110	445177	773504	546977	666213	764063	194641
355200	1167410	715428	1086650	845952	1123930	389984	905772	809974	1269280	906252	853120	1110360	1323320	1352750	467001	816583	1342630	362326	1125050	1012110	452952	324745	428898	314201	90030.8	437322	954982	451814	876907	717192	581758	252562	568143	683675	452120	788553	565051	667890	773027	197895
356400	1130890	692970	1045480	815325	1078720	367400	873529	780024	1194570	884316	852260	1070300	1285630	1308000	453642	780784	1287330	353553	1085600	963011	468571	334743	430277	324036	92351.6	440662	978412	461354	885797	725649	599512	261295	582237	702285	460244	806894	581537	670580	782210	201407
357600	1089180	668691	1006010	781263	1032380	345938	845864	749570	1124470	860906	856474	1029950	1243600	1255830	443019	746840	1233990	344480	1043330	915605	486638	345143	432832	336438	96349.6	445053	1001320	473205	892090	731813	614944	268935	595636	726097	471473	826798	597894	672118	789374	205474
358800	1046320	645475	965661	751508	991663	325328	813158	716156	1056780	838464	855158	987350	1207130	1203830	434035	716246	1180050	333547	1001520	869491	502418	353893	436032	352480	99748.4	450605	1025630	486999	902301	743250	629374	276184	610462	749094	482443	854734	618862	676125	796390	209549
360000	999187	624435	923458	718453	948938	305066	779240	679874	992742	811999	853818	943254	1176150	1152890	422925	687432	1124450	323943	963868	820342	517711	364218	438797	370096	103578	457456	1051990	496179	913764	753161	643610	286474	626456	768096	498222	883430	637982	682020	804782	213692
361200	952097	604151	884518	688254	906830	288362	747558	643054	933065	786712	848980	897611	1133270	1101530	414071	658190	1067520	312901	924230	777690	534592	374420	442367	386078	107103	466018	1078240	510374	922956	767827	656994	296306	642189	788016	516704	918012	658942	689941	813229	218031
362400	902555	583456	841384	657577	861828	271782	711875	608918	882080	763138	841559	854497	1093410	1052310	401164	630770	1012860	302448	884168	735397	553022	385933	443990	401506	110125	475462	1100840	523343	929763	780405	671580	307314	657582	807298	534968	956948	682836	698895	819462	220684
363600	859438	562564	802950	626267	820393	253197	676756	575394	833128	736004	837078	809782	1048820	1001990	390442	604662	960730	290070	843037	695602	569999	397566	448414	416124	112097	484348	1125670	538374	939502	796260	685970	318517	674126	824348	557097	994294	708163	708761	825888	225822
364800	814734	542945	763732	599567	780764	234201	641736	543541	787690	710626	827908	766264	1001970	953476	379134	582053	910903	277014	803687	661136	586488	410053	451962	433197	114908	494232	1147050	554140	947310	814747	702566	329311	688674	844661	581550	1034420	731848	721893	833577	229669
366000	775543	520637	726803	573151	740084	218070	608874	512554	745891	683833	815602	722980	953534	904679	368822	560698	861878	265429	768386	627262	604551	421014	456398	449016	118536	506088	1178290	570824	957311	831485	718146	342440	702686	859321	603852	1076320	754784	735891	839627	233390
367200	737211	503298	693397	548215	703786	204791	576965	481866	709869	657863	800926	682518	906288	857294	359748	540065	816304	254328	735003	595669	622370	432271	462483	467141	122122	518211	1203200	591690	964471	849785	733979	358583	718214	874524	626801	1115500	776475	747981	844504	236794
368400	699632	485075	663468	523713	669532	192428	547150	452117	676676	634048	784736	644014	857690	809104	349995	518733	775964	241668	704752	566037	639501	442705	466424	483974	126347	533073	1220940	609775	973032	871960	746056	375449	734726	892843	650558	1153330	796405	762558	849749	238200
369600	667910	467829	634048	500476	635648	180742	518978	423378	647933	610270	767831	608729	814135	767043	342061	501920	736626	232421	675928	537904	657366	452611	472720	502193	128484	545738	1235070	630238	979366	889734	759733	388554	746582	907782	674708	1189710	816753	776692	852329	240736
370800	638085	450076	608952	482199	604300	170334	488578	395409	621064	589467	748595	575435	776201	729412	334658	484103	701310	224209	649867	509372	673507	466800	478903	519909	130723	557069	1246830	649893	988401	904706	770236	395875	754473	922296	697434	1223760	841411	795522	855156	242217
372000	612972	436541	585836	463814	576010	161002	459186	369504	596742	568372	729830	545832	742552	692548	327562	468750	668393	217526	624434	484802	687662	480638	485143	537062	132621	572088	1256920	665160	995074	920768	782216	404707	763133	937057	712820	1252750	862546	809776	860028	244928
373200	589567	422060	565234	448235	547280	154002	432029	345782	575903	547864	712612	516842	709176	659697	321691	453775	636935	209238	599853	463712	702549	493982	490026	556262	133507	584500	1263480	684449	1001620	938585	792700	412368	775612	948177	729977	1279160	891308	824375	860294	247104
374400	566114	412435	547122	431309	520156	147526	408635	324500	555996	530104	695867	491553	677276	630515	316179	443523	609035	202135	575582	443424	715270	506416	492781	571969	134761	598033	1273100	701162	1007340	954731	803704	418600	779166	959050	747578	1301690	908040	841069	864203	249154
375600	548244	399528	531462	414188	496327	143071	387853	304822	536034	513030	680611	469748	650024	602751	311940	433593	579506	196239	550698	425721	727395	519444	496598	586069	134422	611183	1280060	713781	1011010	970245	813850	427921	786105	969158	770274	1320010	917466	858152	864230	251123
376800	529744	389012	517030	401255	473431	139331	370734	287019	520863	500500	663846	448563	625917	577394	305608	426324	555421	190121	528481	409323	739849	529871	501545	601524	134987	621327	1281950	728624	1015540	986581	819085	432138	790692	975508	776029	1334290	930507	873774	864335	252448
378000	512964	379225	504444	388898	453130	135907	353738	270479	506220	486714	647938	429973	603306	553391	300657	418315	529171	183679	509629	395163	749142	536950	507502	613923	135709	629330	1281990	745052	1018130	998269	822917	436590	794616	980524	787346	1345280	943586	885650	864526	251456
379200	497402	370396	494194	379825	435064	133988	338847	255324	493727	475431	630997	413223	583159	532640	295073	412312	506078	180224	493790	382498	757086	543672	513270	623717	135654	639810	1285670	757013	1018560	1011360	829564	443066	798222	982888	802262	1356510	958457	896705	863959	251136
380400	484276	362348	486123	374327	419268	133961	324949	242828	485233	465544	614519	399142	561947	512876	291043	409967	484413	177949	477540	368920	764254	546858	520172	628522	136208	650475	1287240	761923	1019180	1022610	829602	451367	799723	988085	809601	1364430	963979	908863	862328	250760
381600	473583	355888	479138	369604	406851	135683	313340	230933	477086	457172	596537	387793	548324	493425	288568	409428	466913	176028	464533	359099	767323	548307	524837	630596	136302	659277	1281250	770680	1017950	1031700	830179	456997	802830	989217	819432	1369850	968510	920371	860665	250454
382800	464588	349649	474377	366984	395658	139578	303343	218418	470790	452116	577510	377090	536887	477218	284222	408626	450225	175494	451143	351305	768334	552412	528820	632212	135694	668452	1275910	777443	1017620	1039800	827759	459392	802853	986937	828157	1370000	961130	930044	856711	249438
384000	459594	347355	471793	365478	386705	144292	293738	207430	468089	448629	563086	367992	526390	464137	281515	411689	433319	175224	440148	345862	769559	552885	530291	635745	134648	676878	1268240	784196	1013780	1047030	823270	461002	801917	982889	829963	1366390	959273	936314	850525	247934
385200	453844	345689	470782	366809	378925	151820	287466	198853	464846	449201	546890	360019	519216	455094	279517	416626	418672	175817	429971	339912	768154	552824	534462	637537	133314	685255	1256850	787845	1009030	1051990	817431	464776	796638	975290	830879	1360890	954871	938994	845517	245989
386400	451521	344922	471906	371077	373661	161292	283338	191669	462558	451503	531979	354428	515560	447884	279504	423165	407578	175790	417406	335876	764711	550908	537911	637666	133584	691758	1247760	793043	1005230	1056090	808008	465232	796552	965406	827336	1357410	956611	942009	839386	244147
387600	449698	346026	475132	378080	371765	174204	279019	186625	462184	455068	519218	348725	513568	441496	280627	431186	397787	177680	405757	332381	760619	549709	542463	634486	133519	698107	1233690	792338	998726	1057420	801530	462766	789314	957063	830198	1349030	950649	945672	833548	241653
388800	446747	347949	478945	391496	370329	188210	278014	182349	462322	460249	511154	346626	509589	439919	281380	444438	391196	180689	396666	332534	754896	547287	543213	629866	133133	703724	1220160	788996	989001	1055940	792283	459431	785026	946013	822667	1339370	944264	946301	828539	241720
390000	446112	351565	485445	408700	373247	205280	279431	180646	465961	468540	506494	345394	507900	439689	283471	459025	382712	183843	388703	334379	747572	541651	543118	624049	131220	705575	1203000	786462	981810	1054200	783406	454083	778521	937337	813173	1325800	934090	945566	823282	239004
391200	447247	357321	492956	430626	378572	223868	279991	179704	467763	481865	503292	346724	507600	440822	285012	474981	377325	188852	382732	338182	738189	537355	542419	620941	130284	707548	1188040	781371	971420	1049940	770762	448587	773416	924552	801068	1310140	921917	941005	816795	236060
392400	450665	364835	501079	460340	387994	246249	284711	180899	470547	495398	501314	347638	510923	443013	287496	494731	373252	194798	379224	343550	727256	531785	542178	613110	128803	708172	1168940	776134	961803	1044540	756948	445555	764751	912297	789664	1291080	914070	936524	810145	231948
393600	455374	374183	511001	495495	400412	270020	292066	184238	477040	510810	499932	349905	512408	448817	292986	516733	372962	201979	377315	352300	717478	527498	541134	604548	127116	708598	1148320	770313	952704	1040130	743596	442263	756127	900024	781209	1271520	905897	930663	803309	228377
394800	459957	384163	522616	540011	416680	296467	301559	189978	484040	531142	501712	352777	517324	456982	298316	542360	373525	211148	376302	364374	706722	520793	541173	596065	124452	708322	1128900	763523	944426	1034630	730993	437111	746755	885330	768112	1249450	890345	922694	795996	224620
396000	468187	396092	533759	592234	435933	323888	313537	198462	492692	552420	504204	357146	523681	468516	304118	568926	378585	215524	376648	378205	695222	513624	541070	585302	121720	701820	1112040	756200	933621	1027020	715880	432051	734732	872100	758858	1227100	871304	917227	789462	220560
397200	477913	409090	548506	651929	460054	351069	327984	209571	504070	580266	509583	365856	533973	485906	312860	599568	383131	224544	378734	396381	683525	504667	538224	572131	119126	697272	1089480	746068	919957	1018710	703416	427508	722158	857874	742421	1202610	859146	907469	783268	215090
398400	488776	423580	561073	717760	484086	376704	344513	224569	519380	603245	517198	376146	546989	506472	321021	630559	392152	237030	381888	416924	671920	499174	538928	558752	117457	694571	1069350	733772	906503	1008650	690280	420235	711976	840568	728433	1178310	840556	897612	778327	212149
399600	504649	439962	573856	789367	510618	403528	363922	242453	536051	633887	527374	386833	560722	532078	331403	664491	401453	249506	385780	442934	657911	493514	537543	545128	114595	689958	1051090	723212	891968	999475	677023	411384	702481	826420	712379	1150110	826816	884526	771736	208160
400800	521660	459233	588455	863166	542597	431259	386584	264987	558715	668718	542172	400583	576137	561505	342453	696658	415102	263500	392106	471976	643042	486446	534079	531370	112553	686563	1033410	709358	879029	988825	665143	403815	688474	813986	695034	1126270	812428	873599	767554	204408
402000	540426	479908	600640	935090	576284	460653	413698	291230	587102	694130	560497	420353	590636	590124	355974	733426	431803	279411	401457	509593	628385	478144	531291	515904	109112	680028	1015090	694844	865259	974399	652873	395460	677048	799959	675083	1102080	795003	863287	762215	199576
403200	562987	503585	614928	1009090	614685	489579	441196	323952	620472	720503	581095	442303	608062	623950	370080	770512	453167	296404	414326	548016	616979	468346	528201	499901	105942	673279	998910	680073	853178	961724	640103	386884	665198	786136	658829	1077500	775560	850723	756181	196017
404400	588774	527590	629260	1080300	653568	516595	471629	357995	657856	752960	604895	465964	625170	660892	384103	807475	478075	315994	431181	589447	604901	457405	523607	486330	103251	665702	982096	665871	839883	950417	626568	379801	654622	771848	643254	1052660	761790	838359	750950	190806
405600	616256	550893	643331	1151670	694698	544792	508522	394998	699956	785559	626388	494883	648493	700060	398013	841924	508463	334966	452541	632076	594188	448038	520506	471315	100371	659606	967056	648692	828499	939393	613505	371667	645770	758951	629228	1030450	750245	824817	746988	187343
406800	646944	576722	657122	1215810	737829	569449	543944	435242	748104	813962	650240	530959	673845	741624	411991	875680	540477	353393	476383	681396	583158	439728	517439	455577	97455.6	649778	951986	632468	814730	927843	600852	364901	635382	745989	614531	1008780	736351	812752	743465	182851
408000	679117	604062	671025	1273280	783120	591418	580873	480310	801092	838668	675231	571631	703162	782814	428248	907542	580008	370846	503891	731701	571561	432168	512921	439021	94311.2	642976	938742	615840	804387	914376	588738	358380	624842	734325	599271	991147	726044	798654	740297	178507
409200	714898	627729	685282	1323780	831075	613742	621214	530520	861768	869540	699878	613915	731497	826910	443783	943200	621747	389072	531369	783150	561261	423568	508251	426743	91960.4	635530	927293	598672	792058	905302	577029	352316	615133	720215	585836	971811	712559	786530	736648	176312
410400	752160	651079	700146	1368030	876325	628645	664582	581501	922801	892642	722952	660238	762403	872169	458478	968716	669754	407014	562007	841287	550062	414678	504757	413178	89430.8	627722	916269	585826	781380	893305	566720	345196	607226	711313	571386	954688	700966	773763	735885	173656
411600	792188	675866	718540	1402540	922431	642640	708198	631450	987811	914043	749824	713962	796453	915640	473460	992268	718864	424272	596481	898565	539339	406761	502246	402484	87624	621433	909587	568596	769003	881404	556050	337467	599692	703278	558389	940242	688802	762334	733764	170864
412800	831279	695300	737152	1422980	974280	655021	754648	680174	1055240	932481	773772	771683	829267	955903	491697	1012060	775070	441226	635665	963097	530796	401538	499044	390229	84934.8	615404	898440	553650	758926	870188	545737	331253	592842	695163	545868	929576	679711	751019	732359	169195
414000	867201	715906	761240	1433260	1016630	668516	800067	731113	1122540	946550	797121	830722	863896	996541	508956	1034840	834993	456187	680301	1024230	525075	395528	496017	379204	83746	609146	890780	541908	750386	861356	536272	326865	586484	688883	534744	918377	672101	739946	731514	165740
415200	901722	735115	785578	1441680	1058980	675046	840112	782386	1184810	954355	820825	897834	901519	1038160	522140	1046660	890198	469240	728067	1082910	519195	389188	492025	368982	81921.6	603454	885339	527911	742661	851018	527597	323656	579854	682170	524034	908977	664080	728471	730658	163678
416400	936943	754191	812371	1435320	1098700	678195	876424	827508	1244700	968425	842567	961323	943266	1080430	536798	1054480	947235	480424	774464	1132850	511116	384215	490582	359547	80996.3	596784	882230	517250	734953	845157	519066	319268	574762	677474	514224	902225	656276	720291	730218	161663
417600	973452	770285	838483	1418100	1134440	680342	912168	868882	1305400	976023	861540	1030340	981994	1123230	549282	1059420	1005280	490685	820572	1187340	504697	379319	487590	350323	79135.6	592326	882776	504992	726429	837005	514514	315845	570368	673096	505503	891511	650739	710183	729455	161746
418800	1005760	789511	869897	1394940	1168480	681393	948525	914985	1358240	984875	881621	1094790	1021410	1167950	555617	1055070	1062130	501055	865200	1232560	500355	375096	485135	342370	77916	588283	880388	493092	720852	833723	510316	312120	566090	670731	498758	885955	648381	699759	729722	161957
420000	1034970	793285	899305	1364490	1192910	679117	981119	959179	1408130	995991	900420	1155300	1061290	1210480	562658	1048320	1118300	506622	911565	1277920	497892	370965	481779	334948	77275.2	582762	882092	483407	716570	828491	506994	309074	560246	670214	492870	881190	640364	691407	731541	161868
421200	1063990	799344	932044	1332240	1220520	675347	1001100	998348	1450020	1003120	914590	1210750	1098250	1245400	562646	1040680	1164330	506798	955670	1313550	495540	369096	478938	327373	76984.8	579598	885514	475744	712862	825737	506038	306459	556960	668796	486872	873752	634806	685487	733660	160845
422400	1092950	806368	962162	1296740	1241370	670680	1022690	1032340	1485360	1007500	921234	1259750	1135530	1281660	565110	1031240	1206700	507850	997817	1349180	495661	368194	477960	321609	77238.3	575113	885891	469158	707481	820756	506438	304159	555122	667842	482382	871352	633094	680429	737469	161294
423600	1120340	802518	991849	1264440	1249080	664788	1036670	1056510	1510500	1007550	927185	1301740	1168300	1313980	566328	1018830	1251720	510081	1036220	1371880	496995	366891	476628	316988	77418	572067	888997	461697	703921	817034	506846	303185	552403	669911	478659	870455	631656	673895	740314	162926
424800	1143880	802394	1021220	1219660	1259890	656742	1044370	1077180	1528380	1006950	933518	1333560	1196220	1341440	567892	1006540	1281840	509752	1075930	1382770	500852	365422	475266	312951	77359.2	568612	894619	455050	700815	815400	509998	302424	552332	671508	482850	870647	633302	665901	744195	164275
426000	1158370	798798	1046800	1176060	1262120	646162	1043950	1090190	1535690	1003530	937806	1360480	1218230	1365850	569285	988488	1304320	508381	1114460	1386660	506801	363897	474193	309754	77152.8	565016	898207	451507	698114	814594	514488	302682	549962	674980	482939	871190	633540	666438	747634	164891
427200	1173470	803815	1065380	1130660	1262600	634093	1043580	1100800	1539260	1000980	937901	1379420	1231790	1379080	566530	967395	1318950	502942	1148260	1388300	513713	365594	473560	306403	77814	563425	905346	448245	696564	812719	519273	304407	551429	678745	481792	873755	638809	664494	751675	166122
428400	1181560	801895	1085530	1087820	1251260	619609	1036720	1108300	1534500	993392	934174	1393410	1246190	1389900	563392	947293	1327090	501212	1172970	1380500	520343	367018	471454	305531	79268.8	562380	914286	444992	695728	811996	526517	305233	551876	685433	481372	875351	645170	664777	756708	167920
429600	1190590	796978	1099060	1045530	1237810	602407	1024770	1114400	1523010	984030	931249	1393610	1255010	1399400	556558	924175	1325310	493145	1186900	1363970	529957	369242	471449	306845	80142	560786	923112	443536	695806	812802	532758	305700	551951	692555	481912	877011	654716	663204	762029	170754
430800	1194010	789476	1106460	1004270	1221150	586170	1008670	1121150	1506260	974054	924471	1387080	1259270	1405130	549288	899591	1312300	485711	1195890	1350270	539783	370870	471360	309148	80603.2	561003	936149	445024	695426	812395	539550	308242	554660	700069	486249	879908	665723	661648	768374	173273
432000	1194760	776267	1110270	968071	1201440	568774	991428	1118890	1481320	960461	920238	1370130	1260120	1398680	541086	873429	1292810	478580	1201700	1323880	551838	374905	473318	313580	80716	561704	949948	445218	697661	813107	550542	311589	558668	708439	494394	886183	677466	661019	774384	175622
433200	1183210	759931	1109170	929184	1181570	551208	971920	1110080	1456660	945668	915920	1345040	1251910	1394120	533819	849776	1272530	470863	1203280	1296590	565378	378362	474230	320288	82230.8	562389	966382	447436	698465	815080	559909	316644	563636	717594	498503	893338	687426	659728	780304	178308
434400	1168450	745262	1104610	890692	1157710	533432	945145	1090480	1428460	928120	909095	1319880	1239110	1380610	521461	824183	1247060	462044	1205920	1270310	578174	381992	476200	326688	83788.3	564137	980766	451503	699736	820232	570477	322853	570361	728251	502024	900128	702706	661072	786095	181368
435600	1150180	731458	1091800	852092	1131380	512982	923067	1068920	1400230	908598	898651	1285610	1225020	1364400	512616	801202	1216240	453162	1201020	1228170	592912	387550	479083	335722	86305.6	565629	995785	454062	701947	822698	580492	329737	578364	738848	508125	911398	718040	659848	790859	183814
436800	1126530	715626	1078640	818964	1104270	492069	898761	1041070	1368950	888868	888604	1251370	1202950	1341030	502670	778836	1180670	442047	1190880	1188610	606560	392632	480923	347633	88648.4	569867	1013630	459882	705188	829520	593188	338694	586510	751663	515463	925930	734060	658295	795810	185984
438000	1098110	697528	1062030	788483	1074170	472764	872330	1010160	1337050	870482	880036	1215160	1181870	1309520	491221	756695	1141110	433610	1173850	1147560	623684	397828	483474	360048	89686.4	573558	1031380	467376	706912	835602	606388	347898	595750	766940	524012	941111	749518	657396	800854	188072
439200	1070130	680221	1041110	760318	1044810	452384	845425	978833	1305450	850935	870780	1177640	1159750	1278120	481985	735967	1100790	423961	1152240	1104720	639976	403576	485504	373879	91973.2	580549	1050030	476234	711690	839860	618572	357332	605518	780808	533393	956609	767239	657941	806722	191404
440400	1040310	662703	1015120	731287	1015910	431524	818416	944579	1275470	829889	867690	1137880	1128730	1243210	471864	710918	1056140	413808	1125690	1061710	657155	411424	487049	389278	94694.8	585428	1072870	485286	720369	845354	635308	368832	617619	790908	545433	974066	782840	656778	811515	193949
441600	1009410	646331	987895	701405	986680	410708	791248	907541	1246130	812503	861532	1099530	1095530	1208220	462348	688107	1015620	401762	1093860	1022040	674492	416777	490340	405554	97289.2	592190	1091150	495651	726505	852337	652618	380158	627038	802680	557888	992747	804733	656140	816658	197830
442800	981374	628968	961210	671639	956976	390520	762746	873824	1217760	793344	867725	1057320	1061050	1168760	451717	666311	971672	392793	1062600	979956	692490	425806	493154	421189	98857.2	600054	1112230	506569	729852	860720	667385	392902	637831	815028	572777	1016070	828124	659002	818854	201447
444000	945170	613334	930777	644769	927797	371366	734301	835747	1193900	776207	860461	1016040	1024150	1129370	443804	645098	935782	382546	1026060	940038	710021	432988	496268	440095	101312	609048	1129350	519504	734011	869722	681935	404731	648444	825474	587891	1037750	850796	662104	819555	204344
445200	914684	597636	901060	618710	898318	352262	704573	795145	1172070	755811	858122	974955	989893	1088680	434272	625548	900268	372903	994981	901323	729030	443342	501483	460884	104289	618437	1144060	530925	735394	878148	697030	419633	661502	835970	603412	1062910	867301	663555	822746	207088
446400	880776	585855	876119	596281	867454	333959	676258	755423	1153970	739796	854212	937629	954276	1043530	425627	605624	865710	361775	960832	864191	747597	452957	502575	481404	108450	626405	1157280	544321	737527	887842	711553	430704	671780	847680	621230	1089300	884169	667112	824243	209386
447600	846468	571596	844923	573594	840622	317160	649555	717477	1134580	721631	844957	900078	916710	1001020	418332	588451	834958	352863	927981	829432	765869	461860	504040	500638	112008	637351	1173000	559532	740326	898478	726906	453070	680622	857600	634718	1116290	902025	669605	824340	211762
448800	816338	557996	817917	555299	812878	300853	621562	678459	1118120	707314	829717	862261	880782	961624	411255	572012	807164	341829	892985	792547	783484	473977	505066	520562	114832	645408	1186040	575073	738413	909593	739347	466499	688284	865399	653062	1140400	916597	674827	824737	215148
450000	786529	542504	792170	537459	784986	286602	596225	639879	1102000	691462	814728	827240	848260	923668	403939	555530	777785	331456	857594	758548	802381	483578	504378	540655	117594	653346	1198380	590782	739885	921387	749029	478426	694892	871706	664161	1163500	940178	681298	827285	219027
451200	756604	528330	768065	523145	759021	272320	569784	601729	1086760	678860	804246	794849	818930	887901	398139	541869	749320	320173	820176	725642	818760	498286	508491	561140	119343	661574	1210480	608863	745580	930203	760477	488860	701172	875716	678046	1187500	959052	687012	828256	223073
452400	732364	513969	744723	507134	733446	257946	544628	567700	1070600	664728	793971	762504	786998	852840	390261	526368	723836	311138	787344	694574	834541	511948	512083	579833	121776	669003	1219540	625243	746882	939300	771604	499620	704958	882536	692849	1205250	972327	695548	829650	225798
453600	709689	496006	721752	490239	709188	244572	522632	537005	1056130	652247	780714	732926	753964	816280	383650	514450	698378	300474	757473	667569	852095	525195	514314	596764	125284	677927	1230120	640642	747875	945948	782098	513877	712213	888652	704386	1224300	988596	702957	831711	226858
454800	688120	482075	699773	476581	687933	231948	499816	506242	1044340	639755	768870	702607	724958	781038	378012	505255	677308	291946	729857	641993	868148	537682	517106	611283	128425	683354	1236330	659708	750125	951388	789584	528065	715648	895858	716916	1241650	1003520	710169	831035	228203
456000	668515	468277	680748	463141	667462	223001	481614	477274	1032470	627568	755245	676132	700639	746167	372709	493374	657130	283758	703592	619129	882384	548786	518163	622901	130592	688369	1240360	676892	750254	956012	793517	543334	718273	902076	731185	1254790	1023310	715601	827496	227958
457200	651910	456854	666931	451506	644354	217662	462168	449806	1019690	618670	737318	651042	677531	713780	368653	486928	638803	276550	677255	594753	895784	556869	520796	637416	132272	693554	1241060	689769	751366	959505	797119	553933	722790	905624	744289	1265100	1038400	721451	825300	227988
458400	638350	450220	650835	442447	624112	214858	443766	423532	1007000	611175	718010	625820	659460	688833	365002	481022	620611	269808	652222	573252	908142	567535	522579	650704	134313	698855	1242610	703542	752342	965327	802325	563301	723768	907093	750095	1273080	1045540	728519	823074	230443
459600	629400	442013	636789	436861	604137	211221	426829	397211	994264	605577	703329	602608	642518	664070	360662	475458	601767	261812	627079	553927	914218	578410	522249	662308	135781	703096	1244200	718014	756570	966960	803062	571291	723947	903304	756240	1280270	1049550	734335	820189	232299
460800	621135	435904	625693	430672	587844	210400	412373	375085	982150	600814	691005	584195	621594	641518	358322	472414	583650	256239	602814	538437	919579	589112	524810	671830	136682	707457	1240170	726226	757889	969022	803836	579766	723951	903482	758705	1287740	1054190	739021	820656	233203
462000	612404	429620	613742	426996	573236	212060	403608	355157	969519	598894	683676	564072	601172	619905	355181	466925	568960	252340	582686	522016	927909	601463	527697	677797	138624	710044	1234460	735654	756832	972415	803414	586233	723719	902079	767345	1295410	1053250	744161	818643	232706
463200	603569	426414	607124	424709	560579	215128	395167	336149	958021	597735	674265	548478	582912	600464	351985	465549	553793	249405	564200	509268	931796	610383	530019	682234	139801	712443	1231160	743823	754836	977737	799870	591688	722430	899039	769940	1295740	1060340	748704	813782	231512
464400	596671	421673	600496	425512	548806	220176	386002	320392	947774	596859	662743	533507	565836	582774	349965	465836	541890	245902	548817	495892	937164	616633	529294	686669	140391	715552	1226430	750964	753831	981278	795248	598810	720956	895696	769469	1291230	1060980	752329	808425	231919
465600	591663	417399	595658	429564	537046	227107	378612	306767	937768	599109	649494	519736	555018	567885	347649	470200	528932	242999	531193	483662	944995	622671	530805	688541	140641	718739	1222490	758443	750114	983512	790039	604932	718473	891389	774163	1288420	1062260	755464	804770	230615
466800	585823	416874	590324	435218	529233	237588	373644	294654	927322	602605	638468	507616	547415	556798	347312	474251	515425	241306	513222	474920	941866	631970	532613	690322	141137	720724	1213230	762448	745635	983268	786105	607502	716550	884408	772552	1285870	1067830	758553	800754	228117
468000	579871	416689	586786	445285	522800	251658	371553	285210	914891	606572	629250	497616	539468	546577	346996	481042	503958	241518	497850	467350	940159	635226	535497	686925	140847	723485	1204130	765508	742138	980772	778278	610667	713614	875410	767828	1283060	1064230	760001	797626	223897
469200	572874	415455	586383	460419	518436	267342	369449	276858	905366	614415	620734	488814	530677	535996	347821	488235	494380	243107	486320	464058	935566	638740	536410	683261	140405	722604	1193990	767161	735528	979564	770582	615631	710500	866421	763290	1277620	1058540	760488	792015	221206
470400	566137	414954	588957	479091	516712	286461	369918	269528	897843	622274	610401	481349	523344	529359	348572	499105	485752	245492	474562	461412	931238	638051	535692	678933	138511	722152	1181550	765570	729545	978356	761416	617006	707543	857229	760915	1267480	1052780	758744	787272	218344
471600	564618	416241	591078	502143	517775	307104	372010	264884	887063	634661	603045	474394	519072	523132	349339	513728	478762	250327	462787	459477	924060	639280	536271	674824	138870	722004	1174180	763681	722604	973507	752173	618088	701725	845786	756569	1258380	1047950	758027	781818	216897
472800	563144	417704	593576	531516	519661	331250	376185	265821	881218	646573	597094	468260	517103	521078	351338	530021	472131	254413	453488	460738	914354	643630	538493	666671	138053	720669	1164200	760790	717162	969586	743247	614216	696516	832948	748879	1245520	1043790	759636	777756	214376
474000	564317	421730	594104	565993	525493	355232	382891	268061	876798	660837	596456	465866	515929	519566	352422	546741	466924	260309	443363	463429	906664	643918	539696	657435	136378	717845	1150110	758096	707420	964096	735074	611982	691920	820648	741172	1233560	1037550	757297	772139	210844
475200	565170	426933	597284	605410	535450	384595	390588	273957	871886	676168	596754	464747	516432	517809	355711	568332	460854	266748	435359	469060	898489	643558	540294	645922	134747	714732	1135010	752431	697304	955697	723823	610196	688557	809185	729385	1221910	1025980	753555	767195	206384
476400	562556	435156	604186	650226	549164	412954	401632	281122	870174	694888	595641	464485	517981	518431	358325	592984	457839	275885	428840	475968	889270	638416	539929	635095	132264	712162	1119510	746847	687943	951260	713495	608105	682396	797280	721961	1206530	1014440	749444	762800	203642
477600	566936	443124	608466	702318	563625	443982	413381	292041	871242	715120	597616	463999	521753	522183	363500	621077	455872	286910	424954	485612	873270	630739	537808	622421	130592	709430	1108430	740118	679843	947296	700112	601102	675614	785810	709723	1189470	1004800	743992	757356	202187
478800	571975	453323	614421	757190	581757	474876	427751	306907	873126	737315	600017	466720	528077	531372	371197	650156	455378	298060	419376	495112	861600	626919	540218	609563	128651	704142	1095490	734447	670310	938170	688761	594784	669091	772335	699037	1174040	992053	739261	752600	199497
480000	579095	463820	620246	811414	609015	504226	444327	328976	877232	758241	607626	471968	537630	541168	377482	682198	456519	310556	416442	510002	850231	621370	541940	594650	126154	701841	1083070	722377	659743	929803	676955	592428	662062	759164	690162	1160120	979452	731537	748706	195934
481200	588062	474931	626436	867121	633540	540835	464726	352417	884938	781156	615479	477297	543805	553993	384284	714888	460961	325146	416660	527417	839358	614659	541780	577994	123418	694163	1068860	712495	650051	922758	665832	587146	656938	748038	681722	1146500	963972	726599	743882	191934
482400	597385	487424	632380	922885	661503	577844	485880	376298	894972	803173	621827	485947	553130	569072	393522	750780	468752	343420	417333	547260	826833	607044	541505	562037	120690	689163	1058460	704674	640615	914694	652974	581201	649928	735758	666928	1128450	948439	719506	738327	189674
483600	612044	503801	640551	979513	692827	610896	508628	405092	905806	826436	628401	495697	567189	588075	403649	784854	479312	358187	421124	567662	811064	598498	540232	547960	117760	683715	1052030	692166	633265	906450	644401	580975	642866	723635	654318	1110340	939013	713122	733476	187848
484800	632342	520055	646289	1029440	723680	641553	533320	442144	920102	848267	639664	511848	583432	610022	414534	817034	488945	376152	426074	591978	796587	589215	540021	534766	115269	679009	1043340	677811	623733	894606	635389	575052	636907	712171	644016	1095690	925428	704721	730375	184654
486000	650826	537858	651462	1073930	757682	671073	561067	478781	937434	868145	652161	529688	599268	631280	424495	849598	503343	395366	432565	618564	784059	582243	541070	519725	112434	671518	1030070	665973	615568	886321	624304	567176	630146	702804	635792	1082430	911943	694367	723729	181517
487200	672476	557491	658128	1110690	793705	698394	592280	520908	959766	890424	667141	548512	611435	655066	435307	883040	521443	416851	441865	649828	773995	574047	540840	504806	109129	665927	1014660	652513	606652	877636	614775	558698	625642	691498	623678	1066450	895747	684076	716523	178237
488400	693374	576064	666127	1144420	829909	726253	621131	565994	981285	908093	681976	569934	625989	681587	449174	911381	543085	436094	454832	683804	761296	563982	538756	489672	106267	659115	1004660	638785	600513	870424	605820	546610	618198	680374	611812	1050520	884456	673491	711064	176132
489600	718594	596409	672880	1171060	866643	749174	657174	612857	1005660	926062	696410	596325	644134	709371	464523	938432	568083	456276	468109	719628	744605	556556	537925	475114	103724	652935	998591	624812	593032	860123	596980	536715	611459	670577	601278	1035870	873576	664910	707583	174069
490800	744479	615370	681461	1190940	905209	773595	696209	658070	1032900	943778	718392	626671	665170	735748	478729	961440	596368	477071	481612	756805	730748	547355	536509	460802	101430	647090	988348	611658	588030	850696	589007	525460	605134	662062	591917	1022770	864190	656960	703019	171743
492000	769802	634323	690176	1201390	945812	796724	737205	706084	1062120	956900	738457	658364	682274	760226	493347	981288	629419	498598	495407	794550	719744	540826	535329	449356	99144.4	641504	977362	596133	580791	840345	582151	517724	600224	653124	585009	1009620	854595	648020	700122	169268
493200	791255	654217	701006	1207830	984492	817430	766743	754732	1093640	972387	756890	690155	695572	785232	508307	999111	667316	522711	513972	835504	709764	535585	533588	434626	96708.4	635151	966632	583147	574638	832349	575054	510575	594880	648302	575020	998429	844322	639051	696730	167011
494400	810754	673896	715290	1205970	1023950	837111	799426	802335	1126010	984498	770253	728236	715701	811984	521964	1012740	708077	536468	537038	880712	700035	530654	532081	423558	94713.2	630637	957177	571917	567816	824209	567966	500528	590994	642535	567781	988037	835170	631175	694111	165115
495600	830973	695304	728274	1200560	1061900	847666	834293	848342	1162980	997494	788410	767424	737941	838434	538089	1021400	752402	555920	560242	922395	687972	522786	529210	411842	93309.6	625345	953725	560058	562530	819678	565018	491916	586058	634206	560910	973854	826210	624188	691912	163378
496800	851965	708729	742383	1188770	1094350	853323	846202	886700	1193860	1008750	807758	806086	759730	867365	548086	1027280	791878	566834	578420	965372	680147	515953	529272	401414	91450.4	620813	949997	548258	557374	812975	560511	483930	580039	627473	554542	966462	819379	618404	690270	161090
498000	873089	721699	760084	1175600	1127690	857461	867531	927547	1231920	1018020	823370	849305	781452	897359	560070	1028530	830512	577829	599125	1011270	671326	508945	527113	392483	88612.4	617019	941834	538926	551498	808361	557058	477538	575208	622283	549769	961781	813888	611845	688683	159580
499200	884262	732718	777677	1157480	1160320	861702	889765	965269	1263020	1026780	839382	890287	801986	926383	564874	1022810	877521	588610	627892	1057860	665101	504652	525102	384291	87020	610817	935286	529287	547261	799814	553056	472078	572727	617830	545327	954786	806732	604246	687301	158050
500400	898391	743647	797510	1137150	1187930	865170	915167	994755	1298160	1035790	852174	928249	819246	953399	571949	1019250	918784	597845	657652	1095310	660789	499886	521048	376419	86670.8	606579	931421	519354	542240	794722	553262	465546	568309	614010	540030	946423	802200	599403	685664	156759
501600	910759	754556	818911	1116790	1211060	867083	937995	1021120	1324090	1040010	863104	968532	838196	977806	574914	1012250	958885	600375	683232	1137420	659502	495095	518500	370872	86578.8	603106	931418	511654	538983	789874	552331	459026	564705	610082	535777	939625	796923	595548	684385	156537
502800	929653	762592	842678	1096110	1231520	868156	963447	1044460	1349380	1044290	876039	1004250	857651	1003830	577668	1001620	994042	600379	707177	1182310	660545	489705	516350	364498	85786.7	598742	933378	504068	534700	783565	552367	452614	562266	605368	531201	933724	794226	591832	683317	156440
504000	945885	767329	864303	1072100	1251510	864755	984616	1064400	1368840	1047650	888077	1036490	871822	1028360	575142	988554	1027300	602614	731160	1213410	661592	486938	514763	359402	84624.6	594623	933752	500533	529213	778770	557180	448337	558418	603514	529229	927672	793017	588824	685745	157182
505200	958366	767536	886098	1045820	1268050	859326	1005320	1079540	1388070	1048420	897431	1066480	885165	1049850	575970	973020	1057480	601222	757433	1246490	664214	483411	514754	355575	83526.3	590021	933579	495100	524001	773614	559879	444170	557100	599573	527964	925556	793008	585465	688489	156979
506400	967787	764567	910046	1024330	1280020	849384	1020690	1087500	1400810	1050830	902410	1092910	895822	1069490	579556	957430	1082790	602382	783155	1269710	670522	479768	515184	352471	83088.8	587550	935484	489753	518538	770929	563503	440968	555261	599710	524681	922639	793587	579970	687846	157095
507600	974291	760561	933382	1004680	1289880	836150	1028750	1094640	1410860	1051540	906924	1115140	906429	1087470	577665	940812	1103670	601092	807693	1288510	675910	477768	512923	350647	83760	584933	937645	486259	516829	766808	567077	439585	553806	597798	523123	923657	796264	576603	689718	157197
508800	983182	759448	952301	988849	1292440	819320	1031900	1097500	1412830	1049640	912933	1132790	920594	1103440	575212	921339	1114830	596962	828654	1303820	686746	477833	512327	349686	84435.2	581408	941477	483254	514889	766261	572012	437310	550413	598686	520118	921801	801464	572253	691611	157284
510000	990562	753575	968766	969116	1295890	802152	1031860	1098450	1409990	1046090	919275	1145710	931491	1118320	570922	903269	1120510	593322	845497	1316150	695871	478429	510926	348629	84460	580116	946745	482542	512536	763310	578559	437457	551026	600323	519139	919985	805971	570245	694820	157240
511200	995334	744577	986139	951338	1292920	784989	1023300	1098720	1406770	1044170	924491	1154880	939269	1130690	565806	883975	1123820	591186	861151	1318740	707129	478324	512260	349958	83292.9	579284	952076	482820	511185	762230	584868	437982	552436	600724	520228	919390	809208	568421	696730	159217
512400	996440	737092	1001110	930270	1287560	769347	1013770	1095070	1398340	1037280	928355	1159520	940314	1138760	558565	866841	1125600	589752	882338	1315540	720247	479099	510547	352407	83357.2	580003	958368	484523	508168	759014	592468	439848	551772	603496	522697	921984	813891	564241	699417	158408
513600	991620	727996	1008590	914435	1282360	751738	1001430	1090120	1386380	1030380	926929	1156180	941964	1140870	551886	844077	1122430	583809	903721	1305210	734384	482488	510118	355976	84582	579886	962260	484930	505583	760502	598028	442589	553803	606324	524986	925539	817198	561120	701587	159288
514800	987945	716573	1012590	899513	1274910	731044	986252	1079820	1377450	1021630	925917	1150640	938208	1141850	545549	823467	1111270	576796	918438	1300970	748413	484531	508826	361123	86386.8	580103	970672	487233	505222	760058	605186	443848	556399	608098	528283	927374	824082	558319	699936	160068
516000	985683	705262	1015370	887333	1262010	709488	968988	1068950	1359920	1012790	925288	1142020	931992	1143670	539480	802244	1096860	566983	925787	1286100	762378	487239	508613	368637	87252	582297	979911	488290	505437	760564	612492	447577	557337	609580	530112	931293	835031	557851	700647	161994
517200	981324	695133	1014360	874100	1247520	685702	952733	1056710	1335440	1001930	924175	1130950	921717	1141540	532280	780655	1077380	557143	927091	1260420	777130	490947	508978	375842	87560.4	584775	988343	491634	504751	759434	620424	453129	560925	609951	533375	936948	848159	557103	701815	163088
518400	976721	684795	1008310	857152	1234530	660919	934558	1043460	1309800	992002	923020	1117580	907966	1136110	524037	762389	1057410	549177	927669	1243440	792193	493992	511141	384076	87560.8	588199	996520	496430	504801	758075	629060	460549	563210	614586	538902	943922	859827	557231	703493	163459
519600	966308	671834	1000040	843226	1219650	636584	915248	1025500	1286760	985842	914226	1102030	894895	1122750	514613	741826	1030370	540830	928241	1215730	810290	499451	511254	393878	89065.6	592857	1004620	500100	505195	760330	637400	469766	568334	617020	543636	951310	872665	556763	704155	164086
520800	952966	660834	994526	828885	1205060	611936	893693	1007040	1261040	971044	907610	1082520	880030	1108460	506515	722883	1005230	532866	924128	1179130	825468	505582	512286	407106	91380	597654	1017550	504715	503429	763577	646684	478050	572868	619796	551148	959472	887674	557173	703870	166208
522000	943787	647928	984541	816451	1187110	589318	872772	986328	1238270	957324	900782	1058680	863424	1092150	498816	703972	978161	521811	916594	1143040	841570	512481	513461	420872	94189.2	602890	1031180	512835	504373	765584	654666	487166	577237	622090	557182	969960	904604	557116	704257	167020
523200	931788	637496	967759	803742	1168700	567881	850776	964502	1211300	943866	896806	1035360	849835	1077570	490734	684860	946420	512307	908076	1106590	855502	520706	514558	433521	96073.6	608754	1045280	521626	507094	766925	664402	498865	582443	624966	564214	977578	923440	557732	704538	169215
524400	920664	627875	951121	793752	1149950	547074	830383	937740	1187880	929314	894021	1010910	831450	1060060	483736	668562	916880	501257	893200	1071510	871833	528989	517086	445954	97435.6	614365	1056790	533325	507427	767455	673544	510984	588956	624920	573758	988301	943769	559561	705199	169638
525600	900092	617252	929844	781711	1134150	527938	806368	911730	1162860	916021	889793	987084	812498	1040570	475276	649890	889535	489472	877419	1033020	886693	538596	520310	458795	98955.4	619200	1070080	544713	507674	770758	683044	525624	594868	625391	583933	1002570	963043	562062	706570	170344
526800	881960	607562	909879	770691	1116120	508518	786645	886163	1139480	899788	882608	962339	792433	1017180	467835	634802	865551	478934	860001	997598	901912	549411	520056	473637	100996	623507	1081250	556471	507874	772545	691716	540796	600592	625948	593435	1011820	981257	562691	703962	171595
528000	863990	597335	890670	761140	1094760	490836	765271	858183	1114730	886684	873869	938758	774576	999132	461083	619358	838488	467943	848491	961050	911379	558973	519656	491788	104921	626730	1093560	566559	507751	775558	699432	557482	605404	625392	602411	1023020	1002230	564553	703425	172874
529200	852084	588108	872495	752818	1076380	470263	745317	828173	1092910	871219	866474	915583	755580	974398	456184	605268	809361	454291	830017	928701	921070	569063	520831	506548	108320	632552	1108250	581018	509555	777708	707113	573390	609068	624253	612528	1032430	1021940	568949	702927	173911
530400	837912	579223	857128	745680	1055170	449666	724549	799130	1067750	858940	860874	892221	734710	951990	449606	593869	787300	442676	808192	895333	930989	580437	522056	520496	110052	636846	1118120	595973	510357	778301	714732	589126	615553	623777	621747	1043060	1043720	571311	702860	174567
531600	823220	571722	838076	738350	1035580	429855	704727	771451	1046080	843715	859371	872755	715662	926508	442950	581872	763048	433584	789524	863390	944362	592691	524759	532327	112219	639774	1126510	609712	510000	780661	719091	604410	620984	623338	632375	1058150	1062710	571361	702047	174481
532800	806934	564067	817558	733802	1017400	411575	685929	741983	1025880	831654	856976	851319	693487	903721	438241	569140	740519	424209	769150	830369	956598	603402	524621	547310	114359	642364	1134620	624911	511571	783780	724692	621633	625400	624009	641662	1065760	1077640	571391	700905	175687
534000	796275	557432	798463	728950	997229	396560	667765	713594	1003540	818736	848269	829662	676541	880452	431639	559368	720338	414152	753758	802247	967240	615494	525799	561455	118158	642582	1141170	639907	510656	789516	729150	633309	629337	622036	650071	1075800	1093420	572936	699614	175892
535200	784754	552488	784645	724384	974350	384031	650752	685632	985693	808031	839157	808654	661281	858108	426972	552550	699824	402140	730935	774402	976376	626880	527420	573888	120391	644112	1151960	653400	512680	792168	730419	643330	632580	619992	659143	1083990	1112060	576386	698082	176633
536400	774884	546305	765175	720630	954470	370785	631432	658130	969214	798333	827435	788148	643088	839148	422805	543062	683444	389661	708672	747167	984374	636944	528512	586040	123547	646212	1155680	668246	513598	792425	729168	654335	633446	618807	671538	1093750	1127340	577208	697321	174957
537600	762924	539656	749431	717524	935164	360975	614006	631846	955210	790254	816860	770216	626000	819663	419827	536233	662564	381193	690040	725795	991627	646821	530011	593870	125632	647652	1156180	680217	511943	792112	731004	670432	636672	617577	680750	1102350	1138660	578840	696191	174150
538800	751204	533770	736957	715440	917140	352710	598454	605045	936488	781420	807240	751990	609176	796772	416957	531096	644408	372965	673301	703714	1001270	656401	530853	604405	129208	649215	1158020	688809	510165	796222	731305	686810	638332	617032	686273	1111000	1146950	579724	693760	173572
540000	743968	529133	726899	716141	898776	347144	583716	580704	920400	771653	794370	733863	592865	776492	413907	527615	628850	365015	657317	684143	1004440	665342	532185	613446	132477	648388	1164640	700062	508849	797035	731224	695628	639485	613952	695151	1115130	1154910	580424	692700	172760
541200	738698	526210	714655	717270	880248	342289	567777	558954	902667	764345	781948	715854	579739	762079	412421	527005	612824	356537	639100	663703	1009030	673353	532373	620867	135373	649975	1169270	708500	506755	797190	727731	706921	638440	609768	705154	1118260	1165120	581542	692688	171629
542400	730565	521527	704128	718930	861908	339260	554280	537153	886598	757192	772835	700550	568021	748256	410705	525560	599722	350170	619497	646490	1010590	681892	532774	627658	138779	650688	1166350	714040	504508	793902	725681	715346	638859	605775	727460	1123270	1168680	583153	690912	170317
543600	722005	517238	695750	722056	845233	337808	543450	518325	871058	752721	762896	684527	555077	736562	408856	525092	585902	344629	604128	633383	1015030	687437	532438	631719	140382	651451	1162950	722281	503054	793256	724716	725969	638384	603172	720311	1127450	1169410	581843	689715	168566
544800	712871	514047	687130	728721	830110	340160	533987	500217	856346	746044	750680	668912	544499	725394	409031	526224	574094	340024	590510	620433	1014890	692045	531009	634175	143718	652678	1157510	728545	499277	793642	723194	733985	638517	598737	729484	1129310	1173970	579041	686883	167752
546000	706268	515694	679775	735852	815836	346426	528504	483120	842140	741995	736473	653723	533739	710672	409848	529756	561891	336562	576666	606647	1010380	701057	529820	638136	146791	654226	1151630	733854	496605	793341	721190	740966	636535	592634	732302	1130660	1169760	574808	682560	165984
547200	699442	514057	672315	744207	805553	353370	520398	467262	829415	738329	725974	642117	528105	698415	409708	532965	550417	333384	563861	594646	1006650	704427	529920	637813	148800	654599	1149670	738408	494480	794198	720239	748697	635548	587452	728051	1127280	1167900	574432	679760	165900
548400	697015	511704	668372	753900	791552	363080	513698	455612	815830	736110	714591	631325	523105	693507	411624	537158	538689	330325	552782	588143	1003790	708707	530049	637201	151590	654156	1145580	744015	490890	792323	714875	752920	632871	579951	725627	1126030	1169360	573262	677614	164472
549600	692037	510221	665103	764136	781436	377609	509130	443886	805225	734871	708398	623592	517148	687552	411542	543868	527285	327962	541184	581119	999977	711572	529785	632349	152674	654944	1138210	746017	486331	788821	709223	755512	630828	574065	723630	1122960	1165060	571276	674870	162833
550800	687776	512717	660930	774824	771155	395316	504920	437556	792344	736142	701154	615479	510100	685785	411406	551752	519086	327737	530345	577478	995905	715617	529768	629280	153938	653777	1126110	748620	482184	787210	701935	758554	630410	568621	717340	1120100	1157910	569100	674321	161213
552000	683705	516109	660386	791663	765625	416870	501006	429484	783678	737751	689746	605412	503001	685138	411987	561124	511814	327736	520411	573919	991002	717285	530340	624467	154707	654238	1118460	748118	477049	788431	695430	758180	629222	562854	712250	1115310	1152400	564868	670038	159050
553200	681309	519415	659659	807031	759442	440730	497978	422967	772676	742827	678301	599406	496716	687717	413608	576751	504441	329586	512711	570738	983946	718329	530608	619220	155077	651194	1110020	749659	474107	792112	692728	755218	627960	556596	710701	1107840	1140890	560850	666169	157278
554400	677261	523442	660145	826542	755813	467318	498346	420832	765104	746953	666014	593056	494534	692880	417340	591156	500188	332540	502651	570889	978940	718486	529730	612955	155250	649736	1101980	750179	470503	790700	688261	750735	621979	547852	709729	1100220	1134080	557031	661617	156777
555600	676970	526475	659726	845109	755093	495096	499365	419973	756788	752291	656522	588042	495185	700161	421178	604526	492964	335732	492304	573756	972033	716867	529902	606185	154543	648214	1089640	749094	466366	785838	682518	745910	617796	539516	709505	1093700	1128610	554091	658574	153890
556800	677204	530334	660076	864263	759440	527029	505282	423555	751491	759851	649376	582709	493759	705034	424864	619344	487301	341356	485316	576066	963992	714655	530721	598270	153313	645695	1079720	746760	461456	780088	676707	740585	614714	531526	710042	1087480	1116470	551190	654804	151852
558000	676034	536917	660237	886081	765069	562513	518625	427921	746506	769719	641213	578159	491992	712835	429978	636970	485374	349396	479381	582106	956370	717475	530031	589696	153778	643561	1064750	740788	457904	775327	668565	734652	610640	526558	706487	1078500	1103260	546126	650639	149642
559200	675602	543769	661735	908021	769784	598617	526606	436040	741319	779953	632901	575128	489795	721916	437230	654448	483534	359878	474580	587860	948268	714487	531074	581696	151960	640170	1051300	738107	451960	772424	660976	728889	606356	519305	704026	1068210	1090700	541036	647508	147610
560400	678958	552336	664956	931416	780575	634530	531306	446755	738684	792088	624649	570777	490748	733820	445028	673065	485117	371290	469042	598817	938456	709692	531668	572682	150092	635406	1038390	734740	448729	768105	653349	719071	602019	511671	702413	1057140	1079460	535750	643876	146012
561600	683638	563363	665210	951564	788431	669244	539603	460991	737320	803373	618094	571960	496298	746915	453135	693108	486972	383051	464406	607799	931167	705765	532947	563578	147836	633044	1028530	728251	444125	765269	645884	708947	596775	505800	694672	1043520	1066680	529394	640643	144532
562800	688940	572380	668546	971657	795927	706016	550956	479717	739791	815788	620591	576897	500956	763271	459711	711179	489786	397545	461991	620533	921749	699146	533773	554030	145181	628197	1017600	722998	441084	760193	638576	698988	593436	497314	688383	1034390	1053950	524508	637826	142200
564000	698746	584549	666518	988560	811561	743826	563619	501764	740965	827165	622022	582714	507442	777840	470200	731145	494424	411607	458778	632498	913464	695050	534596	543714	142902	624296	1002600	709104	436309	752801	635394	689258	589263	492182	682840	1028590	1041830	519645	636578	139283
565200	707142	599595	669348	1004650	825194	781709	578603	526779	746600	839815	625682	586921	512293	793706	479244	749347	500819	428408	456646	649178	906062	691236	535581	534322	140302	618591	988401	698981	430632	749119	627433	679013	584937	484982	676555	1013730	1028300	513898	633758	137314
566400	719305	612223	670501	1019800	844741	822913	593756	558088	753290	852365	629690	592294	520231	811300	491837	769714	511310	445488	455865	665094	898783	685899	536645	525207	138220	614283	975650	688901	427346	744803	621021	670586	579936	479355	667618	1000790	1017400	507349	631112	135634
567600	731966	627477	673450	1031440	861596	862253	612166	589356	763272	863533	630586	601276	533717	828335	504688	789534	524175	462124	456001	680152	889593	677920	536046	516486	135812	607710	965684	679167	423353	739365	612620	659776	575636	472520	659159	987684	1006510	501611	629346	134354
568800	744436	642437	677279	1041130	880490	890893	631296	624664	773762	873136	636058	612530	545064	847949	519136	808104	537224	478360	456160	698318	882026	670993	536788	504297	132543	601830	956199	667963	419724	736896	606333	648163	569475	466312	651025	974672	997926	497176	625363	133001
570000	757948	658949	681706	1047440	898160	912254	651468	659764	784197	883460	643312	626146	556500	866661	535460	828833	550246	494934	456159	720964	874133	665634	536346	492886	128558	597114	944977	655846	416840	730566	599750	638304	561929	459820	643293	963923	989053	491808	619197	131520
571200	772370	677430	684890	1051280	919658	936196	674069	699829	796230	893165	650486	641314	565491	888350	550435	845934	567296	512159	457086	740169	867350	660666	537381	480346	125560	592800	934113	644722	412268	726869	595224	629133	557844	451732	636087	953979	979775	487023	615420	129556
572400	786125	692898	687848	1050750	942364	954914	697510	736970	809078	900470	658918	657140	574483	907043	567128	861321	587980	529714	462401	767132	861525	655534	537597	469356	124278	587984	924584	635932	407901	722155	588854	620318	553236	446141	630844	944187	971644	480485	611991	127522
573600	797732	709015	693374	1044400	961362	973403	720308	772062	826620	909213	667502	674338	582748	923707	582555	876073	609180	547031	468785	792646	858268	649961	538603	460648	121735	583514	913326	623181	405227	716646	584995	614136	549456	440432	624870	934901	964464	476044	609098	126195
574800	808947	723841	702252	1039310	982649	991326	742082	806142	841945	916121	674980	693705	592676	939673	599611	890116	631758	563457	476274	817280	852819	644151	538183	452662	119698	578810	902408	613989	401550	710737	581714	606292	545416	433565	616812	922289	957369	468871	603788	125063
576000	825716	739188	709544	1032780	1000960	1010040	763238	838018	861035	926576	686555	710312	607098	959595	613943	901297	654425	577712	483186	837020	849182	637626	536761	448074	117669	575520	894666	603738	399970	707174	578226	598982	541016	429138	608711	909214	952919	462571	600174	124566
577200	837863	754976	719114	1024530	1019820	1024890	784504	870706	877403	936728	694602	733868	624128	979544	627292	913066	680222	592041	490328	858902	847242	630387	536679	438837	114589	570095	889690	595748	397692	701093	575247	593621	533505	423183	600053	895712	945877	458276	598052	123846
578400	848802	767263	730317	1015380	1038500	1039680	806888	903136	893538	942741	708058	757953	638055	1002050	639240	921929	707613	604413	500245	882987	845918	622337	537572	431393	112062	565730	885068	586514	395968	693932	572574	586485	529816	418194	594175	884646	942492	455060	594698	123245
579600	863204	777742	740782	1008460	1057760	1044890	830513	932180	911964	948241	718507	780874	652673	1021020	647899	929352	735458	616759	511753	909414	846084	618191	538331	426505	110041	561993	876100	576986	392847	686978	571357	579742	523526	414602	587991	877707	940090	449764	592447	122731
580800	874090	789936	752009	999791	1071860	1041380	854318	957890	929243	953014	731828	803486	666451	1039880	654726	935199	763664	629036	527363	935617	846171	612671	537886	421416	108196	559241	870014	569469	390898	682178	570362	574553	519778	412026	581746	867964	936577	446142	588844	121813
582000	883180	798399	766947	989583	1083630	1031860	871563	982625	946409	955108	740189	825244	681540	1055110	662566	938755	791898	636912	542993	963931	849013	608734	538330	416610	107691	555110	865171	561994	388832	675717	569801	570272	514576	408767	576578	858212	933689	440410	585941	120754
583200	892444	806857	781871	979863	1093630	1017760	885985	1000910	962357	957349	750466	846891	693087	1071990	662392	941193	820064	644810	560018	982741	851774	604648	537958	412706	107230	550453	861325	556719	387456	670999	568633	567219	509962	406823	570375	848617	933706	435936	582817	119929
584400	902813	814620	795342	972321	1101040	1004060	898669	1013040	976475	961328	754802	868817	703264	1087940	665803	943170	842271	651870	575594	1004620	855826	598982	536721	408038	106738	546470	860329	552230	385404	667568	569956	562260	506192	403898	566029	838511	931340	432723	582071	118943
585600	913893	817591	813886	961077	1103720	996416	911546	1027470	990764	964033	761088	889531	717243	1105720	668773	943388	865913	656425	591416	1027470	859887	594914	537328	405732	105742	542781	860471	548536	385590	664592	571904	559069	501276	400966	564108	828948	928332	429960	580466	118828
586800	919779	821930	829366	950627	1105920	988268	924561	1039130	1003090	965990	768790	906056	730968	1123040	667094	941954	888472	658234	606154	1044530	865073	590767	535894	401366	103952	539622	859683	543696	384870	659247	574418	556879	495258	399394	559097	822723	929361	429294	578686	118349
588000	931235	822952	843417	938880	1105940	983566	941528	1047850	1014940	965275	777867	922736	740234	1135560	664312	935681	910530	659886	623105	1067680	868859	588438	536196	398789	103670	538722	857548	540660	383804	653792	575654	554896	491643	396738	557652	817208	930701	427730	578272	117390
589200	937410	824210	857872	928565	1104590	973583	951344	1054810	1021080	962370	784573	938633	750530	1143750	666280	931451	922494	660434	639423	1080540	879373	585362	535732	396639	103819	536419	853309	536537	383369	649980	579477	554355	487808	395212	556575	816185	930926	426549	577860	116751
590400	945652	823665	872526	917802	1098400	959078	958409	1058760	1030370	963953	787779	950849	760046	1152160	664038	922795	932750	659954	655086	1092580	888763	582160	534463	396761	105274	535652	852869	534272	383456	645968	580268	551490	484906	393845	553764	812099	931803	423706	575230	115285
591600	951190	823068	887635	905861	1092660	939902	960906	1064510	1036140	961908	793783	963280	770286	1160130	657870	915865	939533	656709	668904	1106250	900276	580132	534081	397140	107105	534168	852653	530795	382239	642466	583208	553120	479809	392398	550854	809965	932251	423264	574079	115172
592800	957163	822414	902098	895210	1087090	917106	959609	1066060	1038150	958795	796704	971661	784322	1171150	650267	906766	945582	652342	684802	1109860	911612	578194	533736	399256	108360	534430	853222	529161	382064	639730	585788	553068	476490	393560	549856	806889	931146	422498	573524	115507
594000	960662	818638	914819	883621	1077980	893339	958879	1067540	1040220	954510	797058	977601	795566	1178960	640711	895592	947056	647505	698460	1114160	921426	576990	533347	401404	108776	533021	852485	529646	380765	637289	586384	554987	474971	390566	549370	803445	930734	422015	572278	115295
595200	964086	817920	926796	870544	1073540	872326	955868	1065030	1038000	953070	802828	983520	799284	1183670	630350	883670	947002	644700	705658	1112550	932796	575848	531900	404155	110095	534948	856811	529805	380628	635422	590872	557830	470339	388925	547866	801018	932663	422266	571272	115342
596400	966377	813173	935019	857765	1063420	851622	947516	1061520	1035270	948356	808595	988782	805452	1186140	621094	871744	942873	639528	714398	1111500	945276	572395	531434	408994	111683	536502	864086	530906	380055	632568	595761	562355	467152	386713	548567	799941	934922	421954	570755	116025
597600	968142	808684	945424	844884	1050300	830297	940301	1059180	1034680	945714	812544	993573	808407	1188500	611297	861309	933573	633355	725361	1108210	958288	571936	531298	412652	113684	536708	869876	532983	380779	630253	600903	564460	464609	386674	549107	799591	939896	423269	570440	116547
598800	971484	804058	951776	830981	1040370	808384	931014	1052410	1028000	939958	816730	998202	809540	1189410	598157	846712	926844	625680	733398	1100080	972034	571339	531462	418407	116293	539122	874512	533807	382221	627356	605209	569050	461131	385908	550016	800314	944609	424284	570255	116583
600000	975215	797152	954578	818159	1027990	789454	923028	1042300	1021710	934194	816841	1001880	804265	1188370	590936	834698	914401	619788	739437	1087210	986724	571617	532440	425556	119151	540849	880198	538848	381672	624712	608412	573977	458887	387053	551186	803541	951156	425112	569238	116981
601200	979748	791470	958961	806851	1018320	769216	913482	1033120	1013050	925618	818488	1005020	805238	1184350	581807	822637	905346	612552	745558	1073960	1003400	573182	531888	432588	122225	543014	887380	543045	382212	624143	612869	582847	456588	385025	551871	805186	957308	426132	568266	116591
602400	982637	784863	956204	794910	1006770	754968	902353	1022030	1005410	921682	818864	1006040	804328	1181450	573920	807687	889518	605905	752492	1058280	1016520	575071	532435	442410	125942	546472	892837	547611	382309	621236	616223	591561	454894	384952	555949	807140	962724	427225	565203	116978
603600	986828	779574	956004	786565	996209	728774	890027	1012250	994259	914394	819842	1004460	798788	1176720	567894	794615	876564	599359	754851	1037900	1032370	577790	533234	453481	129610	547771	897290	554184	382639	619102	620470	601368	452347	384040	559178	809263	972613	428748	564209	117372
604800	991674	775905	948271	774147	988208	706154	874568	999825	985212	908227	821201	1004190	791174	1169520	557228	780272	864788	591790	752069	1016760	1048360	581875	533354	464687	133319	550411	904773	561583	383400	616143	625079	610328	451146	383814	565273	809976	984130	430648	561606	117721
606000	994157	772481	943810	764655	974192	680654	861779	982872	975262	899818	822003	997536	781812	1160290	549512	767629	847235	581804	747801	995781	1059730	583957	532560	477330	137254	553326	909118	570323	383916	616019	627423	622177	449950	383428	570363	814229	992420	432266	561249	117930
607200	997487	765392	936475	754016	963620	660982	848550	964921	961979	892133	824544	991939	774648	1150910	540710	755643	831485	572580	743342	972166	1066090	586325	533123	488783	140037	555658	912625	578604	385120	615806	632454	638440	446949	382678	574665	816304	1006140	432734	560681	118879
608400	1004130	760162	925826	744534	951554	640727	837383	944910	952203	883880	823549	986339	769185	1143040	533711	743754	816310	560642	738393	952046	1078660	590126	532620	503706	142730	558322	919124	588790	385029	615590	636063	649860	446274	381804	580499	820012	1022560	433668	556920	118892
609600	1006980	755208	915594	735054	940088	622345	826614	924054	940464	877325	825322	981747	763239	1131160	526512	732140	801190	548920	730673	925819	1088710	592960	530920	515992	147170	560354	927203	597777	385975	613220	641526	658783	445739	379177	585688	822450	1031090	435376	554925	119638
610800	1007010	749104	904782	726196	926054	603161	813477	901048	928634	871355	827003	975195	752912	1118860	517838	721682	784156	537119	721056	901846	1096620	597612	529726	528954	151137	562276	933568	609283	387150	611280	645351	667732	445048	378816	590242	825444	1041230	437619	553219	119755
612000	1002170	744122	894352	719081	912114	586812	803828	876561	918984	865434	826724	971614	742014	1107380	510076	710808	767972	525514	713672	880468	1101620	600022	527664	541241	154460	563636	939768	620261	388064	610841	648374	681292	444235	377846	597712	828386	1053370	439600	552558	120370
613200	995711	738233	880530	712258	900842	570868	792823	852701	908395	858355	825990	963986	731966	1091870	503064	701004	754288	513834	702597	857855	1106590	606196	527694	553345	158734	565000	943299	629707	388678	607749	650672	689070	445113	377368	604246	830829	1063870	440518	550591	120944
614400	989482	733797	867268	706376	888449	556558	781676	828116	896754	850635	827437	960707	720032	1075570	497672	691259	739347	501921	690190	838845	1110540	610749	528375	566265	162132	566030	944306	641603	389108	604866	657654	697172	445065	374878	609844	832790	1073170	440526	549831	120663
615600	981490	728318	852613	702228	879218	541979	770533	802428	884998	845117	825495	954961	708228	1058080	491853	683532	724314	491463	677333	820458	1112860	616644	528952	577589	167286	566507	945683	649906	388581	602673	660427	705310	445616	373784	617754	836737	1084870	442395	548270	120654
616800	973660	723336	839366	698128	868489	529214	759612	779383	874881	839206	822722	950417	697561	1041970	486654	673115	710490	480628	665254	803604	1115530	620985	529021	586091	171502	567042	943753	662158	388652	601185	660979	712754	445888	372111	625056	840116	1095540	442974	546481	120470
618000	968155	719378	827403	698176	857655	518286	748932	756102	861359	832008	819700	942181	685689	1023800	484247	667050	699774	470669	652382	789287	1116660	626689	529639	597746	175519	567591	943652	671372	388336	599157	661706	720723	445720	369288	630926	843853	1103880	444667	545119	120185
619200	960769	715405	817262	697246	848600	506947	739404	732873	849290	826390	817063	940058	674344	1006020	482109	662616	685987	461368	639129	771210	1119390	632356	529156	606902	177357	566724	942422	680651	388137	598870	664594	727875	446567	367190	636504	847443	1107610	443860	543280	119666
620400	955866	710961	807839	697373	838487	498736	730577	710342	837783	820780	812116	936589	668216	987374	476936	656568	672983	453392	625166	755598	1119450	636701	528488	612968	179616	565080	941708	688462	387311	598622	663769	736882	445487	365259	640997	849083	1113660	444090	542538	118890
621600	948781	708136	797102	699054	827322	491671	721524	687535	824625	816730	807170	933691	658499	972420	474736	654589	662732	445005	613291	744174	1119040	640107	529024	621299	181471	564592	943384	695318	387053	598431	662070	743815	446843	364648	646668	849600	1120310	445545	541422	119020
622800	943196	702407	786718	699069	817254	486369	714428	666378	810997	813952	802816	930080	650643	955652	472494	650449	651005	437244	601869	728674	1114700	644075	528962	624800	184190	564860	942829	701589	386514	596202	661895	748368	445036	363292	649876	850967	1128330	446644	540005	118590
624000	936497	702625	778084	702852	806305	483756	707498	647368	799230	810717	801985	928558	641918	938180	471314	649364	641378	431352	589221	714600	1111450	646149	529147	626768	186038	565086	939711	708187	383738	594064	663668	753097	444506	361204	653258	851694	1131730	448378	539476	118686
625200	927544	699200	768937	707844	797564	484571	703117	628812	786771	808448	798354	926966	635020	921582	467205	648061	633605	424840	577732	703777	1109780	650949	531104	627686	188269	563586	932380	716429	380366	590782	663764	756163	444253	359736	656453	851630	1137970	447350	537210	117100
626400	923386	695553	758718	714616	789528	487466	699573	612268	775668	808274	796768	924328	628430	903952	466303	647202	624272	419648	567639	696084	1109310	652541	530512	627994	188389	564370	926450	719952	378190	589829	664603	757848	443348	357385	660214	852047	1138730	446808	535565	115677
627600	912953	693102	751880	719606	783755	491587	696045	598932	764210	807281	791677	920187	621021	890484	466120	647846	616778	414784	558590	687110	1105210	656127	531045	630100	189194	562246	922518	727203	377150	586913	661789	760310	443191	356558	661888	851776	1140540	444954	533271	115287
628800	908703	691210	748588	728103	775579	496954	689965	586056	754029	804483	783540	917210	616423	876269	466452	648714	610687	410480	548844	679066	1099410	657318	530444	631412	191414	560526	917299	730060	375503	587787	657311	762616	441699	354131	662981	850589	1139830	446092	531014	115764
630000	905254	690734	743653	736454	768901	506744	687986	574290	745958	804613	778178	915857	613193	864514	465936	650949	604675	407224	540337	671182	1093090	657561	530773	632135	192214	560252	913427	735258	372390	589925	650748	764633	438506	352234	661628	844620	1141950	442866	528356	114738
631200	901573	690281	738807	747673	762679	517173	685538	563957	735581	805527	775257	915190	612738	852594	465344	654089	598725	404084	533593	665759	1083180	658091	532682	628773	191083	560142	908680	738772	370652	588870	644714	764497	435475	349384	662838	842335	1145320	442168	526998	114229
632400	896216	690254	735370	755990	758020	532895	684339	554776	724740	809082	768744	915360	610742	840162	466627	658432	592942	403125	528071	661136	1075690	659809	532846	626426	190184	559988	901298	740914	367920	586546	637845	765490	431815	347047	662428	839261	1143550	442164	525263	113466
633600	888836	689128	732078	763886	753902	549820	682812	547594	716908	813130	757641	913847	608760	828383	470098	662364	587502	402335	521390	656644	1068550	660822	534491	622721	188831	559922	894567	741181	365064	584637	631602	765579	430304	343889	664713	834316	1143640	439748	522678	112712
634800	883994	688457	730700	775434	754684	570666	683737	541530	709368	816742	748082	914423	605331	818976	470238	668804	583706	404430	514678	656698	1061250	661113	533773	616480	188595	558341	885203	743897	362437	580653	625213	764408	428903	341785	662488	832006	1138020	437610	520637	112153
636000	879708	687750	729775	787112	751743	592006	683949	536093	702128	821413	739976	915111	604399	810165	470874	676669	578796	408033	509422	655915	1054660	661684	532520	602921	187836	557155	878891	743802	359577	578680	616475	762257	425906	338884	659797	826875	1135250	434010	519202	111186
637200	877076	689844	728413	797910	752622	616459	685789	533316	694550	823683	733385	913995	604828	798744	475981	682129	576215	411738	505401	655726	1043580	661332	534420	594954	187433	553341	869036	745049	355636	578526	610081	758513	424241	337122	656110	819062	1133190	432754	516970	110662
638400	874712	691203	726362	808688	755714	641824	688975	531297	688592	829598	728068	912847	605062	787472	480100	688033	575250	417724	500391	654158	1036220	660509	532805	586665	184918	552152	861268	742275	352549	575735	604467	757665	421962	334476	654832	811456	1124640	430963	514778	110278
639600	870168	694252	725772	819970	757798	669334	694711	531410	684012	833074	721436	914061	607502	780375	485032	693884	573704	425244	496698	656738	1027940	660510	533168	578798	182004	550148	853535	740980	349412	573919	599354	754114	418162	331463	649522	803131	1118720	428209	512299	109273
640800	871114	695149	725953	828094	761625	697278	697924	533782	678517	840332	717060	914992	610130	776894	491123	701431	572638	431588	493894	659637	1019230	659864	531884	572034	178328	546451	846564	739007	346542	570054	594578	750295	414993	327975	642843	797368	1111520	426494	511242	108789
642000	868358	697719	722860	837388	763251	726292	702779	538666	672484	847757	713591	915347	615548	772119	498594	708518	571759	439430	489999	663715	1008070	658137	531238	561614	176750	542980	840809	733322	344664	565507	591308	745370	413001	325786	640390	790229	1103040	424276	508585	107780
643200	869850	700852	720404	845254	771084	760449	707956	545773	667854	855388	711221	915972	621167	768975	507238	717957	571787	451480	486123	669011	998094	653712	531392	551262	174083	539486	833097	727371	341834	561542	586376	740577	410592	323916	635461	780620	1093910	422042	505886	106794
644400	865385	704664	717849	852188	777453	790400	718258	556282	667011	862650	711030	916845	625594	768655	515789	725657	574181	463032	484940	673978	989691	649614	531387	541395	172676	535860	824883	722566	338604	557600	581575	736130	408328	320222	629244	771325	1086040	419692	503975	106233
645600	862148	710174	715800	855706	783390	820495	728493	568202	664532	869121	712219	918627	629961	765943	522897	732011	577108	476526	482911	681933	981037	645915	531143	532570	169602	532800	818011	715236	335371	553802	577761	730934	406186	317958	622762	762605	1076620	416853	502433	105353
646800	860779	715424	713640	858975	794018	853084	742763	581558	664406	877152	709863	920943	635171	765798	535093	739627	579734	489429	482112	689739	973545	643576	530413	524967	166178	528081	810287	710031	332441	551109	572273	725125	403637	315584	617793	751493	1069370	413527	500157	104845
648000	860915	720448	713153	861709	802452	882265	756257	597653	665374	885622	710564	925345	643158	766770	547788	746265	583100	503531	479753	700707	965773	641764	529654	517826	163536	523904	800872	702793	329862	547771	567466	721322	400850	313998	611857	744828	1063840	411540	497614	104796
649200	859205	726783	713258	862113	813020	906823	770895	615873	666676	893288	710497	927576	646546	770007	557877	751801	587044	517616	479170	711137	960550	640632	529033	507915	161423	521666	792488	694807	327472	545286	563752	717587	399122	311074	605081	735557	1058380	409599	498468	103777
650400	857493	733965	709646	864866	826544	933594	786858	635702	668943	901764	709978	931271	651019	773575	574818	760845	595157	532938	480395	721916	953110	635373	528459	498964	158243	517582	785750	689006	324356	541962	558770	711810	394895	308888	599320	726434	1052600	406262	496889	103654
651600	856369	740807	708502	867183	837171	955475	804354	655826	669908	910346	709531	934093	656275	778485	584276	769098	603749	545519	480093	734005	947684	630104	527045	492200	155828	514220	778954	681861	321712	539298	553200	707749	393006	307255	592273	719408	1047970	404428	494364	103689
652800	856936	748872	706978	869041	848455	972908	825183	677582	672229	918360	710376	938254	658933	782816	593655	777617	613938	560227	480866	748128	942047	626084	527098	485268	153624	508963	771340	672889	318254	535880	549730	704797	390672	306931	586004	710338	1037210	402017	491911	103104
654000	855758	756339	706721	865438	858362	986464	846076	700720	674252	925727	709938	944185	659800	786818	609437	787255	626323	572825	481388	762365	937004	621982	526598	477786	151743	505222	766096	665572	315370	532111	547373	701893	388003	303372	580946	700492	1031110	398532	490495	102562
655200	856391	763637	707098	863997	869949	1002360	870272	723570	678527	931257	708616	952690	663922	793763	624281	792320	640031	586223	484772	776964	932612	617446	525543	472251	148512	501108	759541	657980	312700	529935	545595	698802	385258	302429	575814	691069	1023650	397283	487994	102685
656400	859074	770025	707786	860907	881071	1014820	891502	747383	683072	938203	709801	957106	670034	800484	640976	804995	655102	600441	487090	791404	933420	613247	523224	467588	146879	497687	753353	650376	309962	526355	541530	695405	382022	300758	569570	682314	1016890	394927	485653	102884
657600	858792	776570	709616	857201	890378	1024970	911669	772184	686476	943675	712714	965407	675082	808830	654946	816074	670934	612530	489575	807294	930716	609148	523143	462333	143958	491802	748289	641632	307532	523894	539407	692351	378934	298567	562935	673173	1010270	391737	484803	102613
658800	858754	783763	712772	854627	899437	1030880	930793	793876	692720	949366	715440	974978	679929	815294	666161	822929	689413	623888	492179	828088	927337	605594	522567	457012	143090	488022	743138	632896	305549	521990	537851	690551	375682	296775	555532	663872	1003290	390063	482174	101852
660000	859232	788701	716513	851228	908926	1034490	953703	815159	698101	954278	719701	986340	686076	821803	677862	833755	707596	634644	496351	844432	927286	601338	522330	452286	142364	484374	735583	623812	302759	518385	537853	688469	373555	293587	549051	654849	1000360	388932	480667	101989
661200	857772	794435	720154	848028	914916	1034090	975051	832789	704554	958174	723406	994478	689419	830408	685703	839971	725087	641947	503132	862915	926146	598198	521703	446822	142403	480260	729651	617363	300897	515010	537770	685860	370916	292869	544965	645192	997088	386939	479379	100874
662400	856992	799350	725325	844160	922952	1029590	995932	854267	711282	963538	727495	1005400	693616	839138	696494	847399	743466	647198	508716	882386	928064	596140	520594	444067	141675	476817	724326	609011	298374	512291	538351	685838	367783	291589	538540	638552	993216	385900	477936	100612
663600	855536	803058	731562	840480	927687	1027750	1015490	871166	715150	968850	731479	1011510	699228	848325	699314	852040	761081	656628	515269	899036	927514	594180	519655	440973	140985	473378	720327	602216	295824	509777	536977	685700	365762	290825	532738	630246	987009	384005	475657	100615
664800	853200	807287	739875	836160	931698	1024520	1032450	884574	721421	972944	732910	1020680	703186	858973	701982	855409	776995	662973	522095	919397	927402	592262	518159	438349	139774	470564	716500	597109	295117	506631	538034	685787	363644	289905	527708	624263	984226	383501	474317	100848
666000	850356	808956	748961	830708	934564	1018200	1052520	898388	726470	973460	737059	1028210	709426	868725	704632	860318	795131	667621	528785	935317	929003	590178	516154	434473	140260	466846	712737	590756	293513	503300	538657	682952	361255	288951	524285	618617	981737	382126	472186	100188
667200	845047	811363	756984	825686	937441	1012590	1073040	907923	731392	974955	741678	1034430	716965	878552	705756	862822	809442	672431	537506	950738	929936	587712	515614	433012	141554	464280	711004	586392	291294	500451	537494	682805	359763	288756	519039	611704	977830	380236	470697	99966
668400	841177	813425	768212	821017	936734	1002600	1090560	920659	737396	977680	748654	1042760	719239	888584	711593	865311	821132	672341	546290	967872	932921	584350	513176	431042	143373	462350	707879	580867	290905	497877	537126	681743	358181	288598	514936	606168	976625	379559	470791	99613.6
669600	836455	812747	782184	815912	937263	990194	1106860	927465	742368	975944	753713	1044900	723483	900366	701230	866805	832955	673608	554872	978521	932865	582366	511538	431506	143326	459988	707421	577682	288992	493759	537620	682334	357046	288594	510711	601773	972799	377581	470791	99375.6
670800	833785	812777	792952	810434	936943	977064	1119320	942529	745571	975642	757534	1053870	727984	905975	695508	866135	843218	673712	564353	988625	937424	582159	508607	430549	142783	458384	705814	574294	288659	490839	539680	683703	356980	287202	506658	596090	972372	376576	469193	98827.2
672000	830954	812556	803991	803942	933003	963379	1128630	946494	752489	974830	763356	1055040	730834	912268	692962	866193	851405	674806	579149	1001570	939147	581389	506023	430736	142207	457680	704352	571396	287688	488822	540826	684225	356697	287376	502558	591494	972418	376262	467931	98493.6
673200	823595	811600	814052	798354	930462	949172	1138800	950161	754998	971272	764177	1060550	735611	917424	687280	864491	854757	671104	584048	1012790	943121	581236	503662	432274	142844	455165	702890	566477	287082	486351	540945	683855	355918	286461	498665	586516	969970	375227	466558	98351.2
674400	820698	808011	824948	790922	927385	933700	1145090	954244	755898	968350	768698	1060730	738187	921661	677434	861242	859432	667466	593278	1020120	946273	581496	501674	434481	145265	453510	701676	565995	285836	483562	542843	689518	356354	286670	496807	583878	968846	374334	465006	97984
675600	816256	806456	835274	784618	924391	919878	1150840	957766	756895	965040	771827	1064370	740135	926023	664894	856464	860964	666090	600386	1024240	951592	579623	498490	437986	147923	453961	700308	564456	284112	482437	545600	689386	355801	286369	493542	579970	968925	374327	462373	97858.4
676800	808767	804261	847760	777651	920704	903992	1155950	961347	757296	962499	775247	1066420	741012	929603	654978	851983	860285	665664	606917	1025840	956490	582735	494928	442677	149998	452688	702260	563444	283952	482465	550909	692321	356372	285824	491336	577319	967079	374100	462136	97357.6
678000	803409	799177	857112	770895	915656	888925	1156670	961051	756569	958402	779295	1071200	744916	932985	644431	846555	860265	662773	614126	1027200	960873	582138	490769	447880	151167	453403	702526	562197	283209	480925	553186	696201	357000	285782	489328	573340	968338	373200	460036	97380.4
679200	798211	795711	867749	764102	912592	873488	1156750	957604	758058	956000	783483	1071380	750234	937166	635524	838296	858521	658487	615964	1024640	968236	582670	486874	455590	152006	452374	703554	563001	282466	477898	555016	700000	356573	286377	489022	572779	967328	372900	458339	96676.8
680400	796396	792191	875668	756381	908335	858451	1154760	954686	758503	951112	785200	1069410	751257	941100	627258	831714	855732	654450	619748	1023980	975098	584847	481629	462096	151979	452687	706810	563004	282914	476502	557583	705356	356062	285411	486501	570495	965870	372319	457712	96139.6
681600	794208	786791	883792	746918	903765	843714	1152110	948974	756108	947032	789144	1065670	750713	944014	618032	825660	848601	647724	623956	1022700	982300	585092	477487	468733	153759	453353	703776	563229	281891	475883	559050	710331	356602	284513	484477	569430	969999	370943	455816	95956.8
682800	793997	784562	889809	742663	898665	831283	1147450	943545	753133	941220	788215	1065030	751635	946480	610428	818668	841984	641287	630155	1014770	990294	582254	474392	476857	157076	452841	705301	565902	281889	472692	559607	716603	357458	284478	483761	568314	970812	370275	453262	96040
684000	793818	778982	891887	736040	893003	818461	1141400	935434	749157	937558	789051	1059870	755092	946272	603695	811042	833658	634480	636366	1007850	997922	579493	472269	483834	161693	453208	706541	568623	281279	472575	559114	722650	358180	284052	483830	567111	974073	369774	451800	95538
685200	793577	777726	894998	729647	887996	804600	1137170	926161	745101	932665	791053	1055150	757384	945501	593007	804170	824548	628962	639477	1003080	1005020	579878	468112	492357	165243	454684	708023	572559	281337	469825	561897	728900	359114	284461	483267	566527	975761	369651	449714	96430.4
686400	794561	772157	894298	722299	883238	792036	1129710	917101	742863	925901	793443	1047880	758092	948039	585010	796420	814668	623032	640347	994137	1011000	581182	466209	500863	166986	453668	709082	578738	281659	469289	565403	736439	359780	284174	484046	566202	980813	369011	447332	96632.4
687600	796446	767520	893126	717158	876290	779190	1122430	903100	739175	920007	791552	1042750	760241	947100	577006	787994	805633	615707	639988	978795	1017030	583223	462237	508493	168492	454071	712128	584058	281536	468488	566179	742574	359972	282892	484936	565141	983321	369248	444282	96462
688800	799382	760929	892354	712499	871590	767208	1114910	890413	732948	913773	787543	1036810	757261	941549	570445	779456	795180	609439	639990	965219	1022630	585583	460072	516124	169698	455228	712701	589527	280765	467906	567529	750504	360899	283630	484756	564603	984987	369904	442577	96286.3
690000	802295	755712	888163	709726	867243	756794	1104680	877142	729995	904136	786550	1031580	753818	938288	568860	770508	782333	601038	639686	953989	1029440	586973	457816	523413	172012	455099	713744	594490	281138	467031	571123	757800	361276	282812	486042	565005	990077	370553	439827	95686
691200	804056	748192	887689	705698	859171	745682	1094120	864436	724287	898600	783635	1027320	750876	934326	560262	761840	770990	591291	639275	941079	1033700	588997	455118	529444	176683	456426	716240	600516	281363	465957	576496	764799	361462	282470	487769	563724	994429	371754	438058	94998.8
692400	810272	743478	882204	699184	854148	737576	1083370	848554	720256	892365	782319	1019480	744312	932259	552913	756490	758982	586574	634352	927507	1038110	589716	453358	536569	181702	457390	720289	608118	282008	464664	574427	773403	361428	282852	489186	563701	1000400	372994	436857	95179.2
693600	813834	739791	877011	694185	851226	728110	1073010	833008	713479	887412	782490	1013410	737552	930523	546901	751272	745458	578170	627776	913002	1041140	591464	451305	543580	185243	456960	724107	616384	281177	464781	572666	782434	361814	280964	491526	562522	1001950	373605	435018	95260
694800	818222	732516	873539	690710	843684	717180	1063710	819851	708819	879329	776644	1007310	730562	925806	542825	738364	736731	569125	624542	896847	1046480	593802	447828	549684	188626	457214	725301	623646	280666	462650	572795	786405	362236	279896	493755	561898	1007250	374268	434207	94628.8
696000	821314	727292	868264	686689	836532	708543	1049460	804621	702039	872621	771670	1000220	727727	919809	538524	732607	725752	559757	620079	882196	1048950	597148	444789	555404	189348	457223	725783	631403	280164	461992	572150	793158	363191	278352	495419	560828	1012370	374117	430300	94248.3
697200	825243	721980	864592	682811	828743	701647	1042410	789185	696892	865484	766368	993478	722968	910982	534151	729402	714198	548901	611988	869052	1050410	601776	442641	561272	189738	456935	727249	640099	279712	461797	570557	798380	363795	277406	497521	560054	1016480	374570	429813	93838.8
698400	827121	715239	858476	680485	821386	696741	1030470	774816	689800	858120	761065	986538	718647	901883	528862	727426	700414	539780	604899	853457	1049080	604723	439840	564675	192689	457776	729865	648560	279533	459884	567672	802162	363416	276916	499317	558390	1020040	374359	428918	93656.7
699600	829169	711294	853146	678212	813311	691822	1016380	758747	682585	851247	757979	978778	710640	890444	524053	725039	689163	530649	597093	843187	1048920	607595	436458	569347	195476	457142	731338	658974	278226	458781	567040	801488	362750	276144	502136	555202	1021770	374582	427323	93502.1
700800	829704	707168	848031	678338	803769	687211	1001670	744282	673620	845057	754706	968682	701807	882444	522291	723241	676456	524342	592331	829500	1047130	610855	433420	573669	200174	456472	731938	666923	278052	457755	566002	803836	362142	274702	502896	553538	1023860	373828	424570	93667.2
702000	829624	703763	842686	679065	796122	683876	987863	731238	667742	838460	750520	959300	695400	870250	520201	723123	665098	518101	584771	815748	1046400	613285	430103	576339	203576	456112	734706	674581	277317	456420	564742	806908	361492	272346	503837	550932	1027100	372956	424001	93253.6
703200	827644	700321	836941	679802	789828	682907	975424	718075	658925	831860	746131	948998	688163	858193	516583	722463	653556	511749	578344	804629	1046130	616796	427659	578102	205552	455791	735714	681705	274548	455351	562384	810232	360063	271702	506402	548473	1028940	371701	420978	92496.8
704400	826826	695391	831610	681503	782657	683083	963714	706215	652909	826850	742683	938318	678630	847099	514941	721365	642002	505656	570555	794684	1041840	619012	423363	580192	206454	454888	733484	691798	273648	453850	563234	813515	359709	270044	507175	544410	1030250	369941	419246	92558
705600	826930	692214	825340	684388	776692	682341	954633	693295	646493	822004	739977	928149	673111	836414	515094	722402	633419	501896	563963	785188	1040770	622261	421561	580298	206900	453330	733606	699316	272536	453922	562290	816384	359244	269275	508426	541994	1032090	368458	416866	92939.2
706800	824698	689675	821823	684224	770081	685218	944640	684579	639824	816008	737953	916198	668388	826930	514075	724257	623030	497608	556655	776782	1038090	625411	419784	581134	207930	453083	733804	707852	270462	454138	559074	818692	358316	268950	509060	540460	1034160	367606	416202	93350
708000	823364	685637	816252	686623	764773	690894	934755	673621	632223	813415	734340	907044	665827	815357	511363	726760	612627	495506	550497	767350	1034680	628040	417394	580847	209164	451566	734465	713116	268436	453333	557951	819532	357221	267758	509207	536240	1034620	366971	414129	93366.4
709200	824598	683566	811393	688838	759987	697930	926470	665713	626972	811121	731939	896581	658918	803879	509801	730173	603842	492496	543302	760082	1032590	629470	414163	580377	211218	450081	733192	718567	267257	453764	555485	819802	356754	266950	508510	532641	1037200	365413	412594	93185.6
710400	823048	681035	807286	692096	755725	707048	918290	656350	619505	807712	725884	888144	657114	794939	507376	734168	595366	493076	538691	753778	1026700	630725	410118	578774	212230	447150	732240	723832	265391	452566	553961	820022	355172	265784	508869	528705	1034390	364265	411089	92509.6
711600	821465	679645	802888	696104	751142	716967	907982	650806	613750	804310	721148	876616	651780	785140	506790	738324	586816	495109	532844	751198	1019130	630786	408354	577259	212607	446787	729976	728635	263134	451398	551175	821075	353846	263968	509669	523555	1034880	362754	410837	92626
712800	818796	677568	798298	700577	747304	728652	900684	645823	608798	802965	718898	868039	649380	776802	507772	745143	579104	496906	525858	746824	1013160	632113	405918	575832	215020	443865	727793	733525	262804	449588	549345	823368	353160	263011	508185	519724	1034730	362232	408978	92928
714000	814459	677452	794477	706113	744004	740371	893214	640744	603933	800744	714143	858538	647174	767964	507735	750742	573132	500916	520916	743202	1006410	630215	403623	572416	215957	442123	724585	736029	260466	448153	546376	823213	351922	262108	507575	514043	1032930	361487	408441	93795.6
715200	814550	676390	790934	709165	739641	754844	885094	636580	598409	799044	707939	848935	645153	761196	507576	758320	567329	504778	516585	739810	1000260	631703	400686	567391	217783	440068	721890	738299	258743	447258	544400	823934	350884	260527	504966	509101	1032600	359766	406592	94112.1
716400	813804	674294	787338	712805	736386	769372	880760	633843	593373	796786	704000	841416	645082	753968	509175	765554	562156	509736	510610	737305	994197	631562	398073	564357	218836	438152	719738	739808	256833	446283	542334	822240	349518	259981	504843	504772	1032180	358962	403864	93880
717600	810582	672692	783044	717195	735380	787959	875080	632523	587693	794900	698981	829074	645168	749019	511937	772195	556419	516064	505443	732832	983841	631779	396840	562822	219044	435233	717236	741698	254412	446070	539353	821009	347770	259046	502693	498826	1029550	357096	402215	93460.4
718800	810500	670450	780221	718135	731394	809211	871151	631562	581719	793967	695869	819384	645080	743782	516246	778331	550808	522876	501991	731131	976255	632035	393203	559413	216586	431857	713508	740272	252594	443759	535178	819823	345621	257674	500631	493528	1030060	354752	400483	94130
720000	809261	670972	777410	720136	728384	827933	870622	631397	578101	793259	691849	808443	647744	736653	519208	782901	547285	529270	497018	729154	970187	633865	390974	555839	214309	429419	709446	742262	250488	441554	533364	819713	344147	255711	500273	486796	1026010	352548	399496	94781.6
721200	809108	671470	775318	721757	726776	849146	871083	634166	574138	791686	690036	800644	649741	731042	522433	791332	544090	536981	492830	730483	962785	632052	388558	550565	212971	426237	706958	740673	248069	438917	530532	818784	342660	255223	498243	481276	1020890	350409	397900	94333.6
722400	805846	671920	771838	724200	726649	869886	871666	638473	572290	793331	685258	791858	650622	726171	525139	800806	540187	545618	489549	728289	955062	629648	386047	544384	211890	424741	702391	736805	246022	437624	529544	815890	342194	253528	495650	475866	1016910	348092	396458	94705.2
723600	801511	671810	769287	728810	725724	890183	872507	642239	570180	794898	682480	782624	652268	721180	531458	809991	538482	554310	485711	731488	947120	628315	384291	537977	209482	421931	698028	736905	244810	435280	532319	816512	340712	252202	494083	469474	1013820	345840	395833	95429.2
724800	800537	673133	768331	730744	725427	912706	874928	647049	568199	797893	677173	775798	654897	716946	537294	815955	537598	562756	481323	734257	939089	624855	381952	532656	207916	419639	693669	733939	242620	434159	533514	815356	338505	251046	490778	463129	1008500	342721	396281	94812.8
726000	797416	673860	768027	731974	729064	932066	878440	655263	566220	799389	674737	769558	659148	710690	545791	822273	536752	568692	478325	736757	931272	623633	380787	526157	204631	416504	687146	730700	241217	432765	533431	814468	336886	249298	487806	457482	1004950	341548	395075	94313.6
727200	794116	673817	765778	732718	730707	951815	882474	664835	563526	801302	671214	762786	662781	707110	553380	831046	537760	579843	473668	740873	923051	620469	379462	520857	202965	411992	682307	726658	239517	430506	533883	812475	336132	248573	485066	451562	1000560	338713	393664	94268.8
728400	789805	675690	763100	730139	731106	970650	888826	674827	562928	805089	670260	757147	670155	704004	562697	838845	540599	588176	469756	746249	915940	619485	377802	517014	201458	409469	675899	721288	237494	428512	532911	812511	334305	247086	482797	445530	997040	336757	391914	94333.2
729600	788948	677613	762600	725181	734142	987761	894131	686462	562416	808802	668445	749450	676202	701574	572582	845066	540661	594388	465613	748178	908196	619207	377269	513028	199978	406602	670998	716954	234920	426866	531116	813012	331437	246689	478645	440012	990655	335342	390693	94699.2
730800	789850	678810	761979	718186	736666	1000030	901899	701760	564062	812413	668050	740927	681926	699124	580144	852948	542883	603970	463568	752121	903934	619948	375517	508736	199022	403351	663138	712145	233435	424262	528678	807650	328907	246236	475854	434711	985923	331678	388910	94578.8
732000	789426	680486	763681	710365	740255	1012600	909526	714666	564733	817256	666404	735606	685342	696426	589902	862688	547290	609580	459011	760387	897453	617302	375537	503643	197429	401000	657479	706763	231940	422296	526086	808132	326528	243815	473157	429200	980760	330488	387982	94559.6
733200	789372	682812	764124	701426	741583	1024180	920344	730759	563977	821270	663203	728579	688330	696110	601452	871080	551955	615989	454268	765084	893477	614495	374256	498726	195538	398820	651096	700910	230669	421261	523362	809134	324444	242956	469826	423828	976332	328200	386731	93948
734400	791770	683590	764677	693354	743818	1033680	929531	748322	565372	826940	663479	722359	692639	695087	613914	882417	558279	622580	451222	773714	892137	613420	371783	493301	193587	394452	644924	694378	228989	418299	521214	809316	322731	242155	466000	418486	973104	325650	385307	93670.8
735600	794945	685749	766956	683889	747115	1043060	938412	765284	564716	830820	660630	717866	691748	696895	625598	889809	565048	627969	447776	783829	888083	611787	370889	488135	192677	391940	638667	688492	226768	416236	517508	808279	320426	240738	463380	412977	970048	324566	383767	93268.3
736800	795868	687194	768717	678902	747484	1050960	948440	783590	565584	833877	657902	714790	695434	698804	639250	898970	572499	633240	444498	794152	884055	611130	368989	484161	192332	389815	632454	681755	225291	414423	514500	806893	317520	239559	458563	407102	966274	322687	383372	93387.6
738000	795182	688384	770345	675031	746776	1056710	957556	800775	567484	841326	654167	711676	698827	698488	650967	904560	581283	639114	443244	806356	879786	610512	367554	477995	192145	387985	626392	675450	223700	412421	511795	803831	315446	238759	455268	401605	964208	321839	383727	93236.3
739200	796967	688806	773900	670505	749092	1060280	966528	814959	569266	845643	652075	706961	701731	698302	664636	914182	591961	646895	440138	819653	874918	608664	366506	473623	191750	384196	622365	670730	222231	411018	508528	802494	313346	237327	452713	397589	960965	319443	384790	93446.8
740400	796970	691116	777851	666891	749178	1064470	973156	832500	570559	847590	648183	705834	703338	701128	678609	925001	603024	651754	437095	832954	870073	607429	365900	469550	190475	380406	618649	663884	220644	409296	506364	800226	311886	236261	448773	391942	958009	317839	382896	92856.4
741600	798095	693898	782834	662258	747974	1067090	980305	848774	571344	851441	647875	704399	705673	702540	688724	932485	614222	656820	435912	848821	866954	605868	364711	466935	189022	377510	615442	658566	219391	407980	506742	797996	310584	234920	445294	388386	955047	315862	382996	92434.4
742800	795383	695304	788735	659123	747466	1069600	987403	861102	572147	853545	645350	704381	707668	704864	700398	941648	624456	662251	435542	865907	864554	603167	362507	464147	187571	374380	611200	656901	218369	407391	506922	796669	308598	235255	443104	383945	951339	314800	381596	91729.2
744000	793787	693388	795490	655485	747552	1070480	994160	874416	572851	856285	643068	701718	710186	707171	713328	951507	637804	668632	433659	882229	862617	602725	360850	459303	187935	371871	608477	650646	217182	404349	511706	794960	306693	233100	439580	379566	947753	312441	380848	91531.2
745200	792341	691165	801821	652875	745755	1069490	998829	884342	573336	857599	643351	699550	715384	710729	722233	959651	650400	671422	433472	899469	861042	601865	359076	456411	187996	368671	604632	647448	216513	402757	514625	793544	305642	232348	436950	375124	945176	311030	379085	91387.9
746400	791593	689773	810114	652298	742530	1070660	1006390	897875	574690	859120	644047	699290	717955	713622	727147	968314	661506	676821	434491	919067	858763	600507	357481	454459	188970	366155	602030	643146	215435	401373	515928	792354	304065	231260	433264	371618	941483	308782	377872	91034.4
747600	788456	688668	819618	648656	739459	1068860	1013130	908587	575870	860001	639590	696583	719088	715803	733968	974554	667777	677796	436104	937170	857878	599360	356148	452633	188914	363454	598809	638508	214540	399561	518794	794140	302477	229062	428357	367962	937110	307616	375868	90680.4
748800	784406	686100	826296	645188	734451	1065180	1016300	918780	577996	860400	638299	694702	721750	721000	739209	977835	676304	680020	435866	952776	857563	598722	354994	449791	188393	360392	595572	634409	213478	397240	519795	791783	301664	228647	425217	363297	934328	306926	372721	90782.4
750000	779058	681967	835279	641016	730634	1064150	1019840	925575	578012	861320	635822	690605	723399	724356	744050	983269	682402	681422	438446	963270	856254	596817	352431	449424	186258	358038	590644	630356	213272	395180	522124	790130	300730	227410	423814	358352	932346	305411	370674	89824.8
751200	776217	678826	844362	638635	726838	1061500	1022630	933215	578664	860408	633099	687005	721740	727566	743697	985891	688870	682976	440232	975653	855257	595617	351969	448813	185053	355632	587228	627574	211938	393426	526153	790505	299669	225563	421698	356116	930263	303860	368423	89674.4
752400	773393	675828	852144	635815	721193	1056740	1023200	940048	579438	859197	629614	684489	722269	732031	741618	990654	693815	680340	444272	985320	855216	595464	351536	448742	184942	353665	585799	625138	210854	391390	528695	791104	298507	224372	418452	352110	929009	301564	368350	89375.8
753600	771800	672603	866066	630803	717030	1055660	1024000	946980	580485	857427	625878	682068	725626	738480	739950	992198	697352	678042	448418	993562	854428	594651	349755	449580	185371	352330	582950	622610	210609	390250	530625	789416	298597	223868	415213	350514	927667	299918	366479	88399.2
754800	765518	669731	874548	626002	712175	1052130	1031900	950514	580368	857508	624713	678150	731653	741853	738802	995719	701939	675318	452500	1001400	855720	592020	347752	451925	186641	351992	579957	620172	209531	387947	533102	789164	297418	222086	412434	347829	926112	298681	364142	87945.6
756000	762043	666284	882698	621351	706176	1047520	1029010	951543	581060	854380	621811	674507	737764	745513	732638	996759	705779	670590	458225	1008550	855856	590310	345926	451548	188861	350713	577648	616884	209068	386102	535610	789575	296868	221055	410198	346102	923693	297943	362744	86992.4
757200	758601	662711	891857	616930	700423	1046100	1025900	953090	582050	853826	617966	672273	740155	749156	723842	996423	705012	668382	463975	1012330	854681	589242	344712	455065	188569	349726	576126	616031	208495	384070	538112	790220	296072	219768	406354	344079	921232	297712	361908	86368.8
758400	755721	660875	903515	614181	695238	1043190	1022660	952655	580868	850114	618492	671853	743265	752785	715030	997042	706958	663930	468421	1013490	853417	590091	343612	456725	188200	348393	576076	616307	207806	383111	538635	790054	295354	218945	404822	342236	921616	297076	360081	86715.2
759600	751700	656510	912807	609584	690687	1040130	1020750	952850	579621	843382	616828	667819	745334	756969	708871	996033	706669	658904	474408	1012100	855558	588194	342416	459617	186594	348061	574529	616374	207444	381110	538976	789625	295163	218468	403415	340312	921938	296109	357131	86275.2
760800	748589	654155	919225	603999	685939	1038380	1016030	956539	578732	840018	614926	665305	743583	758895	699766	996523	707010	652406	481655	1012310	856553	587717	339940	462878	186278	348256	574842	616308	206593	380238	540587	789357	294955	216406	400294	338491	920038	295309	355183	86695.6
762000	743975	651490	927425	599828	678600	1036420	1010010	955600	578237	832086	613643	660033	746209	761700	690979	995496	705975	646686	486738	1009200	854265	586786	337950	467137	188347	346616	575898	615741	206101	378944	540957	790502	294913	215506	399178	337591	919241	293339	353645	86302.4
763200	736409	647825	933300	595896	672014	1027360	1005300	956088	576996	827310	609500	655238	749917	765120	681464	995379	703091	640437	495291	1002250	853930	587411	335531	470560	191987	345563	574482	616794	204470	376291	542695	794174	295186	214366	397329	336998	916002	292705	352332	85920.4
764400	730948	645533	937174	591341	666226	1030220	1001110	955207	574950	822372	610418	652658	748820	770135	672994	991190	701597	633556	504776	997422	855032	587463	335260	475863	193536	345960	573148	618171	203302	375196	543069	796840	295730	212710	395404	335616	916091	290882	350149	85546
765600	725847	642143	937771	586345	661998	1034580	998022	953014	575318	817447	610118	647530	753342	772756	663823	985380	697334	627560	513116	989186	855733	586710	334673	480578	195683	345490	572740	619046	202945	373639	545395	798725	297274	212244	393950	334780	914867	291409	349095	84978
766800	723821	638222	939314	582910	659366	1032600	992055	952332	573332	812091	611253	644092	754418	775283	657650	984288	694615	622045	521127	983719	858064	585753	332947	485011	195159	344830	570238	623260	201497	370289	546430	801354	298255	210293	392909	333400	915549	289904	347080	84897.2
768000	722224	635328	936599	577604	654750	1028350	986213	948968	571708	808897	611269	642032	751404	775541	649597	976635	686530	616511	529608	976648	858498	585949	330967	487602	195179	344754	570174	627188	200268	369838	546956	802523	299028	209204	392068	333582	916389	290748	346030	84737.6
769200	718520	633252	936513	574126	649770	1025970	979792	947731	569381	805663	609923	639650	748682	776869	638513	970804	680894	609815	538010	967482	860264	587189	330656	492320	195387	346078	569340	630330	199359	367755	548950	806910	299111	208730	390590	332008	916901	290095	343254	84486.4
770400	714091	629473	933942	571424	644155	1022510	971891	944000	568144	799095	610196	635946	746443	776968	627737	962561	675491	603920	545136	955263	859836	587030	327981	495239	197785	345842	569495	635808	198994	366240	550212	810217	299765	206701	389772	331871	918559	289036	342428	84002
771600	709588	626735	932413	568242	638433	1022270	963653	942407	565460	793238	609845	632762	742141	775618	619282	953611	669171	600842	553128	943986	859960	585611	327570	497127	201824	345374	568064	641999	197474	364798	549402	812431	300680	205760	388432	332844	919749	289702	341280	83458.8
772800	706554	625749	930778	565193	632847	1023570	954382	939998	561442	789861	609437	628565	737527	772524	612557	946178	661252	595276	561480	933990	858701	585410	326265	500316	206422	345853	565235	647122	196404	363378	549288	815013	300716	203917	387306	331725	919958	290223	339828	83121.2
774000	703473	623006	927712	562652	626876	1021700	947134	935916	559689	784604	607283	624390	732075	771915	606517	940718	655159	589246	569693	920434	858629	585331	323801	502426	210739	346043	564932	654195	195183	363567	550480	816400	301428	202694	386223	331219	920616	289924	337430	82518.3
775200	699126	620663	922286	561933	621498	1018480	939015	933880	556831	779384	606429	620046	731170	770296	601748	934754	647712	584366	575288	909762	858998	586198	320820	505766	215320	346369	564384	661180	194233	362960	549775	818813	302146	201007	385962	331461	918916	288928	335230	82288.3
776400	695843	617068	918442	559934	617327	1017940	930634	933194	553684	774088	604426	615701	729044	768117	594519	929500	642091	579363	580467	898857	860583	586523	318976	507568	218198	346260	561975	668047	193514	361113	549287	823150	304508	199995	385830	332184	919764	288706	334674	81999.6
777600	697272	614340	910063	557934	613605	1015030	923482	929111	550389	768560	603303	614736	726166	766953	588855	923170	634113	576780	582482	885385	861440	587672	316881	508809	219920	346431	561105	674883	192764	360505	549886	824494	304986	198655	387118	331540	919900	288843	332751	81719.6
778800	697725	611811	902639	556740	609314	1012630	915443	926761	546180	765778	602958	611467	722491	765511	582675	918472	627259	573781	583840	877172	859393	589864	314985	511344	220210	346734	559216	682690	190256	359245	550374	827850	304706	197132	387592	331040	919602	287539	330834	81191.3
780000	697226	607464	895046	558133	605768	1009460	907314	922537	541261	762078	599829	608439	719378	764035	578384	913269	622075	571391	583776	865252	858581	592197	313744	512088	221819	347469	556620	690475	188839	357320	551404	829494	304387	195822	388181	331647	921307	288042	329984	81756.8
781200	698139	603946	886898	555713	602072	1005950	899920	918645	536866	756552	597560	604987	715311	761505	570772	911003	614384	566704	584647	853179	859073	594298	312403	514319	225373	346960	554600	700264	187852	355303	551692	831515	304462	194390	388060	331013	921579	287832	328316	81582.8
782400	696108	601629	881672	555660	599256	1004020	892560	914880	532354	751232	595474	603638	711122	759560	566531	905651	606060	566466	585990	844441	856970	594513	309510	516440	228969	346434	553263	707174	186218	353765	551347	832723	304158	192660	387945	330692	926212	287621	326205	81127.2
783600	697826	597520	874210	556704	595120	1001610	885090	912766	528738	748240	595682	597870	709938	755486	562812	902650	598446	564445	587327	836279	855559	596042	308362	517578	233224	345400	550212	715073	185280	351565	547852	834799	304419	191134	386318	329724	929299	287218	326028	80803.6
784800	696305	595063	865898	557292	591541	1000020	879127	909398	524521	745294	592776	595502	707240	749456	560370	900960	592535	562794	587116	826270	853521	596589	307140	517984	236385	345543	548222	722910	184500	350681	549407	837499	304398	190307	386558	329987	930230	287464	324341	80319.6
786000	692954	593755	859482	560397	588983	1001840	872108	907767	519272	740055	591165	591339	701341	745412	556766	898843	587106	565068	588325	818281	850792	596490	304867	518905	236764	344808	547295	731380	183466	349013	548896	838357	303148	188718	386665	328712	932411	285694	323591	79733.2
787200	692073	590401	851746	562470	586818	1002220	862566	903730	513397	735549	584800	588544	697298	742215	554905	893539	579333	564518	589619	811297	845531	596724	302683	518798	238701	345166	548654	738784	181944	346712	545243	839573	302516	187211	386912	328288	932883	284932	321360	80011.3
788400	690836	590284	845761	566523	585140	1002820	855012	899529	509817	731344	580760	584400	694430	736980	554320	889937	574825	564320	589836	804800	841192	597916	300858	517962	241397	344408	548300	746294	181036	346398	544136	840874	302596	186313	386608	327583	933917	283261	320421	79998.8
789600	688779	588490	837724	569998	583160	1005760	849122	897788	504977	727116	580652	581017	687126	731446	552674	888067	568367	567330	591021	798151	840970	597777	299216	518572	244213	343922	545651	754449	179693	345099	544186	841522	301965	184912	385334	327424	932098	282232	318999	79899.2
790800	686661	585726	831867	573942	582209	1009710	843531	895933	500062	724884	577875	577186	679749	726625	552337	879244	563756	569880	590984	792213	838348	599981	298877	516879	245845	343529	543058	760124	178632	344257	543154	841222	302039	183917	385010	325472	930152	280778	319182	80000.8
792000	684619	583127	824424	575438	581023	1015480	838340	893095	495982	720954	574317	574033	675838	722436	551752	875790	557772	574125	588983	785519	833500	601392	298026	517043	248957	342695	542199	762934	177127	342328	541352	840080	301376	183130	384956	325240	929541	280040	318906	80402
793200	683103	582953	815655	578250	579696	1019240	832142	890030	490937	719913	572648	574014	670648	719138	549235	873431	550464	576932	588123	778905	827788	602178	296562	515922	249551	341165	539997	769039	175730	341156	539820	841090	299591	181979	384796	324392	930179	279203	317395	80373.6
794400	684371	581531	808466	581070	579848	1027060	829625	887969	488515	718657	570036	573445	669355	714801	548035	872006	546457	583179	586097	773696	823518	602747	294840	514492	252112	339370	537938	771028	173984	340653	538066	840941	299224	180142	383773	322274	927810	277354	317155	80044.2
795600	683652	579585	802700	586246	577107	1034750	823830	885620	484430	717943	566713	571592	661794	711191	547203	870398	543021	587810	584582	768643	818217	600895	293841	512391	251552	339219	536866	775468	172433	339991	537238	840973	296682	179358	383232	321370	927452	276572	316481	79783.6
796800	683955	579941	796173	589559	579422	1043840	817168	885477	479951	717850	563388	569782	656432	704394	548806	870758	538014	593274	585353	762934	811703	602107	293222	510609	253729	337280	537080	779357	171626	338722	535565	839175	295413	178460	382821	319650	925001	275544	314619	79492.5
798000	681244	580072	791251	594884	578844	1051490	812709	882284	475880	715793	560190	568055	649150	699022	549630	873477	533287	597362	584468	757829	803751	600510	292234	510902	257262	336474	535727	781998	170567	338630	535268	838333	293198	177297	380325	317520	924818	273643	313482	79026.3
799200	681182	581216	785798	597731	580032	1060610	808385	880844	472808	714390	555059	565395	644139	692817	551534	873957	529678	602582	584214	753186	795993	599498	291062	508427	259959	334260	534856	785344	169429	337632	533098	836675	292040	175954	378059	315948	922057	271361	312606	78867.2
800400	679397	581778	780047	603879	581250	1068810	805652	878022	468400	714276	551806	562218	638721	687073	555116	874300	527054	607366	582800	751203	789376	599276	289158	505578	260857	332128	531818	786161	167758	336698	531542	834980	290570	174915	376069	313208	920614	269390	312401	78213.6
801600	681157	580923	774758	606442	582103	1077880	806062	877960	467357	715348	549702	560360	632136	680693	556481	872794	523932	611586	581168	748503	784179	599353	287524	504517	262434	330725	527655	785318	166545	335644	529867	836208	288953	174360	374455	311997	917165	268101	311561	78071.7
802800	680343	580163	768555	609133	583495	1087520	805353	881338	465870	718015	547456	558978	623245	673013	562003	872121	520810	615915	576789	744697	777382	599437	288005	500841	261521	329050	524067	784371	165383	335046	528515	835378	286865	173256	372358	309779	916984	266510	309785	78182.4
804000	678950	580406	762108	610422	585681	1094980	804945	880903	463804	718040	544757	556575	620490	669411	564892	870325	517968	620140	573190	744009	771643	599586	286710	499020	260490	327504	520898	783314	163458	334416	523349	835543	285170	172627	370637	308160	915254	265244	309350	78042.8
805200	678937	580457	756517	610988	584848	1103720	804696	884085	462476	719343	543203	556434	614538	665706	568270	870043	516310	626526	573212	744658	766753	600816	286469	496634	260536	325255	515336	782218	162136	332181	522450	834218	283143	170842	368367	305346	913789	264068	308586	77988
806400	679181	580385	749952	611713	586061	1114370	806914	887375	461727	720642	542362	555091	611242	662430	570875	868646	513903	629342	572178	742139	761962	604207	286449	495096	261381	323326	511272	779093	161158	330372	520776	832939	280350	169894	366720	303634	913603	263151	307886	78272.8
807600	681195	580738	746330	613449	587083	1122830	806930	889054	459599	722132	540945	553040	607329	658563	577018	870328	514212	631525	571096	740612	758251	603765	286802	492499	261103	320840	509516	779504	159626	330294	519342	831177	278958	168509	364426	300093	912342	261076	306483	78414.4
808800	680893	582792	740739	614995	588531	1130130	809780	894360	456206	723499	537901	551120	605100	656418	581529	870837	514180	634205	570514	739859	752131	603980	286383	490235	262980	319578	506932	775484	158466	328809	519326	829902	277312	167404	362273	296661	910627	259549	306612	78877.9
810000	679305	583887	736416	615146	591221	1138560	812982	897300	455245	724438	535149	548532	600884	651565	587038	873960	515534	635590	569861	740120	748464	603502	285805	486714	264306	316396	502159	771535	157775	327410	517438	829376	274729	166882	360041	293549	907259	257995	304958	78640.4
811200	678599	584563	732089	613980	595024	1146570	816935	903025	453603	728783	531678	545923	594411	647812	595377	874462	516460	639503	569405	741087	744506	603087	286799	484125	263277	314751	498232	766634	156537	326215	516271	827582	272814	166268	357690	291050	905896	256446	304478	78842.4
812400	680064	584450	727702	610109	597649	1152610	819650	912063	452418	730235	528665	543324	591619	645010	600602	876331	521340	641023	567405	744213	742040	605503	287040	480694	262391	311509	494068	762487	155184	325642	517212	827205	270334	165135	355683	288000	902996	255286	304342	78350.8
813600	678393	583821	723435	606818	600145	1159220	823225	919102	452296	733196	527882	543680	585679	644148	606184	875978	524550	645923	565657	747661	738782	605359	286505	476563	262228	309525	489233	754907	153684	324333	515786	827014	268390	164700	353686	285596	900617	253243	303947	78534
814800	676671	583042	719163	604504	602542	1163350	828467	928229	450790	736541	526815	544183	581729	641154	611963	877781	530425	651685	563208	751201	734529	605982	286266	474730	261929	308199	484900	748547	152797	322466	512860	822728	266028	163118	351958	282430	899142	252319	303218	78025.6
816000	678647	583498	714771	602095	604152	1168980	832049	936038	449649	739179	525874	542684	578669	641253	620261	878368	535326	653375	562686	754884	729845	605896	286884	469885	259898	306835	480918	742594	152028	321747	511933	820237	262778	162624	350586	279510	897869	250467	303880	77924
817200	678151	582145	711265	600854	605485	1168830	835752	945782	449388	742095	524866	543186	577100	639403	628116	883739	541225	656520	560213	756228	724324	606629	287035	466943	257743	304858	477860	737441	150958	321790	511685	819916	260534	161718	348593	276801	894732	249685	303090	77882.4
818400	679726	583549	707824	598926	608156	1171060	841160	955595	449606	745591	523574	543324	574887	637973	638174	887818	547843	661378	560090	761985	721340	605055	286334	462315	256157	302688	475408	732103	149812	319934	511993	817236	258732	160491	346991	274418	890512	249245	302914	78246.7
819600	678050	584193	706762	595986	609424	1174280	843651	965195	447571	748520	522610	544758	572641	636711	646293	889389	555566	665656	561283	767173	716703	605662	285571	458259	255498	300219	473603	725516	148567	319054	512956	815638	256565	158941	344622	271184	887024	248092	301178	78485.2
820800	677068	585600	705834	592951	610760	1173540	846631	973934	447382	749560	518572	544322	573411	635425	652063	890684	563361	671560	560848	771459	712985	604629	286357	454468	255672	298169	471331	718048	147804	316864	513670	814636	254678	157480	342058	268573	883465	246335	301632	78853.8
822000	678584	586384	703432	590919	612537	1171750	849575	982659	446006	752488	515738	545370	577056	632978	662208	893155	571973	683802	559810	779395	711282	602969	285371	450916	253756	296468	469522	711249	147213	315823	514685	814071	252435	156864	340238	266048	877756	244986	300513	78675.2
823200	678271	586828	701714	587766	613917	1168160	854794	990416	445640	752335	515412	546443	574881	631166	669551	894533	581224	690762	561186	787868	708806	602730	284557	446319	253090	294489	466277	703208	146183	315047	514140	812907	250597	156541	338648	264037	870809	243748	299623	78146.3
824400	678393	587302	699995	584365	613344	1166210	844880	999424	445166	753392	513630	546986	575365	629845	678218	894028	588059	698172	560760	796205	707418	600692	285277	443379	251980	291288	462186	695104	145682	313201	515148	810732	249700	155683	337041	260999	865185	241932	297926	77506
825600	676790	587189	698631	581322	613819	1162780	850982	1005690	445856	755079	512848	549023	574913	630036	683038	893892	596789	704092	561003	806737	704729	600910	284633	439375	251400	289178	459068	687885	144319	311812	516453	810017	247525	155032	335769	258167	860902	241956	298903	77629.2
826800	675951	588930	699100	579374	610802	1157370	854086	1012520	445927	756853	511321	552436	576002	630032	688397	892413	602235	710441	560234	814123	702578	599527	284006	437530	249229	288240	456874	683312	144114	310607	516396	807832	245735	153652	333622	256737	857642	241786	297306	77750.8
828000	677059	589454	698064	578795	610270	1151310	857043	1018840	445678	758216	511909	553395	576840	629892	694492	894631	608948	718169	558946	822014	699326	598346	282635	435977	247815	286001	453856	675668	143236	308560	517058	808086	243291	152852	332333	253459	852184	242330	297413	77638
829200	676189	589213	698060	576965	608728	1146530	858938	1022710	444875	758784	511769	555670	575569	629954	699909	895495	614892	722753	557698	830158	695898	598392	282643	434169	245897	284870	452336	669613	141977	307097	518247	805974	242117	151851	331265	251441	846108	241426	296354	77896.3
830400	673762	590962	698011	573269	607038	1141810	861678	1029950	444288	758430	511697	557740	577339	628490	706342	895760	623218	727528	559008	834755	693035	594283	282700	433242	245805	282776	451315	664922	141630	305374	518798	804902	240482	150985	329673	249266	841303	240884	295726	77854.8
831600	669425	591012	698418	570168	606507	1133560	861748	1028790	442181	758306	510977	558436	576515	630331	712969	897972	629259	729784	560519	840533	689775	592532	281109	430965	247126	280837	449718	660204	140718	304802	519746	803520	239162	149648	327068	246862	837961	238994	293900	78083.2
832800	666288	593079	701477	569293	604782	1126650	863103	1029860	441823	756892	510575	558941	576438	630924	718232	898026	634816	730866	561517	845368	687040	591360	279880	429182	247944	280249	449035	656609	139696	303668	521242	802997	239968	149140	326660	245500	835325	238294	293506	78090.8
834000	664530	593549	703090	566208	603496	1119520	864622	1032030	441051	758334	511057	560639	579077	631725	722116	894723	640536	732135	563210	850084	685507	590962	279037	429124	246104	278660	445762	650871	139790	302618	522831	802002	239334	148456	325770	243537	831442	237764	292951	77526.8
835200	661474	592800	705658	563628	601943	1113780	867200	1031500	441551	757811	512514	561209	580060	633080	725678	891259	643941	731577	567149	852731	684659	590689	277311	427948	243681	277071	443618	647466	138510	300459	524340	802216	239346	147793	324570	241680	828604	235398	291955	77205
836400	657215	592380	707736	559211	598805	1106290	868808	1032360	441389	757123	514188	562405	579722	632454	726497	885528	648383	729757	570646	853793	682626	590239	277958	427882	240755	276490	441661	643167	137705	300354	524860	800804	239923	146841	323910	239838	826745	234536	291906	77055.2
837600	653070	592118	709142	556688	595807	1097450	868701	1031920	441278	756396	516393	563884	579386	632736	725216	880411	651732	727756	573471	853200	681836	588663	276432	428204	239438	276113	439846	638702	136719	298727	525886	800786	239360	145551	322958	238429	825367	233564	291699	76455.6
838800	648127	592822	709573	553596	592482	1090370	869209	1030170	440780	754493	517756	565874	582247	638718	727072	874814	654657	724908	577608	852958	678569	588598	274720	428745	239326	276242	438876	633984	136070	298317	526186	800530	238858	144718	322330	236885	823863	233266	290884	77623.8
840000	646218	591865	710857	551103	588765	1083370	869217	1028300	440170	753878	518605	567823	583554	643872	725336	872128	656170	722185	581069	851790	677199	586521	274988	429455	239569	275043	436602	631024	135775	296708	525987	800931	238535	143317	320246	235392	822839	233312	288813	77174.6
841200	641074	592231	710924	548808	584042	1077370	869663	1027530	440218	751765	520878	567244	586736	644350	725727	866297	660106	719735	585698	848258	677384	585243	275593	431156	238755	274140	435595	630454	134600	296139	527109	802386	238177	142460	319011	234069	820440	232154	287726	77918.3
842400	635966	592212	709992	548130	579648	1070460	867313	1022060	440743	750817	521346	566901	589077	646870	717796	860704	663302	714967	591436	844712	675932	584968	274227	431493	238644	273697	434322	628400	134350	296795	527939	800328	237602	141849	318801	232410	820729	231903	286919	77728.8
843600	630220	592020	710298	544918	577986	1064150	864939	1018920	441077	747375	522127	566094	593049	649446	714721	856852	662689	710391	596983	835005	674785	583938	273827	432198	240490	272887	433936	628471	133460	296413	529783	801901	238155	140903	318137	230317	818638	231614	284483	77482
844800	623594	591565	710971	543924	574452	1058050	862089	1015220	439928	745898	522222	565361	595017	649535	710104	851715	665067	706364	601222	827467	673314	583754	273803	432584	241016	272309	432992	626369	132967	296321	531298	802985	238199	139642	316749	230102	816788	231020	282637	76541.2
846000	617224	589077	710912	542692	571244	1051340	862743	1009710	438455	742447	519934	563426	598532	651944	704132	844895	664880	700929	609819	823233	672207	585380	272041	432508	241209	272378	431891	626626	132400	295812	532155	803812	238371	138762	315485	228469	814962	230706	280390	75927.2
847200	611713	588690	709266	540488	569199	1044270	858399	1005220	438218	740285	517344	559508	600539	653453	699102	840091	662886	697275	614693	815373	671972	586390	272008	433681	240763	270810	429469	624810	131559	295476	532948	804751	238005	137754	314191	227150	812740	229435	278987	75730.4
848400	605552	588138	709642	538104	565180	1037840	855127	997015	436488	736437	514842	557760	599920	653096	693548	833655	660928	692858	620656	812723	670432	587203	270902	434805	242453	270767	429229	625289	131248	295218	533917	806844	239198	136437	313441	226493	810951	228883	277958	75057.5
849600	600682	587752	707468	535762	561133	1033810	851763	991985	436766	734256	514792	555425	602690	652242	687826	826806	656907	688869	627400	805287	669928	584871	271155	435549	243112	270271	427302	624441	130125	294346	535891	808004	239419	135026	313142	225279	809350	228344	276026	74939.6
850800	597124	585833	705601	534228	557838	1027370	847835	982320	435194	731798	514271	551274	606832	652515	679982	823220	653754	685002	632344	799793	668636	583980	270341	436567	245555	269638	425191	626382	129599	292587	536506	810386	239308	134315	313396	224708	808021	228348	274194	74723.2
852000	593796	585179	705080	532764	552932	1020850	845248	975633	434386	727369	514296	548864	609674	653460	672667	818764	651424	680866	637308	791484	665802	583862	269992	437436	246281	268278	422763	626902	128815	291650	535718	814745	239144	133610	312246	223827	807260	228566	271981	75202.4
853200	590176	582699	704256	531528	549254	1014680	842874	967092	432570	724268	513752	545581	611821	652154	664626	814315	648362	675728	641136	784279	663466	582623	269114	438211	248163	269010	422977	628620	128097	291499	536924	820800	239480	131956	311607	223395	807288	227847	270740	75286.4
854400	589975	582294	701489	529818	544662	1006850	839473	957865	430456	720460	514011	543717	614794	651741	658813	810912	645966	673384	646177	776278	663761	582055	267804	438614	251708	267787	423550	632153	127540	290440	536425	824602	239217	130660	310989	222115	806260	228026	269046	75295.2
855600	586456	582253	698453	531430	542191	999591	835464	950280	428499	716263	513600	541746	612715	649857	653829	805546	644508	670639	650892	768469	662299	581965	266909	439716	254571	267140	422856	634799	126315	290538	536430	832190	239935	129545	310502	220862	806032	227194	267610	75654
856800	582852	580795	697650	529868	539190	992422	831290	940741	426829	711157	511866	537057	613945	647062	648350	801435	642300	668423	653538	763554	661676	581055	265026	440345	259066	266654	420152	637367	125641	290625	537477	833513	239541	128538	309928	219450	803635	226156	266619	75306.8
858000	579806	579300	695030	530765	536587	984996	825732	932854	425475	707522	510056	533390	612593	645741	641858	793124	639634	666626	658352	753997	659406	579478	263182	439414	262454	266402	419156	640137	124588	289539	536154	833125	240467	127739	310027	218232	801692	226088	265359	75391.6
859200	573091	579337	694455	531085	531640	978389	822503	926215	422406	704438	508018	529077	612252	647736	633536	788722	636195	669030	659627	749504	657892	581495	261590	441072	266090	266060	417468	644623	123606	288615	537832	833073	240274	126735	311011	217716	800743	225534	264633	75807.6
860400	569804	577806	691216	532113	527312	972260	819081	916231	421951	702424	507027	525860	614149	646981	625942	779912	631965	668401	662490	744608	656458	582373	260582	442722	270038	265774	415031	648892	122561	287604	538610	832330	241050	125315	311609	216494	801212	225356	263509	75178.8
861600	567495	575376	689746	532658	523113	965100	812952	909423	420092	697636	506168	521626	613307	643790	620219	774146	630061	667375	661442	737128	652870	583647	259022	443003	273129	265867	414590	653381	121805	286504	540307	831580	240830	124115	311722	215194	800148	225456	263187	74898.4
862800	564416	575390	686483	533395	518856	957366	807132	901855	416757	695461	504412	518030	613380	642137	614502	770133	625769	667079	664680	730060	651617	585450	258745	443546	277307	266125	415123	660546	120944	285770	542378	833142	239888	122637	311144	213134	802390	224717	263089	74907.1
864000	560592	575586	684933	539908	514669	952126	800636	891743	414201	690094	502418	514256	612605	638788	609271	768350	623958	669130	667210	722912	649850	585951	256517	444832	281308	265555	414800	666900	120324	285546	542022	833168	240552	121144	311362	212495	800927	223542	262719	74711.7
865200	556581	574640	681992	541739	512082	951282	795603	884925	412116	685258	500019	509316	609690	635146	606025	765735	619041	670364	670943	716535	647609	585504	255325	446532	287106	265350	413953	671070	119633	284495	542978	835034	240100	119840	311482	210615	799301	223675	261777	74352.8
866400	551468	573128	680235	543165	509308	945321	789450	881108	409532	680987	498002	504453	604542	632494	601814	761059	615025	673460	673041	711300	646896	586083	254078	446572	292084	264182	412220	675540	118246	284343	544061	835147	239676	119051	311340	208774	798746	222098	262026	74220.8
867600	548686	571972	678336	545337	506817	940251	787570	869880	406541	676671	496744	502715	600936	630616	597580	757178	610435	673353	672836	705829	648024	587465	252300	446797	296158	263719	410133	679214	117412	282820	545824	837157	238366	118081	312622	207302	798880	220744	261260	73985
868800	547554	569460	676850	544696	503226	935687	784180	861809	404114	671965	492422	499142	598553	628611	594124	752966	606179	674526	672086	700882	645759	589787	250677	447724	299504	263140	407839	684504	116365	281644	546463	837094	238573	117460	312456	205468	799429	220053	260837	73626
870000	545851	568844	673522	549363	499732	931996	779879	856996	403351	668254	491453	496525	597169	626410	590339	748786	601780	676336	673194	695254	645204	590741	248906	448916	303636	262572	405553	686591	115127	279405	547067	839474	237304	116660	313654	204188	797361	219134	260930	73256
871200	544629	567201	671490	551945	496935	928816	774310	849924	401289	664890	487868	493745	596389	624986	589780	746436	597715	678499	674325	689747	642491	591195	247579	447983	307712	261749	402305	689763	114916	277909	547969	840219	236366	115592	314014	202996	798404	218848	260444	73126.8
872400	540425	566430	670773	553928	493489	927868	771279	844163	396794	661905	487407	490502	593534	620839	587914	744238	593161	681247	673086	681895	640300	590969	246336	449206	310104	261071	401676	694564	113695	277245	548226	840757	235684	114532	313432	200465	797520	218079	260416	73047.6
873600	538185	565200	668037	557352	491805	927519	766229	836500	393985	658488	485048	487372	591794	617877	588156	743057	588338	685238	676035	675448	637978	592914	244228	448517	314148	259609	401411	695609	113206	276348	548736	842819	233519	113050	313619	198336	795284	216720	259899	72655.2
874800	535184	564794	666840	557745	490310	926318	763134	829263	389506	654452	482340	484577	587420	611019	589138	740694	586138	689582	675851	669844	636096	592446	242258	449668	321035	258726	400220	699766	112472	274904	548702	846462	232982	111722	313205	196425	795013	215549	260193	72247.9
876000	531606	563966	666098	557831	489256	929426	759835	824477	387664	652519	480020	480054	583566	606168	589495	739140	581381	693836	676451	662081	632908	593826	240289	449147	324521	257770	397230	699336	111984	273459	549366	851897	231873	111414	313623	194945	796042	214326	259447	72089.2
877200	529387	564861	663553	557985	487558	930217	758168	821550	384926	651714	477390	478233	579149	601458	588630	737018	577742	697326	675594	656302	628414	593634	239321	449947	328334	256478	394774	699843	111035	272968	551506	855058	231137	110243	313005	193110	794305	213967	259276	72432
878400	525291	562268	659841	561298	485988	935480	756730	819026	382124	649333	475768	473640	575055	595966	589210	734038	574059	700891	675828	649773	625979	594263	238292	449654	332558	254381	392118	699890	110336	271380	551607	857439	230388	109327	313321	190592	792302	213096	258788	72170.4
879600	523768	562053	657191	562360	485137	937245	753912	816320	379219	648705	473560	471189	568798	591109	588812	730871	569019	702709	673928	644171	621746	596700	236516	449615	334624	252918	388683	697274	109527	269728	551845	861021	229951	108349	313237	189002	791701	211612	258110	71888.3
880800	522919	562726	655026	563345	485076	940351	752576	813440	376747	646883	471530	468027	566650	587105	590035	729224	563833	707832	675118	640685	618100	596539	235308	449114	336525	251726	384316	695146	108952	268541	551724	861304	228478	107553	313029	187392	792053	210818	258224	71812.5
882000	519700	562444	652775	565235	484703	946790	749824	810862	374588	645327	469710	465073	564172	583421	589504	725783	562098	709327	674720	634242	614788	598188	234106	448816	338529	250306	381814	695100	108604	267344	551011	860434	227110	106716	313072	184220	790107	209114	258496	72080.8
883200	516580	561307	650999	567693	484184	953115	747218	808580	371835	644540	466518	463409	561999	579601	593065	724982	558504	713334	675268	628563	610618	597711	233116	448417	341214	249551	379495	694389	107631	266810	554730	861668	226108	105724	312788	181865	790259	208131	258276	72483.2
884400	515890	561570	650815	568980	484810	960988	745155	807174	369901	644342	465992	461425	560038	576284	594675	724521	555454	716112	675619	624321	607892	598597	231787	448871	343452	247298	376185	690781	107138	265540	554488	858026	224930	104485	312342	180086	787546	206398	258307	72560.4
885600	514227	560633	648548	567998	485290	969134	744600	806363	367375	644376	463811	457521	558551	572038	599751	722005	552608	718245	675197	620381	605773	599506	230714	447831	346535	246056	373238	690014	106404	264914	555096	856375	223062	103614	311958	177310	788401	205083	257590	72572.4
886800	512262	560410	649058	567426	486484	976748	743436	807818	365066	644205	461197	456333	555184	568763	601827	719674	549659	722508	675054	616995	602028	598518	230040	446826	348566	243731	370385	684979	106256	263208	554548	854463	222349	102936	310754	175828	787950	203808	258378	72805.6
888000	510678	561071	646399	565559	487045	985818	744397	808247	362939	643331	459288	454055	551641	566213	605998	719730	548305	724574	672926	614628	598238	600821	229106	446384	349002	241626	366886	681724	105517	261826	555433	852602	220796	102134	308970	173593	785114	203298	258058	72001.2
889200	509657	561630	644828	564018	487702	994882	746414	810114	360877	643771	456761	450987	551026	564392	607180	718302	547852	728780	673385	612208	595025	600438	228625	444411	349793	240022	364778	680108	104695	260182	555403	849669	219646	101681	308823	171558	782905	202648	259312	72841.2
890400	507999	561736	643243	561542	488262	1003510	746911	814257	360095	644496	456527	448447	550434	561822	609408	718551	547134	733400	673605	610536	592248	601640	227162	444266	352303	238253	363412	676364	104632	259001	555353	847860	217641	101329	307100	169298	780603	201269	259349	73308.3
891600	506428	559753	643586	561685	489270	1010780	747278	818320	357714	643803	453903	446540	550371	559720	616768	717476	547793	738586	671239	609124	588473	602235	226635	442059	351404	236595	360948	672778	104007	258690	555399	844535	216588	99605.4	305722	167139	776835	200370	259095	72919.6
892800	505871	558939	641286	559256	489746	1020600	748196	823316	355758	645087	452754	444518	548570	557253	619856	721886	549370	740439	671573	609296	585156	602090	224962	440530	352758	235146	357952	671826	103142	258157	556247	841891	215530	99025.6	305606	165012	774970	199042	259116	72233.8
894000	504222	556732	639307	559167	493077	1026630	749107	828764	352669	644784	449276	441232	548942	553974	626107	721375	550765	744377	670837	609575	581659	603205	224796	437983	349436	233354	354743	665983	102583	257374	554659	839684	214262	98844	304152	162650	771816	197851	259696	71321.3
895200	504806	556281	637447	559107	494008	1033190	751970	836697	350646	644784	445898	439979	548046	551154	630915	723170	552352	748259	669668	610128	578246	602480	224329	437005	351174	232166	351914	661744	102244	256161	555190	835732	212558	97951.3	302699	161241	769041	195972	259238	70687.6
896400	501388	555222	635764	559477	494281	1039550	752860	843567	348984	645222	445607	437642	546005	547819	636346	726674	554994	751347	669450	612323	574792	602832	223402	434488	353955	230682	349070	657415	101210	246629	553032	834793	211733	97418	301514	158955	766545	194742	258781	70013.6
897600	500733	554137	633703	559181	495843	1045180	755857	852560	348002	646393	444735	436177	544991	547372	641132	725852	555868	754528	668617	614558	572010	603455	222358	433961	352321	229690	346208	648618	100401	254498	551858	833212	210763	96412	300718	156867	764805	194078	258706	70152.4
898800	498328	555120	632527	559050	496036	1050540	759146	864978	346211	648052	442864	433846	546030	545404	645215	727965	559516	757507	666778	617749	570201	603506	221083	431279	349778	226905	343092	641924	99548.4	253581	552899	831900	209469	96270.4	299334	155517	761869	192804	258762	70170.4
900000	496454	551792	631116	559158	496452	1055210	761405	869400	344521	649547	440992	431092	545035	543638	649093	729494	561736	762045	665477	619885	567866	603421	219503	430314	347935	225142	340801	635213	99317.2	253170	551551	829595	208655	95444.8	298166	153248	759994	191788	258485	69851.6
901200	496180	550012	631081	558228	498143	1056900	763648	875096	342853	651173	438860	429199	546313	541873	653925	732231	565817	765890	664124	622901	564851	602739	219301	427498	346070	223558	337851	629005	98898.8	251555	550139	827903	206828	95112.8	296058	151770	757685	191670	257907	69968.4
902400	494599	546339	630227	556581	497888	1055840	763528	879145	342190	652521	437039	427820	546870	539542	659177	734578	569130	769164	661929	626812	562961	605024	218102	425395	345144	222427	335413	622802	98491.3	251423	549183	826766	206208	94324.8	294693	150073	755571	190734	257741	70211.7
903600	492991	544488	628769	555508	497939	1051570	766423	882090	340621	652457	434873	426280	546809	538710	665322	737820	574237	773385	661303	629744	559831	604255	216787	423169	342003	221539	332751	617419	97746.7	249762	548732	824983	204776	93746	292712	148560	752230	190214	257816	69904
904800	492287	541972	629276	554767	496786	1047360	770035	885154	338044	651730	431832	425081	546914	537211	670309	739234	578210	777567	659038	634108	556574	604406	216380	421615	340692	220435	331113	611064	97122.1	249045	547442	822676	203661	93030.8	291594	146790	749911	189576	258594	70350.8
906000	490058	538865	626728	552714	495830	1041200	770558	887388	338123	652046	430648	424529	547531	537492	675393	741496	583124	781585	659390	637829	552907	603821	215830	419131	336778	218960	329516	606691	96842.4	247867	547096	819122	202625	92396	289686	144886	749622	189115	258646	70511.2
907200	488340	538049	626202	550146	484151	1037610	781682	888805	336482	651618	429779	423332	548406	537192	679964	743995	564027	786277	657948	576320	549898	597668	214776	417294	328765	217942	327142	601290	96205.6	247639	547870	816391	201977	91956.4	288356	143554	746127	189075	258478	70847.2
908400	486182	535756	626691	547016	492777	1033470	804537	890663	335923	651027	428834	421454	548701	537279	648750	745944	591658	789360	655376	642881	548111	603255	214169	414249	332638	216774	325502	595572	96095.6	246246	547613	815664	200960	91340.8	287211	142292	744283	187642	258478	70708
909600	483884	534407	626698	552797	491605	1029360	774909	890160	336086	648650	426725	421227	550682	536684	693351	748346	595854	792582	652960	647270	545546	603622	212632	412495	329773	215007	323500	590573	95679.6	245985	546037	814323	200443	90953.2	285513	140614	740597	187290	258213	70453.2
910800	481494	534258	627198	564928	491530	1021770	774334	890890	334536	648948	424835	419194	550617	537589	700763	745775	601428	795858	650563	650222	542972	602643	211427	410689	327609	214249	322248	586410	95016.8	244908	546442	811490	199652	90012.8	283693	138974	737835	187192	258682	70287.2
912000	479560	533015	627027	572544	489251	1015680	774974	891553	333228	647656	422322	417832	552954	537007	709342	744053	604490	797726	649342	653791	541191	603301	210546	408809	325128	213190	320554	580989	94359.6	244430	545599	809824	198606	89610.4	283093	137736	733898	187296	257250	69595.8
913200	476645	532026	626388	572320	487226	1009030	777338	891415	332538	645598	420131	416036	552384	537833	715679	741696	608753	801543	647511	657689	537870	603148	208737	407509	322237	212221	320285	577406	93990.4	243596	545866	807192	197768	88945.6	282118	136256	731588	186955	256530	70164
914400	474573	532063	627804	574093	484865	1002030	776185	886945	331698	644250	419755	415189	552662	536783	719660	740255	613958	803979	646958	658027	534747	601672	207871	405044	320892	211006	319391	574412	93760	243179	546178	804925	196930	88462	280882	134891	727368	186010	256106	69565.4
915600	471729	531836	628096	567608	482865	994669	775957	881269	330378	643813	416776	414387	550874	535757	723786	737373	616347	805703	646548	661823	534767	601871	206146	404787	317389	209631	318490	569495	93596.8	243102	545283	802609	197226	87966.8	279160	133595	722773	185642	253708	69519.6
916800	468683	530498	629580	562359	480377	987432	778018	879030	330355	643160	414127	412298	550982	534055	726829	735607	619745	807079	645168	664926	532826	600458	205552	403330	315352	208936	317163	565853	93133.6	242270	544887	801736	196186	87625.6	277555	132490	720333	184995	253162	69386.7
918000	464122	529838	629060	556112	477975	979531	777632	874385	329870	641658	413634	409980	552350	534171	729076	732369	623057	809808	642316	666126	530561	598988	205474	402848	312503	208047	315713	561780	93028.8	241722	545021	801336	195146	87244	276616	131133	718002	184180	252687	69570
919200	461544	528530	628362	551099	475223	971652	778250	869046	329624	640646	410965	408187	554238	532164	731843	731518	624554	811571	639823	668340	528922	598108	204476	402374	310585	206808	314970	558335	92952.8	240492	544216	800543	194792	86852	275223	129862	714892	184076	251856	69517.5
920400	459048	528326	628711	545393	472574	965014	777100	862847	329282	637988	410412	406931	555006	530100	734626	729098	625820	812704	640099	670554	525036	598388	204719	401897	308701	206321	314228	556366	92033.2	240088	543763	800124	194421	85852.8	273913	129206	714124	184053	250893	69332.8
921600	456953	527732	628820	540308	470267	956794	776798	856008	328888	637094	409589	407084	556614	529115	736990	726784	628111	813598	638797	672621	521916	596427	203697	400719	307249	204528	312469	553311	91462.4	238306	543356	798692	193960	85490	273106	128182	712625	183623	249752	68912.8
922800	453561	527825	628328	537019	467715	950783	778050	849382	328730	634040	407997	406231	557950	527322	737190	724213	629809	810058	639903	675048	520821	595536	202679	401467	305601	203953	311440	549525	91740.8	237737	545644	798082	193421	84330	271833	127494	711350	183576	248117	68956.8
924000	450978	528062	627580	534468	465705	942490	776860	843140	327442	633886	406458	405017	561119	524892	736951	723088	632178	810819	639633	675482	518291	594530	202011	400826	305098	203552	310889	547664	91121.6	236984	546008	795591	192843	83761.6	270191	127068	708450	183011	246889	68686
925200	447940	524905	628319	530630	463544	938247	775868	837008	326570	631185	405646	403676	564004	522502	736965	718826	635241	810380	637219	676486	517271	595406	201540	401558	304116	202484	310057	545560	90832	236314	544693	793781	192940	83410.4	268704	125658	705489	182982	244800	68009.2
926400	443187	525727	626655	527314	460834	929065	773888	831166	325700	629792	404418	403701	567726	522269	735098	715096	636168	807618	637871	678558	515105	594962	200844	400948	303852	202170	309931	543286	90412	235365	543429	793688	192968	82790	268458	124775	703230	183230	243482	67657.6
927600	440820	524559	626327	525481	457815	921328	773010	826338	325452	625484	403524	402125	571747	519486	735463	711668	635383	809301	637887	678935	512080	596382	200186	400708	302371	201450	309047	540594	90012	234209	543537	791198	192778	82437.9	267330	124028	701278	182066	242128	67546.8
928800	437405	523573	625071	524462	456124	913383	773013	818716	326354	622631	400928	402402	575658	519973	734253	709047	637442	807860	640092	679138	511073	595270	199093	399734	301982	200956	308517	538666	89649.2	233489	543410	790552	192630	81836.3	266650	123588	699993	181648	241288	67970.8
930000	434380	522498	624516	523041	453247	905969	771226	812239	325413	620791	400363	400759	579144	518856	732928	704734	637082	807755	640145	680403	509164	593515	198415	399290	304034	200316	307612	537411	89312.8	232080	545424	789800	192668	81324.4	265837	122282	698918	181697	239746	67609.2
931200	430875	521306	624307	521972	451575	899191	769608	804642	325324	618470	399556	400386	582281	516625	731634	700912	637708	807289	639229	680865	507008	593644	197542	399114	304830	200110	307235	536723	88942.1	231690	545542	790246	192451	80649.6	266300	122091	698629	182274	238823	67557.5
932400	428754	520912	623592	520843	448343	891496	769115	798986	324783	615568	398198	398359	585627	513820	728843	698638	637338	806155	640216	681134	504040	593394	196329	399253	305844	199164	305998	535878	88653.6	229883	545010	790688	192900	79681.2	265003	121110	696446	181625	236769	67791.7
933600	424616	521210	622427	520669	446779	884170	768535	791628	324454	612829	397817	397210	589116	510969	727206	693779	637707	806212	639529	680241	501643	592209	195409	399793	306423	199168	305510	535245	88650.8	229313	545164	789682	192717	79291.6	264662	120484	694004	180794	236090	67794.8
934800	421664	520967	622168	520333	443042	876231	767579	783820	324072	608027	396515	397428	591808	508236	725165	690680	636539	806762	639480	681053	499947	591241	194858	400417	307553	199671	305396	536071	88296	228690	546522	791592	192819	79016.4	264186	120101	693074	180482	235238	67916
936000	418354	519748	623474	519849	440589	870932	767531	776537	323975	604307	394390	395717	596391	503520	723133	685987	637100	806388	640014	681139	497510	590692	193863	400140	309213	199129	304883	536024	87928	227544	547286	791339	193174	78613.2	264295	118956	691840	179899	234448	67973.2
937200	414736	519890	621353	518532	437658	865185	765148	772664	323176	600582	393105	394810	599366	501637	720630	682625	635291	806330	638807	679158	494475	590904	192961	399922	310824	198928	303056	537300	87278.4	226757	547859	791168	193049	77916.7	263551	117956	689595	179904	233713	67730.4
938400	412866	519164	619684	516485	433669	859432	764861	764114	322527	597776	391090	394058	602453	498600	719104	680590	635022	809017	639085	679028	492199	591811	191580	400150	314258	198616	302350	538489	86930.8	226744	547822	791827	192824	77194.2	262883	117376	688958	179848	232929	67724
939600	409349	518743	619582	515466	430616	854988	762784	753846	321404	595451	390072	392244	603582	496242	716895	675686	634752	811215	639325	679324	489217	590316	191125	400968	317744	198265	300784	541319	86615.6	225305	548185	792939	192567	76751.6	262269	116315	687047	178625	231930	67893.2
940800	406650	517141	616688	514804	429292	851206	760196	746186	320127	591854	388003	391158	607334	493628	712434	672378	633680	814321	636875	677557	486499	589084	190276	402164	318894	198540	300715	544447	86380	224987	550417	792537	191377	76184.4	262342	115590	687084	177725	230925	67612.1
942000	403174	516148	614497	514429	426869	847167	758014	738330	318742	587879	386992	389937	610004	490670	711591	669002	631834	813819	636902	677090	486370	587376	189100	401804	323017	198265	299122	546278	86031.6	224814	550986	792785	191454	75862	261528	115301	685216	177896	230314	67702.1
943200	400988	515130	612898	514254	424446	844473	755226	730892	318549	584284	385575	388793	612698	488828	709292	664420	630539	817647	637357	675768	486016	586524	188478	401635	327498	197885	297999	550007	85806.3	223610	551674	793776	190657	75042.8	261272	114399	684000	176685	228320	68222.4
944400	398862	513518	610613	514048	424027	838139	754767	724820	316666	585542	382958	388140	606965	484690	697884	661991	636636	802788	634997	675084	471125	562865	184322	389985	321720	195077	293289	537503	83254	216085	522742	749441	191200	73102	254521	110225	637714	171628	221697	63748.4
945600	385357	506455	603411	506908	424140	812623	738845	712745	306622	579508	365660	377003	596508	470647	671131	647729	628208	779457	622926	660036	452308	540392	179495	375440	322020	191326	285955	523748	81067.6	211451	502260	731676	187457	71315.2	250134	108021	614312	168916	219478	62213.8
946800	376380	496987	595670	500628	415058	803905	721951	697924	299991	571756	358066	369655	593039	463276	661481	634470	619999	785505	618694	653079	448206	534919	177586	374132	332992	189932	282102	526514	79833.2	210372	495464	733330	187152	70380.4	250638	106568	609179	168258	219479	62157.2
948000	372164	491803	592165	499712	409917	824079	719466	701367	299146	566834	354884	366005	594596	460970	672410	625825	619776	811886	625482	653970	451887	540646	176700	383213	357278	191948	281796	541347	79308	210706	509432	748666	189335	70280.4	255316	105348	614792	169131	222724	63024.2
949200	370275	492048	590515	503423	407424	856316	723098	708071	298347	562299	353612	364318	600966	459634	687241	624394	619514	851269	631055	658658	456402	547899	176418	392557	381137	194219	282604	554283	79262	211620	530706	767875	191572	70236.4	258215	105637	620061	169125	225705	63201.6
950400	369773	491107	591765	507737	405918	886304	725425	715208	296760	558519	355107	363952	605845	459504	700048	624446	618162	883385	634432	659345	456534	551985	176541	399527	402945	196348	282590	561253	78891.2	212195	544778	780530	192601	70590.8	260128	104904	619513	169545	227471	63727.1
951600	369252	487712	593356	511165	402118	911677	725766	724799	295207	552328	355484	362792	617097	459236	720742	623129	609426	942524	637163	667765	470069	579027	179907	423539	454631	201406	288428	586110	81016.4	219988	587635	831252	195827	72747.6	272300	108587	659886	175561	235616	69229.6
952800	377884	491295	598364	520126	401737	937366	732147	725975	299263	549023	362810	368078	629407	466167	739980	624831	604874	961663	643898	670424	479290	593718	182310	435951	477984	203541	290526	596858	81494	222170	608274	844377	197146	74060	274317	110064	672276	177890	236783	72030.4
954000	382444	493596	602836	527271	405843	950885	738279	729289	299117	547365	366026	370377	639626	468329	751426	624500	605736	960793	645920	670282	475872	592795	182890	437550	474328	203083	289738	595559	81677.9	220540	608697	836912	196230	73910.8	272882	110008	672506	176412	235058	72778.4
955200	383929	491237	599792	527776	404910	938441	735158	721950	296868	543668	366447	369697	641289	465618	746425	620579	600899	941003	641318	664582	468533	582532	181190	431401	458467	200950	285399	590018	80644.4	217895	596845	821246	192906	73320.4	268992	109646	665635	173680	230448	72488
956400	381491	484377	593790	523333	402377	915185	726228	708914	292911	535237	363751	365912	636265	459133	729728	609972	592142	909018	630862	655827	460942	569545	179096	423464	443295	197261	281483	586408	79602.5	215724	584431	802759	189817	72107.5	267233	108136	657767	171723	224924	71664.8
957600	377403	477770	585320	515944	398525	883640	716107	691331	289314	527208	360274	361557	630165	451643	709972	598844	584722	876223	618908	645978	456249	560010	177073	417067	431945	195890	277162	585973	78254.8	213353	572830	788213	186966	71326.8	265934	106976	651662	169702	221201	71011.7
958800	371576	469437	577732	506624	393195	853043	702909	672675	285415	517042	354528	357082	623820	444695	687996	587786	575268	846105	605993	635688	454792	552531	175623	414016	423235	195310	274726	587898	77010.4	211626	566496	778961	186748	70713.6	265838	106119	649474	168248	219432	70236
960000	363449	461738	569249	498881	387409	824390	691591	656391	282604	509264	349198	352572	615405	436504	668583	578181	567591	820212	592023	626139	453671	548961	174447	414647	420270	195680	275272	593570	76375.6	210402	563253	774860	186106	70098	266243	105758	649740	167777	217825	70076.8
961200	357004	455854	561388	490205	382958	804862	682274	639623	279585	503860	343362	348702	603874	428304	650092	569107	559852	797840	579874	618061	457064	549806	174141	416806	420218	196929	275652	600098	76462.4	211394	562898	774396	186634	69424.8	269115	105162	652874	166831	218395	69894.2
962400	350026	451269	552619	484757	378920	787092	673779	624040	275694	498883	338185	344599	592788	419607	635473	561857	552723	782186	568032	608294	457932	553518	173670	420954	429950	198940	277441	607590	76807.6	212056	565568	777136	187301	69600.4	270951	104946	656612	166865	218960	69842
963600	344918	444863	544768	481209	376014	772427	666392	612849	272858	496794	333913	341666	581622	413502	623697	555723	547848	773040	556850	601280	460061	557514	173917	426513	441986	200318	278392	614010	77334.2	213623	570493	780826	188253	69536.4	273438	104774	661348	166334	220027	69789.6
964800	339209	443197	539982	477798	372458	765131	660190	606630	269719	494064	328392	338748	574018	407721	616123	551720	542966	766303	549466	594052	463069	562355	174202	432449	454031	202833	279792	617707	77528	215036	576267	783365	188874	69913.2	275142	104401	666888	166847	221471	70319.2
966000	334554	438908	534358	473997	370989	758875	651597	597438	266931	493563	324898	335721	566315	402905	610804	548386	540501	764368	543592	589172	465524	567673	174916	435334	463867	203236	280996	620802	77837.1	216478	582272	786702	189968	69530.8	277267	104478	671680	166648	223566	70623.2
967200	330853	436599	530416	472916	368795	756886	644091	591238	265080	492025	321804	333958	561034	399194	606404	545427	537700	765412	538044	583110	467577	572020	174889	437700	471760	204455	282361	624766	78524.2	216853	586815	791869	190152	69964.4	277576	104591	675288	167612	225180	70795.2
968400	327217	434639	528383	471688	368945	758648	639448	586853	263534	491434	318230	332036	556901	395196	606959	545533	538013	766555	534324	579099	468553	575913	174658	441488	477100	204931	282837	626017	78972.8	217970	591774	796128	189962	69954	278935	104282	679756	167367	226348	71235.8
969600	325122	433401	526305	470692	368716	762718	634830	585272	261180	491498	316194	329936	553972	392166	607334	544764	536923	770762	532080	576952	468702	579233	173562	442860	484085	205157	282778	625278	79288.8	218972	596480	798257	189598	70356	278598	104449	683016	167175	226992	71360.4
970800	322940	433533	524536	469665	368881	767978	631838	584965	260750	490826	313092	329836	551289	390166	611962	544114	535893	777309	528032	572998	469630	582513	173195	444182	486581	205478	282828	622797	79026.8	219127	601860	800518	189393	70751.6	279204	103893	684738	167250	227619	71479.2
972000	321308	433758	522392	468540	368908	774301	629482	586802	259734	492628	312058	327957	551203	388863	619347	544001	535859	783033	525808	572256	470038	584273	172700	445192	487796	206232	281695	621046	78971.6	218827	606326	801650	189034	69995	279542	103801	685147	167107	227495	71173.6
973200	319394	434441	521417	467518	369938	780292	628194	588752	258110	492057	310754	327851	550973	387114	624024	544225	537353	791605	526366	572180	471034	586565	171893	445678	489619	205977	279902	617573	78954	218736	611748	802014	187808	70412.4	278378	103743	684882	165763	227188	71384.4
974400	318707	435222	522923	467447	370978	785034	628163	594755	257550	493794	308774	328628	550953	387053	631692	546008	539130	799188	525252	572292	469695	586817	171269	445344	492065	204753	278250	613117	78610	218493	616870	801158	186748	70300.4	278741	103472	683290	165567	227359	71408.4
975600	318572	437472	523335	465829	372322	792543	628268	601432	257150	495761	308657	329122	551193	386661	642851	547314	540604	809922	524107	575253	469007	585720	170491	445650	491459	204522	276807	607538	78361.6	218057	619430	801160	185020	69941.3	278099	102832	680635	163978	227437	71489.2
976800	318935	442079	525581	465039	373792	802203	629838	609119	257640	499818	309257	330501	552468	386649	653125	548563	545289	820394	525692	576927	468912	586480	169260	443105	492328	203487	275354	600369	78424	216528	619898	798072	183654	69587.5	276426	102077	677808	163416	226855	71808
978000	318479	444854	528199	465890	375987	810625	632873	616696	257522	501811	308906	331585	553118	387843	665260	552362	549802	832329	525888	579612	465939	584876	168123	442568	488841	202610	273202	594206	78061.2	216086	623293	794653	181706	68598	274179	101039	674052	162326	226118	70976.7
979200	319129	449902	529562	466948	378714	818562	635258	624740	257560	505176	308886	334484	555392	389494	677688	556890	556042	844485	527943	583208	462739	581876	167491	439924	485887	200206	271006	585102	78124.8	215036	622747	790203	180101	68029.2	272607	100587	668938	159668	224932	70181.2
980400	320748	453335	532632	466615	380453	825791	637900	633218	258970	507760	308996	336693	557900	390363	691398	560750	561838	854888	528867	587510	457772	577928	165909	437805	482475	198576	268726	576443	77124	213370	621253	783872	178092	67916.8	270501	99926.8	662345	158355	223602	68937.2
981600	321797	458361	536487	467964	384090	835056	640798	641928	259877	512285	309854	339052	561390	392232	706644	565722	568339	867877	532373	592855	453618	575181	163478	434689	479702	196267	266214	567365	76582	211911	616786	776671	176809	67445.4	268458	98770	656757	156168	222348	67872.8
982800	323629	463090	539813	468543	386792	843248	645133	651413	261108	516348	310925	340042	566155	393858	718793	568192	573562	881509	535213	599071	448459	570158	162217	431122	477419	194552	262436	559326	76484	210021	613676	769400	174806	66578	266262	97994.2	650687	154064	220439	67112.1
984000	325048	466908	542783	468654	390164	850555	647644	659455	261402	519198	311668	343045	568891	396845	734220	573616	581239	890652	539030	602712	444126	563917	160513	426521	473578	191697	260025	549150	74929.6	208316	610696	761778	173055	66048.4	263031	97353.2	642528	152556	218662	66570.4
985200	326435	471652	548134	469659	393165	858810	650228	667854	263114	521836	313133	346940	573343	399459	749475	578453	586339	901781	542360	609221	439212	559238	159005	423176	465100	188939	256551	539099	74836.8	205574	607934	753155	170814	65285.2	261120	95922.8	636031	150578	216206	66003.2
986400	327267	476560	551152	470716	396362	866597	654969	674350	264222	526668	314865	350582	577690	402194	761370	583115	594795	911176	547791	614860	434749	554804	157488	420048	459396	186921	252832	529363	73682.8	203723	604151	745171	169722	64287.5	258430	94946.8	628103	149147	215071	65283.6
987600	328825	481295	555732	472664	399687	873801	660439	684046	267656	530325	315928	354847	580856	404552	779462	588677	601983	920796	552622	620039	431742	549559	155667	415011	454822	184025	249529	518909	73305.6	201595	597857	736800	167568	63562.8	255896	93799.2	619492	147718	213047	64675.2
988800	330324	486008	559645	475550	402748	877355	666156	687942	269237	534287	318546	357599	585278	407115	793004	595084	610541	931195	556477	625748	425702	545096	153164	411021	449177	181042	245734	509368	72581.2	199293	593219	728044	165692	62775.2	252352	92312.4	610858	146130	210758	64596.4
990000	332908	491850	564057	476119	405260	882922	672965	696380	270810	538635	319596	360676	589888	409667	808277	599658	617696	941367	561206	632443	420699	538704	151858	406013	441793	178532	242378	499276	71663.6	196811	586322	718423	163058	61721.6	249972	91202.8	603925	143826	208731	63744.4
991200	333981	498284	567248	478231	408102	884522	678103	704622	272776	542617	321975	365584	595163	410480	823623	603734	623906	951529	565565	636519	414148	533261	149773	402459	437010	176165	239085	489198	71075.6	194694	580416	709775	161733	61086	246637	89874.8	596413	142706	206510	63471.6
992400	335581	501801	571440	481430	410596	893247	684883	712298	275835	545124	323208	368652	599580	413495	835327	608321	632718	958379	568033	643718	409856	526734	148398	398035	431347	173745	235748	480237	70012.4	191833	574008	700316	159364	59720.8	243786	88740.8	589699	140854	203194	62993.2
993600	336595	506710	575062	482639	412516	892010	688554	720341	277913	547676	324776	372241	605304	416200	850450	612909	641773	965763	574461	650080	404084	521342	146345	394881	424745	171114	231954	470538	69250.8	189479	567903	691714	157788	59044	241373	87852.9	581783	139444	201146	62008.8
994800	337645	510768	577700	484839	415091	892467	693936	726568	279902	550468	326596	375454	610321	417426	865758	617332	648547	970765	579990	655170	399512	516066	145153	389784	418303	168125	228663	461285	68466	187640	563157	683764	155746	58604.4	237989	86215.6	574861	138337	198473	61272.9
996000	338086	515571	580205	486935	417082	894278	699044	732860	282591	552741	326542	378439	616303	420327	878152	620756	655219	979372	584544	660981	393665	510617	143276	386866	410450	165449	225690	453447	68132.8	184793	558762	674414	154551	57421.7	235593	85044	567935	136468	196435	60942.4
997200	338412	520679	583728	487958	418744	893806	705412	738612	283777	555918	328209	381709	623077	421884	889227	625142	661928	984632	589159	666477	389209	504645	141368	382545	403113	163586	222344	445340	66915.8	182836	552161	666068	152669	56941.7	232743	84034	561811	135080	193085	59859.2
998400	339711	523923	587330	490302	419930	895051	708388	741645	285810	558591	330900	383625	629534	422923	900692	628777	668604	993664	592254	671489	384614	500322	140159	380311	395744	160597	218972	437025	66187.2	180749	547375	657532	151735	56161.6	231241	82946.8	555138	133504	191113	59511.6
999600	340484	526541	588551	492240	421402	894809	712828	744903	288722	559290	331341	387028	634584	424127	910354	631218	674894	994886	594409	675664	379916	497414	138718	376229	391013	158033	216358	430399	65338.8	178529	543253	650656	149799	55486	229466	82163.6	551546	131916	188694	59031.6
1000800	340239	528933	591085	494105	422428	890839	715250	750668	290673	561165	332252	390020	639461	424697	918716	633195	681060	998193	598489	680615	375592	493944	137443	372421	384995	155778	214338	423000	64977.6	176694	538856	645772	148876	54902.9	226706	80992.4	545198	130428	186711	58194
1002000	340360	532068	593569	496362	424622	887195	719686	753302	293205	562284	333322	391400	643718	425941	927680	635141	688024	1002160	602831	682802	371902	489900	136774	370072	379560	153253	211516	416440	64258	174524	535460	641450	147997	54419.2	224971	80395.2	538337	129548	183987	57459.2
1003200	340000	534620	595562	498253	423630	885167	721869	755761	295129	563638	333430	393431	650119	424487	934512	636624	691058	1003830	606413	685708	367895	487667	135388	367960	372788	151374	208797	409671	63397.6	172512	531236	635345	147084	53613.2	223427	79345.6	533206	128044	182355	56998.8
1004400	338395	536248	596661	499796	424225	881783	724718	761099	296022	564544	333501	395637	653399	423945	942403	636901	696542	1003660	610100	688482	364491	484144	134374	365398	369385	149191	206558	404155	63147.2	170823	528716	630057	146653	53365.2	221671	78673.2	528743	127272	181132	56337.9
1005600	337641	537563	599543	502227	424198	877859	725802	762497	296884	564115	333627	396665	660030	423528	948716	636523	700889	1005120	614583	689294	361042	481966	133430	362211	365060	147362	205012	399857	62517.6	168733	525760	624913	145799	52892	219685	77861.2	524165	126294	179638	55379.6
1006800	337161	540272	599748	504505	424312	875760	728668	761567	298946	564947	333692	397181	665799	422050	953051	637264	702742	1006500	618302	691923	358642	479910	133116	359747	362737	146082	202875	395491	61903.3	166592	524425	619911	145412	52310.8	218786	77005.4	520043	125425	177422	55360.8
1008000	337058	542342	598789	505549	423523	873670	727148	760561	299945	563139	333916	398142	670484	422476	953744	636300	705886	1004420	622163	691979	356482	478486	131778	358632	359893	144649	201283	392450	61520.8	164931	522007	615979	144924	52436.7	217291	76297.6	516704	123946	176699	55014
1009200	335561	542572	598762	507929	424016	873981	729155	760682	302622	563032	334274	399049	675987	419627	957124	635110	709724	1002020	624540	692222	354151	476992	131183	356947	356953	142631	198970	388506	61122.5	163539	520217	610428	145210	51984.8	216640	75442.4	513090	123467	175034	54546
1010400	334575	543681	598537	511260	424375	871584	728803	758670	303520	562800	333582	399826	680800	418299	956902	632691	710354	998158	625189	692672	351974	476770	130413	355940	354385	141878	197575	385813	60568.8	162755	520264	607435	144762	51942	216053	75235.4	510066	122469	174010	54664.6
1011600	333912	542666	598098	513230	423850	869808	727848	755273	303110	561116	333635	400193	687466	416088	957305	629826	712017	995816	626165	693323	349981	476254	130290	355448	354238	141307	196801	384306	60693.3	161361	520557	602214	144677	51926.7	215383	74384.4	508203	121877	173472	54266.4
1012800	333371	542725	597962	514942	422768	867813	727071	754638	304246	559549	333958	401750	693026	415550	955263	627428	714425	994078	627280	691179	348757	477184	129807	354306	354152	141001	195600	382629	60520	159866	520485	598961	144743	51743.2	214867	73987.6	505739	121522	171731	54133.6
1014000	332336	541761	596149	516164	421542	864959	725612	751867	306302	558041	333776	400056	698748	413557	951617	623079	714923	987705	627612	689836	349007	478589	129875	354755	354330	140123	194446	380979	60390	158666	519634	596531	144325	51628	214443	73592	504360	120507	170923	54277.6
1015200	331431	539502	595099	516053	419474	862566	723678	749527	306576	555683	333833	400856	703323	410418	947214	617635	713681	980214	627256	687758	347086	478728	129204	353228	353083	139854	193296	380444	59930	157512	520953	594711	145722	51852.8	214282	73159.6	504972	119934	170314	54294.8
1016400	329850	536380	591487	516500	418865	861626	720264	746337	307341	552855	333092	399659	705699	406734	942351	611555	711113	972120	628356	684168	345888	479748	129339	352980	354260	139867	192885	378780	59331.6	156581	522571	592942	145803	51662.8	214334	72686.8	503261	119443	169195	54146
1017600	327052	535464	588470	517440	416225	857598	718116	742545	307362	550283	334028	400033	706953	403359	937276	609059	710901	962036	628498	681464	345272	480635	128850	353875	356471	139850	192467	379880	58787.1	155615	524925	591424	145989	51536	214199	72331.3	502660	118889	169175	53599.2
1018800	325713	532103	585852	516497	414820	852831	714244	736515	307170	548252	333301	398456	704417	400663	933533	601421	710677	952441	627391	679656	345263	482703	128875	355314	358780	140260	192032	379405	58865.6	155589	526572	592727	146450	51590	214998	72077.2	503108	119034	167837	53885.6
1020000	323315	530938	583009	515912	412145	846216	712080	730074	307778	544929	332888	397498	702849	395927	924916	596408	708593	940974	626331	674507	345317	483011	129001	356215	361293	140584	191538	379722	58294.6	155020	529462	591612	146683	51873.6	215313	71832.8	502999	118129	168208	54434.8
1021200	321312	526889	578013	514798	408987	840383	707912	721102	306849	541415	331716	395429	701784	392598	916536	591165	704137	927621	623162	669840	345821	483235	128992	357713	365361	140874	190944	381464	58013.2	154180	531828	591457	147241	52386	215542	71780.4	503331	117587	167304	54810.8
1022400	319842	524749	575552	514580	406499	833523	700984	714478	307045	536129	330686	394804	700727	388686	907441	584758	700217	916460	622246	665400	345521	483699	129579	359192	369042	141608	191036	381897	57216.8	153033	533776	591284	147218	52772.8	216323	71649.6	504132	116644	166995	55371.2
1023600	317488	521823	570803	512203	402129	823983	694135	706567	305842	532685	328600	394155	697498	383687	895829	579052	696174	901605	617990	660020	346167	485562	129860	359607	373608	141882	190933	385074	57123.2	152676	536382	590310	147604	52387.2	217925	71548.8	504484	115714	166234	55482.9
1024800	315342	517411	565927	510338	399185	813759	687175	697877	305067	527830	328576	391973	690934	379390	884730	574069	691668	889105	616378	653047	345492	486676	130416	358771	378651	142366	190947	386924	56560	152244	540340	591583	148202	52767.6	219229	71638.8	503737	115731	166219	55817.2
1026000	314054	513287	561105	509228	394890	803941	679879	689638	303285	521245	326258	390594	686145	375724	871498	567737	684723	875542	613052	646418	346566	488508	129661	361244	382142	142681	191265	388200	56127.6	151715	543284	591442	148797	52768	219682	71556.7	504433	115242	166079	56425.2
1027200	311590	508316	555514	507586	391337	793314	675481	681789	302092	517088	323242	387995	682247	369658	859011	561534	677958	861112	608121	640538	346875	489830	130234	362969	386313	143391	191502	390552	55524	151108	545942	591102	149284	52992.1	220338	71343.6	505532	114374	165834	56716.8
1028400	309282	502993	551342	504951	388032	781203	667480	669788	300570	511630	321653	385718	678485	365302	846655	555143	671709	845729	603311	633048	346928	491469	130352	365543	393216	144081	192491	392214	54953.2	151226	549563	593168	149838	53127.6	221733	71170	506540	114616	165631	57271.3
1029600	306236	498425	545234	503288	383507	770512	658985	660393	298568	506662	319177	383532	673774	360238	834758	548068	665481	832267	598357	625725	348502	493221	131065	368264	397804	144851	192312	393484	54739.2	150420	553672	593162	150045	53690.8	222631	70955.4	506495	114398	166036	57676.4
1030800	303611	494234	539566	500682	378121	758749	647443	651943	297623	500027	316172	381119	667867	357204	823520	541379	660293	816650	593094	618629	349142	495030	131892	370433	404249	145826	192698	395249	54432.8	149686	557462	594431	151157	53864	223926	70994.2	506922	113626	166196	58302
1032000	301657	488179	533418	496974	373243	746771	637608	641415	294798	494281	313176	377738	658857	351411	812841	534542	653144	801913	586196	611704	349901	497310	131991	373197	412785	146314	193508	398848	53752.9	149742	560551	595129	150713	54044.8	225111	71162.9	507460	114144	165969	58438.8
1033200	298344	483449	528966	493483	368938	736981	627589	632437	292026	487875	309600	374901	653448	347079	800952	528123	646468	786883	578664	600952	349858	498232	132085	376639	421483	147436	194378	402202	53531.3	149781	566400	597024	150886	54131.2	226416	71326.4	507630	113326	166254	59322.1
1034400	295730	478012	521786	490941	364532	725386	617221	624338	290514	481943	306336	373136	645028	340829	787510	521352	638666	773098	571028	593182	350413	498063	132663	377975	427401	149176	193866	405001	53319.6	148916	570923	598214	151152	54604.2	226962	71192.4	508463	113236	167198	59573.6
1035600	293450	473392	516305	487322	360744	719023	607484	615429	287376	475516	303151	369009	636961	337414	776524	514458	630517	759371	562076	583449	349901	498715	132706	380573	434213	150065	194116	408325	52700.4	149209	575002	599529	151239	54581.3	228108	71478	507127	113190	167240	59984
1036800	290483	466675	511389	482999	355887	708761	597226	605690	284906	469337	299237	366841	627681	332338	765580	506934	622787	746554	553586	573803	350381	498406	133534	384690	442238	150930	194431	410737	52202.8	148127	578016	599673	152192	54967.9	229698	71666	508212	112461	167578	60659.6
1038000	287206	461221	504622	480004	351974	697376	587545	594702	282698	463978	296276	362705	619448	327644	754924	500619	614759	732962	545398	565840	351174	500914	133730	383230	451642	152289	194054	412778	52133.3	147989	581458	600361	151788	55007.6	230701	71327.9	509006	111953	168749	61071.7
1039200	284587	456142	499268	476636	347071	684754	577782	586453	280313	457538	293105	359552	611681	323738	742901	494328	605709	721256	536532	557546	351461	500941	133784	386492	461537	152785	194546	415718	51205	146912	585864	602616	152221	55482.4	231599	71548.4	508912	111331	169192	61488.4
1040400	282243	451100	493743	474384	342488	674548	568134	578306	277850	453320	290636	356153	602242	318502	732094	488169	596654	710250	528024	548923	352415	500506	134057	390540	467484	153432	194240	418446	50928.8	146818	591655	603768	153196	55411.2	233354	71589.6	509404	111191	170011	62094.2
1041600	279301	445974	487673	471037	338272	663397	558542	570355	275492	448340	287468	353856	594118	313782	721265	482393	588860	699022	519404	542218	353598	501598	133774	394635	474254	154636	194248	419869	50667.2	146393	596931	604749	153006	55571.2	234156	71613.3	509318	111028	170567	62309.2
1042800	276452	440828	481605	467667	333664	654438	550913	563264	271955	443596	284106	351291	586780	309992	712618	475191	581317	688154	512257	533550	354409	501696	134410	397027	481353	155326	194134	422193	50382.1	145844	601346	606876	152711	55548	235400	71320.4	508807	109958	171746	62604
1044000	273856	436754	476322	465514	328807	645878	543313	556678	268964	439347	282193	348186	578655	305022	703530	468724	575109	678653	505591	525786	353870	503457	134182	399345	489720	156381	194012	424390	49900	144959	608215	607429	152714	55797.5	236272	71520.8	510294	110051	171903	63052.8
1045200	271484	431783	472187	462403	325482	639602	535802	550843	265832	434634	278992	344226	571534	300705	694932	463370	565172	669972	497819	519407	353852	503918	134612	403060	496978	157116	193412	425122	49592.8	144602	610200	608894	152479	56358.4	237025	71820.8	509470	109601	171619	63023.6
1046400	268999	426642	466835	460296	322066	633106	528190	545869	263261	429643	275976	341542	565819	296897	686795	457296	558082	660484	490139	511752	353520	504936	134370	406440	503202	157745	193791	425527	49195.6	144210	614475	609336	152556	56561.7	238293	71772	509847	109512	172800	63219.6
1047600	266884	422298	461008	456696	318774	626767	522519	542274	261034	425728	273796	338917	560213	293476	679358	452073	551079	652803	483537	505985	352982	505228	133905	407856	507902	158696	192794	425762	48754.8	142835	620994	610075	152118	56290.8	239442	71813.3	508950	108680	172947	63771.3
1048800	264524	417736	455988	453058	315234	622132	514689	538230	259078	422983	271421	336393	553929	288836	671836	447920	544688	648433	476431	499154	353094	505236	134922	410548	512618	158773	191878	426239	48469.6	143162	623575	610741	152506	56787.5	239952	72006.4	509238	107869	173174	63524.8
1050000	263622	413100	451180	450358	312445	616965	509107	536162	256613	419389	269022	333922	548405	285185	664857	442043	537892	646211	469063	493592	353107	505567	134027	412216	519484	159215	191222	426066	47865.6	142502	628377	610080	152307	56709.2	240671	72486.4	510053	107666	173644	63725
1051200	261956	409666	446922	448513	310965	610962	504806	533355	254333	416878	266742	332440	542777	281194	660961	437645	531723	641601	463040	488145	353121	506165	133549	412582	528101	159639	189414	425808	47377.2	141773	631985	610410	151792	56975.6	241440	72498.8	509701	106317	173100	63846.4
1052400	260480	405750	441765	445420	308254	606014	498964	531315	252033	413748	264759	330133	539992	276825	655267	433299	524850	634906	456298	483756	353041	506761	133724	415192	531172	159793	188505	425537	47062.8	141628	634790	609072	151254	57025.2	241538	72397.6	509170	106071	173548	63619.2
1053600	259510	402933	438053	442738	306990	602888	495021	531404	250063	411148	262502	328459	536058	274626	651706	430118	517728	631195	450431	479489	352760	507704	133298	416281	533773	159263	187057	424516	46233.6	140744	635305	607936	150738	57378.8	241797	72326.4	508180	105143	174319	63876.8
1054800	258632	399906	434739	441223	304342	598810	490313	530702	248018	408423	261851	327176	532463	271108	645919	426128	511879	626592	445530	476608	351814	506999	132542	418307	535588	159517	186710	424619	45515	140005	635192	606362	150103	57462.4	242025	72017.2	506639	104452	173470	64030.8
1056000	257549	397117	431735	438784	301881	597140	486296	531524	245891	406555	259776	326494	530081	268678	641262	422094	507722	622523	440902	472655	351806	507570	132196	419336	537965	158646	184739	423066	45306.7	139464	634960	604794	149749	57120.4	241297	71722	504468	103620	172635	63489.2
1057200	256801	394592	428633	436822	300661	593643	482201	530056	244234	404385	257881	325126	527781	266359	639574	420450	502186	618070	436988	470570	349839	506148	131135	419261	540156	157802	183786	421980	45031.2	138776	634567	603504	149001	57285.8	241403	71356	502512	102653	172298	63797.2
1058400	255325	393619	426764	435657	299881	591583	478388	530511	243561	402965	256604	324668	523273	264080	636662	417489	497650	614782	433769	466736	349303	504234	130466	419097	542065	157676	182720	419372	44040.8	138182	634466	601346	148062	57032	240974	71212.1	500326	101685	171884	63644.6
1059600	254798	393187	424454	434089	297677	589715	474596	531468	242358	400363	255955	324116	522767	262426	637120	416119	493240	611207	430876	465002	347352	502885	129445	419626	541886	157660	181891	418193	43757.9	137111	633257	599714	147209	56918.8	240183	70971.2	498205	100895	171128	63594
1060800	254161	391099	422173	432478	295578	587366	471070	530847	241414	399506	254669	324343	521481	260313	637519	414066	490178	608004	426106	463384	345335	499470	128230	418934	539916	156548	180888	414477	43352.8	135794	632127	596991	145220	56615	238969	70343.2	495386	99804.2	170252	63455.6
1062000	254301	389739	418210	431498	294004	585744	468807	531494	240659	398567	253841	324718	520546	259184	637341	412243	486185	606414	422422	461741	343826	498564	127270	418413	538529	156230	178789	410259	42461.2	135444	629423	592262	144777	56222.4	237937	70034.8	493935	99117.2	169394	62952.8
1063200	254552	387430	416727	430194	293110	584819	467409	530550	239793	398452	253993	324227	520057	256405	638401	410010	482100	606072	420050	461424	342420	496066	127385	417932	538054	155153	176518	405355	42168.8	133947	626642	591228	144337	56084.8	237475	69666.8	490565	98347.2	167700	62665.8
1064400	253750	386418	414303	429580	291831	584415	470964	532505	239810	396421	252901	323724	517850	254920	639121	407966	480261	607277	417864	462363	340680	493090	125806	417048	536897	153822	174263	401011	41728	132961	625326	587995	142805	55635.2	237292	69018.8	488737	96318	166921	62610.8
1065600	253321	385552	414055	427745	291941	584679	471310	531749	239021	395244	252239	324762	516532	252255	641815	408503	480310	607566	418209	461958	338650	489923	124445	415980	533744	152441	172526	397158	41137.6	131729	621779	585192	141861	55530.8	235070	68776	484876	95753.2	165151	61828.4
1066800	252304	385940	413173	427092	290907	584370	470329	531422	238472	393742	252395	324867	515498	252046	646493	408014	480376	609405	416497	461314	335070	487509	122997	415501	531785	151421	170932	394752	40556.4	130303	620348	579614	140753	54964	233089	68314.2	480930	94849.6	163563	61708.8
1068000	253124	386615	412239	427498	290413	582354	469614	530508	239169	394271	251732	324858	517652	250694	651177	407514	481090	609746	415848	461763	331476	483669	122100	412848	528463	150248	169214	389402	40194.8	129197	617834	575073	139216	54650.8	231019	67534.8	477823	93462.4	162277	61221.2
1069200	253733	384674	410328	425820	289491	582898	468640	531990	239091	394416	252350	327336	518351	250024	657030	407886	480685	611049	414040	463344	327369	479668	120625	412190	524813	149006	167113	384270	39399.6	128182	614902	571093	137940	54393.6	229233	66834.8	474197	92598.3	160169	60996
1070400	254516	385399	409930	426103	289355	583354	469069	531434	239283	394435	252715	328319	520641	249174	661907	407821	481582	612266	414357	464402	324390	476744	119777	409249	522128	147008	165292	378765	38807.1	126107	609270	565748	136173	53770.8	228103	66615.6	471030	91731.2	158830	60650
1071600	255022	384886	409628	425716	288215	584429	469411	530374	240289	396033	253833	330626	521640	248565	668362	408074	483533	611839	415567	467483	321307	472166	118424	408330	518197	145930	162655	373122	38320	125003	605714	560908	135054	53410.8	226540	66164	467763	90368	157429	60006.3
1072800	253909	386093	409115	424730	289367	586825	471454	532552	241148	396011	253634	332605	522681	248070	675055	409580	486244	614574	416185	470105	318006	468844	116892	405056	513179	144282	160261	367988	37714.4	123491	601970	557496	134276	52859.6	225082	65518.8	463315	88694.6	155017	59354.4
1074000	252338	387319	409198	425259	290837	586203	471957	533232	241966	397599	254119	332598	522662	246855	684102	410288	488904	617850	417518	472686	314310	463995	115487	403078	509413	142205	158360	363488	37336	121685	598610	552872	133248	52627.5	222990	64886	458297	87718.3	153236	58772.8
1075200	251322	389539	408821	424858	292389	586965	471626	534570	242930	397007	254648	335500	525893	246356	693070	412402	493336	619074	418860	473580	310184	460070	114084	400195	503585	140041	156777	359490	36966.7	120570	594958	547973	131793	51817.6	220864	64142.8	453858	86636.8	151336	58446.3
1076400	252002	391797	407931	427315	292571	588566	473386	534930	244507	398374	254802	337194	530428	246925	702671	414863	497248	620519	418967	475571	304886	454055	112905	398431	501205	139537	155401	355782	36331.6	119979	591489	542178	130166	51242.8	218189	63235.8	449582	85706.4	149822	57994.6
1077600	253403	394432	408509	426445	292542	589938	474260	536769	245674	399924	256240	339134	535310	246983	713380	416411	500907	625580	421652	477434	299707	449766	112314	397438	496711	137670	153688	350216	35717.1	117394	586535	536166	128262	50784	216600	62580	445384	84679.6	147951	57529.6
1078800	254873	396261	408531	426772	293374	593674	476650	537414	247279	400750	257334	341937	539396	246448	723907	418534	504835	631739	424015	481099	295570	446092	110739	393837	492115	135869	151189	344811	35110	116414	582236	530377	126374	50329.6	214732	61682.8	440531	83274.2	146800	56903.2
1080000	255217	398083	408039	425162	293870	595862	479758	538924	247909	402773	257332	343586	539868	246931	732810	420402	510716	638773	425807	484870	290731	444039	109640	391471	487343	133933	148950	340365	34764	114870	577089	525764	126030	49935.8	212681	61512.8	435991	82404.4	144924	56419.2
1081200	254624	400754	409600	426928	296304	597755	482743	539664	249716	403042	258699	345907	542270	246057	744236	422648	514547	642746	427151	486546	286461	440540	108434	389456	482910	132332	146952	336107	33856.4	113732	573343	521724	124444	49499.6	211458	59986.8	429797	81602.4	143068	56192.4
1082400	253790	404508	409064	428036	297288	601835	484662	541388	250865	404729	258493	348028	546302	245060	753614	426072	519798	644253	430810	490214	280810	436689	107519	386929	477750	130493	145415	332868	33667.2	112335	569215	516395	123218	48923.2	208046	59656.4	423772	80150	141423	55757.9
1083600	253414	409540	410135	429908	298379	605486	487517	543324	252871	405746	258516	351245	549244	245849	765098	428690	526690	645597	433722	491318	275958	432266	106390	384652	472158	128973	143938	329124	33120.8	110982	566289	510587	122257	48547.6	206370	58743.6	420100	79309.6	139294	55536.4
1084800	254560	412952	410950	430023	299114	608888	489913	544704	254316	407927	259863	353496	554438	245972	774635	431776	531555	647130	436848	491940	271058	427196	104925	382818	468812	127270	142897	325591	32590	109315	561678	503914	120809	47738	204709	58264.4	416120	78362.8	138582	54995.8
1086000	254580	415923	409198	429889	299685	611690	492298	545069	256743	409416	260394	356547	558693	246432	783681	433658	535990	649431	441004	494802	266650	423492	104029	381500	463002	126102	141096	321642	32098.3	108142	559344	497338	119528	47312.4	203028	57118.4	410588	77497.2	136628	54567.2
1087200	254787	420065	409861	429924	300095	614925	495734	548264	257661	412012	261885	358850	562616	246313	791031	436654	540985	655539	444878	498100	262096	420592	103219	379962	459526	124775	138879	318198	31718	106369	555460	492894	118537	47263.6	201351	56810.8	406079	76556.8	135420	54236.3
1088400	254349	421320	408770	431204	301938	619928	500270	548861	259013	414260	262082	360060	563914	245668	798418	437920	546364	661458	447555	501843	258960	418019	102334	377640	459325	123471	137158	314942	31182.4	104995	551659	487594	117988	46642	199918	56554.4	399567	75354.8	133418	53729.6
1089600	253512	426023	409762	432450	303666	624450	503168	550625	260006	414501	262748	361291	566144	245542	803759	441307	552656	665924	450845	503547	256213	415187	101170	375484	454310	121974	135609	313181	30931.6	104011	548435	484140	117474	46338.8	198205	55316.8	393111	74326	131887	54043.3
1090800	252290	430218	409884	432874	304351	628547	505408	548547	261272	415246	262867	362023	570918	245496	812812	443810	558166	669266	453288	504763	253216	411996	100412	372942	451867	120869	135410	312628	30402.1	102885	546360	479119	116331	45920.8	196127	54734	387763	73508.8	130458	53484.8
1092000	252210	435760	409021	433592	304748	631168	507852	549449	262228	415863	263372	364392	574342	245716	816940	446436	562492	673758	457859	506470	250533	407982	98974.4	371630	451590	119441	134878	310123	29883.6	101604	543075	474792	115900	45391.2	194443	54076.4	383557	72596	128688	53572.4
1093200	252831	439698	408149	432872	304522	633543	510660	549799	263274	417787	263845	365863	580947	246260	820360	448200	565658	677994	460251	506226	248639	405213	98476	369638	448738	118942	134164	308827	29485.2	100578	540765	469573	114977	44918.4	193200	53502.8	379088	71937.2	128298	53274.2
1094400	252586	443099	405750	433399	304859	636628	513374	548386	264206	418044	264442	366956	582123	245746	823812	449737	569523	681549	462573	506515	246570	402734	97960	368468	448254	117892	133174	305653	29236.8	98845.2	539808	465279	114657	44939.6	192510	53091.6	373666	71484.8	127141	52939.2
1095600	252440	445120	405543	433096	305150	638488	515502	548570	265570	419286	265013	367121	584165	245534	825906	450943	572584	686186	465526	506975	245237	400237	97066.8	366996	446353	116420	131971	304387	28957.6	97424.4	537234	462870	114607	44326.8	191786	52429.2	370074	70560.4	125826	52941.6
1096800	251864	448336	404340	432559	305507	640854	518851	547403	266443	418600	266131	368254	585710	245134	827817	451180	573668	689187	467944	505442	244460	397296	96264	365166	444385	115694	130481	302910	28593.6	96709.2	535721	460235	114388	44058.4	190887	52113.6	365239	69417.2	124848	52938.3
1098000	251057	451544	404326	433817	305978	642197	520328	546189	266799	417897	265884	367833	587640	245115	829685	453437	574999	692196	471450	504910	243401	396198	95548.4	363753	445837	115120	130896	302754	28314	96350	534848	458137	114040	44038.4	189558	51384.2	362908	68670.4	123689	52926
1099200	250119	454231	403932	434620	306471	642894	520347	543748	267258	418536	266771	368845	593662	244854	831955	454858	577294	694356	472364	503598	242661	393013	94850.4	363898	445842	114364	131095	302614	28090.8	95110.4	534766	454565	113461	43676.8	189183	51297.9	360536	68102.4	122802	52695.8
1100400	250205	456552	402928	434260	304511	642546	520051	540271	268474	418733	267326	369804	596287	244638	830653	455455	577650	696219	473812	500790	241758	392426	94906.7	363337	446466	114262	130473	303089	27797.2	94607.6	533176	452727	112871	43540.8	189372	50552.8	358490	67850.4	122113	53039.2
1101600	250171	457522	401305	433613	303210	641891	521907	539024	268579	418682	267788	370668	597740	244603	829103	454464	577925	697510	473871	499192	241850	390120	94530	363466	445860	114086	130106	303907	27656.3	93358.4	533358	450367	113132	43570.4	188687	50093.2	357033	66884	121304	53135.8
1102800	250251	457909	399738	434033	303228	639490	521807	536220	268771	417495	267886	371398	597444	244320	827748	453163	577618	696220	473743	497208	241773	388922	94403.3	363250	447424	113214	129965	303870	27421.6	92916.8	534817	448816	113433	43471.7	188820	49772	354684	66331.2	120799	53111.6
1104000	248797	460195	398343	433612	302106	636515	522944	534316	269331	415832	268422	370629	595965	242872	824678	453114	577606	696217	474575	494409	242076	387438	93532	363487	447565	113055	129608	304071	26969.2	92039.6	534075	446963	113469	43175	189062	49862.4	353158	65637.2	119942	53062.8
1105200	246778	460167	396814	433378	301339	633773	522532	530670	269216	415526	268291	370554	594033	242133	822300	453456	576778	696211	474212	492178	243060	387006	93678.4	362586	448965	112929	129079	306267	27013.2	91466.8	536176	445298	113069	43159.6	188768	49445.6	352159	65264	119770	53460.4
1106400	245160	461540	394530	434249	300851	631771	521959	527112	268998	413304	267888	369402	594273	242112	817377	452694	576093	696373	474164	490206	242834	385748	93625	363538	452142	112858	128927	308406	26688	90762	536705	445267	113394	43224	188676	49180.4	350524	64718.8	118571	53841.3
1107600	242914	462844	392436	435490	299936	629366	518888	522489	269733	411571	268204	368850	595204	241047	813283	452843	574073	694940	473464	483655	243464	384831	93284.8	363334	454659	113024	129379	310590	26606.7	90671.2	536995	443623	112897	43231.2	188406	48822	350087	64353.2	118200	53690
1108800	243327	463759	390725	435897	298528	625500	516106	516980	268467	408766	267087	368625	596326	240744	808193	450747	572015	691139	471273	479476	243876	383716	93118.4	364106	458248	113070	129858	312828	26340	90302.9	539286	442352	113111	43197.2	189481	48785.2	350507	64223.2	118393	54112.4
1110000	242560	463622	389565	434479	296039	621014	514281	514467	268148	407902	266678	367460	594727	240393	801334	447894	568083	688229	469037	476040	243898	383269	93493.2	365829	462029	112898	129584	313910	26195.2	89586	538931	441133	112252	43331.6	190062	48218	351234	63670.8	117884	54638
1111200	242251	461909	387583	433719	294217	615416	512151	509372	267838	406915	266467	368680	592685	238799	794385	445412	565834	683043	467400	471743	244854	383290	93782	365564	467344	113171	129006	316276	26040.4	89187.5	540141	441230	112445	43517.1	190953	48410.4	352041	63209.2	117541	54610.4
1112400	239874	461359	384446	432042	292577	610744	510397	506736	266369	404388	265922	366216	588527	239397	786540	442986	562208	679079	467567	466857	245854	384305	93855.6	366868	472274	113235	128939	318150	26002	89050.8	542017	441027	112696	43724.4	191937	48185.4	352612	62964.8	117485	55083.8
1113600	238029	460115	382050	430976	290754	606587	508635	501754	266148	401274	264641	365205	584040	235742	779788	440557	559517	674508	465100	463365	247475	384267	94044.4	367578	477663	113088	128320	320004	26014.6	88842.8	544032	441797	112698	43901.6	192812	48204.8	352936	62574.8	117725	55122
1114800	235619	458208	380196	430787	288921	602350	504322	497907	265024	398918	264006	363563	579352	234406	774022	438494	553926	671328	462775	458842	248531	384350	94254.8	368653	481651	113232	128169	322964	25826	88770	546676	442889	113049	43881.2	194004	48104.8	353098	62195.2	117406	55161.3
1116000	233864	458131	377844	429546	287162	597593	499863	492985	264332	395741	262651	361380	577545	233590	766410	435404	550437	666260	458682	452349	248884	383525	94564.8	370143	485782	113786	128630	326120	25582.8	88500.4	548226	443548	113232	44269.2	194562	47936.8	353619	62078.8	117449	55676.8
1117200	233379	456522	376007	428973	284461	591966	496584	488104	262077	392109	261138	359226	574764	233730	760013	432786	545080	660371	454729	446988	249134	385245	94349.6	371325	489689	113823	128381	328517	25415	88493.6	551567	444713	112769	44636	195166	47927.1	353542	61721.6	117912	55767.9
1118400	231606	454655	373075	427185	282232	586224	492113	482962	260346	389529	259785	357358	571385	232430	753067	430177	542239	654521	448860	441127	249393	384295	95266	373190	497279	114455	128752	330378	25382.8	87881.7	554895	444456	112772	44602.8	195978	47586.4	355093	61542.9	117776	56508.4
1119600	231111	453637	370186	426483	279004	581033	488454	478216	259585	387046	258670	355166	567890	231718	743846	428549	535906	648944	444337	435084	249975	384310	95359.2	374556	503125	114866	128974	331694	25526.4	87972.8	556578	445438	112433	44659.2	196402	47544	355590	61418.8	118193	56980
1120800	230111	452270	367280	424465	276083	575078	484581	474214	258093	383430	257447	352765	563394	230682	737148	424061	532360	643541	440459	429246	250300	384237	95685.6	375987	509340	115139	129095	332993	25269.2	87662	558672	445689	112752	45018.8	198000	47733.3	357574	61015.2	117829	56883.2
1122000	229850	448638	364267	422655	272616	570273	480435	471629	256137	381378	255358	352465	557398	229001	730820	420694	526595	638700	435586	423342	251848	385400	96048	377562	514828	115378	128735	334364	25162.9	87544.4	560171	446363	113321	45291.6	199258	47760.8	358538	60830	118701	57379.2
1123200	228664	447026	361460	421070	270188	565524	476678	469420	254238	379093	254072	350051	551381	227420	720086	417740	521420	634716	430977	417575	252376	385362	96729.6	378958	521501	116040	128523	334345	25094	87328.8	562080	446578	113220	45547.6	200216	47671.2	359768	60504	118351	57478.8
1124400	225980	443718	358889	419016	267384	560745	472498	466483	252338	374920	252580	347910	547628	226456	713145	414332	515732	629956	425797	411536	253457	385650	96780.4	380427	529179	116092	128480	334125	25235.2	87440.4	564376	446238	112970	45706	201900	47673.2	361006	60501.2	118578	58041.6
1125600	223929	441642	355401	416341	264390	554553	469213	465180	251572	372773	250934	345607	542240	224505	703427	411653	511503	625726	421742	405800	254996	386622	97216	382894	537220	115980	128119	335291	24878.8	86830	567413	447171	113128	46142.1	202287	47858.4	361408	60399.6	119337	58449.2
1126800	222127	440601	352777	414888	261687	550337	464839	463074	248725	369619	249262	342234	536269	223376	694255	408066	506188	622647	416530	401297	255646	386825	97544	384307	542104	116271	127920	335539	25032	87261.2	568275	448676	113388	46354	203549	47691.2	362792	60137.6	118922	58680.4
1128000	221010	437571	349532	412696	259008	545078	461183	461300	247127	367176	247504	339003	530741	222151	685958	405524	499690	617535	412009	395539	256305	388025	97726.4	385460	545143	116269	126987	335663	24798.8	87123.6	570305	449858	113092	46332.4	204979	47881.6	363724	59742.8	118591	58849.2
1129200	219211	434942	346526	410589	255986	539934	457698	458226	244526	363794	245774	336270	525962	220336	678427	402861	493279	613458	406518	390972	256296	388629	97711.3	386865	550706	116259	127138	336251	24694	87191.6	572038	449596	113282	46567.2	205024	48038.8	365284	59270	118540	58763.6
1130400	218591	431844	344321	409137	253506	534041	453467	454959	241676	360704	243317	333769	522578	218800	669513	400364	487826	609763	402592	384010	257003	388538	98249.2	388007	555558	115688	126598	335163	24714	87552.8	573853	449957	113328	46745.2	206441	48165.6	366790	59120.4	118775	58955.2
1131600	217377	428137	341694	407356	250948	528585	448784	452028	239951	356798	240844	331150	516966	218134	662211	397481	482310	605088	398490	378160	257116	388765	97950	389349	560040	115963	126603	335237	24878.8	87681.7	574939	451868	113541	46925.2	206564	48126	368352	59088.3	118227	59184
1132800	216793	426565	339204	405717	248212	522629	445146	450647	237981	353237	239079	328276	513348	216787	655548	394206	476068	599863	394129	372834	256732	388217	98247.2	388382	561947	116064	126650	334284	24655.8	87371.6	576100	451518	113283	47539.2	206754	47819.6	369108	58865.6	118072	59367.1
1134000	215367	423292	337286	403293	244585	516972	439545	446441	236125	351569	237188	326373	509197	215362	647085	392298	469930	595010	390006	368186	256854	388593	98010.8	388850	566633	115916	126261	333033	24569.6	86670	577345	451227	113597	47468.4	207468	47805.2	370379	58477.2	118650	59527.2
1135200	214360	420448	334264	401968	242396	511843	436840	443091	233657	348441	235898	324228	506408	214782	640433	388497	465652	589974	385260	364521	257854	388675	98036.3	390300	571729	115746	125716	331300	24392.8	86993.6	577826	451183	113667	47905.6	208623	47934	371154	58563.2	118258	59688.4
1136400	213174	418004	330858	398978	239735	507961	433995	441290	230931	346370	235445	322812	501560	213972	631544	385734	459223	585187	382466	360788	258090	389963	98023.8	391015	575101	114997	124649	329364	24472.4	86445.6	578025	450839	113624	47769.2	208840	48155.6	372413	58273.2	117980	59755.8
1137600	211752	415069	327430	397045	237620	503108	430823	439997	229297	343438	234349	320958	496689	212480	624321	382484	455035	581980	377882	356788	259250	389842	98394	391722	577994	114903	124228	326180	24259.6	86701.2	578048	451098	113490	48098	208572	47987.6	372782	57762.4	117500	59954
1138800	209688	412307	325393	395489	235988	498845	426862	437680	227302	340320	232044	318573	491080	210902	616608	379614	450773	576089	374906	351460	258585	389958	97965.2	391050	576646	114214	123273	325423	24233.2	86236.8	579044	450898	113162	48041.6	208244	47848.8	371186	57481.6	117258	59875.2
1140000	208069	411040	323364	393595	234266	495648	423501	436691	225333	336643	230017	316778	487326	209446	608932	377488	445946	570466	370958	347148	258486	389780	97751.6	392058	577822	113690	122554	323986	24199.2	86481.6	579278	450941	112423	48053.2	208031	47777.5	371718	57060	116143	59811.7
1141200	207888	409274	321766	392844	232388	492157	420000	435130	222978	334026	227830	315218	485161	208431	603702	375210	441232	566644	368220	343119	257455	389022	97462.1	391587	578693	113191	122502	321638	24183.2	86161.2	578910	449680	112566	48148.8	207622	47565.8	372673	57144.8	116438	59616.4
1142400	206719	407861	318622	390928	229871	488364	416741	433192	221690	332374	226221	313549	483320	207738	597148	373449	436590	562640	363868	338428	256849	388140	97222.8	392090	579071	112778	122242	318931	23982.8	85846	578430	448990	112123	48359.6	206974	47287.5	372324	56471.2	116180	59608.8
1143600	207154	404928	316470	389124	227016	484754	413203	432598	219817	329683	225398	312013	480994	207728	592332	370042	432189	557155	361133	335650	255722	387234	96627.6	392211	580060	111688	121609	315563	23686.4	85829.2	578103	448148	111838	48042.8	207682	47207.9	373117	56173.2	116103	59695
1144800	206552	402158	313636	386602	225166	482653	410041	430563	218406	328767	224119	310702	477636	206505	585616	367987	428652	552573	358979	332360	255108	387685	96588	391976	579601	111365	120264	311508	23987.2	85420.4	576820	447074	111781	47964	206508	46980	372399	55815.6	115917	58930.4
1146000	205604	399385	312077	384500	224124	479620	407944	429359	216926	327113	223440	309320	474439	205459	580443	364774	426322	549555	356265	329225	255356	387564	96309.2	391884	577451	110373	118668	307832	23658.3	85364.4	574261	447526	111840	47928.4	206124	46808.3	371534	55520.8	114871	59068.8
1147200	204300	398351	311031	382570	223044	477595	405609	427097	214780	324938	221926	309678	471723	204212	575600	363313	421924	543719	353660	326468	254723	386474	95608	390755	576715	109263	117907	305684	23619.6	85082.8	572865	445897	111015	47913.2	205108	46453.3	369718	54891.2	114216	58768
1148400	202939	395402	309052	381737	222420	476436	404020	425278	213683	322815	220432	307771	470490	202544	572853	361427	420462	540641	351737	323542	253840	385999	95264.8	390105	574897	108944	117362	304023	23485.2	84992.1	572214	444917	110924	47767.6	203909	46444.4	367899	54776.4	113433	58531.3
1149600	202563	394657	308860	379462	221498	473594	401047	423435	213458	321292	220025	308204	470499	202886	567777	360773	417177	536276	350853	319963	252835	384279	95114	389833	572235	107598	116855	300535	23242	84575.2	571550	444045	110251	47607.6	202476	45843.6	366583	54205.2	112638	58529.2
1150800	203370	394115	306892	378415	220321	472786	398118	420148	211885	318929	218664	307388	470790	202546	565530	359937	413776	534134	347325	318096	251278	381950	94538.4	387511	569084	107045	115965	297507	23180	84252.9	569827	440803	109469	47408.3	201876	45506	365987	54236	112316	58095.6
1152000	203080	392733	306325	376042	218769	470350	396765	417455	211410	317935	218545	308279	470602	201599	564640	358170	410852	530910	345275	315672	249527	379939	93974.8	387671	565377	105876	115202	293734	23066.8	83777.1	567337	438294	109525	47061.6	200375	45398	365182	53821.2	111339	57904.4
1153200	203568	391999	304938	373085	217865	467947	395510	417632	210453	317831	218837	307780	469056	201142	563646	356004	410279	529149	342617	313473	248408	378657	93479.2	385340	563255	104861	113405	290593	23149.2	82368.4	563252	435588	108522	46864	199460	44763.3	362748	53190.4	111036	57552.1
1154400	203488	391203	302951	370778	216943	466856	394468	415820	210786	317227	218243	308302	468092	200598	563044	354520	407725	526880	341355	311335	246694	376860	93270	383704	561605	103798	112692	286671	23012	82530.4	561616	433868	108366	46444.8	198314	44420	362338	52937.9	110030	57267.2
1155600	202884	390966	301950	370380	216967	466444	393801	415638	210304	316530	218367	308540	466093	200088	562691	354259	407156	525592	341240	311304	246172	375855	92635.4	383112	558318	102736	111484	283119	22686	81760.8	558671	432083	107842	46505.2	197322	44129.6	359686	52426.8	109373	57081.2
1156800	202216	390484	300339	367821	216832	465476	394740	414394	209760	315542	218167	309435	467518	199241	562834	352727	407956	525049	340795	310767	245388	374200	92223.6	381741	555883	101540	110140	279432	22570	81717.5	557138	430013	107355	45997.1	195702	43582	357049	51945.6	108367	56674
1158000	201227	390861	299660	366107	216425	463804	394079	413596	209541	315426	217319	308648	467031	198651	563853	352382	407285	524920	341767	309985	243946	371466	91109.6	379647	551588	100392	108700	275638	22173.3	80982.4	554980	428400	106845	45884.4	193953	43222.8	354638	51406.4	106885	56286.8
1159200	201396	390821	300322	366353	216554	464474	393617	411608	209251	314223	217123	309929	468580	198447	564958	351967	407572	525402	343184	308971	241947	369986	90550.8	376890	549069	99650.4	108299	273038	22150.8	80248	552127	424992	106258	45279.6	192418	42573.6	352169	50802.1	106171	55856.8
1160400	201678	391839	300465	365138	216032	464047	392764	410191	209107	314159	216606	311022	471668	198874	566770	353382	408463	525921	344800	306633	240343	367871	89627.6	375804	546442	98392	107134	270635	22108	79857.6	549249	422226	105655	45249.2	189720	41926.7	350424	50530.8	104936	55369.6
1161600	202155	392435	299378	363421	215021	464542	393223	409825	209366	313854	216849	312974	473205	199483	568904	351700	408942	527153	347008	306749	238824	365725	88956.8	372466	543885	98267.1	106650	267887	21891.2	79007.5	546458	418518	104764	44668	188659	41229.2	348638	50227.9	104133	55026
1162800	202364	394130	298740	362063	214669	464653	392271	409241	209901	314533	217275	314011	475613	198841	570558	352382	409924	528685	347985	305868	237374	362795	88337.6	369680	540111	97332	105572	265542	21879.2	78143.2	543696	416889	104710	44250.8	186818	40754.8	346488	50083.6	103111	55000.8
1164000	201958	394451	297853	360498	214042	467116	394008	408783	210298	314768	217876	316583	477441	198582	574241	351716	411874	530216	348925	306133	235558	361022	88035.4	367847	538721	96747.6	104399	262905	21643.6	77277.2	540254	414265	103868	44164.8	185319	40346.8	344598	49369.6	102144	54055.6
1165200	201040	396744	297886	358100	214616	468324	394701	407880	210996	314857	217720	317253	478262	199073	577886	350705	413790	532443	351332	307051	234168	358910	87088	365637	536060	95161.2	103179	260269	21361.6	76532	536890	411771	103439	43438.4	183138	39765.4	341576	48756	101120	54011.7
1166400	200358	398180	297682	357641	215082	471061	395992	407299	211976	314655	218512	318557	479389	198536	580695	351048	414744	534196	353489	307323	232840	356369	86330	364320	531849	94182.5	101775	258032	21306	76498.3	533917	408550	102273	43360	181782	39164	338282	48468.3	100321	53532.4
1167600	199426	400335	298168	356279	215217	472794	397469	406836	211627	316053	218206	320867	479778	198305	584336	350855	418263	538115	355739	306835	231200	354608	85749.6	361043	527921	92852.8	101252	256119	21137.5	75524.8	531325	407041	102323	42583.2	178721	38592.8	335237	48094.6	99080	53152
1168800	198680	402573	299449	354902	215530	476014	397998	405999	212579	315493	218323	322020	482978	198500	587984	351160	419468	541039	359585	308330	228538	350995	84798.4	359125	524528	92300.4	100796	254236	20863.6	74886.4	527743	404816	101564	42233.6	176872	38126	331794	47455.2	97837.5	52974.8
1170000	197953	405104	299559	354998	215537	477021	398287	405044	213561	315124	218580	323994	487510	198681	590910	352100	421783	545326	363178	307551	227207	348075	84154.4	357173	521688	91376.8	100257	252214	21037.6	74199.6	525406	401815	100634	42126.4	175682	37678.4	329120	47142.4	96722.9	52394
1171200	198931	407727	299857	353337	215597	478472	399016	405499	213820	316337	219250	326268	492262	199330	594404	352315	423860	549223	365243	307523	224906	345580	83503.6	355800	520389	90439.2	99638.8	251584	20682.8	73489.6	521350	398196	100094	41120.8	173624	36951.2	326911	46704.4	96094.8	52059.6
1172400	199655	409815	299089	351872	215104	480016	401152	404683	214274	316838	220213	328405	495857	198844	598388	352700	425408	551710	368464	308004	222912	342742	82685	354464	518574	89514.4	98630.4	250018	20439.2	72317.2	517618	395370	98836.4	40956	171774	36525.4	324108	46159.6	94826	51772.9
1173600	198611	412200	298126	350242	215092	481482	402858	405020	214918	317584	220974	328866	497570	198935	600379	352742	427606	555919	371812	309837	222228	340394	82060.8	352714	516785	88698	97762.1	248844	20226.8	72079.6	515124	393107	98938	40265.2	170163	35982	320088	45702.5	93959.6	51511.6
1174800	198132	414848	298851	349419	215101	483383	405277	405234	216467	317856	221582	330403	499873	199162	603803	352384	429596	558815	374384	310538	220278	338525	81640.4	350772	514800	87612.8	97120.4	247667	20254.8	71650.4	513572	389502	98130	40437.2	168311	35466	317743	44893.3	92682.8	51237.6
1176000	197570	416623	300428	349040	215174	484129	405372	403760	216574	317533	222022	332346	502851	199577	606514	353603	432955	563466	378991	309584	217279	335939	80902.4	347909	513961	86471.6	96518	247692	20162	70939.2	510635	386947	97124.2	39971.6	165714	34888	314470	44794.8	91748	51003.3
1177200	196354	419342	301234	348432	214801	484014	406058	402210	217542	318308	222200	332205	507691	199468	609557	356356	435634	565613	381706	308413	215226	333350	80272	346274	512360	85631.6	96848.8	248003	19732.1	70269.2	507983	384071	96488.8	39462.8	164140	34322.4	312108	44449.6	90746.4	51127.9
1178400	196454	421335	300224	347986	214484	483988	407102	401480	217837	318530	222985	335591	512783	199734	611815	356231	438370	568335	384213	307813	212990	331171	79760.4	344763	511168	85236	95608	247964	19570	69246.4	505788	380726	96030	38890.8	162891	33907.2	309787	44252.4	89820	50776.8
1179600	196028	422768	300292	347378	213322	483320	408504	401944	219174	319443	223955	336892	516007	200047	613922	356172	439488	571268	386855	307068	210956	329328	79596.7	343382	510542	84071.7	95030.8	246544	19432.8	68831.7	503284	378340	94973.2	38476.8	161104	33579.2	306865	43368.3	89101.2	50478
1180800	195611	424051	299331	346073	212912	484896	410556	401720	219498	319745	224859	338876	517980	199836	614169	356845	443017	573339	389520	307344	209067	327779	78878.8	340866	511038	83445.6	94658.4	246775	19131.2	68029.2	500112	376542	94490.8	37987.9	160201	33096	303860	43164.4	88042.4	50182
1182000	195341	426507	299810	344930	212926	485422	412392	399654	220648	320253	224900	338934	519057	200116	616696	358447	444811	576834	392269	306788	208033	325046	78788.4	340302	511028	82196.8	94411.2	247212	19193.2	67981.3	498235	374307	93631.3	37684.4	159482	32706.8	301869	42734.2	86958.4	50014.8
1183200	194152	429628	301102	344840	213497	484733	412872	398402	221471	319793	225437	340966	521120	200495	619157	358921	447695	579838	395580	306502	206597	322869	77926.4	338226	510449	82087.5	94078	248389	18984	67290	496710	371884	92470.4	37522.4	158509	32430.8	297518	42353.6	86020	49527.2
1184400	192985	433131	301682	345761	212720	483786	411968	397387	222350	320409	224612	342719	523728	200436	620885	360699	449141	581089	397226	305035	204267	320655	77666.4	336364	511014	81349.6	94315.6	249617	18779.6	66850.8	495194	370077	91780	36965.6	157785	31990.8	296204	41856.3	84991.6	49587.6
1185600	192679	435239	301740	344764	211468	482468	411836	395148	222423	320089	225801	343919	526643	200697	622604	361115	450244	581648	399046	303391	202845	319148	77501.6	335508	510368	80586	94124.8	251004	18950.8	66020	493844	367222	90980	36751.6	157511	31864	294319	41789.2	84940.4	49441.6
1186800	192664	435756	302109	344721	211244	480425	412452	395884	222985	321124	226255	345720	528620	201203	622600	360775	450908	584275	400710	302933	201241	317754	77112	333312	512037	80248.4	93363.3	251136	18608.4	65714.2	492044	365572	90636	36552.5	157307	31486.8	292514	41331.3	83798	49496.4
1188000	191929	435983	301320	343538	210143	478550	413252	394152	224058	320731	226474	346470	528595	200863	620387	361182	451450	584305	402316	302813	200550	316480	76855.2	331772	512514	79416.4	92962.8	251593	18299.2	65330	489482	363140	90498.3	36229.2	157078	31104.6	290511	40878.4	83354	49182.1
1189200	190808	437094	301050	343188	209701	476408	414403	392864	223995	320309	226507	346632	528619	200414	621174	361397	452231	586205	403388	301740	199556	314398	76568	330342	513938	78686.8	92579.6	252544	18243.6	65107.1	489452	361440	89448.3	36133.2	156293	30974.8	288230	40675	82908	49227.2
1190400	189910	438028	300336	342369	209960	474941	413458	391087	224300	319749	226833	346256	527379	200593	620001	360998	453937	587659	404946	300878	197915	313032	76138	329533	516170	77998	92432	254465	18048.8	64716.4	488314	359913	89215.6	35790.8	156422	30839.6	286900	40428.8	82125.2	49509.6
1191600	189154	439339	300705	342479	209394	471533	412792	388646	224706	319319	226578	346744	527342	200146	619222	361504	453936	588353	404565	299583	197054	311769	76118	328482	518422	77696.8	92597.2	255862	18031.2	64282	487644	358825	88587.1	35653.6	156620	30540	285190	40048	81659.6	49403.2
1192800	187829	440137	300710	342249	208612	470376	411880	387662	224134	318324	226804	347013	527829	200326	617352	360824	453500	588362	404441	298067	195883	311275	75922.4	326243	522211	77225.8	92984	257938	18097.2	63970	486065	355830	88062.4	35458.3	156844	30496.8	283442	39837.1	81275.6	49357.2
1194000	187787	441285	300416	340668	207912	468979	411105	387263	223430	318381	227411	347434	528546	201033	615598	360791	453465	588354	403650	296736	194842	309227	75925.2	325962	525486	77117.5	92891.2	259089	17915.8	63622.4	484854	354120	87382.5	35180.8	156606	30246	282053	39726	80937.2	49638
1195200	187137	441172	300698	341311	207162	465883	411436	385382	223847	317895	227192	347490	527136	200428	611234	359883	453666	588623	403976	294539	195161	308094	75886.8	325478	528794	76433.6	92430.4	259188	17851.2	63298.8	483156	352742	87012.8	35218.8	157044	30194.4	281266	39438.4	80742.4	49708
1196400	185663	441592	299781	339496	206354	464816	410067	384164	224278	318002	227615	346869	525997	199970	607302	358376	451494	588353	403914	294884	194414	307684	76593.2	325399	531344	76309.2	92033.6	260378	17748.8	63300.4	482396	350567	86712.5	35100.4	157408	30266	281126	39309.2	79895.6	49903.2
1197600	184881	440408	299386	338373	205646	462581	409928	383519	223087	317700	227056	346089	522758	199669	603686	356559	451028	587726	404045	293103	194099	307300	76310.4	324581	534426	75664.8	92205.2	260328	17713.2	62658	480620	349608	86489.2	35338.4	158792	30092.9	280271	39078	79803.6	49957.9
1198800	182956	441336	298223	338587	205198	460209	409498	383024	222330	315411	226710	344830	520342	199132	598843	356387	449894	589322	404438	292498	194041	305717	76146.4	324273	536633	74813.6	91737.6	260980	17682.8	62323.6	479794	349285	86091.2	35253.2	158534	29991.3	278192	38745.2	79641.2	50053.3
1200000	182260	442117	298252	337510	204074	458336	407450	382673	222945	314648	225816	343857	518470	198981	595634	355610	448280	589780	403283	290068	193433	306188	76122.8	324076	539800	74758.4	91802.8	262302	17623.8	62518.4	479719	347956	85824.6	35198.8	158575	30278	277511	38826.4	79326	50026.4
1201200	180630	441333	299399	338592	203544	456864	406318	382291	222128	313268	224984	343491	517915	198373	589384	354759	447535	588866	402359	287136	192882	304982	76388.4	323160	542582	74051.6	91889.6	262541	17519.6	62162.4	479336	348234	85474.8	35222.4	159034	30240.8	276851	38566.4	79336.8	50310.8
1202400	180340	441367	297778	338399	202444	455057	404404	381143	222130	313120	224980	342422	516410	198438	584602	352886	445931	588236	401393	285372	192692	304483	76386.3	323328	543429	73459.2	92208.4	262652	17499.2	62007.6	478484	348067	85170.8	35289.6	159169	30062.5	275740	38041.6	79287.9	50620
1203600	179813	440539	297770	338429	200578	451841	402844	381005	220343	311068	223328	341285	513367	197361	580650	352108	443501	587884	400417	283058	192328	303199	76652.8	324290	546700	73481.6	92355.2	263125	17392.4	61870	478303	346910	85201.7	35279.6	159136	30170.4	275547	38312	79046.4	50595.6
1204800	178543	439087	296387	337041	200026	449765	400708	380034	220618	310096	223287	339221	511058	197406	575929	349376	441550	586454	398424	282307	191882	303644	76923.2	323437	551313	73013.6	92531.6	262385	17420.8	61891.6	478072	347135	84578	35493.2	160106	30287.1	275867	38398.8	78932.1	50685.2
1206000	177866	436678	294938	335521	198768	446466	399561	380272	220021	308826	222054	338267	507168	197349	568798	348881	439520	586381	396088	279870	191777	303191	76790	322963	552966	72865.6	92254.6	261090	17417.6	61680.8	476606	346594	84544	35418	160258	30317.6	275656	38202.8	79177.6	50996.8
1207200	176702	435525	293417	333163	197932	442888	402123	379784	218997	308114	221401	336799	501903	196406	563701	345861	437154	583192	394056	277741	191844	303604	77260.4	323467	554558	72260.4	92064.8	260623	17308	61769.6	475980	346808	84532	35517.2	161210	30550.4	275521	37822	78958.8	51193.2
1208400	174749	434075	293136	333004	197534	440032	394960	378989	218624	307224	219874	334480	496821	195464	557908	344670	433944	583972	392988	276770	192325	303062	77020.4	322848	556326	71954.4	91839.2	258805	17276.4	61442.8	475591	346987	84310.8	35512.1	161359	30674.8	274280	37681.3	78874	51034
