# Supplementary material for: The singularity response reveals entrainment properties of the plant circadian clock
Source: Nat Commun. 2021 Feb 8;12:864. doi: 10.1038/s41467-021-21167-7 (PMC7870946; doi:10.1038/s41467-021-21167-7)
Supplement: Supplementary file 4 — Source Data [file 41467_2021_21167_MOESM4_ESM.zip › raw_bioluminescence/SR_experiment/2halteredblue (Figure 3, Supplementary Figure 1).xlsx]

## Sheet: (2016_9_13)10_22_51
time (second)	CCA1 No. 1	CCA1 No. 2	CCA1 No. 3	CCA1 No. 4	CCA1 No. 5	CCA1 No. 6	CCA1 No. 7	CCA1 No. 8	CCA1 No. 9	CCA1 No. 10	CCA1 No. 11	CCA1 No. 12	CCA1 No. 13	CCA1 No. 14	CCA1 No. 15	CCA1 No. 16	CCA1 No. 17	CCA1 No. 18	CCA1 No. 19	CCA1 No. 20	TOC1 No. 1	TOC1 No. 2	TOC1 No. 3	TOC1 No. 4	TOC1 No. 5	TOC1 No. 6	TOC1 No. 7	TOC1 No. 8	TOC1 No. 9	TOC1 No. 10	TOC1 No. 11	TOC1 No. 12	TOC1 No. 13	TOC1 No. 14	TOC1 No. 15	TOC1 No. 16	TOC1 No. 17	TOC1 No. 18	TOC1 No. 19	TOC1 No. 20
1200	188192	604696	150855	300347	99729.2	319994	334113	114003	60763.2	182157	218285	162190	342780	187963	154222	299290	151550	461666	589264	348518	20	111892	138861	34328.8	47788.4	62506.8	60677.2	87717.6	72034	22446.8	54326.8	22512	18163.2	137912	63157.2	22.4	81264.4	13881.6	93015.6	20331.2
2400	210635	660008	174827	367060	116140	363320	392877	162356	84428.8	235031	280735	222724	430597	261295	200655	343755	204794	517057	714484	478076	16	122915	144084	35584.4	52592	75290	60214	82576.8	69682	23660.4	51545.6	24476.8	17970.4	136359	64542.4	30.8	81603.2	15754	94746	22045.6
3600	301445	665878	270106	523151	145904	425362	521142	204545	101237	291974	343584	277991	512682	312576	262052	383070	260316	577559	801313	555800	24	106265	131982	34550.8	48521.6	83000.8	59241.6	76786	63854.8	22644.8	48895.2	22587.2	16624.8	122868	59749.2	20.4	76374.8	15038	84097.2	20340.8
4800	350920	650806	284886	614431	165434	448966	635907	222002	107866	345905	381140	313785	578631	348095	292662	394254	278192	617692	869257	616189	25.2	94700.4	118610	32772.4	44400	85548	55715.2	71809.2	60764	20965.2	46157.6	20612	14593.2	111022	54044	15.2	70181.6	13804.4	75476	19615.2
6000	373228	644893	293543	732717	188342	455995	738058	214542	114298	389867	428921	340491	627559	362620	320814	394370	299995	627107	887858	642597	19.2	85622	105316	30878.8	40563.6	78689.2	52136	66041.2	56652.8	18529.2	42076.8	18114.8	12967.6	102012	49319.2	26.4	64129.6	12032.4	69673.6	17992.8
7200	380808	624578	280505	762730	199051	441460	777714	206345	112975	409948	445621	334265	616728	349950	317480	381732	302171	600404	857212	620250	24	77121.2	95711.6	27496	36648.4	67380	48874.4	60526.8	52578	16589.6	37832	16028.4	11358.4	94450.8	45294.4	18.8	58673.6	10305.2	63664.4	16217.6
8400	373657	594118	249518	712637	191086	409544	728937	199637	107561	407757	417832	309106	587540	322239	304007	355277	288193	561083	807187	592924	20	70513.6	86984.4	23806.4	33033.6	56684.8	45532.8	56375.2	48935.2	14693.2	33834	14436	10194	88491.6	42564.4	24.4	55874.8	8998.8	58290	14446
9600	351236	564325	223150	649300	172621	366267	657068	190544	99168.8	380065	378522	277626	556561	288421	289584	324866	266746	520219	753033	559673	19.2	68327.6	81012.4	21423.6	30328.8	49681.6	43991.6	52819.2	46283.2	13380	30426	13148.4	9010	84123.6	40795.2	22.8	52578	7958	54066.4	13192
10800	317303	525004	200884	584826	152174	326543	596137	179117	94653.6	349109	340162	250631	522629	260222	271596	299548	244768	476650	693646	521251	14.8	66538.8	75190.8	19552	28698.8	43563.6	42931.2	50314.4	43229.6	12442	28514.8	12339.6	8443.6	80225.6	40558	23.6	50978	7170	51814.8	12457.6
12000	279458	480136	182688	528422	135824	291058	529928	163240	88702	311730	309087	226754	478978	236926	249491	282196	222238	439716	640145	478093	20.4	66921.2	71541.2	18867.2	27162.8	39232.4	42102	48708	41085.6	11745.6	27204	11921.2	8145.2	77091.6	38717.2	19.2	49579.6	6773.2	50055.6	11956.4
13200	247925	431834	167452	479898	123176	267557	470608	148981	84538	284039	284451	208453	435752	219542	228251	265504	204407	403680	586818	441847	20.8	65161.6	68931.6	18466.4	26752.4	35938.4	41741.6	48187.6	38849.6	11613.6	26460.4	11835.2	7838	75648.4	39488.8	26	49516	6590	49004	11782.8
14400	224692	383216	154000	429710	112659	245235	415724	134826	80284	254458	265520	191084	395027	205042	207412	251346	188190	374037	536806	408765	20	65708.4	68172.4	18292.4	26774.4	33933.6	41233.6	48528.8	37380.4	11391.2	26400.4	11647.2	7559.6	75189.6	39261.2	25.6	49431.6	6426.4	48500	11758.8
15600	207469	340223	142997	393538	104438	228586	373296	125800	77741.6	234691	248876	177206	359910	191846	189889	231150	176457	336042	490549	373025	22	64610.8	67499.6	18164.8	26955.2	33106.4	41612	49248.4	36894	11707.6	26932	12104	7621.6	76896.8	39646	22.8	50157.6	6554.8	48624.8	11868.8
16800	192528	299322	131968	359202	96249.2	209260	328812	116795	75644.4	215386	231156	164723	328684	181579	175198	214661	165338	307416	454734	339259	14.4	65055.2	68306.8	18530.8	27776.8	33789.2	42084	50079.6	36693.2	12192.4	27546	12305.2	7703.2	79555.6	40584	22.4	50840	6815.2	49281.6	12055.2
18000	177244	269297	123872	328097	89554.8	194795	293688	110306	73089.2	201418	215834	153831	299763	170810	162837	197671	156723	275524	420074	307902	12.8	66027.6	70139.2	18936.4	28305.6	34820.8	43029.6	52274	37620.4	12798	29112	13148.4	8126	82978.8	41870.8	27.6	53102.8	7082	50104	12518
19200	163566	237114	114834	299000	83266.8	182042	260488	104624	71656	186952	200385	143602	273470	162483	151976	187443	147140	248492	387746	281302	15.6	68206	73293.6	19614	29999.6	36800.8	44100	54180.8	39144.8	13582	30478.4	13958.4	8604.4	87868.4	43234.4	21.6	54946.8	7469.2	52262	13384.8
20400	150446	213074	108927	271620	78152	170694	236361	99340.4	70084	173778	187342	135017	248419	151638	140090	174313	138177	219001	354156	255982	24.4	71162.8	76954.4	20723.2	31967.2	39124.4	45944.8	57715.2	41372	14809.2	33200.4	15166.4	9065.2	93418.8	44944	18.8	57931.6	8102.8	54832.8	13970.4
21600	139543	187084	101483	247674	73041.2	160238	212090	93810.8	69022.8	162146	175678	126756	226734	143271	129665	163573	130900	196954	327771	233385	21.2	75532.4	82578.4	22260.8	34467.6	42332.4	48112.8	60736	43750.4	16184	35957.6	16452.8	9826	100184	46849.6	22.8	61762	8741.6	58269.6	15123.2
22800	129299	170585	97020	224171	69081.6	153825	192853	88271.2	68094.4	149985	165659	119590	203495	133315	118609	155284	124691	175772	301160	213464	18.8	81392.8	88211.6	24180.8	37430.4	45790.4	52030.4	65073.2	47347.2	17790.4	39056.4	18123.2	10811.2	108282	49462	17.2	66603.6	9524.8	62071.2	16545.2
24000	119999	150048	89991.2	202931	64928.8	146269	172694	83038.8	67818	139554	156114	113020	185917	127563	109658	148473	120041	158644	275437	193482	18	87988.8	95854.8	26136	41098.8	49437.6	55976.4	69383.6	51911.6	19684	43114.4	20014	11831.6	118141	53573.6	18.4	72374	10442.8	67278	18246.4
25200	113934	136551	85835.2	185371	61993.2	137898	155719	76998.8	67229.6	128427	147968	106096	167262	121190	100319	142295	116657	142888	254659	174912	17.2	96421.2	105176	28877.2	45020.4	53611.6	61481.6	74965.6	56912.8	21914.4	48012.8	22408.4	13073.6	129228	58038.4	17.6	79190.8	11566	72748.8	20233.2
26400	107854	120313	82200.4	169233	58662.8	133580	140751	72860	67720.4	120824	140357	100393	154374	118192	91625.2	137061	111713	129202	232696	160256	24	104316	115616	32058.4	49790	58291.2	67498	80709.6	62518	24696.4	53753.2	24833.6	14958.4	141313	63584.4	19.6	87947.6	12888.8	79384	22394.8
27600	102769	110701	77804.8	155664	56073.2	127857	126673	67253.2	68063.6	112725	135921	99766.8	140743	114399	84793.2	134765	105133	117363	210206	146369	15.2	115572	127984	35865.6	54975.2	64606	74539.6	87856.4	69335.6	28233.6	60389.2	28124	16726.4	155091	69560.4	14	96760.4	14407.6	86746.4	25165.2
28800	96939.6	99488.8	74144.4	142728	53535.2	125849	114342	64184	68372	108067	128676	95424.8	129923	112341	79056	131323	99838.4	106540	188914	134432	14.4	126040	141171	40056.4	61113.6	70746	81644.8	95558.8	76940.4	31965.6	68847.6	32334.4	18993.6	168826	76545.6	19.6	107061	16379.6	95575.6	27887.6
30000	91928.4	90865.6	70301.6	132252	51113.2	122261	101972	60458.4	68931.6	101302	122538	90205.6	118151	109206	74226.4	130563	91882.4	98180.4	170839	124855	16.4	140630	156145	44815.6	67828.8	78735.2	89405.2	104517	85081.6	36588.4	77598.4	36026.4	21686	184848	84147.6	20	118306	18151.6	105477	31345.2
31200	87620.8	83859.2	68726.8	122376	48546.4	122757	93011.2	58080.4	69423.2	97144	116721	85978	108756	109108	69823.2	128365	85744	88953.6	155028	115580	19.6	154412	170527	50200.4	75334.4	86838.4	97022.8	113812	95082	42231.2	88819.6	41251.6	24924.4	200757	92340.8	22.4	131506	20295.2	116668	35197.2
32400	83034.4	76658.4	66361.2	113094	46086.8	120658	85243.2	54564.8	70202	91791.6	111587	81953.6	98786.4	105665	65338	125749	80830	82266.8	148830	104837	16.8	172736	188515	56174.4	83766.8	98193.2	105300	123037	105795	47778.4	101463	46588.8	28170	216527	101678	17.2	144888	22906.4	127978	39304.8
33600	79558.8	69610	63886.4	104795	44532	121224	78936.4	52168.8	71195.2	87752.4	106788	78073.2	91197.2	103641	61639.2	122165	78430	76202	138237	95320.8	22	191749	206089	62465.6	92523.6	111648	113866	132977	118344	54716	115479	51989.6	32250.8	234518	112759	15.2	162234	25895.6	141456	44141.2
34800	76342.8	64170	61263.2	98304.4	42638.8	118860	72143.6	49130	72252	82414	102817	74643.2	82498.4	99803.2	58126	119558	77715.6	70883.2	127672	87288.4	20	214292	225740	69410.8	102118	126390	122830	143972	131652	61342.8	130340	57379.6	36347.6	252596	124609	15.2	178446	28711.6	155220	48903.2
36000	73384.4	58363.6	58707.2	90917.2	41208.8	119044	67113.6	47967.6	74181.6	78769.2	105292	71907.6	76328.4	98070.8	54771.6	118366	74563.6	66758.8	118614	80022.8	22	234904	245953	76777.6	112040	142994	131621	154827	146505	68492	146586	63771.6	41433.6	270185	136405	16.8	198361	31884.4	169726	54527.2
37200	71481.6	53822	56988.8	84526.8	39732.8	116318	61868.4	45604.4	75799.2	74908.8	100765	69046	70369.2	97574.8	52040.8	117944	68756.8	63136.8	111411	73793.6	17.6	259973	269773	85409.2	123163	162817	140449	166930	162269	75168.8	162238	69582.4	45812.8	292876	148078	16.4	215997	35626.4	185706	60177.2
38400	69678	49729.2	55627.6	78949.2	38383.6	115417	57746.4	44604	77279.6	72294.4	96547.2	67361.2	65652	96922.8	49201.6	116374	62557.6	59240.4	104882	68215.6	15.2	281463	290761	93236.8	135225	182701	148680	178137	179844	82550.8	178505	75170.4	51192.4	312514	159878	20	236657	39335.6	202800	66097.6
39600	67912.8	45532	54202.8	74577.2	37352.8	112610	53454	42516	79464	69220.4	92119.6	64966.8	60954.4	95198	46594.8	117217	57538.8	55875.6	97244.8	63028.4	16.8	307850	311822	100910	147661	200298	156899	189826	195244	87769.6	192724	79534	55305.6	331428	169182	16	254122	43036	219697	71810.8
40800	66246.8	42649.2	53299.6	69954.4	36560	112698	51094.4	40937.2	80818.4	65875.2	88713.2	63548.8	56942.4	93097.2	44486	116864	54020.8	52023.2	89809.2	58360.4	21.2	329694	328281	106640	159121	214284	163618	201711	209670	94157.2	207527	83707.2	59957.2	348135	182143	18.4	271448	46531.6	236935	76748.8
42000	63482	38911.2	50754	65772.4	35392	109632	48111.2	38520	81864.4	62629.2	85748.4	61786.4	53126	89679.6	42084.8	116578	51088.8	49612.4	83351.6	53957.6	16.4	357525	346136	112258	170201	226653	170064	211615	221964	97628	218611	85269.2	63226.8	364892	190436	19.6	287124	50254.4	251700	81834.8
43200	61293.6	36813.6	49117.6	61610	34693.2	109658	46383.6	37096	81734	59701.6	83168	60027.2	49554.4	85121.6	39653.2	114587	49378	46548	75285.6	50272	18	373976	357542	117698	180732	237390	175850	222439	232945	102293	228620	87451.2	67285.2	378770	201172	27.6	301183	52591.6	263850	85276.4
44400	58651.6	35883.2	47093.6	57755.2	33689.2	108073	43546.4	35119.2	82462	56206.4	80786.8	58330.8	47352.8	80152.4	37656	114108	48000	44666.8	69325.6	46832	20	389535	370289	122935	189753	245156	180775	230640	241020	103416	234178	87492	69324	394165	208332	20.8	311366	55220.4	272449	88236.4
45600	56093.2	34733.6	45048.8	54748.8	33197.6	108322	41810.8	33224.4	82550	53416.8	77530.8	56307.2	44386.8	74011.2	35776	111393	44761.2	41560.8	63348.8	43466.4	14.8	398328	378979	126332	197555	250404	185981	238305	247813	105634	238572	88754.4	72132.4	402596	215148	23.6	319914	56809.2	279210	90480.8
46800	53669.2	32134	42546.8	51920.4	32171.2	105921	39612	31210	82195.2	49983.6	74256.4	54364.4	42059.2	68990.8	34028.8	109767	40412.4	39918.4	58973.6	40758.8	17.2	406136	388305	127235	203179	257220	189633	244794	250866	104770	238927	87090.4	73397.2	410534	219163	18.8	326535	58568	283284	92196
48000	51179.6	30786.8	40142.4	48906	30886	104479	38169.6	28935.6	81038	47024.4	72657.6	52000	39870.8	63545.2	32241.6	107735	37446.8	37599.2	54612.4	38013.6	16.8	409624	392075	128018	208200	262706	191321	249815	254580	105025	240948	87197.2	74603.2	416901	225316	28	330605	59147.6	286808	93315.2
49200	48233.6	27816.8	37762.4	46389.2	29966.8	100267	35613.6	27211.2	80043.6	44360.4	69730.4	50144	38666	59208.4	30330.4	106720	34859.2	35954.4	51171.6	35898.8	18.8	413741	397686	127888	212487	265664	193778	252918	254525	103285	237166	85290	74681.6	421075	228166	18	333414	60133.2	288130	93625.6
50400	45953.6	27040.4	36004.8	44177.2	29076.4	97027.6	33722.8	25628.8	78675.2	41689.2	66336.4	47932	36682	54384.8	28799.6	103611	32650.8	34149.6	47332	33611.2	16.4	413325	397099	127719	213303	266254	195004	256819	255708	103271	236488	84982.8	75682.4	425541	233763	15.6	336294	59598.4	289559	93477.2
51600	43773.6	25099.2	33156.4	41710	27674.8	92724	31453.6	23712	76326	38765.2	62811.2	45682	35334.4	50546.8	27715.2	101892	30768.8	32990.8	44979.6	32275.2	17.6	415249	401172	128323	214202	265220	196584	259089	255255	101450	232038	83020.8	75177.2	425748	234687	21.6	338441	59760.8	288586	92890.4
52800	41414.4	24203.2	30975.2	39912	26775.2	91480.4	29893.6	22481.2	74722.4	36251.6	59658.8	43366.4	33930.4	46965.6	26311.6	97730.4	29081.6	30993.2	41789.6	30500	18.8	409821	398258	128318	215508	263241	197622	260877	256843	100599	230845	82604.4	75928.8	428030	239474	19.2	340405	59278.8	288827	91972.4
54000	38739.2	23158.8	28797.2	37674.4	25920.8	89664	27925.6	21205.6	72350.4	34337.2	56582.4	41346.8	32216.8	43704	25142	94538.4	27318.4	29830.4	39696.4	28970.4	15.6	415637	402499	127178	215817	259846	198171	263250	256100	101159	226576	80671.2	74169.2	431890	239314	12	338720	58722.8	286766	91416
55200	36730	22871.2	26700	36406	24721.6	88820	27135.6	19984	69805.2	32731.2	53820	39524	31558	40619.6	24296	90151.6	26436	28243.2	37408	27681.6	16.4	411838	399977	126696	215722	256072	198616	264590	254143	100905	225220	79765.6	74667.2	434534	242654	19.6	340532	58454.8	286132	91009.2
56400	35576	22362.8	25002.4	35041.2	23586.8	85750.8	25534.4	18544.8	66084.4	30298.8	51214.8	37574.4	30412	38043.6	23150.4	84767.2	25314.8	27347.6	35798	26740.4	28.4	415842	402694	126099	215794	253400	200553	265166	252158	100644	222794	78494	73354	436358	241282	16.8	336700	58082.4	282834	90863.2
57600	34437.2	21552.8	23551.6	33730.4	22609.2	83996.8	24873.6	17602.8	64422.4	29081.6	50854.4	36099.6	30364.8	35865.6	22715.2	81101.2	23944.4	26647.2	34583.2	25710.4	20	408229	400489	125793	213355	249398	201056	264358	249766	99960	220372	77999.6	73344.4	437022	242281	19.6	339642	57733.6	280876	90098
58800	33034	21434.8	21950	32953.2	21804	79852.4	23877.6	16803.2	62078.4	27589.2	48550.4	34614.4	29270.4	33693.2	21431.2	77219.2	22416.4	26294.8	33485.6	25255.6	22	410168	401778	124970	212498	246376	201822	264864	246875	99587.2	217542	77460.4	71358.4	437824	241277	18	337042	56982	277952	89480
60000	31763.2	21566	20921.2	32154.4	20889.2	75848.4	23551.6	16229.2	60782.8	26862.4	46415.2	33310	29262	32110	21363.2	73128	21544	25867.6	32741.2	24565.2	14.4	403697	398786	123236	213062	243806	200696	265358	243258	99250.8	214329	76994.8	71826.8	434989	243555	14.4	338405	56819.2	277210	89132
61200	30422	22214.8	20096	31692.8	20772.4	71512	22943.6	15544.8	58261.2	25605.2	44502.8	32054	28956.8	30828	20742.8	69783.6	20571.6	26134.4	32065.6	24570.8	18.8	405398	400238	122534	214294	240781	200190	264810	240282	97515.2	210199	75670.4	70207.6	435259	241811	22.4	334541	56166.8	273157	88338.8
62400	29688.4	22860.4	19408	31341.2	19705.2	70307.2	23146.8	15349.2	56580.4	25086	42838	30899.2	29654	29798.8	20819.2	66070.4	20188.4	26597.2	31954.8	24263.2	14.8	398885	394906	121495	212273	237909	199754	264634	237326	96639.2	206520	75206	70938	432722	243349	18.4	337113	55200	272630	88146.8
63600	29052.8	24399.6	18691.2	31573.6	18847.2	69191.6	23497.6	15110	54213.2	24776	41654.8	30269.2	29938	29600.8	20703.6	63941.6	19744.8	27346	32496.4	24720	16.8	402483	396226	120325	210849	234541	200020	265182	234146	95393.6	200751	74592	68752.8	430311	240920	17.2	333938	54852	270044	87450.4
64800	28602.8	27015.6	18516	32156	18707.2	70744	24348	15304.8	52905.6	25393.2	40877.2	30091.2	31608.4	29796.8	21403.2	62212.4	19821.2	28576	33486	25311.6	18.4	396365	391099	119265	208733	229212	198124	262912	230956	94289.6	197543	73811.6	67960.4	425030	241024	27.6	334810	54335.6	267972	86867.2
66000	28629.6	30613.6	18539.2	34296.4	18536.4	70972.8	25601.2	15680.8	53979.6	25449.2	40733.2	29941.2	33167.6	30056	22212	60916	20058.8	29996.4	35489.2	26927.2	12.8	396826	389764	117058	206849	226248	196775	262472	227127	94212.4	192974	72548.8	66532.8	420986	237838	17.6	329306	53490	259831	86165.6
67200	28711.6	35534	18898.8	37157.2	18658.4	71658.8	28171.6	16645.6	57512.4	26821.6	40876.4	30454	36926.4	31506	23906.4	61431.2	20712.4	32642	38185.6	28960	16.8	387615	382272	115055	203792	222030	194454	258824	222262	93526.8	189172	71000	65634.4	413845	236562	14.8	327428	52341.6	257548	85647.2
68400	29651.2	42646.8	19509.2	40996.4	18863.2	72198.8	31568.4	17816.4	55274	28591.2	42388	31595.6	40485.6	33320.4	25960.8	62024	22289.2	35761.2	42060.8	31818.4	25.2	384538	378858	113142	203024	217374	193068	256559	219425	92912.4	183610	70056	63690.4	406610	233365	25.2	320933	51849.2	253678	84371.6
69600	30737.2	51544.4	20717.2	46021.2	19429.2	74190.8	36597.6	19632.8	54147.6	31861.6	44663.2	33483.6	46956.4	36677.6	28970.8	64934	24304	40767.6	47570.8	35518.4	15.6	375088	368960	111870	200304	212217	190871	250136	214179	91828.4	179572	68234.4	62211.6	396109	230801	19.2	318062	50486	249360	83820
70800	32752	62820.4	22898.4	53194	20642.4	78422	42827.6	21931.6	53321.2	35064.8	48659.6	36622.4	54760.4	39756.4	33036.4	69037.6	27572.4	46194.8	54900	40952.8	12.4	368786	364017	109394	196593	206353	188862	246008	210388	91308.4	174038	66532.4	60045.2	385761	226264	24.8	309242	49090	243182	82000.4
72000	35217.2	76018.4	25803.6	62832	21908	86230.4	50691.2	25143.2	54550.8	40185.2	53709.6	40548.4	65875.6	44759.6	38683.6	75360	31812.8	53981.6	64124.4	48211.6	19.6	357367	351812	106893	192172	201305	185477	239680	204886	88844.8	167569	64786.8	58748.8	375230	224252	16.8	304955	47802	237890	81074
73200	39378.8	93367.2	29828.8	75191.6	24159.2	95674.8	60607.6	28775.2	56094.4	46655.2	60385.2	45467.2	78843.2	50519.2	45326	83533.2	37311.6	64090	75636	57814	8.8	351010	345779	103788	188479	196017	181862	233848	199008	87908	162520	62354.4	55885.6	365248	217063	19.6	294089	46354.8	230096	79019.6
74400	43832.8	113157	34354.4	89754	26604	107040	73353.2	33527.2	58437.6	55036.8	69722.4	52041.6	96342	57719.6	53737.6	93824	44658	76632	90052.8	69668.4	16.8	338832	332937	100680	183640	189152	177422	225544	191931	85416.4	155936	60354	53731.2	354719	212245	13.2	287234	45299.2	224574	77524
75600	49703.6	137258	40697.2	107294	29986	118315	89089.6	38730.8	60609.6	64118	81174	59806.8	116004	66020.8	63654.4	106447	53298.8	90650.4	106444	84421.2	14.8	331327	323923	98012.8	179367	183250	173648	219729	185841	83922.8	149299	57770	50594	344421	207520	18.4	276370	43592.4	216534	75315.2
76800	56190.8	163986	47629.6	125420	33811.6	134103	107478	45074.8	63937.2	76115.6	94001.6	69462.4	140981	76160.8	76378	121463	63963.6	108418	127242	101692	19.2	317858	311528	94400.4	174601	176923	169543	210663	179574	81181.6	143319	54827.6	48604.4	332118	200102	11.2	266966	42105.6	209517	73308
78000	64711.2	195548	55730.4	148008	38634.8	152420	129501	51678.8	67661.6	88173.2	109928	80178	167846	86646.8	90328.4	139316	76223.2	128572	150794	122554	20	307349	301480	91130.8	169598	169538	164513	204142	172585	79184	136868	52289.6	45418.8	321918	191762	19.2	253963	40569.6	200964	71038
79200	74254	224684	64609.6	172942	44002.8	172734	152854	58858.8	72804.8	104619	127514	92262.4	200470	98249.6	106647	159048	90975.2	152216	178821	145777	22	292079	288700	87574	164178	162690	160215	196105	164131	75393.2	130798	49665.2	43007.2	309269	184456	15.6	243677	38715.2	193046	68478.4
80400	84541.2	257748	75563.6	201849	50378.8	191948	182342	66620.8	77758.4	120674	147937	104839	233751	110875	123710	178316	107561	177172	207862	171570	20.4	279352	277956	84349.2	157915	156430	154723	188832	156763	72460	124634	47465.2	39862.4	297916	176648	13.6	232246	37026.4	184557	66309.2
81600	95838.4	286979	86876	232448	56547.2	212497	209653	75905.6	83508.8	138864	168955	119430	270836	123756	143488	198644	126825	209988	240248	201146	19.2	265202	265633	80591.2	152363	149286	149511	180550	148546	69444	118333	45254.8	37895.2	286986	168458	14	222973	35636	176628	64266.4
82800	108136	319286	99938.4	264902	63896.8	231725	240400	83409.6	89915.2	156556	190928	135157	307511	136428	163628	218657	145294	237523	273059	231823	20.8	252537	256394	77186	146843	143034	145186	174144	142696	66728.8	113027	43065.6	35384.4	277071	161756	17.2	210533	33964.4	169148	61801.2
84000	121240	345660	111135	297846	71024.8	253218	271127	90849.2	98148	178044	213207	150058	347117	148776	183547	239765	164266	268663	308714	264243	18.4	239741	243884	73986	140998	136445	139971	166862	134934	62731.2	107668	40568.4	33542	266065	152868	18	202297	32643.2	162722	59639.6
85200	134111	375655	124418	331170	79374.4	271489	305115	97756.4	106344	195956	237045	165458	385046	160344	203690	258680	184076	294319	342225	296629	20	228209	233341	70844	135760	129970	134639	160372	128904	59859.2	102787	38500	31202.4	255033	147874	16.8	193008	31079.6	156322	57304.4
86400	145628	394052	134341	361261	86603.6	285776	339414	103520	113794	213659	258657	179454	421316	170466	224121	277715	202975	323026	377016	329206	18	216930	222782	67888.4	130832	123304	129432	153562	121999	56363.6	97865.2	36041.6	29612.4	245946	139451	18	183439	29625.2	150489	55115.2
87600	158035	416452	146180	391462	94800.4	298833	373383	109569	121422	231883	281465	192887	450340	180440	242097	292768	219919	342477	406348	359258	18	205776	212528	65657.6	126257	117482	124254	147457	116375	53714.4	93213.2	34558.4	27542	236598	133152	16	176628	28156.4	144247	52612.4
88800	168840	426227	153050	420114	101525	308605	399416	112774	127576	248780	301592	203850	480103	187884	258868	302984	236058	370596	440450	391596	15.6	197174	204386	63083.6	121656	112668	118787	141616	110956	50578.8	89767.6	32744	25502.4	229378	126923	12.8	168463	27213.2	137852	51038.4
90000	179357	441863	161751	445700	108332	319341	431695	117494	132852	260166	321759	215346	501574	193065	274092	313134	250968	389160	465227	416977	14.8	186011	195746	60910.8	116443	107864	113076	135901	105441	47805.2	86251.2	31508	24299.2	221938	122875	25.2	161169	25802	132703	49126.8
91200	187914	443353	167029	465796	114299	323212	450120	119113	136640	266228	339431	224341	519295	196975	285898	321028	261604	407004	489434	442186	16.4	178377	189248	58414.8	112607	104132	108516	130471	100683	45204	82954.4	29714.4	22508.4	214999	116074	20.4	153813	24772.4	127525	47142.8
92400	196823	445374	172438	481909	119645	324831	473348	122555	139773	277029	350515	231754	529321	199702	297910	322646	270472	401842	503592	460191	18.8	167628	180730	56774	108276	99462.4	104945	126346	96443.2	43124.8	79934.8	28620.8	21584.4	207826	113113	18.4	147987	23696.8	123429	45788.4
93600	202818	442214	175153	493200	124778	321714	482334	121524	141005	284140	361240	235000	533680	200344	304079	320021	273870	403168	518818	476889	16.4	162526	175502	55168	104484	96194	100862	122060	92240.8	40900.4	77014	27330.8	20118.4	202637	108574	20.8	141341	22771.6	119923	45066.4
94800	205391	435868	176710	499585	128597	317816	496818	123420	142397	290726	368968	238938	531399	200657	309685	312563	277162	403351	523291	485601	12.8	154269	168824	53588.4	101455	92784.8	97397.2	118218	88475.2	39395.2	74844.4	26637.2	19298.8	196978	105183	16.8	137252	22193.2	116738	44464.4
96000	206460	425606	174761	501429	130708	309028	497760	119410	141968	288929	370414	240251	523245	197412	310526	308824	276879	405693	527114	491040	13.6	149245	164298	51811.2	98670.8	89518.4	93698.4	114788	85492.4	37738.8	72239.2	25287.2	18343.6	193323	99560.8	18.4	131708	21482.8	113288	43172.8
97200	206822	410269	173397	500827	131894	301624	499390	118886	140574	291970	370725	239661	512596	194714	310014	298083	275895	395088	520458	489652	13.2	141528	158203	50965.6	96106.4	86737.2	90423.2	111975	82494.8	36668.4	70742.4	24477.2	17884.8	190839	95842.8	15.2	128749	21048.4	111215	42208.8
98400	205198	390847	169211	496453	132534	289860	488455	115244	136282	289244	365759	236083	496024	190259	304904	287585	271237	388502	516943	485282	20.4	137990	154305	50474	94947.2	84277.2	87762.8	109568	80156.8	35328.8	68678.4	23795.2	17219.6	187258	91130.4	21.6	125097	20362.4	108061	41328.4
99600	202979	372848	166273	486876	132352	278959	490972	114824	131970	288917	359603	234971	479329	185973	298905	274340	265476	376641	507487	476046	14	132816	148817	50070.4	93245.2	82629.2	85327.6	107254	77702.4	34594	67196	23689.6	17020.4	184406	88367.2	15.6	122895	19876	106334	40850.4
100800	197902	353138	162061	472072	131140	266094	477380	108525	126738	277914	349988	228893	456814	180233	289383	261123	255825	366580	495914	463014	21.2	130295	145783	50012.4	92673.6	81059.2	83275.6	105736	76164.8	34425.2	66206.4	23277.6	16462	183674	85163.2	15.6	120822	19633.2	104690	40276.4
102000	190652	332986	156167	455398	129740	252803	466866	106068	123031	273018	338461	223660	434162	175205	278758	248154	247523	352883	477630	445271	23.6	126990	141923	50145.2	92296.8	80065.6	82360	104614	74730.4	33903.2	65433.6	23264	16475.6	183240	83712.8	14.4	120359	19338.8	104210	40406.4
103200	184926	316568	150641	435037	125963	235924	445658	100672	118680	263370	326241	215586	405996	168375	265556	233739	235089	338170	459845	425565	10.4	125745	140156	50931.6	92656	81000.8	82130	104051	73766.8	33915.2	64950.4	23170.8	16190	184508	81377.6	13.2	119800	18984	102600	40447.6
104400	177300	294301	142844	410481	121344	219760	429640	97498	114292	256772	310441	208022	381826	161153	251314	217374	225312	323363	440994	403926	24.4	125004	138464	52215.6	93252.4	80212.4	81675.6	104107	72966.8	33829.6	64899.2	23586	16351.6	186412	81208.4	19.2	120532	19165.2	102656	40818.8
105600	171165	278422	136645	386841	117196	204897	406472	90983.2	109663	243612	294175	198542	354912	154217	239620	205727	212980	306110	421171	379905	17.2	125814	138566	53782.4	95188	80957.6	81782.4	105191	73091.6	34565.6	65747.2	24315.2	16463.2	190341	80779.2	14.4	122273	19226.4	102020	41261.2
106800	165256	259222	129330	361365	111756	194831	384452	88047.6	105514	231405	277028	190192	332743	149118	226208	193293	201490	289551	401732	357914	14	126401	139432	55306	97249.6	82119.2	82961.2	106670	73317.2	35176.4	66338.4	25141.6	17110.8	194746	80852	16.4	125090	19459.6	101936	41978.4
108000	156447	244718	124288	337770	107120	183556	354898	83026.4	99740.4	217848	261426	181495	305507	142539	211466	181182	188668	272738	379036	333988	17.6	128498	140810	58023.2	99686	83673.2	84502.4	109005	74402.4	36256.8	68563.2	25931.2	18002.8	200093	81706.4	13.6	128778	19554.8	103077	42970.4
109200	147271	224654	116630	313176	102612	172905	330270	79310	93974.4	207171	245946	173701	284332	136369	198540	168444	175878	256839	364058	309524	18.8	131404	143268	61238.4	102805	86199.6	86944	112071	75882.4	37468.8	70661.6	27507.2	18997.6	206176	83043.6	10.4	133172	20415.6	104008	44224.4
110400	137860	210787	111643	289995	97610.8	161681	309041	75408.4	88228.4	196074	229857	166072	259276	129883	184100	156604	163229	238717	341274	284894	12.8	134994	147208	64944	106944	88210.4	89728.4	116379	77698.4	39360.4	73614	29750.8	20689.2	214813	85358.4	21.6	138899	21481.2	105560	46271.6
111600	129571	193536	103853	267318	91878	151380	279714	70951.6	83478.4	184535	215402	159763	238829	122987	170625	146484	152717	225898	325183	263588	14	141023	151718	69224.8	112167	92372	92013.6	121457	80470.4	41446.8	77570.8	32182	22240	224644	88092.4	13.6	144734	22255.6	107760	48254.8
112800	123006	179727	98113.2	247320	86891.6	142693	256615	67488	78884.4	172039	200752	150896	218356	116454	156116	137233	141962	210631	313750	242077	17.6	146803	157926	74296.4	118469	96916.4	95398.8	127809	83247.6	44176.8	82339.6	35498	24457.2	236926	91200	15.2	153277	23695.2	111644	50852.8
114000	116121	163158	90794.4	226384	81219.6	132850	232419	64054	74601.6	161618	186020	143593	200855	111280	143263	128356	132083	199836	293149	221924	20	155210	165420	79564.4	125619	102583	99025.2	135447	86986.4	47076	88602	39233.2	26791.2	250606	94757.2	15.6	162705	25305.6	116173	53976.4
115200	109940	151969	86447.6	206934	76303.6	124495	215988	61513.6	71669.6	152422	175020	135397	182793	106248	131298	120484	122460	185074	272827	202179	12.8	163916	174858	85540	134028	108973	104587	144654	91639.6	50856.8	95114.4	43428.4	30268.8	268555	99743.6	12.4	174327	27226	121438	57382
116400	103238	137763	81465.6	189018	71755.2	115822	198346	58074	67708.4	143677	163052	128165	167034	100894	119573	112912	114126	174350	254798	185698	18.8	176376	188366	92018.8	142925	116169	112050	154937	97068.4	54560.4	102496	47255.2	33072.8	288059	104073	17.2	187083	29461.6	127331	60856.4
117600	95330	126943	78230	173284	67344.8	109791	184851	56314	64805.2	135790	151153	120336	151918	96926	109979	106403	106414	161110	236774	169688	14.4	188916	202113	99633.6	153330	125397	118797	167423	102670	59865.2	111387	52917.2	37816	310390	111458	19.6	203513	31902.4	135507	65003.6
118800	88508	116146	75682.4	158121	62630	104136	168238	52805.6	61831.6	126655	141541	113353	137564	91892	100265	100407	98681.2	150885	220828	154723	15.6	204426	219109	108300	162798	134642	127831	181117	109907	65110.4	119473	57832	41296.8	333353	118370	15.6	219856	34560.4	144313	69664.8
120000	83613.6	106231	71634.8	144160	58590.8	100781	154251	50865.2	59405.6	120358	131328	106591	125192	88180	92248.4	94264.8	91362.4	139885	203963	139420	13.6	218798	234620	115404	173606	144785	137124	196455	119443	70625.6	126986	64122	46616	359553	125876	16.4	239842	37527.2	154344	74165.6
121200	79997.6	99308.8	66947.6	132218	55429.2	95729.2	140755	47914	57158	112295	122486	99672.8	113151	83239.2	84503.2	88600.4	83676.4	130667	192364	127077	13.2	236776	256003	123606	184472	155276	147694	213134	128932	76492.4	138071	69125.6	50221.2	386280	133194	12	259038	40744.4	165566	79559.6
122400	76344.8	91051.6	61768.8	120022	51918	91681.6	130840	45785.2	55348.4	106565	113403	94450.4	103573	79779.2	77192	84956.8	77502.4	123388	179878	115431	24.4	254233	275395	131702	196458	165085	159390	229865	139375	83315.2	146715	74025.2	54964	410525	143932	21.2	280048	44233.6	176588	85509.2
123600	72567.2	84735.2	58064.8	109546	50121.2	87617.6	120964	43749.6	52864	99735.6	108336	89947.2	94098.8	76135.6	70155.6	80849.6	71718.8	114314	168671	105265	18	274318	297332	139832	207202	175602	171474	247822	151077	90108.4	155924	79454	58758	436025	154826	21.2	299737	47694.8	189085	91452.8
124800	68102.4	77328	55281.2	99920.4	47646	84506	112191	41748.8	50882.8	93986.4	100114	84798.8	87041.2	72783.2	64575.2	76969.2	66374.8	108174	163849	96474	17.6	293528	316739	146341	219076	187083	183985	263466	163083	97297.2	165434	83295.6	62932	457935	165914	17.2	319726	51094.8	201323	97365.2
126000	63426	72241.2	53466.4	92454.8	45157.6	82409.2	104422	39669.6	48614.8	88392.8	93591.2	80521.2	79230	68881.2	58961.6	72549.6	61507.6	99943.6	156876	87634.8	17.2	311545	335039	153387	229812	199277	196600	279927	175258	104581	175716	88332.4	66422	481136	178803	14.8	340740	53988.4	215632	102908
127200	59137.6	66428.4	51810.8	84598	42738.8	78561.2	96512.4	37942	46958.8	83276.8	87073.2	76058.8	72682.4	65890.8	53554	69526.4	56543.6	94328.8	150613	80150.8	19.6	331688	355818	160180	240449	210652	210061	294815	187655	111100	182901	91814.8	69471.2	499578	188701	14.4	359217	57520	227306	110034
128400	55905.6	62446.4	49878.8	77836.4	40641.6	72901.6	90836.8	36386	45246.4	78217.6	81738.8	71050.4	67086.4	62234.8	49231.2	66092.8	52422.4	87802.8	143395	73200.4	10.8	349516	373906	165600	248369	218902	222529	309291	201441	118701	190963	95829.6	73039.6	518214	201587	18	378289	60580.4	238846	116748
129600	54011.6	57861.6	46708.4	71881.6	38771.6	67257.2	83777.6	34299.2	43689.6	73566	75936	66916.8	62300.8	59341.2	45482.4	100185	48905.6	83476.8	138204	67153.2	19.6	367772	393914	170778	259355	226853	236637	321097	212902	124659	196110	97548.4	74640	533511	211585	13.6	393089	63712.8	248508	122791
130800	52802.4	54887.6	43601.2	66556.4	36673.6	63482.8	78948	32726	41972.4	68758.8	71018.4	63290.8	57556.8	56250.4	42374	109784	45359.6	77785.6	131817	62230	17.6	380616	409232	174604	266873	235299	250784	330828	226448	131980	201952	100021	76143.2	545445	223662	14.4	410298	66634.4	258893	127828
132000	50706.8	51346.8	41173.2	61392.4	35055.6	60292.4	73327.6	30923.6	40028	65304.4	65953.2	59883.2	53497.6	53572.4	38738.8	111254	42164.8	74347.6	125609	58069.6	19.2	396970	426616	177016	274905	244938	263596	339069	238456	136065	207079	99924.8	74968	557814	232029	12.4	422304	68197.2	268112	133200
133200	47630.8	49042.8	39776	56952.8	32638	59968.4	69428	30070	38564.4	61511.2	62040	56246.8	50510.8	51180.8	36282.8	101505	39114.8	69602	119293	53756	21.2	405580	437674	178612	279131	253420	275549	345479	249950	142209	212424	103224	75022	566204	241843	15.6	438210	71598.4	276897	137645
134400	45028.8	45989.2	38134	53000.8	30923.6	59734.8	64510	28650	36714.4	57654	58328	52793.6	47319.2	49080.8	33642	94020	36330	65558.8	114223	50386.4	17.2	418266	450456	180484	285282	260791	286858	350376	259938	146768	214844	103430	72882.8	572481	247673	20.8	446879	72560	282743	141859
135600	42734.8	43498.4	37572.4	49815.2	30671.6	59342.8	61329.6	27842	35072.4	55434	55203.6	48346.4	44768.4	47317.6	31652.4	90661.6	34484.4	62744	109646	47574.4	16.4	421702	454802	180133	288622	267310	295264	355919	269760	150983	217898	104922	74392.8	579745	256616	18	459688	72781.2	290651	145503
136800	41465.2	41782.8	36135.2	46706	29175.6	57442	57845.6	26344	33018	52661.6	52200.4	45648.8	42028.4	44994.4	29648.4	86833.2	32186	59496.4	104360	44868.4	12.8	430994	466103	180817	292532	274800	304922	360119	277850	154631	221420	104574	73589.6	585937	261430	12.8	464232	74093.2	292788	148618
138000	40811.6	39682.8	33702.4	44186.8	27455.2	53438.4	54848.4	25517.6	31883.6	50444.8	49700	43349.2	40782.4	43507.6	28490.4	82839.6	30555.6	56859.6	100486	42828.8	18	430535	471812	181547	294639	279908	308732	363776	283473	156691	222822	104539	76063.6	590282	267426	14.8	471091	77073.6	296821	151398
139200	39947.6	38560.8	32629.2	42046.8	26220.8	50237.2	52107.2	24462	30636.8	50934.4	47636.4	41768.4	38681.2	42414	26884.8	76556	28848.8	54929.6	95899.6	41106.4	16.8	436422	476682	179253	296945	286837	318571	362450	288590	159421	225104	104679	75051.6	593322	268606	20.4	471711	78984.8	296936	152796
140400	38450.8	36951.6	31366.4	40065.6	24951.6	48780.8	50016.8	24252	29437.2	48863.6	45768.4	40342	38160	41797.2	26094.4	70725.6	27567.2	53168.8	92830	40086.8	16.4	433099	480050	178343	297027	292607	322054	363690	291619	160298	225102	105016	75209.2	594181	271700	12.8	476362	79724	299712	153731
141600	36966	36712.4	31032.8	38658.4	24394.4	48868	47857.6	23641.2	28334.4	46184	44520.8	38949.6	36804.8	40995.6	25314	65351.6	26461.2	51811.2	89855.2	38962	14.8	437690	485770	177780	297444	298360	327721	366664	294661	162574	225286	104000	72680.4	595972	271781	12.4	476720	79444.8	300104	154980
142800	35950.8	35730.4	30576.4	37445.6	23848.8	49843.2	47074.4	23816.8	27414.8	45388.8	43727.6	38033.2	37354.4	40622.4	25066	61160.4	25826.8	51563.6	87561.6	38561.2	16.4	435381	482960	175835	297465	300868	333050	365167	296406	162315	225674	103754	71656.8	593720	272312	17.6	477870	79272.8	301690	156533
144000	35992.4	36630.4	30015.6	37184.8	23498.8	52437.2	46430.4	23855.2	26437.6	44606.4	43557.6	36990.4	37029.2	40716.8	24764	58215.2	25279.2	51082.4	85365.6	38295.2	20.8	434542	484479	173057	297201	305794	338941	363265	298424	162823	225327	103459	69766	592252	271184	19.6	477976	79224.4	301939	156938
145200	36202	36248.4	29501.6	37412	23131.6	54126.4	46241.2	24347.2	25716.8	44305.6	43574	36797.6	38497.6	42089.2	24846.8	57641.2	25665.2	52268	85055.2	39480.8	21.6	433335	479870	170288	296186	309012	340307	360626	299101	160917	224524	101030	69069.2	585351	269437	21.2	475718	78555.6	301622	158448
146400	36912.8	37832.4	29945.2	38390.8	23347.6	56244.4	47056.8	25290.4	25189.6	44024.8	44492.8	37261.6	39934.4	43579.2	25587.2	57798.4	26477.6	53304	84780.8	40246.4	17.2	428188	476918	169092	293284	310883	343872	358979	298244	161995	223087	101057	68178.4	580841	269766	16.4	471205	77413.6	301426	159610
147600	38012.8	38822.4	30504	40320.4	24093.2	57618.4	48108	26921.6	24937.2	44693.6	46286.8	37912.4	42868	46038	26668.4	59620	27794.8	56711.2	86620	42651.6	18.4	426370	473092	166960	290232	315597	341810	355395	297990	158692	219849	97753.2	66618.8	573809	266536	15.2	464381	76922	297338	159001
148800	39299.2	42268.4	32255.6	43446.4	25066	62080.4	51362	29190.8	25534.4	46372.4	49267.2	39564	46550	48416.8	28732	62641.2	30227.2	60007.6	89095.6	45132.4	20.8	417755	467894	163494	286659	316078	342598	352781	295932	158796	216762	96401.2	66300.8	566172	268401	14.4	462042	76214.4	294316	161698
150000	41391.6	47125.2	34021.2	47584.4	26617.6	70969.6	54402.4	31904.4	25711.6	48584.4	52819.2	41645.2	51574.8	52472.8	31484.8	68105.2	33268.4	66178.8	95194.4	49710	12.4	415658	463542	160488	284209	314890	338820	347551	293106	155152	214492	91692.4	63886.4	557516	264016	17.6	451070	75084.8	289959	162382
151200	43982.4	53288.8	36990.4	53080.8	28729.2	81160	60938	35462	26789.2	52059.2	58852.8	45279.6	58194	57560.4	35721.6	75139.6	37830.8	72679.2	101949	54869.2	14.8	405055	454900	158866	279862	313319	337447	344911	289841	154831	210965	89682.8	62461.6	549617	263882	13.2	443687	73939.2	287514	162272
152400	47560.4	60017.6	40291.6	60482	31395.2	90313.6	67468.4	39360.4	27660.8	56485.6	64954.4	49896	67222.8	63205.2	41331.2	84080	43687.2	81950.4	111938	63018.4	24.4	401430	449894	156430	277195	308389	333170	337588	288185	150283	206146	85084	59450.8	537666	257452	20	432501	72096.8	282546	161446
153600	51821.2	69643.6	44476.4	69860.8	34717.6	101264	77548	44247.6	29533.2	62552	74184	54561.2	78241.2	69760.8	48808.8	95776.4	51338.4	92352.4	124312	72574.8	14.8	387281	435904	151103	271855	303657	330280	332031	281604	148880	201299	82502.8	57750	525308	255184	16.8	425558	71378.4	278960	159475
154800	56927.6	81936.4	50289.6	81626.8	38661.2	111763	88633.6	49387.6	31744	68589.2	84384.8	61088	92286.8	77158.4	57360	111289	60640	105905	140143	85994.4	28.4	383485	429815	146838	268602	295532	323928	324940	277210	144122	195567	78534	54284.8	513419	245750	15.2	410487	69365.6	272918	156701
156000	62743.6	96484.4	56860.8	95618	43744	126636	103487	55605.2	35134	76505.6	96574.4	68914.8	110362	86293.6	68833.6	128197	71837.6	120007	160084	100417	27.6	369827	414744	141344	262021	288083	318455	317195	272564	140198	189404	75830	52426.8	502239	242106	16.4	401864	67075.6	269908	154304
157200	69686	113185	64422	112740	49754.4	142145	119654	61571.2	38966	85529.6	110778	78165.6	130540	95811.2	82314	148511	84054.4	137063	182588	119573	16.8	362970	408797	136841	258227	279164	309670	309768	265909	135182	183388	71649.2	49096.8	489332	232966	23.2	385220	65121.6	264832	151736
158400	77326.8	132095	72897.6	131932	56222.4	159736	141003	68482	44322.8	97030	127864	89149.2	158645	105981	97680.8	170152	98937.2	156016	208550	139779	22.4	347449	391984	133034	250090	269463	304912	300839	257991	130620	177526	67733.2	47134.4	472578	228390	20	375217	63653.2	260678	149193
159600	85757.2	154810	82339.2	155132	62876.4	176581	163214	75270	49216.4	108874	147406	101080	187433	116456	115524	192754	114653	175926	238046	165129	16.8	337819	384020	128665	246211	261188	299118	292974	252029	125428	171707	65066.8	44022.4	458076	219828	13.6	359966	61815.6	254440	146587
160800	94835.2	176691	91732.8	180026	70789.2	192447	190211	82476.4	55358	123175	167914	113272	224654	128402	136026	216534	131680	199504	271640	193745	20	324377	366574	124300	237406	255482	290934	283805	244543	118570	166430	62260.4	41523.6	443378	211878	18.8	346186	59777.2	247890	143948
162000	104936	205829	103408	206972	79503.6	206673	219300	90091.6	62058.8	137750	191385	127500	261317	139471	158334	241795	151648	221406	308593	224326	18.8	312132	356954	120810	231361	245041	283454	277078	236825	113272	160684	59063.2	38865.6	429036	205346	14.8	332348	57961.6	240207	140776
163200	115547	231203	113100	237186	87955.2	223362	252693	95732.8	69403.2	154224	214484	142298	307079	151005	182774	266033	171216	248817	349553	257631	18.8	301436	342132	117608	223648	237349	273475	267762	228756	106358	155220	55374.4	37010	413893	197419	18.4	318104	56117.6	233614	137754
164400	129122	264406	125461	267500	96803.6	241461	285617	102548	77399.6	170033	241521	158329	349053	161602	209733	288836	193490	268755	391049	293016	18.4	288470	330960	114253	216806	228996	266449	260137	220980	101178	150088	53648	34716.8	403104	191122	20	305809	54476.8	229829	132790
165600	139471	291424	135834	301273	105173	257450	318047	107177	85057.6	186607	266282	174985	397075	171900	237673	311047	215505	293999	435467	329335	20.8	278892	318892	110913	210514	222036	257302	251369	212518	93099.2	145388	51507.6	32612.4	390566	182822	20.4	290337	52820.4	223588	128180
166800	151204	324600	147330	334454	114733	271995	356862	113401	92380.8	203528	292730	190486	442413	180904	264086	330148	238670	313958	475439	364724	18.8	265692	306196	107348	203331	214880	250240	244234	204371	88836	141152	49206	30946	381834	177923	19.6	279832	51070.8	218964	124940
168000	164229	351244	157003	368820	123361	278979	389322	116706	98240	219861	316998	206655	487024	188932	290262	348552	259296	334412	514486	400495	16	257765	298433	104522	197276	207816	241373	236415	196281	83288.8	136951	46865.2	29076.4	372182	169633	15.6	266604	49419.6	212674	120801
169200	176681	378023	167172	401189	131913	277165	427528	120556	104424	236473	343543	222788	530935	196749	313669	360480	280570	352593	547121	434850	21.6	248467	286833	101342	190178	200925	233442	230232	187990	78825.2	133851	45085.2	28045.2	363072	163682	15.2	258322	48203.2	206675	116647
170400	190901	402792	174874	431745	139487	268964	454880	120882	110137	250531	365490	236159	565085	201688	332881	369484	295951	369591	582258	466636	22.8	241294	279884	98542	185514	191968	226006	224280	181778	74598	130788	43336.4	26294.8	355874	156438	24	246573	46545.2	201548	111951
171600	202021	421918	181026	459459	146212	272653	486864	122616	116995	265492	385204	246964	600411	207318	351749	376172	311367	384717	618620	494686	19.6	233336	269208	96020	179510	186055	219432	217799	175992	70151.6	127612	41818.8	25006.4	348330	151342	18	239273	45457.2	196870	108562
172800	214184	443674	188488	483499	152454	276765	510548	123134	122739	276950	406036	257207	620339	209921	364238	381958	324108	392757	642880	517602	16.8	226276	262219	94546.8	175040	180308	213436	212182	170665	66314.4	125097	40796.4	24111.2	342654	146125	20.4	231534	44282.4	193464	105351
174000	224332	451277	191521	501060	157297	286043	528299	124591	126440	289329	421539	266707	638396	213338	375613	382769	335127	405190	667874	534172	21.6	219949	256183	92963.2	169972	177035	206520	207405	165439	63610	122537	39373.2	23225.2	336781	140904	18.8	223697	43033.2	189351	102065
175200	232796	463942	196754	516341	161708	291226	548695	122327	126970	298045	438496	275084	646126	214246	384316	376987	344700	406306	675173	547797	17.2	213643	250188	90714	166062	168594	201784	202676	159590	61795.2	120344	38585.6	22688.8	331952	136752	23.2	217313	41862.4	185316	99210.8
176400	240816	464374	196983	525751	164414	285745	554378	120594	124779	306017	449967	281230	649900	215102	388938	370452	352148	412455	686122	556461	16	210509	244825	89258.4	162237	162484	195539	198864	155042	59072	118336	37721.2	21936	328622	132554	20.8	212261	41240.8	182590	96248
177600	248081	471178	199215	531031	168047	267902	566660	120006	122584	309828	457152	287948	641841	215740	391751	360943	357620	407038	684782	561220	17.6	205352	239564	87492.4	158817	158000	191164	195326	150488	57187.2	116400	37508	21510.8	323181	129754	18.4	207371	40526.8	180289	94464
178800	252706	465190	196788	529699	167393	246128	566472	119636	122432	310412	459080	287553	632886	214996	389170	351586	359631	405025	687018	564294	19.2	202586	236021	86820.4	156028	154651	185402	192131	146104	55357.2	115526	36932.4	21192.4	319280	125517	14.4	203723	39532.8	177852	92398
180000	253615	460310	196316	525385	168838	232269	573945	119998	123460	309426	459022	289395	617288	213357	385683	339012	359826	395435	677276	558207	19.6	197941	232070	86170.4	152920	151585	181982	188737	142334	54275.6	115295	36955.6	21057.2	316672	123607	20	200864	38938.8	176654	90959.2
181200	255035	448946	192640	517339	165933	225151	561146	113322	123580	307253	455533	286182	596118	207892	378824	326881	356457	389640	672350	551079	14.4	196972	229959	86352.8	151908	149044	178216	186565	139606	52327.6	113990	36591.6	20881.6	314816	120004	20	195746	38679.6	174816	90038.8
182400	252543	432722	190089	505950	164476	225604	557575	110846	124790	305529	448774	282122	572944	203695	372317	312900	351970	378603	656750	539351	16.8	195405	226271	86800	150387	147159	175109	184180	136948	51747.2	113724	36853.6	21126.4	313212	118391	24.4	194622	38390.8	173138	88438.8
183600	250144	418055	186010	490727	162712	226431	540592	107333	123507	300314	437130	276369	543060	199142	360776	301317	343157	370516	639788	526062	23.2	194409	225497	87280.4	149877	149302	171971	183734	135176	51172.8	114042	37099.6	20795.2	312090	115920	13.2	193402	38256.8	172226	87721.2
184800	246139	397262	181992	474038	158996	223115	528309	106228	119148	296336	424243	269310	516950	196699	350718	288996	334982	359274	615902	509397	16.4	193793	223804	88249.2	148995	148407	169186	182963	133274	51570.4	114172	37424.8	21207.6	312850	114319	19.2	195138	38020	171243	86759.2
186000	240467	382370	178353	455680	155428	214948	509422	103547	110266	287034	407109	262464	485522	190047	337549	277165	325338	345366	591239	491546	23.2	193128	222443	89504	149564	148531	168368	182924	131988	51768.4	114992	38334	21544.4	312324	113191	11.2	195766	38150.4	170599	86218.8
187200	232397	358980	172221	435946	150911	202899	488297	101020	105166	281450	389730	254564	459642	184147	324781	265601	310655	336722	567173	474598	19.6	193890	220995	90816.4	150518	150524	165938	183917	130434	52041.6	115920	39397.2	22465.2	314457	112305	21.6	197648	38542.8	170825	86084.8
188400	224862	345146	167909	416438	147758	188204	466587	96683.6	102371	272850	370716	243912	430352	174590	311271	255028	293358	322554	540636	454614	21.6	194051	220964	92733.6	152015	152128	165671	184585	129661	53153.6	117558	41535.2	23514.4	317730	112202	21.6	201461	38709.6	170929	86705.2
189600	217636	324362	162394	394266	142043	174402	439530	93416.4	100244	267218	349704	233398	406325	169114	298193	243810	278749	318163	521286	434121	19.6	196024	220906	95250	153706	153168	164473	186241	128997	54335.2	118894	43545.6	24717.6	321950	111674	18	205290	39191.2	170700	87241.6
190800	207830	305818	158471	374503	138774	165992	413828	91424.8	99954.4	258192	332121	223255	382102	162197	285337	232340	266496	306616	496950	411854	19.2	197984	221154	98812.8	157344	153586	165036	188155	128733	56290.4	121812	46391.2	26717.2	325810	111453	17.2	211981	40021.6	171464	88476.8
192000	199835	287538	153206	354258	133202	157433	387083	88040.8	98628	248858	313217	211006	358492	157930	272789	223004	250558	298982	477266	391780	18.8	202580	222843	102347	161120	158208	166463	192568	129073	57983.2	125373	49245.6	28530.8	332100	110468	18	219546	41097.6	172491	89909.6
193200	190375	271422	148615	335953	128769	153479	368155	87318	97652.8	240780	294689	199984	338097	153048	262232	214076	236066	288927	453588	371001	16	206304	224186	106993	166052	160396	167690	196955	130114	60590	129458	53234.4	31116.8	338180	111146	22.4	230286	42692.4	174211	91888.8
194400	182187	257242	142938	318392	122657	150028	345144	83157.2	94912.4	231374	277878	188676	316103	148984	250945	206210	221582	279283	432374	350540	24.4	213339	227460	111348	171158	164438	170466	203676	131662	64443.2	134430	57664	33778.8	348236	111455	23.6	241877	44036.8	176447	93920.4
195600	173656	241776	137180	302221	117308	151214	326662	82038.4	91318.8	224208	260210	177426	300158	144430	240194	199022	207521	271992	414362	332312	16.8	219464	231305	116402	176609	169153	172986	209840	133110	68631.6	140669	63118.8	37553.2	359215	113526	19.6	256544	45680	179149	96458.4
196800	166222	232530	133485	287859	113079	149234	308135	79055.2	86233.6	216730	247044	168823	282240	139476	229027	192156	193093	261506	394236	313214	22.4	227689	236496	122398	184319	175184	177818	219356	137019	73277.6	150180	69345.6	41683.6	373137	115119	20.4	271997	47872.8	184024	99444.8
198000	159141	219398	127645	273640	107669	146104	290786	77601.2	83348	210338	234709	160897	269597	136686	217902	184718	181517	255658	379198	297816	12	236727	241503	129785	192285	181868	182794	228716	139954	77539.2	158319	75737.2	46460.4	388681	118900	11.2	289346	49923.6	188787	102864
199200	153370	213306	124826	260774	104057	142237	277495	75034	81315.2	201991	223048	153158	254044	133590	207239	178485	168301	245422	360604	280301	19.6	245769	249370	138054	200802	190469	191612	240087	143996	84167.6	166979	83248.4	51655.6	404855	122356	14	308054	52520.4	194169	107316
200400	147128	203201	119047	246583	98695.2	137003	262600	73236.4	79753.2	193802	210389	146256	242251	129605	197267	171490	157013	239954	346919	267234	25.2	258054	258165	144568	209774	200685	198900	251956	148959	91665.2	176149	90450.8	56371.6	423549	126644	18.4	325759	54782	199664	112189
201600	141151	196312	115672	234554	95554.4	128214	251934	71240.8	78495.6	186163	199286	138451	228578	127440	187468	166558	145018	231345	330253	252978	18.4	267874	267443	151886	219520	212024	209555	266450	155002	99003.2	185588	98282.4	61706.8	444118	131980	14.4	347155	58642	207902	117092
202800	135177	188532	110634	223194	90864.8	121207	238243	69566	76688.8	178372	187857	130724	217005	123159	178141	163269	135805	225725	318593	240588	19.6	281383	279560	159263	229547	223791	219421	281019	162820	106039	193881	104426	64995.2	467341	137728	23.2	364807	61508	216658	122845
204000	130902	182018	107088	213798	87439.6	116215	228676	67366.4	75151.6	171750	178392	124497	206382	119944	168712	158166	126702	217790	304286	226248	17.2	291655	291326	166675	239303	235896	231792	296102	171104	113628	204204	111258	68615.2	490986	144274	18.4	386442	64985.2	226205	129564
205200	127349	176416	102284	203668	83299.2	111399	217585	65074.4	72414.4	164888	168944	119264	194936	115748	157954	152702	116829	210777	292397	214731	14.8	306199	305606	174737	250379	248598	245185	312232	181817	121806	214111	116561	69387.2	514874	150839	18.4	402917	67869.6	237169	136588
206400	121628	170568	97672.8	194744	79782.8	108147	208343	63605.2	70064.8	157688	160520	113290	185448	111850	149098	146111	109993	204864	280497	202524	12.8	323379	316275	182079	261966	261746	259084	326621	192660	130250	222318	122871	71278	537878	159142	12	423647	70998.4	249768	146289
207600	116724	166281	94108.4	186900	76069.2	105337	197139	60492	67347.2	149774	152692	108499	174627	107282	139530	139516	103303	197932	268530	192384	12	339304	332647	190098	275192	274592	276502	343759	205017	138616	230636	125814	72840	559896	167056	14.8	437549	74261.2	258098	154276
208800	111001	159117	90508	179104	72520.8	102053	189103	58479.2	65266.8	142039	144830	104018	166170	104430	131500	134926	97427.6	191140	256858	182498	26.4	353977	345858	196730	285548	287191	291722	357381	217665	146596	238694	128588	76774.4	578838	175786	18.4	455605	77542.4	269216	164231
210000	107008	155324	86932.8	175304	69278	98280.8	180591	56024	62779.6	134830	137898	98748	156505	99942	123172	129959	91899.6	183943	246850	172256	14	368850	361340	204007	297932	299706	309525	372075	232761	154116	245919	132417	78744.8	599674	184190	15.6	468704	81035.6	276947	173588
211200	102171	148532	82942	169352	65802.8	94560.4	172275	54578.8	60994.4	128074	131070	94674	149791	96520.8	116333	124983	86124.4	177713	237557	163420	19.2	380314	374620	209242	307797	312716	323232	383206	246948	160092	251608	136264	82599.6	615634	192678	17.2	481847	83528	284293	183485
212400	98404	144096	80224	162548	63090	89313.6	164998	52111.2	58941.2	121259	124740	90558.8	141550	92318	108594	118471	80142	169725	226115	154684	22.4	390846	390020	215156	318856	327223	340079	395426	263873	165825	257144	139298	84815.6	630888	201041	22	491565	86188.8	292767	192395
213600	93576.8	138208	75550	155997	60153.2	85002.8	156610	50380	56778	114854	118200	86882.8	134314	88722.4	101490	112422	75530	162389	217946	147078	20.4	400005	399897	220947	329561	340907	351078	402243	278162	170118	261855	140899	86228.8	643728	208464	24.4	498518	89377.6	299004	201684
214800	89922	133608	73078.8	149537	57774.4	80641.6	149945	48212.8	54229.2	108595	112297	83286	127462	84813.2	94720.8	106573	70939.6	153816	207748	139101	18	406388	410296	224823	341076	353119	365862	411066	294709	175465	265946	142510	89279.2	657276	216916	21.2	509308	92094.4	306874	211844
216000	85593.2	127040	69219.6	143562	54518	77652.8	142341	46263.2	51716.4	102561	106697	79642.4	120887	81542	88816	101455	67198.4	148312	200450	131672	11.2	416310	418206	227588	349478	365903	373693	417036	308221	177487	269758	140033	86830.4	668405	222240	27.6	514018	93710.8	312152	220795
217200	82346.8	123044	67193.2	137517	52641.6	74144.4	135549	44902.4	48412.4	96675.2	101649	76338.8	114463	78300.8	83311.2	96765.2	63106.8	140764	191811	124702	21.2	423810	424324	229722	359082	376985	385334	424311	322105	181394	271905	140500	87230.8	674726	229224	19.2	520309	96498.8	319046	225948
218400	78592	117737	63860.8	132964	50215.6	70938.4	128630	43118.8	46183.6	91350.8	96442.8	72089.6	109066	75373.2	78305.2	92613.2	59565.6	135035	185154	118671	19.6	430992	432921	232163	366080	388157	391264	430746	333525	181485	273940	138674	85790.4	677696	232265	16	521915	97638.4	322377	230573
219600	75231.2	113268	62007.2	127748	47946.4	68746.4	123518	41849.6	44092.8	87402.8	92220.4	69261.2	105215	72773.6	74288.8	89122.4	56475.2	128246	177048	112879	12.8	434886	435308	232702	370232	399595	397357	433447	345082	184660	275545	139650	87418	678250	237619	16	529005	100116	327779	237806
220800	72773.2	108616	59590.4	123207	45868	67233.2	117202	40340	42427.2	83686.8	88119.6	66208.4	101290	70298.8	69491.6	85868	53353.2	123735	171258	108970	18	443942	444183	232042	377028	408404	403812	437145	354642	183044	277042	137913	87511.2	680854	240916	16.4	530335	100924	330653	242432
222000	69729.6	104019	58734.8	118878	44389.6	66712.8	112595	39688.8	41271.2	80110.4	84374	63363.6	97708	68710.8	66087.6	82386	51570.4	118735	164971	105792	16.8	444084	444376	231838	378604	414799	406611	437706	362883	183699	277642	137363	88514	682246	244790	15.6	534293	101937	334200	245239
223200	67704.4	101201	57001.6	115586	42755.2	66324.8	107853	38674	40284	77498	81508	61093.6	93925.6	68182.8	62526.8	79466.8	49975.2	115296	160136	102634	20.8	447492	450326	231903	381590	421045	410598	439573	372427	181969	277647	135863	86197.2	685482	245958	20.4	531311	102514	336112	246302
224400	65877.2	97793.6	56172	113440	41638.4	66900.4	104394	38379.2	38825.2	75625.2	79443.6	59951.2	92256.8	67955.2	60091.6	78054	49141.6	113008	156510	99853.6	16.8	447659	449868	231700	380225	426016	412516	439551	378395	182382	276061	135476	85213.6	684646	249217	20	531816	102578	338560	250541
225600	65081.6	95494.8	55907.2	111485	40780.8	67381.6	100947	38394.8	37694.4	74020	77772	58120.4	90523.6	68732	58332.8	76883.2	48736.4	111334	153143	97082.8	20	448694	452049	229106	382304	432958	415722	439756	384428	180441	277187	133366	83310.8	685466	251190	25.6	526003	102925	338981	251419
226800	64388.4	92898.4	54990.4	111030	40192.8	68080.4	99296	39014.8	36245.6	73861.6	76628.8	57436.8	90304.8	70811.2	57166.4	76777.6	49897.2	111729	153230	96698.8	21.6	448274	450384	227324	379470	439231	412584	438203	385166	175281	274294	129772	81821.2	682487	251995	22.8	520581	102910	340536	253200
228000	64826	92287.2	56536.8	110830	40527.2	69861.2	99030.4	39652.4	35378.8	74633.6	75838	57274.8	92078.4	73381.6	56702	78009.6	51803.6	112811	153521	97482.4	19.2	442272	451277	225104	380868	454356	415890	436524	384488	174308	272824	127863	79994	681075	253828	19.2	515350	102966	340974	251651
229200	65275.2	91684.4	57443.6	112394	40351.6	72421.2	99396.4	40863.2	34884	76245.2	75555.2	57309.2	92905.6	77243.2	57386	80456.4	54783.2	117002	156694	99684	14	439857	451140	223032	375756	461112	413409	433818	390368	171428	269636	125364	78059.2	677434	253348	14.4	506885	102584	341516	252211
230400	66304.4	93871.2	60890.8	115872	41945.2	77503.2	102659	42920	34993.2	78853.2	77083.6	58686.4	95253.6	81809.6	59032	84956.8	59414	120882	160797	102542	14.8	432444	448820	221072	376462	464884	414620	431914	396229	170722	267810	122315	76497.6	672717	255136	19.6	501751	102362	341556	250580
231600	68327.2	95404.8	63938.8	121409	42834.8	83767.2	106486	46028.8	35964.8	83362	78340.4	61444	100126	87804.4	62254	91384.8	65359.6	130136	168930	107940	17.6	429817	447636	220854	372593	472526	411301	426908	395046	164087	264398	118292	74482	667006	253232	16.8	488884	101922	339371	248354
232800	70947.6	99925.2	69614.4	128956	45621.6	91364.8	111690	49762.4	37832.8	90214	82256	65506.8	106743	95038.8	66804.8	99943.2	73139.6	138660	179166	114620	14	422449	441825	218000	369096	473152	411268	421671	396053	161700	261794	114980	72926.4	660188	253065	22.8	482070	101305	338567	249303
234000	75098.4	104242	74815.6	138892	47721.6	99474.8	118804	53606.8	39902.8	97845.6	87098	70202	115693	103239	73461.6	110515	82440.4	150692	193892	124450	11.6	420990	443252	216462	365928	471660	407226	415029	394487	156067	257921	110278	70923.2	654693	250299	17.2	466409	100523	335369	245445
235200	79549.6	111411	82502	150360	51895.6	108129	129877	58594	42849.6	107429	93561.2	77499.2	127457	112123	82266.4	123278	93576.4	162432	210111	135612	19.2	415286	438163	213178	360624	469936	403541	408716	391690	152844	254619	107092	69354.4	643290	249434	23.6	456158	99268.8	334206	242998
236400	85816	120703	90436.4	165405	55979.2	115748	142025	64090.8	45089.2	117616	101949	85908.8	143010	121716	93448.4	139613	106868	179521	230638	150463	19.6	411374	439374	207952	356675	466945	398578	401376	391492	147269	250400	102848	67036	634600	245772	18.4	440992	98293.2	328162	238711
237600	92107.2	130580	99362.4	182923	61378.8	124215	158782	70354	47712.8	130704	112356	97306	162630	133161	107180	158852	121502	195649	253135	167554	24	403669	432748	203792	349669	461626	392154	392622	387822	142586	244715	98182.4	65786	622146	242853	18	429316	98056	325968	234127
238800	101510	142791	109095	203617	67659.6	132102	174496	77841.6	50578.8	144812	125703	109194	185648	143818	125220	180329	136955	214462	279691	188458	16	399566	431618	201398	347165	456140	386623	386251	385875	137204	241016	94674	63153.2	612853	238484	20.4	415475	96292.4	323533	229611
240000	110472	156122	119286	227996	74602	141676	197549	85367.2	55623.6	161770	140759	123260	214488	156537	145592	203190	155265	233426	309472	212545	20.4	393263	426107	195815	339393	451480	376680	378055	377871	131085	236303	90637.6	61574.4	598523	234755	22	401982	94701.6	318842	226264
241200	120502	172051	131252	255837	82590	151228	220883	93926	62164.8	178407	159601	139774	246097	168868	167762	228010	173813	253565	342617	239762	18	387873	421664	190639	334722	445374	371570	370556	374070	126144	231961	86380.8	59080.4	587072	230687	20.8	388241	93303.6	313616	219624
242400	131360	188207	140862	285702	90763.6	161553	245609	101727	70151.2	197261	182610	157375	283574	182522	193260	253879	191791	274758	379361	271858	17.2	381454	413097	184534	323310	437827	360480	361338	365438	120154	228288	82168.8	57098.8	574826	226753	28	375301	92045.2	308550	216812
243600	144048	208604	155264	318515	100786	172467	270687	109666	78607.2	216784	208705	178248	323992	195022	221135	282111	209274	294056	416060	304879	16.8	374409	408549	179293	317276	427804	354215	353144	357569	114816	223160	79119.6	55662	565951	222955	20.4	360960	90638.8	302844	209393
244800	158337	227935	166068	358661	110578	181796	299620	117274	87204	237803	237689	199142	369284	209292	250634	310022	228336	317770	453763	343003	18	368326	403376	176737	307146	417979	342644	343845	358480	109734	218852	75143.2	53218	555058	217774	22.4	347218	88494.8	297536	204166
246000	174037	250319	179118	401158	121706	188478	336084	125293	94864.4	257221	269398	220657	416394	220804	281675	336699	249589	331681	490090	380342	24.8	362814	398444	172884	302063	408996	334573	337097	354120	105366	215555	72462.4	51770.4	546789	214074	18	333973	87422	294499	197846
247200	191418	269653	187547	448089	131751	194478	368040	132480	102031	276534	303981	241547	468148	233723	313344	361432	271282	354557	529530	417351	20	359035	392643	167193	292015	400898	322126	328910	343068	99982.8	212278	69288.8	49388.4	537269	209426	12	322890	85254	290614	192914
248400	207516	292534	199854	493027	144530	199661	400982	139850	109573	295492	341446	262451	518761	244586	343664	384722	292831	365859	563384	453262	23.2	354024	386120	161773	286143	392282	314198	320555	335767	96131.6	208926	66980.8	47854	531069	205230	18.4	313580	83492.8	286166	186900
249600	223729	311228	207024	537837	154540	204611	427426	145356	115858	314672	376929	285148	570679	255453	372840	407365	312101	383504	600294	487850	15.2	349811	381766	155868	277524	381148	302702	313598	323421	91661.2	205008	64668	46625.2	521204	200609	29.2	304556	81790.8	281383	182610
250800	242303	333211	217433	580453	166939	208253	458428	150549	121882	328849	413382	303816	619405	263254	400070	424006	329648	388157	630769	518474	19.2	344696	376348	152523	273063	368131	295132	307618	313581	88116.4	202052	62724.4	46149.2	514678	196903	20	295546	80380.8	278522	177420
252000	261157	351676	223154	621324	174447	213180	481384	154674	129341	342359	445642	320118	667260	271802	420815	435840	346676	401325	665745	549889	20	340514	371718	149102	264928	357701	286077	301348	301336	83825.6	198757	60638.4	44776.4	506394	192097	18.8	286624	78572.4	273758	172603
253200	280218	370940	232982	657855	185572	216156	509630	157832	136808	352792	477095	336390	709065	277694	439855	445932	360586	403591	689435	578671	16.8	335632	367728	144961	260020	346711	280025	295688	291576	80897.2	196092	59060	44179.2	501394	187906	20.4	279718	77324.8	270353	167946
254400	297218	386101	234344	695756	190733	218282	527888	160524	144257	364949	505752	347481	743648	285002	454952	451290	375937	415066	715347	605954	14.8	331444	364218	141277	252711	337638	272076	289972	280538	77323.2	193915	57620.8	43348.4	495256	183049	22.4	272691	75769.2	266810	163042
255600	309584	402348	243314	727183	199062	217204	552244	162311	150928	372306	532249	360365	769288	290789	466187	454332	388682	417609	725787	629101	21.2	326746	360657	137862	245451	327901	264822	285768	272578	74571.6	191286	56465.2	43189.6	489242	178439	28	266748	74137.2	263114	158589
256800	319722	413383	242676	757369	202352	215076	561559	163279	152595	377112	549659	367686	787304	294578	474132	453000	399972	425879	738396	650648	27.6	323924	357515	135149	240168	320486	258457	282921	264015	72308.8	189555	54917.2	42113.2	483872	174280	23.6	260633	72809.6	260458	154612
258000	332038	425516	244786	776557	208020	211841	575802	163232	153430	381870	569208	372021	794484	296296	482172	448467	408460	419882	734185	665264	17.2	320165	353932	134268	235488	310673	251694	281828	256005	70024	188519	54394	42096.8	479250	171580	20.4	255805	71848.4	258889	150225
259200	344775	430488	243956	791175	210959	208992	579767	166468	151278	381368	583377	391312	795804	296833	481246	442508	411430	423064	734562	677638	17.6	318357	352784	133832	232278	300987	246338	276978	249675	68347.2	187166	53423.6	41767.2	476972	168537	17.2	250745	70446	256843	146587
260400	353340	434147	245754	795537	214346	207009	593187	159286	151446	382095	598000	386844	789420	296961	478478	433520	415338	416661	720640	685702	18	316074	351014	132794	228752	292927	241089	272930	243100	67074	186132	53445.6	41691.2	474352	165335	19.2	247491	69740.8	255100	143762
261600	364620	436756	245202	805155	213914	203442	590594	165076	150593	377556	601054	379690	776311	294456	469458	423449	413346	413219	707928	690115	28.8	314986	349491	132385	226948	284778	236847	270875	238355	66568	185246	53040	41673.6	473705	162672	17.2	244474	68950.4	253661	141314
262800	369547	433712	241821	793119	213380	201637	586341	153081	149486	376378	600900	374803	760322	291578	460869	411471	411382	407484	692612	689115	19.2	314969	348288	132460	226037	278398	232290	267633	232920	65676	185120	53332	42124.4	473469	160882	29.2	243406	68529.2	251941	139306
264000	374226	431614	239768	778629	212093	197875	572050	157740	146778	369516	595310	356402	734568	285795	446989	398542	406245	401254	673682	683633	17.2	315313	347247	133419	224641	271919	229765	266762	228192	65362.8	184973	54186.8	42464.8	473002	158707	23.2	243425	68126.8	251857	136424
265200	377143	420342	234709	753680	208541	193960	562072	146465	144047	363253	583470	350243	707946	282072	432784	385140	401978	394497	653108	675094	19.6	316332	345716	137363	224985	266322	225919	265133	222844	65284.4	185641	55262	43095.2	472745	156407	24.8	242996	67754.8	250383	135193
266400	377362	412301	232746	728374	207097	190375	545651	149553	142850	349862	567978	341016	674766	273420	415424	372843	393407	383311	626835	665438	16.4	317697	346312	139283	226970	260646	223200	264680	220564	65225.2	186504	56679.2	44087.2	472413	154944	21.6	244064	67930	250411	132821
267600	373038	399753	224900	700792	201537	187558	525734	139097	140548	335994	550220	332059	642052	266164	399542	359341	383045	376548	604618	650156	18.8	320519	347633	140954	227762	256328	219823	263881	217168	66644.4	187717	57684.4	45236	475023	153154	16.4	245764	67831.6	250687	132900
268800	367397	390140	223502	666807	200424	183173	510765	139488	137976	321075	535524	319260	606378	258234	381041	345502	371025	361472	576639	629964	22.8	325824	347075	144924	230789	252248	219861	266412	215213	67925.6	190122	60014	47217.6	477746	152160	25.2	251130	68552.4	250750	130628
270000	361057	375340	214186	638191	193774	179865	488792	131572	133065	307855	514017	308214	570993	250065	362056	331157	356771	354188	556400	612870	17.6	332376	348156	149059	233112	248481	220137	267556	213527	69465.6	193419	62854.4	48837.6	480470	150683	13.6	255455	68946.4	251766	130754
271200	352224	362933	210336	604952	192152	176843	473434	130114	129451	296622	492879	294799	537190	241822	343516	318427	341876	339024	529418	590406	18.4	338054	348718	152247	237023	244697	220982	268428	212727	71616.4	196416	66994.8	51369.6	485100	151398	26.8	262502	70374.8	252546	130304
272400	341898	346204	201952	573752	186243	171242	450152	123746	124829	284740	466681	280937	505918	232361	328023	307493	326165	332348	508980	571759	15.6	347243	350797	156359	241908	242844	221545	272238	212061	74668	200602	70414.4	53617.2	493530	151181	25.2	270732	71088.4	252709	130637
273600	330286	331731	198094	539362	182016	166733	434234	121136	121002	274273	442268	268015	475243	224183	313322	295713	309835	320352	485156	549402	16	356537	352776	160903	247256	240769	223828	276992	212249	78321.6	205794	75420.4	57189.2	500034	152398	16	282002	72913.2	254772	130956
274800	317235	316122	188788	507196	174807	161752	411451	115144	117271	261778	417313	254652	446670	215382	296528	283688	293818	312238	464908	527260	12.8	364354	355831	168324	253997	241162	226443	282588	216772	83062.4	211029	80184	60834.4	506865	152422	18.8	292270	74436.4	256616	131840
276000	305427	300097	183983	472445	168860	156906	394795	112336	114227	252564	394100	245097	423870	208006	280408	270697	277577	300556	442730	500964	19.6	372635	357540	175349	260838	242477	229450	289371	218038	88391.6	215973	86457.2	64676.4	516143	153842	22.4	306417	76522	258470	133315
277200	293044	286184	177347	443937	161052	153523	373749	106901	109979	241313	372029	233720	399278	200428	264004	258023	260724	289957	430796	475609	19.6	383988	362235	183372	269821	243536	233584	298595	219882	93796.4	222860	93324	68539.6	523394	154752	17.2	320269	79052.4	260580	134446
278400	279603	270835	170082	415140	155670	151062	358501	105344	107218	233931	353426	223196	378320	193685	250147	246280	246480	279832	412875	449596	23.2	395134	366876	193158	278321	245976	238196	307526	222399	100751	229679	100936	73896.8	533888	156613	19.2	335955	81620.4	263673	137072
279600	264885	258717	164290	387276	149576	147445	341220	100318	103523	223957	335004	210938	356533	186156	236157	235860	230518	270180	397554	422619	19.2	408182	371948	203455	287355	248333	245141	319975	225047	107917	237017	108571	78612.8	547610	158467	23.2	351923	84713.2	267434	139591
280800	251698	243167	156009	361508	143384	144327	324686	97204.8	99796	217107	319652	199301	337370	179331	223774	228701	217146	263087	383206	398809	18	423598	376758	214650	296066	253549	251711	330712	229900	115683	241789	116438	84012.4	562477	161471	24.4	368005	88761.2	271344	143738
282000	238319	232665	152131	337869	138876	139594	310542	93670.4	96562.4	209564	303978	188184	319504	172426	212693	221303	202242	253526	369799	374112	21.6	432434	383074	233054	307004	258293	259906	345511	234707	124468	249322	124615	89669.6	579485	164597	23.2	385490	92368.8	276785	148048
283200	225024	221796	145213	316090	132040	135188	294488	90930.8	93076.4	202930	287739	181199	303638	167322	203828	213395	190510	247544	360317	351844	24.4	444103	390171	244845	317671	265018	269348	359694	239159	133036	256714	131358	94530.4	593599	168197	23.2	400680	95884	281811	154005
284400	211920	212940	141280	296676	128057	129750	282304	87858	89638.8	196612	271489	172976	289710	161158	194115	205714	178228	238529	348307	330479	15.2	451867	396687	253406	328849	273521	279571	375759	245064	141774	263653	139688	99621.2	612241	172302	16.8	421254	100183	288581	159660
285600	201964	203708	134862	278791	121312	126513	268936	84982.4	86531.6	190509	257025	164345	277781	155433	185236	198610	167328	233669	339294	312065	20	463719	403740	261747	340057	284065	290630	391217	252310	149839	271548	146680	102820	626478	176077	25.2	434208	104478	294682	167717
286800	191020	195464	131039	261957	117327	122824	258845	82032	83995.6	185310	243360	156717	268094	150136	177858	192100	156474	227108	326832	294190	18	471595	411580	268366	351619	295411	302235	408088	260220	158458	281905	158025	107420	643514	181447	21.6	450943	108993	301539	175660
288000	181592	188616	125454	248447	110727	119505	247801	79394.8	80936.4	179186	229017	148640	257360	146214	171181	186139	147390	223433	318426	278195	20.4	487021	419800	277886	362830	308971	314932	423914	270491	166066	289141	163820	111170	658412	185223	32	461488	113171	310982	184042
289200	172372	182524	122400	235567	107131	115788	239514	77602.8	78739.6	175915	216456	141900	249226	142109	165824	181134	138485	217655	309042	264204	20.8	493148	426832	287332	374321	323203	327540	437185	280664	173909	294672	168944	115092	674355	190313	30.4	475304	117175	319030	192646
290400	163803	177244	118207	224558	101758	111831	230053	74800.4	76146	169816	204854	134022	241271	138184	160999	175689	131279	213943	302732	250807	18	500469	435477	294406	386750	338610	342213	453884	294394	179686	299589	171181	118631	691866	194009	24.8	484502	121296	326688	200725
291600	155946	171034	114886	214544	98490	108521	222939	73670	74288	166229	194712	127647	234444	135210	156431	170618	124154	210018	296329	238786	17.2	506529	441543	301415	395699	357416	354589	464574	306969	186474	305130	175383	122720	705321	199278	17.2	493848	125731	335520	209630
292800	148720	167777	112159	204970	94483.6	105792	216271	70925.6	71922.8	160393	187024	121544	226368	131234	151229	164214	117346	205116	290189	228813	32.4	513992	451154	310090	407365	377630	369990	478254	323903	190614	309036	178004	124791	720685	203078	21.6	500497	130094	341269	218424
294000	141699	163153	108675	197714	91040.4	103984	209557	70487.2	69798	157828	178655	117962	220343	128698	147134	159474	111741	201785	286932	221560	17.2	519910	457595	322518	417195	396756	382772	486919	340487	195250	313853	178949	127405	731854	207469	21.2	506685	133814	349414	227957
295200	136682	160787	106403	191558	88292.4	102688	204209	68794.4	67776	153135	171683	114080	215464	125143	143872	154636	106654	198000	280800	214054	15.2	522883	464506	333166	428296	417911	398746	499210	357310	198806	318092	178259	129152	741975	211805	30.8	511091	137707	356164	237588
296400	131468	157953	103803	185811	84547.2	101588	198082	67071.2	66755.6	149895	165421	110084	210226	123643	141760	151044	102670	195745	274711	208288	18.4	529970	470957	341000	437198	439981	410221	506612	374084	200585	319626	178852	131086	750225	215274	20.8	514152	141401	364014	247710
297600	126612	157085	102266	181325	83132.8	99624.8	194230	65286	64930.8	146583	159999	106606	206476	121179	139158	147078	98123.2	192430	267857	203086	14.8	529719	475608	347172	447415	460576	425324	514945	390911	202288	322763	179545	133498	756412	220613	26.4	517924	144986	370774	255985
298800	123106	153706	99410	177758	79904	97514.4	189590	66842.8	63323.6	142977	154330	102776	203069	120190	137743	143675	94183.2	190963	264322	198041	25.6	534349	480609	353159	455354	478510	435554	518181	404921	202360	324280	177630	134125	763112	224032	28.8	518247	147522	376828	262884
300000	119315	153088	98658.8	173654	78530.4	96024.8	186574	67245.6	61969.6	139717	149670	100247	201018	118774	136496	139322	90787.2	189168	259488	194278	22.4	532436	485982	355056	462697	494433	448193	524135	419418	203684	326978	175459	135466	769816	228105	19.2	520248	150562	380528	271778
301200	116588	152126	96353.6	172264	75911.2	94541.6	182126	67035.2	60896	136652	145654	98471.6	197940	118051	135128	136008	88016	189124	255828	191744	16	533639	490029	357925	468009	509625	455605	525543	430582	202837	329500	171221	135473	770716	229657	23.6	516632	152794	383417	280956
302400	113498	151205	96428	170071	74505.2	95046	180143	67141.6	60099.6	134184	141575	96718.8	196766	117164	133392	133563	85913.6	188808	252939	189908	19.6	530140	491254	358522	472532	521104	461632	528381	439467	202040	330504	172980	135894	771189	233075	16.8	516210	155487	387343	286137
303600	111164	151270	95550	168263	72796	96280.8	176949	68193.2	59029.6	131440	138559	94050.4	195018	116869	132769	131825	85030.8	187768	249836	188160	22.4	532792	495774	354914	477368	532445	468675	530846	446520	199895	330568	168720	135509	769548	233890	21.6	508189	156729	390016	292241
304800	109849	151141	95290.4	168444	71665.2	99170.4	175027	69355.6	58354.4	130136	136564	93157.6	194892	116614	132170	129562	84257.2	188034	248133	188410	20	527445	492755	349482	477716	542002	471551	530260	452091	198185	328377	167795	135550	770523	236487	25.2	504289	160021	394554	297144
306000	108236	152072	95715.2	168681	70405.2	101173	173602	71156.4	58062.4	129010	135771	93042.8	193274	117088	132248	127691	83870	188758	246324	187485	21.6	523981	494777	345970	479265	553384	475956	530254	456924	195943	326622	161297	133873	767716	236997	18.8	495857	159684	394321	299287
307200	106471	152345	96751.6	169753	69914	103197	173610	73790.4	58091.6	129316	136328	93512.8	192940	115876	133175	131053	85140.8	190226	245472	195354	27.2	519854	490775	339665	477724	559717	476364	527915	460456	193196	323714	160150	132268	765880	239248	19.6	490723	160509	396131	304275
308400	106094	154725	98110	170924	68884	104893	172951	76085.6	58148.8	129114	136763	94348.8	193544	117006	134909	135002	86745.6	192545	246638	188329	20.8	516101	491539	334530	477062	568945	479002	524857	465116	189986	320323	156076	130352	763299	240369	20.4	481669	160384	395075	307607
309600	105428	156448	100561	172504	69534.8	107668	173282	78248.8	58492.4	130576	138244	95251.6	195776	121256	137481	139462	89739.2	196222	249460	188558	22	511402	489490	328988	472677	572751	474336	521109	467027	187180	316202	153975	128974	760324	240438	18.8	473678	160305	394519	309357
310800	105764	160361	103410	174570	70277.6	111699	174239	80952.8	58735.2	133575	141024	98012.4	199340	124022	139690	145946	93800	199916	252863	191109	22	506894	490550	321958	472014	578554	476002	519333	471605	184298	311335	151128	127560	754328	239007	19.6	464443	159190	394143	307296
312000	106688	163276	107328	177934	71430.4	116920	175268	83574	59762.8	138178	145094	102954	204061	129303	143275	153303	98659.2	204990	259220	195718	21.6	500467	486473	314254	466501	582784	470508	510455	469586	179035	307622	146235	124924	746696	238166	19.6	455308	157904	393339	305756
313200	108807	169375	112872	182757	73730	124116	177908	86434.8	60464.8	143935	151700	107919	209851	135827	146351	161273	104559	209723	265984	200048	30.8	495424	485552	307772	463191	587357	470663	506301	471835	175257	305448	142406	122684	742191	237718	26.4	444522	156800	392541	302782
314400	111034	173511	117834	188158	75432.8	131434	180105	90230.4	62245.6	151384	160258	113082	216536	143829	151807	170982	112583	217790	276022	206193	24	490936	482247	300114	456205	588877	463865	496245	471393	169738	302011	139462	118934	735952	234964	20.8	433002	155713	390571	302077
315600	114325	179956	125884	196474	79270.4	136140	185198	94238.8	64580	161022	170259	120398	224747	151568	159592	185754	121962	225902	286655	213384	21.6	484610	480846	290176	450896	590953	462126	489413	472382	164503	296149	137401	117414	729541	233126	28.4	420870	154973	387680	299646
316800	119221	185654	133677	205540	82558	139171	190813	99318.4	67920	172839	183704	129309	236501	161196	169583	202668	133081	237081	301700	230366	24	479769	477957	282507	443960	589686	455978	481500	472007	158798	290680	132377	113904	723174	231124	15.2	407832	152586	385654	298548
318000	126247	193868	143014	217599	88557.6	143554	199403	104391	71432	187420	200876	139965	252603	171554	180169	222462	145178	245839	318398	233793	25.2	473951	473774	274473	438987	584687	451934	473028	470355	153807	286021	127485	111968	717843	230974	24.8	397490	150088	381606	293449
319200	134657	199734	152271	230721	94237.6	151506	208340	109867	75232.8	203240	218402	153244	271830	186259	191255	244953	157812	259533	338411	246152	28	471110	472824	267792	429069	580513	441956	464438	467682	147480	282810	121224	108636	711560	228090	16.4	385114	148713	379708	288496
320400	144625	208996	164457	248144	101053	160268	221288	115907	80688.8	221277	241156	168045	292608	201887	204906	270936	171221	271179	359728	262406	26	464753	467169	258694	422907	577566	435698	454394	466936	141976	276698	118781	106268	705276	227627	28.4	373471	147164	379669	283267
321600	155845	218038	175178	268024	107636	170670	233558	122926	86516.4	240560	266294	183164	317874	212797	218588	295750	186189	284542	384676	281015	30.4	463650	464818	250145	414538	571428	426171	446332	462305	136214	272257	113707	103042	697649	224138	29.6	360545	146135	384480	278279
322800	168750	229244	187627	291788	116719	179346	251541	131046	94032.4	262534	295858	200561	345600	226356	236696	323366	202242	297196	409587	302485	24	459374	459558	241284	409214	562805	417354	436562	456720	130920	267842	110016	100181	693462	223173	22.8	350690	143687	381655	273249
324000	185275	238441	199094	318892	124696	183041	266211	140594	101806	282912	325508	219560	376752	238346	256867	351275	218524	312355	437145	327205	22	455360	456686	233822	401856	554757	408576	427772	450043	125038	263011	105206	96614.4	689282	221175	22.8	339588	143401	378780	266676
325200	204081	250185	210139	351508	134805	185880	285720	148196	110516	306291	362457	239266	413058	251320	280332	381806	235975	324532	463070	352790	31.2	450882	451702	226786	394021	544356	399024	419252	443555	119902	258777	102054	94141.2	682114	218499	26.8	331234	141978	377030	260598
326400	224174	261479	220432	387589	142862	190205	303371	156641	119096	327244	402107	259750	452227	263502	304835	411446	254942	339534	490514	382231	26.4	448205	448894	220389	386594	535795	389153	410968	437509	114896	254320	97988.8	91212.4	672560	214592	20	321528	138918	376028	254463
327600	244762	272769	230783	427744	153736	196049	326011	166427	129306	349765	442487	281684	493374	277631	331422	440746	277180	352356	518104	412729	26.8	445109	445516	213004	379595	524458	381745	403689	428963	109976	251050	95111.6	88705.2	664362	212405	28	313514	136439	374862	248401
328800	268856	285794	241663	473192	162368	204221	341793	176170	140388	371052	481506	303671	535436	288466	358842	468034	295570	367120	545646	442680	24.8	442600	442678	207361	372768	514242	374004	397624	422265	105872	247617	91724.4	86365.2	657234	208751	16.4	305426	134300	372625	241396
330000	291215	298380	250259	519914	173347	210146	366579	183208	151664	390891	525128	327577	576715	300004	385854	494783	313849	375098	573069	472515	23.6	438302	439019	200674	365865	499563	362202	390407	412818	101966	244746	89281.6	84073.2	652044	206564	19.6	298995	131691	372325	234998
331200	315438	310410	257081	572968	182656	212357	384049	191503	162133	409486	567884	346684	616108	307902	410512	517399	330532	385290	600480	503047	25.6	436607	435793	195215	360662	508810	352785	385665	404620	98213.2	241534	86762.4	81414.4	646561	202498	25.2	290317	128923	370479	227662
332400	339227	322664	263388	628041	193307	212860	409568	199328	172805	425431	608172	367915	656221	317110	433446	538177	348242	393016	625572	532806	27.2	432979	432298	190502	354259	497626	340204	379694	393611	95062.4	238431	85171.2	79136	639133	198766	23.2	285738	126404	369352	223198
333600	365324	336360	269041	681598	204556	213960	427504	206724	182747	436845	647912	386286	693272	324808	454669	554016	363871	399676	646348	561061	22.4	431037	430131	185614	349325	486328	330899	376239	383299	91708	237612	82991.6	77162.4	634307	196579	30	279759	124357	368128	216167
334800	390282	348656	270438	737064	214362	216374	448028	213525	192297	447386	688716	405277	726614	333273	476393	566047	381138	403564	668094	587924	29.6	427252	427266	181485	344331	474500	320634	371430	371849	88724.4	236053	80867.2	75883.6	629706	194836	24	275854	122105	366580	212065
336000	416200	361481	273356	791650	225135	218491	465785	219580	200486	455627	724416	420553	754100	340050	491128	576350	393193	406212	680302	612280	28	425831	424252	177672	340356	462213	313428	368014	364991	86532	234794	79213.6	73936	626629	192534	23.2	270375	119436	365796	205966
337200	437269	378616	274885	843352	231836	219120	481250	222004	207562	463232	755196	437286	781199	344132	505153	586195	406182	409447	692936	634883	30.4	423667	422284	175148	335529	448523	304743	364740	354378	84755.2	234175	78025.6	72666.8	622452	189906	20	267208	117084	365668	201247
338400	460395	393262	276391	890482	240868	217938	497538	225203	213268	465851	778466	448298	800110	346944	517385	588875	415096	409034	700326	653869	34.4	421207	420538	173660	333606	436488	298987	363302	347353	82833.2	234355	76540.4	72223.2	620260	186968	24.4	263956	115437	365366	195496
339600	478660	404043	274564	933004	246994	217817	509158	227408	219308	472719	796159	462209	813191	353571	526161	589659	427246	408350	709137	671009	28	418587	418412	171593	330766	424884	289877	359626	339274	81491.2	233658	75740.4	72292.4	613231	184270	22.4	262308	113439	365326	191276
340800	495761	413784	275764	960522	252629	216574	519018	229006	221867	468870	808162	470517	818268	355276	532934	583579	433569	405108	709621	683646	32.8	417061	416233	171240	329494	415968	284759	359265	334750	80173.2	233782	75079.6	72738.8	609352	182440	28.4	259428	111951	366286	185656
342000	510451	421402	273625	982119	255904	217986	522888	229560	223996	467376	816131	479794	819342	355802	537976	576973	442233	404566	710594	693350	24	415413	414732	170138	328010	406340	279288	356791	328040	79314.8	233268	75618.8	73473.2	606016	180447	24	257600	110889	366539	182514
343200	521586	427818	271593	994582	260250	216538	528406	228820	225253	463707	818403	482045	814618	353944	533013	565575	445548	399423	706928	698421	33.6	414701	415054	170457	328244	397960	275936	356116	323726	78802.8	234670	75460.8	74731.6	602051	179067	30	256608	108972	367007	177763
344400	529938	431837	267760	994480	260087	215229	524993	226361	225251	458013	816106	486304	805924	355121	526065	554633	449313	397003	707193	704687	32	414096	414595	171378	330177	389622	271067	355146	316975	78713.2	236594	75484	76568	598396	177393	23.2	255522	108028	367855	174521
345600	537498	434972	266252	989468	264348	211418	526649	222962	226056	449584	813484	481589	789664	356596	511137	540189	446419	388445	698749	706182	28.4	414399	414366	171829	332029	380799	270041	354335	312386	79227.2	238592	76264	78418.8	596196	177072	14.8	255406	106933	369067	170660
346800	539778	424204	256689	977532	261978	208869	516386	218468	223965	437839	804623	477376	771353	351111	497339	526771	444426	384354	694916	707424	28.4	416809	413958	173391	334215	373876	266924	353900	308633	80116.8	240967	76869.2	80400	593595	176898	26.8	256961	106342	369205	168392
348000	539903	429330	250633	959707	262758	210274	512607	214067	220596	426071	797323	468720	748696	345878	479845	510738	438170	375525	682059	702537	30	418658	413692	174743	336932	368118	264745	352850	305514	80796	243844	78610.4	83063.2	592434	175854	25.2	259734	106006	368602	165920
349200	538149	425188	246394	934958	257772	209444	500686	207568	218391	413006	781989	461025	725066	340569	463742	494848	434575	369900	672332	697033	29.6	422394	413217	177162	339831	361781	263162	353191	301596	82424.4	245998	81044.4	85401.6	589677	175409	26.8	262314	106097	369400	163950
350400	532077	421248	242111	901886	256436	206906	493711	200256	214850	403838	770337	448333	700858	334956	448370	477270	426386	359392	658411	689484	34.8	424354	412771	179322	345260	352578	262480	353592	299352	84951.6	249844	84243.2	89196	589541	175940	26	266767	106349	371516	162182
351600	524604	417704	236288	864256	251334	204922	481776	193681	209895	389238	749378	433777	675485	328699	432633	460638	420350	354244	645020	680900	29.6	430555	412461	184321	349913	345336	261395	354284	297830	87554.8	254337	86662.4	92008.8	587920	176273	26.8	271494	106476	372719	160935
352800	512093	410990	231372	823469	247820	201913	474903	185464	206050	377804	733643	416758	650141	321969	417499	442429	410260	343674	630436	668252	33.6	432390	411424	189076	356729	340884	261714	355365	294654	91204	259909	90600.8	95436.8	587878	176949	22.4	279206	106880	373938	159678
354000	498685	402493	225626	779734	241439	200048	461123	177167	198899	360774	708945	399438	624038	315797	400197	425763	398548	337165	614834	657483	23.6	438334	413032	195846	365032	335846	263641	358846	293693	95313.2	266018	93530	98951.6	587892	177171	24.8	286572	108001	375995	158162
355200	484404	393106	220294	736513	237483	196391	453448	168646	192328	348972	689267	383404	601000	307584	381393	407678	384408	328972	598481	641312	28	441181	413514	202876	372328	333210	265086	361795	292819	100594	272654	98451.2	103129	590972	178066	24.8	295267	108769	378068	157502
356400	470069	383500	216294	694711	229570	193631	440680	161948	185253	333820	663969	366220	575564	297818	363231	391127	371901	321462	582684	623888	28	447967	414409	211423	381650	331082	267660	364885	290880	105252	279423	102833	106594	595252	178485	26.4	305455	110558	379562	157432
357600	450997	372210	209968	654940	223986	190544	429149	154027	179413	323090	643751	351132	555000	288693	345610	376524	357747	312399	564233	604857	29.2	452930	415278	222944	390733	328641	269344	369145	289714	111855	286096	107914	110421	599091	179993	23.6	316728	112272	381892	158274
358800	433622	362390	205440	617607	215876	187988	416184	146524	172665	309034	619210	331667	535060	277206	326495	360439	342767	305428	547997	583941	30.4	459219	416290	233744	400242	326606	273370	374794	289244	118380	295385	113567	115058	604743	180667	24.4	327658	114504	384711	159870
360000	414589	350483	199129	581309	208910	185219	405174	139117	166509	299618	596409	315724	518846	268580	310584	345074	328140	297434	529742	563708	30.4	463306	418219	246331	410124	325139	278032	381464	289344	126819	304265	120108	119434	616995	182012	22.4	341201	117699	388239	161748
361200	397326	339810	193924	547368	201781	182060	393837	132186	159993	286582	570467	297975	500040	258110	292882	332246	313222	288844	513047	540080	31.6	469793	420324	260581	421786	324597	282913	389283	290410	134718	314298	127116	123983	626510	183646	21.2	352988	120144	391761	162884
362400	376926	327266	188116	512818	194635	179242	383875	125341	155096	275969	539898	283431	483728	249470	277623	318012	298808	281740	495984	519715	37.2	474042	423073	278368	432985	323999	286752	395243	290728	143532	322169	133898	127944	635374	184795	29.6	365008	123600	395421	164780
363600	358063	318028	182912	481449	188425	175541	373707	118867	149505	264813	508731	267786	466558	237483	261228	306068	282434	275909	481370	495295	34	478929	426654	297458	443800	325193	291600	406137	292192	152392	334198	140617	131892	647878	185683	25.6	375274	127395	399251	168169
364800	339825	305217	176536	452517	180196	171338	363966	112976	144403	255846	480278	253628	453230	230308	248796	295424	268863	270676	467132	475317	27.6	481256	431006	316856	456579	327922	297232	414507	293164	161737	343912	146219	135629	654782	188380	26.4	386996	131506	403932	173904
366000	322912	293959	171730	427459	174177	166572	354986	107290	139249	245374	449326	237917	438502	221406	236134	284704	254250	263214	452629	451906	36	484781	435077	336636	466931	329713	304291	427376	296816	170278	356866	151466	139705	664792	191191	29.6	396938	135940	410075	178384
367200	305651	283495	165525	400952	166062	162747	346982	102041	135154	236862	421284	224983	425334	213354	226056	273538	241690	257780	442071	433115	28	486821	439032	355114	477202	332220	309726	436024	301249	177729	366993	157377	143467	671409	193325	25.6	407344	140876	416453	185023
368400	289514	273792	160799	378105	160215	159596	341170	97403.2	130767	227058	393236	212182	410605	206442	214005	263044	227989	251234	435218	412922	33.2	489697	442877	373600	488022	335662	318798	447405	305697	185109	375611	163119	147445	682502	195852	22.4	415758	146176	422892	191758
369600	273550	264475	155320	357618	153565	156458	333726	92662.4	126753	219388	367852	201638	399085	199924	204602	254344	217000	244506	424636	396219	37.6	493756	447093	391253	497052	341965	326465	456249	311866	193272	380780	167888	150612	691751	198095	27.6	424464	150923	427442	199754
370800	258742	257352	149623	341068	148500	152740	328180	89240	123229	212110	347533	190126	387574	193902	194213	245656	204718	236402	414750	378486	22.4	495234	449824	406332	506861	347812	333987	468319	317406	200117	389226	173301	154416	701548	200617	27.6	431481	156521	434503	207140
372000	244362	248953	145576	326381	141402	148726	320420	85266	118882	205763	329063	180234	377090	187826	185868	236757	194648	231540	404737	363505	34	496085	455069	421947	516476	355201	341952	475272	324260	205180	395907	175344	156797	708083	202368	26.4	437582	162488	440671	216226
373200	231238	241818	140742	313068	136909	144618	314346	82426.4	115481	199170	311355	170786	368874	181307	176895	228020	184599	225291	393698	347455	37.2	495189	457773	435455	527076	362092	350725	486199	331721	209662	400195	181425	160480	716890	204184	28.4	443690	168518	447867	226865
374400	219221	234562	137520	298476	130592	140356	308748	79778.8	111364	193118	293250	161508	359818	176466	170716	219609	176649	221439	385436	336576	36.4	497273	465170	448425	537538	371663	359887	493941	339917	214200	402926	182400	163355	723676	205684	26.8	445469	173751	451965	238858
375600	208472	229251	133127	284597	126841	137585	304572	77589.2	108212	187880	278724	153759	352701	172131	165092	211373	168228	215571	375864	324872	33.2	494975	467626	456761	544968	379303	369106	502400	349153	219943	407055	186315	166342	731143	207881	24.8	450591	179337	458313	250612
376800	198124	224873	130453	272323	121057	135122	299061	75218.4	104290	182961	264686	147772	345475	167054	161437	205410	161752	212691	368010	316790	30	495501	471582	469216	551518	390549	377160	508481	358695	222155	410831	186793	168433	734570	209625	17.6	451029	184578	461177	263180
378000	188700	220742	127732	261007	117563	132271	295600	73869.2	102213	179610	251980	141260	340111	164065	157791	199646	155816	208127	360840	309409	37.6	503312	475166	478120	557859	401104	385378	514339	368788	224838	415226	190608	170662	741041	211483	27.2	453556	189588	466132	273802
379200	181613	216843	125050	254157	112520	130362	292810	73481.6	98287.2	174202	240280	134780	334099	160148	153848	194840	149366	205501	354561	302351	34.4	503782	478014	483887	564405	411562	392886	517944	378167	226023	417836	189200	171457	744103	213157	20.4	452569	194328	468890	284000
380400	173235	214314	123353	247579	109963	128323	290656	72866.4	96723.6	170744	228783	129742	329896	157509	151861	190355	143585	201847	349078	295852	34	506890	478563	486434	568942	419840	400162	523338	385664	226124	419546	191518	174172	747214	215855	17.6	452684	198440	473737	291342
381600	167052	212649	121887	243352	106132	127409	286879	71712	93557.2	167302	218652	126107	325357	154929	150372	185948	138872	199534	343493	291075	36	498599	480962	490259	573846	429774	407445	526609	395768	226120	420946	190551	174472	749700	215747	25.6	448993	201665	477264	295834
382800	163038	210908	120326	240324	103716	127968	286376	71655.6	92331.2	165475	211167	122607	323891	153727	150560	182165	135042	198241	338486	287205	37.2	483859	480886	493142	577432	438022	415307	528128	405351	225971	422438	191009	176104	752144	217112	19.6	453966	205915	481737	301585
384000	158580	210786	119718	237116	101420	128151	285473	72228.4	90189.6	163571	205160	119044	320686	153394	151190	180207	131575	197160	334183	283289	40.4	473232	481893	493022	580741	445663	425186	530905	416925	226760	422745	188447	176575	753748	217276	24.4	447009	210421	484659	310078
385200	155141	210301	118846	235773	99970.4	128845	285546	73320	88907.6	164134	199538	117499	319986	153519	152607	178810	129309	196096	332376	281833	34.4	463751	480317	492664	581923	455231	429017	529503	425861	225904	422505	188972	176574	754095	217300	21.2	443906	213462	487437	316278
386400	152471	212176	119952	235444	99144.4	128938	286911	74842.8	87220	164322	194574	116283	318894	153980	153945	178713	127586	196245	330258	280557	38	461790	481253	488292	583480	464336	438046	530853	435630	224973	421623	187184	175712	752838	217224	22.8	437618	215050	487496	322530
387600	150306	213937	120938	235473	98591.6	129610	288119	76846.8	86596.4	166887	192109	115126	318534	155857	156132	180012	126499	197422	330458	280740	34	457563	480138	485836	579755	472704	439992	529250	443217	221960	419379	185750	174956	749400	218771	28	433361	216822	490365	330131
388800	149043	217938	123339	236990	98694.8	130723	289249	80055.2	85632.8	169962	191560	115022	318094	157865	159068	182492	126088	198641	330886	280830	34	453587	480438	484369	578414	483963	445452	528858	451914	219934	416674	183592	173371	746726	218698	17.2	426470	217715	492257	333399
390000	149835	221906	125290	237800	98532.8	133017	291194	83471.6	85180	174718	193567	116942	320842	162630	164786	186723	125456	201638	333700	282611	42	450176	476860	480475	574308	492675	441655	524221	456047	217462	411519	181127	170461	742260	218259	28.8	419231	219087	493022	337699
391200	150498	226832	129113	240653	99925.2	135564	294982	88109.6	84946.4	180915	197315	119982	322719	166791	168682	191592	127832	204804	336412	286352	35.2	448231	473712	475250	571292	502370	444590	524436	461487	213461	406210	178670	168706	738072	218047	22.8	411688	218930	493837	337974
392400	153144	230895	133456	244357	100865	139998	299177	93612	85288.8	190192	202967	124514	325836	173353	174452	198788	131249	210164	341074	292056	45.2	442642	472597	471092	565772	509042	440789	517944	464931	208771	401133	175897	166672	729498	217526	26.8	402819	219696	493547	340144
393600	156310	238052	139247	250320	103612	144128	306674	99627.2	86236	200286	210614	129610	330388	180307	180296	206817	134283	215972	347431	298196	36.8	440264	469300	461770	560963	518422	440943	515288	469412	203670	395970	172497	164489	724640	216495	26.4	392579	217873	492897	341474
394800	161588	244624	145357	255871	106800	149507	312235	107139	87492.8	214268	220660	137207	341167	187254	188046	218471	139280	224420	355370	306489	38	437625	467393	451430	554441	523204	436874	507760	472362	199273	389134	168922	161684	717427	214822	19.6	382845	218901	490832	343546
396000	167654	251998	152498	262719	111317	154296	320860	114169	89293.2	229452	232259	145580	346466	196382	195850	232129	145051	233222	363757	315524	35.6	436403	464645	439850	548271	529113	437670	506088	475560	194832	383020	165870	158810	711022	213919	24	372444	216227	490218	343070
397200	175248	259719	158542	271648	116330	158928	329682	122872	92079.2	246794	247396	157243	354464	207276	206861	247712	153105	245388	376476	327925	40	434582	463188	428389	542824	536397	433030	497884	476357	189291	378690	162288	155195	702077	212752	23.6	361851	215273	489136	342903
398400	185430	270495	169358	283927	122916	161422	338080	132793	95057.6	268549	265064	170775	364131	219659	217905	264915	161031	256184	389920	340729	32.4	432757	459796	415342	536241	543765	431825	492780	477910	183027	373240	159653	152261	696686	212831	23.6	352322	212262	486568	339573
399600	196178	279431	177786	297904	129319	165810	347663	142540	98627.6	291118	285187	186797	376611	232234	230640	283358	171158	271364	407173	356432	37.6	429851	457611	404132	529417	545924	425976	484001	475750	177021	365910	154994	148206	685213	210846	25.2	342484	209028	482837	338266
400800	211198	291778	189891	312684	137914	169504	359644	151149	103704	316567	308271	204672	388140	245312	243793	303842	183012	284372	425392	370728	44.8	427606	453986	392752	523046	546095	422551	479185	477039	170558	359487	151298	144564	676999	209770	26	334745	205218	482833	336186
402000	226346	301656	199907	329310	146005	174488	370381	163106	108840	344264	334805	225267	401784	258619	257925	327372	194456	301993	445387	389212	36.8	424887	451897	382262	516251	548520	415252	471725	475346	165063	354894	146627	142102	667605	206926	25.6	325732	201700	479775	335868
403200	244764	315107	213471	347578	156183	178908	383202	175951	116032	375723	363526	246388	415972	272480	274272	351825	206517	316184	466383	407159	30.8	422219	444553	370151	509270	551829	410788	467815	475343	158822	349449	143544	139610	661314	206560	32.8	316900	197518	478472	330395
404400	266260	326372	226411	368194	165754	184468	394230	187106	122803	403932	393276	270520	433925	287012	291849	378800	219703	333445	490214	430943	36	421452	441734	361089	502888	551706	401946	459588	473076	153068	344664	139878	136198	651524	204403	27.6	307802	193138	475836	324892
405600	289716	340537	239696	393777	177505	188433	408832	197863	131562	428872	424706	293908	453926	299129	308562	406589	233900	348170	514560	452314	37.2	418161	438323	349713	497976	550160	397739	453191	472646	147208	341010	137064	133940	644369	203607	28	300949	189447	473102	316338
406800	315749	352304	251790	424513	188006	194037	419040	207793	140208	452226	455208	318886	475075	310440	327809	434432	249634	367164	543033	478242	37.6	415991	436369	339607	491157	544965	388816	445652	468255	142829	335730	133228	131130	634060	201416	18.8	294152	185252	470535	309661
408000	344119	368216	264696	457818	200103	198566	433918	217157	150573	473626	488952	344050	498405	317418	345763	461753	261688	379600	568692	503947	38.8	414543	432336	327810	485371	543399	385680	439732	466538	136970	330486	130793	128708	627077	200422	21.6	287433	181294	469157	301137
409200	375859	380300	277548	496832	208730	203436	444524	225746	160335	498530	522148	373777	520781	324831	364623	493050	278660	396078	596790	530245	40.8	411203	429881	317675	480303	543868	377363	433188	461670	132221	326672	127085	125268	616191	197402	21.6	279649	177051	466606	294524
410400	407604	396824	290217	539039	221352	206715	455374	232218	171028	514210	561758	400583	547997	335802	382878	518002	293571	406158	623220	555744	31.6	408614	426921	306624	475242	543061	372694	427628	458638	127416	322162	124743	122438	610392	196065	24	274829	172962	466747	286156
411600	440469	409994	300781	584029	230319	209415	463032	240047	181902	524217	592092	424931	573319	344318	401233	546653	312371	420605	649783	582302	36	406708	424067	296695	469375	539833	364630	420938	453096	123378	318528	121673	120170	602608	193292	22.8	270185	168971	464412	279164
412800	472337	423605	310780	635258	243027	209247	474932	246548	192689	539744	630428	449950	600112	350570	418061	568744	332394	427932	673446	606358	36.8	404592	421270	286982	464297	537054	358026	416421	447008	119556	315108	118748	118630	594755	192439	22.8	265932	164674	463802	272042
414000	508710	437490	319086	688766	252756	211490	482294	252551	202299	546329	662951	474564	625493	354466	433201	591411	352676	437722	698664	629740	40.8	402069	420040	279030	460873	532485	351032	414347	441897	115886	313214	116213	116761	587572	190459	24.4	261906	159886	462310	265044
415200	542544	448670	326340	743872	265089	213075	492024	257683	212388	553166	696209	496398	652259	357784	443915	608568	370566	440324	718308	648310	30	400574	417312	271408	456512	528543	343175	412190	435864	112438	311824	113918	115085	581994	190140	22	258009	156237	462735	259258
416400	578977	461419	329857	800932	273000	215422	496888	263976	222303	550636	722194	513530	673685	361681	453250	623850	388233	444807	740932	669970	34.4	397296	415241	267240	453671	523936	335726	410553	429552	109260	309263	111509	113735	574188	189243	26.8	255156	152607	460567	250482
417600	612380	471755	332688	856874	282286	215190	505832	269215	232137	555396	750004	531303	697466	368093	458781	636704	405440	444706	757333	683883	32.4	395310	412370	261564	450274	517724	328451	406412	423843	106506	307182	109941	112964	567180	187736	27.6	252619	148894	460253	243850
418800	646298	483172	334239	914377	287816	217021	509048	275485	240748	548661	775336	543384	713850	373376	466673	644033	417773	446044	772682	700302	36.4	392823	411610	258149	447602	511204	321816	404807	416382	104521	308086	107908	112484	561278	185999	23.2	249827	145957	459190	236752
420000	670638	492284	336330	967136	295454	218020	517202	279276	249385	547500	810948	555541	731732	380631	472597	651288	430312	443478	786542	707460	32.4	391412	407230	253947	446615	504937	314002	401392	409557	101610	306031	106567	111599	556048	184526	30	248529	142840	458734	231545
421200	694789	501787	335424	1020740	300345	220176	517346	283400	254940	538177	828680	561863	743530	382416	476358	651164	444900	442400	797610	716811	28	390836	407436	251236	445866	501050	308962	398244	404771	100335	305780	105591	112177	549880	183292	30.8	246419	139831	456339	224475
422400	712214	507412	335808	1061590	307300	221288	523600	285717	262404	531148	843956	568660	753018	384140	476005	650790	454725	439364	806058	722690	38	389597	404758	247170	445201	493963	300651	397571	398213	99201.6	304625	104889	113144	543259	182579	30.8	246950	136925	457141	220018
423600	730433	515861	334425	1098970	311210	220290	522618	288872	266788	516385	854674	569019	756140	384306	476619	646878	465296	435890	812438	730611	34.8	388173	403796	245547	446403	489429	295205	396355	391560	97660	306716	104160	113424	537702	182074	27.6	246072	134359	456216	213058
424800	740334	520602	329129	1123910	315034	218119	524649	289515	272481	507824	864164	568539	761696	388088	471927	639710	472303	430179	817311	736746	36.8	386448	401718	243730	447796	482118	287835	395680	383924	97290	306861	103812	114826	533113	181528	29.2	246691	132564	455361	208990
426000	750123	526914	323420	1144740	316787	216066	523474	291220	273842	493949	868680	560170	761620	389172	466401	629065	473921	423928	819853	739224	37.6	387500	401690	243209	450136	476474	283662	394656	377910	97643.2	307673	103249	115684	527998	180217	15.6	247148	130877	455263	204078
427200	751895	527182	317267	1156140	319200	214926	522338	290140	276831	481677	873251	562171	760712	388804	462576	617121	476870	418258	821075	744120	36.8	388955	401070	244059	451832	469773	278234	392941	371917	97962	309759	103353	117428	522394	179937	22.4	248644	129660	455732	200498
428400	750788	531052	312118	1158530	319742	215757	519053	290350	277439	466768	873806	555846	753931	386193	455070	603760	477363	410601	818061	742719	28.4	389472	400217	244476	455511	465664	276649	392489	367800	98887.2	312530	104744	119546	519149	180054	22.8	251549	128401	455902	196716
429600	744276	531820	306290	1151810	316936	216806	514307	288278	278284	453815	871036	549471	749861	387878	451046	589954	475865	404793	818054	746687	33.6	391349	399764	247371	457987	462898	273582	392458	362236	99786	314672	106309	121431	513263	180734	23.2	255053	127144	455182	195177
430800	735460	532431	301430	1136640	316065	215234	510807	287680	277109	437345	862621	537002	736900	384754	440969	572226	471199	396447	808170	744502	37.6	391832	398014	249714	463368	459487	271809	392732	355896	102180	318631	107058	123866	511063	180897	28.4	259306	126687	456365	191814
432000	721530	531905	295924	1115660	313711	212547	501695	283653	277208	423759	850318	527774	728691	382320	436648	556840	469914	391890	800302	746514	34.8	394500	398653	254586	467096	452546	268818	393719	348964	104336	323117	109215	126908	507658	181246	22.8	264329	126346	455771	189710
433200	705500	531834	292210	1091310	311552	210155	497991	278042	274899	408502	837660	510688	715940	376810	423864	537977	462384	382460	788026	742366	32.4	395540	398710	259298	473682	447941	267275	393748	343940	107984	328019	111374	130070	506014	181294	28.4	270481	127003	457741	187678
434400	687819	528909	285841	1059320	306600	210106	491068	270126	272329	393481	823070	494680	704338	371242	416099	521225	459533	376513	779732	742782	34.4	398872	399415	265815	478312	444084	266301	393810	338878	111651	333267	112904	134128	503021	181872	24.4	276725	127042	459239	186280
435600	665860	526755	280626	1027250	304370	209323	485350	262648	269422	379696	805721	476467	691285	364751	405839	501637	449341	366640	763424	736660	40	400654	399884	272941	487159	441944	266567	395542	333326	115562	339100	116724	138534	503704	182489	30	285511	127557	460526	184945
436800	648647	521931	273216	989550	299571	208569	475954	255107	263449	365028	782374	461600	677328	357900	395039	483758	443532	360506	752435	733084	32	403672	400971	280529	494506	437764	265915	424389	329193	120680	345078	119431	142824	503032	182939	25.2	294218	128834	461752	184758
438000	625911	516518	265545	950895	295486	206270	469852	245405	260218	351949	761852	445040	663616	350112	382996	463386	432128	350774	735604	721418	36	404981	402916	289132	502582	433728	267051	435568	325388	126664	352676	124655	147437	504232	183190	25.6	303842	129764	463119	183757
439200	603822	509198	259072	912837	288299	203194	460282	236347	255922	336622	738958	429620	649687	341230	371806	446156	422898	343859	725299	712728	32.8	407418	404150	300460	511025	430180	267603	436874	322348	133456	360915	128729	151373	504462	182883	26.8	312774	131314	463328	183996
440400	577544	501711	254578	874866	282479	200128	453268	228172	252054	323772	717494	413512	634515	331800	356798	427287	410207	334948	709225	698098	34	408298	403694	310869	520776	426410	268870	440419	319071	140832	367395	134659	157382	506067	183691	27.2	324100	133458	465290	185110
441600	551912	493079	249022	836352	274028	197868	443510	218395	245069	310758	691888	395358	620176	321558	344498	411642	401101	328711	696123	688319	27.6	409208	404417	324261	531102	423904	269060	443282	316586	147654	374628	139941	162752	506174	183352	24	332693	135522	466727	186057
442800	528768	483864	243305	801158	266867	196368	434116	209313	238750	300576	664274	378676	605058	312759	331954	395500	388781	319318	677403	672024	29.2	409698	403645	336730	539767	421642	271806	446986	314192	155389	383736	146317	170111	509398	183853	24.8	343756	138158	470570	188271
444000	504869	475090	236419	769518	256950	195835	423823	199706	232010	289868	635820	361653	588848	303186	322050	379568	378268	311911	663714	659111	29.2	412454	405048	352150	550568	419181	274236	449456	311957	163067	392599	152796	175128	511020	183991	25.6	352727	141469	473687	190686
445200	482632	466281	232326	733869	250113	194512	417338	189828	226593	279989	609514	344585	574035	294523	310618	364061	364201	303295	645447	641611	28	411958	405873	365893	559200	415761	275958	452724	310257	172452	402527	160828	180784	513054	185587	21.2	363885	144726	476377	193166
446400	460854	455542	227978	700911	241774	192894	407521	181256	219545	270590	582279	327566	556658	286336	300080	348909	353521	296574	631508	626960	32.8	413222	406979	378712	568861	416575	278987	454494	310032	181176	411550	167328	185582	515276	184720	19.2	372976	148314	478865	196373
447600	439397	444532	221581	668832	233871	191173	400061	172541	213126	263857	557726	312944	541299	279499	287739	335650	339114	288928	615976	609671	39.2	412328	406949	391645	578112	415482	282542	457364	309018	189718	418608	174580	189696	516811	184769	28.8	381846	153203	480781	200148
448800	419316	435063	216579	640047	226496	188816	391917	164494	205390	254380	531295	298067	523932	270312	276599	322698	327286	283737	601103	591799	32.8	413864	410382	407098	588558	415881	286995	459737	310527	197472	427060	180299	195636	519657	184813	22.4	389599	157449	484895	204301
450000	399037	424712	210502	614106	218910	185696	383464	157292	199281	247185	506604	284238	509526	260119	265822	311158	315045	276162	585770	574734	28.8	412740	411246	422096	595662	414304	290842	463280	311740	205220	434123	186340	203025	520364	185993	20.4	397268	162878	488428	208848
451200	380601	415768	206188	589968	211576	182118	376040	150646	192546	238798	483310	268699	494271	251340	254592	299620	301863	269394	571541	558506	34.8	413751	414377	438869	605093	413588	295397	466602	312763	212319	440438	190636	206800	522824	186571	20	403400	167968	490613	214261
452400	363017	405262	200001	566729	203560	180002	370190	144234	187165	231908	461497	256471	481968	243368	243962	287746	288853	263021	558125	542842	40.8	412463	414750	454554	612030	411740	299153	469570	313769	219996	447108	195915	209952	523547	186850	26	409918	174056	493594	220075
453600	346056	395448	195142	546826	198132	176859	363042	138272	180852	225372	440420	243718	466537	235050	235350	277852	276724	258076	545552	526265	32	412447	414840	473067	620446	413488	303618	474386	317833	225744	455066	200198	212731	525105	186865	16.4	415816	179958	495414	226433
454800	328665	385641	188724	526766	189684	174494	355970	133090	174404	220191	419939	233643	453606	228368	228645	273810	264296	253309	531970	509020	25.6	410794	415830	488764	626704	412682	307914	477508	319793	232198	460710	204132	215678	526168	186904	28.4	420235	186423	497879	233749
456000	314571	378122	184451	508412	183082	172524	349870	129520	169429	213778	399706	225678	439176	222334	221637	265036	252122	247448	519129	495443	34	410902	417849	504236	634191	412951	313570	482100	325976	237652	467626	207985	219036	527680	187149	15.6	423480	191819	498001	240142
457200	299382	371178	179104	490799	175644	171402	345507	124534	162847	209038	380540	217582	427154	216047	217320	257420	243844	243454	507671	480701	26.8	410912	417600	517791	637726	415516	318025	482942	330422	241874	471975	210506	221821	527539	187347	29.2	426854	199502	501521	248601
458400	286917	366876	174413	474061	170729	168392	340644	121892	157574	205194	364897	207577	414676	211191	211208	245636	233375	237580	495350	466555	27.6	409680	417406	528774	642261	418106	324120	487206	336668	245130	478725	213463	224291	528624	188002	26.8	430422	203270	503709	255598
459600	275456	358571	169318	460179	164058	165508	335051	118771	152588	201142	350367	199528	403032	206354	206064	239762	223973	234299	487082	455654	31.6	409461	419329	539060	644286	419676	329048	489666	341252	247457	482051	215404	225235	527883	187428	25.6	431872	208488	503031	263986
460800	264842	352693	165312	449122	159619	162722	333560	116696	147977	198119	338115	191783	393266	202508	202108	234591	213205	229338	477710	444117	30	407935	419592	544462	647899	420554	335306	491924	347933	250161	487032	218608	227076	528398	187436	26	431259	212515	503266	271746
462000	254083	346608	163100	438805	154941	160760	328624	115069	143206	196149	323709	186929	383570	199146	199653	231157	205444	227215	470245	434871	31.2	407877	420378	555086	649281	423360	340946	494409	354998	250886	490374	219383	226717	527292	187453	22	431202	215767	502326	279995
463200	245054	342208	161165	428969	151488	159055	327698	113944	140121	195070	313475	182854	375884	196146	197470	228724	197367	224645	461694	424031	26.4	406231	419965	561261	652140	425506	347119	496801	362182	253312	493158	221223	228954	527352	186980	24	430360	218859	503360	287436
464400	238820	338608	158820	418666	147177	158000	325273	113642	135225	194696	302000	178173	368774	194421	196386	226792	191228	222559	457383	418001	28.4	406796	419704	566035	653056	429275	351355	498706	369958	252737	494363	222230	229786	525900	186868	26.8	426568	222602	502730	295224
465600	232079	337884	156967	410136	144710	157043	326988	114253	129699	195069	294000	174519	362777	192547	194252	223905	184947	220146	451601	408487	25.2	405840	419678	565998	652735	432116	356322	500785	378912	253294	496752	223068	231556	525409	186616	25.6	423724	225370	500738	303003
466800	226588	337186	156402	403440	141910	156771	325017	114974	126354	196442	284601	172058	357870	192454	193713	224042	180859	220050	448679	403490	36	406362	419777	572579	651832	436256	362592	501636	388222	251776	496517	222724	229752	522103	185348	22.8	419771	227882	498943	311266
468000	222875	337378	157538	398851	140454	155657	326172	117666	123328	199291	278894	170016	354091	193278	194772	223893	175906	219662	444531	396527	27.6	405143	418927	570001	652036	441537	369005	502407	397518	250429	495352	222096	228554	519916	185176	30	416760	230453	497616	317538
469200	220402	338231	158878	395413	138969	155887	327168	120499	122461	204555	274652	169187	350465	192855	196954	225326	173798	220251	441874	392904	31.6	404910	419885	571938	648242	446828	374730	503492	407448	248661	493143	220060	225279	517396	184103	29.6	411328	231949	494326	323892
470400	217296	340254	163831	392556	139326	155466	328999	124156	121142	212549	272188	169645	348887	194382	200175	228907	171389	222095	438428	389012	40	404007	418036	567673	645408	452317	378696	503688	415696	246748	490667	219662	224478	516005	183963	23.2	407611	232903	491178	330240
471600	216454	343401	167945	392203	139672	156478	330535	128385	120601	220754	272732	170862	347868	197002	203611	232265	169892	225410	438930	386018	32.4	404756	418018	562993	643710	459128	383357	502044	423727	243684	489847	217532	220808	510951	182847	24.8	401156	231498	488846	334862
472800	216590	345925	171671	390986	141062	158110	334900	134364	120554	233362	273538	174402	348559	201626	206649	238504	170399	228517	440083	385282	30	404716	414903	554480	639589	464804	384420	501181	430501	238776	486415	215566	217837	508366	181339	19.6	394044	232881	487057	339748
474000	218306	350594	175537	394124	142729	159971	339177	141175	120352	246495	277822	178004	348403	204642	209860	245865	172013	233113	440432	384620	28.4	405310	412376	549342	637274	473703	388958	499445	436752	234864	483792	212748	214715	503970	180781	23.6	386163	230891	484712	343214
475200	221717	356648	181624	397006	145578	160696	343562	149320	121077	263096	285140	184952	351736	210260	215237	255612	174685	239293	441946	385115	32	405179	408192	538988	633228	480815	390276	497456	443224	230784	480484	210160	213653	498544	179607	21.6	380509	230152	482500	345820
476400	227595	362120	189376	401020	148616	162083	348518	157723	121286	280984	294905	191815	352987	215584	221092	268179	178287	247552	444922	386348	29.2	403810	406245	531634	637129	489547	394207	494567	448353	225650	477093	206338	210404	493106	178592	23.6	372828	228444	479939	348806
477600	233472	368090	200230	406415	153358	164532	356138	166623	123149	302879	307793	201000	358136	223182	227725	281937	182731	256039	448352	393178	32	403144	403863	522373	630633	496491	394363	491032	452131	219787	473674	202703	206842	487917	177925	26.4	367224	229296	477234	349936
478800	243352	376930	211313	416953	159483	166952	362453	176039	125282	325368	322285	211000	362455	231012	235368	298109	189100	265937	454811	399372	34.4	403916	401004	512232	625643	504350	396331	490186	457082	214029	468725	199825	202516	482490	177686	24.8	360731	227687	473827	348598
480000	252480	384277	221246	429930	166107	170714	369348	185593	129015	351469	339431	223986	370304	240342	244812	315973	196700	277079	462666	407087	35.6	404469	398492	499004	619744	510048	393652	485606	461404	207188	463533	196665	198116	477242	177251	28.4	354442	226499	472303	348464
481200	266747	393790	232436	442657	174344	174222	375304	195877	133390	374518	359272	239473	376120	250918	253684	334980	203611	288752	471188	414693	22.4	403073	395230	488304	616339	519472	394560	481798	465038	201793	459756	193555	194426	471224	176286	29.2	348282	223198	468350	347901
482400	279408	400576	243455	457024	182452	178734	383253	205584	138787	402826	382765	255334	385339	262292	263186	355051	213077	302564	479566	424802	31.2	403906	391198	476142	610725	523382	389971	477861	469129	194765	453530	190287	190294	463883	175049	23.2	343060	220983	464779	348473
483600	299903	411325	257950	475276	191760	180184	388156	217072	144465	427463	407204	273352	393469	273195	272454	377596	222497	315360	488625	434489	25.2	401178	389188	464422	605998	529212	388340	473940	473013	189723	448264	187161	185918	458598	174426	20	336954	216771	461890	349891
484800	316416	419892	269637	492732	200138	182905	394230	227780	150976	455748	433962	294479	403688	286095	284410	401392	234426	330126	502101	446789	37.6	399055	387044	454242	601082	533816	383862	469311	474968	182933	443997	183241	181944	451532	174705	22.8	331432	213865	460268	350317
486000	339510	430742	284571	513998	209619	185345	400676	238573	159762	480130	461208	314644	413479	297074	294162	424456	244392	343275	515460	456811	33.2	397123	382036	442984	595556	540030	381453	465719	478908	177067	437711	179046	177946	447066	173350	24.4	327007	209817	457545	347735
487200	363047	438572	297500	532740	219311	187132	406129	249572	167597	505409	489147	340121	425561	309480	306682	446653	259656	359501	531518	471658	29.6	394406	379438	432456	590913	543956	373977	461192	479036	170457	431031	176033	174570	437710	172661	24	321824	206584	455160	344814
488400	388365	452042	311919	557130	229050	191256	411511	259533	176509	524842	518962	361790	437530	320567	314124	467750	271637	371128	545118	483561	32.4	391564	376528	419438	587107	548666	371533	456530	479828	165464	427728	172375	171958	432146	172233	22	316851	202758	452514	339122
489600	416599	459516	322612	583936	238592	198520	415853	268868	187826	544279	548059	388071	450782	333162	325803	490010	288016	385938	564828	499276	34.4	390552	374746	408025	582492	548475	365290	452403	478546	158875	422904	169562	168074	424630	171250	28	312313	199843	449433	334479
490800	445980	472202	335483	617362	249534	205638	420208	278018	200512	557272	578771	408084	464349	345548	336330	511202	302648	396004	577967	510887	32	386680	371670	396521	581137	552840	362164	449002	478361	154352	419383	166199	166370	419523	169944	21.6	309154	195690	445971	326630
492000	475673	480141	346812	650658	259141	211364	422663	287741	211820	572414	605152	432622	479114	355210	347746	532219	320664	407716	596574	527687	29.2	385007	368223	387034	576675	551028	355510	445155	478570	148625	415506	163204	163919	411737	169707	32	305339	192430	441960	318161
493200	505881	492878	360106	688489	269212	213782	427839	297287	224642	581919	631434	450981	494269	364385	355599	550005	334267	414509	611177	539814	31.6	381499	363976	375956	573156	554579	350570	441852	477271	144918	410771	160610	161378	405755	168813	23.2	302072	189499	440527	309854
494400	544439	498673	368925	730692	279054	213329	428672	304712	236812	590240	654047	474494	509696	372876	366132	566465	349412	423711	628785	553983	28	379812	360824	367826	570421	554678	343414	438400	474854	139744	408107	158295	159175	399365	167523	18.8	299288	186026	438746	302973
495600	577550	507864	378995	776458	287961	210115	433522	311429	249907	592133	679038	491656	525088	383311	373668	579465	362832	427362	641556	564344	29.6	378202	357075	359770	568406	557597	337150	436031	472085	135414	406440	155450	158811	396128	166776	26	297586	183026	437203	295023
496800	604678	511080	383916	823628	298347	207741	433424	318323	260663	594428	699100	513692	540213	391427	383393	591349	383330	435899	657555	577423	32.8	376209	353916	352990	565101	558439	330282	431878	468349	132051	403567	153912	156983	388767	165659	25.6	295289	179883	435630	288244
498000	636039	519294	390369	873551	307840	208936	436694	324731	272921	593609	719098	523959	555368	398251	387798	597394	392613	437759	669302	587087	30.4	372672	349852	344323	562546	561168	325240	429315	464024	128719	401957	151690	156776	383735	165513	25.6	293562	177072	434568	279920
499200	665912	522143	391675	924251	316837	213530	434752	332525	284028	591103	735841	537431	569357	403166	398549	605108	408610	444054	683396	598916	30	370974	346922	338558	561673	559911	318025	427949	461445	126248	399443	148686	155772	376859	165262	26.8	291875	173982	433175	274280
500400	693390	530150	394012	973784	327731	217392	437550	337187	296461	585977	750673	547559	582452	407462	405507	608074	417930	444941	693730	608374	26	368886	344051	331221	560364	561254	312404	426056	457771	122839	398617	147625	156454	373083	163959	20.8	292012	171604	430656	266394
501600	718424	533598	393620	1021020	336414	220030	434973	343372	306194	578769	760275	556122	593889	412170	416144	612252	431223	449836	708102	620198	27.6	368398	341559	326417	559062	558243	305088	422550	454343	121108	397044	145820	155053	366522	162803	21.2	291557	168649	430981	260410
502800	740874	545050	391822	1063210	345592	222488	437376	346960	317417	570472	767470	561848	605860	414644	420292	611929	437908	448819	715181	626340	28.8	365854	339354	321384	557614	557476	298969	420168	451861	119816	396414	144892	155667	363021	162206	29.2	292082	165993	430428	253930
504000	759464	549408	389669	1101670	352019	221798	435071	349719	326714	560752	769294	568061	615913	416920	427284	608830	448138	448571	724640	636849	35.6	365993	336181	317504	555594	556525	291951	417903	448851	118180	396117	143455	156582	357950	161886	21.2	291831	163900	429417	248832
505200	774327	552043	387314	1136770	359272	218298	436784	352820	337887	553227	773460	571004	624063	417988	427924	604576	452720	443332	728501	643239	23.6	365149	334032	314132	554998	556313	285793	415786	442958	118482	396877	143111	157916	354070	161638	23.6	293179	162245	428514	243393
506400	785396	549762	381996	1162660	364037	212688	435097	355322	344501	540647	781414	574878	632077	418700	431312	601036	462036	443256	737442	651008	29.2	364587	332140	309561	555327	554295	280049	413121	438279	117756	396965	142467	159158	349478	161127	28.8	294520	160303	426596	238954
507600	788984	549656	377814	1179880	369841	210039	435884	358322	353808	530440	783052	576360	639021	417079	432716	596598	462369	438037	742548	653756	35.6	364138	331416	307762	556535	553407	273613	411981	431136	118763	398021	143089	161713	347088	161105	27.6	297316	158664	425918	234946
508800	791455	546800	371234	1193800	373886	209107	432639	358700	359354	519232	780290	576082	643237	416841	437112	590444	467812	435706	747374	661646	29.2	365010	331198	309102	557905	550806	268804	410329	428158	119910	399458	142664	163389	343490	161427	22.8	299893	156973	424810	232383
510000	789166	545048	366514	1198430	378070	208391	432371	359073	369182	508385	779492	574183	647577	415756	435953	581812	468094	429036	749763	666706	26	365520	329712	310377	559439	549026	264634	406887	421367	121614	401471	143552	167100	340597	161175	30	304012	155853	424124	227485
511200	784126	541524	357312	1197950	380721	208554	429818	356238	374122	494351	774477	569293	647882	413603	436755	573977	469685	425786	751408	672964	31.6	365990	329356	313025	559885	547726	260183	405985	416787	122849	403056	145090	169865	337148	160838	24.8	309078	155316	424299	224909
512400	776985	538090	352702	1193050	382903	209298	429713	352323	381692	483442	771019	564899	650058	412241	432291	561874	467174	417209	751642	674287	33.6	365996	328356	314421	563438	543377	256088	403501	408740	125846	405423	147432	174052	334616	160823	24.4	315758	154241	422752	221553
513600	767287	532961	344866	1178610	382268	210021	425941	348665	384517	470786	759734	558574	648042	408367	431066	551369	466184	414185	752828	677219	23.6	366671	328040	317782	566426	538645	252798	401835	403924	128380	408083	149176	178408	332077	160454	22	320764	153835	422219	220312
514800	755800	529798	339218	1161360	381143	210865	423878	343620	389846	457241	753141	552253	647387	405058	427761	537277	460263	405088	750852	675800	40	366839	326932	320528	570482	537007	249920	400369	397800	132678	410630	151687	182444	330067	161114	26	327532	153173	421636	217650
516000	740232	523521	329980	1140350	378792	209471	420037	337508	390625	443654	738953	543893	644276	401938	424629	524092	457690	398670	750216	678562	38.4	367502	326536	325819	574842	533360	247932	399012	392331	137150	413904	153437	186388	329181	160319	23.6	334324	152985	421323	216378
517200	720811	519101	324903	1114710	375182	206860	417136	328538	395509	430247	725564	536911	642297	399982	417764	509650	449029	390000	746150	675547	27.2	368548	325775	332782	577430	525711	244096	397163	386138	142886	418943	157296	192017	327772	159931	23.2	340234	153586	421985	214655
518400	702000	513732	318526	1089800	370614	203090	412031	320284	393560	415780	710679	524354	634900	395051	412827	495798	439860	385086	738933	672202	36.4	366855	326549	341169	581904	522888	241328	396209	381727	147546	422445	160201	196350	327141	160176	24.4	346924	153590	420606	213466
519600	681328	507722	313508	1060430	365533	199244	409674	312831	394554	405967	698537	514304	629219	390701	407465	480737	432312	378277	733051	666466	32.4	367301	325645	349192	585163	517840	239713	394855	375651	153652	426876	164698	201444	326430	159532	24.4	354061	154486	420687	213644
520800	662238	501966	306645	1033210	359170	197064	402428	303335	391778	394853	682642	502459	619855	383463	400342	466329	424334	373404	722593	661751	26	366454	325136	357526	590417	513073	237498	393508	371407	160669	429356	168910	206056	324722	158615	21.6	360082	155252	416989	213551
522000	639121	495936	301439	1004680	353991	197540	400446	294720	391348	383496	667422	491100	614083	378166	392003	450718	414612	367320	713287	653104	34	365774	323986	365602	594473	508814	235590	393585	366854	168278	432728	174092	211132	323336	158663	29.2	366256	157594	416980	213724
523200	616476	490575	296332	977768	348017	197529	394907	285065	387931	373710	649659	477732	599744	370045	383910	437180	405568	360902	699931	644548	34	365082	324677	374849	601126	504800	235322	394945	362449	175914	437846	178500	215786	324178	158210	21.6	371846	159718	418277	215478
524400	592562	483902	290112	948646	339538	197872	390609	274568	385688	363985	632585	469316	593908	365297	380127	438526	400731	354603	690053	636942	28.8	362302	323721	384084	605266	499293	233678	395684	358887	183222	440885	183386	220529	322398	157843	14.4	377820	162278	418835	216348
525600	570400	478173	283345	925352	331587	197654	386011	264269	381279	353540	615917	454993	582822	358286	373011	420806	392522	349223	677524	624201	32.4	362864	323290	396094	609740	498582	233904	397570	356029	192616	446619	188557	225738	321951	157899	26.4	382736	164299	418960	218337
526800	548302	471257	277899	896839	324292	199082	382262	253470	376126	344328	598304	446177	574011	351705	367962	404760	383661	343238	663374	615732	27.6	362514	322300	406735	614461	494188	233665	398757	352609	200444	451760	194006	229716	321701	158033	23.2	387688	168667	418649	221222
528000	526025	465687	272842	870908	316048	197918	378144	243455	367906	334601	581539	431654	561490	342471	358812	390723	372597	336461	648240	601619	26.4	363886	323556	417676	619774	491912	234122	399680	349429	209666	457700	198536	234896	321390	157674	29.2	390829	171574	419279	224264
529200	505258	457632	265610	840280	308248	198224	373479	234103	357964	326972	562429	420904	552077	337812	351744	377258	363234	331500	636293	589652	37.6	362326	322173	429228	622880	486751	233955	399928	347119	216933	463684	202543	241349	322230	158017	24.4	395429	175469	418708	228547
530400	485488	452094	260585	818856	300205	195701	369710	224968	348041	318449	547186	409244	540888	329895	342851	365753	351214	323934	620306	574104	27.6	361032	321948	439628	628969	485052	234815	400610	346270	226476	468074	207806	247038	322821	157502	27.6	398540	179853	419547	233660
531600	468081	445331	252921	792106	290890	192293	366146	215434	336704	310710	530405	398952	530136	323036	338346	355340	341538	319242	607639	562631	30.8	361967	321986	453061	631966	482628	233659	400305	346129	233723	472176	212146	250203	322366	157086	23.6	401121	185567	418301	239512
532800	450308	440896	249811	770536	282739	190031	363262	206606	325526	304043	520020	387495	519063	315988	331318	346634	329496	312616	593253	550410	34.4	361112	322740	462349	635332	481266	235076	402253	346007	241923	478797	216408	254928	323507	156903	23.2	403234	189987	418801	247236
534000	433874	434750	243392	745320	273121	189358	359129	198003	314377	296768	504620	378439	508628	309846	324310	336619	321309	309572	582810	538073	38.4	362714	323595	473936	639199	477705	235740	402930	344295	249072	483105	220321	256050	323044	157366	28	405498	195354	418658	255811
535200	418701	430132	237380	724375	265563	189117	357608	190534	303760	290434	491302	368757	496028	304443	316451	326865	310007	304134	568654	524420	34.4	361809	324306	482191	642316	473521	236644	402782	345795	257231	488616	225563	259759	323790	156277	28.8	407679	199706	418562	264375
536400	402383	424012	230700	700554	257480	188685	353657	183681	292950	285626	478482	360492	484951	297946	309868	319423	301500	299597	557929	514452	27.6	364056	324972	492287	644958	474750	237353	403353	344865	262422	492408	229337	262761	323634	156147	25.2	409321	205382	417609	274482
537600	388438	419502	225736	678634	250477	189659	351922	177090	281973	280237	467022	352869	474735	291434	302844	310468	289299	293710	546577	500758	28.8	363873	325755	500229	648521	474834	237694	403602	344770	268190	495501	233174	267487	323916	155494	24	410852	209506	418080	284265
538800	374461	412340	219175	658176	242741	189708	349019	171501	269865	275529	453499	344536	464236	285547	298311	304096	281398	289827	537441	490623	30.8	366205	326128	509211	649740	471535	237992	403706	345176	271780	498575	235581	268298	322604	155544	20.4	411621	214236	416458	296147
540000	362295	407646	214712	639287	234967	191058	347691	167759	260376	271761	444024	338146	455755	279426	291929	297332	271556	285638	527135	479823	29.2	365541	325218	516489	651228	469023	238741	402688	345117	277489	500189	238939	270842	322015	154557	25.6	412422	218827	416107	307160
541200	352412	403876	209334	618528	227848	191644	344785	164011	248806	268845	434519	330510	444604	275737	287156	291562	262194	282649	516758	471480	19.2	368333	325004	523432	653716	469397	239629	402234	346384	280187	503103	240792	271112	320459	154062	24.8	411265	220995	415681	318867
542400	341865	401057	205595	599208	220995	191500	342840	160871	239365	265982	427541	324559	436404	271394	282445	286444	252352	278599	507481	460653	32	368584	323666	529102	652592	467064	241271	402267	347305	283723	503604	242998	272381	321038	153994	22.4	410946	226220	415166	330202
543600	333039	398740	201774	582286	214828	189883	340792	159739	229354	263729	420024	318303	427590	266710	278613	282137	245412	277108	498364	453328	30.8	370949	325007	533226	654396	466040	242272	402453	349858	285101	504393	243879	271919	320409	153015	30.8	408758	227871	410884	341398
544800	324098	395160	198726	567303	209464	187137	340554	159640	221894	263711	414002	315266	419856	264732	276869	280045	237718	274611	491093	443846	22.8	371121	324059	534752	653065	463567	242902	402529	352450	287970	504200	244990	272534	318647	152729	19.6	407603	231469	410579	352893
546000	317876	393531	195833	553277	204148	186048	338582	160272	213622	264608	408252	310330	412042	259436	272930	278492	231518	273353	485668	435696	29.6	373096	323726	538919	655467	463334	244308	402610	353942	286691	504856	245054	271039	316585	152528	26.4	403048	233812	409016	362488
547200	311092	391013	194004	538596	200795	184830	339755	163668	208628	266323	404077	307816	406079	258002	270487	277512	224814	270938	479315	428532	33.2	375806	322684	540130	653144	462277	245852	402200	357430	287018	505572	245342	271252	315349	153143	24.4	399713	236214	407436	372572
548400	306836	390709	194093	525874	198203	184629	339572	166809	202069	269434	402232	303535	399519	255205	269062	278415	219575	271477	473590	421071	32.4	378144	321557	541667	651494	461761	248422	401026	360612	286090	506225	244721	268334	313241	152054	21.2	395921	236603	404760	380965
549600	301550	389193	194498	513694	195502	184641	340625	171927	196687	274479	400195	303764	394552	254935	268204	280508	214050	270932	471077	415602	32.4	379475	321675	543030	651612	462264	249324	401861	362718	283314	505517	244766	266189	311264	152498	23.2	391729	239426	403075	389917
550800	299160	390182	196157	502378	193477	184964	341361	176814	192219	280722	400765	301386	389495	254742	267328	283896	211255	270718	465736	411413	30.4	382442	321392	543785	648795	465303	251492	400378	366416	281105	504726	242999	262530	309418	152173	24.8	385742	241066	399980	396670
552000	297030	389004	198597	491754	192842	187109	343407	184752	187602	289638	403605	303052	387496	255273	266913	290312	209726	274154	463530	407555	31.2	384267	320309	543135	646833	467913	251846	399447	370567	276887	501997	243005	260464	307026	151710	20.4	381903	242068	397152	402718
553200	296882	391070	202476	486950	192973	189569	345899	191776	184393	300350	407334	302422	383440	255129	265730	297076	207102	275778	459920	404274	37.6	385118	319045	540920	644578	472351	252975	398451	374882	273070	502110	240480	258657	304934	151130	22.4	378136	241108	394989	406907
554400	296963	391590	207824	480685	193569	193958	348360	202182	181224	314004	411858	308122	380496	257855	265622	306169	207380	278232	459167	401447	30.8	386517	317625	536738	639419	473896	252978	396297	381503	267050	499032	240255	256113	301878	150953	28	373278	242406	393380	409804
555600	301340	394192	214543	475820	194171	195946	350360	210884	179626	326348	419384	309204	377579	259656	265512	316656	207948	282832	458552	399184	26.8	387558	315683	533133	637578	475586	255290	395129	386375	261967	497195	236526	253164	299512	150603	17.2	367161	242084	389179	410038
556800	306713	395467	221560	471168	196936	198041	353779	224214	179352	344102	428629	315043	377468	263862	266974	329087	209884	288736	459775	398668	29.6	389690	314277	533596	633864	478159	255240	393228	392856	256878	494502	235585	248445	296870	149987	20.8	363696	243050	385989	411787
558000	315900	399717	230737	471080	199609	197002	356864	232964	179337	360824	440146	319451	378154	266477	269169	341623	211661	295783	462273	398434	35.2	392084	312026	530742	631030	482626	256180	392190	398150	251562	495116	233394	245632	293457	149568	24.4	358675	241111	383570	411963
559200	321474	402776	239832	468868	204040	195802	360107	246288	178132	380956	454911	330257	378228	272078	272950	357314	215272	303902	465070	398543	24.4	392413	309996	527260	626906	485910	254756	389407	404080	244514	491520	230253	243278	289668	149590	25.2	354004	241180	381773	412767
560400	332867	409062	251518	471909	208574	196032	363097	255769	177544	401715	469102	337486	377490	278124	274870	373953	222057	312164	468698	398080	28.8	392735	308180	520560	623968	490134	256346	387554	409997	239267	490110	229643	240552	285858	148902	22.8	349464	239396	378200	409980
561600	344632	412338	262444	474966	213370	199102	368203	268774	178097	422575	486470	351611	380431	283827	278809	392749	228222	321309	474113	399249	33.2	392629	304785	509221	619926	494398	254824	384031	415092	232044	487160	226328	237224	282212	148080	29.6	344672	239174	375548	408054
562800	362911	416274	276274	482757	218684	203786	370653	278625	179033	443894	505347	362587	380654	289668	281982	410444	236018	330428	477872	401650	29.2	393145	302532	502339	616641	499568	256806	382309	421271	225802	483391	222955	232857	279277	147666	28	339586	236806	372562	405770
564000	381769	420304	289629	490003	225406	209360	373710	292456	180376	465724	525877	379082	384290	298319	285592	429197	244680	342157	485389	403178	21.2	392429	300848	495495	611058	502440	255456	379774	427540	218862	479982	225326	228538	276004	147269	24.4	335490	235810	368854	402975
565200	405298	425885	305730	501548	231830	214706	376716	300565	181925	485341	547943	391461	386396	304519	287899	447455	253398	352170	491546	403640	31.2	390982	298006	489586	607718	508859	255330	375764	432949	213261	477904	223052	226146	272618	146847	33.2	330859	233546	366350	399496
566400	429610	429195	317974	512697	239900	220494	379198	312820	184222	507094	569466	409162	390212	312089	291889	467074	265267	364784	501476	406839	38.4	391226	296699	482794	604852	512113	253389	372966	437069	206670	474503	218468	222085	269558	146596	15.2	326838	232392	362862	395451
567600	455783	435417	335050	527927	249022	224485	381181	322304	186629	526184	594502	422396	393193	320110	293757	484396	275064	376109	508616	410415	29.6	389813	293265	476754	600192	518899	253174	369949	442007	201359	471882	214585	219933	266127	146539	22	323224	229068	359178	389958
568800	476652	439595	347058	544568	256764	227046	383198	334016	190481	546514	616917	445808	398486	329015	296688	503958	287636	387608	519292	416267	26	387648	290172	475779	596240	520732	250753	365322	444484	194595	466932	210578	216471	262183	146082	21.6	318493	227388	355980	387114
570000	503898	447371	363271	563158	265480	231451	385168	342972	194252	562868	640375	459554	402541	337296	297765	520723	300399	396784	529511	420815	26.8	383909	286548	466728	591995	524172	248963	361925	448028	189856	459990	206161	214445	259012	145756	34.4	314956	224141	351254	380197
571200	527386	450356	373539	579644	274572	232933	384941	352938	198825	575958	662744	480387	409987	346995	304762	538516	312334	408908	539998	426825	30	382291	283522	460956	588946	526103	245730	358610	450762	183253	455848	202840	212201	254647	145190	28	311598	223237	347846	374224
572400	555499	455726	388265	600770	285620	231862	386870	360084	204352	585104	687062	494874	415692	352198	309360	552266	323970	418372	547600	431507	23.2	379381	281638	454566	586430	528537	245046	355884	451622	178688	451930	199052	209740	251187	144482	19.6	308444	220207	345567	367538
573600	580914	457985	399357	622484	296574	232837	385438	368009	210420	594835	708827	515736	423110	360730	317638	568569	336870	429573	561308	437234	26	376013	279964	449653	583972	527652	242411	352562	453860	172951	447864	195277	207469	248054	143970	26.4	306128	219391	343107	360868
574800	605995	462722	413305	649423	306921	235184	386812	377885	216849	601860	732767	527804	430388	366110	323023	580963	347412	436673	571664	440860	25.6	372948	278421	442962	581536	529948	240414	349051	452743	168814	445734	192692	206652	244403	143088	29.6	303298	217242	340300	353898
576000	629711	462388	420526	673880	317988	235397	387344	384620	223566	607415	753170	544225	437874	375971	328673	594623	359786	444331	583956	447602	28.4	369647	276273	437969	578045	528817	237100	345216	453188	164210	443955	189351	205180	241274	142198	24.4	300731	215459	338477	347398
577200	653198	464384	434818	701962	330104	235471	389451	392855	232485	611407	778626	555545	446370	379277	332616	601490	370540	447724	594306	452033	26.4	365504	274726	431945	575191	529224	235893	342988	452067	161146	441761	187105	204977	238980	142461	23.2	299834	213710	337393	338876
578400	681796	465388	437743	731850	340520	237750	388169	396138	241270	611499	795864	567546	454373	384412	338012	611174	383792	454046	606130	460630	28	363049	271887	428466	572348	529148	231396	338691	450922	157474	438196	185001	203198	235152	142011	22.4	297118	212074	335361	331107
579600	701096	467198	442562	759193	353414	244044	389950	403470	251456	609518	816115	575982	462803	388794	341822	614758	393230	456573	613388	465615	25.2	358255	270431	424139	571972	528761	228536	335705	448493	155684	435884	183753	203669	232508	141340	23.2	296606	210197	333874	322960
580800	720645	466691	445354	787027	364512	249514	388514	409595	262158	606189	829726	584637	472062	392975	348371	623328	404343	461984	622267	474126	31.6	355829	268721	420114	569822	526833	224786	331887	446546	152187	433820	181712	202712	229330	140714	21.2	294396	208203	331396	316364
582000	734419	468726	449066	811970	376318	253093	390331	414935	273404	606020	845838	590659	481374	396546	354206	626652	412739	462603	630973	478998	24	351337	267266	413801	567881	526266	221411	329104	445234	150328	431932	180073	203729	226485	140731	32	294634	206536	329818	308516
583200	746080	468088	447059	841655	384564	252802	387837	419727	283105	607358	856587	594032	489653	397391	362518	630910	421765	464838	639204	485804	35.6	348430	266628	413154	566812	523278	218775	324735	442745	148107	430080	177986	203648	223902	139846	28	294085	205382	328357	302138
584400	755994	469941	448103	863772	393825	246676	389131	423920	295619	601719	867686	597384	499842	398970	368125	630344	427392	463335	645177	491502	35.2	343565	265183	408047	565664	519477	215688	320854	440001	147120	430238	177348	205112	221839	138909	33.2	294367	203689	326553	293985
585600	764809	468812	444839	883708	398615	241612	387502	425647	305968	596320	872928	598839	506580	401435	374332	631031	433433	464987	651441	500018	31.2	340832	264470	407918	564890	514831	212028	318444	437729	145998	430739	177195	207072	220040	139000	23.2	295151	202749	325960	287641
586800	773347	469404	444664	903334	404172	239581	388770	429232	317514	592231	879024	600631	515606	402094	377508	627663	436512	463246	657638	502708	34	336479	262706	405206	564156	510238	209355	315602	433365	146647	429712	177725	209984	218083	139206	24.8	296396	200938	324808	281693
588000	779479	468026	439904	921080	407024	239474	388744	428763	328058	584098	881791	600654	521973	402684	386828	624483	439534	463359	663528	509746	23.2	333781	261950	405621	565108	506214	206343	313328	428509	145844	429111	177433	212162	216397	139300	26.4	297178	199559	322811	276667
589200	784011	469679	437886	933853	410884	242400	392243	428451	334337	575266	886392	599211	529495	399105	391518	620278	439454	459078	666219	515731	38.4	331214	260479	405147	565097	501073	204025	310732	424514	147443	430679	178412	215556	214742	138302	24.4	299506	199832	321279	271393
590400	783599	466620	431846	941388	413393	245434	392248	426510	344966	565982	883461	599526	535020	397846	399279	615050	441311	458040	671109	520177	30.4	329210	259064	404752	565949	497491	200790	308042	419362	148574	429667	179797	218157	212444	137690	31.2	301162	199369	318801	267086
591600	779566	466745	428610	945824	414366	248089	393603	424845	355302	557133	881065	596052	540087	395625	401618	608205	439135	453079	674140	522265	31.2	326120	257796	404614	565990	494090	199211	306353	414741	151854	430756	181299	222198	211202	136901	28.4	303420	198795	318110	262430
592800	775962	463939	419501	945380	413032	248949	390582	421638	363837	546087	875903	592671	543482	397304	406072	602472	440168	450342	676742	525912	28.4	324964	257034	406059	566423	490363	196142	304896	409547	153699	431445	182828	225643	209501	136096	22.8	305607	198370	317480	259401
594000	768527	464572	415263	945482	412931	248193	391174	418125	372936	536673	871867	589234	545732	392600	403659	598238	439254	444557	675973	526450	32	321073	255420	406625	569234	487484	194016	302512	405285	157318	432635	186347	230061	208091	135683	21.6	308547	198042	316324	255953
595200	760868	463460	406348	941131	409852	245834	389808	412392	378681	524974	863028	582485	548606	388559	404630	588816	437120	442121	677424	528422	31.6	319676	255614	409747	571153	483758	191245	300682	401025	160187	433081	189159	233572	206729	135391	27.6	311357	197786	314164	253834
596400	751679	462561	401494	934572	408444	242256	390718	406846	386111	516130	856061	577219	549717	385096	404108	580388	432715	437754	678421	526791	24.4	316968	254179	411114	572585	479264	188947	299385	395092	165784	432938	192161	238773	205153	134368	21.6	315863	198040	314328	250692
597600	741265	461862	391099	927500	403991	239836	389511	400116	391454	504342	845790	570027	547614	380723	408215	571232	428214	435055	678672	527443	31.2	316290	253985	415712	574258	476795	185769	298735	391283	170002	435058	194723	243554	204262	134142	25.6	318329	198637	313946	248768
598800	727734	459510	385965	918566	399661	238948	391268	392750	398508	495627	834790	563884	546634	376096	406904	561520	422172	431120	675040	526435	22	314051	252533	416640	575418	471006	184102	296175	384609	175263	435720	199522	248578	203225	133925	21.6	320696	198627	312544	246896
600000	714245	456010	378823	909363	394580	238759	389312	383780	406800	484449	823301	552774	542747	372330	406188	550883	418030	427340	671572	524514	24	311591	251750	421948	576766	467642	182887	294977	379412	179920	438917	203439	252799	202763	132712	29.2	323516	198782	312522	245754
601200	698985	452494	371879	899338	390414	239370	387458	375423	412403	476185	812006	544878	539828	369015	407002	541446	412064	423189	667916	521307	35.6	310332	251505	423727	579197	464035	180901	293545	372136	185150	438837	207754	258883	201887	131622	24.4	327659	199557	311997	243631
602400	684196	450353	363797	888268	384855	237085	383835	366485	412500	467269	799745	531438	533280	365473	405977	531281	405404	418914	660727	517009	29.2	313119	251894	432238	581436	461932	179693	292471	367273	190316	441416	212132	263728	200824	131346	23.6	330441	201676	310911	242920
603600	667312	448435	356725	877056	380167	234889	383077	356639	414614	458347	786955	523978	530242	362235	410253	520110	400288	414851	653723	514012	27.6	311497	252521	437890	582539	458746	178544	290769	362480	196549	443392	217256	269371	200023	131247	20.4	334208	203062	311471	243748
604800	649498	446640	348791	864534	376810	231957	380247	346872	415455	447850	773274	511577	522774	359274	409250	508023	394659	411961	648567	509964	35.6	310227	252647	445803	585933	457106	177322	288982	359191	202433	445451	222556	273218	200226	131010	32.4	337110	204697	311043	242918
606000	630975	443367	342861	849668	372441	232565	378692	337731	414622	440065	759806	503018	519364	356088	406104	493380	389849	408091	640011	503606	26.8	309327	251876	450486	586889	451909	175237	287300	353913	209126	447957	228228	277177	199948	130823	27.2	341248	206397	311047	242607
607200	614317	441206	335013	839397	367246	233482	376512	327041	414479	430760	746844	489594	511270	350334	401764	482665	382912	404510	632448	499082	32.4	308765	252859	456616	590499	448606	173805	285744	349536	216388	450914	233339	282287	199770	130694	23.6	342250	207824	310071	241485
608400	596345	438709	328848	823640	360801	235106	376542	317837	413044	421417	734644	479796	504928	346958	398072	470896	375965	402866	625760	493424	29.2	309164	252822	464500	592355	446938	172530	285026	344981	222065	454801	239146	287414	199061	130388	22.8	346033	210210	310069	243395
609600	581085	437518	322808	810228	354252	234266	372534	307883	410906	412967	722288	467757	497116	342564	394255	458993	369994	399659	615422	488141	32.8	308894	254142	469549	594811	445443	172037	283748	341083	226753	458307	245292	290836	199159	130592	23.6	347131	212690	310114	244380
610800	560772	433229	315692	793530	347826	232012	371260	299125	408879	408007	708546	459798	490441	337882	389181	449238	362358	396451	607248	480101	35.2	308562	253828	473734	596090	442776	170754	282460	337574	232554	461102	251700	294059	198248	130074	15.2	350170	215018	309825	245756
612000	543639	432751	309365	780611	342065	227456	367981	290271	406390	402438	693972	448317	480604	333075	381276	437306	355226	394930	598210	472207	27.6	309520	254401	480364	598921	443015	170749	280631	335128	237370	464387	257552	298590	198340	130331	15.6	351126	217449	309517	246956
613200	526520	428342	302932	762404	335245	222814	366516	281921	401043	397946	682198	439869	474490	329412	374725	429765	347518	392847	590123	465077	32.8	310328	253814	484894	600820	440386	169458	278687	332215	241894	467162	262204	302706	197454	129507	26	354120	220975	308422	249326
614400	511304	426941	297477	749032	329436	221216	363150	273558	396444	389189	667723	428004	464537	325165	367594	420873	340427	389624	577862	457283	26.4	311162	254212	491372	604543	439484	169385	277229	330162	246360	473220	268274	306971	197394	129107	26.4	354651	223276	308758	250449
615600	494317	421859	290098	734067	325048	222544	361216	266094	391060	385186	654470	419659	456551	322714	364460	413382	334364	389169	569907	450091	27.2	313304	254173	497507	606287	439208	169043	274978	326914	249124	476680	273929	309478	197076	128762	22.4	357268	226611	307585	254127
616800	479704	421054	284944	719236	320841	223162	360457	259953	387515	382105	640903	410178	446889	317883	361148	404832	326514	386764	557931	441376	24.8	314725	253471	501736	606843	437476	169441	273156	324918	251794	479727	278428	313806	196946	128414	22.8	358043	229908	308246	257140
618000	467130	417882	278791	704289	313358	225353	357836	253910	380291	377415	627961	402615	438788	312350	357713	397909	320147	385810	548684	432360	32.8	317307	252718	506266	607200	436274	169389	270116	323246	253799	480726	282542	315360	196353	127579	18.4	358820	232506	306934	261728
619200	453615	415018	273516	690048	307172	225540	357379	247814	374961	372265	616388	392699	429411	309437	352471	391038	311297	383578	538834	422706	45.2	319384	253326	509964	610295	435517	169622	268202	321511	258190	484428	288086	318176	195870	127292	22.4	359742	234952	307340	266066
620400	441923	413351	267866	674691	299754	224532	355152	243851	366052	366152	604889	385848	419390	307985	347714	385673	305629	382263	531215	415656	25.6	321381	254546	514880	611426	435108	170775	265999	319615	258793	486411	291705	319743	194961	126860	26.8	359782	238099	305458	273323
621600	429639	410998	263510	661882	294469	221948	355095	241647	357650	361981	593198	378729	412125	303878	342477	381474	298380	379906	522048	406336	18	323188	253343	516822	611638	435775	170926	263589	318562	261383	489519	296186	321835	194993	125933	30.4	359842	240746	305612	278257
622800	420385	410256	259066	650593	288995	219131	351821	238980	346867	355186	581911	373201	403541	300494	337776	378408	291862	378638	514190	400770	27.2	325820	254196	520480	611033	436608	171038	261184	317420	261994	489593	297276	322098	194117	125775	22.4	358952	243701	303228	284190
624000	409518	407981	255212	637006	283760	219308	352407	239846	335668	351946	572016	370574	395714	297288	332090	376090	283733	376806	507097	393999	38	327764	253542	522183	610681	437136	171962	259578	314881	264042	491099	301990	322787	193824	124973	28.4	359056	246416	303102	291127
625200	400373	407062	253192	626729	278284	221287	350494	238764	325308	350713	563406	363986	387158	294525	324017	375702	278466	376057	499284	387418	32	330933	253509	524846	610618	437511	172653	257111	314077	264153	490809	303028	321645	194045	124789	25.6	358468	248170	302088	297647
626400	392048	406498	249513	615549	274138	222192	349904	241184	314433	352905	555982	359713	379790	293195	319115	376802	271857	375487	492722	381101	34.4	333863	252385	529728	607834	437953	173078	254297	311958	265617	490648	303636	318974	192997	124649	24.4	358322	250264	299944	304772
627600	385926	404956	248411	606110	270033	223436	349299	244572	304490	354438	548912	353978	371420	290898	313934	376806	265761	375074	485559	375180	27.6	335906	251891	532151	604904	439399	173970	252319	312216	265411	490604	304816	318644	192855	124279	24.4	356588	251816	298630	311089
628800	379842	403016	246520	593976	265325	222601	349319	248638	294502	356770	542894	352078	365662	289198	311594	379820	260993	375098	481661	368703	25.2	338616	250974	533672	602470	441394	174672	249648	312025	265295	488897	305232	314190	192116	124020	28	353878	253739	297013	318172
630000	376746	402886	247397	584061	262261	221825	347654	252298	287209	358781	538086	347753	358252	286775	308962	383898	255548	375364	475768	363048	31.6	342120	248634	535551	601062	442869	175860	247530	312176	265986	487942	305139	314286	191660	124344	26	352202	255534	295746	323782
631200	372720	400936	246215	575822	258462	221514	346545	258534	278321	362161	532750	347534	351798	285595	304987	389120	251098	376664	472744	357925	33.2	344496	247273	537189	598570	444540	177268	245312	312226	264775	486092	305058	310475	189832	123420	22.8	349048	257038	294163	330973
632400	369728	401817	249195	567574	256525	223591	347973	266775	272254	367605	529868	345112	345684	285132	303900	394955	247232	376361	469097	353201	33.2	347526	245477	535888	595726	445872	178515	243610	313251	263312	485486	305080	307554	189161	122966	22.4	346942	257414	292148	335381
633600	367522	401351	250404	559682	253785	224990	346634	274204	266092	373550	528465	345512	339725	284247	301679	403645	244682	377620	466630	349987	30.4	350496	244044	537981	592269	446845	179919	240522	314500	261442	482941	303757	302474	188150	123188	30	342631	257900	291254	341588
634800	366015	402263	254405	553150	252392	228494	347119	284900	260683	381394	529394	346132	334855	284317	301056	413241	240378	378741	464830	345134	31.6	351616	242682	537493	588482	447884	181556	238140	316033	259512	480526	302139	300694	187260	122523	27.6	342450	258704	289666	344881
636000	365877	403608	258530	548468	250846	234134	346573	293302	256324	389296	527168	346063	329364	284488	300070	425388	240152	381032	463919	344787	28.8	353823	242283	540630	586655	451186	182108	236237	317950	256036	478425	298276	296567	185559	122527	22.8	338572	259322	286825	348798
637200	367526	404419	265246	541866	251399	238346	347596	306585	252246	398823	529052	348010	324902	287388	299686	437953	238599	382217	464790	341097	32.8	355074	241594	538566	582272	454974	183015	233216	321696	253278	476737	297868	293232	183990	121940	25.6	335971	260239	285057	351531
638400	370994	405192	271450	537259	251853	240188	346773	314777	248865	407964	529340	349021	319462	289108	299136	450766	238969	386916	465342	341020	21.6	357128	240193	536604	579461	458070	184359	230460	325249	249348	474905	295266	289735	182247	122275	26.8	331867	259817	280825	354240
639600	373361	406718	280954	534872	253536	239310	348727	329094	245326	420716	534117	352606	316537	292177	300294	466881	239318	390227	466984	337856	30.8	358078	239151	533591	575707	459620	185384	227511	328426	245314	472673	293215	286736	180152	122444	16.8	329597	260690	280361	356648
640800	379632	409845	289468	533296	255849	238118	347490	337992	242232	432319	537281	355222	313279	294274	302229	480579	240098	394599	469981	336766	30	359351	237562	532870	571968	462454	186725	224854	331954	241666	470328	289939	282600	179038	121768	25.6	324919	259965	277238	357486
642000	385532	410694	299853	530847	257565	240231	348302	352474	240636	447178	544231	360508	310466	298682	305182	498420	242319	400333	472238	336120	28.4	360175	236083	530031	567219	464202	187757	222322	334999	237575	466248	286762	277914	177370	121705	29.6	322206	259964	275656	357642
643200	394980	413557	310590	532385	261211	244564	347362	360336	239207	461574	550894	362594	306660	302625	307739	514325	245385	405767	474905	336096	27.6	361132	234626	527635	563741	468196	189292	219136	338209	233876	463812	283085	274122	175638	122011	25.6	317982	259159	272936	357281
644400	404665	414798	321448	534483	264504	250307	348491	374676	239684	476312	559793	369776	305544	308984	310113	532151	249828	411865	478856	335419	40.8	360879	233525	524463	559522	470178	190205	217792	342135	229682	459340	280486	270339	172686	122188	21.6	313881	259778	271655	357827
645600	417629	417896	334109	538392	269403	255027	347953	381868	240569	490418	567145	373440	302917	314332	310719	548378	254173	417116	484078	335372	32.8	360114	231600	523841	555588	473201	190275	215111	347831	224928	456640	276366	267948	170828	121746	28	310366	258841	269930	357092
646800	430723	418525	346521	542090	274570	259199	348535	394584	244140	507062	578918	383138	301088	320996	312493	565701	260246	425366	489726	334382	19.2	358740	229790	518220	551061	475794	189862	212709	352562	221006	452030	273149	264441	169040	121410	20.8	307165	257460	268209	356848
648000	446344	419314	360665	545980	279906	260053	348203	402241	247058	521717	592800	388012	299060	327600	314718	581042	265990	430741	494606	335356	29.6	357461	227818	514711	548444	478577	190706	211326	359285	217486	450714	269946	262194	167346	121015	20.4	303649	256003	266275	356028
649200	462827	417154	374406	551671	284666	259305	348312	414446	250027	537485	604949	397694	299615	335830	317844	599247	272815	439985	502918	335001	33.6	355506	226200	513040	543286	478798	190181	209146	363604	212903	445799	267875	258546	165355	120713	24.8	300154	255328	264432	355108
650400	481966	417892	388583	560244	292216	260111	347991	419537	254770	549720	619700	403692	297966	343902	320171	613672	280240	446092	509962	337050	23.2	354098	224270	509388	539824	480393	190580	206980	368753	209511	442545	264384	256072	162999	120298	28.4	296927	254482	262189	352446
651600	499399	417780	401055	567914	299328	262217	345872	430366	260903	565199	635226	415004	297814	352870	323358	629167	289610	455563	519092	337985	32	352688	222671	507545	535647	482109	189523	204287	371943	205081	439266	262412	252691	161071	120516	26.8	292171	252976	260443	350100
652800	518319	418517	418938	577064	307510	266976	346133	437700	268667	577014	651706	421896	298246	359492	326080	641330	298608	461615	527080	339492	32.8	350309	221845	502599	532040	484098	190583	202689	376952	201644	436421	259338	252254	159346	119807	27.6	289299	252597	258789	346706
654000	536596	414942	430938	586445	314782	271457	344846	445853	276890	589233	665229	432967	298665	368684	329751	654969	309632	471018	537282	343406	34.4	348818	219618	500828	529601	483613	188749	200397	379857	197825	432272	257540	248898	157114	120150	23.6	285694	251245	256324	345139
655200	553367	415839	445154	597883	323591	274739	345522	452345	285773	599580	679344	440229	299159	375742	334033	662268	319714	474961	545694	344254	29.6	346175	217741	497512	526317	483169	187893	198368	384746	195154	429531	255257	247292	155500	120151	23.6	283143	249414	254622	341324
656400	573535	414566	452334	609432	332049	273131	344314	459450	295032	609879	691898	450604	300438	384101	338065	674508	332343	482986	554091	346243	26	344042	215901	496757	523584	482516	187040	196790	389106	191439	425250	252586	245685	153500	120043	22.8	279726	248104	252956	340404
657600	588375	415253	465032	620826	341936	272929	344190	467245	305465	619601	704309	459499	302340	393802	341152	684158	343087	487941	560782	347335	36	341787	213627	492904	520585	480964	186986	195212	392223	188781	423630	250760	245886	151810	119940	25.6	277876	247941	252270	335846
658800	603894	412379	472021	631810	349866	274852	343600	471900	317461	625991	715298	468094	305266	404717	346541	693698	356812	493810	568330	349617	27.2	339094	212136	491744	517910	480869	184949	192982	394324	185816	420319	247768	243874	149836	119823	30.4	274832	246346	250466	331525
660000	616173	413076	479539	644572	360352	280217	344245	478102	328948	634052	727460	476090	307157	411801	350148	697561	368151	498414	574362	349448	33.2	336227	209819	488677	515388	479031	183319	191339	395954	184012	416918	246359	243721	148250	120164	26	273007	245670	249355	325984
661200	626160	410892	481506	656644	368396	283792	343514	480592	340688	635820	736530	484706	310788	416524	355705	704962	380689	502498	581335	351937	32.4	333607	208032	487341	514286	477562	181238	189754	396474	181546	413310	244463	243196	146480	119965	26.4	269784	245130	247472	322536
662400	636569	410196	486302	670048	377720	288102	345048	483617	353038	641104	747312	491092	313465	422896	359458	706702	390236	505010	586459	352699	30	331639	207659	483704	512176	473851	180566	188244	398238	180668	412276	244340	243654	144913	120107	19.6	268761	244395	245634	318554
663600	644800	408843	487172	682977	384592	288494	342821	486197	363390	641621	754587	496945	316614	429394	364602	709984	402766	508724	591120	355973	23.2	328818	205571	482118	510186	471031	178909	185772	398816	178519	409229	242699	243681	142642	119567	38	266115	242956	243689	314160
664800	651891	408008	489666	694245	392240	288966	342564	488317	377620	641362	762369	501752	320721	437096	367579	707810	411503	510603	595326	355387	31.2	326062	204625	480804	508638	467768	178281	184751	398827	177934	408764	241779	245286	141452	119631	18.4	264896	243158	243644	308886
666000	658425	406014	487885	704529	399589	287370	342275	489486	390422	639946	765416	506375	325250	439871	372835	707693	422256	512281	598979	358212	31.2	325502	204229	481495	506397	464866	175776	183367	398973	177866	405934	241542	245550	140511	119876	28	263210	241821	240870	307180
667200	663327	405154	486832	716590	405007	288608	343907	492979	404430	639815	771160	511926	328109	442066	375903	705961	430387	513077	603404	358794	34.4	322202	203046	479414	505136	461811	173712	181923	398759	181560	404783	242552	247613	139031	119741	26.8	262684	241933	239650	302974
668400	671532	402989	484429	724757	409695	288977	344620	493041	418627	632730	774261	514090	331329	445211	379115	701458	439734	514138	607561	359963	24.8	321675	202089	479186	506025	459687	171970	180576	398638	181671	403417	242127	249380	137519	119747	23.6	262100	241825	239644	300007
669600	676467	402600	481289	733904	414248	291101	345812	494676	428823	629338	776712	515397	333725	445908	381194	696807	443412	513866	610090	359687	32.8	318304	200960	476741	503088	455966	170594	178280	396162	182962	402331	243438	251038	136147	119425	27.2	261204	241919	238478	295472
670800	680415	400139	474985	739540	418677	292670	345200	492934	439151	624372	775988	515849	335636	444574	384074	694047	448691	512184	612598	361980	31.6	317084	200105	477711	503929	452050	168130	176866	393746	184164	401993	244537	252242	134951	119522	23.2	260625	240204	237531	292621
672000	681153	399276	471160	746265	420794	293210	345228	493281	450072	619708	777964	516989	338098	442580	383055	687679	450930	508981	613232	362368	27.2	313578	198615	476357	502069	450012	166457	175840	389272	187408	402953	247633	256187	133973	119344	26.8	260363	239527	237862	288115
673200	681937	399432	464508	748461	423759	291657	344102	490800	457402	611898	776218	516057	340330	440588	383394	683108	454262	509752	617168	363608	27.2	312263	197531	476538	503207	446914	163415	174849	387402	190226	402537	248098	258604	132478	119204	24.4	260802	239948	237573	286219
674400	688964	400418	459525	751296	426030	290152	344848	489583	465412	605218	775824	513923	341750	438274	381426	676617	451087	506667	617454	364339	37.2	310600	197301	476278	503888	443700	161970	173115	384779	193830	404352	250730	261416	131420	118924	21.6	261694	240604	237925	282244
675600	698776	398833	450910	750072	425308	289809	344126	486128	470133	597351	772522	510592	341669	435225	380316	675714	451828	505627	619813	365742	33.6	308718	196898	476180	505858	441618	159135	172104	382364	196344	404094	253198	264008	130379	119312	23.6	262453	239940	236888	279688
676800	693987	399700	443951	751058	425487	289436	344132	484287	478482	591134	771941	508921	342259	432628	376893	673960	448526	502126	621693	365200	37.2	306349	196392	476000	506529	438796	157189	171841	378140	201585	404694	255907	267862	129420	119262	25.6	263389	239804	237460	276142
678000	684184	397860	435419	750684	424330	290325	342456	480898	483011	582157	766802	504407	342163	431042	376401	664094	446774	500528	624408	365976	27.6	305586	195402	477048	506797	436939	154250	170497	373643	205587	405056	259104	270824	127803	118925	24	264238	239554	237034	274778
679200	679155	398832	428963	745082	422939	291595	343226	478257	488552	573885	762332	500268	341577	429698	373051	655558	440696	495956	625088	365370	32.8	303706	195257	479714	507010	434202	152234	169814	368787	210864	404311	263752	274417	126944	118370	28	266972	238938	236239	271545
680400	673826	396803	420045	744332	419580	289390	341968	473178	489600	562720	754960	493619	342674	426356	369999	649628	439076	491640	628453	366695	32	301904	194894	481042	508086	431807	150997	168506	365428	214646	404071	266998	277127	125792	118505	26.8	268825	238479	235586	270380
681600	667593	395310	414415	737967	418698	286631	342529	469532	493541	554179	749339	488032	343154	424805	366899	642132	431529	486532	628375	365453	34.8	300448	194666	479339	507597	429286	149209	167627	358974	220103	404279	270499	280926	124186	118135	32.8	270435	238562	235252	268019
682800	662044	394258	406069	731790	415224	283220	341171	462435	491521	544304	740397	481254	341155	422660	362168	632271	426533	483605	628710	366700	32	298988	195074	481027	511484	426886	148104	166527	355166	223572	404415	272489	283192	123928	117956	28	269874	239116	234531	266267
684000	654963	394654	398842	726357	413102	281496	341300	457728	492293	537953	734430	475685	340026	417646	359406	624855	418954	479788	628034	366272	34.4	298216	194573	481438	511429	424864	146410	166541	352286	228582	404204	275734	288018	123160	118238	20.8	271300	239764	235252	263948
685200	650686	394488	391209	719999	409060	279246	339839	450283	490279	529884	724149	468928	337604	414193	356978	615623	413728	476520	627153	366991	37.6	297443	194542	484783	513686	421222	145410	164956	348392	232080	403879	279648	289689	122218	118417	27.6	274029	240667	233721	263634
686400	645540	394402	385942	713616	407602	280505	339880	443814	490061	521971	717587	462721	335680	411929	351541	608675	407845	471295	625575	365761	32.4	296403	193849	486098	512739	419349	144587	164012	343332	236404	403863	285658	294355	121446	118048	26.4	276198	241887	234306	261915
687600	641442	394736	379485	704977	403224	280784	337457	435426	486394	513480	707064	456075	334578	412673	347571	599396	401569	469026	622983	366712	33.6	296615	194379	488668	515586	417946	142980	163175	339730	239290	402508	289701	295949	120686	118450	27.6	277515	241950	233430	260992
688800	635550	394402	373473	696925	399765	279774	338563	428298	484172	506904	698332	449537	332878	410620	343361	588864	394394	465478	618994	365962	34	295511	194160	490788	515732	415520	142012	162798	334994	243906	404765	295381	300255	120188	118125	26.4	280565	243384	233559	258644
690000	630786	394404	367088	689274	395241	282031	336591	418394	478643	499044	687861	441992	330762	407290	338340	576312	388540	462490	616212	364852	29.6	297529	193649	494752	519182	414326	141142	161764	332758	247230	404136	300831	303743	119149	117714	24.8	281711	244975	233473	259102
691200	622528	394334	362294	678119	391588	282790	336612	413068	475681	494233	679614	435184	329621	404106	335817	561574	382242	458304	610903	361421	27.2	298003	193606	498483	517812	412134	140255	161496	328302	251292	404967	306158	307676	118862	118208	26	284491	246712	234550	258767
692400	618812	394525	357943	668074	387177	283452	335010	404365	469025	485132	667150	429185	326754	400572	330692	554086	376002	454577	606954	360504	38	299721	193714	500992	518742	411149	139604	160046	324885	254116	406550	311372	309372	118734	117832	23.2	284523	248270	233729	258102
693600	613054	392107	351424	658588	382607	283234	335202	398028	462347	480246	660118	423949	323192	398035	326776	542887	368990	449603	600024	357066	23.2	301180	192945	504547	516502	408890	138828	159854	320704	257172	406179	314963	312223	117490	117714	23.6	286024	250149	234823	257352
694800	608094	391275	344856	647546	376679	281346	334543	390564	455890	472473	648940	416780	320188	395514	324292	532569	363848	444638	594397	354583	33.6	304352	192634	506833	515764	406382	138313	158854	317508	257603	406989	317350	314337	117000	117402	22.4	286772	251375	233390	256668
696000	602139	389722	339068	635755	372488	280354	333198	384626	450641	467532	640190	411328	317047	393920	320906	523334	356545	442186	589920	350024	30.8	306682	192151	509192	513986	405457	137350	158324	314054	260517	407982	320447	317089	116034	117282	16	288366	253926	234810	255920
697200	597415	388166	334252	625456	367538	277604	333330	378308	443309	460394	629059	405243	312698	389470	317243	513543	350060	437367	583500	347507	34.8	309339	191726	513754	513879	403912	137356	157514	311680	262885	409713	323709	318909	115791	117116	34.4	288748	255921	234966	255662
698400	591501	387223	329009	613199	363853	276816	333942	373740	436869	455893	620030	402535	309566	388438	315308	507044	345156	434250	578672	344427	32.4	311123	190609	515150	510276	401807	136310	156218	308026	263941	411707	325546	319112	114601	116522	30	289494	257247	235448	256376
699600	586953	385954	324701	602169	359908	272381	333457	369823	429336	449573	613084	397298	305824	384762	313124	498140	340236	431273	571205	341998	30.8	313129	189812	518410	510236	401044	136006	155283	305516	265176	413020	328284	320648	115019	116412	17.2	290892	258289	234510	256488
700800	579986	384859	319176	589526	356148	272226	334076	368279	421896	445047	603721	394532	302449	383846	309195	491890	333593	427785	564564	338815	32.8	316002	189465	522282	508532	400067	135650	154065	302555	265852	413608	329311	321014	114060	115785	24	291554	260589	235112	257304
702000	575692	383784	316098	578400	352152	270479	333432	365834	415564	440513	595719	389977	298290	381089	307482	485150	328266	423562	557155	336512	33.2	319250	188854	524196	506644	398831	135732	153159	300480	266420	415863	331533	319922	113364	115328	29.6	291907	261290	234301	258175
703200	571407	383443	312420	565687	347893	269058	332880	364279	408025	435537	587122	388228	295004	377777	305601	481354	322694	421844	552153	333528	29.6	321295	189141	528413	504798	399546	135317	152319	297812	266892	416861	332189	320585	113233	114642	26.4	292274	263575	234121	260102
704400	567567	384188	310858	556368	343913	268147	334521	364851	400726	431108	580775	384449	290393	374546	302373	476595	317517	418010	544665	330861	31.2	324308	187359	528954	501309	398224	135745	151980	296011	267690	418326	333301	319200	112658	114487	20	292334	263972	233408	261281
705600	562519	382078	307276	545902	340875	268048	333639	365230	393900	428016	571792	381979	286696	373086	301059	475526	313550	417537	539652	329266	31.2	327768	187841	533394	499843	397829	135663	151570	294130	266216	418417	334972	317355	111812	113874	22.4	292092	265805	233126	263860
706800	558547	382022	305759	535150	337298	267308	334416	367682	386744	426139	566200	379703	281756	371427	298758	474522	308090	414742	533455	325380	24.8	330636	188273	534153	496633	398174	135812	150409	292518	266703	418778	336548	317868	112228	113734	28.8	292805	267060	233692	265403
708000	553918	382831	302926	522806	334224	265784	334808	369802	378953	423060	558330	376651	278137	371143	298337	473874	303990	413377	529062	323204	26.4	333336	187400	537158	495208	398916	135198	149925	290027	265870	418508	336969	314798	111304	112468	28	292998	267319	232320	267867
709200	547948	382820	302510	511792	331532	266469	336017	375168	372559	422685	552066	372961	273883	370918	296441	473700	298554	411329	522648	318983	24.4	335190	187753	537483	492467	399674	136095	149709	289075	265007	419100	337335	314606	110633	112063	23.2	292230	267814	232523	269948
710400	543879	381899	300946	501633	329865	265570	335142	376684	363848	420570	544762	369344	270348	370626	295380	474761	295343	410290	519305	317886	25.2	337270	187723	539540	489729	400900	135544	149048	287121	263157	418177	336846	310755	110169	111752	29.2	290790	268012	230976	273578
711600	537745	382766	301602	491803	328518	267007	336740	385626	357044	421670	539792	368101	266820	369706	294146	475634	291307	408731	513757	315812	33.6	338469	187041	540037	487234	402263	135681	149092	285212	262323	417753	336346	309086	109608	111517	23.6	290626	269365	230271	275917
712800	534127	383624	302139	484700	327504	266694	335896	390665	350403	421299	535034	365900	263527	369455	291834	477130	287820	408350	510864	315004	27.2	341686	186836	542693	486485	405501	135918	147677	285170	260434	418217	336056	307729	109500	111074	27.6	289934	270015	228882	277504
714000	529992	383270	302200	475786	326844	267255	337021	399888	342923	423988	530921	366044	260758	370420	290800	482030	284464	409090	508141	311890	30	342352	187363	541343	484110	405290	135784	147305	284847	258462	415928	336295	304996	108934	110492	28.4	288656	270182	228172	280494
715200	527560	383726	303627	468842	327960	267110	336385	405008	337404	425775	527860	363264	256192	370308	290115	485668	281914	408409	503606	310898	29.6	343390	186750	543045	480626	407237	136276	147549	284248	256909	414928	338575	301185	108781	110542	28	287454	271386	226987	279735
716400	523986	383740	304191	461180	327446	268220	337372	412602	330474	430239	527198	363490	254275	372087	288955	491626	278312	410734	501726	309540	30	344421	185543	542549	476896	408532	136291	146852	284240	254286	413387	339353	298765	107690	109936	16.8	285342	270790	225804	282090
717600	523155	385106	307345	454392	328891	267957	337971	419365	326260	434566	525990	361480	250337	373249	288017	497604	275574	411022	499262	307306	37.2	345751	185576	541799	472942	410228	136617	146416	285559	252770	412614	340102	296134	107747	109801	29.2	283343	270382	224396	282186
718800	520579	384943	310543	447806	329870	269793	337793	425430	320022	438660	525830	362190	246674	374638	287042	504440	273594	413683	499926	306475	28.4	346750	185306	542623	469708	412603	136606	146717	286754	249722	410086	339366	292250	107106	109024	22.8	281250	270547	222846	283777
720000	521210	384846	314025	444169	329935	271652	339805	433508	316680	444834	525588	363534	243024	375433	285559	513240	271851	414234	499843	304893	33.2	346121	183968	541925	463084	413244	136560	145085	288152	248039	409245	338648	289464	107228	108936	20	280390	269837	222106	283897
721200	522024	385043	316754	439075	332235	271712	337931	439176	311830	449350	526285	363462	241117	378234	285101	521070	270661	417834	500367	305362	32.4	346316	183014	540769	460919	414550	136700	145110	289655	244284	406905	335290	286416	106335	108009	28.8	276991	269885	220266	285576
722400	521248	385444	320613	433820	334073	273557	338003	450205	309300	457153	529322	365672	238197	381591	283906	531508	269896	421518	500754	302636	29.2	345323	181542	539076	456347	415621	136112	144471	292264	242611	404313	334715	284525	105725	107700	21.2	275460	270272	219745	284130
723600	523826	385313	324986	429436	336687	274241	338262	452890	305674	462762	532818	365891	235759	385073	282216	541625	269722	426958	501122	302349	34	345397	181197	539099	454986	418076	136595	143807	295904	239756	402763	329222	281184	105298	107344	22.8	272207	270046	217024	282965
724800	526784	385517	332152	425527	341174	275620	338404	461790	304609	472408	537751	369897	232262	388206	282912	550544	269540	430255	503053	300692	28.4	344164	179854	535482	449800	419124	136523	143719	299664	238046	400792	325458	279593	104431	107233	17.6	270640	269890	217250	282693
726000	531521	386589	341366	424840	344178	276927	338117	464870	304452	478191	542897	371616	230128	392082	282526	560282	270270	434450	505146	301701	26	344767	178932	535674	447512	421384	136919	143178	303989	235161	399206	318755	276834	103633	106668	27.6	267733	270052	216399	282419
727200	535377	386928	347537	422099	347393	279481	338786	474863	305530	487944	550230	375858	229205	397475	281566	570642	271945	439621	507618	299521	22.8	342692	177564	531160	442336	422072	135891	143011	307895	232223	396375	316248	274044	102750	105886	30.4	265100	269190	214171	280328
728400	541650	388475	354962	421118	352240	282867	337388	475336	308745	494402	557476	377786	226713	401554	282249	579189	274909	443699	509720	298801	30	340483	176549	529039	440279	422845	136314	142527	312592	230965	393790	313462	272477	102618	105875	24	261976	269249	213513	278238
729600	547895	387886	363634	420165	356644	286564	338461	481730	311057	504245	567245	383094	225824	407648	281371	590136	279036	450014	514269	298313	31.6	339381	175789	526977	435800	422600	135942	142110	316298	228254	391369	311126	270969	101619	105274	21.6	259834	267880	213426	276911
730800	555964	388128	373594	420769	361353	288867	338886	484927	315424	509865	575289	386959	223501	410128	280867	597888	283285	454889	517795	297441	29.6	337278	173566	524622	431996	422482	135254	141766	321702	226606	389127	308953	268798	101040	105389	23.6	256656	267246	211116	273746
732000	564855	385607	382089	421462	367492	291354	338062	491122	320827	516705	584347	392871	222690	416023	279635	606883	289223	461057	523140	295140	28.8	335217	172416	521468	427766	423223	134197	140795	326156	224188	385474	307246	266297	100234	105117	27.2	254022	266503	210331	271767
733200	575192	385678	393742	424452	372928	293228	338705	496236	328172	521583	594118	397020	221628	419922	279867	611749	295933	466129	525878	294219	30	332503	171254	518103	425684	422757	133862	140681	331307	223091	384118	305420	265986	99914	104084	22.8	251649	265478	209604	267844
734400	585984	383944	400537	425266	378849	296923	338154	499945	335757	527389	603418	402840	221194	426496	279099	619392	304572	473313	532779	293542	29.2	330957	169868	516965	422250	422214	133259	140412	335731	221128	381157	302307	264321	98561.6	103610	26	249253	266030	207677	267034
735600	597126	383949	411544	428486	385716	300870	339396	505978	347172	531380	612858	408898	220824	430562	278554	625016	312302	479012	537276	292297	39.6	327156	168020	513123	418168	421235	132436	140979	339850	220587	380183	300378	262761	98162.4	103586	26	246602	264475	206792	263358
736800	609590	381456	420015	430611	392253	303319	337004	508879	352481	535219	619626	415034	220030	434778	278165	631578	322353	486096	542694	291793	31.2	325720	167326	512440	415771	420929	132667	140415	344297	219432	378836	297481	261775	97421.2	103436	26.4	242943	264167	205932	260943
738000	617908	381131	429536	432518	400152	305561	337598	518438	364631	536424	629303	421477	221220	439596	278037	634155	331936	493749	546068	290098	35.2	322861	165830	509262	411470	418787	132240	139882	347676	218067	376892	296345	260417	97051.2	103353	21.2	240859	263176	204576	257560
739200	629274	378822	437845	435021	407010	307660	336203	520544	377763	537954	636346	425873	220823	443294	277220	637430	341598	500571	548762	289097	35.2	321141	164652	506342	410000	417875	132082	139543	351216	216882	375578	299754	260770	96596	102737	22.8	238585	263900	204054	254192
740400	639873	377812	443914	437736	414527	311266	337092	523331	392736	541877	645468	433252	221118	448549	276876	641034	353361	507718	553283	286805	31.2	318082	162542	503420	406181	415051	130654	138623	354104	215819	373080	299623	259886	95695.2	102227	28.4	236666	262736	202275	252000
741600	648498	376445	451460	439714	421158	314075	336595	521728	406006	541333	649852	439086	221206	450462	275894	643692	363098	513268	555922	285353	27.6	316443	161275	501714	404323	413515	130831	138241	357410	215233	371706	298924	259752	95074.4	102206	30.8	234514	263490	202578	249197
742800	658222	375155	455685	443949	427858	316235	335393	522134	420374	542070	656786	445431	222508	455236	276188	647644	374945	522118	559290	283801	30	314077	159244	499586	402068	412565	130088	138044	358844	214606	370748	298548	259022	94145.6	102192	24.8	232840	263278	201304	246165
744000	668751	374479	461006	445509	433962	316862	335184	522954	433753	541063	664187	450462	223164	456768	275956	646054	382636	525002	560282	283669	35.6	312033	158694	496764	400169	410562	129761	137374	361572	216026	369885	298742	260340	93893.2	101633	22.8	231502	263499	200706	242108
745200	675708	372368	464105	447124	439546	317922	334198	522051	444849	538934	667167	456476	224645	460326	276159	647308	393642	529971	563204	283444	28.8	310336	156897	495694	398073	407985	128997	135969	363247	215903	367798	297773	260605	92820.4	101541	30	228431	262720	199806	239626
746400	683176	372127	466842	449454	446370	317901	333980	522169	460025	538376	672408	461389	225407	461345	275956	646637	400689	532448	564683	281273	35.2	306693	155741	493730	397628	406169	128484	136295	364005	216123	367040	295896	263712	92764.4	101292	26.4	228544	262542	199313	235696
747600	690823	368766	466995	450828	450419	318854	333773	519614	470094	534789	673810	464837	226358	463054	275715	647426	408144	535383	567357	281128	37.2	305543	154247	492217	395237	403655	127558	135608	365481	216786	365071	294794	263388	91791.6	101007	26.4	226270	262728	198650	232564
748800	695421	368604	467399	453159	455418	318950	333244	520259	481280	532911	679027	468742	227260	464232	275427	646192	413474	537035	570122	279060	26	302635	152689	490212	393722	402019	126959	135066	364687	218860	363378	294022	262878	90842	100917	23.2	225944	261951	198173	228971
750000	701174	367237	465584	454799	457350	320785	331276	516130	490690	528273	677078	471390	227111	463920	274440	645814	421213	540960	571646	277148	26.8	300909	151519	489173	392585	398974	125796	134496	367176	219602	362398	294238	263489	90066.8	100992	29.2	224584	262574	196272	225623
751200	702857	365534	463799	455209	461618	321920	331765	517343	498330	525246	679859	474433	228086	463844	275148	643892	423580	539624	573768	275634	30	298010	149968	487549	390165	396089	124641	134373	366545	222769	361302	295198	264740	90384.8	100286	26	223977	263010	196131	222650
752400	707236	364346	462018	455614	465344	322599	330872	513672	502892	518051	677707	474830	228634	461788	274773	641213	427201	538972	576981	274571	39.2	296002	147998	486771	390290	394264	124320	134130	367396	224449	360791	296126	266839	89488.4	99809.6	30	223118	262587	195748	219524
753600	707091	362338	468792	453976	470218	321960	330997	512912	510398	515053	677771	477051	228075	461772	274134	636974	426509	536965	580604	271954	30	293490	146884	484127	388188	390914	123716	133213	365777	227178	358481	297090	267958	89130	99471.6	31.2	223522	263642	195312	216577
754800	708416	362046	465295	453403	472849	319366	330298	507997	513421	506464	674635	477192	227598	459247	273553	631100	427295	536461	585314	270954	27.6	291889	145295	483432	387815	389590	122684	132619	365115	230676	358693	299327	269229	88647.2	98910.8	28.4	222617	263046	193759	213229
756000	705580	360394	460805	451719	472794	317896	330152	506887	518830	502329	673698	477631	228896	458750	273571	626658	426292	533560	589017	269414	27.6	289424	144167	483533	388618	385738	122280	131935	364141	234456	357764	300821	271724	88012.4	99816.8	29.2	223412	264145	193755	210951
757200	705256	360367	457564	451626	472563	316944	329344	502887	519212	494852	670429	476769	228504	453937	273152	620426	426005	530027	593812	268110	31.6	288568	143048	483892	389439	384521	121989	131080	363662	236747	358793	302052	273428	87815.2	99184.4	23.2	223825	264865	193549	208244
758400	702515	359292	453695	449827	472153	317674	329475	501986	520476	490422	666324	475945	228922	451867	274318	616194	423562	526699	599472	266145	36.4	286605	141782	481205	388726	381834	121673	130968	361194	240645	357503	304006	274637	87289.6	99537.6	22	224836	264135	192709	206134
759600	699436	358397	449567	448707	472294	316264	328613	494864	518372	481390	661198	472721	227428	447916	272208	609285	419984	522889	602053	264230	26	284893	140219	480995	389112	380993	121825	131336	360210	243356	355950	306247	276517	86486.8	99324.8	32.4	224887	265342	193488	203916
760800	695217	356722	441770	445550	471668	316381	328978	492952	516765	476698	658468	471768	228025	446912	274038	602992	416031	518396	607294	261112	30.4	283309	139684	478808	387790	378983	121150	130537	356060	246694	354241	309105	278952	86125.6	98896.8	21.2	226241	265000	193320	202498
762000	691773	356074	436568	443410	470050	313174	327569	487431	514630	468466	653096	467363	227184	443182	272540	595286	411640	513156	610491	259556	34.8	282318	138568	478572	388450	378025	121413	129820	354082	249565	354160	311606	279548	85617.6	98968.8	26	226862	265558	193547	200556
763200	684656	354857	428684	439488	468719	312125	327268	483340	511912	463058	649004	465507	226431	439408	272272	589324	407396	511396	614919	257400	26	281623	137505	478262	387191	375256	120550	128992	349912	252663	353686	314777	281610	85096.4	99016	22.4	227694	266424	193888	199549
764400	681785	355106	423211	436650	467974	309163	327405	480068	509260	452964	644144	461887	225038	434534	271056	580893	403788	504990	616615	255250	42.4	280740	136054	477265	386109	373096	120907	128536	346701	255365	353926	318862	283117	84874	99130	24.4	228461	266551	192729	197382
765600	675083	354754	419028	431704	465601	308414	327453	476843	505304	446140	638236	456707	224770	432553	271034	574254	400849	502483	619689	252878	27.2	280406	135663	476873	386094	371101	120012	127909	342602	257504	353103	321412	284378	84300.8	98286.4	30.4	230236	267252	193004	196904
766800	669331	354956	415228	429558	463476	305852	327448	471799	502648	439306	633276	454066	223410	428193	270187	566033	395254	496734	620814	250479	32.4	279610	135120	476814	384802	370100	120373	127238	338876	260429	354532	325608	285071	84172	98167.6	27.6	232002	267536	192304	195066
768000	665108	353586	409391	424535	460506	304357	327327	467982	496648	434960	627901	450148	223126	425216	270072	558914	392762	493381	621362	247557	22.4	279864	134405	476894	384582	367242	119986	126338	335560	261658	352917	328393	286543	83735.6	97834.8	24	233305	267621	192720	194520
769200	660077	355150	407269	422862	459360	300343	328588	464848	492950	429680	623530	446127	221003	421194	269483	550394	388358	487541	620897	244680	32.8	279991	134271	476452	383348	366072	120135	125679	333144	263801	352901	331805	287426	83178.8	97302.4	28	233596	268649	193396	193360
770400	653152	354744	402848	417084	455906	297325	329314	460290	485910	423848	616029	442640	220754	416836	269046	543924	384740	484652	622836	241650	26.8	280277	133711	476928	381557	365127	119299	125689	327439	264572	352602	334800	287778	83280.4	97301.6	33.6	235105	270233	193046	192434
771600	648237	355725	399951	414128	452060	295123	329458	457523	481219	418070	612607	437850	219445	412293	269013	537166	380002	477266	620995	239551	25.2	281446	133395	476998	380959	364620	119102	124791	324698	265413	353721	337997	289134	82997.6	96666	24.4	236043	271094	193021	191749
772800	640252	354249	395571	408130	448135	294052	329144	454123	474366	413083	604225	433921	218218	408592	267954	530468	376557	473397	622541	237499	28	282176	132889	478384	380561	362058	118746	124199	320470	265730	352112	339634	288762	82652.4	96242.4	20.4	237284	271858	193125	192434
774000	632508	353564	392478	405632	445987	292342	329846	450871	468275	408173	598357	429069	216110	405036	267127	521316	371066	467402	619497	235400	22	284160	132404	478116	378806	361224	118608	123912	316845	266753	351526	343799	290037	82256.4	96058.4	24	238371	272692	193622	191952
775200	627003	352801	387731	400711	441778	289454	329775	446994	461245	402468	592672	425041	214400	400994	266456	515182	368058	463390	617921	232826	36.4	285824	132078	478482	379256	360554	118775	123427	314380	265937	351967	345842	290363	82343.2	96170.8	24.8	239130	274545	193220	192105
776400	619851	354477	385839	397658	439472	288015	329464	444159	454806	398316	586813	422106	213763	395714	265361	507976	363664	457924	614627	230137	29.6	287140	131597	479615	376592	358152	118634	122676	312490	267720	351619	348959	290279	81972.8	95955.6	20.4	240193	275434	193699	192738
777600	613829	354047	380725	392012	433760	284970	329291	439858	447589	393758	578664	417204	212516	391785	264388	503206	360084	455281	612677	228801	33.6	289658	131244	481068	376807	356680	117513	122138	308442	267188	351794	349806	290026	81380.4	95377.2	29.6	239904	275965	192664	193120
778800	607180	354638	378309	387648	430718	282679	330254	439342	442788	389822	572355	414207	209952	387559	263220	497158	355920	448517	608021	225749	32.4	291431	130613	481891	374799	357344	118041	121570	304269	267278	351383	352700	291176	81510.4	96070.4	26.4	241170	277125	193595	193383
780000	600958	354526	374414	380929	425879	281662	328298	437209	435546	385646	564847	412022	208278	384786	262586	491106	351512	445842	605649	225135	35.6	293033	130358	482322	373799	356541	117594	121254	301748	266147	351037	351624	290221	81042.8	95760.4	29.6	240841	278033	192486	193674
781200	594188	354610	372294	376867	422192	279778	329804	437736	429871	382514	558631	408170	206374	381088	262133	486381	347668	450956	601645	221685	27.6	295350	129630	483512	371784	356343	117278	120154	297040	265970	351002	354989	290492	81364.8	95176	24.8	241060	278544	192533	193575
782400	587973	353346	368736	371990	417466	276888	328822	434220	424782	378792	550927	405044	204540	377995	260525	480844	343913	454130	598669	220514	27.2	297772	129432	485662	370728	356134	117290	119391	294134	266015	351141	355759	291324	80937.2	95412	22	240622	279334	192263	194670
783600	580696	354069	366546	368126	414854	275445	331259	436474	420146	377322	546681	402426	202766	375140	259129	477726	340712	440904	592924	217559	29.2	299267	129119	484589	368235	354993	117562	118931	291084	265533	351003	357596	290689	80828.8	95448.4	24	242414	280674	191542	195210
784800	577159	355317	364996	363200	411300	272345	331269	433546	415644	373282	540768	398594	200446	371917	258863	473402	336570	426604	588282	216253	35.6	301132	128972	486307	368055	355226	117505	117756	288254	263995	351510	359220	290196	80599.6	95525.2	28.4	240912	281071	190864	195928
786000	569940	354797	363465	358023	408792	271385	331423	435841	413125	373682	537164	398421	198429	369774	257881	471600	332395	413987	584154	214049	29.2	302166	128292	486077	366825	354734	118016	117391	284700	263259	351273	360760	289968	80181.2	95586.8	27.6	241227	281336	191150	197361
787200	563875	354964	362125	353475	405802	268916	332095	433547	409419	370554	532095	395144	195712	366518	257882	469682	328356	408611	580344	213248	28	304471	127942	487798	364454	354388	118238	116426	282118	262774	350674	361292	288767	80265.6	94829.6	22	240198	281234	190443	198312
788400	557444	354819	360653	348585	403381	268904	333688	435544	404846	370963	527204	394088	193475	364360	257571	470149	323950	403815	576330	210637	36	306518	128328	488506	362300	354202	117905	115768	280119	261532	350580	363038	288693	79718	94612	27.2	239923	281452	189962	200513
789600	552516	356299	360590	343102	400788	268473	332554	435687	401345	370743	521931	392348	190926	362104	255762	468695	319581	401642	570811	208570	32.8	306913	127632	487702	360282	354544	118755	115482	278198	260514	351094	363200	288516	79360	94527.6	24	238912	281384	189338	201939
790800	545874	356304	359650	336393	397779	267904	333596	437031	395069	370621	518460	392946	188771	359620	255684	470518	316278	399827	568299	208245	28.8	308889	127728	487878	358642	354542	118875	114363	275552	259164	349397	361912	287013	79618.4	94836.4	30.4	238175	281940	189798	204640
792000	541011	357579	361438	331976	397068	267892	333933	438828	390003	371338	513887	389948	185504	357557	254354	474090	313806	396546	564098	205031	36	309564	127164	486230	355774	354210	118940	113288	273862	257249	348023	360916	285756	79528	94585.2	26.4	238652	282182	189714	205813
793200	535936	357134	361685	326364	394883	266857	333306	437395	385187	372233	510726	388440	183332	355928	253598	475527	309663	394434	560426	205127	32.8	309964	126801	488762	353686	355150	118995	113358	272421	255240	346974	359966	283784	79485.6	94535.2	24.8	237266	281916	189408	208045
794400	529467	359393	362917	322330	393984	265951	334560	438416	382612	374013	507730	388329	180804	354740	252792	478752	306541	391791	557130	203019	39.6	310147	125866	488573	349948	354224	119528	112437	271082	254967	345926	359297	282782	79040	94174.8	30	236700	282126	188830	209290
795600	525163	358971	363447	315727	391002	264834	333702	437799	377394	376040	504826	386845	178141	353354	252141	481882	303318	392409	553898	202344	24.8	311425	125773	486937	348162	355281	119520	112067	270913	253311	345821	358698	281048	78961.2	93569.6	20.4	234572	281794	187530	211724
796800	522102	361242	365232	310708	390016	268148	333890	440031	375078	380296	501620	386434	176033	352145	250590	486548	301166	392628	552048	199713	26.4	310928	125626	485741	344668	353474	119976	111367	270174	252111	344378	357122	280699	78744.8	93074	29.2	234932	281682	187833	212476
798000	518894	361214	368659	305485	388054	271070	333742	437990	371440	383441	498240	385884	173419	350010	249434	491160	298980	393722	549279	198534	35.6	311244	124414	484500	341112	354662	120996	109729	270037	249990	343299	354936	278607	78647.6	93188.4	28.4	232893	281722	186897	214038
799200	514812	361912	371179	300372	386997	272930	334076	439788	368976	388354	497730	385804	172016	350020	248912	495854	296047	396618	545982	196240	28.4	311292	124062	483205	338479	353640	120942	109537	270013	247540	341691	353286	277501	78143.6	92367.6	18.4	232097	281288	186472	215423
800400	512505	363477	375612	295067	386358	271634	333917	438258	366308	393934	496070	385853	169271	348246	247915	500691	293714	397525	543968	195704	23.6	311604	122754	481956	335756	353956	121602	108556	271505	246010	340213	353451	276669	77604.8	92768.4	27.6	230493	280291	186179	216022
801600	510101	363489	377650	290355	386781	272644	332477	438984	365772	398810	495407	386877	167122	349285	246578	506991	290832	401621	542764	193902	32.8	311754	122263	480701	333010	353451	121128	107955	271426	243849	339135	352886	276660	77416.4	91776.8	22.4	228423	280807	185674	218308
802800	508169	365386	382864	286434	387998	274482	332872	438820	365543	403802	495072	385656	164395	348474	244873	512629	289700	404009	539790	193046	29.6	311067	121719	479872	329642	354615	120742	107508	272854	243210	338828	353127	274802	77209.6	91291.6	22.8	227233	280438	185080	218603
804000	507393	365548	386417	281569	388520	275944	331774	439254	365399	410502	495159	387256	163289	349582	244190	518493	288144	407012	540621	191825	32	310334	121007	479117	326956	355431	120431	106585	274262	241088	337329	351060	273716	77070	90810.8	28	225825	279288	184908	219165
805200	505014	366663	390362	277623	389529	277262	332175	439500	366977	421930	497142	387639	161818	348845	242391	523768	286269	407631	538968	189812	36.8	309294	120116	476467	324472	355656	120213	106147	275946	239474	336007	350721	272639	77263.2	90676.4	29.6	224406	279349	184224	220056
806400	506304	365756	394671	272534	389199	276903	331213	440426	369060	424926	497303	387798	160425	349576	240936	529597	284863	411187	539172	188683	35.2	309323	119236	474184	322292	356416	120003	105319	278962	237230	334820	349552	271064	77037.6	90488.8	23.2	222480	278750	182713	220597
807600	505482	367009	400921	268685	392049	277001	331961	443562	371972	423683	500506	390092	157617	350189	239511	534909	284477	413274	537451	186694	33.2	307804	118664	470982	319440	354715	119978	105342	280800	236112	333419	348879	269858	76649.2	90090	27.6	221724	278243	183289	219773
808800	508601	365724	406126	265708	393811	276119	330651	443698	375567	418567	500444	389972	155812	351684	237586	541627	285101	417373	538658	186441	38.8	307496	118018	468900	317540	354692	119667	104256	284676	234460	333012	347276	268565	76620.4	89491.6	28.4	219194	277174	181922	219882
810000	510311	365782	411531	262414	395794	279128	331364	448522	380468	420430	503988	391728	154186	352293	236432	547170	284969	419497	538991	184186	28	305158	116716	465436	315230	353136	119306	103624	287478	232792	330302	345926	267138	76083.2	89640.4	26.8	217662	277138	181898	218522
811200	514164	363974	417516	258856	398562	282734	330336	448684	385305	421926	505972	392500	152958	353332	234398	552750	285704	424704	539098	183616	26	304362	116077	462886	313254	352197	119475	101776	290920	231044	329990	344502	266185	75625.2	88955.2	21.2	214694	276630	180454	218348
812400	516556	364524	424702	256662	401978	288638	329566	451918	392496	429533	508948	393488	152046	355326	233336	558699	286187	430270	539125	182110	28	302333	115710	459880	312205	351037	119416	101705	294359	230268	328289	343192	264665	75536.8	88519.2	23.2	213759	275093	180230	217440
813600	522740	364808	431376	254059	406171	293740	330287	452794	400146	434008	509763	393919	150331	356743	232687	563119	287940	433370	538329	180866	25.2	300268	114480	456286	310426	350135	118780	101016	299042	231745	327507	343162	263936	75486.4	87600.4	23.6	210554	275231	178610	215287
814800	525630	362773	438138	250460	410954	298003	330289	456890	410634	438812	514002	395893	149694	359489	232475	567455	291248	438335	540187	179743	35.2	299296	113975	453516	308131	348395	118301	100248	301853	230362	325080	341620	262311	75069.6	87480.8	25.6	209971	273690	178133	215182
816000	532447	363326	446794	249234	415160	300345	328438	458430	421362	440930	516579	396154	147769	361912	232206	570538	293261	442277	539904	178406	24	296546	113308	451472	306264	347979	118405	99125.6	305469	229490	323899	341580	260366	74712	87182.8	23.2	207810	272399	177028	213577
817200	536699	361021	452485	245360	419474	303160	328232	460214	432391	445644	519196	398138	146800	364448	230832	575269	297088	448852	540967	178044	25.2	296288	113027	449073	304675	346117	118096	98228.4	307980	227430	321036	339008	259337	74622.4	86722	28.8	205450	271858	176003	213281
818400	543648	360544	460096	244017	424768	305076	326893	462084	444844	448217	521375	400895	144606	366256	230424	578400	300423	453316	541177	176522	32.8	292424	111711	445844	302898	345333	117577	97471.2	311074	226555	320281	338388	259548	74685.2	86411.6	31.6	204833	270864	175171	210802
819600	548625	359952	464563	241772	428798	307180	326285	462957	456687	451667	523505	402919	144062	369918	231022	582758	305533	459945	542983	175524	25.2	292155	111121	443064	302773	343158	117637	96568	314558	225518	319118	336863	257366	74497.2	86085.6	26.8	202532	270354	174324	210172
820800	554954	359340	473371	240438	436269	307814	325273	465369	471009	456060	525084	407572	142291	371936	230732	586182	309665	464413	544062	175044	33.6	289628	110079	439836	301408	340590	116759	95778.4	317122	224476	316174	335823	256656	74158.8	85878	25.2	201215	268995	173544	207635
822000	561105	358046	477895	238822	440807	309237	323289	466305	484219	458408	526486	409639	141557	374554	230359	589356	314871	469118	543598	173948	27.2	288002	109767	437672	299616	339373	116028	95708.8	319822	223960	314816	334670	256274	74214.4	85994.8	23.2	199006	268668	172016	205764
823200	565410	357469	483170	236952	445868	311786	323569	468450	497596	461366	529033	413654	140412	377269	229700	591162	319832	475026	543786	173174	34	285030	108796	434232	298365	336428	114978	94413.2	320436	222470	313514	332837	255354	74235.6	85400.8	26	198164	267739	170722	203598
824400	571943	355891	488868	236020	449647	313851	322150	469395	509298	464290	528918	415510	139222	379550	229295	593890	324879	478894	544679	172932	30.8	283522	107803	431896	296836	334108	114000	94042.8	324377	222588	312480	331733	255330	73976.8	85317.2	34	197364	267518	170614	200932
825600	575842	354050	492250	233812	453086	315557	321452	470438	522498	467723	530823	419366	138210	382675	229827	594929	330566	480589	546857	172065	32.8	281702	107209	428404	293792	331552	113458	92942.8	325700	221738	309095	329675	253746	73800.4	84849.2	29.6	195842	266176	169401	199662
826800	581625	352234	498222	231962	456480	315743	319872	470772	534532	465914	531877	421420	137521	384785	229499	594782	335056	482981	546304	172019	35.2	279735	106820	426754	292794	329821	113181	92682.4	329918	222890	308555	328727	254418	73320.8	84814.4	23.2	194928	266164	168474	196699
828000	580104	349381	501263	230022	460865	318035	319768	470717	545954	467862	532548	425618	138811	387101	230007	596116	339372	485449	548102	171354	25.6	276778	105865	424006	292940	327664	112513	92074.4	330305	223226	306230	328249	254139	72807.2	84230.8	22.4	193877	265641	168151	195088
829200	579793	347663	505781	229175	462890	320650	318300	470798	555765	465839	532789	427315	138241	387690	228575	596409	343394	485683	548975	171086	28.4	274808	104630	422038	291054	323887	112678	91270	332169	224248	305303	327145	253504	73246.8	83838.4	28.8	193626	264413	167978	192416
830400	579748	345820	506434	227860	465927	322489	317477	469871	563786	465618	531840	431344	137566	389338	228160	596765	347163	486339	553631	170645	27.2	273073	104134	419240	290363	319499	111392	89907.2	332664	224461	303250	327488	253200	73034.4	84017.2	26.4	193026	264344	166411	190121
831600	581012	344477	509418	226866	467760	321815	316414	468120	572222	463308	530070	431953	137166	389408	227494	596540	350403	485101	555292	170415	29.6	270255	102890	415810	290447	316876	110698	89570.4	332801	225629	302124	326910	253237	73190.8	83552.8	30	192320	263085	165908	187958
832800	581382	341934	508945	223694	469271	321289	315231	467227	579642	460942	530904	434178	136688	391666	226964	596552	353344	485575	557348	170986	30.4	269404	101877	414262	289258	313189	110428	88528.8	331566	226274	300699	326952	253222	72752.4	83304.4	19.2	192695	262881	164846	185946
834000	582938	341156	510885	221120	470926	321688	315354	465780	585686	458072	532543	435498	135887	391131	225497	593954	355695	482269	559982	170714	28.8	266598	101130	410128	288895	309058	109714	87753.2	331183	227883	298651	327746	254152	72482.4	82865.2	29.2	191632	262008	163801	183001
835200	587054	337158	510954	218223	471686	321202	313074	463385	588585	456428	531420	437325	135011	390822	226193	592144	358741	481798	562848	170876	37.2	265274	100380	407982	289036	306116	109588	87260.8	331834	228982	298192	329636	253936	72378	83127.6	23.2	192037	261613	163281	181087
836400	579786	336842	511957	215790	474012	322030	313235	461704	592754	452783	529551	438860	134471	390044	226046	589595	360514	477521	564539	170408	32	263353	99634.8	404532	288449	303086	108696	86523.2	330504	230407	296832	330895	254860	72512	83028.4	25.2	192654	261098	162749	178907
837600	579073	335072	510922	213208	475278	322044	311349	459692	593166	450514	528874	439470	134283	389729	226385	584994	362138	475208	568736	170276	23.6	262121	98924.4	401856	288912	299547	107773	85123.6	329694	231782	294470	330078	255661	72175.6	82879.6	31.6	192548	260767	161534	176692
838800	574591	333747	510582	210829	477208	322293	311361	459053	595546	447434	527843	440406	133781	389826	226917	580110	361718	471193	571450	170324	26.4	260575	98005.6	398960	288696	296459	106805	84840.8	327962	232952	293954	332147	255471	72195.2	82763.6	30.8	193966	260799	160864	174931
840000	569704	331569	507734	208143	477344	320749	310688	456001	592315	443387	524729	439142	133728	388473	226700	575564	362844	468648	574804	170280	22.4	258866	97340.8	397533	288929	293844	106502	83951.6	327088	233747	292856	332225	255602	71848.4	82951.6	22.4	194484	260685	160387	172900
841200	561985	330004	506148	205498	478243	321018	310177	455895	593872	439735	523352	439890	132635	388177	226482	570309	362632	462667	577140	170435	20	258054	96602	393450	289277	290326	106066	83073.6	324883	234078	291963	333709	256533	71487.2	82257.2	23.6	195642	259607	160805	171666
842400	554799	328016	504974	203060	477960	320644	308972	452869	590351	435206	521523	438555	132264	385468	227085	564443	362842	458920	581500	170436	21.2	256728	95775.2	391742	289735	287645	105644	82303.2	323433	235714	291293	334372	255860	71534	82740.8	23.6	196954	259950	159230	169843
843600	547002	326596	501679	200278	477305	319619	308926	452917	588402	432945	521247	438785	132286	385182	226804	558457	361194	454264	585553	169844	32.8	256301	94996	388275	288944	284780	104999	81380.8	320721	235942	288464	336236	256243	71139.6	82327.6	28	199074	259906	158751	168488
844800	538214	326352	498514	198398	476326	318326	307783	450728	585678	428263	518733	437478	131760	384511	227184	551988	359610	450539	586943	170310	31.6	255789	94327.2	387315	289766	282951	104970	80935.2	319133	237922	289082	337654	256839	71130.8	81888.8	36.4	199643	259526	158418	166630
846000	530250	325156	495673	194460	474547	318424	307373	449724	579434	425161	516872	438289	131232	384754	226872	545254	357678	446149	591240	169991	38	255431	94196	383776	290795	281038	103967	79902.8	315931	238350	288180	339353	257826	71054	82349.6	25.6	201240	259138	158013	165841
847200	524858	324988	494379	192704	473750	317911	307310	447833	574526	420482	514961	435858	131454	383632	225399	539873	356092	440916	592202	170017	26	254958	93552.8	381680	290222	278888	104468	79233.6	314475	238818	286985	342082	258667	70902.4	81723.6	28.4	201850	259648	158178	164138
848400	518744	324856	490162	190488	471698	319754	306987	445942	570596	418568	512486	435570	131462	382414	225304	534286	355524	435623	594349	170506	32	255522	93212.4	379749	290415	275908	103306	78024.8	311161	238984	285901	344259	259042	70732	82177.2	40.4	204058	259344	156782	162953
849600	512659	324268	488743	188309	469169	320700	306710	445696	565343	413239	507874	433863	130559	381305	224128	528415	353179	430563	596501	170128	27.6	255454	92381.2	377517	290426	272920	103522	77494.8	308726	239957	285690	345048	259266	70406.8	81540.4	23.2	205293	259752	156016	162169
850800	506988	323522	483817	186266	467119	320096	306550	444318	560434	410301	503866	432904	130308	380859	224040	522240	352076	426773	598731	170093	28.8	255902	92388.8	375816	290069	270182	103282	76618.8	305204	239837	283909	345826	259286	69832.8	81310.4	22.4	204685	259938	155586	161257
852000	502854	324303	481501	185496	464771	318020	305944	443958	560600	406773	499780	430566	130038	378420	222451	513834	350131	420375	598548	168862	28.8	255498	91334.8	373359	289573	267368	102202	75621.6	303312	240719	283819	347886	259963	70068.8	81084.4	22	205043	260505	154931	160630
853200	498578	323291	477587	182623	462404	316655	305618	442309	555652	404453	495631	429206	130160	377145	222175	509608	349748	416599	599907	168798	33.2	255431	90847.6	371946	288759	265590	101610	75017.6	299527	240544	283192	349059	260775	69431.2	81078.8	24.8	205424	259894	153843	160481
854400	497026	324842	475937	180223	461192	315071	305828	442175	552302	402210	491502	426791	129777	375070	221482	502646	347538	411302	599599	168543	26.4	256337	90392.4	369522	289075	263390	102446	74453.6	297126	241516	282915	352321	261198	69154	81168.8	28	207428	259968	153307	159926
855600	493461	324114	472539	178117	456691	314606	305486	440828	546758	398273	486795	424333	130558	374076	221253	497507	346560	407720	601224	169083	21.6	257324	90353.6	368879	288114	261460	103156	73314.4	294054	240946	282549	353035	260905	69200.4	81176.4	29.2	208210	260342	153299	160248
856800	489733	323950	469193	175638	455866	314635	305395	442956	539927	395405	483508	422795	130067	371825	219737	491868	343799	402023	597320	168645	22.4	257646	89638	366099	287268	259932	104036	72498.4	290553	242665	282978	354742	260838	68822.4	81221.2	26.4	209334	260189	152660	159842
858000	487485	323744	465168	172533	452835	313708	305438	439835	534905	393180	477472	421131	129294	370541	218987	487738	342924	399042	596160	168218	24.4	258635	89180	364822	286776	258228	104386	71876	287210	242025	281519	355722	259760	68862	80948.8	24	208663	260043	151750	158998
859200	484019	324167	461574	169786	449855	312818	304863	441296	528925	392073	473675	418243	128604	368985	217555	481787	341686	394538	593488	167203	28.4	258488	88926.8	362723	285300	256068	104844	70568	284090	242284	280726	357598	260547	68408	80280.4	18	208556	260268	150998	158750
860400	480700	324940	458854	167574	446698	310841	305080	439873	522519	389273	469076	415613	128740	366081	217069	476549	340315	390754	593158	168233	26	259861	88228	362238	285358	255762	105424	70064.4	281937	241877	279934	358487	260374	68734	80266.8	33.6	208761	260354	149946	158726
861600	477418	325233	455261	164896	443790	310064	306173	441159	516152	388859	466752	414314	127765	363794	215724	471601	337702	385498	590608	167553	23.6	260229	87654.4	360444	283477	253759	105675	69162.8	278528	241236	278932	360299	261213	68390	79904.4	20.4	208539	259672	148562	158798
862800	474608	325274	451421	163228	439930	309412	304629	439966	509491	386388	461913	410888	127178	361210	214015	465853	336768	381858	587251	167082	26.8	260142	87551.6	359976	281670	252245	105820	68656.4	275913	240611	278156	361222	259924	67926.4	80112.4	19.6	207212	258740	147232	158630
864000	470438	324948	447987	160468	436765	308360	304653	439946	505111	386090	458002	408162	126618	359270	212997	466942	333908	377834	586250	166343	30.4	260480	86951.2	357584	279591	251056	105380	67669.6	272794	240698	277044	362986	259137	67704.4	80660.8	28.8	206792	259233	146836	158648
865200	469024	325235	445730	157777	433544	306181	304218	439513	501864	385407	453140	406582	126512	357093	212760	464120	332939	374457	582168	166210	31.2	260760	86839.2	356422	278448	249675	105628	67096.8	270120	240872	276638	364132	259294	67807.2	80612.8	27.6	205549	258653	146148	159181
866400	465839	325920	442278	155683	428888	305710	305450	438162	497092	384768	449667	402982	125227	356168	212786	463436	331753	371194	580769	165498	27.6	261703	86528.4	354774	277076	249300	105589	66155.2	267855	240395	275917	366100	259156	66999.2	80719.6	23.2	204146	258334	145384	159816
867600	463657	326643	440492	153259	425949	305143	305792	435353	494062	384293	446448	400201	124318	354880	210437	460236	329461	367784	576826	165411	29.2	262318	86198.4	353800	275758	248544	105359	65555.2	265735	239885	275273	368190	259159	67109.2	80295.6	27.2	203419	257792	144760	160709
868800	460442	326786	437210	150224	421604	305863	304564	432762	489320	384706	442229	398283	124407	353482	210335	459638	328202	365521	575675	164685	32	262074	86080	353057	274023	247633	105621	64730	263924	239070	274013	368006	258972	67052	80229.6	32.4	201640	257134	144121	162103
870000	457629	327915	435383	148510	420216	306152	305324	432651	488361	386416	439351	397362	123510	351638	208926	457198	325558	362280	570339	164528	23.6	263216	85193.6	351082	272730	246355	105258	64094.8	262039	239231	273463	368827	258954	66904.4	80172.4	24.8	200872	257397	144015	162333
871200	454127	327959	432228	145444	415726	305786	305047	428591	484751	387586	434830	395230	123348	351465	209240	457078	324446	360303	568642	165141	29.2	264070	85604.8	351281	271312	246113	105996	63166.4	261344	238679	273424	369343	258298	66358.8	80034.8	24.8	199030	256614	142126	163151
872400	451888	328439	432458	143208	412592	307932	305335	428012	480834	389814	432465	393820	122476	350586	206951	455875	320998	356678	564187	163848	35.2	263706	85283.2	349832	268532	244129	106132	62337.2	259226	239090	272926	371404	258846	66432.4	79964.4	20	198524	256577	142266	163934
873600	449225	328986	429429	141119	409250	311006	304523	423820	477799	391938	428931	390546	122579	350833	205677	456646	320002	355590	561715	164333	28.4	265080	84714.8	348717	266794	244368	105876	62322.8	258338	237300	271963	370506	258463	66134	79706.8	25.2	197249	255175	141072	164950
874800	444873	328386	428405	138642	406985	313163	304730	424143	476271	396668	426224	388545	121444	349486	204330	458026	317391	351438	558424	162820	32.8	265325	84492.8	347526	265282	242905	106105	61210.8	256655	237790	270992	369803	258522	66081.6	79446	22.4	195258	254622	140590	165952
876000	442845	327886	428276	136836	402701	315244	303640	420151	475142	398922	422657	386410	120768	347963	203186	460460	315285	350641	555333	163385	27.2	265122	84102.4	346034	263065	242901	106055	60814.8	255732	236246	270464	369594	258234	66318	79648.4	20	193726	254658	139757	166619
877200	440280	327904	426545	134864	400602	316993	304076	419381	475227	404673	419982	385878	120950	348204	202549	462297	312950	349056	553676	163104	30.8	265259	83981.2	344642	261646	242126	105904	60330.4	253938	235606	270154	369750	257988	65829.2	79500.8	24.4	192629	253120	139647	168596
878400	437866	328531	426276	132705	398342	317544	304556	415637	473575	408011	418244	383472	120069	346938	201593	464481	310534	346497	549380	162533	29.2	265716	83743.2	343677	259499	242639	105678	59594.8	253784	236219	269170	370419	257457	66052.8	79139.6	20.4	190802	253292	138706	168412
879600	434613	328079	424631	130537	394794	319704	304460	413536	474138	413164	415776	382502	119220	346428	200358	467010	309142	346015	547035	162069	29.6	265876	83479.6	341796	257571	241474	105703	59287.6	253361	235504	268268	369149	256787	65356	79138.4	23.2	189173	252200	137894	169803
880800	433472	328174	425618	128771	392839	320606	304316	411244	474047	416164	414258	379883	118086	345861	198700	468857	305806	344335	543235	161981	20.8	266136	82918	340357	255461	241480	105574	58186.8	253781	235514	267175	368512	255743	65582.4	78367.2	26	187244	252500	137116	170447
882000	431328	327424	424535	126052	390564	322346	303996	408314	476165	422135	412885	378855	117223	347742	197643	472046	304935	344821	540832	161421	25.6	265891	82795.6	339113	254540	240077	105139	58022.8	254322	233715	265531	367155	255160	65024	78900.4	24.4	185858	251022	137080	171214
883200	431176	328009	425421	124918	389325	322463	304290	408222	477992	427758	411728	377406	116684	347738	196923	474369	302588	342664	537754	161238	25.2	265873	82612	337940	251718	239820	105090	57815.6	255185	234603	264890	366276	254476	65386.4	78761.6	25.2	184673	251701	136418	171255
884400	430018	328326	424069	123099	388311	320996	303556	406935	477260	433843	409460	375886	116565	347437	195433	477728	301584	344240	535317	160854	29.6	265880	82011.2	336684	250345	239774	104530	56928.8	255939	233420	263053	365209	253595	65198.4	78539.2	29.6	182434	250157	134935	172178
885600	430132	329440	425896	121617	388466	320752	304137	407381	479804	438230	408546	374977	115600	348580	194358	481383	298894	344396	530192	159738	21.6	265263	82060.8	334655	248691	239069	104640	56403.2	258450	233861	262038	363858	253532	65085.6	78557.2	22.4	180993	249709	135200	171576
886800	430919	327956	425227	119907	387567	322131	303885	407667	481652	444042	407878	373766	115365	350016	193774	485716	299757	347091	528770	159510	18	265182	81535.2	333405	247286	239448	104159	56052	259410	233129	260407	362826	252008	65010	78244.4	23.6	179547	248291	134269	172507
888000	431810	329901	426624	118897	388278	325395	303058	406980	485915	450482	406471	373411	114519	349610	193278	488701	297227	346752	524469	158854	24.8	264028	81136	331013	244705	237445	103410	55688	261811	233168	259870	362485	251043	65050.4	77891.6	20.4	178455	248009	133839	171964
889200	434910	328013	426376	117992	387998	324486	302048	405779	486657	455169	405806	372146	114202	351319	191684	493555	297435	350044	522640	158739	32.8	264016	81348	329763	243532	237377	103598	55548	264885	231876	258523	360490	249841	64998.4	77915.6	32.4	176470	246498	132628	172618
890400	436081	329656	429305	116452	388828	325393	302622	408147	491234	460504	403862	371824	113407	352615	190474	496602	295917	349724	519115	158053	30.8	262863	80950.4	327479	241987	235920	103076	54876.8	267460	232043	257583	358994	249012	64909.2	77783.6	24.4	175877	245405	131891	172388
891600	440474	328198	432008	115511	389728	324822	302328	408165	494508	463832	403284	371408	113099	354112	190042	501404	296548	353761	517872	158451	32	263105	80633.6	326334	241272	235057	102719	54487.6	271200	230469	256626	358210	247970	64802	77632.8	15.2	174467	244304	131218	172031
892800	442670	328848	435372	114691	391911	327922	303433	411798	498224	469244	402918	373814	112420	356702	189095	505428	295109	356241	515807	157792	27.2	261926	80172	323731	239209	233217	102408	54566.8	274089	231265	255475	356938	246182	64681.6	76756.4	19.6	174300	243919	129839	171637
894000	447789	327786	438635	113438	397992	330644	301914	411354	501347	470695	401626	373264	112008	357380	188285	510181	295988	358864	514883	157050	26.8	260916	79888.4	321947	237701	232539	101746	54084.4	276559	230121	254376	355041	245250	64833.6	76424.8	15.6	172559	240984	128933	170112
895200	450878	327387	440281	112644	398961	332104	302096	414600	506011	473752	400925	374152	111770	360540	187400	515589	296325	360470	512614	156880	23.2	259803	79419.2	319674	236372	230414	101303	54030.8	279784	230615	253102	353904	243135	64610.8	76321.2	19.6	171287	239670	128326	169135
896400	457022	327319	444024	112160	400966	332499	302214	414210	510031	475978	399131	373818	110935	362376	186915	520148	296170	363136	510116	156741	28	259188	79374	319050	235292	229523	101064	53616.4	283446	229697	252558	353341	243106	64628.4	76147.2	18.8	170018	239234	127544	168025
897600	461138	325964	447589	111135	403830	334606	303379	416108	515185	478498	399358	375219	110544	365396	185702	524630	296604	366710	508576	156228	20.4	257798	78860.4	315533	234544	228299	100246	53486.4	286008	228729	250614	351871	242817	64314	75529.6	24.8	168132	237944	127460	166783
898800	468463	326384	450499	109969	404818	337464	303470	416859	520375	478465	398069	374160	110128	367732	185758	527521	296617	369828	507377	156520	29.2	256766	78601.6	314162	233808	226493	99700.4	53016	288992	228992	249600	352450	241371	64391.2	75440.8	24.8	166919	236340	126054	165359
900000	472846	324909	455136	108982	405892	342699	303050	418294	526254	478988	393583	376088	109696	369572	186432	530245	297986	372259	506621	156344	36.4	255572	78490	312204	232632	225752	99574	53042	290260	228914	247792	351909	240366	64350	75160.8	29.2	165476	234809	125665	164755
901200	479624	325113	459408	108334	407395	344502	302845	418846	531989	476901	391347	375816	108954	370995	185637	534089	298963	375301	505706	157153	24.4	254700	78620.4	309946	232251	225463	98886.4	52691.6	293512	229184	246958	350879	238768	64519.2	74718	21.6	163981	233893	124820	162973
902400	483670	323910	461340	108127	409160	346086	303082	420841	538761	477801	391874	378705	109512	375505	185678	537449	301289	378282	514176	156327	27.2	253469	78090.8	307643	231079	224282	98569.6	52584.8	295579	228609	245589	350362	238076	64227.2	74622.4	25.2	162636	232368	124258	161768
903600	488308	322705	465184	107392	412964	350448	302606	421223	544999	474564	390884	379724	108713	377145	186169	540086	303338	380428	513780	156079	32.4	252760	77948	304964	230698	222702	97956.8	52194.8	296191	228925	244068	349602	236267	64158.8	73898.8	24.8	161061	231105	123830	158389
904800	491856	321900	468907	106880	413728	354334	303423	422835	551479	474509	391816	380736	108843	380406	185882	544205	304586	384542	511822	155428	33.6	250938	77523.6	302647	230657	221167	97117.2	51794	297028	228626	241843	347934	235238	64296.8	73683.2	20	160272	230053	122810	156948
906000	495244	321295	473213	107242	417388	358286	303667	424564	558792	470275	391321	381575	108708	383232	186273	546036	306976	384884	509340	155754	20	250086	77567.2	301375	229627	219635	96041.6	51705.2	298312	228663	241412	347093	234529	63755.2	73540.4	24.4	158554	228558	122831	154193
907200	497612	318579	474060	106328	417846	360448	303366	424522	565416	469102	391714	382401	107849	386548	186725	549920	308811	387972	507622	155568	28.4	249333	77261.6	299360	229447	218340	95384.4	51586.4	298197	228410	239138	345099	233954	63546.8	73578	27.6	157697	226811	122345	153544
908400	500788	318119	478732	106488	420395	362664	303260	425300	571910	465719	391193	383966	107513	388775	186656	550373	310012	388248	505577	155803	28	247209	77168.8	297218	228884	216687	94840	51316.4	298755	229104	238655	343952	234020	63652.4	72782.8	26.4	156528	227862	122004	151417
909600	501827	315984	478961	106361	420812	365245	303846	425430	578909	463801	391395	384907	107671	391783	187215	552433	312932	390021	505088	156010	29.2	246891	76807.2	295074	228997	216058	93774	51259.6	299107	229376	236133	343728	233470	63227.2	72419.6	20.8	155681	225574	121919	150622
910800	504521	314138	483095	105796	422909	367588	303813	427186	583786	462363	391934	386771	107486	393332	187506	552801	314519	390059	503918	155999	30.8	245556	76459.6	292302	229014	214637	93579.2	51100	298614	230295	233709	343220	233157	63407.6	72166.8	30.4	155269	225194	121823	148958
912000	506026	312320	483843	105441	423369	370890	303475	425225	588294	458534	391485	387450	107332	395121	187446	553532	316326	391670	504126	155807	28	243704	75848.4	290451	228703	212556	92236	50887.6	297907	229966	232652	341801	232698	63228	71909.6	30	153870	224061	121578	147287
913200	506141	310754	486323	105584	424731	373689	303897	426987	594770	456870	391188	388432	107008	398066	187171	551956	317118	390990	503764	155886	28	242379	75860.4	288628	228541	210728	91541.6	50546	296420	230250	230309	341712	232492	62886	71854.4	22.4	154450	223430	120958	145608
914400	508181	308722	486732	105957	426851	375326	303124	425715	597323	453124	390229	387800	106969	398169	188322	554011	320048	391159	506394	156083	24	241097	75341.6	286804	228711	209888	90565.2	50354.8	296897	231108	229592	340406	232830	63021.2	72172	24	153681	222158	120497	143594
915600	507523	306897	486667	107392	429887	375866	303180	427855	601142	453090	391546	389974	107325	401751	188949	551382	320857	390658	506248	156030	33.2	238982	75554.4	283489	227864	208227	89492.8	50122	294692	231358	226764	340798	231941	62759.6	71549.2	26.8	154301	221110	119922	141646
916800	508338	306363	486750	108201	430423	376183	302594	426609	603360	448778	390928	389906	107219	402480	188466	549894	322786	389466	507390	155786	26.4	238094	75337.2	282218	227746	207030	89368	50166	293656	231614	225474	340999	232758	62428.8	71813.2	23.6	153782	220164	119842	140315
918000	506094	305090	486107	108931	430202	378204	302107	428028	605222	446772	390521	391088	107396	403586	189683	548500	323684	389219	508094	155288	31.6	236661	74930	280208	227816	204585	88086	49892.8	291812	231354	223687	341544	232232	62312	71256.8	18.8	153991	219688	119783	139649
919200	506861	304797	486417	109932	430464	377701	302267	427275	608287	442583	389157	391368	106916	402565	190007	546072	324656	387073	510440	156235	29.6	235702	74797.2	278480	228844	204112	87650.8	49516.8	290987	232535	222978	342589	232093	62293.2	71079.2	22.8	154065	218930	119473	137943
920400	505338	303060	484160	111131	429916	378567	302584	428137	607485	441236	388454	391441	107237	403347	190580	543944	324792	386498	512588	156388	33.2	234352	74183.2	277162	228630	202369	86841.6	49738.4	288437	233460	221664	343032	232270	62073.6	71151.6	24.8	154613	218395	118725	136800
921600	503954	302597	483944	112177	429680	377895	302409	428743	606056	436742	388267	389948	107271	401634	190436	540989	324124	383102	512655	156400	29.6	232803	73780.8	274979	228245	201640	86573.2	49304.4	287660	234123	220344	343633	232466	62173.2	70731.2	28.4	154531	217778	118127	135698
922800	500708	301159	480878	112590	429588	379248	301626	427749	605407	435735	386562	390130	107723	402378	190701	540024	323982	381784	514669	156265	31.2	232282	73941.6	273231	228218	199939	86128	48592.8	285150	234360	219657	344534	232218	61978	71119.6	30	155062	216893	118234	134886
924000	499405	301582	479493	113002	430225	379272	302455	428517	604135	431907	384660	389366	107661	401857	190088	535699	322904	378463	515960	156717	26.8	231660	73216.4	271388	227923	198392	85852.8	48689.6	283494	235372	218923	345624	232849	61938.8	70916	20.4	155683	216672	117798	133157
925200	495956	299668	478200	112699	429453	380164	301034	427835	601828	430793	384050	388447	108290	402032	190280	533946	322404	376087	522571	156697	30.4	231386	72704.8	269657	228091	197289	85394.8	48522.4	281066	235453	218303	346850	232350	61454	70866.8	24.4	156344	215861	117566	132050
926400	493974	299796	476493	112570	430044	380000	300603	428439	599696	427129	382977	387899	108384	401549	189739	529594	321953	373134	524022	156030	38.8	229108	72446.4	267259	227028	195330	84700.4	48043.6	278922	235804	217740	348660	232511	61527.6	70749.6	21.6	156594	215921	117194	130749
927600	489269	298299	473394	113020	428195	380213	300689	428272	595382	424407	381044	386427	108215	400631	190624	527130	321530	371418	529547	156144	30	229343	72209.6	266521	226389	193912	84963.2	48047.6	276741	235200	218272	349558	232325	61234.8	70780.8	21.2	158108	216205	116554	129455
928800	485830	298398	471019	113062	428904	380805	301866	430514	593421	422970	379256	385253	108013	400451	190378	523412	318902	377646	530861	156210	27.2	228704	72013.2	265153	225906	193530	84644	47971.2	275059	235281	217899	351679	232523	61404	70816	29.6	159106	215801	116449	129156
930000	482557	296155	469276	115366	427734	380804	300723	431638	588242	419929	377341	383638	108384	399997	190146	518336	319033	372082	532561	157003	28.4	228042	71773.6	263889	225146	192167	84020.4	47696	273265	234576	218099	353378	232202	60882	70399.6	36.8	159058	215385	116044	128386
931200	479325	295984	467482	115216	429322	381642	301714	432809	583340	417692	376887	383618	108723	398586	190012	514580	315948	359704	533852	157196	28.4	227742	71262	262725	225271	191294	83894.8	47605.6	270242	234618	218882	355446	232505	60652	70360.4	25.2	161014	216012	115960	127718
932400	475706	294628	463340	114690	427606	381096	300173	431912	576866	413852	374973	381624	108877	397756	190402	509726	315232	350182	537233	157296	30	227888	70938.8	261116	224096	189829	83890	47307.2	269194	234692	217863	356733	232175	60430	70300	23.6	160982	216092	115738	127328
933600	471336	294252	460970	115098	426583	382339	300228	433684	570374	412220	374268	381337	109185	396668	189419	503667	312943	339363	538978	157363	30.8	227830	70736	259827	223184	188714	83559.2	47114.8	266262	234404	218448	359617	232308	60507.6	69910	25.2	162300	215944	116282	126750
934800	468655	292418	458324	114978	426394	381450	299654	432729	564671	409461	371879	378548	108869	393967	189008	499986	311466	333161	539131	157421	32	228480	70625.2	258802	223984	187347	83632	46671.2	263797	234560	218163	360329	231377	59919.6	69949.2	28	162648	215365	115471	126313
936000	464447	290745	455376	114973	425894	381122	299013	435891	560776	407880	369354	377376	108866	392551	187773	494641	309298	330504	538838	157110	35.6	227991	70229.6	256972	222685	185604	83463.2	46720	261620	233149	218133	363275	231798	59937.2	69784	27.6	163491	215514	115262	125456
937200	462279	289456	452581	114070	423794	380152	297428	434498	552136	405112	366866	376564	108668	391454	187816	491176	307379	330288	539076	156935	24	228865	69965.6	256592	220998	185078	83354.8	46152.4	258546	233034	218014	364508	231509	60023.2	69993.6	22.8	163535	215513	115068	125035
938400	459763	289355	449970	114440	423423	381292	298096	435624	545991	405228	365591	374599	108661	388860	186884	488251	305699	329428	538830	156359	30.4	228836	69840	255643	219936	183046	83686	46068	256258	231953	216702	366328	231153	59568.8	70006.8	21.6	164288	214030	114524	124073
939600	456298	288849	447289	115166	421696	379959	297376	436101	538808	402518	362894	372258	109032	386766	187118	485763	304273	328280	538764	156580	27.2	229484	69492	255504	219464	183270	83248	45795.6	254564	232238	216793	368739	230306	59533.6	69854.4	22	164627	214828	113967	123595
940800	452081	288211	444001	115054	421642	379079	298256	438176	534427	402362	361362	370762	108942	386492	186381	485045	301572	324759	539774	156824	28.8	228795	69120	254301	217750	181461	83190	45629.2	251748	232035	215812	370335	230414	59342.4	69635.2	17.2	165237	213868	114015	123710
942000	449702	287914	441814	114412	420015	377282	297444	438009	527816	399080	358842	368600	108562	382502	186499	483445	300634	322033	541260	157395	27.6	229158	69181.6	253973	216649	181330	83103.6	45187.6	249553	232236	215768	371830	230182	59247.2	69524.4	26.4	165230	213968	113819	123261
943200	446257	287349	438197	115042	418225	377399	298810	438308	522574	399934	356636	367507	108841	380677	185006	480981	297903	317172	542898	156814	32	229406	68683.6	252428	214712	179317	82958.4	44945.6	246907	231444	215140	373343	229065	59144.4	69380.4	25.2	165438	213600	113792	124020
944400	444613	287114	436035	115258	415835	381782	297277	439929	518821	408476	345028	361280	105088	379764	179270	498020	296251	328668	572610	149917	374.4	236062	68700.8	247959	213090	182802	81248.8	43785.6	249572	230488	211826	367488	228374	59443.6	68865.6	352.8	174274	206562	113848	127504
945600	454933	283580	438388	114797	412456	391983	293879	442886	513708	405688	336595	357222	105714	373251	179353	487368	288095	319273	557836	149062	348	233585	68518	246110	210737	183053	81188	43464.8	240805	225375	210757	361566	224894	59667.6	67570.4	272	169939	200848	113564	124772
946800	445857	274513	421030	114440	398111	386553	285270	434845	505482	395242	331089	347599	104945	361770	180560	475462	278021	304942	538148	149111	262.4	229298	68211.2	245434	207597	182879	81232.8	43249.2	236536	227224	210588	366524	223007	59811.2	66627.6	212	168376	199124	112470	123954
948000	433685	265467	411882	113129	393457	394541	276100	438108	511481	392232	323360	342534	104610	353482	180583	474264	273439	300379	534241	148994	214.8	231272	68320	245101	205680	185706	81224.8	42932.8	236939	236020	211935	380987	225807	60343.6	66377.2	175.6	171722	199945	112316	128826
949200	429999	259323	417015	111109	395793	411076	269687	452375	525493	395988	319154	338895	103414	350452	180902	480331	272112	299679	532889	148316	178	236144	68599.6	247442	207150	189107	82696.8	42848.4	239130	249314	216193	397970	230573	60793.2	67444.8	150	176438	201319	112308	134288
950400	431008	255803	424907	108727	400484	426178	265053	468634	543938	402412	318023	336516	102616	348185	179826	488702	270840	298150	531184	146882	144.4	240048	68843.2	249692	206066	193761	83960.4	42659.6	242600	259435	219649	412898	236380	61705.6	68544	122.4	178938	203892	112942	139706
951600	431629	254556	432463	106559	402580	432008	263151	487316	559216	404049	326560	342540	103732	351292	183467	474178	276277	290864	512621	151250	142.4	238032	70760	254305	212306	195555	88055.6	44219.2	245775	267365	225968	427992	241172	62868	73091.6	100.8	175044	217776	113219	147977
952800	424090	262405	444447	107433	409583	431284	270874	493454	552952	405840	335966	348782	105458	354276	183698	487686	281934	293080	516395	153448	98	242931	71569.2	256508	216129	197116	89822.8	44001.6	251600	277049	228185	441176	245989	62508.8	73552	79.6	177294	220957	113468	155551
954000	428939	269882	456602	105261	421258	446342	275054	504804	567478	417993	333824	351916	103354	364033	178600	496989	284889	300656	529219	150540	89.2	244633	70856.4	256197	214112	195403	89690.4	43598.8	252950	276671	226991	442085	248323	61888.4	73576	69.2	177827	220720	113150	156533
955200	437010	274165	460745	103362	428380	450720	279695	507695	568874	424329	334035	352522	102124	370469	173780	500013	287436	304268	536875	149950	70.4	243253	70285.6	255058	210406	191044	88507.2	42648	248762	267392	225222	430262	244727	61465.6	72586	68.4	173275	217645	111353	154168
956400	438721	276176	455588	102883	426982	441048	283681	501794	559892	423736	336673	354251	101491	371670	171036	495040	287314	302740	540386	149654	71.2	237486	68848.8	250618	204811	184146	86818.8	42245.6	242196	255449	220718	417082	239247	60300.8	70946.4	60.4	168730	213951	109306	150153
957600	439007	277326	449622	103552	421548	426548	283629	490889	547052	420302	336288	352990	101349	369122	169207	489221	288869	302116	541300	150303	73.6	233478	67803.2	247020	200362	180539	85338.8	41595.6	237476	246904	216033	406541	233776	58997.6	68422	65.6	165487	210309	107210	146267
958800	438572	277212	443235	104034	419065	415625	285640	480010	532605	417578	337436	353172	101674	366582	168282	484759	288508	301690	543856	150286	82	232484	66933.2	244184	196654	178092	83987.6	40852	234462	240858	211936	398766	229532	58136.8	66958.8	52.8	163922	207501	105991	143954
960000	440755	277844	437820	105125	415317	406016	285478	467004	519993	414846	336364	352276	102488	364105	167039	479693	286955	303759	546385	150314	60.4	233635	65520.4	241467	194202	177056	82586	40351.6	232523	236280	209204	393007	225556	56987.6	65849.2	56	162940	203586	104551	142584
961200	441422	279218	431194	105598	410625	399113	285880	457512	509660	414793	336976	351698	102902	360302	165042	477875	285334	304538	549041	149540	53.2	233806	64813.6	239668	191804	176806	81164.8	39826	231422	232282	206570	388818	222396	56498.8	65381.2	55.6	163261	200744	103589	143030
962400	442911	279557	424912	105244	405597	391910	285908	447992	500336	413344	336658	348235	103437	356541	163378	475258	284098	305188	547209	148666	59.6	236201	64088.4	238063	189812	177333	80592	39196.8	232487	230192	204240	387364	220546	56012.8	64841.2	45.2	163438	198144	102998	143745
963600	442405	280010	419524	104195	398628	387175	285928	443036	495322	414825	336996	345604	103133	356229	163859	475030	283022	305606	544443	148050	50.8	237257	63553.6	236672	188761	177717	79769.6	39094.8	233044	229152	201640	386466	219479	55350.8	64130	56.4	162580	197520	102611	144400
964800	445103	280973	413874	104710	393913	382331	285341	435200	491368	414485	338796	343179	103002	353463	162305	474222	282749	305970	539582	147968	60	238032	63850.4	235964	187774	178525	79954	38976.8	234781	229322	200634	386838	219035	55568	64242.4	37.6	161266	196147	102011	145086
966000	444878	281399	410411	103942	388724	384409	285726	432029	489777	417853	338948	340847	103084	352882	159455	474828	280675	305226	533670	147561	48.4	239567	63578.4	234009	186546	178917	79905.2	39052.4	236180	227998	199545	387479	219658	55368.4	64128.4	38.4	160459	195603	102378	146203
967200	445789	281777	407532	102969	386097	385768	285547	429148	487267	419693	338949	338306	102388	351989	158254	475588	279786	305142	526222	147685	62.4	240277	63665.6	233702	186288	179307	79680	38877.6	237722	228629	198765	388098	220442	55701.6	64350.8	38.8	158835	196207	102170	146260
968400	445174	281172	405891	102524	383056	389883	285110	427474	488599	423170	339390	337915	102317	352480	156957	477898	276883	304806	521788	146797	54.8	240355	63570	233600	185622	178634	80248	38398.4	239710	228662	198360	388912	220389	55820.8	64306	40	157084	196310	101880	146968
969600	446973	281887	405048	101930	381787	391995	284185	425353	488596	424535	340120	335042	102217	352190	155339	480140	275136	304252	517849	146838	56	241254	63336	233893	185211	179126	80568.4	37893.6	241571	228760	198496	390268	220771	56124.8	64294.4	35.2	154996	196226	102189	146253
970800	445240	280802	403501	101474	379422	393796	283853	425190	489031	428774	340540	334838	102241	353406	154615	483562	272992	305288	514583	147318	50	242351	63767.2	233292	185448	179294	80879.6	37626	243445	229102	198103	390588	221319	55766.8	64612	38.8	153114	196909	102476	146239
972000	447184	281592	404071	101620	379777	394908	284194	425565	491382	430794	339646	334272	102069	355642	153872	486443	270946	305735	511878	147136	49.6	241920	63492.4	232972	184253	178591	80963.2	37010	245593	229761	197828	392145	221272	56300.4	64767.2	37.6	152434	197675	102846	145187
973200	447559	281115	405421	101521	378470	396664	283608	426666	492969	432566	339520	333016	102156	358425	153015	490420	270191	307514	510673	147418	36	243329	63734.4	232792	184816	177690	81146	36545.2	247767	230579	199220	389756	221632	56329.6	64699.6	34.4	150872	197890	102134	146106
974400	449031	282251	405085	101625	379017	398473	282748	427897	495978	433700	340873	332416	101526	360772	152444	493844	268800	307413	508269	146876	46.8	243306	63566.4	232636	183831	177404	80980.8	36258.4	249812	231448	198513	389979	221712	56414.8	65049.6	42	150802	198363	102450	144868
975600	450642	281144	406554	101165	378457	398976	282263	428003	497214	435058	339458	332904	101388	363791	151434	498366	267152	308352	505668	147114	45.6	243331	63600.4	231218	183049	176678	80514	35647.2	251842	231491	198744	387251	221267	56103.6	65032	38.8	148974	197917	102187	145152
976800	451520	281083	408563	101357	379395	401330	282342	430701	500848	436337	340447	333695	101382	366060	150932	503030	265384	309078	502807	147129	41.6	242922	63742.8	231107	182360	176168	80814	35387.2	253971	232778	198930	387233	221227	56325.6	65136.4	37.2	148640	198611	102556	143684
978000	453956	281096	410136	101473	379792	403188	282874	431887	504362	437632	339184	333913	101667	370919	150590	507116	265972	311909	500834	147104	47.6	242850	64054.8	231660	181974	175662	80423.2	34714	255987	232509	198916	384123	220077	56520.4	64794.4	30.4	146985	199094	102556	143386
979200	456114	281699	412566	101421	381949	406981	282943	434573	509125	438605	340305	334118	101434	373878	150182	512024	265091	312670	498430	146944	45.2	241585	64046	229815	181432	175097	80552.8	34036.4	257433	232742	198924	382667	220016	56632.8	65262	36.4	145916	198581	102516	141911
980400	458090	280681	413796	101247	383653	409424	282678	437306	511050	438060	339319	335467	101581	378963	150775	515861	266476	314954	497013	147556	42	241189	64121.6	228326	180994	174433	80473.2	33480	258697	232368	198958	380347	219018	56759.6	64664	33.6	144532	197954	102335	141370
981600	459997	280632	416296	101689	386668	414670	284295	440182	515624	439186	339568	337540	102317	382999	150373	520309	266995	317178	494745	147932	37.2	240035	64118.4	227497	180014	173488	80291.2	32851.2	259907	232788	197894	379056	217937	56755.2	64671.2	37.2	143424	196902	102146	139866
982800	463222	279869	419606	101457	387777	417078	284795	442533	519505	439130	338877	338279	102011	387539	150187	525443	268341	321354	492037	147548	45.2	239237	64458.8	226217	179796	172607	79904.8	32485.2	261483	232030	197319	377792	217664	56624	64733.2	34.8	141928	196635	102334	138895
984000	465208	280908	422842	101376	389113	420704	285049	446168	524168	439663	338837	339824	101933	393525	150566	529849	269618	322092	490461	147779	42	237748	63992.8	224359	177730	171664	79685.6	31922.4	260967	231362	195998	376380	216402	56732	64675.2	34	141441	195961	101996	137586
985200	467182	280394	425513	102094	391774	422704	285417	447744	529281	439815	338320	342019	102278	397422	151297	533483	272323	325615	487156	147689	42.4	236220	64098.4	222597	176790	170321	79303.6	31526.4	263681	231417	195353	374609	214408	56679.6	64600	33.2	139843	195263	101740	136269
986400	470774	280638	429258	101979	392504	426681	286094	451352	533797	441402	338158	342926	102992	402691	151651	537393	273874	328024	485309	148013	40.8	235093	63804.4	221422	176099	169036	78523.6	31237.6	263027	230967	193209	373000	215344	56400.4	64278.4	37.6	138758	193960	101722	135261
987600	473010	280015	432693	102356	394901	428427	286797	452408	537523	439080	337220	344591	102881	406263	151590	538627	275490	331088	482038	148605	38.4	233083	63830	220968	175128	167849	78302.8	30576.4	264566	230620	191584	371171	211854	56520.8	64162	30.4	137168	193078	100895	133005
988800	473314	278945	435506	102199	395800	432194	288954	456088	541628	439230	337166	346832	103466	411436	152808	540426	277616	333395	482026	147968	34.8	231876	63493.6	219236	174703	166853	77864	30018.4	264387	229592	189738	369442	210921	56574.8	63682.4	30.8	136680	191949	101163	132116
990000	475012	279188	438785	102516	398014	433876	288246	457000	546793	438172	335280	346951	103727	415014	153607	542674	281059	336399	480108	149029	37.6	230205	63204.8	217502	173593	165554	77460.4	29559.2	264843	230119	188468	368422	210180	56302	63478.8	29.6	135376	190636	100223	130550
991200	475480	278153	441242	102332	398391	437617	288461	460650	550142	437385	334786	349137	104217	419038	154020	543868	284024	339033	478901	149144	36.8	228106	62763.2	215798	172234	164602	76781.2	28858.4	264532	229087	186032	366535	209815	56221.2	63078.4	34	134668	188272	100191	129478
992400	477897	278592	443374	102164	400742	440718	288897	461584	555026	436465	333613	350210	104320	423609	155050	544744	285718	340648	471782	150179	40	225405	62722.8	212972	170737	163018	76264.4	28417.2	264670	229710	184100	364540	208770	56274.8	62856.4	28.8	133496	187492	100283	127637
993600	477034	276290	444273	102155	400431	445084	288756	464084	558771	436570	332948	352234	104691	427299	155588	545914	288269	343490	473298	149766	39.2	223738	62105.2	211081	170028	161400	75571.6	28032.8	264419	228968	182274	363210	207040	56043.2	62568.8	29.6	133104	185743	99543.6	126698
994800	478820	276606	446561	102281	402734	448611	288278	465405	562315	433976	331894	352011	104482	430015	155994	544956	290701	344662	474104	149882	35.6	221924	62133.6	208786	168626	160646	74909.6	27361.2	263126	229311	181172	362184	206292	56028	62678	32.4	132185	183727	99186.4	124599
996000	478964	275594	447687	102319	403622	450288	289176	466620	567959	433855	330239	352861	105637	433412	156831	545667	293616	347268	474654	150206	44.8	220327	61466.4	207628	168070	159030	74454.4	26844.4	261960	227436	179309	360279	204915	55780.8	62541.2	36	131536	182278	99064.8	123948
997200	479664	274821	449582	102063	404213	453561	289240	469022	570303	432848	327930	353845	105663	435137	156526	544252	294916	347881	473293	150265	37.2	217537	61078.8	204506	166721	157138	73536.4	26326.8	261748	227267	177401	360266	204166	55902.8	62030	30.4	130542	181125	98423.2	122145
998400	478256	273375	450168	102037	403922	454500	289496	469988	575202	431722	326792	354052	106442	437981	157852	543612	298025	349856	474964	150339	34.8	217035	60582.4	203767	165620	155810	72897.6	25832.4	260187	226459	177106	357767	202940	55844	61860.8	29.6	130152	179412	98276	120826
999600	477462	272451	450915	101426	404217	457999	289728	470984	577622	430458	325368	354237	106500	437288	157808	541862	297856	350798	474943	150292	36.4	214833	60227.2	202079	165116	154500	72524	25341.6	259573	227301	175275	357275	201970	55640	61804	25.2	129575	177474	98028.4	119189
1000800	476654	270898	450181	101571	403612	459459	288918	470786	578587	428195	323731	354323	107140	439625	158206	539355	298623	351500	476238	150132	34	213418	59965.6	201617	164769	153123	71848.8	24650.8	257843	226048	173810	356202	200504	55168	61752.4	30	129193	176414	97796.4	118297
1002000	473219	270168	451123	101545	405328	463083	288788	472030	582612	427211	323768	354676	107692	439429	158745	539054	299120	351090	476763	150396	36.4	211046	59624	200020	163794	151263	71579.6	24396.8	256674	226108	172539	357150	200326	55318.4	61415.2	28	128826	175242	97356.4	116761
1003200	471642	269267	450137	101450	404804	465987	287176	472526	583362	424978	322330	353733	107917	439506	159375	536667	299417	352508	479130	150847	31.2	209461	58940.4	199027	162323	150098	70838.4	23651.6	254771	225844	171591	357659	199135	55361.6	61594.8	35.2	128321	173955	96654.4	115676
1004400	468355	267022	448890	101063	404149	470170	286608	473943	584782	423658	321465	354869	108213	440202	159787	535688	299130	352431	481062	150886	30.8	207270	58537.2	198790	162034	148984	70270.4	23259.2	253346	225300	170519	358946	199098	55212.8	61186.8	24	129073	173103	96841.6	114569
1005600	466858	266786	448212	100935	404777	470615	285261	474518	583647	420389	318858	353473	108502	439355	160566	533574	299206	351881	482317	150966	39.2	206406	58598.4	198510	162412	148710	70039.6	22828	251205	225025	170304	359686	198418	54841.6	61544.8	28.8	129528	172021	96537.2	112801
1006800	463503	265757	447233	100882	403245	473837	284268	475259	585626	419750	318676	353644	109074	439724	160659	532901	298746	351160	484866	150494	37.2	205187	58262.8	198774	162226	146508	69856	22407.2	248932	224299	169448	359979	197969	54864.8	60963.6	30	129763	170756	96248.4	112393
1008000	461107	264738	446912	100540	402398	474066	282649	475247	584327	416526	316163	351962	109298	435921	161119	529679	298272	349859	486823	150239	39.6	204251	57613.6	198045	161702	145433	69462.4	22014.8	247044	223892	168956	361447	197746	54919.2	60986	32.8	129710	169968	96085.6	111474
1009200	457906	263436	445706	100540	403082	473227	282384	476720	583035	414625	316162	351198	109324	436418	161468	528906	297011	348527	489293	150859	32.8	202551	57486	197739	161600	144692	69395.2	21574.8	244462	223366	168592	362240	197617	54754.8	60966.8	29.6	130358	169411	96081.6	110442
1010400	456495	262755	445057	100240	403869	473647	280500	476500	581306	410306	314064	349816	109140	434202	161297	527608	296012	347008	490700	150831	39.6	201430	56900.8	197592	160629	143528	69029.2	21476	242764	223328	168046	363712	196805	54908	60284.8	24.4	130080	168266	95604	110052
1011600	451514	261486	442681	99813.6	402920	474310	279302	477010	578788	407660	313215	349815	109434	433570	162169	525132	295793	346208	493555	151335	41.2	200692	57068	196905	159719	142632	68880	21750	241047	222943	168188	364518	196086	54412	60357.2	28.4	130162	167111	95263.2	109287
1012800	449495	260680	441508	99148.4	402911	473700	277940	476342	577808	403738	310670	349497	109191	431147	160976	521884	293028	343420	493514	150553	31.6	199606	56960.8	196137	159129	142204	69051.2	22160.8	239150	222754	167943	366874	196337	54348	59804.4	26	130670	166954	95332.8	108948
1014000	445618	259188	438070	98677.2	401378	473425	276625	476473	574830	400780	309910	348792	109840	429687	161272	519946	293342	341368	494763	151191	33.6	198804	56448.4	195764	158557	141132	69068	22635.2	236991	222292	168014	366702	196003	54444	59895.2	24	131264	166565	95142	108431
1015200	442248	258491	436216	98155.2	400898	472005	275956	476607	571245	396868	308217	347028	109888	425882	161223	515385	290292	338747	495467	151025	34.4	198199	56867.6	195038	158076	140658	68940.4	22655.6	235886	223020	167188	368786	195423	54500	60205.2	32.4	131432	166032	95315.6	107799
1016400	438020	258003	433213	97456	399641	471123	274252	475527	567154	393073	306722	345840	109964	423800	161248	513869	289215	337697	496657	150786	36.4	197321	56363.2	194172	157136	139374	68772.4	22875.6	233199	221445	167483	369133	194324	54087.6	60336.4	23.2	132164	165280	94921.6	107605
1017600	434484	256968	428935	97460.4	400466	469804	273726	475384	564439	390150	306004	343549	109732	420628	160878	509294	286535	333162	495922	150573	37.2	195783	56348.8	192858	156742	138856	68873.2	23276.8	231252	221596	167162	370614	193736	54048	60558.4	30.8	132124	164550	95108	107055
1018800	430848	255195	425806	96956.8	397554	465966	272912	473456	558337	386381	303578	342326	110038	419139	160608	506414	285319	331774	496564	150712	34.4	195420	56386.4	192208	157074	138477	68544.8	23554	230156	221084	167098	371036	193040	53767.6	60635.2	25.2	132340	164512	94898.4	107018
1020000	428480	254850	422445	96616.8	397974	463984	271701	472674	552760	382443	301437	339964	110144	415481	159995	502376	282658	328036	494911	150637	27.6	194019	56266.8	191005	155978	137435	68822.8	23894.8	228408	221394	167158	371459	193139	53879.6	60390.4	25.6	132809	163778	95357.2	106856
1021200	423667	253182	418645	96154	395102	458840	269986	469324	547551	378186	301455	337111	110761	413906	160178	498369	282599	325276	493604	150593	33.2	193769	55997.2	191058	156170	137114	68705.6	24212.4	225641	220582	167332	372668	192538	53745.2	60445.2	32	132773	163490	94874	106912
1022400	420860	252280	415599	95721.6	393101	455242	269428	466823	541480	374993	301224	334888	111400	410286	159699	494692	278771	322140	490799	150268	38.4	193506	55959.6	189931	154431	136230	68940	24626	223357	220547	166986	373496	192230	53602	60286	26	133018	163071	95016	106271
1023600	418114	251448	411106	95299.2	390780	450920	267095	461840	534930	370344	299556	332424	111221	407026	159843	491549	277544	318792	489923	150367	38	192824	56012.4	189381	154548	136405	69285.6	24807.6	221522	219647	167128	373791	191094	53657.6	60298.4	24.8	132346	162244	95025.6	106301
1024800	414466	250255	407860	94528.4	389029	448199	265416	458436	528673	366558	297774	329424	110895	404616	159034	487817	274529	315516	486497	149207	31.6	191620	55625.2	188344	153638	134965	69228.4	24956	219803	219116	166816	374810	191033	53355.2	60089.6	32.4	132792	161628	94646	106070
1026000	410544	248314	403707	94168.4	386149	443142	263755	454695	521815	363082	295504	326452	111310	402336	158773	483466	273125	313302	483889	149746	34.8	191329	55579.6	188333	152986	134419	69158.8	25222	218942	218643	165446	375245	190239	53464	59804.4	26.4	132068	160972	94328.4	105936
1027200	407087	246984	399576	93264	383153	439347	263533	452132	516440	359325	294851	324534	111379	399870	158464	478611	271252	308772	481401	149462	32	191133	55483.2	187248	152278	134740	69634.4	25644.4	216594	217779	164044	376218	189825	52877.6	60290	26.8	132147	160374	93938.4	106503
1028400	403416	245957	395492	93151.2	380351	433966	261710	447393	510940	354645	293090	320644	110817	396490	157301	474546	268826	306375	477371	149673	42	190000	55523.6	186684	151314	133750	69687.6	25819.2	215235	218289	162994	376282	189252	52891.6	60220.8	34	131572	160010	93711.6	106646
1029600	400648	243858	392394	92506.4	376364	432090	259748	444285	505409	351944	292276	318127	111562	393540	156260	470806	266657	303997	474712	149426	37.6	189472	54949.2	186167	150224	133226	69547.2	26237.6	213735	217634	161386	376752	189156	52826	60117.2	27.6	131630	159124	93502	106935
1030800	397152	243790	388345	92045.6	374828	425984	258148	440106	500919	349355	290037	314748	111585	390072	155501	464557	264376	301702	471947	148832	37.6	189402	55148.4	185888	149373	132782	69807.6	26322	212598	217967	160682	377229	189010	52612.8	60202.8	31.2	130992	158428	93809.2	107187
1032000	392909	242498	382857	91637.2	371378	423631	257517	437557	493887	346646	288875	312358	111240	387917	155133	461722	262378	298414	468994	149235	39.2	189070	54946.4	185200	148557	132381	69348	26436.8	210790	217386	160481	378151	188592	52425.6	60187.2	28.8	131038	157616	93783.6	107608
1033200	390176	240948	380307	91275.2	368556	419999	255211	433380	488714	343957	287208	309877	111408	384354	154819	456428	259304	295767	465508	149015	38.4	188519	54654.8	184458	147470	131866	69955.6	26709.6	209624	217519	159409	378220	188279	52315.6	60301.2	30.4	129865	157525	93091.2	107128
1034400	386476	240060	375708	90169.2	365822	416292	253942	430128	482709	342145	286063	307715	111586	380846	154766	453970	257058	294035	463919	148662	31.2	187924	54580	183963	146425	131494	69932.8	26874	208269	216050	157091	378963	187903	52124	60445.2	26.8	129282	155906	92985.6	108048
1035600	385098	238818	372096	89757.2	363614	413423	252234	427678	478234	340070	284162	304146	111963	379597	152669	450471	253738	291537	459728	148404	30.4	187068	54356	183397	144770	131690	69963.6	27156	206393	216042	155822	380342	187596	52094	60245.6	40.8	128854	155724	93004	108267
1036800	382341	236641	368375	89233.2	360615	409575	252012	424102	472038	338936	282848	303018	111548	377667	152069	447170	252022	290310	458438	148173	34	187001	54147.2	183043	143750	131009	69780	27342.4	204650	215596	153639	380130	187751	51777.6	60244	30	127948	155174	92968.4	109179
1038000	380505	235609	365832	88430.4	357919	408190	249998	421507	468597	338659	280716	299620	111139	374451	151150	443376	248759	287587	454500	147237	33.2	186275	54387.2	182950	142230	130854	70106.4	27478.8	204495	216458	153015	380932	186983	51428.8	59982.8	23.2	127141	155229	92592.4	109659
1039200	379476	234729	361928	87933.2	355724	404418	248421	418943	463763	337575	280271	298284	111602	373155	150482	440483	247000	286749	452535	147197	34.4	186781	54194	182152	141019	130164	70012	27513.2	203464	216291	152418	381550	186871	51329.6	59900.8	19.6	126419	155020	92372.8	110850
1040400	377668	234759	358339	87409.6	353730	402635	247410	416385	461763	336592	278836	296334	111203	370459	149590	438663	243600	284662	449675	145868	35.6	185266	53926	182027	139726	130380	70079.2	27888.4	202898	216134	151563	382700	187228	51261.2	59798	21.2	125437	154222	92451.2	110635
1041600	376468	232812	355514	87153.2	349718	399946	245776	412858	458244	336679	277146	294386	111217	368232	148700	436028	242475	283864	447075	145716	32	185592	53737.6	182133	139286	130323	70155.6	27700.8	201192	215850	151062	382185	186473	50823.6	59248	24.8	124048	153023	91972	110692
1042800	374042	232147	352413	85936	348130	398948	245444	410105	456184	337408	275300	293266	111104	366168	147379	434261	239615	281423	443892	145040	33.6	184090	53773.2	181860	138013	129897	70359.2	27846.4	201236	215483	150507	382986	186345	51094	59378	23.2	123268	153260	92142.8	110963
1044000	374104	231280	350466	85831.2	345452	394456	243582	407740	453971	336924	272222	290242	110708	364014	146498	432513	237445	281016	441370	144144	24	184156	53437.2	180896	136812	129647	70517.6	27985.2	200388	216151	149812	381898	186084	50772.8	58744.8	24.4	121725	152682	91615.2	110758
1045200	373413	229396	347414	85065.6	344670	394698	242423	406432	452661	337789	270789	289270	111016	363638	144908	432278	235299	280082	438618	143167	33.2	183468	53468.8	181018	135275	128808	70369.6	28232.8	200324	216126	149711	381920	185920	50624	58802	22.4	120961	152135	91556.4	110687
1046400	373566	228216	346121	83950	341748	392264	240606	404704	451368	338543	268898	287528	109974	359779	143981	431864	233835	279821	436711	142948	29.2	183247	53549.6	181082	134139	128791	70524.4	28136.8	200490	216613	149735	382211	185531	50258	58604	30	119614	150952	91058.8	110755
1047600	372922	227416	343780	83331.6	340195	392097	239278	404254	452745	339242	267984	286539	109923	359542	142806	431787	232180	278639	432838	142203	35.2	182257	53176.4	179958	132948	128556	70179.6	28247.2	199648	216260	148824	381399	185025	50233.6	58051.6	30	118504	149672	91178.8	111075
1048800	372980	225499	340731	82412.8	338685	390588	237204	402293	452227	339510	265142	284215	109099	357156	141115	430667	230542	278475	430080	141501	36.8	182641	53168.4	180054	131151	127939	70645.2	28306	199996	216845	149590	382521	185156	49914	58111.2	25.6	117744	149648	91034.8	110736
1050000	370588	224618	339177	82010	336840	389665	236269	401548	452505	341326	264246	283725	109558	355568	140259	432177	229362	278182	428473	141105	34.8	181946	53290	179768	130007	127846	70402	28289.6	199437	218048	149507	381358	184011	49618.8	57834.4	24.8	117010	148942	90647.6	111121
1051200	371826	224276	338048	81096	336621	387509	234578	399694	452838	340710	262297	281281	109208	354652	138957	430922	227616	277501	425762	140328	35.2	181136	53193.2	179212	129648	127672	70551.2	28499.6	199809	219808	149811	381880	184180	49985.2	57612.4	27.6	115768	148979	90636.8	110060
1052400	371975	221923	335396	80613.6	335469	387521	232711	397966	452558	341344	260714	280449	108788	354122	137991	431245	226313	278048	423508	139970	30.8	180133	52994.8	178809	127809	126718	70111.6	28385.6	200018	220064	149618	379387	183275	49817.6	57442.4	20	114814	148045	90520.4	110228
1053600	371018	221908	334230	80075.6	335303	386534	231904	398024	453620	341149	258482	278922	108928	352728	136400	430594	225024	277652	420474	139482	45.2	177546	53114.4	178280	127435	126617	69850	28698	199882	219573	149450	379084	182553	49392.4	57466.4	19.6	113473	147384	89928.4	108978
1054800	370188	219438	332731	79268.8	333034	386391	229434	396462	453718	341027	256353	278136	108696	353088	136121	431348	224310	277724	417462	138481	34.8	174694	52786.4	177591	127139	125606	69437.6	28671.6	200046	219933	149363	377843	182178	49487.2	57322.4	21.2	113111	147313	89372	109054
1056000	371806	218880	331488	78318.8	333844	385935	227944	395570	452908	340576	254726	276721	108221	351718	134380	431328	223101	276491	414734	137376	32.8	171975	52799.2	176996	126287	125343	69612	28595.2	200457	220559	148972	379203	181844	49551.2	57442	31.6	111643	147064	89002.8	108686
1057200	370379	216330	329189	77835.6	332995	385122	226259	395338	452114	341151	252403	276032	108162	352766	134335	431434	223226	277370	411170	136734	33.2	170810	52842.4	176846	125654	125313	69477.2	28543.6	200735	220482	148396	377997	181292	49220	57294.8	23.6	110220	146181	88885.2	108380
1058400	369804	216220	328266	77294.8	333199	384846	225150	395747	452225	339180	250430	273276	107215	351744	132963	430992	222254	276636	407542	136762	31.2	168246	53347.6	176276	124917	124536	69580.8	28911.2	201744	222251	147962	377458	181382	48966	57283.6	27.6	109843	145518	88805.2	107562
1059600	369087	214065	327223	76695.2	331681	385020	223386	394372	451284	338948	248554	271687	107525	351979	132398	430608	222500	277026	403535	135859	36.8	167247	52961.2	176383	124852	124230	69465.2	28828	202261	221640	147288	375154	181072	48824.4	57230.4	28	108726	145236	88426.8	107224
1060800	369431	213498	326432	75847.2	331369	387094	222464	395573	450599	339132	247246	271254	106793	352587	131456	430011	221684	276880	398905	135333	34.4	165772	52938.8	174970	123463	123524	69212.4	28799.2	202884	222076	147085	375928	180095	48742.4	57428.8	24	108345	144509	88318.8	106162
1062000	368418	212086	325403	75468	329808	386398	220916	395288	450769	337922	243539	269584	106749	353317	131055	430221	222613	277778	393256	135097	35.6	164704	53016.4	174635	124021	122626	68587.2	28959.2	203365	222144	145896	373301	179627	48534	57131.6	17.6	107267	143840	87770.8	105695
1063200	367881	211309	325114	74491.2	330140	388308	220792	396463	450222	336774	241640	268300	106369	354871	130092	430916	222016	276654	387876	134416	32.4	163684	52866.4	173156	122889	121787	68477.2	28984.8	203455	221936	146464	372677	179742	48362.4	57229.6	23.2	106184	143255	87383.6	104459
1064400	367013	209940	324080	74495.2	328123	389295	219791	396742	450255	336337	239027	267835	106271	356214	129732	432098	224636	278738	384475	134870	30	164521	53090.8	172472	123182	121585	68636	28839.6	204283	222550	146512	372706	179241	48400.4	57275.2	20.8	105261	142478	87012.8	105161
1065600	365999	209368	324622	73415.6	328758	391576	219228	397843	450741	335306	237578	266806	105761	358323	129185	431858	224042	278356	379857	133804	33.2	164189	52769.6	170479	122081	121250	67852.8	28752.4	204288	222187	145275	371098	178673	48079.2	57312.8	27.6	105344	142032	87453.2	103355
1066800	364514	207852	323792	72842	326841	391142	217694	398673	451049	333269	236247	266114	105581	360532	129827	430998	225860	280020	376954	133594	34.4	163816	52858.4	168433	121668	120601	67793.6	28847.2	204458	222069	144856	369441	178155	48211.6	57286.4	26	103806	140780	86435.2	103115
1068000	363172	206530	321969	73149.6	327106	394289	216928	402962	451954	333161	236101	265308	105692	362523	129771	432010	226641	279755	372570	132809	33.2	163059	52520.4	167231	121341	119951	67590	28856.8	205520	222556	144453	368671	177236	48030	57354	26	102660	140398	86323.6	102268
1069200	362217	205518	321421	72354.8	326414	394060	215393	403107	451580	331448	232727	264675	105496	364499	129699	432561	228378	280790	369770	132884	30.8	162399	52756.8	166389	120910	119817	67571.2	28842	205665	222341	143460	367842	175840	47955.6	57280.4	28.4	100501	140284	85790	101215
1070400	361362	205430	320842	71524.4	326572	397123	215972	405183	454410	330396	231369	264222	104848	366452	128920	432937	228361	282166	367966	132002	32	161425	52603.6	165344	120341	119210	67512.8	28851.6	205898	223001	142393	366046	175594	47321.6	57267.6	24.8	99641.2	138904	85720.8	100709
1071600	360724	204109	320877	71136.8	326179	398222	214990	406277	455727	328545	228794	264042	104802	369136	129456	433052	230134	283682	365561	132413	28.4	160781	52770	163672	120024	118414	67439.2	28847.2	206192	222242	142210	364205	174924	47214	56701.2	26	97826.4	138483	85179.2	99585.2
1072800	358166	202358	321415	70683.2	326526	401787	214840	408684	458105	329484	227423	263009	104925	372023	129988	432815	231184	284950	364298	131928	30	159267	52418.8	163093	119227	117563	67303.2	28914	206316	221539	141149	363264	174148	47429.2	56649.2	24.4	97869.6	137427	85113.6	98814.4
1074000	358328	201996	321094	70010.4	326924	402005	213944	409307	460942	327984	225868	262676	104387	373974	130148	432323	233273	287163	364443	131836	28.8	158003	52327.2	162083	118899	117284	67003.2	28760.4	206998	221963	141435	362261	174243	47085.6	56724.4	27.2	96735.2	137350	84281.6	97881.6
1075200	356974	201170	321277	69411.6	327389	406092	213852	411571	464705	327803	224259	262812	104351	377421	130434	433407	233940	288112	363531	131750	35.6	157125	51924.8	161194	118454	116352	66434.8	28634	206467	221839	140345	361190	173512	46835.2	56235.2	25.2	96411.2	136738	83883.2	98128.8
1076400	356287	200684	320754	68879.6	328749	409172	213305	413190	467434	326896	223058	262158	103987	378288	130925	431200	234494	289408	363077	131333	38	156403	51813.2	160114	118104	115273	66026.4	28736.4	206358	222014	140023	359505	172561	46548.8	55938.8	22	95856	136042	83999.2	96546.8
1077600	354823	199403	321631	69152	330180	412470	212676	415383	467264	327131	222901	262727	104223	381390	131848	434453	235990	291863	363583	131315	25.2	155668	51709.2	159168	117508	114612	65926	28832	205808	220887	139037	358143	172178	46546.8	55658	24	95968	135049	83374.4	96125.6
1078800	354222	198902	321915	68670	330935	416054	211789	418788	470692	326541	220440	262556	103724	382240	131596	433270	235821	292645	364503	132024	40.8	155309	51584.4	157500	116819	113551	65719.2	28676.4	205366	222403	138610	357630	171304	46299.6	55609.6	24	95820.4	134123	83247.6	95340
1080000	352230	197238	322675	67886.8	331599	419716	211263	419284	473256	326714	219868	263534	103747	384652	132435	432866	236664	294264	365667	131830	34	154505	51288.8	157119	116293	113022	65139.2	28702.8	204954	221375	137797	355818	170970	46315.6	55292.8	23.2	95576.8	134077	83152.8	94946.4
1081200	352074	197155	323596	67426	332716	423204	211265	421790	476356	325757	218952	262506	103193	386570	132475	431643	236240	295033	366364	131970	40	154756	51079.6	156084	115696	112442	65108.8	28481.6	203764	221240	137348	355206	170767	46073.6	55292	28	96107.2	134131	82728.8	94461.6
1082400	350717	195708	323329	67106	333449	426757	211276	423395	477142	324440	217955	263639	103791	389767	133804	432004	236973	297380	368719	131710	30	153704	50810.8	155307	114974	112096	64338.4	28515.6	203521	221000	136262	352602	169133	45956.8	54659.6	31.2	95976.8	132951	82226.4	94197.6
1083600	349160	195062	324646	66378.8	333590	430798	211719	427343	480890	324517	217030	264909	103232	390082	133850	433145	235789	298142	369700	131499	32.8	153500	50774.4	154306	114449	111310	64206.4	28517.2	201966	220362	135154	351610	168957	45727.2	54456.4	30.4	96439.6	132667	82442	94131.2
1084800	347914	194133	325476	65756	334018	432951	210427	427902	482144	323248	216476	264824	103279	392264	135336	433625	237616	299626	372372	131883	31.6	152994	50336.8	153672	113638	110434	63634.4	28336	201089	220077	134441	351577	168382	45554	54358.4	22.8	96372.8	132152	81429.6	93320.8
1086000	346725	193729	325753	65264.8	335855	435651	210346	429507	483368	323396	214752	265570	103257	393193	135416	434978	237109	299998	373040	131618	40.8	152804	49980.8	152785	112798	109847	63310	28450	199555	219477	133772	349976	167004	45145.6	53668	23.6	96764	131332	81320.8	93297.6
1087200	345827	192670	326966	64867.2	336670	437565	209999	430621	483599	321718	214002	266153	103154	394602	136186	435294	237710	301840	375900	132034	26.4	153164	49698.8	151750	112403	109698	63000.4	28209.2	198986	220149	133438	349820	167173	44699.6	53435.6	22.8	96960.8	130644	80972.4	92220.4
1088400	343298	192096	327448	65891.6	337787	441211	210059	432838	485749	321549	213206	265526	103058	395551	137328	435773	236445	300893	377684	132232	35.2	152796	49676	150912	111578	108993	62564.8	28316.4	197960	219867	132166	349323	166035	44514	53142.8	18.8	97520.8	130421	80834	92086
1089600	343215	191502	328542	65336.4	338560	441902	208566	433076	487068	320323	212070	265945	103192	395677	137369	435103	236613	301827	379508	131730	30	152635	49406.8	149785	110662	107798	62626	27970.4	196708	219332	131708	348595	165931	44358.4	52615.2	20.4	97291.2	129613	80314	91378.4
1090800	340969	190690	328982	64624.8	338439	445441	209272	435138	488086	320334	211316	266992	103366	397207	138072	434791	234538	301830	380472	132169	27.2	151130	49158.8	149700	109937	107768	62163.6	28359.2	195369	219078	131376	347257	164916	44114.8	52490	20.8	97974	129212	79941.2	91280.4
1092000	339385	189846	328481	64286.4	338176	445636	207996	434968	488369	318639	209582	266589	103107	395984	138448	434188	234850	301644	381145	131993	28.8	151070	48953.2	148563	109083	107207	61784	28092	194704	218772	130771	346946	164390	43986.8	52232	22.4	97553.6	128650	80168	90937.6
1093200	337320	189217	329314	64082.8	337903	448809	208691	435833	488516	317836	209755	266450	103294	397590	139111	435206	234075	301344	382102	131855	41.2	150270	48580	147589	108806	106235	61607.2	27875.2	193182	218199	130090	346289	163193	43359.2	51945.2	25.2	98228.4	128311	79492.8	90620.4
1094400	336116	188480	329604	63495.6	338138	446750	207756	436904	487912	316049	208925	266087	103034	396526	139518	433423	232530	301622	382979	132146	30.4	150224	48122	146548	107918	105938	61281.2	27912.4	191698	217525	128928	345545	161975	43120.8	51410.4	18.8	98450.4	127009	79158.4	90456.8
1095600	333102	187347	329910	63038.8	337820	447473	207868	435968	487953	316402	208138	266782	103445	396730	139774	433218	231342	300599	384642	132094	30	149562	47975.6	145981	107231	105887	60971.2	27798.8	190132	216421	128290	345097	161210	43056.4	51094.4	25.6	98664.8	126815	78848	90362.4
1096800	332695	186708	330490	62503.2	337818	446591	207042	436165	487598	313434	206468	266059	103299	395215	139738	432474	231507	300061	385717	132307	42	148931	47593.2	144579	106446	104916	60710	27801.6	189115	216088	127551	344625	160189	42694	50715.2	22	98666	125780	78471.2	90079.6
1098000	329298	185528	329804	62092	337252	446182	207929	436180	485533	312533	206307	266096	103392	394286	140990	432648	230083	299558	385320	132310	38	148402	47452.8	144110	106030	104395	60495.6	27917.2	187535	215524	127053	344518	159995	42362.4	50618.8	21.6	98810.8	125462	78467.6	89803.6
1099200	328400	185554	331079	61906.8	336331	442510	206503	435798	482903	310688	205541	265142	103133	393635	141357	429478	229191	299294	386144	132806	28.8	148108	47503.6	143361	105140	104665	60016.4	27706.8	186492	215327	126237	344705	159094	41939.6	50321.6	30.4	99138.4	125395	77806.8	89489.2
1100400	325314	184296	330495	61394	335720	442275	207458	436318	480083	310014	204898	264828	103552	392007	141520	428716	227490	297951	386171	132052	34.8	147716	47038.8	142764	104589	103927	59801.2	27611.6	184991	214480	125304	344116	158666	41695.6	49994.4	20.4	99265.6	124359	77729.2	89349.2
1101600	323391	183784	331343	60927.2	335124	440164	206073	434388	476644	307848	204682	264250	103247	390754	141985	427030	227061	296621	385334	132330	38.4	147652	47044.8	141811	103588	103177	59868.8	27555.2	183402	214652	124933	344368	157151	41487.6	49564	25.6	99167.6	123717	77156	89051.6
1102800	320605	182216	330804	60493.2	334248	437737	205517	434266	472670	306569	203778	263662	103233	390925	142509	424599	226230	295607	384233	132336	25.6	147085	46518.8	140975	102999	103079	59465.2	27508	182902	213684	124528	342792	157394	41275.2	49285.6	20.4	99836.8	123546	77092.4	89406.8
1104000	319027	181679	330603	61638.4	333827	435896	205000	432449	469773	304434	203681	263174	102796	388523	142216	422439	224178	293876	382720	132649	30.4	146478	46682.4	140352	102312	102280	59244	27446.4	180977	213850	123988	341870	156718	40836.4	49196	17.6	99442.8	122972	76640.8	89481.6
1105200	315985	180413	329194	61348	332666	433189	203951	430349	466612	302783	203340	262974	104008	387633	142663	419789	223745	292782	381813	132702	34.8	146789	46546.8	139711	101650	101926	59102.8	27356.4	179293	212508	123622	342396	156471	40887.6	49235.2	24	99510.8	122456	76458	89937.2
1106400	314829	180046	330405	60556	332349	433832	203292	428253	463453	300872	202116	261454	103502	386266	143092	416994	221635	291220	380492	132547	29.6	146540	46550.4	138471	100937	101419	58969.2	27364.4	178608	212807	123002	342614	155979	40429.6	49065.6	28.4	99358	122321	76482.4	89479.6
1107600	311634	179104	329440	60451.2	330446	430341	202591	426247	459618	299770	201818	261225	103560	385356	143111	413786	220417	290426	379065	132344	33.2	146195	46192.4	137675	99992.4	101029	58652.4	27389.2	177419	212301	122088	341216	155182	39994.4	48800.4	29.6	99496.8	121654	75917.6	90264.8
1108800	310239	178910	328980	59984	329208	427524	201484	424257	456766	297461	201080	259964	103481	383283	143181	410206	219450	287607	376685	132236	34.4	146299	46002.8	136368	99512	100036	58637.2	27468.4	177082	212447	121666	341553	154582	39916	48949.2	25.2	99488	120588	75402	89788.4
1110000	308122	177393	327062	59412	326451	424275	200072	420562	453374	295910	200940	259841	103965	382198	143088	408939	218202	285966	376569	132192	28.4	146673	45751.6	135738	98872	100008	58376.8	27370	175867	212085	121308	341831	154303	39617.2	48575.2	22.8	98987.2	119884	75262	89698
1111200	306030	177312	326680	59189.2	324928	422596	199256	417762	449647	294448	201147	259532	103499	379537	142764	404692	217226	283408	373833	131841	28.8	146090	45618.8	135324	98270.8	99633.6	58100.8	27105.6	174887	211876	121002	342531	154286	39332.8	48265.6	26	99240.4	119252	75097.2	89962
1112400	304599	175976	324575	58830.8	322482	419420	198541	414654	445055	293680	201958	259455	103682	379452	143145	402166	215777	282870	373526	131786	35.6	146354	45795.2	134898	97923.2	99004.4	58547.6	27190.8	174136	211572	120634	341626	153930	39163.6	48128.8	26.4	99126.4	118686	74994.4	90693.6
1113600	303826	175252	325146	58383.6	322090	416588	197729	412398	440312	292124	201172	258198	103482	376955	142748	399166	213819	280838	370811	131962	31.6	146488	45613.6	134206	96557.2	98586.8	58559.6	27004.4	173198	212296	119794	343433	154220	38889.2	48044	22.4	99180.4	118631	74935.6	90583.6
1114800	300935	174596	322982	57962.4	319726	413491	197734	409899	436061	290987	200774	258064	103134	375427	143115	397063	212671	279808	369360	131392	34.8	145688	45298.4	133456	96620	98037.2	57956	26961.2	172401	211119	119372	341976	153008	38606.8	47468	24.4	98516.8	117634	74977.6	91102.8
1116000	300026	174259	322420	57710	317433	411365	196356	407083	431904	289785	200717	257571	103300	372538	142076	394395	210746	278061	367332	131536	28	145620	45239.6	132548	95326	97947.2	58018.4	26789.2	171543	211672	118594	342532	152835	38039.6	47132.8	25.2	98486.8	117400	74190.4	90691.6
1117200	298547	172760	320793	57380.8	315648	407690	195595	404968	427878	289072	200646	256790	103383	371032	141718	391627	210073	276707	364974	131614	41.2	145417	44878.4	132070	95052.4	97383.6	58102.4	26909.6	170895	211160	117804	342179	152702	37741.6	47086.8	21.6	97965.6	116419	74202	91232.4
1118400	297671	172783	321128	57922.8	313966	405375	194399	402103	426358	288199	199600	256544	103333	369328	140909	388172	207976	275208	362984	131473	35.6	145439	45015.2	131572	93980	97052	57982	26654.8	170886	211842	117054	343779	152736	37528.4	46651.6	25.6	97446	116267	74157.6	90636
1119600	297228	171489	319428	57742	311454	401573	193105	398352	422962	287563	199057	255471	103833	367716	141469	386727	207192	274084	361028	131665	32.4	145126	44814.4	130735	93530.8	96913.6	58474.4	26681.6	170514	211686	116959	342700	151963	37362.4	46566.4	20.4	97130.8	115466	74291.2	91141.6
1120800	296570	170396	318360	57444.4	310545	400204	192698	396801	422084	287529	198629	254873	103400	364642	140159	383022	205402	272964	358438	130940	25.6	143926	44596	130495	93118	95727.6	58027.6	26708.4	169762	211948	116329	342640	151706	36845.6	46620.4	22.4	96759.6	115290	73670.4	91130
1122000	295535	169664	316601	57348	306750	397345	191634	394235	419835	287832	197634	254441	103561	362833	140196	380972	204564	273082	357774	130908	25.2	143874	44540	131092	92482.4	95488.8	57554.4	26591.6	169253	211911	115767	343007	150309	36416.8	46356.4	26.4	96001.2	114834	73438.4	91896
1123200	295632	169828	316198	56459.2	305462	395796	191242	392683	419557	288515	197000	253131	103041	361084	139561	377642	202808	270949	355940	130528	28	143973	44518	129813	91763.2	95244	57666.4	26769.2	169440	211713	115228	343635	150252	36167.2	46133.2	30.8	95407.2	114239	73411.6	91147.2
1124400	294086	168239	313969	56218.4	302225	392362	189859	389517	417620	287422	196369	252848	103335	359733	139436	375992	201790	271025	353816	130182	32.8	143981	44396.8	129548	90891.2	94415.2	57273.6	26599.2	169192	211598	114933	343277	149031	36029.2	45977.6	26.4	94896.8	113869	72824	91402.4
1125600	293850	167782	314162	55990.8	300939	392159	188267	387611	417460	288034	196350	251782	103081	357435	137940	373360	200142	269158	350369	129297	33.6	143020	44405.2	129400	90778.4	94355.6	57267.2	26616.8	168896	212950	114650	343645	148910	35745.6	46020.4	20.4	94705.2	113228	72741.2	91279.6
1126800	293810	166103	312254	55537.2	298410	389703	186860	385360	414874	288496	195702	250353	103262	355346	137832	371363	198685	268806	348582	129635	28.8	143238	44457.6	129130	90343.6	93820	57235.2	26394.8	168891	211789	114350	343364	148928	35289.2	45869.6	22.4	93880.4	112700	72802.4	91427.6
1128000	293433	165360	311362	55150	297780	388980	186057	383493	414682	289433	194902	249815	103091	354969	137057	369195	197438	267170	345960	128784	31.2	142520	44075.2	128775	89724.8	93518.4	57338.4	26509.6	168766	212895	113988	342294	148022	35071.2	45890	30.8	93233.2	112907	72646.4	91143.2
1129200	293490	163745	311408	54374.4	294941	383825	184740	381205	413446	289052	194844	249230	102726	353091	136131	366854	197053	266539	342551	129199	30.8	142870	43888.4	128860	89045.2	93694.8	57075.2	26138.8	168828	213122	113984	342042	148050	34883.2	45428.4	25.6	92673.6	112235	72566.8	90932.8
1130400	292468	163433	310554	54264.8	294202	383520	183806	379876	411762	289237	194848	248204	101612	351290	135206	365275	195401	264734	337041	128678	28	142040	43736	128119	88389.2	93034	57054.8	26299.2	167868	213230	112972	341359	147635	34564.8	45273.6	25.6	91974.4	111931	72112	90484.4
1131600	292101	161717	308768	53771.2	291597	381662	182982	378828	409932	288832	194597	247983	102381	350828	134871	363637	194400	265361	335103	127994	40	142479	43888	128604	87961.6	92898.8	56908.4	26094.8	168316	212254	112297	341243	147328	34169.6	45284	24.8	91500.4	111609	71769.2	90519.2
1132800	291861	161250	308207	53634.8	290078	382878	181716	377424	408895	289384	194129	247377	102155	349045	134373	361802	193000	264056	330774	126832	29.6	142151	43466.4	127833	87457.6	92907.6	56657.6	26230.8	167840	214296	111777	342716	147166	34178.8	44763.6	23.2	91206.8	110900	71488.4	90239.2
1134000	290619	160316	307949	53008.8	287654	383043	180580	375214	406553	288726	193337	245628	101378	347864	133396	359546	192918	263641	327657	126432	29.2	142050	43659.6	127634	86632.4	92487.6	56536	26129.2	166967	213986	111138	341294	146116	33840.8	44785.2	24	90386	110704	71299.2	89938.8
1135200	290544	160214	306698	52762.4	285849	383028	180109	375074	405816	288464	192774	245039	101338	347138	132440	357847	192248	262538	325491	125744	34	141865	43892.4	127363	86265.2	92069.6	56643.6	26150.8	165946	214965	110894	341346	146117	33580	44776.4	17.2	90158.4	110706	71152.4	89728.8
1136400	290230	158620	306122	52709.6	284709	382550	178651	373476	404707	287382	192736	244737	101156	347191	131932	356772	192518	262316	323569	125140	19.2	141905	43624	127471	85797.6	91748.8	56907.6	26157.6	166845	215001	110346	341271	146227	33219.6	44696.8	16	89175.6	109973	70626	89520.4
1137600	289424	157691	305423	52062.8	282780	382742	177636	373563	403884	287149	192337	244110	100566	345731	130643	354604	191094	261183	319366	124394	39.2	141671	43803.2	127420	85327.6	91352	56620.4	25895.6	166388	215868	110157	340890	146280	33011.2	44244.4	32.4	89445.2	109954	70929.6	89052.8
1138800	289415	156790	305258	51818.4	281803	380911	176611	371226	401772	285913	191554	242822	100664	344814	130531	354143	191673	260686	317244	123919	32.4	141936	43575.2	127303	84808.8	91499.2	56494.8	26063.2	166131	215863	109413	339868	146682	32778.4	44304.4	25.2	88535.6	108941	70570.4	88922.4
1140000	289336	155880	304660	51642.4	280534	382685	175921	371117	399948	284758	190898	242473	100002	343528	128837	352226	190714	260337	313688	123342	30.4	140950	43522	126790	84035.6	91629.2	56368.8	25958.4	165957	215682	109005	338876	146848	32527.6	44066.8	21.6	88277.6	108822	70442	88094
1141200	288622	154664	303490	51012.4	278895	382266	174520	369419	398428	283636	190056	241446	99790.8	344698	128324	350670	191480	259726	311126	122834	27.2	141151	43651.6	126699	83951.2	91473.2	56261.2	25849.6	166689	216167	108575	337970	147052	32277.6	43644.4	26.4	87055.2	108182	69944	88094
1142400	288127	153879	303216	50592	278680	384677	174351	370316	397703	283277	189556	240205	99416	343411	127692	349432	190187	259019	308481	122269	26.8	139940	43605.6	126392	83083.2	91061.2	56044	25842.8	166085	216236	107880	337106	146983	32242	43623.6	22.4	87241.6	107691	69533.2	87388.4
1143600	287763	152756	302225	50572.8	276450	383541	172868	369766	395404	281157	188747	239616	99211.2	342333	127371	347567	190318	259158	307409	122002	28.4	140481	43498.4	125958	82401.2	91063.2	55924.4	25890.8	166664	217410	107222	335649	147482	31822.8	43192.4	21.2	86111.6	106826	69470	86682
1144800	286423	152371	301350	50420.8	275223	385376	172689	370169	395865	280220	188306	239246	98615.2	343258	126260	347000	189930	258153	304622	120852	24.8	139663	43380.8	125320	82228	90692.4	55585.6	25806.4	166752	216492	106732	334394	148100	31534.4	42743.6	22.8	85970.4	107149	69168.8	86288
1146000	286400	150978	300471	49699.6	273926	385543	171061	370732	393353	277913	187440	238790	99007.6	342296	125986	344520	190406	258368	303877	120143	30	139214	43331.6	124904	81454.8	90315.6	55508.8	25861.2	166647	217276	106457	334064	148140	31413.6	42387.6	26	85862.4	106414	68697.2	85875.6
1147200	285193	150243	299418	49707.2	272922	387782	169669	371483	391481	278926	186915	238350	98332.4	342623	125338	343808	190219	257651	302995	119936	30.4	138544	43245.6	124368	81094.8	89724.8	55157.2	25724.4	166966	217723	106101	334312	148890	31190.4	42236	27.2	85595.6	106114	68210.8	85745.6
1148400	284921	149636	298876	49177.6	272567	388119	168571	372246	389985	276608	186242	237690	98228	342980	124832	341983	191126	257476	300893	119095	30.4	138958	43428.8	124569	80128.4	89554.4	55032.4	25775.6	167181	217337	106013	333096	148866	31027.2	41983.2	28.4	85450.8	105203	68003.2	84969.2
1149600	283779	148753	298419	48805.2	271324	390033	167531	373052	389211	276369	185832	238398	97542.4	343526	124308	340769	190932	257282	300949	118464	32.8	138672	43414.4	124256	80078	89602	54629.6	25687.6	166734	217592	105124	331809	149362	30776	42086.8	32.4	85128.4	104790	67512	85244
1150800	283317	147861	297888	48684	270182	392822	166748	373522	387491	274368	184747	236945	97568.8	343635	123699	338919	191593	257456	299855	118232	26.8	137878	43580.8	123276	79425.2	89534	54833.2	25573.6	166831	218231	104664	330753	149525	30418.4	41668.4	19.6	84354.8	104733	67368.4	83782.8
1152000	281465	146663	297209	48541.2	270401	394265	165694	376165	386980	273738	185029	236651	97484	343928	123358	338093	191052	258556	299868	117832	32.4	137060	43490	123230	78570	89486.8	54546	25434	166992	218524	103954	328378	149118	30460	41336	28.8	84398	104764	66869.2	83359.6
1153200	280990	146371	296336	49853.6	269622	396731	164774	377458	387116	273576	184962	236956	96947.2	344522	123102	336160	192089	257862	299876	117540	28	136819	43535.2	122267	78040.4	88893.2	54359.2	25496.4	167862	219065	103720	327960	149218	30316.4	40985.6	24.4	84585.6	104102	66456.4	82479.6
1154400	280333	144297	294882	49290.8	268001	397960	163553	377880	386350	272552	183388	236127	96820.8	345211	123454	336551	192357	258488	299153	117633	30.4	136029	43418.8	122354	77744.8	88765.6	54170	25523.2	167099	218597	103262	326367	149214	30213.6	40745.2	26.4	83888.8	103520	65994	82693.6
1155600	280540	144224	294443	48932.4	268058	400696	163283	379213	386502	270866	183508	235300	96536.8	345405	122548	335679	192694	259709	299772	116609	24	135114	43473.6	121318	77211.6	88753.6	54306.4	25294.8	167634	219275	102766	325266	148900	29745.2	40738	30	83308.4	102899	65450	81735.6
1156800	278062	142678	293868	48350.8	267736	402758	162415	380153	383986	270762	183178	235083	96086	347838	123238	336065	192580	260470	299371	116532	24	134488	43536.8	120933	76304.4	88326.8	53969.2	25186.8	167425	218756	101846	324896	148179	29378.4	40290.4	28.8	83710	102421	64934.8	81297.2
1158000	277042	141790	295108	48640	267306	406010	161526	382636	384418	269859	182610	235439	95939.6	347935	122703	335395	192400	260371	299158	116470	30.8	133948	43225.6	119692	76120	88074.8	54046.8	25602.8	167536	218654	101748	323908	148388	29458.8	40309.2	32.8	83241.6	102077	64720.8	80582.4
1159200	276400	140961	293726	48035.2	266056	408005	160711	383472	383928	269452	182468	235440	95965.2	349637	122756	335363	193650	260820	299250	116081	30.8	133381	42982.8	118910	75759.2	87892	53986.4	25362	167162	218574	101124	322452	147974	29278.4	39916.4	21.2	83334.4	101794	64325.6	80845.6
1160400	274634	140610	294256	47604	265468	410096	160864	384208	384168	269104	182164	235739	95351.6	349982	122051	334295	193058	261038	299450	116395	32	132335	43265.6	118475	75238	87758.4	53632	25241.6	167073	218976	100349	321636	147938	29031.2	39807.2	20.4	82988.8	100836	63913.6	80248.4
1161600	273344	139249	294071	47240	263415	413042	159470	386197	382910	268295	182169	235420	95678.4	350907	122603	333432	194130	262216	300220	115606	30.8	131905	43035.2	117890	74828.8	87191.6	53467.6	25207.6	166830	219080	99128.8	319638	146904	28888	39589.6	24.4	82872.4	100207	62966.8	80074
1162800	272135	138978	295804	47394.4	264212	416164	159622	387496	383596	267893	181968	235956	94976.8	351089	122486	333860	193035	261304	300651	115612	39.6	130991	42972.8	117344	73984.4	86521.6	53311.6	24952.4	166066	219058	99219.2	319223	146734	28824	39309.6	25.6	83104.4	99431.6	63140.8	79563.6
1164000	269933	138064	295781	47256.4	263226	419628	158806	387759	382838	267275	182014	236039	94972.4	352664	122679	334113	194045	262825	301685	115926	29.6	130221	42979.6	117082	73764.4	85950	53278.4	24960.4	165477	218644	98535.2	319126	145912	28457.6	39011.6	19.6	82721.6	99478.4	62399.2	79014.4
1165200	268715	137595	296585	46694.8	262585	422381	158249	390042	383380	266698	181791	235471	94624	352748	122386	333750	193312	262474	302254	115596	30	130062	43049.2	116454	72921.6	85873.6	52904.4	24860.4	165526	218776	97954.4	318882	145422	28612	39207.2	24	82833.6	98835.2	61952.8	78535.6
1166400	267563	136758	296554	46535.6	261997	423028	157656	390946	383884	265461	181882	235884	94378.8	353457	123152	334894	193608	263045	303622	115611	20.4	129500	42899.6	115234	72696.4	85536.8	52808	24832.4	164310	218785	97569.6	317129	145266	28110.4	38714	27.2	82754	98751.2	61352.8	78464.4
1167600	266312	135872	297348	46211.6	262189	425298	157483	391814	383974	265660	181382	235603	94196.8	353697	122890	334867	192514	263368	303982	115253	28.4	128574	42437.2	114756	71966.4	84771.6	52345.6	24986	164277	218876	96923.6	317068	143982	27872	38407.6	18	82984.4	98257.2	60828.8	77691.6
1168800	265504	135836	297816	46033.2	261146	425571	156847	392606	383454	264974	181006	235782	94039.6	353784	123878	335235	192355	263820	305430	115681	35.2	128083	42432.8	113822	71797.6	84657.2	52354	24777.2	163631	219045	96476	316560	142981	27724.4	38229.6	26.4	82675.6	97846.4	60147.2	77163.2
1170000	263359	134296	299071	47128	261292	428092	156657	392669	382422	265342	181978	235385	93784.4	355034	123936	335524	191380	262625	306088	114555	34	126657	41999.6	113456	71098	84028.4	52008.4	24658.8	162963	218034	95503.2	315840	142023	27705.2	37956.8	26	83008.4	97246.8	59968.8	77454
1171200	263110	134301	299859	46886	261315	427794	155578	393984	383098	264645	181624	234724	93974.8	354660	123880	335441	191014	263839	306861	115288	32.8	126400	42030.4	112280	70731.6	83274.8	51909.2	24519.2	161590	217490	94987.6	315522	140960	27494.8	37922.8	28	82406.8	97170.8	58984	76723.6
1172400	261046	133218	300069	46444.4	261206	428561	155681	394459	382351	264892	182716	234954	93532.8	357099	124787	336989	190990	262525	308234	115284	35.6	126046	41824.8	111815	70318	83227.2	51616.8	24598	160616	217858	94380.4	315010	139548	27238.8	37646	27.6	82816.8	96548.4	58391.2	77122.4
1173600	260640	133498	300192	46138.8	261687	430044	155113	395044	382346	262759	182143	234183	93788.8	356032	125204	336466	190426	262668	309082	115299	30.4	125556	41610	111404	69832.8	82484.8	51438	24297.6	160182	216397	93824.4	314618	138887	27032.4	37348.4	26.8	82308.4	95708.4	57858	76313.2
1174800	258906	132357	300160	45897.2	261292	430705	154605	394426	381758	262514	182592	234094	93797.2	357730	125450	336591	190036	262494	309578	115314	32.8	124570	41634.4	110539	69023.6	82243.2	51365.2	24390	159070	215249	93451.6	313942	138304	26936.4	36979.2	23.6	82589.6	95254.8	57291.2	76679.6
1176000	257705	131411	301625	45366.4	261409	431602	154131	394752	381571	261490	183144	232666	93572	357592	125542	336839	188912	261940	309622	115644	29.2	124426	41427.2	109652	68360.4	82098.8	50859.2	23992.8	157821	213949	93224.4	313263	137398	26657.6	37046.8	24.8	82220.8	95147.2	56745.6	76136.8
1177200	256281	130766	301532	44993.2	260284	429868	153903	394856	380956	260791	183286	232539	93443.2	358229	126581	337976	189152	262160	311207	115344	36	123507	41182.8	109624	68092.4	81870.4	50627.2	24114	155412	212222	92552	312106	135758	26388.8	36741.6	34	82332	94134	56217.6	76091.2
1178400	254945	130105	303392	44609.2	260365	430828	153493	393892	380656	259690	183318	232158	93561.6	357861	126308	337556	188432	260892	310991	115481	28.4	123404	40821.6	108887	67681.6	81540.4	50487.2	23865.6	154472	211544	91892	312382	135425	26192.8	36483.6	28.8	82257.2	93993.6	55886.8	76054.8
1179600	252815	129791	303146	44288	259932	429560	153165	392146	380234	258974	183605	233152	93380	358224	127136	338783	187556	261476	312600	115962	26.8	123030	40499.2	108395	67507.6	80726.8	50294.8	23864.8	153245	210978	91384.4	311918	134209	26018	36376.8	21.6	82339.2	93560.4	55206	76184
1180800	252254	128998	303326	44035.6	260774	430015	152690	392338	378529	258311	183790	232675	93041.6	357882	127836	338464	186605	259594	311664	115901	31.6	122090	40480.4	107784	66740.8	80544.8	50337.6	23782.8	152557	210588	90708.4	310798	133307	26090.8	35858	26	82256.4	92948	55262	76155.2
1182000	250795	127958	303263	43684.8	259828	427811	152902	390772	377116	257006	184410	231878	93052.4	359262	128407	339292	186334	260066	312736	116004	32.4	121786	40162.8	107466	66620.4	80149.6	50048.8	23527.2	151404	208412	89854	309981	132268	25703.2	36004.8	19.2	82137.2	92810.4	54472.4	76015.6
1183200	250532	128071	304418	43682.8	260332	426452	152489	389996	377034	256588	184431	231917	93217.2	358741	128809	339672	185660	258305	312842	115753	31.2	121142	40019.2	106911	66270.8	79178.4	49768.4	23674	150472	208484	89568.4	310438	131671	25494.8	35959.2	20.4	81989.6	92379.6	54004.4	76224.8
1184400	248967	126110	303867	43097.6	259201	424878	151881	388372	375472	255595	184505	231668	93553.6	359183	129788	340320	185056	258866	313283	115527	29.2	119996	40098.4	106809	65575.6	79150.4	49412.4	23276.8	149181	206712	88758	309591	130609	25319.2	35437.2	20.4	82127.2	92164	53828.4	76584
1185600	247931	126430	304421	43066.8	259835	423363	151290	387872	375269	255072	184284	231156	93312.8	358793	129827	341350	183432	257523	312520	115557	26	119822	39594.8	106277	65070.8	78662	49607.2	23362.8	148458	205401	88719.2	309389	130125	25077.6	35412	26	81491.2	91734	53294.4	76781.6
1186800	247746	125078	303695	42665.6	258955	421925	151138	385564	371969	254235	184479	229789	93733.2	357582	130522	341356	182455	256729	312947	115252	30.4	119130	39730.8	105487	64809.2	78372	49410.4	23277.2	146660	203772	88017.2	307523	129874	24822.8	35092.4	25.6	81245.2	90969.2	52608.4	76628
1188000	245801	124388	304859	42516.8	259344	420484	150923	384014	371406	254012	184060	228637	93239.6	357330	130342	340537	181006	256711	312338	115733	23.6	118396	39608	105281	63837.6	77830.8	49442	23153.2	146237	202207	87150.8	307829	129062	24754.4	34850.8	32	81541.6	90929.2	52544.8	76704.4
1189200	244714	122909	304153	42010.4	258286	417948	150635	381878	369597	253864	185166	227950	93582.8	358070	131244	342026	180712	257096	312134	115631	29.2	118195	39162	105310	63909.6	77422.8	49300	22893.2	145142	200629	87010.8	305704	128407	24716.4	34985.6	28.4	81345.6	90471.6	51786	77209.2
1190400	244709	122619	304690	41893.6	259650	416977	150037	380283	368439	253740	184494	227106	93734.4	357362	131486	341728	179670	255961	311136	114846	33.2	117360	38961.6	105137	63196.8	77079.2	49220.8	23021.2	144360	199246	86584.4	307169	127970	24356.8	34697.6	24	81268.4	89620.8	51637.2	77707.6
1191600	243311	122013	304547	41580.8	257574	414436	148975	379238	365805	254079	184376	225934	93763.2	357383	132274	342059	179254	256233	310576	114911	24.4	116914	39054	104971	62688.4	76715.2	48863.6	22912	143192	198873	85712.8	305724	127266	24082	34592.4	19.6	80944.4	89543.2	51567.6	78052
1192800	242776	121559	304825	41438	257478	412343	148924	377121	364574	253348	184520	224990	93822.8	355186	132471	341646	178304	255111	309848	115314	28.8	116227	38802	104492	62472.8	76226.4	48847.2	22764.4	142879	197906	85618.8	306120	127372	24080.8	34560	16.4	80753.6	89069.6	51209.2	78020
1194000	241560	120742	304098	41292	256237	409857	148570	374975	364357	253373	184136	224111	93548.8	354951	132386	342921	177721	255550	309097	115236	34	115900	38832.8	104575	62145.6	75450.8	48759.6	22794	142146	197214	85085.6	306647	126940	23974.8	34476.8	24.4	80587.2	88885.2	50650.8	78474
1195200	240380	120419	305260	40964	255740	408977	148208	374724	363702	252211	183291	223542	93736.4	352926	132584	342094	176784	253872	308471	115368	34.4	115209	38702.4	103611	61616	75287.6	48633.2	22796.4	140855	197314	84766	306124	126504	23651.6	34292	31.2	80181.6	88261.6	50629.2	78744.8
1196400	239874	119349	304602	40543.2	254855	406544	148004	371224	362766	253069	183872	223080	93687.6	352234	133248	342272	176358	254714	308524	115246	32	114981	38616.8	103428	61387.2	75029.6	48400.4	22567.2	141082	196570	84368.8	305108	125439	23597.6	34274.8	23.6	79718.4	87751.6	50510.4	79190.4
1197600	238772	118726	304040	40198.8	254700	404913	147420	369402	362028	252733	183817	222700	93493.2	349300	132935	342426	175681	251997	307038	115390	26.4	114110	38338.8	102933	60913.6	74530.8	48231.2	22556	140692	197188	84143.6	306035	125815	23597.2	34030.8	27.2	79731.2	87620.8	50188.8	79443.2
1198800	238282	117926	304576	39961.6	253274	401510	147044	367330	361188	253350	182760	221286	93890.8	348971	133384	343176	174870	252520	307172	114794	35.2	114149	38066.8	102831	60715.2	74148	48271.2	22575.2	140136	197626	83559.6	306028	125764	23187.2	33924	29.2	79266.8	87481.6	50172	79564.8
1200000	238600	117883	304912	40021.6	252453	400299	146600	366832	361038	253295	182454	220197	93454.8	346747	132900	342904	174017	250287	305462	115044	31.2	113390	37925.2	102449	60093.2	73667.2	47967.2	22326	139841	197934	83600.8	306302	125118	23119.2	34128.4	20	78949.2	87452.4	49810	79536.4
1201200	237532	116621	304134	39560.8	250592	396888	145922	363766	360348	253524	182249	219548	93692.4	345261	133980	342542	173376	249823	304794	114602	30.4	113175	38202.4	102050	59997.6	73177.2	48166.8	22299.6	139073	197841	83159.6	306388	125243	22932.4	33947.6	18.8	78143.6	86814.4	49369.2	80145.2
1202400	236891	116508	304472	39254.8	249727	394690	145863	361384	360020	253624	182432	219384	93272.4	343060	133453	342813	171851	248643	303057	114892	26	112752	37724.8	101801	59303.6	72815.2	47841.6	22270	138203	197935	83041.2	306490	124738	22887.6	33635.2	26	78271.6	86558.8	49332.4	79819.2
1203600	236162	115266	303083	39077.2	248474	393356	145109	359569	358398	253598	182059	218389	93812.8	341246	133611	343376	171109	248850	302841	114838	24.4	112149	37796	101643	58968.8	72592.8	47373.6	22053.2	138230	197606	82521.6	305648	124396	22411.2	33283.6	23.6	77920.4	86157.6	49072	80318.8
1204800	235803	114988	302527	38563.2	247560	391661	144783	358524	357235	253429	181352	218393	93589.2	339639	132558	341891	170564	247902	300737	114484	36	111525	37560.4	101713	58713.6	72205.2	47275.6	22137.6	137938	198278	82370.8	305930	124220	22382.8	33360.4	27.2	77764	86171.6	48866.4	80364.4
1206000	234576	113228	300899	38418.4	245215	390168	143491	355693	355475	253144	181564	217614	93912	338427	132859	342791	170334	247980	300447	114154	27.2	111337	37656.8	101265	58803.2	71971.6	47629.6	21950.8	137351	198235	81708.4	305452	123731	22399.6	33230.8	21.6	77500.4	85535.6	49089.2	80463.6
1207200	234636	112893	301217	38244	244354	388718	142846	353760	354268	253872	181138	216428	93346.8	336004	132234	341624	168547	246466	298204	114067	30.4	110424	37652	101153	58094.4	71742.4	47304	21957.2	137433	197920	81889.6	305589	123737	22127.2	33027.6	26.4	77084	85354.4	48756.8	80198
1208400	234308	112285	300643	37834.4	243090	386350	142716	351357	351776	253041	180294	215610	93586.8	335319	132659	341843	168436	247161	297572	113434	36.4	111116	37491.2	101384	57954.4	71393.2	47104	21855.6	137327	197992	81612	304788	123816	22052.8	32932.4	22.8	76409.6	84814.4	48526.8	79991.6
