# Supplementary material for: The singularity response reveals entrainment properties of the plant circadian clock
Source: Nat Commun. 2021 Feb 8;12:864. doi: 10.1038/s41467-021-21167-7 (PMC7870946; doi:10.1038/s41467-021-21167-7)
Supplement: Supplementary file 4 — Source Data [file 41467_2021_21167_MOESM4_ESM.zip › raw_bioluminescence/SR_experiment/2hdark_CCA1_262h (Figure 1, 2, 3, Supplementary Figure 1, 2, 3, 5).xlsx]

## Sheet: (2016_9_13)10_22_51
time (second)	CCA1 No. 1	CCA1 No. 2	CCA1 No. 3	CCA1 No. 4	CCA1 No. 5	CCA1 No. 6	CCA1 No. 7	CCA1 No. 8	CCA1 No. 9	CCA1 No. 10	CCA1 No. 11	CCA1 No. 12	CCA1 No. 13	CCA1 No. 14	CCA1 No. 15	CCA1 No. 16	CCA1 No. 17	CCA1 No. 18	CCA1 No. 19	CCA1 No. 20	CCA1 No. 21	CCA1 No. 22	CCA1 No. 23	CCA1 No. 24	CCA1 No. 25	CCA1 No. 26	CCA1 No. 27	CCA1 No. 28	CCA1 No. 29	CCA1 No. 30	CCA1 No. 31	CCA1 No. 32	CCA1 No. 33	CCA1 No. 34	CCA1 No. 35	CCA1 No. 36	CCA1 No. 37	CCA1 No. 38	CCA1 No. 39	CCA1 No. 40
1200	134052	242270	145218	309918	370849	263226	233973	115149	218492	225723	766589	282198	177322	223292	219075	339814	225591	155351	372362	271424	634127	208139	157382	260264	125489	211908	262446	277014	312598	373587	123645	337617	158815	264985	338334	290457	135123	149600	126085	24764.8
2400	171690	303186	185506	389473	416993	325510	254108	115713	253757	275171	784480	318748	220903	242467	261314	371809	308672	173093	410613	345601	680842	243146	170378	307762	142130	238668	301946	308360	353932	398219	132803	395064	182085	300659	390675	322958	157612	160866	138266	26206.4
3600	199129	345349	232549	443055	481996	341812	273835	115559	274579	309544	837618	352090	259506	263720	292636	414084	344000	196638	447797	420026	736269	274644	189466	342985	157678	265857	347907	340810	394297	438835	134937	452961	207773	328696	439945	366000	173565	173325	148625	26394.8
4800	238234	382332	268065	499872	542874	375789	276717	111206	301586	350532	895287	375283	310030	291378	314664	454788	363128	213431	455468	466320	801604	320572	200979	381345	168170	273966	392568	372283	434481	459800	127568	482872	245919	344155	475166	417156	187302	177497	151492	25978
6000	269498	388597	297020	551590	570863	393766	264298	112552	299053	399469	877773	373036	347026	311405	325817	466534	359339	215169	443100	459644	791974	339776	197695	393113	167494	257255	389456	378010	441083	450565	118330	482027	259087	340970	462094	422864	181923	176107	145712	24844.8
7200	264331	376448	292855	522077	546029	381595	253726	114857	280150	400039	811554	348926	348272	315992	326693	455790	336252	208170	429213	433355	738376	332436	190459	389207	160836	241436	369615	368286	420112	432472	113449	469411	250493	327426	427675	399608	167572	173347	142508	23788
8400	252834	356287	276450	459069	499178	352516	248716	118018	260640	378649	729759	324205	326282	310142	317677	436694	316829	202415	418918	407313	684120	311368	180750	376697	156697	232088	348672	353236	388571	414248	112118	456767	231217	309761	394832	372505	157281	169986	142532	23159.2
9600	229937	333574	257701	400176	452444	331063	245807	120312	248338	351003	651342	315141	291142	303285	293727	411820	296555	199540	413901	375616	637054	288868	170445	352383	152448	231668	327465	334660	356312	400966	113309	441866	207812	296428	358293	347016	149440	167222	145244	22977.6
10800	210138	310870	234171	361612	408034	316413	240985	119879	240995	321318	580871	312401	255088	300084	267164	385354	276877	196967	409855	341519	587307	264096	162732	325763	145176	235309	309965	316772	332197	391460	117081	423768	188895	283509	323691	325610	144484	164810	147604	22051.2
12000	196201	290916	213604	335921	369605	307237	230823	115434	233382	301211	524933	306939	226137	296259	247419	359505	265779	194113	404227	313652	542566	243651	156203	303378	135252	237333	296458	301178	312152	381790	119863	404514	175602	272696	294115	308926	141093	162461	148490	20851.2
13200	189350	273400	199016	323771	345870	297621	218262	110833	224883	288022	480155	295576	204953	286495	232148	333382	258941	191829	394204	294815	501417	226756	149611	287098	126253	235622	285603	286886	297123	370952	118297	383693	165987	262084	269275	297307	136077	159334	148261	19458.8
14400	185094	262163	186125	313588	329164	290999	207562	107957	215960	278165	440131	283246	191606	275384	222182	309759	251820	186470	382446	281233	468587	213796	144180	276884	118272	232190	275951	274038	284308	359870	112597	361310	158846	250837	253650	287885	131998	157080	148335	18460.4
15600	182267	251690	177279	298346	314240	285611	196526	104855	206256	269054	406064	274753	183076	264674	212794	288683	243649	183430	368448	268996	442310	202318	139095	268852	111686	227622	266580	262006	273321	349088	106901	338229	153800	238865	242081	281175	127650	155028	148510	17441.7
16800	180222	242525	167775	280077	298908	280572	187695	101233	195992	257663	373683	266859	177752	254338	206217	271731	235565	179528	354220	256040	419452	192644	133276	263812	106990	223886	260215	251428	262889	340288	102899	316944	150781	227152	232202	272434	124262	153869	148236	16602.9
18000	177044	235628	159423	262122	280906	274497	180697	97774.8	187336	247563	344259	259051	171096	243283	198788	256733	230715	176306	342438	245388	393338	182843	128446	255226	102486	220386	254605	239245	251788	331872	99969.6	297216	148468	217546	219099	263473	121323	152620	148173	15494
19200	173430	228780	151076	245892	262314	268822	175911	93591.6	180295	237344	314464	250956	163636	232842	190328	241530	223500	171172	333695	236814	365241	175406	124010	246794	98068	215631	246083	226378	240031	322958	99317.5	279380	147011	209084	206044	258445	118549	150201	146653	14877.6
20400	169579	222234	142914	231980	245515	261132	172494	89796	173008	229307	287944	241946	155477	224632	180548	228362	216337	167724	328183	227004	338250	168768	119974	243383	94447.2	210810	237043	214702	228676	311291	98481.6	260441	142372	200213	192902	253544	115605	148528	143884	14132.8
21600	164059	214950	134790	220071	225622	252765	167320	85482.4	163051	223552	263094	235555	147821	216722	170695	213587	209170	161620	321436	216598	312703	161417	115440	241831	91764	206163	228025	203351	219234	298221	98965	239361	135597	190826	180823	247666	113373	147024	142861	13415.8
22800	158926	208851	128322	206562	209995	245336	160090	81715.2	152276	214871	240453	228496	140140	208677	162509	199058	204571	156401	311770	206388	288490	155449	111220	235222	87422.4	200914	219928	193140	209033	286660	98645.8	221007	129422	180227	169954	237662	110373	145342	141795	13024.8
24000	152348	202095	122122	193730	195306	236542	151513	78182.5	141910	206670	220688	220910	132390	198148	154474	184558	199720	151630	300152	195203	266777	146934	106163	224915	82853.6	196007	210747	183030	198618	274873	95758.8	204262	123896	170599	159870	225879	107341	142252	140046	12221.3
25200	145928	194190	116914	181033	182074	228838	143977	75086.4	135724	195320	201526	210586	126088	185772	147143	170848	196250	146586	287670	186311	246430	138790	102323	215688	77528	190536	202132	173494	189258	261599	89280.4	187420	119332	162144	150460	217012	104078	139870	138114	11964
26400	138692	187221	111428	170471	168851	220692	139641	72867.2	131593	185895	184085	199909	120622	177181	140063	157865	191382	141418	273724	178068	227726	130910	98712	208482	73952.4	184989	193784	164610	178604	247825	83850	172753	115304	153856	142186	209110	101143	138534	136609	11409.2
27600	132445	178421	105836	164420	154307	212460	134342	69619.6	127780	176748	167912	192419	114665	168763	133676	146806	186147	136553	259607	171005	209412	124604	94614.4	201853	70839.2	181242	185275	157900	167754	235480	79114	158498	111304	145678	134440	200586	98369.2	137555	134314	11096.8
28800	126905	171140	101383	154365	139537	203637	130816	66519.2	123023	167437	152664	185804	110187	161245	127542	136417	180584	131505	246251	163169	192340	117567	89814.4	192729	67234.8	177087	177523	150465	158475	224217	76251.2	144407	105333	137714	126573	190373	95440	135561	132990	10640
30000	121728	162731	97456.7	142976	130189	198267	127528	64018.8	116566	158152	138040	179642	105123	154095	122639	126758	175276	126876	233078	155660	177330	111072	85187.6	184358	63283.6	173098	169129	143010	148621	212290	73837.9	132320	100202	129626	118052	181140	91827.2	133375	131405	10225.2
31200	115438	155121	94983.3	132019	118966	192154	124287	61370.8	107212	148285	125033	170906	100804	147019	116454	117999	170338	121689	220157	147002	165116	104415	81461.7	173473	59823.2	168120	161201	135641	140264	200808	71192.4	121197	95354.6	121834	111942	170481	88830	130930	130162	9992.4
32400	108440	146478	91548.8	123176	107726	183953	119836	58797.6	96457.2	138847	112932	162271	95404.8	138432	110818	109064	162093	116993	206362	139955	154308	98355.2	78147.1	165707	56006	161203	151330	127925	131900	189441	68315.6	111596	91288	113866	106428	161470	85641.2	129470	128808	9530.8
33600	100934	137957	88562.8	115276	97932.1	175864	114712	56040.4	88908	129658	104553	153743	90363.8	129427	106452	101632	152935	112057	194116	133872	143873	92720.8	75376.4	158190	52840	152213	142006	120176	124548	177883	64940	103044	88087.2	107355	101227	154092	83424.8	128140	126691	9216
34800	94540	129990	86182.8	107649	88416.4	168343	110061	52851.3	85125.6	121487	97523.6	147613	85938.4	119793	102481	95125.8	144479	106644	182952	128662	134840	87809.2	72879.2	152568	50718.4	142937	133771	114922	117648	165816	62234.4	95582.1	83880.8	101099	96215.8	146766	81023.2	127542	125611	9127.08
36000	88763.2	122393	83108.4	100040	80478.8	160776	106710	49982.4	83591.7	113009	92609.6	142749	82548.8	113694	98444.4	89282	138454	100872	171964	121913	125769	83144.6	69968.4	144737	48644.8	135847	126856	109784	111711	156718	59132.5	88790.8	79515.6	95035.6	91910	138516	79140.4	127348	124798	8934.8
37200	83428	115412	79653.2	94239.2	75378.4	152491	104763	47255.4	81442	105997	87346.8	139628	79698.8	108785	94869.2	83264.4	133650	95631.2	162650	116148	117464	78496.8	67534.8	136756	46702	129756	120746	106603	106653	147172	56078.8	82849.2	76078	90159.2	88153.8	131060	76848	125806	123933	8845.6
38400	78606.4	109386	77008.8	87863.2	72138.8	144466	102527	45466	79460.8	98668	82092	135106	77224.4	105668	92268.8	78061.2	131036	91589.2	154049	109291	110392	74388.3	65279.6	130144	44990	124634	115570	103084	100967	139858	53256	77014.4	74251.7	85190.8	84822.4	124042	75442.5	123910	123080	8643.2
39600	73039.2	103678	74384.4	81836	67293.6	138564	102758	43869.6	76659.2	92327.5	76990.8	131783	74959.2	101298	89368.8	73498.8	127975	87252.4	144428	105792	103335	70501.6	64048	123599	43648.8	120288	109906	98908.8	96184	132945	51239.6	72746.4	72610	81030	80859.6	118095	74148	123308	122589	8669.6
40800	68386.8	98220.8	71309.2	76479.6	62656	132284	102623	42926.4	72190.4	87045	72260.8	127849	72601.6	98426.8	86351.6	69510.4	124393	83584.8	134897	101631	97250.8	67232.4	63606.4	118047	43299.2	117134	104651	95755.2	91009.2	125664	49498.8	69225.2	70421.2	77299.6	77992.1	112502	73273.6	122379	122323	8519.6
42000	64108.8	94077.2	68771.2	72030	58375.6	125250	99586	41538.8	68359.2	81040	67982.4	126688	70251.3	95797.6	83355.6	65462	121578	80138.8	125682	98064.4	91503.3	64705.2	62974.8	114102	44102.9	115497	100939	91891.6	86863.2	119411	48800.8	65608.8	67098	73988	75408	106714	72691.6	121759	122434	8311.6
43200	60702.4	90108.4	65979.2	68071.2	54355.6	119670	93652.8	39876.7	64892.4	76473.2	64152	125023	68178.4	92121.2	80451.6	62185.8	119179	76816.8	118918	93638	85532.5	61614	61539.2	109962	43621.7	113484	97714.8	88816	83584.2	113746	48134	62428.4	65603.8	70742	72586.8	101968	72063.6	120498	121834	8384.8
44400	58794	85726.7	63657.2	64235.6	50345.2	115863	87644	38394.8	63380.8	72337.2	60284.8	123430	66803.6	88507.6	77659.6	59115.2	116819	74076	113044	90069.6	80596.8	59253.2	59859.2	104516	42938.3	111206	94967.2	85912.4	80950.8	108406	47645.6	59185.2	64558.4	68128.3	70414.8	96929.2	70967.6	118363	120374	8216.4
45600	56942.4	81871.7	62187.6	60417.2	46903.8	110475	83329.6	37099.6	61708	68332	56930	119703	64809.2	84049.6	74531.2	56053.8	115754	72081.6	107365	86932.1	75342	56690.4	57771.2	100520	41476	108529	92323.2	83165.2	77683.8	102882	46817.2	56163.2	63384.6	65995.2	67950.4	92328	70365.2	115990	118402	8228.4
46800	55183.6	78835	60528.4	57696.4	43304	106114	80777.2	35902.8	60510.8	64129.6	54216.4	116008	62997.6	81521.2	71737.9	53717.2	112458	70187.5	102267	84542	71368	54840.8	55964.4	96996.8	40056.8	105550	89397.9	80082	74037.6	97452.8	46138	53641.7	62008.4	63579.2	65515.6	88435	69065.2	113369	117068	8200
48000	53388.3	76140.8	57836.8	54741.2	39974.2	99871.2	78551.6	35006.4	59035.4	60470.8	51617.2	113019	60931.7	78878	68833.2	50886.8	108443	68757.2	98650.8	82111.6	66569.6	52711.6	54498.8	93689.6	38446.8	101181	86407.2	76324.4	70712.4	92557.1	45341.2	51882.4	59200.8	61181.2	63236.4	84292.4	67990	110776	115565	8120.42
49200	51491.2	73300.8	55082.8	51419.6	36746	94535.6	75782	33005.4	56850.8	57115.6	48912.4	110294	59305.6	76529.6	65819.6	48416.3	103662	66697.2	94322.4	78943.2	62744.6	51096	52840	89718.4	37189.2	94824.4	83701.2	74081.2	67779.2	87036.8	44328	49389.2	57242.1	58749.2	60885.2	79936.8	67009.2	108353	113511	8257.5
50400	49077.6	70546.4	52804.4	48798.4	33840	88408	70507.6	31233.6	53538.8	54215.4	46245.2	106789	57729.2	73620	63071.7	46164.4	99983.2	64282.4	90290.4	76226.7	58987.2	49070	51145.6	85268	35622.1	86860.4	80742	70901.6	64825.8	82141.6	42228	47018.4	55332.8	56372.5	59208	75798	65173.6	104793	109938	8290
51600	46311.6	67316.3	50748.8	46540.8	31450.8	82512.4	65299.2	29542.4	50152.4	51259.6	43692	102733	55952.8	69318.4	60510.8	43980.4	95099.2	62259.6	85877.1	72911.2	54996.8	46984.4	49233.3	80971.6	33683.6	79914.8	77413.3	67838.8	61896	77491.6	39453.6	45422.1	53303.2	53642	57002.4	71503.2	63525.6	100797	106756	8004
52800	43060.8	63547.5	49255.6	44413.6	29224.6	77020.8	61898	28261.2	47813.3	48365.6	41412	98268	54019.6	65271.2	57940	42109.2	90752.5	60198	81159.6	70280	52200.8	45274	47127.6	76535.2	32124.8	74294.2	73868.4	64560	58927.6	73344.6	37606.4	43401.6	51257.2	51068.8	54416.7	67635.6	61524.8	97716.8	103551	7976.67
54000	40817.6	59454.4	47046	42491.2	27381.3	72232	59281.6	27184	46846.3	45643.2	39445.2	94638.4	51951.7	62251.2	55162.4	40543.6	86057.6	57713.3	76975.6	67834.4	48467.5	43248	46035.6	72871.6	30932.9	70034.4	69631.6	61505.2	55555.4	69156.8	35692.4	41346.8	49607.9	49054.8	52068.4	63790.4	60113.6	94576.8	100079	7877.6
55200	38104	56697.2	45384	39945	25124	67729.2	56998	25887.1	45353.2	43247.6	37726.4	91270	50035.6	60234.4	52618	39016.3	80576.4	55038.8	73010.4	65024.4	45936.3	41439.2	44600.8	69380	30063.6	67170.4	66343.6	58505.4	52954.4	64682.8	34204	39800.4	47581.2	46862.4	49950	60354	58418	91237.6	96819.2	7704
56400	35898	53719.6	42776	38366	23521.2	62877.9	54231.6	24437.2	43969.6	40789.6	36372.4	88413.2	48461.6	58099.6	50379.2	37572.8	75604	52526.4	68669.6	61588.4	43760	40227.2	42676.8	65786.3	29108	64132.4	62928.8	56267.9	50139.6	61081.6	32354.8	37827.2	45705.8	44662.8	48691.6	57458.8	56984	88545.2	93513.2	7662
57600	33980.8	51010	41354	36892.9	21658.4	59451.2	51267.6	23390	41702.9	38368.8	34924	84650.8	46860	55519.6	48173.6	36197.6	72716.4	49914	64916	58798.4	41320.4	38403.3	41009.6	62147.2	28094.4	60895.8	60097.2	53656.4	48208.4	58196.8	30409.6	36089.2	43446.8	42659.2	47424.2	54005.6	54718	85624.4	89468.8	7497.2
58800	31880.8	47986.7	39616	35226.8	20512.8	56250.4	48086.7	22292	39419.2	36478.8	33867.2	80842.5	44679.2	52839.2	46095.2	35170.8	69953.8	47621.6	61345.6	56285.2	39042	36547.5	39236.8	58544	26915.2	56743.8	57144.8	51848.4	46060.8	55842	29044.8	35411.6	42008.8	40733.2	46100.4	51048	52964	82189.6	86117.2	7240
60000	29915.6	45532	38706.7	34084.4	19874.4	53171.2	46130.4	21671.7	37272.4	34569.6	33367.2	77253.3	42475.6	50335.6	44008.4	34242.5	66636	45961.6	58633.6	54813.6	37393.6	34836.8	38322.8	55859.2	25886.8	52292	53856.8	49744.8	44484.2	53370.4	28242.8	34624.8	40502.5	39022.8	44445.2	48796.4	51309.2	79752	82842.8	7034.4
61200	28227.1	41638.8	36490.8	32642.8	19502	50590.4	44850.4	21154	35684	32903.6	32932.1	74093.6	40766	48591.2	42145.8	33330.4	62902.8	44255.2	55610	52659.2	36492.8	33425.6	37618.4	53270	25215.4	48031.2	50834	47656.4	42962	51012	27288	33996.8	39507.1	37350.8	43494.4	47288	50305.8	77220.4	80895.2	6881.2
62400	27234.6	39996.4	34992.8	31728	19502.5	48579.2	43674.8	20688	34790.8	31534.4	33262.4	72222.8	39446.3	47077.6	40289.6	33012.8	60054.4	41595.8	52850.4	50714.4	35800	32317.2	36668.8	51008.3	24626	45712.4	48608	46193.8	42002.4	49508	25473.6	33157.1	37705.6	36018.8	43021.2	46054.8	49080.4	74831.2	78174	6765.6
63600	25802.1	37990.8	33847.6	31367.2	19763.6	46809.2	42289.2	20517.6	34604.4	30439.2	34540	70974.8	38463.2	47033.6	39403.6	32920.8	57346	39496	50564	48789.6	35907.9	31323.2	35984.4	49292.8	24589.2	43818.4	46918.4	45169.6	42005.8	48197.6	24458.8	32433.6	37000.4	35125	42116	44806.4	47992	73229.6	76304.8	6812.8
64800	24724.4	36737.5	32761.6	31407.2	20800.8	45533.6	41976	20846	34432	29464	36458.3	69110.4	37815.2	47252.8	38506.7	33882.4	55350.8	38135.2	48657.1	47660	36575.2	30420	35234.2	48178.4	24530	43134	45871.2	44694.6	42059.2	48122.8	23804.4	32285	36460.4	34251.2	41743.6	44701.3	46754.4	71570	74542.8	6791.67
66000	24412.4	36310.4	32138.4	31870	22532	44853.2	42026	21748.8	34432	29104.4	39416	67724.4	37581.2	48197.1	37730	35431.2	54514.4	37200.4	47872.4	46020.4	38392.4	29785.8	34430.4	47739.2	24134.2	42682	45097.2	44006	43525.4	48952	23710.8	32618	36447.6	34012.5	42501.6	45317.2	45947.6	70005.4	73271.6	6753.6
67200	24108.4	35870.8	31997.2	33358	25558.8	45106.3	43718.4	23084.8	34606.8	29605.4	44460	67156.4	37639.6	49492.1	37738.4	38064	53888	36605.4	47802	47016	41681.2	29378.8	34203.8	47357.6	24148.4	43158	44895.2	44343.8	45521.2	50558	23798.4	33637.5	36974.4	34158	44220.4	46882.4	45190.8	69635.2	72172	6595
68400	23979.6	36662.4	32344.2	35591.2	29332.8	46566.8	46662.5	25865.6	36430.8	30595.6	51125.8	67786	38212.4	52628	38700.4	42399.6	54044.4	36190.4	48560	47564.8	46655.6	29859.6	33924.6	48252.4	24891.6	44273.6	45524.2	45150	49014.4	53054.8	23341.3	35726.8	38462.4	35115.6	46966.4	49192.8	44575.6	69682	71970.4	6395
69600	24176.8	38212.8	33486	38829.2	34532.8	49807.2	50649.2	29321.3	39305.6	32193.2	60759.6	69635.2	39474.6	57068.4	39999.2	48579.2	54360	35974.2	50782.4	49641.2	54124	30713.3	34460.4	50236.4	25938.8	47084.8	46892.9	46828	54138.4	57003.2	24351.2	38710.4	40631.6	36800.4	50956	52561.2	44890.4	70381.2	72150	6487.6
70800	25342	40864.6	35216.4	43398.8	41343.2	54164	55762	34303.6	44053.2	35515.2	73425	72875.2	42642	63662	42478.4	56592.9	55896	36718.8	53986	52399.6	64340.8	32287.5	35102.4	53712.4	27839.6	50856.8	50193.3	49944.8	60958.8	62286.8	25962.8	43041.3	44191.2	39762.4	56596.7	57658	45244	72722.8	73048.8	6730.8
72000	26873.8	45058.4	38088	49937.2	49972.1	60117.6	62414	40331.3	49779.2	40368.4	89711.2	77571.6	46777.2	71307.2	46154	67290	58591.7	38458.8	59138.4	56730	78267.6	34834.2	36647.2	58134.8	30151.2	56535	54671.2	54255.6	69726	69086.7	28305.2	48670.4	48532.8	43243.8	63565.2	65120	45774	74902.1	75208.8	6851.6
73200	29093.2	51386.8	42153.3	58490.8	61044.4	68004	71340	47472.8	57692	46510	109368	83432	51924	81599.6	50718.4	80731.7	64869.6	41321.2	65798.8	62574.4	95248.3	38787.2	39527.6	64918.4	32747.2	63780.8	60839.6	60851.2	81131.2	79651.7	30582.8	56483.2	54773.2	48004.4	73119.2	74212.8	46896	78605.8	76906	6980.8
74400	32432	59653.6	47649.6	69457.6	75472.4	78060.4	82336.3	55644.4	66844.8	54974.8	132990	91470	57782.8	94408	57182.4	97422.5	72242.8	45310.4	75648.8	70880.4	116549	44267.6	42751.6	72881.3	36186	72693.6	69129.2	68397.2	94712.1	92051.6	33748.4	66499.2	61933.6	54636.8	86092.8	85069.2	48925.6	83562.9	80674.8	7192.4
75600	36668	69459.6	54828.8	82025.6	92422.4	90523.6	95732.1	65232.8	78906.4	65661.3	161406	102583	66100.8	108908	64433.2	116696	80550.4	50134.4	88258.3	80694.8	142107	51584	47245.4	83107.6	40282	83913.6	79213.3	77787.2	110202	106919	37849.2	79542.4	70951.2	63112.4	100666	98522.4	51275.2	89741.6	85458.8	7403.6
76800	42226	81597.5	62360	98525.2	111629	104644	110786	75275.2	92773.2	79482	193293	116430	75397.6	126370	73222.9	139432	91550.8	56238.4	103368	92689.6	171250	60029.2	52406.7	95826.4	45521.6	96579.6	92272.1	89053.6	129348	124862	42390	95196	81718.8	73558.3	118920	113854	54634.8	97708.3	91949.6	7914.4
78000	48945.2	96996	71620.4	114744	134198	121784	127845	87092.9	109434	95878.8	230631	133541	88245.2	146308	83926	165483	104801	64648.4	122842	107274	203537	70282	58584	110325	51356.3	111418	107696	103912	151223	145065	47957.2	114194	93518.4	86265.8	140226	131904	58952.8	107083	99862.4	8566.8
79200	56782.4	115018	83545.6	134016	160829	140747	146201	97008.8	126759	114816	270601	152553	100593	167426	95769.6	195600	120555	74740.4	145071	124146	238846	82369.6	65633.2	127723	57396.8	127718	125284	119741	175775	169932	54224.2	136226	106492	100576	165422	150172	63350	116847	108490	9103.6
80400	66718.3	135435	95596.8	156883	189032	162597	166003	109383	147518	135689	312900	173789	116757	191623	109575	226294	138216	86464	172624	143153	277142	95836.3	73074.8	146944	64234.4	145935	145221	138956	202194	197970	61850.8	161636	121116	117421	191361	170857	68518.8	129005	118135	9545.6
81600	77377.6	157974	108352	182726	220015	187255	186721	120729	166979	159747	356098	196955	130775	216302	125545	261233	157612	100528	203554	165755	320041	112747	82431.6	167954	71358	167268	167182	159804	231842	227581	69420.4	189300	136112	135826	220070	193738	75078	141969	129402	10254
82800	89624.8	181868	121892	210696	253853	213617	207002	134016	190385	186637	399975	222394	150762	242226	142414	297987	179269	115315	238431	188409	362119	130316	91941.2	191190	79559.2	189925	190648	183200	261004	261032	77656.8	219673	153258	156069	251364	217462	81590.4	155281	141121	10909.6
84000	104148	208918	135376	240391	288251	241817	227748	144427	214024	216701	443733	252311	167364	268874	161181	334672	201917	131545	273186	212133	404508	149500	101841	215890	87112.8	213393	216222	208092	291713	295324	86741.3	250422	169163	177470	283932	241549	89103.2	169280	154639	11762.5
85200	120184	238750	150088	270111	321597	271338	248094	155730	236952	246472	486188	281642	189814	295381	181678	371847	226302	150324	310535	236380	443176	168186	111511	240260	95324.8	237105	242086	233931	321979	333244	96350.4	283221	186651	200507	316496	265086	97029.2	183357	167576	12498
86400	137251	270090	165956	298438	354378	301166	268374	164508	259171	278687	526080	311089	206549	320420	201768	408524	252475	169691	349954	262544	482111	189154	122346	264030	103081	258582	267015	260674	351473	372516	106764	315362	203288	226048	349014	289957	105333	196958	180358	13441.6
87600	155049	301711	181326	325179	388751	332630	284301	174470	280654	311967	562766	339420	228518	342707	221839	443240	276429	191207	388404	287113	517266	209465	133049	288257	110130	281905	293551	285815	378536	409472	115786	345492	218701	250044	378585	312863	113416	210589	194249	14428.3
88800	173212	331389	196719	351156	430165	360625	300394	182706	301636	347095	598386	369122	244545	363989	241805	476534	297761	210775	425614	311146	552441	229714	144304	312536	117957	305854	318740	310796	405359	446079	124902	374936	231801	273778	408862	332868	122000	222359	206289	15251.6
90000	191474	359268	210556	376018	455811	388049	312918	190409	320028	381958	629148	397796	270258	383354	262348	505711	319059	230579	461007	331294	579486	248573	154757	334929	125379	329310	343923	334995	432290	482037	134126	401956	243595	303516	439892	356360	130174	231943	218143	16174.8
91200	209264	385577	223792	397198	480412	412944	325519	195088	334963	414728	654915	423679	284629	397746	282085	532306	337990	249334	493672	355572	601625	265156	164039	357604	131280	349268	366905	357266	453731	515566	142700	424799	256570	329685	465034	372627	137896	242675	228665	17094.4
92400	229202	418224	235882	419858	504573	435741	333975	199671	347472	441704	673206	443956	302833	409546	300305	554072	353219	266557	522805	374036	619009	280117	173063	374374	136646	366852	386802	376952	472365	547324	149990	442998	265590	353740	485594	387494	144789	251352	237194	18010.4
93600	248928	438157	247733	444058	526281	456550	339458	199867	356874	467762	688156	458464	311510	415220	316760	571476	367661	283039	549443	391216	628884	294843	181754	390306	140727	381457	403582	393522	487332	572746	156751	460217	272408	372446	497833	399796	151430	258586	243412	18629.6
94800	265853	454951	255462	465171	539239	477051	335988	201306	364412	488550	692763	472566	324818	421982	331246	581710	377414	298738	572034	402450	631864	307521	186960	404974	144395	392296	419194	406223	498540	593475	162707	472660	277814	388133	510985	408828	157250	265044	248732	19456
96000	279856	468606	263095	486287	545482	491600	332899	198518	367167	506912	691220	483751	331110	424538	343358	587672	384944	311574	589936	411429	630200	316917	191586	421358	147421	401216	430134	415037	505568	609003	165654	479168	279346	400562	522011	415331	162074	269948	252810	19943.3
97200	291437	481621	268233	494359	542486	503322	329322	195695	368250	525719	709838	493115	341311	423968	352722	588469	388987	320398	598876	413388	623180	323609	195604	431953	149400	407598	439877	422101	508090	616769	168417	480128	278596	410567	530840	419802	165623	273530	256727	20655.6
98400	301173	491206	269807	492276	540675	512848	322367	189752	367560	543938	696626	495698	343179	416183	358845	586672	390211	325842	604488	418319	610156	325892	197661	440135	149760	410399	446048	422444	506696	622538	171256	478850	278673	417710	530234	419216	167416	274708	255912	21149.6
99600	308605	497661	270565	483267	534152	518637	313935	184468	363613	554669	681592	485466	344407	403650	362429	578941	388759	328922	605116	415707	592670	327911	198934	445148	149501	407730	447202	420149	499364	619585	171344	477593	277125	422158	518587	415721	168562	273671	254730	21255
100800	315072	498154	269626	471207	524812	519041	303542	177415	357816	551388	664682	478716	341539	389280	364915	564780	384144	331685	599255	414281	571080	327688	200263	439980	148711	402642	448520	413247	489470	607853	170553	467031	273909	420945	507511	411825	168649	270063	253322	21497.5
102000	317824	496856	266520	462585	510348	517731	291901	170223	350669	541437	643451	468550	340375	376448	365200	548940	376432	330040	589110	404007	548225	323932	199772	429487	148757	393628	444750	402662	479880	592250	169348	451856	268164	416454	497701	407062	168649	267330	250733	21667.6
103200	318409	495053	262236	450448	490104	511806	277493	159747	340266	533161	618976	451248	333871	364183	362668	528565	366698	327371	573942	399009	521358	318848	197561	423193	147172	380533	439174	390282	464911	568558	166103	433821	261738	408723	483203	400495	166967	262244	244712	21864
104400	314533	486830	258697	440026	470605	500060	263293	150405	330948	520066	592676	431968	328088	350133	355548	503116	355463	321232	552793	385491	492946	310144	195051	417252	143976	366966	428835	374828	445436	542961	162909	413721	255921	396189	468302	392687	164433	254756	237849	21965.6
105600	308660	476673	252892	429189	448834	488208	251119	141448	318787	505645	567304	410237	316560	332475	347716	475732	342860	312307	532645	375526	463766	301679	190806	410151	139761	352938	418047	358099	425263	515317	157534	395074	249576	381211	445295	378244	161858	248747	230434	21817.2
106800	299900	464854	244688	415661	426632	469652	240801	131720	306322	487166	539139	390372	306168	312556	339296	448253	328702	299428	508150	360298	435056	291333	187107	396945	136441	333214	402014	340766	404073	483863	151751	374842	242608	365422	421869	363834	158689	239543	223352	21897.6
108000	290242	449884	236224	398275	403304	450933	230707	123282	292829	469716	511406	371154	293767	294818	325606	420947	315568	288542	478836	348631	407105	281214	181807	381998	131666	312166	384570	323211	382962	448276	145411	348120	234806	345311	394603	350110	154812	232101	216510	21640
109200	277387	433693	226815	382782	379248	427520	219203	114700	279794	447741	482073	349448	284144	278599	309652	393443	302761	275779	446384	330904	380991	269845	178684	363730	127687	292063	365927	305286	361412	413608	138700	322370	225778	327798	368578	337294	150506	225063	209574	21491.6
110400	267778	416791	216857	359414	352035	402649	203858	106375	264730	424584	451954	330027	269635	262789	291812	365562	288130	260207	411675	317280	353506	257689	172903	347405	123773	270498	347098	288430	337832	381985	132019	295831	216881	309375	344373	324670	146321	217759	202445	21512.8
111600	257933	398893	207139	332460	328503	377742	189713	98219.6	251814	398724	422015	307140	254469	250108	278728	340342	271003	245848	377299	302193	327813	246099	166537	332784	119009	252252	328211	270941	316278	351190	124870	270962	206516	290903	320061	309931	142151	210200	196279	21489.2
112800	246522	375318	194939	306971	306903	354762	177719	90688	239170	369648	391335	285655	238681	236778	264748	314606	257069	230342	348104	287602	302629	233345	159149	317945	114052	234422	309512	254365	295095	320529	118448	247437	197770	273701	296780	291868	137480	203201	189214	21302.8
114000	231955	354199	182098	283916	294714	329127	167786	84570	226597	341764	361575	267319	223939	220367	250951	289997	243273	214082	319504	272725	277684	221024	150672	301444	108568	218834	290777	238392	274911	294686	110948	225594	190353	256706	274330	276294	132550	196491	182438	21235.4
115200	214132	334163	172669	262535	275885	305763	160605	77995.6	213552	315423	333081	247681	209838	202489	237209	265746	232979	198624	292527	256595	255378	207326	143417	284788	103593	201701	270290	223790	256430	269591	103885	203565	182368	240478	251282	260876	128749	189886	176390	21056.3
116400	198947	311819	162022	244549	253518	285284	150926	72249.6	201175	290230	308083	228994	196184	187230	223534	243609	221413	183572	265861	242926	235981	194397	137052	270989	98143.6	185168	250909	209312	242153	244119	96895.2	184024	173876	222608	231543	245322	124768	183322	171258	21015.2
117600	186069	289510	152047	228883	232628	264266	140834	66759.2	190270	266690	283264	211944	183357	174665	209542	223415	209700	169819	240630	228713	216645	182142	130208	258842	94018	169296	234407	194841	225715	222314	90916	164354	166018	206429	212128	229259	121215	177865	166821	21291.2
118800	173266	266897	141801	212573	210512	245424	131642	61282.8	179056	246290	260077	197230	170824	164363	195165	204323	197498	156506	216802	215147	198801	169966	123940	245434	89613.2	155002	217725	182194	210175	203332	84415.2	146480	158266	191482	193850	215812	117995	171959	162086	21264.8
120000	161465	247084	131496	195733	194948	226994	124051	56538.8	168340	226498	238407	186047	159677	155302	180775	185839	185498	145199	195917	202555	181704	158653	117463	229924	85831.6	144270	201964	171304	194423	187766	79113.6	131286	149347	177945	177052	202240	114849	167545	158957	21296.4
121200	149533	229016	122184	179550	183345	210022	116860	52861.6	158056	209586	217690	175056	149708	144699	168302	168469	175007	134824	178618	189300	166260	148428	112879	216376	81952	132822	188302	162130	181499	173459	73701.3	118044	142013	164804	160888	189756	111333	161793	155997	21077.2
122400	136411	210034	113877	164721	172578	194576	110990	49599.6	147739	194489	197800	164697	139783	134318	156240	152712	166285	124968	163132	179060	153736	139595	107408	201836	78236	123005	174880	151548	169955	161197	69057.2	106793	134616	154332	146481	178081	109583	156680	152812	21118.3
123600	125853	192803	105828	151485	160036	180275	104773	46142.4	138351	178622	180402	154512	131890	125325	145122	138169	156758	115192	148166	168762	142808	130937	101348	188149	75264.2	115054	162928	143478	158949	149312	64768.4	96952.8	127675	143728	134634	166743	108553	152379	150106	21973.3
124800	118138	174682	97673.2	139309	146547	166191	97596	42712.4	129269	164543	165530	145285	123043	118158	135254	125474	148920	106750	135139	158914	132591	121415	96569.2	175118	71902.4	107036	153148	135186	148443	137442	61081.2	88000	120648	133452	123838	157210	107776	148843	147869	22541.2
126000	109412	159097	90706.4	127582	135135	154386	91064	39532.4	121065	151374	150994	136206	115021	112086	124639	113138	140664	98627.5	123204	148738	123120	113301	91712.1	162928	69016.8	99190	143257	127583	138632	127700	58043.6	80236.4	114484	124336	113799	147254	105578	144751	144362	23184.4
127200	101580	145974	84135.6	118832	125188	142619	86239.2	37041.6	113458	138988	139076	128326	107466	106993	115308	102156	133601	92359.2	112210	140018	114890	106625	87672.1	151799	65849.6	91464.4	134510	121025	130162	118783	55447.6	73501.6	109006	115254	104704	138544	102846	140379	141869	23176.8
128400	93565.8	134502	77626	110450	117524	132102	82133.6	35188	107010	127862	128341	121626	101352	100217	107387	92217.2	126774	85653.6	103355	131657	107043	99826.4	82668.8	141940	62280.8	84691.2	124906	114333	122712	110898	52472.4	68059.2	103295	108042	96249.2	130832	101200	137077	138878	23177.2
129600	85592.5	122546	72140.8	103005	111844	122834	77871.2	33301.6	101051	119042	119288	116381	95605.6	93979.6	101014	84012.4	121209	80843.2	96067.1	124621	100707	93232.4	78659.6	133738	59482	78732	116794	108175	114424	104148	48999.2	63111.2	98592.4	100877	88581.6	123102	100421	133742	136076	23954.6
130800	78902	111738	67879.2	95749.6	104428	114649	72704	30401.2	95720	110063	111117	111617	90502.8	89156	94384.8	76384.8	115052	75598.8	89263.6	117645	94822.4	87475	75193.2	125413	56961.6	73148.8	109034	102025	107257	97281.3	46316.4	59108.8	94033.2	94875.8	83081.2	116348	100698	132512	133069	25014.4
132000	72784.8	101289	63082.8	89540.4	96197.6	107034	68156	28512.5	91120.4	101786	103670	107432	85767.1	85097.2	87716.4	69515.6	108933	70875.8	83023.2	111107	88810.8	82068.8	71835.8	117752	54749.6	68560.4	103820	97215.2	101636	92053.6	43698.4	56287.2	89867.2	88621.2	77520	109442	99359.2	131669	130597	25902.4
133200	67770.8	91878	59065.2	83316.4	89282.9	99508.4	64172	26786.8	86058.8	94825.2	96533.6	101507	80982	82137.5	81757.6	63737.2	103544	66836	78147.5	104892	83759.2	77489.6	68943.3	110449	52658	64635.8	98669.2	92082.8	95835.6	87439.6	41762.8	53400.8	85579.2	83425.8	71800.4	102953	97628.8	129689	127190	26342.8
134400	62609.2	84298.8	56012.4	78102.8	83145	92688.4	61054.4	25570.8	80872.5	88644.8	90342.8	96037.2	76420.4	78046.4	76619.2	58721.6	98623.6	64476	73774.6	100313	79381.6	73278.4	65795	103674	50351.6	60504	93386.3	88092.8	90649.2	82809.2	39481.3	50428	81480.4	78376.4	66865.8	97400	97307.6	127878	123592	27356.8
135600	58296.4	77436.8	53555.6	73412	78547.2	86888	58244.4	24124.4	77115.4	83057.6	84948.4	90516.8	72413.8	74130	72052.8	53986.8	94042.5	61559.2	70435.2	95309.2	75500	69011.6	63386.8	97761.2	47877.5	56850.8	87679.2	84500	86181.3	78170.8	37717.6	48419.2	78731.7	73868	63290.8	92335.2	96595.6	126977	121256	28526.4
136800	53986	71988	51064.6	69153.6	75128	82308.8	54988	22541.6	72788	78369.6	80634.8	86190.8	70428.8	69515.2	68652.1	50365.6	89339.2	58609.2	67073.2	90516	72531.6	65989.2	61541.3	92416	45727.6	53430	83350.8	80449.6	81249.2	74272.1	35514.8	46574.4	75627.6	69554.6	60009.2	87445.2	98778.4	124455	118284	31896
138000	50297.6	67077.5	48264.8	64467.2	71372.8	78417.9	51882	21184.4	69058.8	73226	76887.2	82233.6	66259.2	65609.6	64936.4	47183.6	84939.6	55451.2	63476.4	86270.4	69765.4	62553.6	59411.6	87699.2	43932.5	50644.4	78344	76681.2	77125.4	69974.4	34360.8	45203.6	72520.8	65418.8	56590.4	83904	101424	121697	116574	38649.2
139200	47528.8	62488.3	46222.4	61184	67328.4	74028.3	49107.2	20308	65779.2	69257.2	73773.3	78407.6	63534.8	63421.6	61562.5	44311.6	79988.4	52598.8	59722.1	82483.6	67351.2	59264.8	57674	83733.3	42430.4	48275.6	74021.6	73268.3	72555.6	66576.8	32640	43118.3	69826.4	61581.6	53522.8	80267.5	104348	118957	114045	46305.6
140400	44541.2	57427.2	44052.4	57801.2	62842.8	69879.6	46761.6	19541.7	62449.6	65762.8	71695	74234	61315.2	61703.3	58416.8	42332	76291.2	50782.5	56708	79250.4	65111.6	56065.2	55557.5	79471.6	40882	45730	70494.8	71100.8	69483.2	64738	31296.4	41422.9	66279.2	58092.4	51346	77119.2	105849	116488	109978	60938
141600	41661.3	54098.8	41984.8	54864.8	60127.2	65895.8	44878.8	18928	59150.8	62432.1	70022.8	70568.4	59597.2	60118.4	55522.1	41394	72203.2	48618.4	54156.3	75705.6	63398.4	53775.6	54243.3	76206.8	39791.2	43449.6	66880	68434.2	66815.2	63124.4	29749.6	39825.8	63629.6	55517.6	50056.4	74437.6	106986	114224	107016	81186.8
142800	39504.4	50850	40421.2	53504	58060	62766.8	43762.8	18668.4	56226.4	59291.7	69491.6	66834	58005.6	58615.2	53617.1	40860	69356	46577.6	52155	72682.4	62908	51705.2	52911.6	73161.6	38132.5	42265.6	63910	65996.3	64596.4	61746.4	28422.4	38746.8	62055.2	53066.3	49513.6	71284.4	107627	113214	105640	93110
144000	37210	48448.8	39161.6	52100.8	56786	60209.2	43002	18431.2	53727.2	56962	70374.6	64396.8	56278.4	57216	52249.6	41264	66669.6	45034.4	50393.3	70586.8	62500.8	49484.8	51618.3	71596.4	37015.6	41617.6	60643.6	64297.9	63113.2	60318.8	27222	38284.2	60551.2	50877.2	49806.4	70317.5	110686	110848	104072	100484
145200	35719.6	46750.8	38433.2	51528.8	55280	58098.8	43238	18490.4	52292	54514.4	72337.6	62670.8	54410.4	57464	51136.4	43141.2	64460.8	43122	49159.6	68136.4	63739.6	47748.8	50196	70614.4	36034	41437.5	58354.8	61947.6	61856.8	59520.8	26805.8	37611.2	59005.6	48917.6	50097.9	69081.2	113464	109090	101975	107135
146400	34146.8	44400.4	37484.4	51518.8	54601.2	56783.6	43564.6	19062	50933.2	53098.8	76070.8	60886.8	53660	58861.6	50098.4	46251.7	62604	41922.4	48293.6	66823.2	65414.2	46002.8	49212	69199.6	35925.8	42229.6	56080.4	60832.8	61691.6	59582.1	26539.2	36654.8	57759.2	47120.4	51424.2	68976.4	115072	107912	100516	110599
147600	33169.6	43777.5	37222.8	52243.6	54675.2	55639.6	45030	19997.2	50610	51940.4	81641.2	60545.2	54152	61711.7	50040.8	50871.2	60453.2	40325.6	48606.3	65839.6	68034.4	44497.1	48666.4	69140	35736.8	43746.7	54681.2	60818	63206	59843.8	25955.6	36358.4	57295.4	46521.6	53933.2	68977.2	116120	107349	99197.2	114036
148800	32472	43619.2	37800	54535.2	55808	54990.8	48480.4	21646.4	51394	51762.8	89206	60835.2	54756	65660.4	50687.2	57806.4	59511.2	39496.4	49562.4	66418	72457.2	43413.6	47924.2	69354	35478	46459.2	53487.6	60989.6	66212.4	62431.3	25896.8	35892.8	57427.2	46456.8	57675.4	69901.6	114112	107448	98742.4	114845
150000	32478	45223.6	38811.6	57478.3	58048.4	55671.2	53686	23697.5	52430	52422	99133.2	62040	55877.5	70251.6	52278.4	66739.2	59504.8	39298.8	52076.8	67698.4	79080.4	43603.2	47884.8	70629.2	35896.8	49810	53532.4	61786.8	69582.8	65919.2	26176.4	36121.6	59378.4	46800	63388	71618	110784	107898	98718.4	114444
151200	32944	48147.5	40640.4	62265.2	62252	57717.9	60298.8	26649.2	55261.2	54649.6	111290	64512	59050	77292.4	54771.6	78993.8	60403.2	38857.6	55692.4	70525	88498.8	43849.2	48944.8	73053.8	36820.4	54702.4	54033.2	63691.3	74170.8	70315.6	27245.6	37397.5	63102.8	47980	71411.2	75177.1	106324	109633	99129.2	115922
152400	33852	51703.6	43194	68728.8	67600	61302	67543.2	30510.4	59644.6	58004	126653	69273.2	63087.9	85808.4	58334.8	93726.8	62500	39365.8	60294	74012.8	100674	44795.6	50028.3	77002.8	38073.6	61453.6	55405.8	66722.4	80778.8	76696	28548.4	39209.6	67976.4	49428.4	81556.7	80935.6	102192	112292	100700	116521
153600	35592.8	57376	47184.6	77015.2	74781.2	66636.8	77494.8	35049.6	65568.4	62720.4	145063	75892.4	69360.4	95961.6	62480	112164	65876.8	40054	66679.2	80034.6	115422	47430.4	52276.8	82315.4	40239.6	69695.6	57869.6	70943.6	88184.2	84699.6	30572.8	41543.6	74315.4	52321.2	93883.2	87954.8	98871.3	116153	103278	119488
154800	38222	63932.9	52272	86820.4	84747.2	74080.8	89098.3	40894.8	73191.6	69150.8	166187	84137.2	75702	110064	68169.6	133452	70006.8	41919.6	74408	86954	133646	51100.8	54620.8	88798.4	42852.8	78741.2	61681.6	76589.2	98168	94660.4	33121.2	44943.6	82209.6	55608.8	109332	96163.6	95515.6	122540	107395	124503
156000	41507.1	72719.6	58729.6	99792.9	95614.8	82732.8	103646	47674	82732.4	78129.6	190490	95176.3	84450.8	125498	75062	158444	76114.6	44418.4	84356.8	96492	156226	55482.4	57716.4	97384.4	45834.2	90936	67739.2	84268.8	111296	107956	36404.8	49439.6	91672.1	60741.6	128564	106314	92976.3	130024	112682	127472
157200	45622.4	83564.2	66434.8	114723	110332	94737.5	119701	56271.2	92540	89982.8	218059	107569	94761.6	143516	83931.7	185494	84112.8	48316.4	97425.8	108532	181565	61444.4	61909.6	107708	49048	104334	74962.4	93679.6	126426	123286	40435.6	55101.6	103221	66950	150770	118822	90775.2	138887	119698	128324
158400	50430	95474.6	76643.6	132695	127867	108260	137719	65519.6	105269	104052	249092	123292	107240	162450	93913.2	215706	93992.1	53242	113146	122195	211788	69299.6	66671.6	119785	52936.4	119643	82956.3	105143	143718	141169	45110.8	63280	117304	74209.6	177897	132777	89036.8	149500	128614	127421
159600	56512.1	110743	88298.8	152606	148405	123692	156870	76533.6	121913	121758	282675	141480	122454	184283	106122	249084	105205	59536.8	132268	138385	245487	78947.6	73627.2	134164	57625.2	136362	92696.8	119740	162409	161516	50225.2	72922	132483	83234.8	207434	147753	88425.4	161241	138731	128945
160800	63996.8	127826	101506	175843	171451	142049	176884	88454.8	139971	143733	317344	162986	139688	207449	120062	285298	118714	66548.4	153549	155744	281539	90438.8	80190.4	150612	62596.4	155189	105542	135789	183923	184900	56671.2	84636.4	148724	93630.8	241432	165458	88568.4	174451	150463	130073
162000	72808.8	147653	117044	201156	197080	163015	197840	101092	161033	166127	354135	186806	159621	231408	135249	325082	132649	75304.8	178758	175252	320194	103779	86941.2	168201	68229.2	174756	120120	154764	205980	211336	63100.4	96457.6	164688	105346	276971	183418	89149.2	188975	163272	128781
163200	82758	168761	133058	228494	225625	186308	219039	114907	184340	190696	392709	213090	183760	257910	152826	366615	149663	85319.6	206977	196751	360074	118883	95146.7	187458	73678.4	196294	136366	175614	231949	240560	70500	109774	181007	119059	317730	203008	90200	204537	176921	129832
164400	95160.4	193267	150384	259903	256790	211479	241061	130283	207245	217052	431028	240958	210173	284590	172178	409796	166570	97013.6	238615	224434	402326	136636	103308	207453	78906.4	218997	155200	198326	259784	271402	77854.4	124877	197181	134677	360312	222789	90765	219214	190079	128429
165600	107961	219208	169004	292333	289032	241616	262240	145417	231360	247791	469743	270803	234511	308998	192922	453760	184410	110225	274021	252018	447319	156464	112817	229039	84400.4	242740	175468	223148	288387	304717	85929.2	141774	215482	152079	407123	244481	92375.6	232954	204769	127762
166800	121920	248760	188954	326163	319309	271606	281263	160596	258206	280598	506965	303188	262161	334766	215219	499663	203695	124582	312931	279110	491892	177927	122802	251089	90791.6	267940	199859	248308	317029	340842	93696.7	159094	231793	171852	455942	267504	95349.2	245299	217501	128023
168000	139738	278289	208697	361380	351562	303001	298999	174132	286520	317038	545214	334933	293634	358665	238250	542486	222642	140240	354013	305840	534432	199889	133006	276083	97094.4	292483	223247	275382	345263	377894	102523	176787	248556	193568	505513	288164	98008	260332	231235	130949
169200	172257	309265	230402	394624	382885	335304	314796	187608	307585	351488	580519	366333	322606	384798	265546	585950	242542	156294	395983	333259	576437	222851	142682	300486	103764	318352	251261	300924	373964	418530	111283	192818	261779	216548	551214	309125	100569	272734	243860	133702
170400	197196	341269	250638	430867	416043	368598	328235	201225	332852	389654	614872	396876	350345	407338	292580	627385	262747	174197	441736	366586	610032	244997	153880	324484	108830	341684	278552	326115	403034	459632	120189	209614	273291	241752	596129	328981	100974	283950	257584	137108
171600	222440	373119	272506	465364	451284	403870	338304	213362	358833	422994	644353	425244	375946	429155	321544	667175	281856	192410	486734	397502	639405	270624	163088	348102	115114	366409	306997	353821	431888	500719	129508	225959	285422	266734	640927	349892	101000	292958	269754	139303
172800	249872	406040	292906	497503	482951	437568	347519	222504	382832	457340	671082	457262	401410	444159	349167	702192	303081	211224	529200	426047	665914	296913	181134	371901	121060	389543	334433	380076	458528	542900	137874	242269	297479	292419	682369	370552	102526	300316	280058	141308
174000	275393	435838	314323	532112	510845	471451	353408	229334	407693	494100	695246	484447	425261	457370	373616	735774	320375	232477	569184	451546	686963	320968	198473	391553	127804	411442	361904	401701	479576	581835	145681	257044	305714	320701	724719	389800	104604	304568	289070	143333
175200	301516	464872	328826	558963	530486	506678	354206	235716	432960	528812	714789	509057	453406	468470	401232	766312	335415	250795	605751	474671	715058	344712	212131	412931	134188	433229	389556	421039	501678	617854	153176	270462	314335	345939	763590	406048	106612	309042	296015	145669
176400	326180	490758	342233	590868	542280	538369	351367	240660	456378	561295	728829	530824	477067	480901	426973	793993	349704	269606	640164	496792	720246	366137	228855	434348	140204	450660	414139	442004	521107	651777	161973	278731	320672	372540	794459	422673	108211	311208	300757	148878
177600	351320	513638	356763	611658	553052	566742	350354	245948	471525	590582	740929	546450	495558	486987	448983	818002	362460	286338	671723	523174	722708	386591	242188	456517	144943	462844	436567	460203	539238	682241	168846	286104	327568	396080	821501	437882	109271	311358	302642	151719
178800	376508	536201	371415	630122	561605	592037	347656	245652	487962	615715	749245	560029	510856	489250	469122	835522	371647	303049	697496	542147	719600	405707	252301	475426	150277	473109	457487	471224	553792	704235	174631	293156	333578	418735	840328	450679	110138	309892	301170	151853
180000	399713	557579	382121	640751	569179	615237	343748	241574	502184	638906	752991	567593	521824	486192	488213	852030	378285	317380	713958	553556	714920	424143	263638	492268	155246	478283	472876	479913	566168	722467	179937	298322	338956	439437	854448	458866	110457	305190	299109	150630
181200	420838	575474	389464	649023	568428	637056	337119	238076	508850	656950	757080	570582	527977	481384	505144	857182	385108	334132	721209	563615	709180	441749	271428	508595	160368	479907	487468	485472	572924	733351	183801	299491	343148	456649	863440	467777	111017	299370	294001	150581
182400	439880	589608	392790	662548	565719	655376	326972	233580	516127	676774	753646	566032	533553	478382	515258	854268	390184	347108	724541	577919	699852	454160	279448	521672	163540	479774	498715	486810	573778	740723	187250	297572	347044	470638	864748	475286	111400	294307	288780	150520
183600	456478	598906	390411	668857	557999	671768	317710	226677	513738	689945	747560	557325	529035	474161	525389	846629	393939	356378	722062	590830	687285	463659	284566	527308	168120	475296	507103	484138	574492	742279	189924	293623	348708	482097	855155	481014	111529	288372	280473	149872
184800	472019	605761	386353	664623	550612	681041	310646	214528	506101	702996	734649	545464	526749	464463	532557	832345	396018	363784	716470	595143	669766	468293	289368	532652	171613	465730	514053	479858	578370	736578	191190	292916	352528	488872	841387	484842	110377	279696	269718	148021
186000	484022	607540	380394	654416	546156	687543	303134	205755	495134	710110	718284	530051	525036	453841	537026	818873	394118	370949	700280	594965	652165	473784	291493	535573	173215	455564	520285	472234	575948	729042	193156	295137	354530	493864	824732	481875	109937	271566	260180	143681
187200	490071	602973	372232	639157	527490	687734	293596	196020	485396	709996	701590	514223	518891	437315	535677	798559	391845	371334	674360	590115	630405	477027	293469	543510	174630	442329	518497	461448	566420	705697	194057	292315	351451	493267	804915	476260	109388	257622	251658	138753
188400	493041	594532	366073	625678	504242	678583	283066	187432	473207	706479	683558	497770	508587	394332	530766	775825	389100	368652	649652	583003	607722	478944	295422	550305	176391	427366	517053	447736	555604	676568	191946	284146	348886	493983	780796	471162	109618	249158	243524	134840
189600	491719	583854	357996	607693	482431	661118	271798	176665	465739	697367	663323	476886	495380	375718	521171	752279	384532	365194	623795	570045	581669	476645	294407	551984	175681	409743	510525	437129	539542	643719	190409	271571	346992	486518	749786	461703	109489	241539	234059	130641
190800	490341	574434	344688	587523	459870	637290	262744	163794	455645	687258	642960	456538	477988	364826	509020	721672	376528	359821	595526	556050	554284	473466	293797	551141	174786	387788	500122	420104	523923	609991	188739	262178	341613	477060	715203	452402	110087	232550	225422	127132
192000	484233	561779	329376	566449	443488	610292	256524	153068	444849	671906	624831	436154	461095	350927	494054	690660	368652	350568	567376	543073	528752	463958	288780	546759	172157	368805	487537	406489	510750	573698	185994	257738	336585	466168	678906	441401	109821	224489	216977	123450
193200	471785	547368	312853	544181	428412	579818	249445	141590	430235	650910	603398	415349	444680	334368	475890	659182	362151	341014	537080	528702	502438	451471	283478	535607	169125	352489	474040	388523	495102	535608	181305	256936	329930	453079	643451	426203	109640	216800	209212	119433
194400	455066	527458	298834	521358	409949	553771	240586	133474	413583	627022	582477	392684	423136	318205	456662	623636	358741	326131	503390	514704	478501	437526	277006	524504	166522	334374	458873	376323	473613	498561	174379	254515	322033	438226	606010	410725	110050	211246	200734	114358
195600	438883	505846	284935	498785	389027	529157	231472	124982	393358	601697	561314	370551	404441	306052	434008	588081	349565	313646	467127	497582	459717	423937	270431	506851	163132	314780	443509	356706	451782	462694	167801	244610	314163	421817	571373	392743	110120	204503	192617	110357
196800	421548	484563	271416	476192	367138	503106	219542	116556	373145	575528	540331	348760	386431	294424	411844	552208	341093	297530	436007	481782	436248	411062	263042	488896	159172	292634	426658	343430	428802	432288	160489	229899	309879	403995	535986	371222	110348	198015	186174	106405
198000	401730	460736	257558	451302	347500	476834	209511	107466	351924	545825	515643	326633	366059	282132	389232	515673	329032	281388	408360	463417	411672	397285	255129	465415	154416	270520	408735	323704	410957	406395	154459	210453	304594	384628	501504	352850	109708	192957	180068	101961
199200	381604	438842	243863	428517	331783	446665	200756	100117	331684	513213	491356	307587	346335	269734	366046	481103	317792	264799	378917	441597	387428	380963	245228	441878	150578	252888	391763	311483	393743	377902	148544	190990	296544	367198	467344	333770	108535	186976	172554	98996
200400	362148	418716	230374	405274	320309	413470	194000	94160.4	312192	477807	465730	289194	324897	256711	343228	446661	306405	251360	350906	419638	365140	360973	236068	419572	145843	239331	374423	292254	373084	351167	142800	177018	286154	349423	433228	313947	108546	180084	165208	94729.6
201600	343513	399510	216246	380548	309848	378666	188489	88840.8	292838	443455	441826	272167	305854	244295	323171	412350	296797	235426	322312	399307	345160	342892	226136	397155	141872	223428	357293	281456	351380	328197	135316	168984	271284	331212	403181	297862	107837	175706	159717	91045.6
202800	324246	376859	202554	356366	296269	345035	180473	83567.9	275523	412285	420024	257150	288864	232310	302440	378891	286361	221424	296375	376274	324584	325921	219226	373425	136435	208005	342056	263778	330728	306709	128869	164539	255732	313173	374457	282973	107809	170906	155291	88064.8
204000	304490	354351	190105	333083	279652	315020	172235	77807.6	259338	380363	397610	241328	270916	223594	284213	348624	274730	206566	273686	354076	307478	307782	212028	350993	131570	191499	325917	254628	312487	287770	123484	163358	240626	295553	346194	269435	110068	165849	148710	85377.6
205200	288342	331773	184362	310307	263206	287444	163306	73080.4	244777	350493	375970	226573	252368	213300	265447	319417	261745	193955	251838	330980	290024	289015	203474	327791	126508	177525	311469	238659	295496	271683	118566	162408	225814	277899	320579	255859	113618	160802	142528	82753.3
206400	269817	312644	176218	290020	247809	264645	155260	68690.4	230610	322652	355603	212531	234312	202094	248094	292105	250533	181057	231418	309240	272745	269371	194438	306902	122500	166932	297866	240254	279142	254364	113252	157761	209714	260818	295827	242553	117196	155397	137107	79482.9
207600	254220	297631	163443	269498	237357	245994	149249	64292.4	218309	298308	333523	205666	218638	191912	231514	266120	239711	170090	211998	287977	255897	250539	184705	285240	118474	155541	283925	219036	262440	238701	107940	150555	196088	244950	273910	230730	120218	150763	132633	76177.5
208800	237909	283398	155293	249974	229618	227755	142989	60812.1	205022	273730	313499	194642	204765	181446	215541	242743	230846	162391	194242	268127	241456	232186	175796	265815	113216	144894	269196	209565	246931	223512	101510	141211	183043	230649	252240	218447	119481	145537	128202	73096
210000	222364	265372	147660	231288	223482	210540	137044	57298.8	194412	251362	295520	183951	191871	172824	199249	220676	220590	154071	177998	248334	227382	216964	166586	247208	108352	135666	255336	192326	232776	209018	96554.8	128616	171669	215545	232842	208867	116038	141258	123210	70545.2
211200	208442	248189	140357	213372	214259	193650	128924	53652	183211	231264	278948	172788	179338	164739	185995	200639	210561	143323	164487	231050	214095	202243	158559	228772	103873	126130	243137	182950	219347	197856	92131.2	115688	161270	202131	215822	197691	111942	136635	118387	68780.8
212400	194074	230559	134224	197106	203598	178159	122106	51048	172849	211333	262909	162205	167244	159841	172705	183693	199935	135852	152573	214602	201402	188021	149489	212974	98585.8	117680	231896	169796	206724	186034	87477.6	104859	152004	188817	199816	187280	107828	130783	113098	66920
213600	179654	218609	130432	181836	192364	164543	115769	48538	163027	194075	248116	151194	157740	150822	159909	167406	190326	128324	142681	199308	189750	174228	142308	197948	94058	110564	221652	161368	192926	175578	83143.2	95816	142366	176679	185744	176064	102299	124903	108487	64724.4
214800	166160	207874	124946	168159	183349	151015	110663	46245.2	153829	177873	233075	142488	147622	142995	149024	153446	180671	121335	132969	185024	179173	161040	135382	184122	89700.4	103198	211051	150824	180299	165721	78437.2	91964.4	133786	166311	172090	168294	97789.6	119034	102881	61904.8
216000	154152	194786	118213	155002	174776	139468	105596	43785.8	144588	163003	221570	135621	138124	134988	138183	140674	171608	113974	123782	171528	170463	148316	128511	171764	85492.8	96249.6	200208	143748	169668	155965	74420.8	88878.4	126286	155852	159500	159400	92974.8	114786	97218.4	59253.2
217200	142632	180257	112098	143804	167342	128866	100644	41206.4	136588	149306	209873	128515	130851	128523	128762	129448	162524	107926	116197	158933	161778	138249	122249	160650	81562	90297.5	192040	136031	159338	146792	71189.6	86162	119176	147173	148168	151776	88587.6	109754	92141.3	56576
218400	132825	168075	107448	133090	160757	119077	95530	39405.2	128704	137599	199706	119548	123602	122817	119876	119526	153536	101810	108630	147596	154358	128992	116038	150592	77886.8	84672.4	183041	129415	150473	139170	68486	83732.5	112191	138352	137818	143523	84297.2	104734	87565.2	54947.1
219600	124537	159580	103044	123404	153861	110533	90475.2	37676.3	121598	126071	191323	111459	116803	118032	112328	111215	146295	96210.4	102204	137944	148310	119935	110506	141321	74494.2	79736.8	175047	122342	142965	132652	65297.6	81562.8	105318	129751	128465	135832	79903.3	99694.4	83420.8	52140.8
220800	117516	152834	99068	115652	147838	102955	86638.8	36300.4	115921	116286	182742	104826	110226	113641	104808	105139	138116	90751.2	97272.5	128520	143673	111184	105282	133638	71660.8	75243.2	167961	116189	135842	126841	61994.8	79051.6	99157.9	122030	121526	129561	76260	94551.6	78638.8	49379.2
222000	110818	145768	94798.8	108386	141341	96619.6	83912.4	35219.2	109930	107297	176468	98907.2	104470	109696	99511.3	99259.2	132168	85691.2	92244.8	120450	139656	104284	100352	126997	69114	71262.9	159047	110666	128361	120789	58775.2	75789.2	93677.5	114769	115814	123466	73102.1	90107.2	75022	46559.6
223200	104302	138840	89918.8	101688	135282	90247.6	81798.8	34238.3	105443	99828.4	172918	95548.8	99759.2	107370	94268	94769.2	126050	80951.2	87908.4	113061	136732	97638.8	96086	121335	66875.4	67915.6	151521	105114	122582	115155	56094	71877.6	88549.2	108676	110818	118981	70359.6	86529.6	71179.2	43778.8
224400	99680	129336	85928.3	95842	128945	85225.2	79802.9	33051.2	101562	93314	171032	92059.6	95767.2	106473	90234.8	91937.1	119919	76650	84163.6	106865	134336	91610.8	91577.6	116705	64830.4	66111.2	144581	100282	118143	110503	53045.6	66952.8	85061.6	103255	106252	114746	67708.4	83211.2	67637.5	41964.8
225600	94375.2	121214	82248.8	91231.2	123370	81320	78782.4	32488.8	97951.6	88003.8	170791	89045.6	92276.4	106810	86728.4	91063.2	115664	73075	80944.8	102092	133737	86616.3	88783.6	112716	63168.8	64818.3	138820	96951.6	115216	108962	51068.8	62686.8	81071.2	98408.8	102690	111545	65333.6	79581.6	64932.1	40517.2
226800	89763.2	114879	79592.5	88378.8	119854	78197.6	79157.1	32668.4	94715.2	83755.6	173343	86328.4	89008.8	107836	84452	92902.5	111673	69651.2	80170.4	98031.2	133662	81652	86206	110440	62236.3	63906.4	133600	95292.4	113292	106715	48862	59396.4	78020.8	94184.4	100071	108648	63107.6	76789.2	61809.2	38756
228000	85824.4	110294	76573.6	85941.2	117179	75918.8	81680	33406	93184	80129.6	177287	85255.2	86059.2	110395	81994	96847.2	107710	67163.3	79232.4	95191.6	136100	77237.5	84185.2	108336	61130	64142.4	129219	93745.2	111485	105432	47342.1	57091.6	77093.2	90543.2	100222	109666	61002.8	74212.8	59398.3	36100.4
229200	82401.2	106490	74782	84586.7	115984	74206	86172	34530.8	91762.4	77296.4	184722	85112	83917.9	114326	79832.4	103609	104964	64472.8	79614.4	93508	139345	74075	82651.2	107271	60706	65694.6	124588	92993.6	111208	104849	46028.8	55671.6	77192.8	88127.5	101024	109712	59882.4	73046.3	57343.2	33653.6
230400	80461.2	102575	73798	85480.4	114916	73472	91902.8	36509.2	91822.9	75510.4	194105	85840.4	84386.7	120232	79704.4	113367	103670	62667.1	81309.6	93525.6	145455	72650.8	82083.6	107834	61415.6	68525.4	120780	93106	111448	104790	45897.5	54381.2	78689.6	86369.2	103755	110739	58644.4	72188.4	56114	32149.6
231600	79447.2	100147	73844	87816.4	114382	73413.6	99839.6	39156.4	92842.8	75398.8	206648	88326.4	85562.4	127970	80361.2	126186	102816	61539.6	84082	95862.4	153318	71058.8	81878.8	109898	61898	73092	119536	95008.4	113995	106230	45540	52714.8	81321.2	84756	107625	111916	57516	72446.4	54818.8	31920.8
232800	79615.6	99772	74656.4	91638.8	114378	73887.6	108887	42710.8	94759.2	76773.6	220792	92318.4	88004.6	137557	81556.4	142882	103212	60578	88081.2	100793	164146	70694.4	83550.8	112579	62678.3	78965.6	117720	98680.4	117916	109620	45987.6	51477.2	84205.2	84821.7	114184	114185	56926.4	73400.8	54280.4	30440.4
234000	80792	101588	75846	97865.2	116466	76185.4	121007	47159.2	98419.6	79550.8	237405	98256.8	91194	149258	83839.2	162845	104965	60563.6	94100.8	108048	176593	71333.2	85426	116536	63874	86498	118340	103366	122724	114504	46852.4	51087.9	89327.6	85404.4	122914	117751	56475.6	74388	53935.2	29402.5
235200	83514.8	104972	78142	105852	120184	79162.9	135550	52922.4	104726	84556.3	255901	106711	96349.6	161405	86934	187617	107075	61597.1	103083	117067	193249	73165.4	88727.6	121559	66018	96576.4	120353	109453	129831	122233	48255.2	51231.3	97023.2	86804.8	135069	122424	56180.8	76532.8	54530.4	28389.2
236400	88390	110116	82905.6	116800	125429	83690	151702	60028.4	113199	92165.4	277211	118618	104518	176728	94055.6	217283	110510	62707.2	113285	127948	213254	76370.8	92412.8	129268	68506.3	107458	122805	116389	138277	131069	50268.4	52642.8	107027	90234.4	150326	128937	57105.8	79458	55830	27684.4
237600	94151.6	116441	88033.2	130343	133292	90149.6	169214	68173.6	123196	101247	300418	132171	116642	193409	99942	250513	115075	65477.6	126290	141384	237134	80832	97764.4	138557	71665.6	120374	127359	125702	148778	142182	53044.8	53865.2	118574	94367.1	168345	136324	57505.2	84392.9	58297.6	27944
238800	101450	125204	95454.4	146988	142794	98708.3	186714	77495.6	136364	112380	325423	147871	130341	211777	108206	287695	121143	68782.8	142214	159357	265828	87126.3	103856	148214	74054.4	135608	134219	135485	161400	158023	57422.4	56166.8	128844	99770	190348	145432	57648	90265	60886	28324
240000	109182	137085	104506	167177	154531	108322	206657	88523.8	152644	126697	351920	166144	144650	231120	116802	331033	129050	72955.2	161048	180000	297368	94800.4	111021	160349	77787.2	151396	143028	148222	176204	174721	62364.8	59892.8	139331	106398	215748	156014	59022.1	95442.8	64608.8	28809.6
241200	118309	152322	114903	190766	167818	120937	230967	101544	172004	144000	378661	188182	162292	251883	129098	377312	139163	79642	183621	201725	332670	104872	118255	174662	81631.3	170815	154249	162449	191448	196045	67894	65858.8	153319	113441	245911	168167	59794.4	101535	68939.6	29216
242400	129656	169858	128117	219150	184130	135297	252325	115146	192929	164668	407610	212250	183226	273810	144164	426762	149343	86567.6	208515	226922	373096	117836	126877	190568	85468.8	193163	167360	177152	206667	222111	73565.2	72682.9	170613	122310	281452	181731	61301.6	108158	74180.8	29797.9
243600	140930	189640	144652	249215	200558	151607	272258	129382	217568	190279	439011	240024	208088	297260	161616	478706	162069	94952	237633	254183	417656	133013	136231	207878	90066.4	216635	183634	194228	224779	251843	80274.4	80772	190201	132976	320891	197164	62865.2	115545	79261.6	30822.4
244800	154220	212547	162416	281814	219905	170738	289698	145257	243919	219675	473418	267614	237088	324464	182267	534723	174684	104769	270281	285617	463346	150062	146149	227116	95300.8	241687	201843	213782	244850	282304	87930.4	90937.1	206135	144357	365360	212345	64358.3	123264	85828.8	32371.2
246000	168194	237013	182675	319847	239223	192478	305797	161778	272455	250362	508187	297305	269746	348488	207482	591848	189706	116094	302727	320370	510146	169602	157028	247052	100254	266602	221779	235673	265013	312802	95234.8	102504	219686	159573	413578	228029	65171.6	130575	92302.5	34297.2
247200	183586	263520	206042	359978	259503	217117	323767	179767	302975	282363	543724	331358	304017	371704	236102	652737	207004	129343	340090	355951	560535	191404	167479	267829	105679	293752	245131	260883	285147	347620	102820	116170	236087	176845	463263	244090	65776.4	137630	98516.3	36007.2
248400	200445	291389	231378	404766	282076	244551	341068	197245	336638	317646	581490	366506	343358	397674	265634	709601	224224	144772	379111	395946	611158	214943	180893	288164	111678	319817	269640	284469	307258	386926	110976	130240	254131	193689	519510	262704	66952.8	143496	105928	37241.6
249600	218245	322124	258820	448456	306873	273534	356625	215016	373242	353851	616303	406401	383434	422988	294629	765780	242723	160165	419210	437370	663117	241317	194018	307888	117435	347835	295649	309607	329984	428117	120262	143582	273652	214257	579471	280954	67778	149323	113361	39000.8
250800	237140	353107	289928	496226	329431	303993	365136	232278	409897	390901	653812	442350	423884	447246	325210	820416	262472	175955	461290	478727	716710	272070	208534	329104	122932	375071	321792	337275	352916	471710	128942	155421	293738	235300	637733	299454	69717.5	155108	119977	41308
252000	260696	386441	321171	543309	353390	336077	373218	248330	447348	431480	691329	477313	465135	476964	358125	873437	281478	193368	500866	522847	764161	303281	222853	351668	130135	404227	349446	362059	377097	515622	137152	165962	309174	255851	696272	317153	71134.8	161197	126306	43497.2
253200	282272	422560	351575	592648	374081	369997	382609	263161	485290	472734	728176	509024	507450	503127	393685	921140	299021	212071	542149	565602	811033	335061	237298	373633	137828	433930	377916	386207	400149	561684	146770	178614	322278	280796	748618	334252	72115.2	165284	131932	45862.8
254400	303542	458380	385471	644030	394376	404944	389248	276404	522354	514268	761026	542575	545895	523942	431115	963442	317668	230975	581121	608021	853993	367673	251902	393872	143124	458217	409522	410874	422664	609945	155825	193636	335910	306660	800391	352415	73054.2	167574	137359	47410.8
255600	326502	490357	417019	692338	415083	442700	397833	290708	560117	558251	791604	578184	586648	545264	473744	997366	336443	250689	617134	648460	889763	402494	267098	413990	150405	480237	442052	432035	443396	654464	165335	210285	352416	332749	846818	370818	73595.6	169977	142078	48388.4
256800	349754	525122	450599	736350	431948	479646	402164	301173	593304	600524	821216	609159	625060	567486	517229	1027540	361460	270583	652305	688458	923359	437043	281912	437336	156570	497110	472815	450519	463908	696248	174820	225288	369703	358150	891204	387060	74310	171233	147193	49690.8
258000	372703	556217	482602	779699	446983	517797	401817	309597	622370	638606	845038	635762	662811	588944	561800	1056740	378270	290502	681025	728855	950350	470538	296773	459727	162942	511984	501118	462542	483988	731499	184680	237721	384450	383859	930149	401806	75305.2	171913	151622	51543.8
259200	397519	584526	513722	820312	459642	553722	401213	316231	650224	670294	870936	655134	697857	609229	597347	1074590	395681	309360	707050	766281	968041	503609	311280	481202	169729	524783	525718	475522	501237	763128	193764	246783	396168	412017	956974	414318	76054	171786	154863	53507.2
260400	423227	608708	535592	855371	471962	587486	402774	318284	674294	701864	888991	671784	724771	626924	624547	1088420	414744	328054	732039	801194	980000	538026	327867	500043	176198	531387	548426	489044	516711	790511	203430	256761	405569	439018	972749	427751	76104.4	170300	156893	54324
261600	448114	631256	553602	888540	477582	617217	403453	318674	691756	731440	902724	685183	748030	646542	644801	1100320	430165	344834	751636	829553	984226	568405	342152	517350	182129	535414	569108	498786	529672	810104	212614	265708	415241	463718	987032	439332	76743.8	168334	158167	55204.8
262800	472132	650720	569074	915713	485184	645113	400763	312647	705610	758888	909889	696684	769768	661854	664280	1101100	443668	360936	764330	855707	982476	592586	355623	532477	187870	538938	590068	504461	541532	828809	222812	273198	427381	486414	997094	451558	77670.8	166025	159608	55588.3
264000	493645	663619	585314	937083	487244	667687	397136	304523	715572	782941	913614	701696	780592	674007	677513	1096540	459908	374447	769956	876816	978313	614326	365352	546619	194070	537839	611875	510437	549133	839150	231109	280015	439825	506248	1000110	463480	77722	164564	159115	55498.4
265200	512458	672951	595134	953792	490764	689836	388145	295622	722316	804758	910237	704759	791267	681081	693340	1085270	472706	388892	770275	890446	970344	637768	376827	561422	198880	532734	628492	514070	551818	839710	239337	283626	448262	521550	992682	473049	79384.2	162399	158391	55784
266400	530158	679310	603519	966496	490959	709816	374167	287894	723983	820683	903987	702964	796664	687257	709306	1067340	482115	399573	769742	898674	956074	653957	386301	573486	204435	522317	640986	513546	553964	839909	247072	287213	457953	535322	975262	483116	80206.3	160222	157556	56469.6
267600	546271	681699	607134	975158	489783	725241	362555	275886	724103	831598	889637	693538	794464	689775	720156	1043510	488970	409813	763956	906782	938012	664939	392967	582083	207111	509213	653306	512347	557184	834158	253698	289587	461732	545404	955352	486324	80945.8	157175	156602	55951.3
268800	557950	677610	602406	980275	486232	735451	352825	269934	719962	838687	872494	678158	791178	691786	723347	1017130	494066	418084	754233	911428	916782	674983	397231	588546	209432	491173	662843	512003	555261	822500	257940	288991	465889	553638	930630	486734	81906.8	154337	154163	54563.2
270000	568852	669756	591824	981366	481554	740535	345914	255580	710911	839339	851371	657472	783160	689484	716564	982584	497485	423477	738327	907619	890077	679025	401254	592786	210514	473916	668558	510462	553842	806499	260737	285154	470139	558926	906165	486328	82616.8	149618	152993	53696.8
271200	576006	661976	579616	978525	475126	737475	338132	240022	700321	834779	828643	638348	763872	688645	701645	945165	497065	425908	714416	895653	862124	682367	403764	596727	212831	457046	664100	500984	548044	785219	262861	279172	475935	559717	885322	483863	83318.8	146791	151603	53074.2
272400	578595	644277	563170	965066	465163	725549	330930	222502	685950	824421	802190	619509	744433	683043	682097	908643	496754	425238	684438	888254	830710	681420	400338	599413	215344	434905	657214	493561	540657	752942	264192	273204	479417	560722	859244	480050	84342	142405	149765	52425.6
273600	578262	625057	543460	945345	451478	713288	320777	204123	668368	812732	772578	595869	719492	670994	661118	868890	496069	423111	653245	875971	798230	676858	399440	594885	215655	411995	649759	485379	532738	720722	262669	267117	479776	556596	825140	473250	84988.8	139080	147684	51534
274800	577865	606135	522941	924176	440811	699425	307537	188154	648479	795920	741989	560697	692013	652312	637139	831481	491330	420831	628284	852907	763481	665167	394740	590029	215678	389160	642442	483068	524657	690489	259238	263421	471591	550219	785427	466345	84522.4	136272	145084	51472.4
276000	573681	589110	503093	891464	426254	683384	294594	174999	624915	775780	713058	528021	661921	632828	618346	792168	487813	416742	608304	828453	728560	654446	390780	584425	216514	366786	634935	479489	515378	656390	253956	259574	463090	542812	748439	456801	85114	132729	142275	49847.6
277200	563602	573194	477726	859098	416571	665399	283573	162272	599314	750717	683868	500716	628658	609268	597779	756203	484747	415071	582258	804253	694964	638839	383875	579512	215757	346392	623771	469625	504305	626375	246296	257326	456950	534813	714800	446901	85521.2	130461	140434	49077.9
278400	552305	554984	454833	823484	405723	641306	273025	150143	572726	723886	657902	477231	598570	584146	574593	718077	477868	409828	550960	781550	660887	625611	376078	577505	214982	326757	607433	457956	494032	590109	238084	255864	450762	524363	688376	434228	86763.8	128734	137518	47781.2
279600	541473	532415	427735	787392	391077	613733	261820	141259	544959	694247	631331	451580	570044	560849	549343	681014	465823	400442	516299	749556	627225	608998	362689	565167	214190	305281	592708	448215	482344	554973	228218	255061	440792	508249	653778	420094	86367.2	128263	135357	46896
280800	526758	509730	404375	750955	375210	584881	250681	131576	516885	663908	602203	426417	544351	530481	521536	644813	453304	391034	482752	717487	594193	588598	355665	543594	211149	285898	579639	440491	470088	521682	218399	251664	426078	494634	616864	405824	86284	125849	132056	46163.6
282000	512473	491318	381104	713345	364662	554955	239741	122298	495982	632053	576109	397395	514200	498743	494368	610078	441747	382753	450956	685246	563974	564918	343126	519303	209107	266725	561442	430843	455873	492376	207305	247335	410367	479402	582784	390756	86584.4	123859	129176	45181.6
283200	495500	477349	356259	674122	352838	523946	229573	113755	469686	597270	550036	372508	482309	467981	466596	576882	427693	369024	421746	652133	534583	539302	332574	500278	205916	249291	541038	420032	440453	465909	204719	239026	397394	464889	553708	375450	86395	121871	124990	44333.2
284400	475169	459405	334648	634687	342096	493452	218885	104969	445512	563853	527242	349546	454684	437540	441967	544975	413928	355398	393324	612538	505878	513450	318486	482422	202378	232857	518963	407304	423586	439207	193020	228422	383159	448859	527112	361417	86060.8	120434	122340	43553.2
285600	454453	438136	314426	594300	329877	464182	210136	98723.6	422211	534382	503383	331438	427164	407610	415652	516296	397878	342618	365934	576916	484041	489501	305350	458731	195302	218257	492959	393465	406361	413726	182628	215929	368940	432862	501353	347229	85441.2	118726	118627	43050.8
286800	435060	414162	295531	556995	318297	436871	201156	92685.6	403182	505416	480711	314262	411772	378613	393014	487116	382544	328354	341795	541746	461283	464207	289908	436048	190059	205620	471616	379436	391491	388364	174122	206960	353101	415276	477101	333757	85319.6	116570	114742	42625.6
288000	413258	397583	277025	521653	306384	411377	191690	88086.7	382688	477907	460806	297900	386138	351928	371040	462098	364973	312994	318781	507540	438148	437638	276661	414432	184016	194930	452252	365589	376270	366252	164134	197216	334836	399329	453268	319534	84467.6	114489	112168	42430
289200	391018	383522	258624	488748	296662	386147	183487	83739.6	360810	450266	444235	280791	363720	328978	348733	434643	350948	298540	299310	474612	416350	413146	262998	396966	179124	184156	436034	352329	359289	344654	156565	189784	316848	383335	430500	306627	84275.8	111706	108892	41858
290400	369727	373131	243837	458232	287340	361302	174886	79662.8	340071	421920	429537	265444	346149	308136	329896	409969	335207	284811	281397	444621	397609	387619	250600	379091	173010	173840	415911	334344	342575	325350	149139	183065	302978	366324	409657	293616	83383.6	109614	105608	40890.4
291600	351127	364223	227020	428693	279251	337810	168084	75770.4	319348	394208	415587	251156	332165	287088	311409	385357	321468	270792	263084	416298	380596	364974	237420	358776	167909	164657	396132	318054	326306	305891	141609	175885	287065	347695	391046	281794	82581.3	106906	102528	40389.2
292800	332731	348344	211242	399582	272155	316106	160402	71718.8	299416	368893	404084	237129	321353	268709	294190	363020	305273	257950	247933	390125	365388	343433	225290	338880	160946	156625	376358	300808	311097	289427	134718	170504	273711	329894	374057	269692	81906.3	104415	99656	39398.4
294000	316101	334749	196412	374433	263923	296840	154675	68814	280178	345672	393395	224431	307636	251538	277348	343473	288477	244344	233404	363878	351219	322785	213712	317964	154246	148726	358980	284523	296530	273750	128778	167014	256730	314431	357983	257963	81313.6	102280	97174.8	38678.4
295200	298409	324548	184090	352721	256473	278625	148718	66112	262968	323534	382633	213836	289769	237831	262256	324709	274570	231602	221504	336953	337156	301895	202820	298446	148166	142098	345096	269685	283135	261609	123379	166487	241375	299895	340470	246746	80607.2	100110	94283.6	37686
296400	282148	318841	172018	332317	250047	262368	144191	64228.4	246364	304789	373742	204912	272952	225318	248454	307280	261169	218756	211057	313863	325790	282664	192549	279679	143504	135851	332297	255718	269340	248929	118550	164231	225477	286680	327538	236342	79013.2	97816	91546.8	36840.4
297600	265959	314814	160870	312672	243811	247080	138260	62041.6	230748	286877	365109	195860	255893	213353	235797	291204	250089	207490	200382	292496	314486	264945	182292	263706	138181	129893	318107	242600	257626	236662	113360	162580	212663	274337	312292	226710	78365.4	94902	89285.6	36106
298800	250843	306002	150166	294851	238917	232312	134596	59888	216126	269970	360463	187645	241636	203075	223754	276878	238208	196496	191574	274421	303332	249402	172477	249942	132708	124407	302258	230327	247320	225018	108514	160166	199690	261812	298340	217219	77522.8	92812	86425.2	35106.3
300000	237102	292432	141264	278127	233504	218406	131607	57743.8	202550	253002	355635	179328	228894	194256	213130	264094	227328	184468	181901	252501	294528	234060	164093	237078	127250	118953	286073	218438	236358	213653	104542	155828	189105	249668	287112	209299	76646.7	90933.2	84510.8	34372
301200	224567	281896	133398	264196	226583	206877	128310	55890	190971	238737	352180	171978	217620	186925	203211	252279	216478	173956	174161	236105	288530	219846	155075	224040	122594	115402	273585	209462	227328	204476	100639	149827	177210	237012	276815	201908	75944.4	88876.4	82121.2	33392.1
302400	212104	276313	127350	250676	220326	197097	125622	54536.8	179160	226285	349222	164361	208534	180787	193371	242207	207099	164673	167475	220657	282578	205848	148265	212345	118506	112128	264363	203234	219590	196461	97246.7	144841	165251	226927	266825	195365	74838	86755.8	79590.4	32664
303600	201336	275530	120595	238257	214488	186384	122955	53629.6	170105	213172	347981	158862	198694	175133	184782	235322	200107	156419	161546	208100	280657	194650	141914	202734	114730	108995	256154	196097	212112	189244	93504.8	140143	154946	217096	258094	190011	73648.8	84674.4	77660.8	31702.4
304800	191128	275866	116691	227767	209412	178213	121780	52752.8	160901	203099	348326	154228	189140	171709	177333	229443	193550	148415	155876	197744	276377	183520	137167	195289	111130	107104	244198	188954	206082	182530	90248.8	135291	148040	208526	250513	184813	73276.3	83072.8	75642.4	30537.6
306000	182830	266404	113266	218800	206730	169902	122074	51529.6	153222	193680	350961	151347	182843	170514	170852	225437	186775	140885	151295	189935	274688	174280	133502	189408	108047	106034	234077	183250	201877	176618	87211.7	129153	141336	199944	244852	180393	72211.2	82072.5	73600	29905.6
307200	175202	258572	110006	210644	203166	163411	122668	50949.6	147121	185394	354989	148795	178095	170280	164785	224170	181229	132258	148803	181762	273231	165123	130559	183313	105098	104529	226878	179600	198248	171517	84852.5	123892	134922	192164	239317	178007	72100.4	80969.6	71756.7	28927.2
308400	168467	253674	108040	204262	200876	157030	124135	51221.2	142260	178627	357484	145984	173305	170342	159088	224695	176229	124814	146141	175524	273775	156488	128479	178903	103197	104471	220681	177140	195388	168820	82263.6	119374	130300	185564	233611	174515	71832	79863.2	69465.2	27959.2
309600	162844	251761	107006	199632	200050	151391	127169	51477.6	138480	171827	361157	144734	169360	173186	154805	229062	171890	119227	145400	171191	275762	148937	127380	174444	101964	105273	217858	175283	192471	166796	80586.3	115413	127051	180605	230672	172975	71301.2	79550	68386.4	27182.8
310800	157880	252661	106645	197068	202992	148536	131729	53070	135658	166231	365776	145156	166978	177802	154454	236377	169267	114330	145514	169322	279089	142754	127417	172555	100917	107500	213628	173866	190797	165262	79302.1	112708	126220	176236	230273	172424	71208	79296.8	67220.4	26378
312000	153088	253023	107890	195624	203630	145588	138854	54893.8	133693	161406	371783	147954	164887	183381	152140	246233	166887	110226	146914	169293	285504	137499	129173	171114	101097	111482	207902	173741	190145	166363	78264	109865	127131	171463	231364	172788	71138.8	79278.8	66269.6	25591.7
313200	149653	248797	109900	196080	204477	144100	144874	57424.4	133762	159058	380462	152263	164972	189982	149853	259080	164857	106160	150466	169936	293540	135063	131587	170963	100829	116450	201684	173330	190098	167412	77529.2	106448	128646	168681	234578	174192	71025.2	79959.2	65572.8	25187.6
314400	147467	243057	113222	199826	204734	143971	153048	60616	134361	158459	388272	157414	166458	199144	149251	277861	164134	103156	154927	173559	303412	133085	135248	171153	99692.5	122996	200274	175732	192616	171326	77797.2	104897	130328	166255	238430	175257	70950.8	81181.7	65016	24709.2
315600	146784	244053	118479	206026	208234	144289	162298	65460.4	136736	160613	399741	163768	169701	209203	149824	302600	163939	100764	162086	179003	316091	131377	139763	172628	100954	131338	201400	181127	195454	177175	78544	103334	133504	165137	245075	176998	71241.6	82648.3	65350	24386.8
316800	145983	249643	124927	214822	212168	145603	173601	70861.2	140549	163666	412721	172663	173689	220914	152296	334364	165286	100029	171911	186975	331156	131825	145956	174518	103498	141557	204956	187154	199776	186163	80187.6	102010	138807	165572	253718	180054	71869.2	84842	65660.8	23889.2
318000	145726	256026	132657	226366	216614	149296	186587	77026.4	147058	168536	425442	185485	179923	234995	155523	371125	168010	101826	184079	198962	349456	134615	152392	178808	105637	153662	206358	193704	206588	197174	82215.2	100898	147126	166150	267894	185111	71878.4	87106	67049.2	23649.6
319200	147568	258797	142713	241192	223613	155575	199992	84133.3	155045	174690	440311	199868	189517	250282	159861	411937	172685	103308	200196	212391	372294	138763	159900	183980	108324	169272	209828	201123	214620	210346	84476.4	99175.6	157063	167290	281975	189583	72110.8	90386.4	68557.6	23697.6
320400	151336	265769	152837	263245	232451	163230	213193	93408.4	165319	184008	455472	216349	204465	266850	165824	457111	177542	106088	218865	228083	398711	144123	167162	189976	110411	187202	216655	210542	224723	226576	87781.7	97515.2	165496	169888	300205	196340	72578	93895.6	71260.8	23925.6
321600	154926	276946	165892	285483	242249	172246	227921	104321	178294	196661	471247	232722	220104	286270	174078	506230	184156	109617	242952	245535	429139	151844	175596	199260	112758	207463	227494	222427	236608	245149	92316	97595.6	176231	174094	320272	203876	72164	98007.5	73058	23990.8
322800	159461	291767	181166	310669	256828	183980	244171	115628	194156	212653	490832	252668	239850	306422	185594	559739	193988	115716	270448	267087	460786	161802	184022	209700	115544	231752	240983	236075	250718	268450	97334.8	98450.4	187605	187290	344738	212512	72556.7	101658	75766.8	24271.6
324000	164850	310293	201471	338974	273398	198786	262599	128417	212358	230837	509594	277987	261429	328642	198800	618273	204582	123908	302411	291847	497421	175234	192954	221255	119300	259201	256933	250140	267278	293887	103225	100409	202766	190866	375879	223113	72452.8	105277	78842.1	24514
325200	171013	328506	223374	369948	291003	216192	279833	142293	234600	255266	532782	304458	286415	354890	216170	676832	215785	133046	338482	318439	540037	191235	204203	235358	123052	288324	272762	265798	285876	322672	109540	103385	219918	198341	410929	234717	72600	109664	82516.4	24789.2
326400	178376	347543	248776	403753	310754	237244	298621	158087	258929	280940	558252	333430	316574	384393	236398	736776	230426	142826	379880	351370	584674	210743	214820	252861	127388	318793	290015	283579	305653	352665	116698	106108	237435	209841	451619	246068	73052	114193	85599.2	25438.4
327600	187594	365593	275200	438581	334492	260276	313411	173860	286505	310300	583458	360475	350440	415398	261336	795198	247162	153276	422201	385567	630153	233452	226748	271310	130912	351804	311811	303270	327465	388093	124925	110658	254234	224293	493416	260186	72760.8	118344	89613.6	26211.6
328800	197558	388034	308070	475738	360046	287525	331378	192730	315945	342843	610892	387092	385476	445232	291370	850676	265666	165973	466275	422413	679449	260230	240340	291400	136501	384794	337675	325555	353543	425478	133015	117012	272783	239534	542186	273890	72808.8	123140	94021.6	26753.3
330000	208912	415821	341372	516220	386042	316102	348198	211258	347623	377397	639845	417224	424242	475192	324137	908050	287698	180266	516202	464220	728216	290986	255200	313675	142373	421075	369129	348846	380500	466436	141517	125577	283444	258334	591092	288370	72487.9	125752	97452	27454
331200	221221	438548	375886	560124	417474	350129	366792	227948	380527	418898	666893	453527	464482	506339	363096	970138	310086	196096	567011	507219	778218	324227	272738	338022	149640	458639	399796	374258	406270	493634	150642	134759	297424	279391	645706	303614	72749.6	129199	101298	27940.4
332400	234621	456568	414316	603922	449038	385397	385662	245751	415470	462066	695145	489780	507052	540665	404648	1029230	334717	213202	617443	546667	831797	381068	289223	363840	156754	495825	433539	400372	435103	531966	160944	143761	319486	300712	702206	318767	73278.8	132691	105405	28833.6
333600	248619	480481	452993	646645	483776	423274	401605	261193	452177	510162	728408	522468	552393	573561	449404	1086440	359026	229658	670076	595793	881981	415925	309084	392169	165344	532184	469144	425413	466250	574955	170120	153084	345313	322591	756905	334385	73997.6	134434	109161	29802.4
334800	265346	508393	491796	692797	514222	462800	417463	278660	490169	560531	759926	550716	599929	612266	495274	1139540	385064	246836	720226	644175	931121	457035	331072	421730	174627	562388	505888	452520	495683	618016	180127	162602	366347	349053	809738	349746	73980.8	136015	112855	30557.5
336000	282508	537415	531767	747132	544689	502179	433271	295577	529681	610690	791852	584025	643702	644128	546751	1188390	411097	263870	764770	697606	974746	500445	355391	452518	183438	591034	545234	479275	522603	656901	190363	172644	384950	375551	857551	365445	73757.5	137156	115460	31330.8
337200	301787	565214	573946	795668	579904	544969	448050	311376	570509	659014	824652	615288	683588	674285	600334	1232770	440014	281557	804955	747333	1015870	548440	378778	483661	192810	617932	583230	506410	550192	693797	199692	183118	404608	404572	903436	380164	73492	137782	118842	31845.6
338400	324208	593061	617473	840844	610233	586875	463898	322684	608206	708544	853406	651424	725152	708551	655312	1263900	465726	300278	843368	799338	1054780	596605	403188	517205	200044	636642	618659	530675	574502	726406	208740	193797	424565	432880	946815	395348	73347.6	138431	123160	32639.2
339600	345524	620806	659378	889838	634520	631000	478722	332282	642296	759686	879292	686449	768115	737730	708509	1287520	490842	316586	879787	847909	1089040	645235	424468	548491	209842	656590	655572	555229	594876	757818	218632	203870	443923	461583	985722	409272	73196.3	138405	124375	33755.6
340800	369826	645857	699028	943704	662972	676250	487474	340501	674238	804436	908212	708289	804249	765070	761051	1299510	516427	331541	908655	895856	1121880	692054	446932	574493	217756	668186	690845	579718	614574	786627	226572	213301	457271	491015	1015960	422116	74152.4	135944	126157	33964
342000	398284	668585	733299	996275	695026	721120	497452	349618	709321	853583	928574	721230	837998	790077	807601	1306580	543186	346186	928704	936140	1149940	740972	467692	596540	226610	676208	722795	602435	633406	816722	235988	223100	470572	519150	1034180	435490	74661.7	133900	127765	34538.4
343200	423157	691790	762834	1041330	718900	766515	506235	355844	738125	894935	954026	740024	862796	809955	850019	1313650	566323	362869	944956	970807	1170930	786003	488022	615815	235534	675690	752123	625199	646892	839404	244520	233468	487480	546063	1052140	448923	75164.4	131899	128353	34899.6
344400	445896	709372	784998	1078420	738801	807718	514919	357613	761008	930125	973503	753309	880574	832048	885800	1317010	587262	377446	956173	1011510	1188060	825401	506474	633433	244172	671436	778399	640823	657019	858397	251420	243353	508760	569630	1072070	461242	75455.2	130481	128459	35275
345600	466667	724322	802286	1106990	755128	849819	515394	356899	783921	960846	986739	762693	893085	854717	917163	1310380	606077	388159	959676	1049740	1198390	865554	525751	650281	252726	664617	801571	653154	664621	871058	259934	251662	529166	591029	1084750	474972	76012	129772	128968	35552
346800	489366	732233	818690	1129270	765567	883827	511463	355457	804039	989021	994374	769601	907820	875885	943084	1301620	620212	397670	955608	1084500	1199980	899892	540568	665068	261619	654493	823255	665761	662907	875155	267110	258940	542440	611347	1090720	485381	76530	129018	128291	35802
348000	511560	743466	821981	1155470	775190	913455	512287	349090	819534	1013310	994579	776653	914809	885416	964075	1283190	632227	407388	944103	1107340	1198500	925277	554023	677958	267627	637837	845972	679387	665189	877167	272990	264780	555232	630495	1085410	494101	75915.2	127746	127201	35708.4
349200	536724	746758	820422	1164740	774446	937565	511021	343915	831027	1032370	988433	777496	919300	894654	975891	1260660	643729	413417	928882	1129640	1192550	941150	560342	689033	273475	618950	860820	689254	669256	872138	277332	268992	568503	648452	1070300	499842	74953.6	126079	125062	35480
350400	554526	746848	810552	1178720	774342	955753	510205	335517	836433	1044420	981790	766586	913034	902539	984445	1230820	653347	419773	907083	1153080	1182430	956338	559404	697467	279380	598621	870207	695654	670357	864005	280129	273277	581732	663022	1054830	506081	74479.2	124211	123941	35697.6
351600	570053	745398	797624	1181470	768942	971526	499870	322623	836184	1050760	976120	750973	898506	903710	985144	1191270	660529	425264	877886	1165780	1164930	966150	557430	703193	284171	573119	873923	700043	666212	849864	283079	276873	593015	673060	1035200	511059	74637.1	123179	122813	35697.2
352800	585713	738881	781736	1180750	756515	979378	486616	308572	831659	1048820	958033	740696	890258	900033	977956	1154250	664895	428346	848051	1172330	1143030	966288	551848	708518	286769	545798	876438	704222	657568	832161	283412	279182	602513	679117	1015620	511835	74805.6	121587	120930	35817.9
354000	597771	732445	760343	1172970	741301	983219	474499	294621	823414	1043130	929945	735872	878814	896428	963092	1116690	663113	428853	814525	1168490	1118770	961619	544056	711638	290089	520915	882433	704274	649796	809171	284696	280811	606045	680535	993880	513921	73672.9	119768	119348	35641.2
355200	613916	721727	734841	1162040	729568	981440	463150	282163	816682	1030250	906275	715436	869975	890515	945879	1085440	658519	427083	781137	1160580	1092770	955058	538186	710594	292275	496510	879038	702713	639652	787783	283693	280403	604355	688216	965684	513343	73252.1	118924	117902	35553.3
356400	622277	709568	709157	1143640	716045	973118	450716	268158	803945	1013820	877007	681968	848695	881267	922627	1044630	652640	423224	747332	1149200	1063620	945238	530696	708918	293089	472357	874362	698005	630289	761860	282590	288769	606046	681097	933924	510935	74287.6	118021	115636	34927.5
357600	624009	701833	679830	1121700	696854	962236	434649	260832	791127	992864	848831	648107	819848	869867	896914	995346	642029	420843	710911	1130630	1026010	927884	524248	708853	295719	448361	867416	687828	615908	737964	280334	286090	607114	656407	907099	508518	74028.8	116126	113223	34521.2
358800	621025	680316	650009	1094420	676240	943123	418620	247226	776825	969342	814872	623583	789753	847493	867429	944682	630050	417342	673723	1096770	989824	906580	517029	707844	294302	425884	857103	675235	603981	710678	277260	282456	605002	642832	885408	504885	73693.6	114527	111894	34499.6
360000	610647	655394	621084	1058750	654286	920577	403881	229315	759947	942051	781667	602756	762548	820554	833834	890918	616724	411491	641027	1063880	953520	883207	504078	703320	292382	402287	841500	667676	592281	683709	273296	281743	597710	638320	858988	497362	73036.8	113705	109709	34395.6
361200	597766	636322	586466	1023440	635672	894599	389118	212660	738861	915031	749512	581692	713118	794720	799824	843627	604205	405702	608251	1043360	910734	859142	488150	699303	287983	379359	826051	661895	578014	657852	266902	281756	584764	636766	827262	486537	72028.4	111790	107538	34500
362400	586298	618210	553640	982497	615412	866788	372532	198528	714873	880348	716700	550430	674170	766701	767767	800846	586801	400441	577469	1004950	874372	828782	468917	692900	284086	356046	810630	649923	563901	631272	261976	280395	570874	633153	792528	476138	71322	109934	105704	34235.8
363600	573408	594028	523983	941184	591016	837366	355985	188086	687168	849156	686640	518512	633643	737070	732530	761212	572396	391744	548513	965054	836731	797314	450400	687887	278428	334193	789466	637580	547792	604298	256436	276843	559169	630628	759635	464338	70564.8	107680	103857	33639.2
364800	558977	564916	495848	897731	564539	801206	341429	177664	657788	814257	657828	496215	596653	702324	697169	723322	554097	381346	519057	928767	798394	768352	434632	680589	273729	313674	765736	620783	535098	575287	248140	271870	544244	622459	731673	453957	69694	105924	102620	33579.2
366000	545180	538676	468124	847904	543736	764825	327787	166081	629233	779743	633744	480550	564875	665824	661014	685864	533364	372474	490694	881306	760376	736365	417362	670620	268328	294265	740472	602613	516542	549068	240112	266973	526014	606545	703911	442069	68952	104179	100876	33450.8
367200	530208	515605	440728	797782	522692	729065	313877	154242	600244	747862	606834	460178	534440	633020	627618	651324	509982	364298	462046	834498	724658	701659	400967	660644	261623	278524	712271	585504	498688	522909	235542	262956	507968	588514	674949	430414	67927.6	102273	99132.8	33318
368400	514270	492644	412998	747467	501067	693083	301587	144379	571523	714921	581635	435053	504283	599348	592703	618274	488940	353858	437284	784483	687770	670848	386327	646200	256764	262439	683294	569753	484173	497663	228279	258842	487923	568735	646865	417377	67450.8	100539	96657.6	32866
369600	496705	469388	388391	696681	480619	657964	287299	136163	542738	680359	559490	411328	476942	565569	559780	587993	469906	344414	413216	735808	656123	636664	371986	633253	250015	246549	656672	550954	472627	474791	219416	253878	468113	549307	617087	403053	67017.1	99366.8	94552	32979.2
370800	478312	446763	363302	653059	459648	622315	273975	129289	516050	645406	538658	392254	451416	531695	529428	561285	451528	334199	390634	690604	625057	604528	357214	616597	242524	232276	625241	531428	457233	452137	211302	248176	449345	531594	592599	389420	65752.9	97674	92499.6	32937.6
372000	458104	425460	338208	611458	441364	589232	261518	124140	487636	611514	520770	377795	427417	501453	500340	537262	433283	323172	370151	649568	597025	574480	339922	601290	236552	218138	596173	510109	441558	431421	204664	240960	429792	513060	570211	377569	65024	95806	91091.6	32626
373200	438985	400443	314722	570979	425242	554736	248582	116401	460161	579177	506256	362236	407004	474513	474685	515200	413193	313460	350052	609513	571799	543241	322704	582494	229062	208146	566578	490206	426335	412666	196548	234602	410580	494783	551420	364229	64117.2	94098.3	88714	31909.2
374400	421483	380354	294689	532401	411042	520896	238181	108712	433662	546808	493104	345096	388524	447428	448318	493372	394011	302875	332006	571169	546538	514314	306258	566409	222002	197438	539108	473189	411112	399733	189496	229380	390570	478232	528910	350480	63026.4	92674	87308.4	31866
375600	405858	361126	275321	497038	395264	489369	228144	102964	407799	517467	483647	328174	374738	422763	425193	473834	375298	291520	316745	533937	524916	487930	291463	546592	215385	188527	513072	453752	396822	383899	182724	224214	371250	462186	505546	337763	62779.2	90478.8	85707.6	31206
376800	389794	344670	259018	463204	378098	459876	219391	97896	385429	488112	473657	312599	360633	402260	401730	456156	359012	279367	303063	498474	503207	462471	275671	523964	209424	179162	489272	437486	383427	366942	175177	219626	351371	445929	484628	325708	61678.8	89577.2	83976.4	30587.2
378000	374705	331721	244584	432982	363749	431082	211158	93549.2	363917	461172	465136	299867	345729	381955	380867	440828	343580	270734	291290	465011	486012	435139	263265	499358	202992	171776	468131	419330	370769	351335	168617	213080	333346	430133	463901	313830	61539.2	88182.9	81992.8	29917.6
379200	361111	319115	232446	405856	355620	404608	205984	88984	343909	437200	455718	284687	330234	365077	363542	425559	329006	259940	279484	431539	470200	409820	252127	476582	197665	164376	445555	402888	358492	334956	162224	207289	317035	416380	444491	302929	61954.8	87360.4	79740.8	29397.9
380400	346572	308814	220227	381802	345603	379455	201871	84572.8	325116	413920	450940	270968	317231	349559	347102	412161	315391	251305	269080	405554	455567	388326	241378	455716	192306	159324	424789	388214	346560	318969	155965	200575	303765	403162	429338	293370	61530.4	87005.2	78172.8	28545.2
381600	333970	299011	210174	361890	336132	357683	197374	80357.2	309859	392580	448410	260104	306448	338509	331961	399861	304527	243436	258761	379276	443932	366846	231538	436151	187205	154922	404727	374170	335616	305477	150061	193217	288678	387760	417158	284616	61982.9	86018.4	76995.6	28194
382800	323940	288384	200476	345240	326749	337286	192692	77222.4	293825	371864	444566	252229	298846	329815	319072	389392	294411	236320	249925	355674	434880	346021	223749	415687	179988	150578	387590	361049	326537	293028	144419	185790	275182	369913	404310	276526	62610.4	84874.4	75193.6	27738.3
384000	312471	278150	192266	330561	317786	318176	190198	75678.3	279133	352856	444332	245196	292957	322896	305923	380487	283893	226871	242773	335136	425904	328650	216074	399218	175198	148054	369979	349992	317967	282471	139723	179215	262930	354695	392787	268992	62514.4	84240.4	73895.2	27291.2
385200	301201	270557	184636	318393	311291	301551	189208	74312	265916	335817	442761	237221	285763	316025	294045	372909	274440	219052	235141	316581	419969	311764	210436	382944	169709	145252	356301	339898	310294	274952	134683	174800	250175	341465	382082	262022	62366.3	83612.4	72068.8	26791.6
386400	291670	265983	178250	307014	306261	285983	189564	72828.3	253452	321880	444942	231024	279053	309835	284775	368843	266846	209995	231186	301690	416047	296785	205386	368411	165714	143620	345586	330255	301689	267037	131404	169665	239258	329890	370720	257356	63431.2	82918.4	70635.6	25990
387600	284099	262747	174870	298441	302091	273262	191440	71662	242232	308600	449064	225886	272442	305661	275405	367392	260822	202426	227900	289228	412438	283257	202260	357465	162385	143978	335379	322706	295651	261018	128221	166613	230693	320421	364691	252673	64548.4	82590.4	69743.3	25299.2
388800	276252	259955	171604	293113	299341	261604	193149	70461.3	233769	297098	454496	224830	267895	302703	267067	369839	255731	195038	226168	277368	411642	270952	199030	347179	159583	145812	325754	318547	290490	256347	125159	162528	223703	310495	359363	248714	65147.9	83225.6	69005.6	24795.8
390000	269967	257985	169582	289734	296690	251650	195718	70760.4	226898	288263	458312	223722	262982	301562	261438	373734	252888	188371	224416	268162	413739	261609	197823	339630	156538	148498	316254	312778	285647	254804	123085	157970	218242	302262	354399	246301	66377.2	84601.2	68324.2	24382.8
391200	262249	255748	168614	288096	294312	244185	198896	71774.6	220672	280027	465470	223708	260432	302499	256592	378957	249074	182214	225446	260876	418063	253287	196938	333243	159350	152344	308912	309886	282109	253404	121475	153804	214120	294488	353719	244020	67414.8	85483.6	68054.8	24183.2
392400	256740	253823	168558	288694	293312	237187	203040	73027.5	215776	273141	472146	225252	260284	304325	251508	387657	245778	176824	227082	257625	423822	244780	198200	327978	157050	156992	301051	308222	281460	254323	120326	150064	210259	287270	354612	243220	68464.8	86855	67782	24014
393600	251326	254668	168937	291442	293106	231853	208369	74891.2	212505	269701	483666	227720	262261	307258	248185	402513	244462	172428	230852	255091	433575	237947	200633	324204	154440	161431	297246	306771	282871	257681	119373	146848	207148	279920	356096	242030	69305.6	88587.6	67612.4	23654.8
394800	248586	256225	171223	298659	293414	228048	214423	77570.4	211230	267970	493207	233954	264570	312296	246067	420372	244001	168861	237137	255614	444368	234780	203849	323380	152756	167906	294033	307761	283729	262304	119219	144995	206228	274875	358045	241014	70232	90235.2	67747.6	23347.2
396000	245877	260918	173998	308272	295438	226106	221457	81468.4	211191	266213	500644	241366	267333	318743	245240	445616	244518	168024	245389	259288	459294	232388	208659	324259	151864	177248	292816	309254	285638	269798	119677	144674	207609	271202	364204	241734	71027.2	92495.8	68696	22774
397200	242595	265759	179144	321154	299162	226850	228986	86566.3	213057	266227	512170	251020	269467	330393	246058	474570	244923	167329	255099	262605	476367	230254	213647	328716	150528	189386	292525	311492	288333	280642	119787	142541	211680	268530	375293	242372	71270.4	94544	69292	22777.1
398400	239285	272779	185004	338779	304981	229308	238699	93026.4	216134	269708	522202	262597	275274	340507	248271	507290	248124	166730	268225	267932	495019	232570	219589	337176	149258	202789	293479	316346	292964	292085	120630	140076	217259	266677	388918	244427	71957.6	97107.5	70184.4	22405.2
399600	237204	280122	192500	360520	312433	233245	248337	99416.8	221302	274104	532990	276332	281708	352803	251488	545288	250963	168251	285114	275852	517130	235275	224513	345622	149388	218438	295952	323322	301268	307950	122716	137816	221641	264854	405298	247447	72154.8	100065	71602	22593.2
400800	235840	287185	201238	388575	321552	239405	257234	106785	228199	281582	544638	291620	293707	369068	258275	586818	255199	169766	303545	287835	541293	241875	232453	356326	148941	238604	301620	331950	311527	327387	125218	135683	227653	265685	423583	249763	72198.3	102944	72737.6	22890.4
402000	235293	297776	211953	420826	333043	248962	268795	115896	238013	290186	555985	310053	309210	384448	267407	634554	260768	173068	328715	301631	568282	249508	239738	372515	150085	262446	309770	341104	323306	350055	128601	135411	235067	266476	444968	253694	72835.4	105312	74593.2	22929.2
403200	234707	310506	226489	455975	351434	260630	282587	127726	248440	300863	569362	329147	328337	402579	278296	684974	268150	178258	358358	317303	597337	261171	247866	387945	151143	287899	321628	349266	335646	375599	133906	136139	245041	268429	469473	258844	73044	107953	75908.8	22916
404400	234672	323296	242762	497174	371648	275528	298185	141820	262375	314148	583858	351121	347572	424511	291401	740156	278124	184310	391987	334720	631720	275020	256833	407474	141573	316178	335330	360961	351633	403179	139664	136662	259782	273443	499217	266349	72745.2	110101	77681.2	23112.4
405600	235971	337500	261136	542487	393088	292077	314125	155022	279213	332960	603839	377913	367354	446062	309858	793962	290808	192241	433396	357822	666344	293374	267340	427986	143312	349637	351029	361884	370005	430792	146584	137764	275254	279465	536682	272666	72371.2	111911	79604	23243.8
406800	236905	353337	282976	592249	417320	313322	328951	168110	297806	353091	620770	406611	392110	473396	331605	853477	306515	200144	482361	384366	704241	314278	278379	452727	146499	386432	370655	374678	390496	462424	154386	138706	291598	286248	573903	281601	72228.8	113782	81811.2	23619.2
408000	239363	370772	305658	646440	448328	336434	343839	183323	318660	377649	642066	436785	420340	502386	357702	910736	323537	210343	532503	413729	741332	339301	291879	477995	147740	425738	394494	387157	413259	497482	163642	140059	307447	294040	615533	291904	71850	115785	83923.3	24092.8
409200	243002	391894	333226	703376	478541	363718	358803	202656	341936	405668	663106	468985	451510	535286	389964	973401	342873	222268	587302	448524	780145	369104	306320	507355	150526	463779	419859	400124	438753	532159	173417	143852	322268	303026	654232	303023	71654.2	117160	85079.2	24833.6
410400	248467	415540	362400	762391	514690	394300	377981	224473	367011	436545	686467	500318	484159	571328	426004	1034210	366840	235356	645086	485534	819283	404026	322993	536546	154670	503192	449995	415119	463980	572220	184673	148532	340342	312632	702753	315515	71843.2	118097	87570	25452.8
411600	253849	441038	398574	824644	550319	429493	396651	245558	396980	470994	706682	535516	515090	603602	468516	1097600	393856	248743	707675	524749	857392	442825	341813	567213	158830	545318	483655	434578	489482	611453	197285	154936	361117	325857	746382	329813	70971.6	118947	89035.2	26125
412800	258564	467682	437908	889476	591644	470065	415602	264541	427021	508488	724223	572420	546967	637938	517551	1157430	421888	264519	768406	565106	894030	487159	362310	598241	164186	588788	520865	449407	515952	651612	209734	160917	385876	339732	791279	343777	69281.2	119189	91138.8	25950.8
414000	265941	496739	479124	958728	632733	513682	435836	283793	457687	551014	742805	612545	580452	672487	573639	1216310	451540	278107	832067	611234	927021	535408	384274	630111	169076	628424	558726	468727	545751	691836	223901	167483	409380	354747	836875	358986	69547.2	120296	92893.8	26450.8
415200	276013	526322	521812	1025690	671586	557534	455012	305847	492274	596344	765109	649966	611242	708631	636759	1268010	484980	292410	893370	659958	958935	588080	409418	660891	175250	660629	599775	486952	574732	729613	238563	174881	432165	368740	877434	376514	70293.6	120201	93997.5	26951.6
416400	286907	558837	566650	1096890	713792	605909	472745	328324	527626	642919	788936	687752	648034	740890	700412	1317260	519746	306821	954033	714080	989010	644633	435404	691264	182599	694142	645220	508596	600434	761911	252311	183954	454918	386427	914315	394878	70041.2	119635	95298.8	27256
417600	300969	594075	606877	1166830	758808	656462	492059	347145	564040	695671	810158	726539	679984	773698	768846	1354670	555991	322414	1010540	766178	1017990	702146	462742	722013	189238	728010	691272	527789	627046	801899	266916	194518	476362	402886	948382	414153	69912.1	118001	96852.4	27817.9
418800	314477	631989	652314	1231400	796847	709604	509453	366494	601188	745439	834198	765678	711046	805329	835194	1396340	595216	337102	1066740	821334	1048480	756737	489309	750945	197390	757088	739707	546579	651839	840074	281979	207424	502318	421379	981141	433881	69996.8	117631	98153.2	28392
420000	328949	673052	694879	1295410	837477	768191	526028	381074	639487	799765	857549	798730	739889	832483	906218	1422680	629389	352553	1119380	881006	1077250	816952	517915	782164	205173	779536	788941	562694	674751	873313	300492	219160	527981	441258	1014740	452513	69507.2	117223	99549.6	28822.4
421200	347440	710404	740490	1353690	866274	823822	544270	397880	677509	853002	874467	830439	765532	858323	976320	1446310	663948	368074	1165320	938323	1103480	874200	547195	810219	212806	795827	834257	577504	692583	903659	315385	230226	554085	461543	1048190	471758	69641.6	116030	99945.4	29206.4
422400	364930	745413	783427	1402990	893976	884854	558317	408467	712624	904989	888107	857558	789824	886664	1047090	1468630	697898	380898	1201920	996976	1125790	932538	574056	834832	219829	802809	880651	592609	712480	928902	328735	241930	582655	479889	1072090	490665	69297.6	115892	101486	29932
423600	385499	779975	824605	1450000	919998	940950	571166	421193	749926	954184	903810	880302	814756	909768	1113930	1472990	730254	393530	1234850	1054640	1148750	992112	600743	856600	230043	802678	926106	603324	728479	950102	339740	253902	610935	497630	1090740	509515	69392.8	114610	101243	30737.6
424800	405686	815818	855445	1490860	941425	994542	582469	429870	785759	999993	918960	899058	832342	932245	1172120	1473230	762336	406365	1254200	1114790	1166490	1040730	625492	875748	238812	796852	967436	620030	739949	962220	352558	266998	634714	517459	1101100	527438	68449.6	112518	100735	30975.2
426000	428114	849133	880698	1525490	960674	1048930	594623	435577	815556	1042110	929988	916301	843576	957129	1231560	1470180	791726	419219	1264160	1170550	1180910	1087690	645806	892725	248118	789113	1006470	629496	749625	974185	364787	279931	657397	538434	1104840	546336	68369.6	110804	101416	31170.8
427200	449767	880026	899912	1551660	966444	1098880	602233	438790	847043	1081550	936000	928220	850291	977594	1282550	1458190	819679	430339	1269480	1217670	1191990	1127830	661841	906994	256207	780208	1040720	637464	755534	981341	373263	289726	681440	559835	1112090	563398	67720	109736	100900	31423.6
428400	467253	906256	912722	1563360	962814	1141870	608495	432990	874730	1119970	938960	932971	854338	994292	1326310	1440140	842063	439404	1267130	1261490	1200990	1164920	674951	920530	265760	765154	1073140	647031	758097	980078	378874	299641	706022	576503	1108780	580306	68107.2	107598	100536	31584
429600	487290	928296	922103	1574060	966836	1180440	610849	425796	900189	1149700	939975	937142	861479	1005890	1359110	1417560	858860	448048	1255580	1303700	1206700	1191420	685185	927468	274020	750771	1103090	654678	761485	975335	387700	309178	722857	592902	1107140	593502	68354.4	105964	99881.6	31836
430800	505941	943821	926958	1573640	964449	1206420	611809	420685	924589	1173300	939416	934082	870699	1022640	1389830	1387980	871665	454681	1240060	1340290	1210450	1211690	690584	933590	284784	730451	1126500	661609	762315	973264	392311	318868	737300	608452	1099500	603112	68192.5	104843	99813.6	32117.6
432000	523819	959607	919280	1569980	962933	1233940	609156	410918	941490	1192810	935268	926622	874525	1036850	1406100	1353160	883225	458610	1219010	1364080	1208210	1231040	692726	935800	293211	705760	1143620	666728	756858	964843	397518	327507	748835	628600	1087300	612527	67626.4	103502	99156.4	32107.6
433200	538232	966683	909060	1557590	946094	1253310	608113	397179	952641	1207230	927804	916047	872694	1047870	1413030	1313840	891178	463644	1193840	1379600	1205380	1239820	691980	935025	300904	679867	1156090	667665	746983	950163	400699	335689	761214	646619	1072060	620245	66520	102690	98551.2	31982.4
434400	554332	968463	889445	1537440	933109	1262270	608227	381563	961396	1218160	918432	900795	870535	1055390	1411480	1270690	892736	468745	1163000	1388590	1196960	1242360	690247	933248	308236	652447	1166870	668333	737074	933316	400641	340430	772675	662778	1058230	627273	66736	101122	98500.4	32154.2
435600	565271	964339	873504	1505040	910407	1270240	597357	363008	969664	1216290	910396	883722	865901	1061720	1397030	1225990	894488	469894	1122230	1390560	1184220	1232440	686563	928073	314684	628567	1175890	670368	726116	912189	400328	344777	782295	676299	1042370	631044	65886.7	101298	98222.4	32382
436800	575054	953560	850610	1467880	889525	1267300	586363	344588	974691	1208800	898525	868644	863900	1066190	1381810	1182120	892126	470006	1078960	1390810	1166980	1220650	683692	918056	320559	604868	1182810	674296	717902	885464	396827	348605	785846	687977	1022780	633354	65308.3	100732	97189.2	32371.6
438000	585178	944336	826597	1421830	867481	1259990	577281	328779	976146	1197370	885165	848147	862248	1064800	1359430	1141430	885260	470782	1038280	1376810	1147980	1205790	678143	909392	326766	578550	1175970	678015	708535	862443	394402	353240	784488	699239	998031	630759	63908	99652.4	96972.5	32354.4
439200	587968	925516	798625	1373450	846834	1246670	561392	310671	968278	1177660	864163	821187	855280	1054560	1327230	1095380	872954	474146	999112	1354000	1123150	1186010	668532	899585	332730	552822	1164950	678630	696304	835036	390451	355837	779078	708354	973001	630350	63563.8	98981.2	96086	32190
440400	593133	908536	771528	1322490	824879	1225690	550302	295200	956533	1152480	845934	789495	843197	1044940	1291130	1049990	858974	472335	955963	1320080	1099900	1158800	655797	889908	339400	527228	1158140	678306	680274	814683	384754	356749	774932	717055	950763	625960	63086.8	97544.6	94273.2	31934
441600	591131	888366	745682	1274040	800210	1198910	535637	274304	946664	1124210	825601	762077	832216	1031260	1250600	1008060	841872	469233	914382	1287390	1074600	1127660	640636	880096	344548	501615	1138990	676584	666341	790110	377346	354052	767433	720580	925485	620695	62279.2	96319.6	93675.6	31588.8
442800	588183	867573	718210	1217370	774919	1169790	520902	257725	928466	1094650	805413	737778	822347	1014860	1206010	967176	819858	464939	871250	1252180	1047310	1096610	621782	868488	351934	476885	1112310	673327	652288	766650	370228	352163	757261	722903	898029	613171	61592.8	95198.8	93297.1	31546.8
444000	579158	838371	688482	1154180	750167	1137490	505543	241935	910392	1059260	786190	712703	811769	995006	1159840	927806	797501	455428	827376	1212700	1017080	1064080	605454	857865	352538	452777	1092140	671349	639395	743648	361571	349830	742678	722477	868848	602442	60170.4	94110.8	92002.4	31392.4
445200	572844	803788	655876	1089680	727072	1097540	487022	226426	894949	1018230	766229	687015	798049	970901	1111190	889848	768702	446820	787055	1161240	985438	1027790	587981	849793	351993	428778	1074610	666145	625460	719006	353467	346812	730523	720429	841660	593815	59409.6	92652.9	90923.2	31189.2
446400	565995	777130	625573	1024990	699434	1055700	469960	213989	875135	984191	746460	658291	769135	942086	1061130	850800	740715	436712	744112	1107550	954979	986152	570398	843375	349292	407069	1045860	661494	611795	693347	343183	343681	716575	718195	814780	583494	58952.4	91303.6	89826.4	31197.5
447600	552577	742283	595270	961559	672622	1015360	454214	201022	852184	945540	725152	628771	735248	912268	1012330	817116	710828	426972	705034	1053750	922287	953567	551843	836214	345754	382312	1015830	655404	595057	667600	334028	339644	695412	713206	787271	572023	58823.2	89857.2	88539.2	30956.8
448800	540114	713481	562836	902338	648720	969830	436212	188425	826553	907670	706008	602390	706204	879636	962136	785201	680658	416489	665979	1001730	889368	916288	534875	828246	342535	362848	982943	647949	579503	641146	326968	330896	678479	707165	761313	559525	58824.8	89012	88029.6	30713.2
450000	529580	683438	535492	843030	621640	921234	419501	175903	798611	867426	690740	579270	679053	842064	913585	754389	650908	405907	625637	949171	858333	877023	515864	816045	341461	343571	947036	639407	564214	617386	316563	323205	656229	697375	737669	546496	58691.6	87991.6	87860	30403.2
451200	515650	653278	508396	785698	595264	874030	402860	164970	767495	830640	672200	558954	656703	806027	867522	725988	619276	394848	591568	897090	829377	833939	497812	803536	339502	327716	908972	632755	547141	593285	309400	315806	629432	683299	711190	530682	58033.6	86355.6	87023.2	30353.6
452400	501525	623869	482380	734883	572009	828187	387399	155958	736076	791629	651845	534385	632874	769842	819966	701486	588494	385340	559218	841984	799278	792250	477037	787848	336930	309848	870372	625213	535202	570896	299200	309441	601773	670855	686657	516134	57722.4	85763.3	86442.4	30088
453600	486187	596014	455147	689118	546439	784307	371366	147731	706596	756178	631258	507704	610942	733576	776230	678974	560432	374855	529611	790378	769280	751036	456313	770691	331043	300378	831088	616687	522208	547712	290581	302719	575802	656513	661550	500222	57774.4	84391.2	85569.6	29810.4
454800	471261	567698	429443	641470	525894	740195	358765	140102	674796	718492	615232	485298	588674	699355	735776	658219	534607	363913	501820	740180	740877	713716	437423	752472	323351	285480	792339	602380	508731	526863	282731	294198	550662	642534	638947	485486	58159.6	83723.2	84474.4	29197.1
456000	456408	539893	405267	599528	502026	697113	347296	133333	644461	682399	600270	466050	566942	666772	697104	639444	509348	352417	472840	692514	712252	673474	419407	734180	316207	274690	756753	589167	496065	507147	273439	284415	528988	627624	617603	469877	58038.8	83081.6	82817.5	28994.4
457200	439623	514440	381498	562965	480777	658155	338052	125098	613853	645512	586465	447723	547288	634365	658161	621127	483184	343550	447763	649106	686626	635121	401016	714774	308454	262264	719494	577102	483400	487459	264274	275269	504466	613622	596879	455154	58348	82872.4	81226.7	28632
458400	425095	493577	360635	528960	459969	619727	324575	119940	583519	614888	576694	432074	526408	604004	622613	604224	460119	333198	425548	605220	665306	599822	385208	692858	299773	250994	684920	564907	472646	468962	254190	266007	480509	594718	577342	441548	58945.4	81623.2	80054	28284
459600	411248	469497	341042	497815	443174	582301	316948	114169	553012	583138	565043	414784	508188	576653	591996	587378	438294	319845	406217	564293	644100	566699	371373	669287	290562	241966	650797	554096	462209	455342	245887	258964	455065	577985	558415	425616	59434.4	80589.2	78674.6	27846.8
460800	395491	447126	323180	469843	427295	548251	308648	109373	523979	554274	555520	395473	488320	550986	558129	574742	417168	308270	389338	528387	623822	532839	357297	645244	284422	234799	617776	543717	451756	439261	237184	251785	432905	559374	540801	411628	59966.8	80152.4	77247.2	27311.3
462000	382042	426356	309166	447655	414702	520640	305535	105585	495804	526869	545046	381209	469168	527291	531807	560947	399806	300121	375943	494014	608250	502401	343777	621214	277976	228048	586249	531124	443145	425511	228564	244205	412746	542510	523208	398483	60475.8	79812	75950	26700.8
463200	371219	408562	294406	424390	402971	490660	296876	102512	471184	498916	537431	370262	451906	506220	505054	546254	382591	290562	362864	461471	591444	473531	332254	598342	271115	221505	558435	519476	434495	413690	220200	236416	395005	527746	507590	385996	61231.7	79727.6	74861.6	26213.6
464400	360674	393273	282162	406604	390439	463624	290472	99258	447099	473903	533102	362389	434836	487960	482906	533967	367848	281140	352417	433660	579650	448367	321482	575886	264682	216278	529675	506544	426082	401795	213297	228046	378960	511885	493307	374068	62020.8	79830.8	74122.8	25784
465600	355360	377490	271422	391688	381839	439367	286256	96433.2	425964	452958	530784	356544	419372	472744	461736	521474	353670	272920	343758	409223	569749	423767	310672	555232	257378	214334	504414	496594	420291	393345	207072	220460	363289	493113	481796	364019	61752.8	80557.2	73932.9	25470
466800	350697	363696	262009	380046	372526	416795	282990	94172.8	404106	434731	532061	349067	407082	461215	442266	512706	342924	265340	336140	388962	559068	402252	303158	535774	250688	211627	479784	487748	414528	384874	201028	213462	348126	475919	470868	351870	62506.8	81344.4	73639.2	25189.2
468000	347966	351415	253329	369583	364854	397056	280542	93350.8	383484	419020	531704	342885	395301	451401	425388	505646	331167	257876	331523	370538	552272	382484	295986	517508	243291	209188	456349	479578	405271	377596	195115	207480	335548	459756	461148	342883	62963.8	81627.2	73733.6	24660.8
469200	340132	341721	246548	360925	358429	379343	279596	93038.3	366563	404857	533259	338086	384956	442368	410841	500951	322288	251956	328057	352482	545707	364726	289123	503058	236118	208985	435930	472303	398825	373483	190105	203002	323106	444698	453508	335164	63713.2	82260	73776.4	24357.2
470400	333660	334461	242036	357427	353754	363789	279027	93272.4	349260	389180	538125	335913	375160	433575	402157	499962	315221	245918	326556	339740	543131	349495	284500	490722	229180	211362	420126	463833	392429	369965	185636	198654	312732	432112	447470	329710	65140	82834.8	73864.8	23932.1
471600	326177	327390	238681	353859	349126	350097	278748	94304.8	336862	378316	543752	338328	366107	426973	390112	502410	310800	240564	325735	327714	542968	335778	281308	481941	223186	214339	405064	458338	389246	368792	181166	193197	304744	419586	443660	327003	66038.8	84332.4	74791.3	23399.6
472800	321157	322608	237744	354809	347564	338331	279222	94737.2	324594	369492	551633	341068	360573	420696	379564	509489	305795	236031	327612	319578	545762	324240	278509	476245	217031	218780	392286	452211	386833	369375	178566	187695	297136	407526	443550	322614	66263.6	85390.8	75487.1	23227.6
474000	316835	316955	237453	359522	346312	325938	281298	96618.8	311829	361481	558436	342935	356421	420186	373060	518617	302723	231398	331012	315872	546236	315190	276781	471442	211934	224642	381149	448484	385192	373720	176535	182828	291302	396720	445485	317032	66606.8	86130.8	76092.4	22876.4
475200	312548	314501	236352	368408	346969	317516	284660	99874.8	302101	355207	569558	347899	353437	421130	369470	532473	300683	228692	337418	313616	551263	308923	277852	467386	207187	233875	373523	447203	384690	379213	176747	179500	285816	389498	448623	311680	66406.4	87447.6	76614.2	22806.4
476400	310126	314056	237239	382109	348986	311735	290596	104613	294895	350216	577583	354983	351242	421997	366762	547436	300618	227810	346901	313399	558005	303935	278628	471148	203132	244172	368056	446232	384879	384647	175362	175972	281978	383602	453817	306489	66234.8	88329.6	77729.6	22459.2
477600	307658	315002	241180	398698	352795	309684	296221	109874	290772	348094	587899	365611	352693	424358	367290	565435	302460	225666	357037	316898	564517	299286	280732	476858	199321	256265	366122	446207	385769	394099	174755	172998	280205	378220	463059	302526	66618	89825.2	78792.8	22403.6
478800	304543	316612	245667	417375	357920	310171	303889	114971	287807	349202	594928	378280	356176	428688	369550	587476	305669	224699	371746	322738	572939	299912	283684	487414	195810	268032	365368	445704	387118	405495	173710	169598	279356	374942	477113	299408	67144.8	90738	79831.2	22271.3
480000	301070	320388	251614	438479	364599	311760	310787	122349	286690	352248	604392	393429	363539	437113	374041	612345	308433	224841	389038	330937	584709	302193	287493	498893	194302	282588	367589	446490	392850	418486	174676	165730	280856	372243	491715	297897	67120	92142.1	80212	22276
481200	300434	325456	257989	464903	373132	314878	319519	128498	288362	357131	615283	405660	372992	446564	380058	642176	313982	225649	407291	340343	596406	306989	292243	512934	191682	299892	370296	447624	398206	434732	176980	163567	283712	368727	510796	298102	66882.5	92672.8	81025.6	22737.9
482400	300472	325258	267809	496192	382625	320157	328125	139993	292329	364041	624225	420374	385188	458709	391653	676276	322806	228290	431653	352432	609701	313031	297561	530082	190592	322210	378095	449317	405745	454624	179632	161814	285548	371864	530095	298536	67265.2	93985.8	82046	22808.8
483600	299252	333757	279406	532240	397434	328620	337580	150146	296840	373242	633764	438195	400904	472480	404297	711768	331774	232129	458496	369122	622194	322366	304242	549423	190001	346718	387349	451942	412450	475216	183335	161403	286899	376543	549598	301835	67203.6	94294	82690.8	22737.9
484800	297968	343399	294362	574901	412406	339635	348776	162359	304240	385121	643155	460046	419919	488925	420801	753230	344496	235513	487937	388736	637059	336712	313860	569881	189963	375242	401203	456699	421735	497514	188466	160303	291056	378160	573502	305550	67263.6	95578.4	83645.2	23099.6
486000	296882	354580	310073	619945	431750	354538	361855	171387	314216	400824	655631	482584	443062	503920	440350	797230	362048	240470	520459	410403	652866	355092	325841	591104	190158	406744	416169	460680	433404	521959	194925	158185	299384	382101	602621	309902	67125.2	96184	84744.6	23103.2
487200	297935	368363	329933	670802	452544	372154	376912	183060	325603	419038	663167	506318	470779	522232	462543	839980	381599	245013	557040	435823	672056	376790	338724	614042	191646	440554	435701	466240	445674	546974	203980	156627	303774	387434	633398	317848	66198	97103.6	86119.6	23399.6
488400	299984	384085	352538	725148	477948	393487	390633	199417	339270	438199	674670	530243	501256	542232	490503	887291	404455	250881	600472	464664	688968	401753	354670	638297	193300	476354	456728	472967	459396	574108	214566	156460	310638	394536	663627	326288	65932.8	98403.3	87219.2	23764.8
489600	304675	399790	378405	782395	505704	417104	407295	216568	354420	462235	684175	557752	535898	563920	521875	936888	431286	259333	648103	498596	705340	432116	372540	660848	195151	515367	482236	481791	474148	600762	227122	157611	322341	403004	691134	336785	66422	99103.6	88297.6	24271.7
490800	307747	416973	407464	845560	538710	446287	425037	236166	371264	490511	693137	589275	572254	586001	560061	984016	461090	266089	701431	536455	727386	467355	393174	684059	198856	555988	510366	490222	490063	626659	241518	159420	336793	411861	722341	348419	65768.4	99844.8	88642.4	24587.6
492000	309962	432395	438603	911043	576382	477775	444254	254098	391935	524305	704496	623000	611419	610194	603805	1034270	492616	277342	757329	578676	747418	506630	415340	706672	201674	599896	541174	499124	507354	654736	258003	160587	354690	421087	754836	363244	66474	100606	89509.6	24829.2
493200	312670	451705	474132	981697	608973	512774	463922	273716	413872	559242	714319	652871	649646	632429	651780	1076990	530175	285863	817558	621900	767820	549942	442713	728567	205578	644412	575884	509795	526226	681239	276483	162357	373266	431380	786017	380414	66666.3	101380	90278.4	25133.2
494400	316600	472739	511610	1052120	645101	549831	482626	294999	440135	596667	724513	686208	691510	660860	704229	1125000	569734	296938	879040	669143	791000	600353	468539	748347	210132	691696	613935	520585	545848	708941	296756	164896	395818	442777	815963	396689	65931.2	101711	91672.8	25704.8
495600	322608	496728	551550	1121810	684482	589833	503024	319288	466735	640949	737366	715678	730514	686897	761510	1162940	614203	308690	942430	720196	811471	655324	495103	770108	215136	735146	654330	532425	566263	740886	320059	168926	422412	455986	849623	414102	66239.2	101102	92062.8	26212.5
496800	331639	524458	598235	1191210	720670	632975	523401	345715	494864	688741	748419	749340	769237	714859	822280	1199940	662229	321152	1006780	776009	831605	708529	523698	790648	220265	776746	696854	545694	585364	769975	342290	173974	451031	471493	875155	433164	66226.4	100855	92348	26699.2
498000	341077	562424	642028	1260350	756205	677387	541033	370240	524605	732654	756165	783124	807861	744203	885752	1234240	711613	334474	1073300	834752	852247	768090	552406	812366	224701	818151	742703	556027	603791	800198	365725	179646	485964	489916	899527	453980	66818.4	99993.8	91944	26656
499200	350915	596883	685236	1325320	792777	724946	561768	391749	556752	782613	766699	818085	841653	769400	956045	1269110	763041	346985	1133060	897667	873151	827438	581723	831836	229999	852993	793045	565258	623010	830223	391504	189320	522284	509620	921878	476391	66762	99612.9	92058.4	27004
500400	362542	627651	724923	1388230	829868	773885	581024	414527	592233	830610	774190	853448	875830	801690	1031890	1301970	817820	360544	1197730	961816	893197	884235	611832	850829	235622	888415	841478	576046	641721	856656	417603	196704	560306	530150	939401	498329	66332.8	99282.9	92255.2	27413.6
501600	375367	648880	767690	1447150	864111	822543	601114	434936	628945	889332	780989	884732	908357	827965	1106960	1331190	872212	373782	1254910	1029110	911524	943813	639066	869304	239495	921314	895094	586686	660646	878400	444728	205084	598859	553266	958863	524229	66097.6	98775.2	91969.6	27960
502800	384654	683284	808731	1494510	891493	872733	619001	458842	665859	945830	790124	911616	935112	854341	1187150	1356160	924978	387190	1306640	1088410	931090	1000800	666203	886163	244482	946960	947162	596264	680388	898432	468208	214360	638053	577474	970664	545964	65986	98200.8	91938	28251.6
504000	398304	715596	844822	1542170	919505	920718	637184	482582	705224	999862	794653	937164	958112	878132	1265020	1373670	975762	402142	1353100	1147850	947506	1052020	690747	900678	249145	964582	1001240	603014	693465	916819	493032	223755	678834	604443	985233	571899	66002.8	97902.4	92121.2	28510.4
505200	413158	750187	878521	1581280	937009	966366	660027	498261	744747	1049430	801000	965360	973160	904751	1346120	1395480	1027220	415022	1391860	1206350	965121	1103440	713660	915114	254871	980995	1051700	610192	707297	934575	516962	233000	719436	634251	994594	595682	65440	97234.8	92891.2	28487.9
506400	429548	802525	908273	1610440	952871	1012040	675905	508917	785788	1104500	808581	990004	987276	928380	1418030	1407660	1076390	426383	1425710	1262620	983583	1150900	731366	925805	261178	991136	1103330	617882	719916	945988	539747	243603	757586	663332	1001520	619842	65594.6	96996.4	92025.6	28707.6
507600	449188	817148	931470	1638130	972644	1053190	686528	517422	828828	1159370	814085	1007090	998598	947987	1490710	1411200	1126640	438020	1456710	1316140	997687	1191350	750499	935570	267601	994280	1148670	626498	731524	956813	558093	254458	797664	689712	1009490	643390	66066	96897.2	91578	29119.6
508800	467563	868970	952504	1654760	982106	1088290	694384	526271	865476	1207790	817734	1020530	1006360	966326	1556690	1412390	1167430	447464	1472910	1369510	1011890	1230320	763856	942670	273869	990970	1195160	635454	743143	962154	574395	266197	836288	716823	1012730	665143	65328.8	96236.8	91124.4	29342.4
510000	488819	877687	966000	1662730	992480	1120860	703446	531283	902193	1251200	821689	1027430	1015050	984844	1613320	1408040	1199000	457591	1486650	1413920	1023110	1264880	775423	947563	280849	984295	1243300	640502	749756	967620	586002	279346	875515	748971	1011660	684394	65002.8	95736	89850	29456
511200	507105	906152	976736	1663930	990248	1148120	714543	532109	940827	1290800	822700	1032470	1018390	1002780	1665250	1396660	1227810	467712	1488110	1447570	1034340	1288110	784113	955644	288241	975073	1283060	648227	754969	963014	595315	292624	910907	780112	1009900	704176	64447.2	94761.6	88771.2	29550
512400	524521	931429	978428	1652580	983360	1170480	726181	525456	974284	1315490	822817	1035610	1023600	1016650	1708920	1377610	1254830	476772	1483570	1478950	1043090	1310660	790039	958768	295657	958524	1320320	652104	763476	958484	603346	304698	943154	807098	1009180	721902	63918.8	94447.6	87671.6	29418.8
513600	538049	953786	978107	1634060	981646	1187820	731594	515318	1004620	1338260	821117	1036380	1026070	1029730	1744260	1365320	1270980	485086	1467030	1502180	1049720	1319980	797404	961060	303315	934930	1351250	654815	764965	952099	612052	315459	964296	834215	1003770	738313	63540	93962.8	86419.2	29386.8
514800	554298	972359	971386	1603390	972200	1206040	734768	498731	1035810	1352180	819688	1031640	1024450	1037760	1764830	1342670	1280540	491131	1449700	1516690	1053690	1327530	802072	963415	310884	904538	1375390	659231	765256	939173	621000	326819	985248	860360	994301	752137	63168	93434.6	85468	29116.8
516000	568213	1008610	961831	1568340	965549	1208510	732101	485785	1058100	1361840	818458	1020710	1024960	1045630	1782950	1319980	1281830	495587	1423810	1523680	1057120	1329390	807428	958330	319847	895586	1394020	667235	766574	920693	624258	339388	1003320	888522	983383	761470	62793.2	92830.4	84480	29197.2
517200	585339	1017390	947215	1526200	956200	1207950	733863	471651	1077850	1352720	818808	1004680	1023350	1051630	1786320	1292800	1282050	500001	1392830	1516920	1054220	1326010	807543	952580	329720	872053	1402250	673595	764539	901310	620132	354980	1014660	912956	971378	768368	62654	91940	83906	29108.4
518400	595183	1025420	931582	1476570	937636	1200370	737395	455389	1089720	1346460	813536	988421	1018930	1056800	1783110	1261310	1272170	504543	1359490	1499740	1053390	1315800	807499	942477	339278	847028	1406360	679397	760784	882883	612111	367822	1019350	936555	955916	774928	59752	91197.9	82478	28767.2
519600	605013	1025280	913986	1423710	914531	1191030	731413	438674	1095930	1339450	807473	971236	1016490	1055450	1770770	1234500	1255980	508545	1318540	1476550	1048720	1293130	803466	932382	348458	815374	1398990	680481	755357	866448	602399	379536	1017570	961209	938309	779798	61111.6	89506	81565.8	28634.8
520800	612284	1018010	895360	1365060	893127	1173880	726356	417599	1099050	1320350	799153	950392	1015380	1050960	1748550	1205860	1239980	509812	1275290	1450950	1040940	1275990	799068	920556	357998	779585	1390190	679721	751049	843500	594852	385225	1009560	978947	922543	780241	61762.4	88841.2	81116.8	28458.3
522000	618783	1008600	871917	1302520	873013	1153890	719488	396135	1105070	1299050	790922	927583	1010940	1042820	1716160	1177190	1218930	510129	1232110	1419290	1033120	1254640	795783	910703	367520	742104	1370360	681355	746326	819941	588715	393082	998618	996359	907389	776982	61495	87869.6	80521.6	28816
523200	624167	993740	848046	1239750	851875	1129110	715065	375905	1102520	1276120	783876	901385	1005760	1034930	1677130	1145070	1182190	512482	1186920	1380490	1023180	1235630	790134	895372	376374	706436	1355900	679758	741206	797340	580767	399414	982559	1011540	888548	771498	61340.4	86762.8	79425.2	28802.4
524400	621344	979831	821682	1178220	827088	1100030	704381	357258	1095190	1249270	775576	873053	994510	1025510	1634640	1115410	1149900	510040	1139570	1333640	1010430	1208770	784218	882542	384555	673565	1334390	680811	733180	774993	570779	406946	964414	1023500	869231	767722	61066.3	85258.4	78773.2	28675.6
525600	616499	958525	796634	1116240	799253	1071090	692609	338302	1082450	1221210	767388	844633	981052	1009970	1585080	1083470	1118730	510102	1091450	1284610	996105	1172110	774114	867234	392880	646003	1303620	680380	726970	756830	560230	407911	939036	1035010	848819	759843	64904	84738.4	78051.3	28134.8
526800	613298	936181	772840	1054350	769836	1041460	677770	319952	1068320	1187410	757321	817318	969121	988253	1532930	1054100	1079600	507124	1040440	1232960	983028	1134010	763717	851740	398566	615773	1272860	675215	716951	732244	546498	409730	907591	1040130	827361	752716	65343.3	83666.8	76925.2	27916
528000	604994	912240	745951	996226	742822	1011880	662780	301890	1048890	1156630	748902	787688	952966	966329	1477530	1026230	1036690	502674	991233	1176410	967167	1094230	751925	837387	402159	582770	1241990	672222	706322	711157	532000	406862	878842	1044360	806122	741352	65677.2	82982.5	75462.4	27759.2
529200	597433	883634	719192	937199	716896	978513	647310	284476	1030570	1118580	740750	760851	954266	946708	1420700	998601	994630	496084	942851	1121000	950502	1054890	734933	819425	404745	551500	1206200	669147	695421	687523	516464	405154	852284	1043930	782815	730295	66144.8	81874	75360	27429.6
530400	587598	855505	693284	881794	689670	943315	632716	267619	1007200	1080640	731241	734738	912236	922556	1359470	967466	950572	490535	898949	1063210	931938	1016690	717026	801595	408546	520026	1162830	668461	684860	666358	499839	402045	821557	1039580	762594	719820	65813.2	81036.8	74291.6	27452.9
531600	579382	822376	666588	831070	663263	905336	616296	254652	980514	1043660	724086	706056	861029	896423	1295060	942080	903416	484003	853914	1008830	914966	975946	697432	784201	410496	495308	1120500	664490	673853	648013	482321	401146	783284	1033260	740553	703446	65920.4	80770.4	73570.8	26948.8
532800	565733	790788	642336	781812	637004	869864	599796	241323	952582	1004860	712532	677368	813212	865426	1234860	918146	854550	480009	811414	953673	897153	932782	677487	764361	410610	471006	1073760	663012	664418	628670	466530	397426	749660	1021860	717066	686344	66291.6	80094.8	71844.2	26771.2
534000	552061	759184	617612	735971	610002	832575	583178	229246	926059	966411	701035	648738	780306	837858	1174710	896842	812831	471899	770758	902162	877691	888954	655620	744701	410363	447586	1028100	659206	654098	610953	450935	392387	715403	1006890	696767	668550	66542.9	79605.2	71069.2	26547.6
535200	539524	728085	592194	693023	580511	797312	564321	218725	894413	926606	691193	626382	755221	803376	1114520	875665	770767	462657	733259	851995	860153	849150	635423	724965	410318	426192	992569	652805	644637	596035	436633	383980	684233	991217	678246	650528	67682.8	78928.8	69877.6	26210.8
536400	526978	697272	566084	651243	556345	763468	548447	205936	863188	888273	684677	603549	730727	771934	1056110	855129	729938	452771	696084	804314	841859	807487	615198	709675	409471	407327	945409	646866	636352	582748	422370	378305	652324	973978	658707	631937	68043.6	79009.2	69089.6	26148.8
537600	520918	666270	540179	617116	532885	727072	532064	195168	829703	852515	674990	583519	708655	745639	1001120	834544	691626	443192	661115	761754	822929	769076	594534	690479	405124	388288	900970	644920	626256	567878	407843	373601	622951	952854	641562	612880	68436	78776	68696.7	25906
538800	509457	635497	516356	583451	512450	694908	515454	186267	790969	816073	666629	566019	688955	715096	945963	810801	657224	433749	630304	717637	805501	733202	573875	673114	398600	371272	855456	641716	617230	555840	392952	370691	594040	931416	624407	592448	65671.6	78189.2	67400	25486.3
540000	494045	610520	493457	554534	491383	664771	498943	178270	752882	781002	655164	543078	666076	684160	897715	787836	624335	429432	601701	678353	789871	696990	553222	656823	392817	355721	811968	605781	607081	543226	378800	364404	565646	908564	607389	573921	65684.4	77968	66492.9	25277.6
541200	483529	584272	471831	528328	474170	635947	483696	172452	715426	746538	645628	525836	636444	654215	850088	767674	595077	420761	577044	640753	778402	661754	532733	640235	386415	343172	771873	593538	595596	530978	364306	356723	539859	883779	591559	555028	65724.4	78226.8	65900.8	24609.6
542400	473060	561181	451465	502170	456107	607182	472661	165802	679810	714447	639371	514912	609760	630388	806896	750215	565150	411361	551000	604931	767911	630983	512332	626615	378946	332444	731720	584317	583442	521430	350156	345488	515133	857949	578398	539059	65704.4	78114.4	65513.2	24320
543600	463411	536846	433204	482486	441320	581517	459292	160426	646644	683032	632916	504798	582413	609735	764998	737161	542477	401662	528033	575150	757095	601787	494498	612575	372395	323799	691447	577826	574844	515152	338288	335615	494040	833202	567801	524491	65361.6	78502.8	65017.2	24289.2
544800	453753	516843	415944	463590	426624	557591	447724	155173	616050	659350	630670	496884	558521	589873	726030	723682	519403	391373	509862	545879	748600	574283	477689	599956	365078	316008	655761	569849	566754	507546	327708	325065	473331	807534	558176	508892	65125.6	78552.1	64986	23854.8
546000	445992	499213	399673	449203	418155	532213	436484	150680	584828	634981	625073	485996	536858	572822	690357	709970	498630	381554	492490	519604	734360	548489	465448	589397	357411	306688	624436	564741	558199	503328	317219	321323	453731	782056	548736	493245	65287.2	78924.8	64715.2	23601.3
547200	437280	481426	383617	435813	408317	510874	426716	147495	555620	613084	620253	478556	517576	556808	659105	701305	479547	372171	478542	495456	725298	524803	452984	580056	348442	298772	596356	558568	549380	498215	305691	312790	435181	757335	539965	477812	65181.6	79785.4	65200.4	23547.6
548400	429384	466377	370177	424966	398876	490337	415009	145465	527924	589758	617015	472834	502319	541414	630582	693502	461087	364045	466786	475730	716502	501666	439455	572907	339071	294486	569218	553331	541787	495461	295449	306883	420372	735092	534669	463314	65310.4	79557.9	65160	23205.6
549600	423042	450512	357651	416022	392024	475108	406620	143617	500713	572384	616601	468344	490714	526276	604056	685306	445212	355045	457054	458040	711453	482989	427628	568452	331343	293162	545814	548942	534808	492190	285090	299680	406741	714278	532909	450210	64853.6	79809.6	65520.8	23092.8
550800	413751	438544	347910	411316	383292	460034	399406	143316	478100	554678	617056	465083	480136	515749	581556	681713	432634	345241	449322	442743	705068	467462	417576	566783	322208	292744	524108	546856	529392	492583	275878	293338	394272	692552	533022	437525	65512	80419.6	65969.2	22903.2
552000	406225	426634	339473	409746	378787	445547	395859	142550	455083	536321	621526	459692	470594	506682	562423	679154	420794	337203	444816	430162	700618	453829	409520	569130	314114	292054	505078	544404	525097	492448	268187	287290	382799	673942	535272	425596	64377.6	81216	66839.2	22884.8
553200	401240	417562	331555	410020	374768	435479	392770	143935	434216	519658	623315	458254	462928	498272	543586	679681	409489	331178	443972	418851	700895	442238	403074	571352	306357	292700	487094	540064	519729	494518	261906	285182	372982	658051	534947	413545	64127.6	81861.6	67333.8	22548.4
554400	396383	409838	325193	412756	372140	425837	391420	145720	415934	506552	629613	458465	458849	492044	528400	685012	401296	327430	445392	411050	700936	429422	395621	575821	297530	294858	473117	536954	514153	497779	256801	279482	366710	642203	540029	402455	63808.8	82713.8	68621.6	22402.8
555600	393356	402007	321016	418133	370176	420278	391486	147719	397675	495222	633125	459096	458228	486066	516817	693272	394454	321717	445775	403195	702332	419651	391335	580183	291685	302269	460007	533900	510599	502664	252719	272941	360449	628120	548119	393556	63701.6	83029.6	68816.3	22156.8
556800	393415	395719	318142	424311	369131	415603	393286	150264	382686	488393	638279	463698	460650	483475	507136	700197	387392	318594	451344	398661	704422	412688	386878	592220	285459	311187	451028	531445	507286	506238	249421	266010	355310	614386	557916	385168	63321.6	84260	69227.2	22397.6
558000	390289	390926	314412	432104	370774	412260	394690	152930	370858	482343	643129	466124	467310	480896	501380	709893	384119	314727	457787	397882	709784	409158	385077	600437	278965	320770	443065	530391	506571	513322	247884	260761	352414	602179	567412	378768	62884.6	84738.4	69692.8	22394
559200	385879	387189	314253	443494	371117	410962	395436	158988	360355	478683	651793	471650	476822	480462	498942	724578	383134	312932	467256	398731	712488	404942	386651	611073	272976	330720	441412	528414	505125	521655	245307	255222	350061	591641	582030	372394	62773.6	85618.4	69816.3	22512.4
560400	379788	385014	314384	457180	374078	414169	398555	165358	351852	477607	658387	477630	489268	481306	499620	741558	384770	312096	478682	402340	719603	403344	388566	623776	267497	341575	439298	529124	506080	533094	244594	251644	351090	580383	596922	368708	62678	86125.8	70550	22739.6
561600	377948	383574	318611	474378	379998	418896	404893	171657	345212	479448	667306	484920	507478	483505	500621	759487	388434	311024	491785	408398	726853	405843	394628	635980	263060	357536	442785	528639	505652	543866	244916	246394	353091	572628	615572	365994	62245.2	86178	71461.6	22651.3
562800	376987	385286	323268	495925	384056	425119	411054	180340	342764	481728	674746	495075	528731	488874	507026	780653	395050	311116	507640	419376	735469	412033	401590	651471	258704	375099	448536	526353	504944	555932	247229	241088	356447	564083	634006	364790	62108.4	86523.3	71664.8	22929.6
564000	375648	387778	330226	519391	393212	436268	420427	188520	343477	492813	682474	503828	551529	494250	515748	805556	403926	311608	524536	430996	742516	421047	410059	666141	253878	398463	457867	526547	507799	567694	251706	235162	361500	557439	654781	365130	62005.8	87142.4	71929.2	23305.4
565200	376112	390783	339863	545457	401830	449677	430001	199172	344083	501782	690725	514966	580577	504614	527220	831449	416613	312747	545412	444976	752127	433552	422375	679382	251399	422289	471186	527188	509635	581303	259395	231818	367218	551886	675051	367384	61913.6	87165.6	71879.6	23143.2
566400	376348	394358	352165	576041	416140	464253	442198	210376	345711	514150	702734	529106	610389	515000	542932	865312	433036	316099	569003	461255	763090	448656	436119	693924	249172	451839	487477	527842	514344	595303	268925	229198	372814	547440	696169	370141	62102.4	87563.3	72066	23323.6
567600	375786	400161	367036	609767	433082	482021	454565	225512	350486	529085	710592	544214	641398	528065	561055	894912	454558	319804	591225	482294	776518	466480	451570	706027	248130	479243	505918	530443	520022	612915	282512	226662	381937	546632	720408	375463	61853.6	88191.2	72471.3	23381.6
568800	374847	406779	384596	643679	450000	504864	469708	240372	357438	547847	720602	561477	675670	541935	580196	925853	479579	324131	619143	506069	788025	489339	468588	720254	246683	510800	527626	533285	526278	628524	298307	222914	390667	545004	741516	382734	62008	88930.8	71743.2	23274.4
570000	375913	415181	406860	682600	470739	530791	484279	255196	366335	569640	729644	581401	710138	558504	602453	957439	508240	329804	651317	537126	800870	512803	487228	734258	244919	543426	553076	534896	536086	645440	319110	218924	403236	547913	763471	391278	61773.6	89493.6	71510	23381.3
571200	376674	425616	428792	724739	491952	557674	499513	272848	377020	594824	739054	603483	744254	577915	627358	987936	542803	335297	681827	566026	814029	540824	507075	746389	245880	578713	582210	536462	544142	660215	340758	214927	418159	552635	784222	400479	60912.1	89586.4	70878.8	23767.2
572400	380256	436995	455372	769596	517785	588564	515702	293777	390170	626086	749116	625066	776550	599964	654022	1026560	580846	342430	716765	599516	826266	573905	528030	758713	246672	619098	612968	537556	569961	677284	368528	212970	436604	555985	806201	409777	61249.2	89841.2	70284.2	24128
573600	383500	450150	483317	816970	545159	622470	533836	318075	405375	658394	758416	650912	812169	622876	685853	1062360	624984	349888	754495	634916	840122	611101	552379	772267	247140	657127	647273	540663	577010	694186	400177	213186	457915	562010	822350	420000	61990.4	89773.2	69841.2	24342.1
574800	388687	465794	514888	869220	574239	658520	551176	344047	424590	695329	768871	677182	844521	651068	722626	1101620	673623	358365	793674	672948	848924	653927	577562	787450	247586	694337	683204	544872	583210	710102	437171	213699	483816	571664	833718	432497	62144	89531.2	69739.6	24722.4
576000	392845	483706	548491	920518	600230	696594	571843	372303	441732	733674	774514	702812	874000	680257	761158	1143360	729222	366898	836936	716282	859714	699208	602019	797668	249206	735319	719973	550192	588409	725448	474765	215218	513732	580861	847628	447539	63161.6	89450.8	69456.8	24829.6
577200	399513	504959	585563	976011	633328	738228	594314	398113	464490	775930	782243	731386	906728	712524	802996	1171250	787618	376284	885201	762014	872495	747442	629610	810003	249622	774363	763162	553676	597819	742946	502759	216367	548660	591548	859335	461418	63450	89248	68906.3	25026.4
578400	406620	526847	624455	1030110	664398	778583	614530	427653	487658	820326	789316	759423	935877	747317	851793	1193960	849442	385808	933647	808722	882198	794336	655049	824038	251684	814318	806457	558871	608733	762940	505013	217062	586891	605796	866840	478565	64379.2	89041.7	67954.8	25271.6
579600	414931	551426	664384	1081150	700060	822239	636187	458786	514247	868999	797975	789706	961025	786570	900160	1222350	914663	394337	983747	859701	893391	850071	682656	836577	252498	848741	850965	563779	625797	785131	528140	219066	628363	617900	873409	495574	64680.8	88742.8	67170	25750.4
580800	422615	577011	703154	1132870	731032	863642	655561	486487	541916	919711	804063	820012	980818	826515	952218	1246790	975221	405812	1036940	907945	905993	902880	706014	848560	254426	886767	892745	571272	643751	809354	557016	222970	671925	635867	881174	513621	65144	88363.2	66846.4	25795.8
582000	432903	601301	740909	1184250	762795	906345	674286	518309	571380	966399	811115	849042	999508	869566	1006430	1276580	1038470	415970	1090100	956636	914487	957528	731282	860723	257183	919104	936850	578461	658264	833881	580842	229576	720741	657220	880542	533229	64735.6	88066.8	66256.7	26240.8
583200	444048	629093	777813	1234330	790888	945252	692834	547645	606771	1018640	819368	876728	1020350	912332	1061520	1301390	1099440	428858	1146110	1003510	922930	1009710	751094	871041	259151	949725	980658	585902	669487	855668	605937	236502	769363	679693	883545	554118	64788.4	87684	65634.4	26262.1
584400	455022	657118	810286	1279070	815563	981986	713232	580225	644416	1069460	824377	906534	1039010	954773	1118450	1323620	1160950	440061	1203820	1055880	932207	1060590	773880	882422	261069	972896	1026970	592622	682806	878901	635812	244508	817290	704079	885316	576452	65037.6	87192.1	65467.2	26132.8
585600	466810	687252	842590	1318520	844098	1017760	729428	604500	681060	1115380	832991	934190	1052200	1001030	1173820	1338060	1221140	453777	1259420	1101690	937601	1107060	793016	891610	266085	997620	1071300	597138	698172	896652	663142	251771	866930	733029	889144	601034	65430.8	86503.6	64817.1	26167.2
586800	481332	716512	875554	1353780	864605	1050340	743425	626263	720205	1161010	837512	961913	1067780	1042990	1233900	1352900	1275040	462695	1311350	1140850	944873	1154970	813960	900653	269235	1013580	1115090	606014	715288	916997	687763	259844	915728	757465	891891	622614	65528.8	86148.3	64370	26475.2
588000	493678	748918	898914	1380700	890861	1077210	756349	644732	761088	1211970	840829	986171	1081510	1084220	1288620	1372030	1325610	474450	1359440	1183210	953900	1201060	830553	909726	273008	1029640	1156060	613037	736230	930593	705499	271829	963629	787299	894080	646179	65666.4	85221.3	64181.6	26366.4
589200	507508	780660	923467	1406630	906283	1104920	770391	658313	804159	1250690	842402	1007200	1098290	1126390	1345250	1384010	1372280	489060	1402990	1217750	962909	1240320	848715	918035	277348	1039190	1196840	623260	759660	949967	718209	283213	1008210	818588	895864	667628	66030	84209.6	63794.8	26021.2
590400	519788	807770	945018	1425090	921526	1125970	782349	671764	845804	1285560	842883	1026900	1103040	1162850	1402710	1395770	1412700	499692	1440890	1248250	970668	1275750	862287	924710	281258	1051920	1230980	630573	775554	956208	723672	297269	1048240	854540	897957	694152	66069.6	84074.4	63295.6	26010
591600	531595	837288	961607	1432650	929940	1143250	796166	678654	886456	1320790	842365	1043250	1110220	1199190	1457950	1399710	1452280	509131	1474860	1277810	977559	1314210	872960	930806	285776	1053210	1268370	638325	792599	965176	729260	310271	1087070	890966	897518	717752	66416.8	83184.8	62792	26292
592800	546188	865204	975034	1435240	940415	1157150	804808	680960	925837	1355570	842300	1056080	1118250	1227340	1509630	1397300	1484910	520673	1503450	1304250	986062	1349040	888899	937681	291898	1053950	1297200	644478	803408	969676	723410	323754	1122460	928152	898048	738308	67177.1	83254	62268.8	26217.6
594000	559975	889661	982900	1433340	951283	1165790	813632	674043	966641	1389030	839052	1061770	1120660	1256500	1557260	1389980	1511320	531086	1525490	1322110	993820	1377240	903121	943046	298925	1044270	1320130	650958	817956	972515	718384	336458	1154900	962714	898108	760134	66888.8	82543.6	61365.4	26038.8
595200	571532	912338	989862	1426470	956720	1169110	822479	672871	1001290	1413950	836596	1065940	1124630	1284200	1598760	1383970	1530510	539853	1539770	1335660	1002260	1396260	916478	944038	306271	1033420	1336700	662057	827305	972397	718663	350676	1181570	1000190	898742	779796	67247.2	82035.8	61062	26469.2
596400	581789	935387	992307	1415810	962077	1170800	826432	658630	1030840	1433260	833774	1067280	1123800	1307870	1634030	1373120	1538790	551059	1545500	1339740	1007070	1411590	928107	946353	313211	1018660	1350670	668884	833257	969674	714486	365381	1198400	1038540	896019	797647	67277.6	80977.2	60152	26444.2
597600	591970	951962	989766	1397360	961061	1168070	830419	646332	1063970	1443490	831350	1063420	1120120	1324770	1664230	1362160	1543260	558850	1539740	1343580	1011910	1418800	940333	947973	320046	1005260	1361180	673894	834713	962000	703453	380325	1212940	1074840	895062	814617	67268.8	79990.4	59441.6	26408
598800	601360	966295	986343	1363990	955665	1159390	836627	626522	1093380	1443340	830280	1064510	1117420	1332980	1686540	1348900	1542090	566757	1529860	1343790	1017460	1420820	949969	945963	329595	986233	1368810	677973	835245	952595	689420	393640	1220950	1112960	891514	828797	67144.8	79479.6	58653.2	26098.4
600000	608660	976808	978058	1327710	949368	1147370	839540	610857	1114220	1440640	826374	1054820	1114670	1339830	1702340	1337050	1532480	577392	1516320	1334820	1021800	1418260	960783	945408	339479	961279	1369420	679026	836757	943176	677249	404970	1224470	1150560	887215	839887	67688.4	78434.4	58859.2	25934.4
601200	610119	983630	972225	1294970	935738	1131240	836072	591232	1138730	1434860	821804	1043730	1103390	1336900	1708350	1321830	1515320	588677	1501630	1322440	1024210	1412580	967044	945337	348500	932110	1364330	680431	832698	928830	666513	415187	1224580	1185810	883782	847466	67682.4	78284.4	58307.1	25588.8
602400	613810	988177	957160	1256950	923513	1114800	836829	572816	1159020	1418170	818904	1029060	1094300	1330740	1708470	1308860	1490120	596446	1475280	1295600	1025850	1406670	967470	940104	358491	902594	1355130	680636	829364	910726	653764	424296	1219040	1217760	881132	855369	66193.8	77127.2	58066.8	25525.2
603600	615774	989234	944274	1218850	912016	1094380	833652	552993	1172730	1400300	813590	1009920	1075280	1322090	1703780	1291360	1459380	604317	1445000	1268510	1027010	1387880	969154	932863	369106	871907	1342500	679348	819899	897746	641389	434704	1207930	1247510	874196	857709	66786.8	76917.9	57538	25586.8
604800	618748	986192	929319	1177760	892624	1072430	828111	530962	1176460	1379940	808450	991699	1057440	1306300	1691650	1274780	1425000	614100	1406710	1237450	1023670	1368260	967584	925834	377510	844648	1323190	677053	813890	881020	627708	442913	1183800	1274560	865598	854947	66902.8	75677.2	57615.4	25150.8
606000	619828	976722	911457	1135810	864786	1050390	818186	507381	1178880	1351650	802536	974033	1041430	1282310	1678030	1257590	1385370	620871	1369490	1207630	1023010	1345100	963924	917876	385636	812912	1302260	675466	805296	862276	612595	449534	1160040	1297100	855724	853943	66906.4	75316.3	56918.8	24995.6
607200	618050	969093	895176	1100410	839800	1028360	810990	485076	1178710	1322100	794503	951773	1018120	1258540	1656580	1235810	1348190	623732	1327510	1176220	1018530	1313300	960243	909875	394408	781641	1274410	673460	800453	843794	600179	452825	1133630	1316020	846127	849038	67521.2	74804.4	56296.8	24652.9
608400	614758	955740	875720	1057690	811666	1003580	800170	459882	1170520	1286590	788054	930871	995514	1225860	1623860	1218110	1304320	629730	1283810	1144430	1016640	1281080	953232	900288	403880	747798	1244950	669990	790860	824881	587824	455657	1106810	1329460	836096	840567	67688	75214	55452.5	24407.6
609600	613058	943640	852858	1016150	785395	978336	784883	438155	1157390	1254480	784139	902394	970860	1197920	1589900	1198570	1257370	635871	1238120	1115100	1009680	1246620	942322	887538	411992	717873	1213750	671514	783513	804848	572861	458847	1077770	1339750	824494	828305	66891.6	74089.2	54772.8	24294.8
610800	606680	925422	830284	975894	758190	953233	774662	419077	1141230	1222440	779026	871517	950530	1166570	1553630	1179710	1208670	638437	1190350	1079300	1002640	1208590	937554	874458	419618	684901	1177450	665496	776543	785383	558777	461067	1046020	1343910	812787	813498	66932	74023.2	54304.8	24122.5
612000	599760	907775	808302	940256	729388	927452	761962	399848	1118960	1182670	771494	845198	923344	1129860	1510570	1161620	1161670	638316	1142620	1046530	994646	1168520	915834	858090	426816	655203	1141110	660511	769776	768936	541159	462074	1009080	1347640	797566	801656	66976.3	73497.2	53634.8	23909.6
613200	594115	890952	787206	904097	702464	903385	748545	379039	1098550	1147100	766266	817140	894585	1088180	1471840	1142270	1115300	640220	1093390	1012310	986211	1126530	898271	845105	434966	628266	1105610	654100	764487	749207	528303	460574	979982	1344190	784286	785350	67337.6	73056.7	53500	23326.4
614400	588603	871398	766074	868479	670943	878730	736545	359054	1078180	1109000	760006	794083	863400	1046860	1423480	1127260	1071130	642658	1047590	978945	978311	1086080	884088	831085	442333	601709	1070060	647591	758240	733754	512649	457225	945043	1338910	772200	769627	68249.6	73332.8	53277.5	23160
615600	581659	847704	746154	835109	645726	853878	718541	341130	1052480	1072140	756045	769987	833793	1009240	1376790	1110650	1024690	645561	999444	947496	968770	1049210	869133	817333	448056	575943	1033060	640876	754711	715973	499541	453515	910163	1327660	761338	754298	68478	73123.8	53441.6	22858
616800	575093	827965	724740	802126	624078	826061	702887	322351	1027780	1037830	752087	740925	807163	971096	1326620	1093160	979439	648551	954205	913600	956918	1007890	853708	804413	450243	552068	996867	637306	752647	699554	488169	450318	875108	1310590	749219	734998	68993.2	73388.8	53031.2	22684.8
618000	571631	805549	704714	773021	601335	799794	684893	307563	997770	1003950	747699	713449	781470	935023	1277920	1074930	935610	645942	909273	878904	949157	969258	836140	792206	455436	526812	960770	631012	747946	685552	474800	446822	841891	1288010	734067	718109	68759.6	73558.8	52926	22718.4
619200	566870	783029	684763	744764	575894	777061	670780	293497	966002	972262	742430	688534	756748	900614	1231800	1057450	894121	637930	866817	846370	938852	931720	814104	776302	458711	505901	926403	627256	739935	671996	463780	443371	810417	1266690	718463	700020	68706.3	73303.6	52836	22264.6
620400	560173	759501	663821	719873	553572	754420	656948	281421	933726	934058	738761	663565	736848	864156	1188690	1044200	856769	632814	825966	817064	931381	895105	791892	763430	460278	488974	891550	623292	730984	658207	452140	438662	780719	1238320	704869	682082	68635.6	73600.8	52763.6	22061.6
621600	553794	737354	645865	696771	535692	733210	640770	268220	905401	900405	735042	644758	718868	829323	1144300	1032280	820713	623455	786944	790450	922148	859001	768199	751066	460124	470972	857856	618154	725019	646896	438662	435045	752459	1211420	691644	663106	68169.2	74270	52745.2	21691.6
622800	546055	717650	626299	674095	516073	711956	628697	255455	873322	869410	732057	623402	701392	796691	1099390	1020800	784788	615437	751827	761615	913592	824291	748067	738664	458120	452913	825290	616503	718306	635814	426897	428284	724274	1184290	681621	647561	67619.2	74169.6	52654.2	21464
624000	538454	696564	605993	653129	496779	691918	615112	246211	842846	837089	733855	603887	686909	769594	1058650	1008900	752983	607776	719216	737654	901951	793440	728444	729346	454221	437780	795325	614174	712507	629145	419569	419580	697898	1151110	673653	630834	67664	74214.8	51919.6	21459.6
625200	535266	678392	588698	635041	480945	672804	604278	237362	808336	811078	733559	585190	668887	743371	1019390	1003110	720241	595019	691529	712606	893925	766069	706314	723346	453452	424024	767092	608978	705862	623123	409136	413158	670647	1115540	668401	614996	68249.2	74648.8	52195.4	21176.4
626400	529033	659754	569484	620697	465684	653999	592655	230098	774518	785534	732156	570130	653981	716973	979317	993255	691335	584865	663870	691792	883808	736566	683315	716604	450851	414085	740349	603908	698835	617505	398827	405439	645383	1082580	660330	599592	67912.8	75705.2	52448.4	20761.3
627600	524832	642113	552657	603652	453879	637677	581209	225103	740633	756886	730915	555205	640449	693887	942955	982549	662837	572454	640300	667961	873570	709901	662949	706530	444676	405956	713492	599133	688196	615458	388647	398503	621632	1047750	656300	584087	67692	76299.2	52535.2	20512.5
628800	519489	626814	538356	588971	440828	622870	569718	219022	708425	734576	731164	543865	629988	672663	908561	971954	639180	560406	618315	647889	865031	685250	640574	703874	436315	398432	688209	596966	679633	613442	378298	393120	601327	1014570	651254	569722	68026.3	76530	52589.6	20312.9
630000	516239	611518	523844	578196	430188	607451	559069	215461	680214	712456	729968	533083	620466	654160	875774	963052	616125	546905	600418	629173	858175	661571	623430	702519	430864	392407	666099	594613	668471	611777	367652	387467	583282	983130	648658	556349	68210.8	76553.3	52926.8	20253.2
631200	510673	595904	511670	567821	420764	594626	551012	210268	651161	693226	729987	524905	613378	638353	843723	957106	595529	534454	584704	612615	850425	640162	606951	701043	425498	389078	645430	593272	658452	607397	358473	384364	566560	951857	649563	543730	68542.4	77664.2	52959.2	20097.6
632400	504367	582094	501039	560578	411974	582583	543240	207980	623375	677578	729648	516414	613046	623594	814104	951937	578926	522407	571503	598529	841654	621646	591326	702092	418716	389326	628080	588994	647891	605126	348486	380607	553940	920067	650384	531514	68202.4	77748.4	53361.3	20072
633600	500241	569805	488680	554155	404110	574345	536911	206751	597916	662229	731534	511018	612372	610946	788004	949282	562539	508633	559410	585276	840887	602905	578002	700829	410984	389320	610778	586550	638538	604306	340124	375475	541228	889125	652823	520623	67724.4	77780	53926.4	20080.8
634800	496944	557481	478503	549766	398350	567668	532877	208788	574097	649361	731610	507094	616280	598047	765834	949217	547252	494554	550842	573451	838608	590884	566655	704085	402759	392056	598082	583889	631550	605231	332064	369788	530857	861742	654882	510054	68016	78171.7	54067.2	19772.4
636000	493444	545782	470083	547973	394371	564157	529991	210080	550986	636009	732967	503214	623923	589249	746314	948323	535315	482278	546050	563870	834000	576762	558620	709260	394658	395633	587534	582891	624492	607208	323926	365092	521485	836460	657279	502340	67769.2	78362	55143.6	19519.6
637200	490801	535956	460602	549114	389396	563484	527436	211194	529905	627056	733802	502178	632520	580697	728420	949966	522948	471578	542768	556559	832428	564391	550301	714445	385984	401293	578886	580232	617038	608858	317812	359650	514343	813006	663043	493624	68338.4	78587.6	55557.1	19455.6
638400	489707	528042	456055	550546	387718	564499	526620	215069	512096	618363	737757	503096	645435	574283	712927	952416	516041	461800	541324	552019	831111	555936	545536	718182	377498	408952	573245	580217	610770	610854	312218	356192	508151	790357	669011	487987	68813.2	77918.8	55621.2	19507.2
639600	484675	519182	451869	553004	388717	564731	523863	219879	494573	611679	739812	510165	657814	569844	699669	960022	510172	452205	543109	549250	833256	547729	542776	721763	369748	418840	568178	581713	604794	613067	308106	350690	503640	766157	675130	482528	68584.8	77494.8	55721.2	19658.8
640800	481400	513711	448580	557186	390209	569522	523908	225568	480551	606536	742194	513842	671579	567184	689013	969863	504385	444011	546607	546466	834210	543658	541116	723844	362491	432218	566906	581076	600019	615788	304345	345561	501612	746338	681066	476392	68904.6	77135.6	56446.8	19624
642000	478044	507598	448966	563844	394396	575556	525743	231332	468335	604317	745318	519345	686970	566783	680679	975788	502166	435939	551550	545472	834516	538730	544207	725638	354508	446764	568243	581551	598589	620893	301826	341337	499083	727675	687682	473054	69320.8	76808.8	56652.1	19622.8
643200	474126	505091	447793	572577	397552	585056	528028	240386	458925	602799	746231	526928	702272	567834	676859	982938	504247	430677	558227	545727	837504	537074	547693	730132	347466	463577	570063	582899	596072	627993	301927	336724	499047	713350	692542	470344	69297.5	76669.6	56519.6	19554.2
644400	468743	501084	450332	583768	404588	598378	533418	249776	451190	602831	748698	535662	720989	569670	674112	984385	506999	423380	567341	554162	841991	539356	553889	732412	340650	480903	576343	583822	595362	634832	303691	331809	500365	700247	698350	469872	69162.5	76505.2	56386.4	19492
645600	463656	498330	453977	595334	412855	612196	537834	260655	444097	604755	752392	546536	740723	575650	672832	991652	514282	419481	577629	559704	843916	543852	563733	735344	333833	501258	583208	584566	593846	641680	307328	325644	502464	688303	701893	468931	69692	76207.6	56016.4	19498.8
646800	460001	495243	459208	609751	424224	627676	543045	271540	440015	611166	758992	557638	757376	579350	674372	1001260	524554	414448	589164	566081	845218	552766	576163	739784	329762	523560	593448	587460	592463	648574	312255	319535	506252	679329	708024	469356	69888	76302.4	56211.3	19466.4
648000	457416	493576	465574	626882	436764	644231	549260	283935	437244	621179	763150	568492	772533	585424	678771	1012420	538427	411459	604809	576989	850243	562049	590945	743547	325278	546810	605215	587353	593162	655057	320563	313371	512223	671475	713688	469855	69547.9	76095.2	55912.4	19572.4
649200	454411	493885	475763	647311	450801	662410	557354	297783	434897	629978	767557	580451	787548	596978	686205	1020710	555285	408924	620434	587322	852485	575478	610434	744417	320112	570707	618188	590069	595512	663166	332118	307604	518578	665042	719689	471525	69193.2	76555.6	55767.5	19710.4
650400	452965	494880	491044	671983	465964	685061	565619	314223	435326	643404	769900	593049	802214	606243	698520	1030900	576303	407534	638599	602346	858530	589990	628390	744271	317192	595240	633710	592008	599170	672118	345234	303342	529632	660792	722619	475255	69140	76161.2	56088.4	19820
651600	451604	498736	503961	694940	483946	710951	575750	329707	437602	658205	774290	607684	818181	621392	709514	1040590	602411	408044	656355	618800	860579	607994	647424	744402	314860	622676	650166	593286	604399	682348	361385	299932	545292	658571	722028	479781	68959.2	76743.3	56498.4	19687.2
652800	451733	503477	521682	721557	503666	738149	587357	347943	443064	675114	776903	622300	828391	639536	722893	1055150	634210	409950	675456	640420	870110	628871	667514	746342	312463	650603	669467	594968	608546	692876	380440	295966	561807	659695	723434	484739	69461.6	76659.2	56880	19603.6
654000	454723	508237	542926	749540	522960	763259	596352	370164	449070	695904	782424	638501	839285	659977	735420	1063020	670431	411438	699013	662506	874122	655680	688621	749187	310401	677689	689534	597920	617823	702216	403309	291322	580177	660395	723067	491448	69479.6	76544.4	57089.2	19684.6
655200	455220	514356	567607	778868	547018	791447	606920	392229	457712	717744	788104	653185	848546	682301	754412	1079070	710863	413866	721866	688099	876043	686757	711107	752854	308514	708836	710852	601128	629558	715456	430056	286501	602095	663907	721014	498807	69828	76734.4	57014	19844.4
656400	459849	521148	598036	807304	569447	819758	620943	411727	467340	744386	788520	670326	856722	711430	773809	1092090	751144	417910	746395	712753	880842	723177	732701	756316	307928	739166	733870	606343	641458	727964	458826	284490	627417	667007	720010	506442	70112.4	77118.8	56941.2	19999.2
657600	459973	533046	625592	838429	592164	847765	637791	436205	479634	771318	790272	686185	866912	744232	799873	1107030	797944	423554	774923	741483	886278	758412	758924	756891	306830	771694	757935	610867	654423	739074	488520	283498	656980	671152	717776	514417	70456.3	76771.6	56924.8	19882.5
658800	462508	540527	652586	871855	614597	876160	654076	464745	494202	798064	793531	706419	872542	779460	822816	1120560	848038	428563	803869	770666	893026	797835	779777	760126	307302	805053	782700	614317	671261	748826	518732	283142	688193	680055	713075	522160	70636.4	75925.4	56807.6	19890.8
660000	464438	550049	678295	905456	636990	905937	674395	491450	510268	830186	794066	724682	882140	819068	847756	1136870	900966	435130	833702	802385	900110	838174	802246	764367	308535	834894	807385	615913	689124	761687	551875	282999	726341	692740	709098	534393	70443.6	76029.6	57021.6	19868.8
661200	469027	563200	707926	936098	656837	934098	692751	523326	529616	860231	797969	745270	889696	862323	876698	1155270	955457	438616	864356	834390	910272	879028	821850	770542	309291	863862	834583	621576	709122	777050	584330	283541	765492	705490	705003	545802	70987.6	75604.6	57028	19681.6
662400	473958	575693	733784	969736	678630	956796	711965	556373	554098	894608	797708	765956	898148	908249	903778	1168810	1012180	446098	897546	868270	920222	921349	839623	774475	309488	895986	861234	624964	729283	791842	617748	284093	808332	720328	697803	557386	71066.4	75308.3	56526	19542
663600	478130	590519	759504	997649	698640	979030	732426	587873	581310	929242	799846	782786	906609	953611	932377	1180970	1067060	453502	931997	900726	927728	964818	858736	777875	310426	920994	888571	628730	752035	804762	649496	286610	851846	736393	693482	572766	71241.2	74932.4	56182.5	19813.6
664800	483878	608844	785512	1022220	715307	994456	753901	622940	611711	964448	801460	803374	913618	999095	965130	1195410	1124250	459941	968863	931073	936965	1007140	876081	782178	311956	949828	912521	634557	776515	816596	681162	290552	896172	752080	686974	587130	71808	74186.4	57426	19730.4
666000	489176	625982	811046	1046420	730280	1013800	776229	656860	651984	996983	803666	823052	922552	1046270	998127	1208820	1176820	467195	1001260	960416	944495	1050430	889826	785992	314680	982426	938834	640818	799954	830936	708010	295514	943527	769805	681834	602155	71716	73840	57429.2	19742.4
667200	496106	647004	837747	1067890	745800	1030990	797461	686430	686206	1029290	806733	844145	930680	1094150	1035110	1222100	1229630	477694	1036920	985235	949661	1090740	902089	789573	316516	1012530	962877	647221	827457	843438	730350	301502	989363	792185	676888	621057	71628.8	73006	57602.5	19442
668400	501964	666516	859199	1085290	758066	1044640	815778	709558	724213	1060530	808001	866376	940056	1139680	1074080	1229770	1279090	484519	1076210	1010020	958013	1130240	917357	794134	318373	1038530	987871	657146	851331	853536	748591	310253	1038940	814839	671731	639410	71498.3	72853.2	57221.6	19334.4
669600	508291	687898	879878	1098060	773283	1060130	835377	732822	760548	1087610	808118	887362	951323	1184670	1112160	1236760	1328860	493003	1112700	1032960	966584	1165490	932878	800150	321113	1063280	1010740	661618	873045	861468	762995	318286	1084570	838623	669245	661561	71581.2	72169.2	56451.7	19047.6
670800	512245	708211	902592	1110710	782652	1070770	852744	752691	799684	1115700	807871	907700	962438	1225740	1154180	1245250	1372020	500698	1147170	1049470	976128	1197480	952089	805728	323439	1079340	1033860	667289	893501	866040	773380	328154	1130410	862829	666188	684003	71749.6	71061.6	55753.2	19163.3
672000	513506	729553	919422	1117860	796123	1077970	869582	770704	843740	1143420	808194	923254	975030	1264750	1193490	1253050	1411450	508742	1183360	1067630	980090	1230030	967667	809903	328717	1094430	1053420	672915	913477	865175	779947	337344	1177210	885164	663263	702814	71707.5	70518.8	55521.2	19053.2
673200	517110	750582	933742	1125880	803694	1083550	884643	786406	887401	1180380	810750	937266	985999	1296140	1233670	1259230	1442220	517710	1213790	1078950	984424	1260210	982095	814482	332849	1103590	1071340	678173	928582	868734	783854	349902	1216890	910428	661691	719684	71638.4	69422.4	55281.6	19033.3
674400	521440	771697	948650	1130850	809671	1088070	900180	795540	930042	1194880	809850	952460	995887	1322190	1275930	1261570	1471550	525508	1239270	1086870	991087	1284570	993491	815424	337713	1111850	1087040	686666	944062	866995	783030	362794	1253740	937724	658948	735296	71711.2	68678	54859.6	18869.6
675600	525186	790795	962647	1131480	813471	1090890	915429	806989	969487	1204670	810551	963835	1007470	1342330	1316150	1264490	1489720	534600	1269150	1092110	994064	1304970	1007180	816687	342782	1117260	1105170	691196	957627	867899	775566	378110	1285770	968044	657660	753648	71316.4	68416.3	54849.2	18436
676800	527955	810048	972960	1128530	816391	1092040	924257	811469	1007370	1215940	812689	971018	1017540	1361000	1350050	1265750	1509100	545799	1292010	1092910	999148	1315190	1019560	821507	348921	1117060	1118270	695131	966880	867705	767891	393418	1311420	996893	656214	769124	70730.4	67098.8	54221.6	18339.2
678000	528314	826756	984915	1125540	815330	1090190	931287	812839	1045000	1229100	815871	976521	1023440	1368760	1381440	1261250	1520080	555323	1314220	1094100	1005320	1326690	1035250	823506	354587	1105840	1127000	698918	975682	861053	757504	407850	1333080	1025500	655480	783139	70923.2	66567.6	53843.2	18326
679200	531192	843401	993356	1119040	817055	1083100	935511	806184	1081570	1241760	815173	976998	1028940	1370430	1411630	1257500	1524420	564516	1331330	1094950	1008750	1334150	1047680	825712	359365	1093960	1133250	702991	977843	855693	746993	422554	1350620	1050810	655373	797248	71279.6	65913.6	54123.2	18354.2
680400	533855	860428	1001080	1111850	812588	1078390	939112	800163	1115830	1248300	815138	978058	1028490	1368560	1438360	1253770	1520040	574914	1341890	1097010	1008600	1340110	1061640	825552	365726	1079460	1137920	707171	978671	847387	737253	438199	1359570	1076480	653010	805468	71050.4	65632.5	55201.2	18282.8
681600	534867	875498	1007880	1099400	810259	1069960	939801	791128	1146290	1250720	814620	972197	1028090	1363620	1466970	1246500	1512740	586549	1348860	1091550	1011700	1337690	1071160	825902	373186	1059390	1143470	710834	976853	837882	725677	453103	1365220	1103980	651006	811978	70985.6	65175.6	55156.7	17983.6
682800	537579	887030	1016610	1088200	799696	1060680	937262	780136	1172520	1248880	814669	964605	1024360	1351130	1482540	1238060	1499330	596868	1349540	1082070	1008600	1330650	1080180	827157	380132	1035300	1143090	713556	971089	827302	711955	468140	1365960	1132470	647802	817124	70602.1	65260.8	55723.2	17540.8
684000	538931	897477	1018740	1073430	791197	1047520	929009	765925	1192120	1242990	812761	954234	1026090	1334450	1496790	1230680	1482560	608035	1344790	1072710	1007400	1324500	1087270	830849	388423	1012280	1145200	716998	963580	815437	698333	479962	1365510	1157590	648380	819260	70552	65011.2	55197.6	17555.2
685200	542303	906604	1020910	1057900	781242	1032930	920515	742027	1206060	1236080	811245	941969	1019080	1314980	1504020	1219750	1460390	619816	1337830	1065700	1005280	1310990	1095640	830793	396959	980556	1143170	719407	952060	801738	685787	490685	1357490	1178160	648752	821635	69841.7	64345.6	55089.2	17431.7
686400	542912	912061	1020050	1042450	770201	1017510	910400	718130	1220070	1229570	811383	926776	1012040	1293670	1506950	1211760	1431980	631407	1325750	1058440	1001990	1298950	1103990	829946	409764	951837	1138420	720030	940912	789370	674878	499570	1344290	1198030	645315	818391	69327.2	64406.8	54844.2	17314.8
687600	543659	914647	1017930	1025240	754814	1002150	899191	693537	1226800	1216210	812211	909356	1000250	1269010	1504270	1197300	1400890	644588	1310480	1046740	994422	1282540	1106340	830062	420271	921481	1132180	720372	931008	776514	661699	510224	1325070	1218320	642819	814968	69218.4	64291.2	54731.2	17146.8
688800	543757	914828	1014110	1008130	738100	986751	882942	637794	1232170	1201710	808965	888313	987789	1239200	1499400	1188470	1367900	658781	1293190	1037720	990169	1258980	1104840	827280	431264	891498	1124640	718881	917946	761827	648910	519202	1303770	1232040	639624	808681	68507.2	63967.6	55084.4	17155.4
690000	544588	914663	1007730	991248	720921	971324	867090	613065	1232690	1187660	806196	865698	968414	1201900	1490590	1179700	1332960	669607	1270340	1026680	985569	1237420	1099420	824769	442805	856585	1118530	716434	905980	748139	637222	527708	1276180	1246600	636382	801974	68197.1	63532.4	55094.8	17044
691200	548474	914297	998399	973059	702062	956596	848649	591016	1230320	1169280	806200	840350	951970	1163630	1476760	1170660	1298080	680821	1244310	1015790	982020	1215920	1098660	820687	453983	825142	1108510	713183	892519	738760	624650	534504	1249690	1256060	632959	794734	67648	63571.6	54952.8	16904.6
692400	552477	906936	985705	951526	682761	940783	830780	566502	1222830	1143300	804146	818009	935400	1124520	1461810	1157710	1258920	690118	1214500	1002670	975374	1192480	1093070	818811	465167	797998	1090980	710432	876060	725103	611039	539627	1224370	1261020	628510	783320	66815.2	63901.2	55317.2	16818.8
693600	555699	898318	972933	931032	663661	922282	809696	538134	1208200	1127470	800828	796312	918967	1085400	1442720	1150040	1221850	699808	1183000	990856	968192	1167380	1088900	813648	476588	764816	1076710	707152	864479	712330	599474	544722	1196000	1263810	623384	771030	65984.4	63724	56049.6	16623.2
694800	561153	891175	958469	911676	643822	906043	788936	519347	1194920	1102650	797839	771824	899961	1047060	1422490	1138660	1183320	707536	1147520	977181	960178	1140180	1083270	810868	487433	736191	1060060	701378	854688	701395	588295	546303	1166370	1262950	618578	758919	65647.6	64400.4	57238.8	16346.8
696000	564891	883543	945462	893956	621732	892372	769096	501259	1168790	1077020	795926	749772	879342	1006480	1400590	1127410	1145120	717031	1112840	963477	955556	1111630	1072320	805655	499306	705836	1043890	694480	844189	689026	576251	545419	1139140	1261870	613152	746443	64216	65063.6	58152.8	16394
697200	567144	875484	930903	874406	604536	878488	749559	482458	1144950	1051560	795194	725776	859738	967700	1373990	1115410	1110640	726889	1074430	950784	948598	1083300	1058530	800949	510059	679605	1026650	688103	832618	679368	564185	543374	1110720	1256200	607057	733604	63236	65276.8	58169.2	16006.7
698400	568520	864770	913426	854654	585248	862596	728086	460748	1118130	1026300	793252	702130	841291	935164	1347110	1105070	1074560	728932	1037850	934276	942438	1053260	1043990	797625	522210	655544	1008880	679074	822258	670190	553399	541451	1079010	1246330	600089	721420	61870.8	65781.2	58095.4	15980.8
699600	572143	853968	894873	836361	566941	848644	706818	438773	1093230	1004820	791303	682287	823917	901574	1317270	1096920	1039580	733136	999863	919368	934709	1023290	1032650	794032	531240	633918	988858	669942	812514	660109	542768	538133	1047550	1233890	595482	708035	59364.4	66003.2	58082.4	15728.8
700800	573855	841394	876873	817984	548357	833424	686591	424966	1064600	980506	791414	662031	809692	868813	1287160	1089230	1003020	732075	963034	905226	925172	997205	1018800	788117	539090	615222	969443	662632	801722	653007	532243	533542	1016620	1219760	591164	693959	59130.8	66792.1	58118.4	15475.2
702000	576808	829013	858585	799411	532381	818775	667288	408430	1034180	958802	791786	642321	794280	837976	1256990	1079150	967893	731613	927014	886656	915562	970373	1000060	785209	546021	593164	949795	653965	794640	645380	522514	528322	981071	1201560	587175	678112	58888.8	66912.8	58308	15482.1
703200	578538	813300	840595	785340	516149	807872	652374	394312	998516	932235	790109	624404	773618	809800	1224620	1070370	930649	728984	892721	869548	908714	942900	980050	782579	551458	573948	929195	646359	789400	641002	515477	521637	951145	1180360	582366	664322	57870	67459.2	58246	15391.6
704400	580289	798371	822987	771018	499010	796390	636486	381565	967898	910728	791168	608160	756360	784156	1195290	1062320	903278	728193	857523	853935	901734	918494	956395	780841	558301	558546	911582	637537	779171	637152	505220	513634	917142	1157820	580579	652028	57724.4	67885.4	58150.4	15205.6
705600	582461	784404	805754	756048	483351	786159	623470	365777	937043	886549	791286	591332	743330	759016	1163490	1056910	873957	727891	825238	838406	897817	891422	940768	781536	562826	544551	892930	631224	770900	634242	497184	507810	891160	1137000	577015	639709	57343.2	68086	57943.3	15021.6
706800	582664	772529	785583	742521	467910	777811	611542	353147	904302	866755	794029	579910	732956	736065	1132900	1048930	842816	724558	792982	820340	890965	867081	919438	782291	566913	532831	873305	623788	762268	630928	489772	496757	863146	1111550	576554	628012	56622.8	68043.6	57704.8	14992.4
708000	583085	756796	769432	729190	453086	767899	598370	343612	873468	849465	792339	567438	725959	714680	1102950	1041720	815273	713403	764897	807820	885434	844653	899681	782142	570017	524212	854186	617804	756183	626918	480310	486598	835887	1087680	577032	615514	56672.1	68293.2	57769.6	14871.2
709200	584071	741655	750896	716971	442866	760995	590425	335788	842360	830089	793561	557598	719332	693824	1075130	1037090	788958	703708	737864	792145	876658	820856	876079	781815	571017	512131	837257	611483	749605	623982	472353	477368	809924	1061930	576400	603509	56093.2	68682	57815.8	14950.8
710400	583269	727155	735947	707000	430207	755971	582142	329276	810718	809948	796229	549260	714933	676329	1046080	1033110	765373	693448	715080	775960	873769	799679	855200	782130	570792	503784	819526	606228	742306	623547	463950	467304	786923	1038810	576343	593088	55800.4	68901.2	58109.6	14800.4
711600	581382	714634	720614	697393	418410	752929	585053	324829	781599	793659	797915	541679	709551	661015	1018600	1029190	741898	683510	693181	761461	870907	780326	831600	784544	566798	499725	803155	601319	733519	624298	457058	456418	767423	1014900	579523	586120	55814.4	68944.8	58492.4	14687.6
712800	577842	699658	706190	690912	408506	751337	577398	320725	754156	777977	800898	536214	709830	645608	991526	1026760	722289	669140	674673	748629	869680	762172	813986	788043	562042	498460	786349	599320	723966	624373	449745	447452	748124	994043	587107	577659	55538	68926.4	59201.6	14580
714000	576401	685970	693403	684194	399114	751387	571410	319573	726956	762156	804496	531983	712555	632656	965006	1024870	702254	652420	656234	737094	864008	744592	797587	790478	555447	497421	773530	595750	716508	625135	442742	437603	730679	968608	591810	570212	55645.2	69145.6	59376.8	14519.2
715200	576330	672593	679588	678501	392126	750809	567690	317572	702175	749648	807363	531700	717179	620476	939696	1023540	684713	639372	641209	725410	863435	728787	782796	791639	549024	499835	760600	594099	710112	625993	437652	427583	714215	943953	596639	562199	55658.8	68466.8	59690.8	14585.8
716400	573669	659238	669048	671831	384256	754402	563150	318525	675756	738296	808941	529582	720752	610664	918554	1021090	667574	626261	628436	712864	861175	716748	769458	791746	543275	502579	748907	593390	703438	626755	432302	418564	698965	921125	600815	554538	56042.4	69130	60122.4	14703.6
717600	571356	647011	658090	670315	379297	758599	560292	318957	652270	726544	809544	526487	727339	601564	897177	1021100	653237	614806	618220	705576	859382	705256	757999	791175	537600	504347	736821	591172	697880	629544	428879	407815	688918	898518	605612	547536	56213.3	69005.6	60494.8	14579.6
718800	569508	636454	652828	666661	375701	767493	558924	323434	629584	715358	809876	525156	732957	594329	876029	1020700	642752	602033	610086	698857	856648	694004	748405	793344	530158	512360	726494	590858	690029	633080	425635	397753	676133	878758	610608	543611	56250.8	68885.2	60882.8	14567.5
720000	565965	625833	645394	665875	373435	775884	557909	326986	611475	703914	811820	526705	741650	588027	857754	1021720	631688	587995	603081	693488	856864	684988	737158	793223	521876	523564	719502	590111	683688	637510	422480	389356	664089	857899	615792	539814	55430	68464.4	61029.6	14542
721200	560358	613293	638929	666062	372214	787733	557777	331275	594564	696732	813592	528739	751750	583442	840391	1023730	622963	576387	597780	686843	855062	676645	729894	792959	516362	534176	710720	589793	677871	641253	423593	381327	654720	840380	619578	535685	55348.8	68104	60982.5	14679.2
722400	558814	603272	634902	668257	372713	799217	559186	336847	578918	687949	814704	532875	762675	580350	823894	1024870	615902	562119	594626	682931	854248	672638	727154	792346	507454	545347	704058	589982	674115	645306	423822	371078	648520	822251	623051	532545	54934.4	68552.8	60117.5	14594.4
723600	555729	593337	631132	672230	376196	811609	559609	346686	565150	683008	816426	536516	769296	579221	808052	1028880	610896	551980	595052	678397	850242	669124	725013	792014	498722	558317	699693	590250	669868	647964	425870	363296	643844	804538	626234	529233	54615	68434	60126.4	14739.6
724800	551952	583488	630411	679648	381896	825389	560157	357938	549317	679243	818466	540686	778329	580632	794661	1035330	608280	540809	594005	677245	848360	666938	725594	789640	490784	573447	695392	591806	666815	652920	432126	355884	642188	791698	628051	525903	54134.8	68100.4	59793.2	14697.2
726000	550323	576767	632092	686456	389707	841125	561614	367899	536821	674581	815982	545572	783277	582190	789060	1041570	608066	532151	595575	677883	846439	665707	729316	788574	483582	585855	693773	593871	666055	659583	438376	349170	640121	778604	631802	523355	53482	68281.2	59950.8	14546.8
727200	546552	567870	634496	694614	396302	856872	564811	379040	529544	675463	819081	550712	790386	585840	781330	1050750	611078	522568	598320	679284	846281	666010	734549	788002	476510	600308	695426	596428	665258	662714	449473	342709	640133	766873	632250	522078	53710	67577.2	59972.1	14652
728400	543939	559929	637386	702046	406823	870961	569255	391347	522423	677152	819985	556950	795236	590433	772690	1059070	616862	512859	604269	684744	846654	671001	740693	787326	470659	615935	696942	599412	663934	669261	460468	336417	641982	756206	633783	521992	53260.4	67248	59685	14641.6
729600	542564	553309	643905	710976	417156	885736	577514	404734	516154	679634	822353	565849	800427	596736	766658	1067100	625908	505074	609753	689936	846552	677410	748062	785828	465307	632446	697598	602134	665555	676403	473116	329665	644787	748872	634350	521669	53082	67137.2	59750.8	14605.2
730800	544240	546967	650775	720297	429544	901581	585490	421422	510738	685664	823890	571384	807540	605234	763264	1075080	636035	497998	616774	698020	843190	684789	759900	781135	456546	648433	702821	605456	666005	679291	490233	323810	651537	739964	633871	520405	52948	66852.4	60170	14753.3
732000	545703	541172	656506	729831	444230	916494	599899	439549	503933	691116	826625	578344	810850	617170	763075	1080740	650203	493718	624648	707489	841277	695929	772350	775057	451693	667786	709594	607146	665875	682854	509442	320061	660013	735520	630196	521892	52930.4	66975.6	60220.4	14880
733200	547760	536382	664186	743513	459455	931938	608585	459450	501833	697931	825799	586724	811119	631396	763407	1093920	670010	490576	634332	719145	839429	708200	783824	770388	445263	683394	717861	611456	669616	685331	533968	315387	669804	730196	627155	521771	53524	66803.2	60514.4	14632.8
734400	551007	535154	678857	755679	475108	949347	621460	477786	501688	704793	825134	593935	812626	647797	765208	1103670	691664	489313	644050	734578	838696	720302	792548	768522	440203	698470	731125	613709	675228	691314	560075	313409	686072	730348	623384	522177	53044.8	66324.6	60474	14570.4
735600	550911	533368	693636	768194	492120	965560	636121	495959	501135	717492	822602	601042	814691	668348	769135	1111870	717875	485250	654955	752168	836992	735425	805074	765637	434763	714372	741680	615748	681941	696616	589482	309725	702944	729542	621728	524052	52744	66385.2	60577.9	14550.8
736800	550161	533472	708105	780760	508772	981528	653948	515382	505728	729464	824023	609880	816507	690739	774730	1118420	748724	484083	670313	770386	835255	753660	816314	763249	431609	732224	754727	618537	690494	699550	618394	307659	724199	729875	618970	527951	52386.4	66057.6	59854.4	14463.6
738000	551022	533899	722467	794933	523847	997249	677386	533979	509597	745288	825134	619196	819613	711548	780566	1125720	781650	482002	683125	789966	837789	773878	827399	759771	428577	752460	765976	622902	702326	702862	650742	305273	746735	731807	616064	531302	52063.6	65482.5	59668	14528
739200	554230	534431	738887	808101	536790	1011920	700087	553646	516464	762009	824736	629370	823676	736550	788281	1133630	814707	481670	697664	807784	836710	795304	837934	760154	426730	772594	779253	626972	714993	706407	684123	303428	772812	735888	611965	535579	51539.2	65646.7	59831.2	14714.4
740400	556867	535032	755876	820240	553439	1029220	723489	575210	525843	778934	822171	638420	825401	761498	800484	1138110	854378	483955	716969	825982	832026	816484	851778	759562	423815	794270	794700	632687	729143	710564	717288	303914	802085	740075	606928	539674	51430.8	65342	60240.4	14385.6
741600	559714	538379	771782	835740	567394	1044900	747691	601046	535773	794673	820121	650660	830540	786213	810782	1143320	893853	487815	735766	846316	830860	844024	863867	758856	422805	816054	808766	636487	743053	714660	752816	304946	833928	747892	602924	545240	51059.2	64636.8	60204.8	14432.5
742800	560689	544206	791876	846410	578220	1059120	774720	621156	549898	815307	818025	662708	835404	814723	825654	1148510	933696	490292	755259	864999	828874	872154	878027	760439	420676	839367	825254	640488	756843	720489	788777	306771	866149	757190	600935	551942	50752.8	64391.2	60909.6	14330
744000	563524	547718	812056	856315	590923	1074560	803579	643564	568951	835996	817292	676573	839383	843510	835582	1152980	976264	493526	775040	886885	828918	900609	891179	764621	418929	861204	832281	643919	773400	724394	821054	308892	899788	765782	597847	560305	51103.6	63665.2	60894.8	14392.9
745200	567665	553636	829856	866799	600784	1085690	831417	660767	586830	856395	817334	689679	847255	872638	852977	1155130	1016110	497717	796271	904384	826232	931698	904305	765000	417622	884908	844876	649222	791238	728086	850568	311165	936806	776332	596171	571152	51372.8	62812.5	60250	14320
746400	570061	560928	845098	877975	615180	1094630	858584	682301	607628	877000	813048	705206	853754	902039	867996	1155650	1058210	503855	816922	922239	821712	959994	916966	766194	416212	908699	856904	654758	810701	729626	878430	316313	973183	787560	592973	579922	50967.6	62821.6	59472.5	14275.2
747600	572750	569282	861286	887338	622572	1102040	882352	698726	630757	899667	807992	722779	860560	930690	889090	1157100	1099700	509552	839491	937624	819481	989959	933645	768266	415425	934156	868616	660764	830044	731875	899262	322694	1011210	799643	590159	590778	51430	62689.2	58587.2	14130.4
748800	575258	578457	875880	895651	631504	1109110	906015	724717	657072	923068	805637	740909	867262	957304	911612	1158100	1140480	517049	863440	953245	816652	1015280	948539	769830	413703	959793	881800	667915	849172	733300	920041	326860	1047770	815033	587258	602012	51850.4	62265.8	58026.4	14128.8
750000	577277	586926	886099	905740	638422	1115720	929051	747799	688194	943932	804114	758042	875685	981465	933814	1158470	1181250	525725	887988	967790	814143	1040550	960624	771560	414668	980954	896399	674444	868372	736777	936413	334805	1082700	831350	587023	614166	51816	61855.6	57246.3	14050.4
751200	577377	595257	899851	911639	644951	1120260	944911	772811	719769	961704	801215	776793	884745	1002270	956990	1156960	1219680	532190	908407	977794	808900	1066360	973229	775338	413110	1001960	908013	682099	886665	736271	945152	343006	1120180	847181	585922	627568	52090	61613.2	56541.6	14099.2
752400	578908	606236	910316	916100	651039	1122300	958867	795400	752353	983106	800132	792779	896394	1022270	984678	1153340	1254520	540222	929110	987829	804020	1091960	986724	778858	414330	1017660	919354	687865	902967	737135	951232	353350	1152960	863446	584496	641002	51776	61216	56620.8	13869.6
753600	575992	616066	919286	921357	656132	1122920	971798	815200	785146	1002880	799010	809131	910923	1041780	1007910	1149180	1286110	549614	948734	994430	797318	1115270	997159	779758	413642	1031430	931070	692844	914662	737608	952407	361927	1186030	876890	585320	651803	51811.6	60616.7	56474	13958.4
754800	574534	628132	926551	922993	661039	1121590	979638	836144	820161	1024880	794518	825908	919058	1058130	1030410	1147270	1315330	560475	969170	997761	790506	1134200	1012580	781438	415714	1040980	940149	701946	928245	734750	949814	372278	1215930	892279	585144	663354	52067.9	60196	56250	13742
756000	573904	639027	934643	923974	661373	1119640	986205	854690	858054	1040200	793865	839440	928854	1072010	1057770	1143870	1339130	567350	987042	1000040	785626	1154580	1026410	782638	416614	1055980	949721	708448	939222	733635	942703	383455	1241040	908947	583796	673582	51943.2	59136.3	56228.4	13913.2
757200	570648	650280	941968	923356	664426	1116090	986486	865234	895960	1057830	791526	848954	937358	1078060	1082380	1136890	1361490	577326	1005970	1000200	780460	1165810	1043800	785302	419376	1060780	960324	715085	948202	732997	935459	396748	1261190	925872	583816	683742	51800	58806.3	56029.6	13700.4
758400	567130	661742	949612	922648	665736	1114740	988237	883608	929131	1068900	789436	860042	943954	1077110	1101320	1131750	1380470	585039	1025720	1000890	775820	1176090	1056250	785761	420730	1057560	969339	722717	953946	729718	921544	412095	1281750	939875	583880	693953	51852	58446	54934.8	13775
759600	563444	672118	955262	920701	664892	1107170	984466	888847	957319	1082490	785675	866971	949538	1072100	1123850	1125590	1396700	591712	1040670	1000640	771353	1185640	1068900	786982	423873	1055610	978880	730040	954501	727441	905695	425151	1297700	954036	585541	701257	51445.6	58033.8	55748	13542.8
760800	560210	680516	960032	916836	666751	1098010	976967	893227	985739	1096670	782186	870938	957708	1066440	1141720	1117930	1399450	601625	1050180	1002460	768817	1191670	1078900	787593	428186	1046590	985476	738449	950900	725552	888765	438332	1313260	964391	584518	706692	51637.6	57316.4	56784.8	13612.1
762000	555580	689493	965482	912390	663196	1090250	968583	895502	1013240	1106230	778039	874177	960065	1060070	1161500	1111380	1403950	610015	1058020	998639	767986	1193360	1094100	789077	432066	1033450	992686	742538	946748	724072	871505	450864	1323400	974117	584843	711489	51706	56957.6	56566.4	13523.8
763200	553084	698283	966589	909463	660881	1082220	956955	895146	1043120	1114050	776345	870453	962600	1051530	1180550	1104540	1403380	619244	1067600	995306	765891	1192340	1106820	788744	437252	1018290	1000260	748430	940894	720889	852244	464094	1329700	984728	585305	716856	51248.8	57047.6	56895.2	13556.4
764400	549370	705747	970153	905452	656403	1071890	947115	893128	1069080	1115590	771286	865545	961479	1038420	1196750	1097570	1400440	625949	1069180	991135	767176	1188540	1118720	789783	443853	1002520	1007160	754086	932768	716848	831022	477222	1332670	992570	586268	718171	51047.6	56838.3	57010	13718.4
765600	545718	711700	976808	902146	657955	1061560	931927	879606	1097000	1115800	765981	857310	960802	1024360	1210860	1087660	1392980	637646	1072830	986580	766125	1182080	1129440	789283	450344	982256	1009600	757421	924316	714644	810320	491251	1334640	1000480	587428	719812	43947.9	57018.4	56238.4	13322.8
766800	544945	716224	984624	895665	650861	1050100	913405	868480	1123520	1114420	763820	848518	961282	1012070	1222850	1077670	1385640	643426	1069760	978264	764314	1173920	1138290	788638	458571	960869	1013610	760448	913661	712005	791337	503196	1334210	1003740	586925	718916	43824.6	57209.6	55465.6	13160
768000	547075	720282	985973	888228	644936	1038350	893464	847735	1128340	1114030	761664	837291	960801	999878	1231960	1066690	1369600	655591	1065700	973438	763434	1164170	1144330	790176	466961	940156	1015430	762276	900268	708189	772330	513750	1329430	1008530	588688	716514	43635.6	57349.6	54194.4	13208.4
769200	546822	721032	985626	880156	637480	1028080	876056	828712	1130270	1109840	756742	824972	958239	981801	1241610	1057800	1349530	664426	1056510	966817	763079	1152880	1153250	790274	475673	921116	1016650	763591	883654	706344	759084	525731	1320880	1008310	589066	711828	43602	57472.8	53542	13112.5
770400	547896	722543	986623	874563	632222	1015980	855764	810623	1133960	1102320	751586	814612	953358	964219	1245760	1048320	1331160	670505	1042950	960700	762243	1139550	1159940	791771	486627	899563	1017930	761144	871005	704134	741036	536296	1312560	1009740	588790	706534	43520.4	57640.4	53367.6	13008
771600	549332	725252	989726	867465	625180	1004230	833138	788332	1137360	1092860	745064	799490	948013	946511	1247030	1037590	1307350	679495	1029500	952754	761667	1126440	1163400	792821	498417	879617	1018040	760577	857222	700806	724007	546491	1303450	1006970	590804	701620	43392	57316.3	52926.8	12757.6
772800	549685	723838	993187	860416	617768	994018	814632	759707	1139170	1083470	741976	786154	941020	928183	1245380	1026940	1283530	687373	1010800	944025	759503	1110080	1165500	794810	509713	856500	1016310	757573	845717	697891	706740	555797	1293070	1005300	592352	697169	43028	57203.3	53437.2	12573.6
774000	551512	723660	991228	850261	608128	983304	794340	732974	1130850	1076620	736088	770888	931685	914165	1242100	1015700	1259520	693546	989527	936073	759996	1094440	1165040	796306	522400	834552	1013990	753597	832742	695557	689421	561353	1278810	996990	593086	690178	42924	57485.8	53711.2	12588
775200	554382	720895	990677	838887	599189	968274	775513	709440	1121730	1065060	733043	754458	924043	895056	1236830	1006440	1231750	697852	965173	923472	756382	1080240	1163060	797900	537535	810157	1011390	749238	819933	692331	672640	568218	1262880	989591	594900	682560	42322.4	57484.4	53907.5	12302
776400	558956	719468	988652	829871	590980	956629	757499	682050	1103610	1053660	728124	739914	915951	877607	1229300	994805	1203240	701969	938157	915852	754423	1063620	1160770	798846	552327	787707	1007010	745216	807958	691072	657404	572761	1245230	980274	594981	673960	42319.6	57718.4	54376	12360.8
777600	563969	715178	988658	818041	580785	944603	736926	658640	1085140	1039750	724811	725173	906048	859944	1219980	983856	1178740	703428	907779	907855	754107	1045090	1154400	801710	567409	767023	1001980	741099	795285	688506	641787	575053	1228890	974252	597342	666915	41800	57626.4	54649.2	12214.8
778800	569500	710660	984350	805932	572786	933870	718320	636663	1068490	1027830	721389	708349	896308	842386	1209590	972370	1154980	705451	882298	898784	751137	1026790	1149660	805114	581868	746598	999397	735621	784569	686817	629337	576617	1209540	965889	598988	659028	41120.4	57604.8	54360.4	12043.6
780000	573321	704845	982520	794151	562314	921978	701474	610290	1051420	1011930	715703	695381	884342	823072	1193060	961997	1126860	707905	857292	891005	748711	1007470	1140710	808578	597032	727093	991350	729884	776401	688134	617276	580123	1187870	959575	602900	652138	40539.2	57330.4	55450	12014
781200	580657	700954	974763	782395	552096	910756	684233	588631	1030920	998176	711800	681155	875215	805940	1179780	948150	1098420	709202	833564	881825	747061	988360	1132260	811086	613521	706646	982456	724460	766092	687536	603734	578985	1165100	947819	605550	645152	40441.6	57702.4	55339.2	11953.6
782400	585255	694744	966050	770132	541917	900451	668569	563865	1005610	985494	708330	670249	867195	788468	1167210	934291	1071890	708482	807266	872205	747784	969351	1121590	813249	628878	687001	975373	719488	756555	685253	594193	579715	1142180	934518	608154	635755	39483.2	57316.4	55651.2	11949.6
783600	592831	688760	955208	759736	533118	888478	652136	545590	981813	968262	704478	657871	860370	774082	1152050	924274	1044820	708558	782952	864868	747704	953194	1109020	817534	643857	670203	965101	712756	747108	683793	584017	577030	1121480	926859	611866	628378	39270	57085.6	55615.6	11994.4
784800	600174	684087	945671	748544	525224	877945	639616	526582	957973	952910	702826	643642	852564	758454	1139070	914064	1017950	705696	757638	855208	747351	934731	1095850	819270	656066	657003	955663	707204	739264	684381	574405	574647	1099510	914030	613378	622313	38824.8	56854.4	55396.3	11590.4
786000	607788	676301	933198	738525	516583	868361	627806	509920	930210	934879	700622	632178	846500	744339	1122280	905966	992645	698393	735677	845272	746767	916102	1082780	822952	668988	642215	945950	701960	733942	687882	564016	573214	1077930	903388	616024	614132	38735.2	56951.3	55160.4	11711.2
787200	613912	670342	922036	729610	506387	858363	617494	494176	903946	918509	700156	622456	841315	727385	1102140	899585	974444	690809	714546	836091	746133	898387	1067350	826242	682858	632796	934204	697634	726119	687709	556614	569628	1057440	889340	619871	607681	38435	56793.6	55181.2	11419.2
788400	621164	663137	908354	719896	498597	850091	608657	480437	880172	903944	697918	614834	838218	714850	1084310	891064	951108	685951	693970	828204	747733	882258	1050480	830326	694702	621597	925324	690556	720382	689079	548040	563605	1034120	877898	623474	601429	38119.6	56755.8	54971.6	11435.6
789600	628405	657173	896028	712097	489967	840053	599014	466885	853481	890953	697540	607017	835968	703603	1064180	886853	930934	677280	675835	817463	747766	864898	1033840	831826	704609	612856	915656	687137	713628	689784	542645	557617	1015120	865119	624006	595713	38142.8	56618.4	54999.2	11520
790800	635976	650276	882728	704046	483922	832605	589410	456210	828926	873122	695523	600898	835916	690826	1047080	881504	910542	665833	657482	809284	746754	850863	1015080	834969	711069	605785	903128	681418	707963	691738	537882	550450	995173	852142	627066	590317	37692.8	56780.4	55140.8	11543.6
792000	643050	643746	869456	696506	477593	827634	581809	448732	802327	860102	692005	593616	836624	675070	1028560	876974	893113	654769	640874	801341	749307	835674	1000010	837223	720805	597859	894701	676104	702634	692884	533398	541920	975852	838738	628849	584840	37348.4	56564.8	55508.4	11403.8
793200	648901	638959	858501	690079	472474	822719	575285	442079	777991	843790	691257	586360	835786	663718	1007240	871546	870978	645742	623997	793606	751981	823752	982556	842813	728985	595181	883652	669998	696096	695123	528207	531070	956589	826502	629788	581308	37144.4	56388.8	55854.8	11364.8
794400	654923	633539	846848	684613	467726	817507	571103	435354	755382	831198	688245	581860	832714	653358	988251	867234	854981	636050	608968	786702	751423	810694	965022	845857	730309	589021	873847	668068	692173	697509	523775	522332	938587	812120	632698	576692	37002.8	56044	56099.2	11148.4
795600	661165	626272	835425	677353	464575	811880	565916	430708	733637	819041	687306	578713	834325	643629	971048	862977	837032	623639	595965	778923	753772	801037	952801	847561	728192	588255	863821	665118	687776	701106	522393	511406	921282	796525	633665	573342	36720.4	56072.4	56267.9	11216
796800	666499	621281	823135	674314	460140	807180	559797	426345	711458	808780	683538	576192	837126	633442	953066	858499	820894	611654	585717	772566	756198	789491	938242	852198	726664	589069	855144	662235	682472	704606	522145	501081	903120	782385	631830	567446	36705.6	56068	56374.2	11242.4
798000	671099	615122	813866	670938	457974	804962	555514	426950	691203	796562	682778	577580	843833	626358	939867	852368	805965	600840	576792	766198	760117	780421	926518	852263	723263	588286	847694	661490	677437	708332	523360	489185	885867	768190	630596	564298	36554.6	55681.2	56978	11221.6
799200	676571	610443	806621	668022	458086	801218	553563	429160	673937	785924	681748	577322	843287	620229	923417	845935	792498	590711	570282	762978	764417	771488	916528	854732	716657	589402	840180	661196	669878	711982	525452	479487	871230	755892	630068	562334	36561.2	55297.9	57392	11252.4
800400	681748	604664	799072	664042	456932	799119	550746	433755	658158	776185	680471	572122	844350	613058	908216	837749	779508	580178	564631	759199	767612	764323	907106	858798	711140	592924	832827	657388	665635	714346	528250	467095	858481	744046	630018	558871	36205	54900.4	57416.4	11096.7
801600	685681	600658	792327	662264	456113	796892	549741	436130	643018	767689	678905	569926	845716	608608	894293	829091	765506	568660	559670	757396	769856	761610	903276	860610	702426	596117	823360	655574	662720	716870	534098	456880	845590	730399	630900	557849	36186.4	54919.2	58005.6	11170.4
802800	690194	596374	786874	659197	457878	794176	548875	441938	627028	760397	676850	569760	845739	604988	884265	823100	756102	556700	557242	756375	771302	758363	899786	860833	696098	601110	814631	656028	658032	720302	540384	446900	830451	716951	628956	555379	35738.8	54764.4	58276	11348.8
804000	698201	592730	782540	660085	460012	792173	548822	447253	612005	751823	675318	568352	849548	602951	873319	817673	746413	548083	557201	756633	772476	754833	897030	860425	688846	607325	807166	657159	654866	724404	549905	437708	819269	704376	627290	552632	35872.8	54660.8	58318.8	11249.6
805200	704417	589364	776896	658194	462916	792549	549041	458226	599058	745425	673595	567807	849546	602380	862643	813375	743990	539158	557004	757556	775908	754124	895477	859181	679010	610998	800225	655395	651050	726530	560393	428228	806982	691586	625902	552250	35543.6	53980.8	58248	11244
806400	707610	586436	776316	660724	466503	792795	553284	469635	587813	739780	669998	569048	848245	601761	854163	808694	740560	530682	556921	759178	777545	751421	896325	858910	667564	613624	794716	655181	647214	728618	572882	418425	800483	681327	623713	551323	35706.8	54276.3	57880.8	11156.8
807600	712999	582177	775928	662813	471554	794492	555189	478448	579431	734576	667944	570076	848968	601546	844557	806616	731738	521879	559906	764305	779039	752128	901196	860953	656918	616521	791722	654465	645818	730778	586365	409531	792134	671090	622743	550133	35974.8	53962.4	57681.2	11111.7
808800	717079	579124	776169	665602	475614	794415	561658	486194	572887	732159	666117	573241	848252	605450	835850	798263	729023	513765	561570	769425	779040	752207	909868	858671	651002	621447	786424	653932	645410	731536	600419	401141	786177	660978	619190	548159	36385	53281.6	58157.2	11100.8
810000	722830	578411	775942	667548	482468	793522	565244	500740	571722	729671	665262	575421	847317	609698	829450	792736	728669	504558	565635	776142	779356	752039	916120	855528	643804	629087	783411	654523	645502	733418	619360	392699	781193	651669	616242	546869	36473.8	53303.2	58124.4	11181.6
811200	725933	577593	780376	670644	489186	796062	572958	515670	564481	728280	662570	576008	845821	616024	825010	792395	732095	499168	571744	782828	776589	755181	923554	852090	637508	634368	777445	653568	645498	736162	639151	387038	778921	643516	612306	546670	36690	52546.8	58381.2	11264.6
812400	728932	578044	784926	675178	496998	797019	579733	530252	558879	728763	660870	577171	843060	622291	819190	790317	739992	494258	580918	790672	777324	760283	930696	853080	626183	643127	775688	654363	645009	739257	660015	380596	780997	634040	607155	545112	36739.6	52318	58220.4	11112
813600	733675	578500	790053	679749	502137	799910	591787	544786	554411	728681	659329	580832	840828	631089	816908	787760	748731	490755	588136	801117	774209	766180	939220	848590	614307	645787	772424	653891	644685	739143	684610	375516	782695	627408	604058	548053	36409.2	51807.6	58190	11145.6
814800	735367	577723	792758	684753	507306	802322	604029	554682	552536	729759	655160	581712	838373	638078	811288	783210	760287	487782	593280	814324	772086	771775	947051	847514	605293	654939	771909	654070	644997	740662	709447	369353	786924	621571	599965	547386	35676	51604.8	57953.6	11136.7
816000	737833	577530	796835	690719	514618	804891	613399	561216	552215	733685	654692	584397	836863	649660	807397	778674	771615	484489	598124	826383	769057	780788	953544	841779	596668	663432	774026	655813	646052	744776	735065	364336	795697	614188	597302	548005	35516	51676.8	57966	11168.8
817200	741338	579100	802027	692957	523368	806874	626494	570391	553422	738493	652422	588352	832885	662240	806414	775021	785096	483032	605316	841126	763425	790371	959554	835010	589652	672386	773278	655923	650965	742848	760449	359223	805732	610234	591900	549436	35305.2	51373.2	57595.6	11214.8
818400	746480	581639	808406	696466	531915	810646	640939	583356	557748	742418	648748	593929	834854	677022	805525	770515	802328	481287	614997	852816	759295	801214	963861	828158	581945	684713	773586	658208	652700	742378	785991	355367	817279	605732	587396	553084	35186	51435.8	57334.4	11400.8
819600	750314	584734	815302	701051	538253	813348	656979	596428	560401	746298	645936	598828	834397	690244	807444	764697	825637	481709	622990	867210	753868	809740	972043	824464	573648	696817	774016	658976	656398	741800	813640	353288	830477	605241	582542	555718	34722.5	51085.6	56733.2	11354.2
820800	754713	587660	824166	705333	543508	817154	676500	609577	566451	751872	647655	606403	832697	704033	809444	757607	846460	481342	632441	879696	748069	821690	977690	820900	566575	710932	774364	662550	660754	739008	840465	350305	846943	604793	577380	562055	34360.8	50541.2	56166.8	11100.8
822000	754582	590363	831138	707515	548679	818876	697536	621450	572689	759299	643969	612227	834069	720057	813255	750703	870725	481776	642960	892483	741778	832908	984883	816135	559430	727706	775598	663249	667436	739076	864579	347932	864527	603958	574058	567718	34162.4	49826.4	55184.4	11140
823200	755456	593935	839967	711511	555684	821016	717716	631795	581633	768747	642888	621433	836021	734286	818630	744106	893266	482895	653633	904380	737050	847486	992908	813819	553230	744105	775767	664939	675611	737762	886770	347710	884285	604180	569972	573890	33540.8	49416.4	54821.6	11283.3
824400	754514	595839	846582	714791	561562	821344	735367	644635	592397	777424	640531	631845	838046	748995	826862	737598	919167	486455	664726	916476	731666	864131	999460	810561	549480	760126	777439	665152	682923	735198	905375	348008	904469	602824	565854	581356	33026.8	48802.8	54950	11108.8
825600	753768	600658	850944	718833	568489	821327	752942	657950	604244	787930	637179	641620	842104	762173	835372	730795	944326	490637	678209	925373	724150	880266	1007420	807588	544004	775330	778928	668657	691720	732113	922118	348756	927310	602305	561558	588304	33026	48428.8	54518.8	11224.8
826800	754253	603830	855385	722110	572786	822752	768172	672260	619425	797456	634040	652475	848518	776503	846705	723276	971012	495210	691115	936099	721469	896458	1017300	804195	540034	795594	780200	672276	698566	728218	931792	349464	948350	605704	557792	597444	33053.6	48647.9	54273.2	11239.6
828000	750668	607667	864213	723246	579830	821386	784564	691904	637184	808245	630650	662832	852099	787714	859898	716612	1003240	501304	705963	947189	716990	913693	1025540	801164	533593	811373	781002	674501	705990	727335	937896	353033	967341	607437	554310	609017	32721.2	47937.5	53991.6	11243.6
829200	746581	611703	869296	725106	583271	823044	800202	713038	659391	819306	626668	675529	855850	798530	866487	707634	1032980	508057	720451	953257	713122	932141	1034430	799371	527822	828215	782421	677546	710561	723642	940425	356186	991210	611995	550740	619222	32644.4	47886.4	53567.2	11261.7
830400	740898	614792	875604	725988	591008	820630	814166	735370	681587	825163	625126	687448	861632	809092	878519	700106	1058630	513688	733818	960834	708785	951118	1043970	795698	523318	841201	784024	679977	716968	718948	938819	360047	1013300	616404	547934	629928	32193.2	47858	53047.2	11264.4
831600	736594	621177	878730	727765	597457	818936	825685	750538	707177	837084	620452	699181	867764	816814	889512	690798	1081980	523449	750474	967186	705583	969111	1052620	792963	519014	853866	784520	683528	723272	715377	935223	365397	1030900	619802	548064	641526	32355.6	47501.2	53269.2	11297.9
832800	733411	625118	885798	728098	601811	815391	840115	774434	733216	849333	617973	711875	873203	827797	901795	684932	1107190	533812	765942	968620	702020	985063	1061270	788543	515166	865867	785881	687520	730514	711778	927354	371171	1050250	623494	544653	651660	32127.5	47766	53065.2	11354.2
834000	726023	630890	891998	728913	606939	812510	848979	801838	759839	859954	613753	725017	880481	834698	916271	674847	1130050	543897	784485	972143	697652	1000520	1070360	785131	510731	874340	787141	693085	734220	707424	918424	377687	1068810	628103	542478	660168	32203.6	47610.8	52962.5	11338
835200	720541	636130	899267	731634	608618	808838	851990	822224	791618	873226	608682	732954	884747	836711	926436	667871	1150970	554816	802379	974145	690656	1013330	1077220	787483	509468	882807	791099	696704	736578	704867	903540	386036	1085770	632711	540580	669697	31963.6	47226.4	53402.1	11244.8
836400	713263	641127	906591	731498	611428	803863	853515	844673	823690	882618	605835	743674	887069	839363	938493	662109	1169240	563676	816004	974508	688097	1024600	1086850	786392	507361	887753	791302	701247	737463	705522	885454	393469	1102410	638680	537627	678541	31416.8	47301.6	53141.7	11196.4
837600	706538	644669	912048	731749	612747	799198	852984	863879	855978	892525	601265	752263	892940	839434	947606	655290	1183860	571954	830370	975232	684081	1034330	1103540	789036	506054	891415	794548	708233	739050	700890	870235	401560	1117400	643165	534941	685514	30912.8	47081.2	53300	11002.8
838800	699278	647812	917504	731646	617559	790838	851979	882500	886549	900784	598420	763002	900553	839936	957255	647485	1197990	580298	839442	974870	680848	1042050	1114820	791930	505113	894208	797565	714129	739763	696693	851314	412190	1129180	647882	531625	692389	30302.4	46649.2	52887.1	11043.6
840000	692448	652062	921473	729974	617748	782278	849355	896574	913572	911962	593706	767540	907060	839226	966741	639187	1207130	587372	848342	971576	673599	1044440	1122960	789910	505864	893729	800404	719029	739324	694928	831463	422322	1140630	651244	529286	696249	29737.6	46969.2	52633.6	11166
841200	685245	655524	927025	729123	621239	776081	842768	914172	938296	915439	590301	772338	912674	837258	976050	632148	1218080	595841	855663	969297	672138	1043760	1130840	793392	506571	891365	802364	726314	735707	692690	813569	432206	1149000	658022	526885	700546	29491.7	46937.6	52668.8	10903.2
842400	680036	659635	934524	730600	623279	769643	832750	927801	963208	919394	585421	774545	916313	833865	984702	623991	1227180	604678	863371	966625	668526	1042890	1139500	792055	507031	889824	805075	730004	731221	691766	794420	444291	1155140	663149	525578	703643	29295.6	46736.4	52520	10946.8
843600	672989	660320	940343	729103	621282	764174	824934	932730	984510	921920	581886	776275	919314	828762	994417	615999	1229280	612647	864090	961298	665101	1042170	1146980	795247	508463	890172	807497	735564	726496	692693	774602	454848	1162950	667884	522868	709458	29458.4	46599.6	52301.6	10891.2
844800	665466	661656	944263	727530	622230	757794	810713	937366	1006490	926351	577936	773605	919654	824080	1001170	607056	1233920	617054	866167	957318	660789	1039530	1150900	799495	511197	885374	812307	740527	719789	690746	757237	466944	1168360	675342	521115	712656	29640.8	46425.2	52148.4	10890.4
846000	659103	661697	944933	725038	621290	749808	796485	937287	1025350	928418	574422	772705	921265	819350	1006500	599924	1229620	626985	865291	952472	657097	1035910	1157320	801599	517342	879579	816481	745083	713143	692839	740643	477868	1172760	681112	519744	715766	29965.8	46668.4	52329.2	10883.2
847200	651925	661264	946432	721959	620533	742190	784988	935227	1045710	929754	571002	767955	920448	813218	1015260	591725	1225320	634563	866427	945070	652452	1031720	1165890	805915	523315	870610	822421	751514	707089	691809	723340	487761	1174320	686413	521069	716408	30428	46612.1	51866.8	10952
848400	646644	660793	948175	718914	619970	734156	773157	925556	1059180	929634	565397	764499	921418	809515	1019510	584003	1218830	637190	866412	937453	648624	1023970	1172320	807014	530103	864834	825816	756409	699372	696309	707486	499254	1175130	690205	520188	716782	30883.8	46718.8	52128.8	10794.8
849600	642248	662350	951315	714432	617086	727643	760703	917671	1069490	924856	563452	760699	920584	804499	1025160	577629	1213890	642331	864984	931626	646582	1017040	1176900	810106	537388	854213	829088	761837	694080	697617	693317	508166	1179090	694604	519881	717828	31428.3	47418.8	52076.8	10833.6
850800	635940	662764	953550	711933	615826	719214	746902	904855	1076500	923379	559240	753443	919701	797374	1028980	570643	1206720	647994	862056	926942	643913	1008210	1179580	814726	547560	843817	833841	765914	686568	701567	680318	517572	1177870	699843	519841	720360	31437.6	47023.2	52311.6	10801.3
852000	631384	660999	954789	708540	609856	714682	734599	885300	1080480	920371	553266	746245	916219	789772	1029420	562427	1201330	653926	858443	921410	641729	1000930	1182170	817824	557424	831426	835990	769137	678659	703196	666483	525634	1177240	704869	520615	721827	31538.8	47374	52772.1	10468.8
853200	625781	657892	957493	704326	605368	706864	725544	866447	1080900	914602	550168	740073	913197	780708	1028560	553266	1187630	655377	852983	914000	639078	993035	1186040	822783	567748	815308	839622	771838	672301	705767	653253	532866	1175830	708318	520242	721903	32032.8	47695.2	52692.8	10632.4
854400	622410	655342	955563	701680	601032	700324	717222	843572	1078270	910249	545725	730380	911314	773929	1027080	544843	1177920	660861	847676	905658	633044	983924	1185090	826648	579970	801542	840435	774016	667652	710486	641071	539090	1171100	711167	518340	721480	31966.4	47609.2	52292	10517.2
855600	619045	654847	956295	696326	597671	694604	705730	822986	1072520	905578	542539	722805	906882	763890	1024030	536287	1167510	663462	840081	896342	631549	975267	1181730	832060	594712	791468	840028	775484	661736	715356	628992	544728	1171790	713396	520486	718811	32370.4	47938.4	52606.7	10463.2
856800	616148	652762	955401	692569	595118	688719	693269	802339	1064530	898052	539330	716560	905218	755631	1024130	527949	1157340	668856	832985	887640	629292	966063	1178120	839478	608121	786356	842730	776266	656593	721035	618854	550799	1169770	716832	520943	719822	32186	48231.6	52390	10521.2
858000	612698	651205	958357	686747	591825	684720	682423	778865	1054630	889556	537553	706267	901835	745346	1020430	519564	1148240	669713	823451	880537	627166	955255	1174600	845782	623485	769426	843377	776906	649624	723992	608152	556831	1159680	718277	521072	721526	31742.8	48153.2	51457.2	10392.5
859200	612832	647606	959411	680752	586233	680022	672460	757815	1044070	883442	532735	696712	900906	737588	1016790	511022	1133470	673110	814202	873421	624253	944460	1167020	852741	638841	757024	843330	773653	644266	729042	598225	560509	1149530	720263	524294	721845	31513.6	48088.3	51592.8	10470.4
860400	614827	644319	958566	673540	583275	673831	662368	733901	1031640	874129	529589	688219	898377	730240	1012340	502517	1118560	674409	804091	863750	621756	936634	1165840	859157	655997	743254	843529	772866	640233	731757	587245	563105	1136680	719209	525335	720980	30865.2	48188.8	51715.6	10418.3
861600	615830	639343	960194	666128	578132	670243	652068	710364	1015660	868224	526223	680510	896934	721738	1005570	493907	1103410	676741	791339	855515	620594	928236	1162470	867884	675007	735126	844126	769373	634647	735201	579514	566014	1125750	721516	525958	719006	30267.2	48002.8	52307.9	10454.8
862800	618468	634922	960006	658471	575145	663190	640230	688813	1000510	862012	523950	674939	892947	714051	1003570	486300	1089390	676961	776859	845634	618112	917474	1154700	875321	692441	723967	843850	768586	628817	738319	569452	567509	1111320	719528	527399	717085	29784	47649.6	53068	10261.7
864000	619653	631810	960882	652413	570283	658846	630286	669730	986677	852550	519616	667302	889906	706817	997613	478451	1078290	673947	763203	836797	616940	904300	1146980	882679	710301	710427	841465	764956	625538	741977	561572	567306	1096420	719632	528687	713106	29333.3	47540.8	52994	10146.4
865200	622560	627999	957918	644562	566574	654436	621172	651603	969668	845970	516914	657840	889326	698938	988685	470977	1070090	670512	748276	828505	615446	895736	1141000	889349	729714	697226	842145	760670	619785	747270	554786	564688	1086390	719609	528668	710848	28886.4	47480.8	52759.6	9959.2
866400	622767	625150	956863	636417	560778	652262	611125	631673	956024	837793	513740	650241	889555	688107	980357	462055	1057360	666086	733598	821526	614263	882983	1132230	897833	744141	684832	838931	754191	615213	751212	549807	562228	1075140	720183	530658	710596	28430	47260	52884.4	9981.2
867600	626008	621116	951386	627563	553970	647797	603590	614744	939993	830842	511678	644626	886517	684104	973032	452564	1043250	658764	720614	812263	614139	868772	1126440	904260	758820	674602	835733	749168	611505	753008	543697	558466	1062330	719095	531189	709105	28206	47720.4	52898	9896.67
868800	632004	614992	945610	622217	549411	643922	600149	597560	923883	822886	508776	638278	885596	678368	961272	445211	1027880	652160	705331	803236	611844	857688	1120680	914090	778006	665256	832998	745095	607742	756045	538309	555944	1046720	717039	532583	704956	28148.4	47842.4	52592.1	10008
870000	635345	612691	940414	614832	544190	640132	591684	582836	902700	815540	508397	634332	885944	669009	951945	437142	1017550	644968	696095	794454	609483	845264	1112900	916261	791140	654932	829340	740629	603830	759694	534898	550978	1030520	714270	532783	702044	28043.2	48479.2	52617.9	9964.4
871200	641964	609706	938181	608246	539036	635700	587564	572119	882436	807836	505642	628272	885381	664946	943498	429778	1008650	638269	687582	786430	607317	830566	1105590	920948	805123	646694	825608	738595	600665	759772	532325	545538	1015120	711762	533468	698572	28386.7	48717.6	52246	9974.4
872400	648364	607197	933314	601098	534797	631905	581242	563362	868387	799279	503304	621878	883814	656398	933466	421675	999693	630106	677332	779745	605221	818166	1099380	926818	817410	641268	819797	732929	593769	765138	530881	538808	1005280	710281	533574	695508	28636.8	48675.6	52212	9785.42
873600	654156	600299	927365	595122	531418	629911	577298	552044	854462	793618	502374	616300	883336	648853	923345	413683	985333	622098	666090	773072	606008	805408	1094950	933526	829588	637934	815564	729040	591031	767934	530824	533440	991871	707639	534255	693036	28670.4	48151.6	52072.9	9784.8
874800	661270	596904	923737	588293	526588	624869	573094	542928	837332	789381	500139	613730	879643	640395	912133	405501	972358	615416	658586	766258	605258	792749	1091580	936497	838222	631535	807861	724674	590126	769257	530666	526569	975210	704504	534449	689276	28659.2	47558.4	52025	9828.8
876000	669393	593347	918175	584472	523049	620365	569619	534916	821293	782960	499433	609986	879956	632926	898582	399914	960609	605680	651358	759222	602979	782485	1087710	940519	843319	625038	801153	719283	587576	771980	532446	517793	962198	700857	534619	685110	28896.8	47341.3	52502.8	9737.2
877200	678754	590959	912289	578414	522614	616164	563874	530678	805978	774413	497913	607714	880418	626520	890155	394228	953126	596578	647060	753068	601010	770918	1082880	944906	847527	619640	794104	715363	585767	775652	535927	512004	950354	700724	535216	679704	28842.8	47216.8	52451.6	9780.8
878400	685482	588062	907322	573488	521059	614318	562709	528355	791184	766214	495976	602810	876284	619720	879300	387273	944716	583543	640052	747224	599723	762176	1079500	946302	848855	616430	787207	712199	583158	778876	540684	505324	935083	697438	534784	675564	28776.8	46422.4	50852.4	9825.42
879600	692930	585482	903426	569361	519725	612642	559585	527239	779796	761056	494739	601843	872168	615671	866407	381812	937296	574368	634197	742731	599185	755887	1075670	948804	849030	615088	781658	705723	580373	780456	545180	496803	926086	693542	534709	670792	29143.6	45940.8	50223.6	9638.33
880800	699471	582476	896426	563690	518118	609756	555744	526170	767073	753026	493701	599564	869616	612062	853860	376492	927102	563128	629214	738944	599357	749094	1074800	948702	849407	611885	778011	699302	578334	782660	551500	488880	912862	688862	534132	664716	28993.3	45806.8	50508.8	9651.6
882000	706682	579717	888797	560856	518492	606742	554092	526283	754227	748829	494063	599228	864664	608913	839810	370722	918885	555258	624945	734914	598770	745374	1075270	948580	846465	608829	773834	695083	576329	785128	561059	480103	900356	685501	534776	659643	29141.2	45896	50044.8	9654.17
883200	715556	577494	883376	554577	518779	603733	552316	528879	742968	742381	492772	596850	858368	603944	828459	365666	914440	546988	622252	731668	596912	739934	1075590	946998	844295	613906	769456	689111	573377	787643	572330	473646	887489	679896	534314	652815	29029.2	45973.6	50060	9740.4
884400	725897	576514	876493	552431	521638	601258	552229	531193	734480	734869	491068	593373	853873	603534	817133	361372	909033	537875	620530	727727	593643	735806	1073170	944672	838031	617379	764973	686356	570990	791558	584812	464988	876032	676081	534404	649150	29173.3	45740.8	50151.2	9548.75
885600	735022	576939	871217	548808	522866	599075	551831	534961	723970	730688	490464	589647	845870	601438	804472	356762	908205	530864	618945	724476	592600	732605	1072830	942170	828668	618374	762600	680688	568274	790667	597336	458767	864978	671488	533926	641909	29146	46146	50269.2	9543.6
886800	744089	576694	870112	544147	524791	596789	551929	539643	715534	725387	489102	584502	840954	599720	796247	351518	907129	520922	617288	722598	589678	731532	1073340	940731	823484	617140	760105	675310	565863	793261	613644	451366	856070	667909	532818	638057	29000	45874	50275.4	9405.6
888000	754837	575699	867478	542537	526183	596107	554179	540276	707850	721160	488898	579380	832761	596981	783932	347332	905944	514342	617208	720755	586881	732350	1071070	937430	816009	617867	757447	670200	564710	794022	631345	443042	848362	663093	533053	632754	28729.2	45495.6	50296.4	9360.8
889200	760043	576278	862212	539759	529665	595528	556207	544560	701447	716318	488106	574335	828389	596160	771399	343406	905782	509273	617474	719526	581430	734970	1069520	931357	807150	619592	754084	664193	565002	795949	648915	433726	841458	658941	532968	627807	29068.4	45652.4	50414.8	9322.4
890400	765963	577375	857870	537740	531993	594065	558438	544698	697842	714566	487852	569899	823095	596982	759803	339084	906384	503762	620138	719960	579648	736857	1068900	928262	797504	623782	752305	661280	564507	799134	668005	426871	835981	653996	532470	622077	28830.4	45571.3	49976	9441.6
891600	773980	577517	855530	534246	536933	592593	562012	547666	691755	713070	486596	567025	814750	598108	749034	335573	907625	498621	622645	719406	575936	741916	1064130	920806	788579	630843	752012	658552	563045	798605	686349	418847	830704	649130	529710	614418	28905.6	45423.6	50335.4	9451.2
892800	779944	578955	854471	532025	540907	592279	564759	552693	688939	710695	483846	564780	808695	599057	737526	332461	914258	491598	624191	718687	571674	745812	1058020	912865	779250	632404	750920	655517	561247	800436	705786	412246	826762	645594	528571	610618	28674.6	45264	50299.2	9452
894000	784181	583148	853714	530509	543912	592708	569253	554322	687062	709876	484432	563443	806153	603864	728183	329956	923568	488538	626408	717951	568793	749945	1056170	907110	768254	637232	749425	651334	558894	799599	727601	407278	823836	641238	526688	607174	28478.8	44478.8	50278.8	9548
895200	789985	584958	853606	529336	547871	594244	576606	558063	685710	711446	483164	562099	799799	607213	720980	326868	933555	482941	631489	717024	563985	754640	1052530	899724	755945	642340	749970	646803	557310	803153	747627	400169	825560	636638	524823	602450	28499.2	43735.2	49914	9440
896400	790544	585222	852841	527471	553602	593425	583804	561997	685600	709302	483244	562687	795238	609661	714183	323346	945698	478604	635502	717387	560251	760438	1048850	893059	744496	649672	749995	642192	555716	806665	766269	394661	826431	634704	523155	597358	28594.6	43454	49257.2	9382.8
897600	795145	586520	852562	523567	559725	593289	591279	564204	687304	710674	481132	564634	792322	614193	705964	319476	953711	476431	639942	716432	554997	767034	1046080	885833	731816	658314	748164	637057	556896	809378	783802	389525	828440	630262	519999	594863	28417.2	43104	48888	9327.92
898800	793891	586473	854331	520196	562737	592162	600888	570420	689476	712356	480028	566642	788601	621728	698724	316738	965756	474699	646966	717873	549111	776260	1043250	876889	721058	665165	748189	635818	556618	810908	799631	384952	833114	628389	517523	591313	28533.2	42946.4	48626.7	9414.4
900000	793174	588823	856336	519346	566514	590653	609948	576433	692239	713423	480084	569016	784093	629817	693486	315290	980920	473728	653727	716214	543655	785468	1037860	868744	711593	675325	748161	632084	556855	815982	812088	382221	837951	626899	514452	588896	28660.4	42491.2	48814	9376.4
901200	793516	588895	858313	516776	570695	589538	618486	588434	696161	713211	478448	573043	785064	638108	687093	312121	997390	473555	660549	714431	537046	787312	1036930	860199	700799	682519	747408	627977	557747	820026	823448	378488	844079	626295	512599	587334	28759.2	42329.6	48439.6	9442
902400	793686	592721	860105	514548	575103	588474	627997	595367	700762	715271	476511	577635	782968	646913	681877	310278	1015110	474956	667540	712868	532059	797456	1037170	854091	690832	693217	747120	625581	557706	822460	830698	376411	851494	623014	510886	585946	28578.8	42224	48384.4	9496.8
903600	791235	594429	863330	510284	578713	587028	638079	600370	707378	717613	474339	581634	782052	655074	677465	307594	1031080	477549	677687	711188	527242	806775	1034160	848820	679248	704704	745306	621552	559661	825915	834678	373944	861200	622739	508376	586211	28879.6	42126.8	48187.6	9386.8
904800	786658	596912	865288	507405	581683	584217	647311	611279	716939	719985	474262	588112	782218	662375	671395	304553	1047160	480005	685433	709088	520976	816834	1032020	842850	670838	719500	744048	617970	563343	828476	837526	372634	869814	621845	505546	586699	28594	42372.5	48550.8	9364
906000	782813	599030	868563	501846	585207	578633	661304	618755	726043	725206	472476	595194	780913	672610	667640	302247	1062650	482372	693659	706374	514520	826118	1033050	836250	662447	733286	741658	615196	568571	833148	835652	372032	880475	621301	504366	586607	28872.9	42462.8	48772	9325.6
907200	780148	600254	871564	498802	588330	577174	669228	632965	737882	726779	471803	600476	782072	680288	662138	300050	1080880	484585	704024	702108	507555	832224	1033120	828090	652625	745434	738792	614139	572875	837455	831962	371998	890412	620813	500582	587256	28988.8	42543.6	48583.2	9346.8
908400	772664	602264	873845	496235	591729	573898	676273	645454	750461	729341	468706	608542	783430	688376	658994	299145	1102070	488067	713206	696549	500124	844878	1034950	821269	643330	755393	735554	613363	575106	840122	826322	374022	902665	620458	497001	588139	28894	42363.6	48396	9391.2
909600	768522	603500	878316	494072	594672	572298	684300	661131	763796	731514	466534	615327	786810	692699	656180	297940	1120630	492308	721968	692502	493073	850955	1036100	814672	636382	767908	733984	612794	578755	844038	816233	373618	912760	623136	494413	591234	28905.6	42368	47813.6	9412.4
910800	761685	602982	881729	489446	596300	570113	692872	673094	779522	735068	465148	624548	787202	698308	655642	295876	1135910	497586	732258	687075	485852	860084	1039190	808670	629290	778090	732377	613426	579965	848155	805013	375415	923674	623722	490921	595125	28876.8	42505.6	47220	9249.17
912000	753756	602072	883711	487123	598294	567806	701336	687702	795690	740107	464145	632361	788878	702830	652610	294958	1149510	502087	742125	682535	480240	869605	1041880	802963	620105	791427	727826	612298	582281	847304	790704	378584	933773	625090	490884	596845	28763.2	42569.6	47119.2	9195.83
913200	746192	601426	884088	483242	601687	563384	710744	701720	814443	746906	461116	640406	790751	707533	650943	292962	1161920	507693	751410	677838	472621	876142	1047300	798018	615716	799631	724497	611009	584132	848151	777478	382343	941864	626378	488211	596950	28759.2	42401.6	47137.1	9429.2
914400	738762	602652	887351	480742	602690	560767	715025	715516	834378	750929	458753	647687	795523	711719	649455	291495	1172950	513520	759306	671121	466116	883879	1048600	791230	609466	806195	721729	612973	586318	851439	764132	386792	952963	628376	484381	598330	28418	42376.7	47016.8	9300.4
915600	731079	602750	889025	478792	605239	558296	718265	729880	852161	752108	456186	655698	798876	714766	649298	290444	1185200	520046	767742	665153	460892	886046	1048390	785200	605278	817038	716674	613973	587796	852562	750289	391882	961485	632020	482440	598688	28332	42456.7	47279.6	9290.8
916800	723648	601933	889467	475376	607570	555656	721098	743070	871934	755748	455855	660690	799407	713767	649505	289939	1199400	525786	774687	660206	454256	890562	1051820	776455	600519	821998	715761	614845	588322	853364	737409	398257	967933	634900	480240	599813	28397.6	42116	47210.8	9304.8
918000	714394	601060	890089	473423	610354	552367	721672	754350	887538	757427	452880	673542	802844	714901	646945	288888	1209920	532893	781126	653999	446956	892687	1051160	770789	595872	829966	712974	616788	590010	856949	724490	403541	979906	637877	477075	600989	28577.2	41646.3	47170.8	9149.2
919200	704074	598118	891014	470017	611083	546754	721498	762160	906501	760392	449630	683052	806523	714104	648179	288752	1211030	538839	785308	649513	440092	895074	1056790	766332	594137	832219	709925	617319	589230	857388	712414	410574	981499	638841	475241	601579	28488.4	41115.6	47326	9158.75
920400	695053	596404	891664	464870	609880	543174	719977	772283	925074	764201	447444	688034	809308	714089	646360	288393	1215410	542024	791099	641556	433145	893537	1059130	762747	593283	832848	708250	622300	588341	858789	700656	416114	985878	640282	472680	600049	28591.6	41172.5	47253.2	9169.6
921600	686717	593734	891570	463090	610808	538399	718092	782909	945576	762996	446136	690940	812028	714669	645569	288184	1217480	546427	795162	635192	425915	888798	1060190	755414	592363	836085	704312	624317	587488	861023	687648	423156	988222	641162	469823	599902	28681.6	42492.4	47097.2	9184.4
922800	678395	589816	893373	460183	610331	535124	714861	784409	958915	763063	443763	693988	813578	711900	645254	287809	1227550	551762	800956	629183	417935	886339	1062570	749851	592190	835535	705126	626633	586533	864198	676660	430757	992050	642348	468458	599437	28395.2	42944.4	46784.8	9094.4
924000	668075	587475	896528	456772	612182	532044	711991	792489	970626	763302	442335	696109	814542	708179	644258	286583	1229210	557608	804340	624277	411141	884670	1066850	745625	593533	834541	702233	627061	585187	867623	665940	438941	997424	645220	466210	599554	28596.8	43405.4	46775.2	9016.4
925200	659126	584515	897690	450713	613677	528178	707274	791194	981429	763143	440652	700689	816103	702861	641798	286058	1226390	560538	804782	618464	404085	882455	1068580	741657	594135	834431	700568	629170	583632	869791	656383	445598	999318	646400	463640	598924	28230	44257.2	46596.8	9038
926400	649413	581106	899691	446107	612652	524106	702866	796955	989756	762805	439081	700181	817491	699774	639767	286157	1220880	563733	803660	610209	395771	880192	1072630	738409	597433	831695	699591	630534	582743	870860	647800	452926	1000680	647186	461965	597601	28176.8	44662	46347.2	8992.92
927600	641558	576031	898630	442413	612983	519799	697613	792566	997772	762037	437285	697982	818702	696076	637333	285206	1215100	569007	806404	602904	389181	879044	1073600	733326	602848	826899	699813	631782	582686	870740	641692	460262	998000	646066	459217	595583	28365.6	44678.8	46330.8	8918.33
928800	633084	571846	900240	437976	630893	514846	691670	787208	1000650	758175	435574	697502	819172	691024	633957	284166	1212880	572624	807786	595520	382347	875566	1073490	728699	608151	821243	697505	635330	579896	874283	634726	467056	996522	649396	457702	593112	28526	44945.6	46371.6	8928.75
930000	626087	569922	901929	433293	633856	510821	684496	787273	1005060	754732	433764	696862	819225	685686	627701	284028	1209280	573733	806579	590232	374785	874753	1075660	726668	615788	816835	697189	636875	578203	878206	625690	473620	996209	652300	456138	592320	28472.8	44731.6	46304.8	8722.92
931200	620671	565002	902548	427937	632566	506740	688861	783778	1004830	753115	431776	694582	816882	680615	623856	282687	1209170	577087	808250	584934	368438	871007	1075840	724909	624315	806924	696240	639492	574803	883043	619735	479586	993630	652401	454373	591931	28386	44870.8	46290.4	8733.2
932400	613606	561491	902139	422788	632614	501934	684304	773795	1003220	749533	429215	691844	818751	675632	619204	282638	1199610	581347	805199	577292	361589	868492	1074840	723210	634247	801734	696826	641895	573190	883025	611858	487136	993842	651209	453815	590958	28202	45074.2	45934.4	8773.2
933600	607882	556858	902026	418031	628661	492842	680821	767817	1000020	749148	427844	689868	819223	669976	613153	281966	1188080	586203	803620	572246	355013	864291	1076800	722590	643686	794480	696894	644392	572082	885297	608009	493141	991016	650472	452732	588583	28110.8	45346	46262.8	8917.08
934800	602846	554515	902431	413312	626744	485228	670274	760761	995144	745537	426382	688403	820842	666596	608128	279352	1175230	586560	801269	564471	347863	861026	1074730	721401	654963	784869	696402	645544	570881	887969	600570	498360	988578	651090	451019	585260	27788.8	46048	46607.1	8826.4
936000	598070	550124	902186	406900	622724	478656	662908	749636	992192	740344	424202	686963	821222	661474	601683	279829	1163210	590597	797915	558244	341313	855251	1076400	721329	667297	776452	695847	647690	569925	889833	596271	502195	983809	650275	450614	583994	27712.5	46328.8	46604.4	8845.83
937200	597469	545820	899225	401473	620600	474660	658434	743838	985429	735287	421622	682357	820970	656046	597965	278896	1159210	594214	795913	551823	334911	852688	1071430	721540	679353	766569	694657	648237	567829	893409	589874	504360	979010	650499	449809	581599	27469.2	45849.2	46115.2	8730.4
938400	594094	543418	900592	396244	619507	470594	655582	729868	978144	731642	419782	679282	822883	651095	592164	277217	1149170	596173	793384	546054	328252	849228	1068840	722792	691756	757490	694772	647344	566436	895666	585546	508062	975531	648623	449970	581804	27458.8	45764.4	46045.4	8605.2
939600	592560	538380	903510	390491	616541	465873	647509	720552	970452	728528	418066	677874	822576	646863	584382	275806	1137730	601840	787674	540822	322710	844208	1067950	726884	707706	748016	693809	646769	564374	897953	582395	513289	971796	646276	451102	580065	27298	45782.9	46469.6	8472.08
940800	592179	534829	901486	383661	612575	461862	642000	712058	960718	726020	416495	675403	822152	643831	578579	274270	1123320	602502	782476	535388	316066	840010	1067220	730254	723125	737976	692441	645586	563336	899270	579444	515694	967118	644710	449769	579115	27368.8	45258.4	46676.4	8441.2
942000	591455	532763	901380	378034	606979	457675	638088	697556	953816	723328	415066	674332	826299	637383	572110	273317	1112300	606880	777523	529500	310470	835284	1073940	731873	740052	727613	693450	646356	563188	900714	575037	517028	962285	644345	449866	577486	27362.8	45034	47978.3	8338.4
943200	592998	529988	902587	370742	602333	453959	632957	686138	944956	716087	413594	670210	829499	632714	565954	271745	1100510	606585	773565	524836	304142	828233	1065590	734941	757278	717295	693323	647863	562726	903644	574469	520539	956844	642279	448034	574472	27480	44683.3	48187.2	8344.4
944400	594369	526508	902202	364844	640914	438722	661378	861085	933732	721386	395799	733267	858194	664194	541813	246141	1158020	699780	871038	506774	287252	823441	1133540	742898	844474	824539	716527	683147	615282	947302	622125	567602	1064410	701494	432939	574316	27924.4	48058.8	48784.8	8504.4
945600	634036	539945	862273	326783	728271	439524	696053	798566	937884	750314	364282	759988	851687	682981	552998	237144	1185220	671045	894527	482867	282810	800112	1088580	739998	796645	819385	690928	664796	576941	913207	597944	528800	1018760	684350	419492	570639	27707.5	47985.6	47403.2	8421.6
946800	623591	523117	818895	316931	698708	415874	668145	744214	900828	713885	361247	727163	812835	639552	525092	237714	1130320	620210	856661	462818	277025	765336	1028430	717492	785091	791954	666630	639061	544718	877366	577731	500388	969362	658562	411935	557838	26412.8	43864	44100.8	8083.6
948000	600682	509952	781627	305009	660759	397550	641957	687544	870260	679259	359037	694072	773978	594119	502683	236882	1076620	588302	806705	439974	267611	732056	983983	681280	766953	755281	643189	607780	522269	841045	558842	466928	922036	627811	401494	537718	24922.8	39767.5	40502.4	7815.2
949200	574909	493990	749563	293319	625552	379728	616952	637529	836074	644879	354423	661183	744661	555235	480324	233223	1023640	560484	763538	417128	258662	709061	945979	646875	747635	716860	622158	581910	504752	807325	540025	434880	874074	603534	390772	515892	23903.2	37675.4	37561.2	7741.6
950400	548743	479248	717039	281305	595985	362370	586865	598409	803138	620098	349355	632850	723548	525106	459741	229496	976802	534542	730297	395151	249523	690982	912026	620005	729930	679937	604233	559293	492361	783078	521956	411918	830280	581793	380619	497467	22906	36347.5	35021.6	7635.6
951600	526987	464107	690345	269685	551384	342439	558000	546836	765779	579826	342387	606544	711452	499704	438689	227190	906096	533812	680684	370285	240328	680967	920657	613283	753550	663757	578686	533867	466960	765672	530915	404412	761908	541292	384554	516894	22383.6	35548.4	36679.6	7990.4
952800	505764	446346	719769	271971	515232	347881	571460	588730	824676	588927	356463	605260	697173	480776	434988	227904	920447	575515	618973	392042	238408	727752	1003160	621773	815568	684225	605992	552298	459776	792260	545262	434018	786391	565025	394414	520166	22865.6	35849.2	38587.2	7990
954000	510232	442594	762035	266983	518575	363144	601800	564440	830010	611864	357614	627955	736164	486107	435238	220615	918675	624274	638900	397437	226727	754241	1036070	627954	868114	659723	617731	561172	484019	808142	555796	493259	814761	576753	399979	522477	23585.4	36325.2	39820.8	8308.8
955200	524636	438763	770189	253662	558115	369283	645108	612394	838471	619234	360340	672510	788008	526953	426866	214906	932240	636700	698329	398455	219381	771475	1075410	651273	955022	708584	633009	581800	523839	840421	598854	582444	869936	597711	404621	537788	24135.2	37935.2	40724.8	8909.2
956400	562943	440329	793373	243552	602644	379358	700248	676604	866526	631906	362814	691858	849535	575279	419260	211872	955993	691378	738515	405372	214221	795600	1142530	685145	1056460	752870	654574	614924	563136	875532	660682	676367	927937	622079	410764	558916	24186.4	39227.2	41698.4	9432.5
957600	614655	443495	825836	236708	618286	390853	722874	722698	905903	650554	365304	728300	902784	622984	415872	209659	980887	739018	767937	418511	212147	824255	1220780	718627	1139780	781252	678489	646566	601844	914985	714300	716803	979161	641856	420630	577822	23792.8	39625.6	41995.2	9777.2
958800	669322	450611	864817	230857	650182	402044	755051	718228	942527	665680	368266	753076	946335	650829	418000	209351	996713	752147	790850	432521	208992	854343	1284270	748845	1187520	796467	702548	672290	636427	954061	754320	715196	1010600	658362	430242	592758	23480	40144.8	42054	9701.2
960000	711872	458222	902493	225913	665874	409106	764874	699087	966523	680012	371452	766996	990981	669038	421007	209384	1005560	744008	795932	443313	207111	879664	1325790	776275	1204840	806892	719912	687230	648711	987260	774039	696790	1029160	672935	437581	600106	22730.8	41012.4	42150	9694.4
961200	739907	464729	933877	221885	674560	414901	758788	683127	980994	687486	374632	776370	1019870	672816	423862	209114	1012920	727983	797218	453970	207360	895813	1344370	794584	1202750	813788	735402	694140	651067	1002010	779390	675104	1038720	683167	441670	604558	22254.8	41771.2	41600	9814.4
962400	762578	468817	960313	219964	675908	420488	748086	676964	982801	692769	377603	774334	1031630	668066	425082	208676	1010530	709266	797065	461720	206266	904962	1354330	806349	1184390	811992	744554	697261	648685	1012450	774004	655620	1037410	688820	447393	607484	21792	41872.4	41503.2	9592.8
963600	777885	470597	974276	216183	675058	423116	738449	678956	979336	695056	379489	765660	1030550	656219	425412	209204	1001210	689076	791223	470255	206260	906725	1354010	815825	1165890	792470	748645	694106	644268	1020360	770862	632083	1033450	689418	448474	604534	20947.6	41829.2	41080.8	9617.92
964800	786071	469501	980796	212114	669908	423899	727678	668265	966796	695679	380581	753375	1027200	645208	423778	208675	990131	671026	782398	478740	204939	909643	1346510	821331	1142070	770604	751980	689724	641329	1020090	769208	607669	1025450	687307	449128	598342	20625.2	41569.6	40831.2	9486.25
966000	788841	469052	982670	208148	661507	423426	715034	652475	953506	694786	381748	740303	1020830	636581	421044	207101	973720	653728	772107	484718	203373	907094	1336470	824000	1120670	753233	753816	681494	636890	1013960	774163	583234	1014390	682260	450766	590920	20397.2	41208	41028.8	9318.75
967200	790646	467388	980571	203802	654084	423190	702230	640552	933066	692079	381242	727583	1007620	629558	417444	207300	958465	633729	764599	487179	201248	896475	1321940	823216	1097240	743187	752103	675708	631521	1012400	780458	560352	1000390	675145	447910	581050	20394	41104	41025.8	9177.2
968400	795828	463932	975543	200828	647900	421414	691140	631932	910692	685348	380552	712634	992583	624241	414588	206990	941892	617513	757032	491104	199358	886082	1300410	817317	1079930	732371	747906	668238	624609	1008180	784200	539095	986452	668120	445842	571886	20384	40664.2	41403.2	9143.2
969600	798213	462724	969360	197254	643762	419377	680926	625851	890375	679494	380084	700230	975362	615566	411411	206386	932072	600274	748718	492736	197124	875707	1280800	814658	1063470	718021	744498	659523	616093	1007580	791832	521986	972675	662378	443815	564949	20215.2	40133.8	41378.8	9014
970800	797949	460305	960890	193710	636939	418351	673075	622517	873666	674473	379857	689805	952676	608232	407360	205020	918821	586183	740519	495150	195732	868706	1262840	809166	1046640	700437	741618	651389	609230	998745	797243	506972	961873	656440	442229	558189	20228.8	40218	41232.1	8992.4
972000	797088	456842	952826	190226	631838	416299	666912	619240	857637	670617	379221	678094	929292	600730	402036	204435	903103	572838	730592	497049	193046	860581	1248770	803315	1029310	689523	736612	645737	602863	989440	799196	493197	950940	649676	440905	551493	20152.8	39821.2	41515.2	8795.2
973200	798980	451917	939414	186870	628343	413926	660298	618963	845346	665978	377687	669651	908198	596259	396466	203032	893410	559812	720895	497617	190491	852164	1231880	798003	1015680	684142	732786	639963	596474	983074	800494	480490	941795	641274	438795	544163	20172.9	39618.4	41368	8880.4
974400	803150	448490	933002	183786	622215	412557	655862	621998	831153	662512	376353	660497	890190	592625	392880	202530	883758	550214	712981	497888	188084	844458	1215660	787478	1001140	679932	729027	632730	589208	977916	805025	468232	932372	634080	436696	537776	20279.2	39218.4	41239.2	8867.08
975600	804595	445756	924557	180225	616712	409937	650334	622180	819125	656632	375346	651065	872774	587795	388655	201837	877014	540296	705259	498522	185501	836146	1201130	779826	986212	674756	722695	625480	582940	969878	806460	456843	924918	628955	434910	532231	20344.4	38863.2	41093.3	8774.8
976800	802704	442212	914745	177227	610377	408323	645091	623884	810129	653352	373442	642310	856913	583855	382592	201045	870871	528333	697386	497868	182692	832849	1185770	772204	971687	670940	718506	616753	574804	961728	806319	448305	918754	623304	431869	526915	20392.8	38277.6	41028	8692.92
978000	800812	437946	904673	174145	605283	407909	638379	624569	800746	647851	371512	634624	842528	580060	378253	200113	862637	520264	689308	497955	180665	828910	1165700	766872	952721	669396	713012	609213	569174	948078	804631	437596	914263	618491	430213	522116	20510	38147.2	40677.1	8623.2
979200	796857	435132	892492	170496	598251	404001	633536	621546	792551	643785	370045	627343	829868	577963	371548	199382	852985	511457	682280	496145	178064	822105	1150310	758491	937231	668607	706392	601946	562975	936506	801850	427449	909616	612683	427829	517504	20950.8	38322.4	40076.4	8476
980400	795095	430845	882842	166842	593053	399562	628205	624121	784027	642460	367627	620411	819365	576348	367998	199350	845620	502098	676679	495172	175503	820814	1133230	750066	920625	668771	700513	597392	558774	923489	798231	418952	906543	609312	426669	512172	21027.2	38335.6	39568.8	8434.4
981600	790079	427148	871876	164055	587110	395933	625482	626996	777930	636683	366307	615014	808264	572819	363150	198672	840591	493648	671905	490355	172420	816412	1117260	737448	903138	670182	694361	592032	552859	913175	791298	411581	903124	605779	423898	508532	21102	38456.3	39062.4	8312.8
982800	784676	424769	860992	160084	581688	393915	623338	625146	772559	630901	363922	608965	799111	570695	358748	197807	839434	485320	666946	488850	169878	809519	1101990	726803	887284	670268	686572	586242	546974	901572	784737	404806	902532	601326	423192	504700	21327.2	38452.4	38370.8	8212
984000	778069	420637	848510	156643	575686	391742	621029	627561	770490	628258	362495	605941	789189	568455	353869	197236	836039	479674	664536	485955	167457	806231	1086750	716632	869865	671172	680448	581672	542534	888340	775441	396560	902032	598314	421699	502525	21577.6	38000.4	38043.2	8087.6
985200	773844	416544	834006	153031	571341	389788	620510	628181	770416	624100	360411	601867	779772	565916	349273	197080	828932	471818	660985	483473	163986	800830	1073730	709447	851309	674740	673768	576171	540539	876032	766631	392009	901310	596589	418874	498661	21464.4	37692	37790.8	8032
986400	766604	413178	820297	149070	564542	384968	620589	628405	769105	621886	358554	601280	772978	563444	344422	196504	822252	466269	657721	479141	162212	798692	1056990	701307	835423	678434	668226	570963	536731	863742	754419	386596	898875	591338	417398	496213	21568	37388.8	37415.6	8017.5
987600	758058	409206	808899	145980	560310	381046	621126	630264	768914	618282	356895	598130	766322	562437	340597	195711	817221	460920	655264	474141	159352	793336	1044600	692421	822329	682602	661140	569103	533062	852189	744059	382592	897426	588702	415479	492432	21440.4	37256.8	37073.6	7932.8
988800	748310	406424	798058	142338	557268	376330	618528	631746	768762	612360	355091	596119	761852	562949	337613	195927	813526	457041	655619	471134	157200	786226	1034060	682837	805548	684556	654455	566620	531130	840964	733280	378529	895740	586493	412362	488750	21672	37204.4	36597.2	7877.08
990000	741231	403474	786339	139275	553415	373118	618112	632458	772162	608750	353502	595452	755202	560442	335039	196241	811263	453519	652074	466826	153676	780012	1020980	672999	789958	686038	646605	566017	528205	831316	721976	375330	896859	583341	410037	485626	21470.4	37273.3	36373.2	7741.2
991200	733963	400765	774773	136134	550967	369604	620345	636497	774817	604482	351284	595646	747836	558274	331324	194452	806943	451043	652772	463137	151727	775734	1009290	665390	775295	687999	640372	564006	527366	822093	711325	374811	895077	582129	407793	483226	21422.8	37386	36233.2	7635
992400	722943	396633	761002	132491	547523	366941	621275	636132	777488	599701	349681	595216	742315	554792	328207	194520	802240	447861	651928	458791	148978	772113	996153	657473	765315	692537	632959	562735	523660	809783	698853	373594	893051	579353	406505	481390	21423.3	37350.8	35813.2	7728.4
993600	713047	392767	749270	129194	544913	361634	620521	636886	778618	597782	348267	596097	738550	553331	325131	193880	794890	447351	650270	454450	146588	767979	985255	650932	752158	696066	627562	561501	522668	800890	685318	371463	890687	576152	403774	478150	21282.9	37191.2	35704.8	7634.8
994800	702925	389127	734670	125905	543008	357236	619912	637695	779345	594372	346538	598344	734791	550300	321243	193583	788536	447790	649370	450962	143903	761848	977202	642668	741612	698707	622198	560860	520234	791494	672858	372004	888169	574687	402406	475622	21122.1	37040.4	35474	7536.4
996000	692690	386340	722566	123398	540534	351532	620007	639245	779467	589129	345298	599127	731284	548941	320056	193714	786362	447767	651252	446283	141512	757667	966662	635094	731396	701913	617378	561632	518894	781787	661210	372819	882730	573394	400792	474371	21005.2	37028.8	35217.1	7501.6
997200	682454	383447	708782	120461	539694	348562	619537	639416	779698	585317	343068	601084	729818	546830	318660	192997	784874	447051	653379	441982	138923	750735	957808	629717	719877	701855	612920	564153	516690	775452	653676	373462	879981	570806	399168	471396	21021.6	36853.8	34712	7461.2
998400	671130	379552	699624	117936	537819	346019	619673	640982	780443	580353	341297	602132	725032	544810	317336	192488	780998	448982	657288	438728	136583	744608	951417	623314	711363	705202	606332	565209	513663	769188	645393	375400	873911	571166	397890	470450	20723.2	36811.2	34745.8	7310
999600	659346	376471	689309	115157	536123	342471	620350	640941	782104	576712	340478	604813	722248	543389	315396	192448	773898	448993	656699	435604	134234	739998	942867	617372	702898	705747	601624	566628	512898	761821	635791	377162	868613	570074	395489	468632	20684.6	36290.4	34751.6	7310
1000800	650024	373207	677297	111999	534149	338083	619858	643410	782870	573784	340087	606518	718843	542968	313778	192092	765850	449354	657129	431895	131883	734429	937090	612142	694644	706055	595861	569817	511092	753854	628088	380209	862437	568347	395308	468292	20262.9	36136.8	34440.8	7274.8
1002000	639369	370422	666980	109482	532796	333519	618468	646286	782815	574187	339164	608804	718842	543230	313509	191796	760521	448959	660217	426664	129705	726894	929524	605786	688834	706915	590619	573369	509435	746409	620826	380247	856642	566164	393228	466519	20308.8	35809.2	34656.4	7296.8
1003200	628674	368339	653652	106502	531862	330402	617906	643888	784604	566673	337926	607633	718561	542479	312111	192150	756684	450613	661826	423877	126976	720533	921553	601622	682433	703579	587120	578068	507862	739467	613851	382103	851592	565251	391552	465814	20216.4	36104.6	34496.8	7213.6
1004400	618554	365495	643746	104873	533152	327713	617778	643728	784228	560134	336296	610525	717485	542607	311891	191772	754998	451980	664383	420419	125232	714324	913190	598159	676073	703168	584504	582004	506420	733794	609602	380459	845428	565418	389919	465423	20059.6	35969.6	34216	7170.83
1005600	607853	362457	633965	102327	531812	325673	618827	643827	781222	554507	335721	613073	716297	541507	311178	192085	750033	452737	666861	417667	123142	706165	906844	597129	672770	700539	578547	583092	505204	727482	603809	383873	840534	564556	388771	465960	20048	35590.4	34257.2	7104.58
1006800	598596	360024	623793	99508.8	532306	322284	618000	643556	781252	550704	335828	615198	717125	543638	310250	191650	743266	454661	668460	414228	121125	701761	903292	593927	669676	700255	575102	586842	505868	722115	597549	387827	833437	564578	386943	465996	19894	35416	33981.6	7011.2
1008000	591133	356715	614247	97652.8	530740	318064	618208	645968	777629	548220	336408	617742	720455	545614	309953	191778	738139	456558	670197	412080	118813	693869	897422	591818	668394	698714	572783	590676	507528	716126	593996	393534	828838	564390	385395	465813	19838.8	35291.2	33995.2	6964.8
1009200	583460	354536	607249	95327.6	529644	315362	617097	645200	770390	540600	335221	619532	723650	546385	309280	192714	736153	459981	672294	407777	116679	685460	892164	590034	668993	694539	570370	594193	506737	710916	590872	409370	824212	564041	383144	464379	20095	35148.8	33576.8	6993.6
1010400	576658	353710	600126	93350	529016	312616	615560	644494	767266	535376	335923	620885	724195	547043	309620	193734	734686	461882	675380	406213	114582	679087	886068	588126	666820	690131	568807	597042	506175	709814	588232	412897	817395	564699	382752	464188	19832.5	34963.2	33693.6	7011.25
1011600	567788	351665	593434	91437.9	529904	310688	616995	644430	764449	530331	336348	622326	726085	547731	309416	194471	730720	464398	679019	404818	112888	673687	880063	587656	668451	685871	564432	599289	505680	707517	585757	415576	812317	564055	381736	465052	19760.8	34938.8	33391.2	6956.67
1012800	559495	348667	584876	89402.8	530343	308729	618859	645641	760366	524680	336308	626004	729190	550271	307418	195055	724412	467026	679945	404398	111182	666946	876373	588529	670211	682340	561270	603858	505448	704848	582894	418265	810915	563468	381082	464896	19778	34840.8	33147.2	6820.8
1014000	553033	347326	577889	87730.8	528947	306097	619466	644703	756446	520994	337272	628334	734363	551980	306862	194645	719167	469944	681527	401545	109319	660601	874394	591054	677362	678072	559921	607250	506000	702541	581620	423800	805269	563730	380937	466370	19766.4	34917.6	32560	6836.8
1015200	549609	345949	570228	85908.8	529669	303910	620662	644964	752202	517988	337428	630122	738328	552949	306153	195165	714473	472494	684217	398649	107909	654516	872842	595310	684779	674343	558250	612667	505783	704031	579827	429739	803369	562042	379516	466111	19460.8	34935	32192.8	6861.6
1016400	546689	344807	563413	84012.4	530276	301716	621956	644917	745864	513206	338699	634275	743364	555262	306265	195470	710130	478147	684658	398218	106279	646921	870448	596940	692097	670182	556688	616913	506202	705515	579936	437295	801048	561648	379160	466820	19608	34720	32116.7	6899.6
1017600	544604	344738	557035	82515.2	530077	301290	622910	644546	740938	508667	338068	636939	748918	556823	306037	196090	707692	481590	690406	396617	104903	641323	868388	600112	702843	665947	554773	621560	504155	706565	579298	445461	800176	561660	378762	467318	19300.8	34650.4	32140.8	6880.4
1018800	541204	344419	551784	80871.3	530070	299045	624423	646516	736762	504609	339031	640189	755664	558988	305086	196818	706727	487312	690169	396004	103725	634583	866285	603770	713085	662949	553510	626856	505057	707648	581318	454548	799736	561546	378180	470201	19352.8	34596.8	32030	6631.2
1020000	540493	344890	547060	78986.8	531228	299150	628361	647158	734996	502186	339948	643418	763773	558305	304564	196981	703508	491556	695757	395841	102082	631450	865869	610207	725137	658651	550466	631622	506379	709194	582102	463925	798236	561177	378393	471966	19008.8	34523.2	31894.4	6768.33
1021200	538470	344608	540911	77699.6	530951	297650	632131	646246	733280	501335	341303	647523	771480	560080	304293	197852	697401	496100	696955	395793	101270	628332	867465	615205	740416	655599	549770	635984	507062	712104	582757	474059	797587	559930	379047	475458	19130	34441.6	32229.6	6729.58
1022400	540044	344548	535956	76468.8	530873	296519	635436	646280	729868	498435	343425	652158	781125	561799	303104	197876	695889	501129	697225	395898	99880	623466	869666	621945	758958	652354	549263	640602	508773	715094	583823	484222	796798	559973	378708	476821	19021.6	34704.8	32344.2	6658
1023600	542346	342478	531812	74969.2	530765	295574	636251	650489	724815	495752	344909	656290	792858	562986	303681	198532	693626	506494	698724	395243	98683.6	617472	873822	627060	777527	647016	548976	646130	511410	720904	586790	495158	796934	560068	379180	480344	19398	34546.8	32251.6	6645
1024800	544866	344020	528999	74012.9	531098	295557	637806	653097	722154	493349	345844	662214	806014	563800	303394	199631	695334	512437	701792	396616	98055.6	613226	875206	634450	795430	645028	547814	650844	512719	728822	592292	506812	797839	561220	378975	482823	19502.8	34371.6	32318.8	6536.67
1026000	548245	344528	526048	72277.9	533154	295964	642669	653112	718072	492212	347866	666616	818874	565513	303191	200041	692579	517914	702639	398773	96643.2	609412	880914	642162	815604	643290	546712	654662	514642	736489	597076	517069	800151	560736	379229	486004	19876.4	34224	32282.5	6496.8
1027200	551480	346096	523257	71013.2	534004	295938	646963	651684	715659	490358	349507	673316	831597	567570	302549	200552	691239	525058	703765	399953	95907.6	607923	887635	652304	839305	643420	547298	660000	517312	746190	603449	526291	802380	561312	379470	487824	19853.2	34360.8	32317.5	6467.6
1028400	555247	347405	521028	69362.8	536406	295835	647855	657255	714224	489791	352751	678757	845256	569004	302077	201358	687719	529552	703205	402022	95122	604410	895814	662446	863782	638080	546772	663812	518659	752691	609814	533655	803561	560241	381026	491592	20061.6	34052	32294.2	6485.2
1029600	560604	349765	517863	68212.8	536666	296905	652153	659120	712814	491748	355456	685014	860416	570639	301396	201564	685601	536940	704008	403046	94295.2	602765	905048	670371	890124	636844	547030	671041	522415	759989	618636	542597	805443	560373	380297	493335	20649.2	34078	32400.8	6505.2
1030800	567375	352816	515640	67145	537945	296328	653724	663666	708607	490848	357726	688984	877391	573520	302708	202399	685563	541594	705373	404145	93731.7	597120	911930	680349	913680	634056	547980	677818	524622	769196	628598	551876	806136	561151	382128	497900	20770	33929.6	32348	6486
1032000	573408	356359	513162	66356	541890	298357	656859	662636	707300	491982	360125	692720	894728	573144	303007	202704	686088	548304	706139	405325	92344.6	593475	920779	688759	937701	630950	548537	684806	528381	777973	639188	558602	809688	561976	383495	500284	21180.8	33764.4	32264.8	6432.08
1033200	582730	358281	511852	65524.4	544630	299485	661227	665245	707117	491766	362777	697733	908179	574609	303068	203873	689884	553928	708920	409024	91994.4	591114	933018	698363	961206	632785	549410	690758	531420	785935	651004	567302	815346	564245	385942	504670	21280.4	33435.6	32176.8	6448.75
1034400	589135	359576	508849	64527.2	547983	301142	667540	665034	706616	491311	365777	703174	926647	575488	302905	204344	688957	559054	710800	411390	91663.8	591000	946298	707728	986381	630013	550684	695813	534600	791903	663597	572763	819082	567344	386600	508234	21285.8	33315.6	32345.6	6312.4
1035600	597435	361534	507149	63357.2	550596	301663	671476	665533	705420	491718	367600	707446	943514	576230	303398	205668	687051	564328	710538	414581	90750	589025	960127	718412	1009520	630902	552260	702556	539405	802230	676834	578899	823628	568208	389011	513140	21523.2	32756	32240.8	6491.6
1036800	607077	363652	504927	62175.2	552114	303240	676889	666110	705970	493834	368996	712212	959261	581229	302826	206008	687953	569474	709127	416602	89959.6	586708	974120	727070	1035080	629484	555041	708053	544282	811053	689580	584254	827848	569359	390204	516674	21405.4	32349.6	32134	6428.4
1038000	617033	366171	501860	61548.4	555325	305431	680384	669450	704796	494353	369954	715217	974542	583010	302983	206654	688770	574804	712313	419216	89335	584346	988524	732507	1056680	628597	556556	715873	548969	818183	704506	590499	832803	572632	391973	519458	21330.4	32197.6	32329.2	6435.2
1039200	624635	369120	499956	60730.8	559480	307092	686729	670854	705084	495285	371789	717399	989506	584874	303148	207398	690610	579712	713904	421929	88937.6	581028	1003750	738341	1073450	627715	557545	722995	554793	829431	720443	595938	838470	575939	394122	524427	21354	31855.8	32461.6	6430
1040400	633685	371639	499137	59909.6	564056	308839	692478	671413	706871	493850	373464	720339	1002240	587697	302383	207889	695809	584648	715702	424984	88418	581346	1020750	743634	1089190	625918	558225	729427	559965	836223	735333	597428	843353	578528	395586	527394	21316.4	31412	32227.9	6416.4
1041600	642387	374275	494756	59142.8	568872	311837	700128	671000	708665	495248	375750	723293	1013500	589669	302017	207119	696292	584359	717769	427276	87711.6	580816	1035650	750523	1102930	628124	558563	735910	563674	841394	748865	599697	849443	582466	397914	528861	21121.6	31266.4	32153.6	6447.2
1042800	649609	375264	492761	58413.8	571620	312945	703848	673149	709517	497251	376920	726281	1023690	593198	301204	207861	697020	589453	716831	428884	87626.3	581255	1050350	755777	1117200	628525	560770	739478	567966	843831	763522	600392	854333	583719	399056	531526	21176	31032.4	32087.2	6388.4
1044000	659291	377203	489751	57530	575535	313834	706030	676055	709793	498808	377198	728515	1031810	594876	300390	208333	697734	591644	718090	429974	86387.9	579247	1066030	758720	1131510	629560	562707	744048	572665	848859	775253	603445	859804	585172	399742	533097	21154.8	30936	32215.2	6344.58
1045200	669370	378112	486638	56920.8	578247	313891	709863	675128	707273	497731	377713	728186	1039250	597502	300553	207600	700324	595602	719765	430977	86290	576306	1077270	759485	1139420	629759	564499	750105	576067	851700	788475	604825	865479	588336	400503	534799	21111.6	30694.4	32161.3	6456.8
1046400	678706	380684	484916	56182	581396	315868	713773	674642	706604	498282	378010	727926	1046170	599814	299723	208572	705522	596831	720199	433051	85727.5	575325	1088780	762561	1144970	628182	564772	754060	580607	854182	797708	604413	870679	590684	401265	535522	20839.6	30508.4	32290.4	6440.4
1047600	687701	382476	481333	55289.6	584365	317119	717950	676844	704022	498398	378046	727359	1047170	600860	298399	207941	707025	596029	720808	433857	85116	573357	1099600	762348	1144970	629575	564809	754801	581261	856483	806359	599606	874522	591999	402920	536738	20902.8	30371.2	32488.8	6363.2
1048800	696006	381974	477323	54659.6	586873	319294	719816	675311	702583	498110	378109	726854	1046030	601636	296683	208883	709264	596523	718853	435280	84716.3	572226	1110150	762410	1146820	631489	563436	754131	582928	854561	811999	594707	877548	592917	403493	536668	21005.6	30306.8	32259.2	6360.42
1050000	704470	385496	473665	53889.2	588951	319119	721326	675253	700714	498599	377906	726965	1045270	603553	294621	208563	707919	595370	713056	435667	84164.4	570029	1118200	761693	1144230	632997	562562	752947	584178	852205	815319	590873	878880	593822	404216	536562	21065.6	30283.3	31853.2	6357.6
1051200	712970	390272	467901	53320.8	589671	318520	721757	674223	698834	498206	378007	725396	1046630	604446	292261	208716	708490	592815	711601	434906	83656.4	567270	1125490	759571	1140100	633026	561355	751319	584104	849953	818691	586102	881900	592688	403121	535325	21244.4	29976.8	31813.2	6320.83
1052400	720335	390678	464138	53016.3	589801	317574	720906	675444	696202	497808	377264	723012	1044550	604152	290607	209308	708764	588204	709109	432682	83116.4	566091	1128380	755717	1133260	633175	559985	748498	584194	845066	820563	580409	884216	592367	402584	533177	21044.8	29731.6	31259.6	6247.5
1053600	726959	390630	458017	52174.2	589786	317670	719503	674214	691902	495689	376529	719178	1040280	603290	287614	209072	711768	585915	705722	431284	82780	562381	1129200	749713	1123480	634867	556278	747113	583885	842178	821153	573091	883910	591719	401829	531311	21077.2	29763.3	30873.2	6241.2
1054800	729876	389555	453634	51541.2	588821	317028	717012	675205	687550	493419	374522	715063	1032750	600941	286047	209076	715096	581669	701147	428116	82096.4	560538	1128260	746215	1110240	633956	553770	742649	582107	836502	820362	565110	887164	590671	400710	529192	21199.6	29259.6	30610	6240.8
1056000	734565	387350	447368	51206.8	588849	316246	716071	673332	685300	491636	372877	712744	1024770	599411	283825	208472	712425	575316	697180	425183	81759.6	560557	1127580	741621	1098100	635259	551731	737836	579479	829432	815780	556540	888563	587692	398572	525690	21035.4	29098.8	30436.4	6152.92
1057200	737387	385824	442008	50768	585949	315122	713288	669514	684214	488265	371414	709938	1017460	597264	280241	208016	708154	570178	690640	423102	80507.6	559513	1125630	736655	1089050	637636	547869	731591	576620	822242	809981	548963	887838	584489	397871	521914	21024.8	29004.6	30476.8	6183.6
1058400	739103	384769	436736	50013.6	585396	312623	707688	666864	681543	488113	370250	704592	1006540	595420	276622	207447	707970	563051	685564	420613	80204.6	557112	1123040	729640	1076860	635694	544923	725368	574094	812832	806524	541324	886635	580442	395639	517462	20922.4	28748.8	30352.4	6219.17
1059600	741944	384753	430035	49696.7	581072	310850	702584	665821	676579	484706	367945	699436	995984	592455	273948	207653	704587	555599	678316	415476	79720.8	553382	1118200	720839	1060440	635807	540956	719580	570439	805747	801688	532438	887132	575792	393293	513624	21048.4	28625.2	30277.5	6156.4
1060800	740316	383978	426047	49283.6	578974	309747	696653	663442	673446	482340	365750	695151	986186	587665	271870	207264	704112	548805	673358	412352	79016.3	549698	1113390	713569	1043620	633567	536474	713014	565484	797262	793918	525043	886740	572229	390940	509501	20789.6	28684.8	28861.2	6059.58
1062000	740393	382950	421338	48738.8	576740	308004	693605	661745	669560	479406	362886	689698	973456	583463	269213	206782	706946	541472	667873	408410	78099.6	546692	1106360	706073	1029300	634147	531255	704698	560045	788706	786894	515539	883645	567773	390290	504925	20735.2	28600.8	28706.8	6019.2
1063200	738415	379768	416765	48232	571503	306429	688316	659307	668886	474939	360600	684821	962377	577791	266478	206283	702353	533553	663645	405540	77787.6	543552	1098640	697913	1014630	634232	527300	697534	554847	777492	777774	506873	881649	563621	387757	500940	20604	28281.3	28304	5962.4
1064400	738630	378325	411903	47508.8	567387	303486	682794	653776	664488	470484	358850	680686	949938	572444	263240	206123	695346	525668	657532	402044	76905.2	541138	1089300	690421	998332	634024	523918	686913	550796	766642	767666	498583	880963	558228	385318	496424	20876.4	28189.2	27980	5947.2
1065600	735356	376186	406788	47524	562016	299963	675236	650953	660496	469074	355815	675938	936515	568015	260295	206134	690782	517178	651140	397220	76505.2	537361	1081890	683949	986524	632531	518903	680086	545722	753637	757190	491588	875798	552016	382952	490978	20702.4	28027.5	27922.8	5865.2
1066800	731504	373818	402109	47050.4	557378	296236	667155	648150	656538	465204	353388	670720	922163	562034	257562	205686	685554	510973	644016	392408	75609.2	532246	1072890	675135	971165	632685	514535	670751	540364	743395	744333	484455	871987	548055	379538	484963	20508.8	27888	27612	5977.08
1068000	725899	372179	397605	46604.2	552776	293901	661357	644457	651481	460848	351083	665116	906776	557672	254604	204980	681000	504997	638219	387885	74926.8	529211	1065830	665326	956957	630456	510866	662715	535322	735345	733329	477488	870681	543024	376521	478956	20298	27973.6	27728.8	5759.2
1069200	722261	370311	392962	46177.9	550415	291660	654667	644996	647050	456062	347482	661204	893179	550923	253097	204884	679031	498548	633452	383622	74576.3	524498	1053790	656805	940945	630236	505771	653568	529958	726028	720863	470324	866315	539923	373613	473837	20341.7	27656.4	27420.4	5754
1070400	716028	369002	387004	46047.2	546767	289890	649377	642433	642987	452366	345240	659051	879711	544294	250282	204630	673810	491961	628757	379774	73512.9	519934	1043210	648118	926421	629460	499401	645178	525097	716234	705192	464893	862387	536060	370703	469660	19887.9	27476.4	27366	5642.8
1071600	709415	365615	382408	45416.8	542283	287002	644154	637956	639332	448148	342415	655322	866324	537889	248020	204348	666324	485708	621829	378097	72787.6	516428	1033530	641742	916786	630033	495017	637698	520442	705561	692565	459964	856342	531190	367173	464345	19869.2	27243.6	27245.2	5648.75
1072800	701141	364064	376710	45130	537500	284835	635962	634411	636381	446430	339869	653628	853306	532034	244765	203874	658560	478729	617179	373514	72601.2	509515	1024650	634769	904077	628737	491492	630774	514879	696058	680363	460057	849368	526698	364623	459311	19770.4	27284.4	26947.2	5627.6
1074000	694994	361500	371046	44978.8	534248	281199	628706	630421	629074	442192	336869	650228	842670	527518	243097	204419	653162	473043	613567	368978	71497.6	504258	1014060	626039	889685	629197	487185	624374	510295	686253	666383	451267	844990	522242	361776	454943	19664.4	26923.3	26728	5706.4
1075200	689465	361141	367168	44618.4	531517	278257	623726	629821	623512	438551	335318	645602	831093	522641	241090	203657	646423	467338	610198	364196	71153.6	498830	1002310	617318	873509	627457	481970	620434	504826	679155	653915	447496	837603	517497	360050	449783	19605.2	26707.6	26673.3	5608
1076400	681297	359660	361785	44432	529664	275788	618221	625405	618507	434179	332997	642357	820544	516342	239022	203875	643569	462967	607470	359663	70604	491072	992888	609782	860844	627688	476657	616384	500237	671128	641884	443565	831296	515898	356531	445283	19416.4	26521.2	26474.8	5504.8
1077600	672876	356922	357578	44446	527702	272642	613206	623782	612660	430823	329945	639876	808918	512275	237693	203387	637250	458363	605735	356697	69772	486227	983955	603965	848113	629063	471981	610064	494604	662617	630566	442344	825699	512534	353184	441038	19138.8	26134.8	26198.8	5439.2
1078800	669499	354274	352706	43964.4	524636	270470	608748	620931	608591	427869	327346	636093	798421	506552	234494	202654	629328	453991	602044	352915	69384	479860	977763	597952	836128	628423	468015	604867	489998	654366	617656	442203	819259	509077	349622	436698	19150.8	26226.7	26191.2	5403.2
1080000	663002	351684	348080	43449.2	520765	267322	603862	619525	604684	425897	325395	633889	789706	501924	232496	201700	620692	449533	599131	349046	68741.7	475590	969315	592190	827145	628594	464324	601386	485445	646551	607788	440451	811962	505800	347730	431830	18991.2	25790.4	26133.6	5381.6
1081200	657566	348928	342256	43390.8	519185	264711	598708	621389	596257	422687	323828	632427	779780	497902	230716	200593	613510	444806	596400	345516	67830.4	469602	961621	586126	816785	627425	461899	599071	480331	639235	598049	441544	805712	502924	344663	426263	18938	25526.8	25891.6	5379.2
1082400	648573	347751	337996	43262.5	517570	262723	593623	617225	590935	418240	320693	629754	770152	492263	230065	201411	611043	443061	593863	342584	67313.2	464492	953117	579725	807160	625973	459334	597533	476101	630114	588935	441583	798552	500765	342316	423733	18581.3	25481.6	26082.8	5294.58
1083600	639812	345265	333901	43135.4	516290	261293	590138	618067	585540	414308	319616	623820	758485	488138	228272	200449	607591	438356	591438	339953	66748.8	456820	943557	574782	796906	624773	456716	596060	471330	624509	580945	441425	792514	499375	341077	420642	18922.1	25086	25932.4	5273.6
1084800	628904	341169	330463	42825.2	514998	259390	586766	619252	579700	410646	317612	620989	750394	484360	225907	199200	599187	435665	589461	337685	66174.4	453732	939142	571398	790548	624631	453922	593172	467048	615885	571797	443532	786010	497643	339905	417015	18621.3	25271.6	25864.4	5222.92
1086000	622793	339782	324328	42290.4	513938	256038	582933	616484	573597	408883	316100	620512	743104	481630	223784	198486	592172	432790	587660	334915	66183.2	447791	930036	568408	782742	624721	450663	590888	464226	611388	561749	445501	779982	494926	336598	414833	18292	25254.8	25741.3	5255.2
1087200	613658	336964	321583	41895.2	513031	254786	580065	618425	566907	406229	314472	618544	735969	480300	222427	198493	586175	431627	586250	331228	65211.6	444370	923488	564191	777794	623125	448652	590950	460822	605106	554331	446930	774381	493018	334047	411058	18278.8	25377.1	25720.4	5233.6
1088400	606369	335038	317614	41587.2	513426	252042	577213	620104	557898	402474	312763	617035	728803	477573	221304	198662	581927	429621	584708	328019	64634.8	438636	915048	560794	772570	620413	445945	591047	458243	598787	547251	449099	768030	490832	332438	406690	18214.2	25298.4	25848.8	5168.8
1089600	599270	338361	314370	41676.8	512408	250316	573676	622835	551774	399997	311053	615538	718306	475841	220017	197876	576610	427288	585488	324248	63823.6	432609	907293	556634	769203	619332	444571	592512	455222	594530	542363	450800	763645	488035	330386	404064	18041.2	25120.8	25716.4	5148
1090800	591980	336951	310963	41464.8	511206	248385	572126	622985	545766	396494	309437	614349	712014	473238	219166	198204	573619	423474	585513	321740	63359.6	425959	901936	553358	765589	619026	442406	593592	452121	590676	537608	454785	757830	487382	327916	401818	17939.2	24847.6	25829.2	5084.58
1092000	584698	334340	307741	41151.3	510815	247052	571068	626370	538896	393103	307848	613377	705227	470629	217654	197410	572157	420814	587262	319468	63088	422613	894491	552476	762989	618664	439634	592522	449220	585646	533589	457177	754516	484970	326413	399234	17988.4	24860	25800.8	5060.8
1093200	578764	331529	303737	41102.8	510503	245041	570999	627715	533716	391069	306862	611592	697530	468766	216722	197615	565184	419440	587156	317599	62333.2	418590	889942	550649	762237	619946	437048	593751	446597	580353	529024	461259	750810	482480	324098	395813	17919.6	24728	25566.4	4983.2
1094400	574392	329177	299362	40714.4	510436	243516	570277	633132	527870	389683	306302	613044	692562	467506	215344	197389	561314	419025	588335	315568	61812	414177	887438	551080	760483	620600	435935	596706	445688	576397	525590	465792	748506	481715	322849	393746	17986.8	24776.8	25983.2	4994.58
1095600	570690	327056	296140	40712.4	511215	241600	569150	635728	520174	388760	304608	613421	688271	468132	213908	196711	557203	419428	591062	312544	61164.8	407733	882855	548472	763541	621229	435302	598499	444030	573876	521825	469985	744453	479185	321056	390440	17903.8	24790	25694.8	5002.92
1096800	566826	326002	292732	40520.8	511411	240630	567596	639201	513065	386977	304049	612826	684965	465596	213609	196419	554790	420146	593970	310293	60712.4	403617	879113	547053	766092	622804	434462	599676	442070	570957	521620	474422	740033	477236	318524	388168	17953.6	24535.8	25086.8	5000.4
1098000	563470	324265	290620	40108.4	513053	239219	567423	644663	506459	383405	302230	612806	680595	465123	212746	196586	553214	420903	596604	308957	60007.2	399902	876980	545449	769270	623363	432306	604252	439993	568497	520778	479586	739476	475844	315984	387075	17875.6	24567.6	25214.4	4942.8
1099200	560462	322731	288738	39875.6	513174	238230	568664	648085	498922	381975	302459	611263	676344	462926	212776	197073	553796	423422	600157	308914	59757.6	395435	872998	546227	773417	627755	431532	606318	439494	567628	520844	482408	738121	474920	313692	386294	17887.2	24554.8	25032.1	5009.6
1100400	557218	321403	284782	40017.5	514044	237612	572648	655258	493299	381971	301267	612100	672858	460983	211753	196890	549481	426243	602251	308318	59308.4	393730	872218	547786	779530	631865	429977	608512	438953	566814	520840	487030	739095	474346	312628	384710	17910.8	24456.4	25117.2	4954.17
1101600	555275	319882	282026	39991.2	515955	236265	572957	658652	487166	381491	300573	612677	669156	460092	210749	196433	546032	430063	604591	307499	58842.8	390582	873761	550630	787651	636350	429457	613120	439389	565336	522657	494756	737857	472590	312787	383447	17830	24412	25093.3	4905.2
1102800	554022	318888	280260	39572.8	516994	235821	574321	662094	481233	380831	300923	614584	666533	460828	209688	195902	544056	433497	607244	306053	58646	386930	878112	552263	797390	639595	429877	616465	439350	563290	524543	498756	740572	470256	311441	381648	17935.6	24218.8	24893.8	4951.6
1104000	555140	318810	277735	39596.8	517132	235001	575899	668946	474931	379084	300720	614596	665611	459655	209600	196151	542825	437255	610226	305956	57552.8	383447	877494	553796	807284	644351	429715	622525	439676	562986	527500	503756	740234	469966	310592	380982	17785.2	24171.2	24807.1	4896.4
1105200	554810	318782	276319	39585.2	518641	234308	578727	670669	470213	376454	300046	615591	662829	457969	209375	195851	544782	444358	613916	304028	57499.6	379847	878146	554132	817678	645827	429473	626743	439827	563612	531001	510716	738857	468644	309504	380128	17713.2	24092.4	24847.6	4950
1106400	555359	317962	274939	39369.6	520762	234331	582476	674018	466121	377194	299902	616548	658740	458075	208626	196310	545097	448572	618954	303606	57163.6	378283	881294	556953	829776	651354	429085	631100	439657	562684	534500	515460	739239	467954	309237	379824	17729.2	23893.3	24530.8	4883.2
1107600	555370	317748	273001	39477.2	522902	233405	587826	680912	462770	377736	300746	616800	658122	456999	208498	196259	541184	450968	619623	301946	56818.3	377996	887543	560882	844479	658403	429754	636145	439520	561698	538853	523442	739718	468368	307556	380298	17812	23814.4	24411.3	4828.8
1108800	555524	316757	269908	38926.7	524539	232835	590125	679147	458059	378953	300628	617994	658447	456908	207725	197144	539787	456156	622385	301778	56563.6	377814	893417	564588	860795	664866	429658	641516	440837	561988	543992	530914	740389	466713	307953	380040	17936.4	23458.3	24322	4928
1110000	556282	317150	269266	38851.2	526644	232390	593147	681433	452324	378697	301172	619608	658246	456971	207549	196442	540407	459644	626495	299961	56056.8	374168	902734	567129	877286	670461	430865	644692	442891	562430	551270	538282	739849	466628	307202	379601	17957.6	23150.8	24215.4	4844
1111200	559525	317878	268410	38833.6	528982	232182	595628	679300	448088	378903	301680	619634	657397	456527	207462	197046	542845	463187	631120	299163	56064	371162	909034	569567	891352	675538	431925	650444	442736	564184	558444	545870	741268	467301	306759	380380	17787.9	23009.6	24054.4	4889.17
1112400	558904	317825	267244	39046.7	530864	232218	600182	682211	443402	377671	301260	619781	655208	454992	207841	196481	545236	467716	637623	298222	55349.6	369795	918455	573163	903541	679950	432192	653218	442640	564874	565494	551225	743924	467191	306520	381598	17764.8	22741.2	23957.9	4932.4
1113600	559918	317579	266333	38810.4	533890	231868	604188	681772	439877	379635	302851	619711	654901	453850	208139	197266	542349	471347	639484	298462	55300	368757	926409	577243	920546	685873	433680	658817	444760	562795	573376	559951	745008	467587	306490	381433	17815.8	22644.8	23748	4862.8
1114800	562181	317342	265966	38723.2	535819	231285	608002	677439	436170	380571	303889	621740	655869	455452	207180	197136	543950	473235	641897	296749	55104	368088	937223	581093	935739	690392	433344	661689	446233	560449	582001	567623	747384	467456	306678	380635	17757.2	22423.2	23891.2	4856.4
1116000	565112	318732	264734	38442.8	540534	231486	610018	680066	432321	382827	304800	621826	655319	455444	207796	198039	543619	476596	646238	296078	54991.2	366166	947836	583231	949993	694592	434816	667136	447734	561063	590521	573328	747074	467221	307003	380668	17676.4	22678.8	23867.1	4885.2
1117200	568082	319355	265027	38599.2	543838	230614	613790	689644	427753	381872	305015	622025	654307	455542	207748	197693	546235	478905	651094	293896	54737.1	364516	959683	585069	964189	699943	436756	671916	449217	559178	602268	580564	749060	468641	306323	380448	17870.8	22493.2	24102.8	4835.2
1118400	570596	320068	265891	38560.4	547538	231138	617156	682846	424354	381519	305655	622155	653818	454423	207956	197847	548302	480871	653334	293446	54575	365169	970204	588196	977554	704532	437649	675548	452458	559219	611788	588327	753170	468959	306282	380320	17442.4	22351.6	24081.2	4977.5
1119600	572393	320785	265548	38283.3	550698	231833	621138	675605	420951	382932	306540	620986	652065	455020	208559	198187	551010	483143	657701	291783	54334.4	364503	983920	590497	990086	709913	438237	678718	454280	556752	620982	592696	756651	471261	307029	380723	17443.8	22322.4	24004.4	4792.8
1120800	573823	320529	264980	38423.8	553950	232442	626166	673010	418993	382941	308178	621359	650400	452734	207980	197786	548297	484947	659649	290996	54218.4	364771	995935	593339	1002420	712587	438005	683364	456568	555010	629529	598474	760234	472275	307023	380287	17259.2	22182.8	23951.6	4850
1122000	577826	320372	264124	38056.4	557835	231581	628932	672574	414978	385448	309272	622804	648072	453057	207615	197701	548131	486403	662575	289905	53944	365751	1007720	596630	1012890	716114	438681	687548	458820	552727	638723	612312	762102	472864	306841	380120	17253.6	22336.8	24017.6	4865
1123200	581731	322284	264266	38163.3	561712	231314	629658	674218	412322	386062	310548	622076	647811	452415	207913	197440	550800	488447	663374	288586	53650	364048	1019780	597258	1023070	720207	439890	691908	461337	549602	649923	630536	764482	474392	306987	380494	17141.6	22111.6	23970.8	4894
1124400	586972	322893	263247	38309.2	563893	231128	631675	673777	410099	384725	310883	623608	647510	452822	207781	197864	553340	489996	667690	286614	53214.4	363214	1027840	598306	1034000	723334	440404	697163	465336	548502	660151	640616	767729	475346	306821	378704	17049.6	22071.2	24062.9	4876.4
1125600	591918	324332	263265	37884.8	568508	232075	634442	672276	406861	384683	311448	621003	645262	451867	207964	197816	556684	490922	670987	285520	52991.2	363470	1034510	599199	1039250	729406	439676	701024	468294	546659	669597	641113	772183	476094	307110	377945	16884.4	21895.8	24000	4828.4
1126800	595488	324746	263568	38007.6	573241	232091	639268	670032	404679	384334	313056	620146	642918	451194	207986	198129	557420	492145	674474	284457	53149.2	364603	1042110	598875	1042740	734355	439896	703002	470624	544468	678925	641286	778120	478032	306660	377802	17065.4	21712	23837.6	4896.67
1128000	599727	324474	261805	37807.1	575048	232628	642201	667283	402640	384850	312511	621230	640982	451780	206352	198092	557226	492153	674654	283618	52686.4	364996	1050600	599234	1046830	737891	440858	705515	473923	541773	686561	643540	779559	478956	307142	376923	16838.4	21646.8	23811.7	4900.8
1129200	604323	325170	260989	37790.4	577548	232084	644960	664052	400334	385315	313690	619764	638237	451809	205497	198329	557345	492552	672176	282188	52664.4	365406	1056190	600448	1050730	737456	441004	708135	477204	538366	694782	642715	783014	479857	307639	376664	17035.4	21574.8	23722.8	4894
1130400	608460	325849	260240	37878	580650	231696	646397	663771	399322	385883	314529	619189	634388	451273	205270	198383	557710	492507	670839	279272	52418.8	362578	1062910	599490	1056700	739741	441798	709896	479820	536018	703664	649512	786452	480176	307611	376809	17068	21299.2	23756.3	4934.8
1131600	613568	326839	259400	37716	583294	231752	647428	659943	396808	384248	315602	616450	634119	451458	205633	198453	557805	494296	671545	276658	52068	361879	1064840	597496	1060090	740647	440569	713240	482880	531834	709924	648375	789879	481001	306285	374707	17085.8	21173.2	23740.4	4860.4
1132800	618306	327882	258203	37638.8	585830	231492	650468	661387	394650	383694	315864	615634	631747	451356	204714	199038	558536	494113	670234	275246	52005.6	360258	1068340	595634	1059480	743287	439468	714713	485630	530668	716344	654098	794612	483825	305848	374653	17163.6	20684	23714.4	4832.08
1134000	620694	328025	257587	37967.6	586380	231230	654944	658596	393322	382452	315914	614432	627911	450440	204646	198785	560978	495077	669080	272870	51922	360353	1075170	594240	1060460	746772	438936	715264	487164	528009	722056	656856	798504	485027	306223	373140	17232.1	20536.4	23758.8	4841.25
1135200	623664	328112	255916	37558.8	588126	230440	657301	659145	392158	381028	315708	614453	624146	449718	204794	197910	560508	494200	669779	271108	51562.4	360570	1078380	591461	1058320	749479	437337	715211	488984	524594	726998	662449	802938	487078	305087	372167	17161.2	20420.8	23561.2	4757.2
1136400	625514	328198	254925	37594.8	589880	229674	660548	653164	391700	380696	316462	613482	620824	450838	203664	197984	558706	492988	664788	269133	51428.8	359935	1080860	589804	1058470	751902	437488	715929	491230	519376	727370	668200	805017	488508	305584	372107	16963.3	20236.8	23653.6	4820.4
1137600	628105	327899	253898	37657.2	589718	229334	661795	653258	389023	379472	317680	611796	618300	450196	202999	197997	557043	492630	658299	267370	51608.8	359314	1078950	586534	1054900	754998	437916	716056	494078	514860	732345	670448	808288	488094	305543	369369	16976.3	20320.8	23686.8	4800
1138800	630790	328582	251446	37622.5	589783	228830	662170	649788	386980	377674	317118	610649	614864	450249	202168	197959	556336	491029	653465	264275	50936.3	356741	1077720	583021	1051040	756086	436861	715646	496568	511304	734366	672496	808945	488147	304441	367516	17146	20210	23459.6	4815.2
1140000	633481	328889	250310	37455.2	589123	227852	665728	650288	384331	376068	316655	608416	610778	448691	202742	197604	555911	489656	648409	261084	50934.8	353319	1071770	578605	1043010	757648	434798	714441	497506	506703	733260	671667	809732	487547	303696	366126	16971.2	19928.4	23377.9	4841.2
1141200	635405	329662	249247	37607.2	589566	227308	666967	649917	382949	374299	316898	606515	607476	447262	201363	197696	556697	486506	645861	259692	50780	351919	1068280	574862	1037200	759190	432954	713073	497420	502077	733314	670323	812320	487740	303865	363968	17011.6	19847.2	23359.6	4795
1142400	635523	327630	247944	37753.8	587616	226029	668188	645864	381227	372039	316060	603763	601597	445687	200822	196766	553551	484491	645165	256898	50931.6	350800	1064270	569519	1029560	761335	430663	709129	498872	496142	731711	668405	813942	487032	302782	362697	16542.8	19786.8	23675.2	4732.08
1143600	636320	328050	245961	37654.2	585872	224681	667302	638824	380516	370886	316122	603555	598224	444583	199396	196556	550948	480812	643754	254547	50362.4	349941	1058710	565977	1020100	761280	429634	707532	501702	490550	728886	666690	813545	484871	302338	360063	16615.6	19597.1	23211.6	4713.2
1144800	636583	327076	244934	37620.4	585158	222628	667567	634539	378434	369474	315511	601965	594258	443494	198026	196591	548700	479557	647765	252017	50424.8	348089	1054120	561064	1014740	761938	426459	705158	501049	485476	727394	665780	812172	483804	300763	357263	16626.8	19572.5	23488.4	4658
1146000	636851	325892	243885	37482.4	581789	221011	665613	633690	375168	367687	314357	600315	589892	441660	197869	197146	545957	476600	650501	248499	50076.8	344016	1046890	555963	1006690	762200	426168	703027	502458	482533	723594	663591	811957	482134	299284	355328	16382	19298.4	23452.8	4602.8
1147200	634993	326379	241053	37494	580088	220203	665260	629077	372508	364999	313554	597521	585512	439932	196792	196697	543758	473365	651984	246734	50112.4	341269	1039260	548876	995064	759990	422992	700301	501538	477110	719718	657636	809553	480518	297498	353536	16212.4	18953.3	23422.8	4641.6
1148400	633224	325391	240577	37789.2	578012	217994	665220	628072	369366	362060	312303	593337	580770	438060	196590	196496	542823	471248	652749	243752	49997.9	337601	1031570	544203	989610	757983	419891	695318	501347	471467	711705	657587	805365	479823	296917	350776	16038	18685	23281.6	4544
1149600	631225	323901	238478	37509.6	573730	217060	664347	625277	367212	360321	311274	591934	574712	435038	194990	196490	540053	467890	650715	241475	49804	335057	1023330	538046	977460	754325	416220	690666	500478	467238	701597	654238	804439	478646	296026	347810	15871.2	18516.4	23217.5	4604.8
1150800	627068	321827	237349	37679.6	571123	215607	663217	618660	362878	358040	311058	589519	566491	431920	194034	196214	534219	463809	646323	239555	49606.8	333079	1015530	531498	962736	751293	413774	684867	499798	459930	692098	649242	802646	476620	295682	345146	15683.2	18312.4	23156.8	4504.17
1152000	624223	319844	234633	37715.8	566317	213574	659820	616572	360900	356011	309364	587547	561263	429563	193750	196260	529223	460160	638809	237380	49303.2	329554	1009440	526536	952015	748925	410629	680283	497339	454436	683111	645319	796521	473475	294418	343154	15619.2	17943.2	23236.4	4627.6
1153200	619512	317701	233014	37749.6	562318	211895	655635	614229	357312	354836	307886	585462	556304	426870	192836	195917	525477	456086	632178	235325	49139.2	324932	1000230	520300	942348	745549	408578	678495	496444	447950	672666	641482	791928	470517	292735	341288	15351.2	17766.4	23403.8	4552.8
1154400	616059	317302	231222	37662.4	558454	209990	653135	610491	353656	351147	307275	582972	550492	424530	192753	196238	521356	453599	626932	233046	48964.2	321920	989857	512198	930240	740713	405604	674406	494943	442306	663687	635953	786010	469790	291377	337535	15555.6	17303.3	23094.8	4561.6
1155600	611493	316718	230425	37799.2	554707	207998	650665	608621	349062	348650	305411	578276	542091	420445	192094	196210	520684	450235	621964	231372	48927.6	316588	978418	506052	916768	737472	401926	669623	491934	438487	654031	631506	780152	471996	289815	334787	15175.2	17235.6	23040.4	4461.67
1156800	604869	313937	228338	37642.9	550469	206244	647191	603093	345839	346155	304520	575180	536859	416940	190365	195412	515824	446518	617050	230386	48828.4	314455	969118	500444	904992	733751	398728	664726	488678	432367	644482	623286	778433	472458	288971	332168	15206.7	16674	23103.6	4484
1158000	599740	310859	226851	37736.7	545853	204352	643896	594893	342579	343490	302508	572802	529631	414651	188989	195708	510262	442012	610512	228803	48507.6	311812	956286	494549	894954	729051	395605	658835	486366	426309	634526	616228	771481	472399	287269	329499	14735.4	16363.6	22992.4	4485.6
1159200	593930	309105	224475	37753.2	542626	202187	639487	593500	338905	341303	301791	569364	522808	411154	187953	196059	505068	438752	604410	227052	48210.8	307108	947063	488572	886433	724391	393474	654349	484367	419975	624530	609247	765789	471705	285273	325721	14867.6	15892.8	22857.2	4430.42
1160400	586828	307274	222740	37558.8	536396	200854	634832	590039	334887	338103	299890	566204	516228	409035	187050	195750	501586	435914	600198	224995	48263.2	303376	937174	480824	876233	719911	390106	651245	481086	414834	616322	603486	760260	470889	284281	323267	14724.6	15598.4	22957.2	4413.6
1161600	580708	305852	221021	37667.6	531046	198264	629457	587480	330679	334265	297898	562914	510862	405351	186142	195904	497164	433645	595123	224038	47993.8	298711	925072	474685	865218	714316	387071	647198	477904	408842	607180	597125	752982	467013	281612	319285	14643.2	15173.2	23074	4446.67
1162800	574009	303994	219054	37670.4	527407	196965	624584	585717	326391	331113	296661	559143	503135	402396	185682	196257	492914	430211	589322	222183	47942.8	295926	913253	468604	854964	711487	384292	643664	474008	404708	598271	589748	746666	465359	280378	317596	14506.8	14623.6	23142.1	4372.4
1164000	565582	301612	217672	37838	522531	196335	622618	582644	323370	327139	295316	555557	494692	398811	184802	195316	491259	427782	585661	221055	47833.2	292173	902916	460957	842760	705380	379267	638761	470385	400128	588383	584826	739644	462649	278999	314292	14422	14204	22906.3	4357.6
1165200	558051	298825	216470	37639.6	518644	194726	617934	581228	318412	324579	293765	551300	487838	395527	183417	195138	485868	424377	581530	219752	47822.8	288292	891405	455697	833412	701585	376305	634469	466324	393780	581893	579811	734911	460028	278820	312300	14255.6	13887.5	23016.8	4265.6
1166400	550591	296417	213325	37621.6	512541	192194	613642	578666	315448	322342	292534	548843	481188	393387	182708	194948	479432	421982	576964	218029	47393.2	285712	881377	450952	823500	696682	372736	629531	463434	389763	573215	574740	725832	457000	276508	309794	14262.4	13513.6	22766.4	4294.17
1167600	542981	293940	212058	37476.8	507801	191124	610826	579186	310831	320266	291024	547182	473756	391046	181518	194642	473713	418965	572867	216656	47074.4	281839	870292	446336	816679	691903	369569	625029	459914	384812	564477	568978	719775	453280	274419	306321	14301.3	13358.4	22833.2	4348.8
1168800	536569	291335	209710	37129.2	502913	189233	606413	580434	306886	317075	289834	543223	469054	388686	181210	194870	469646	417965	570102	214971	46820.4	277935	859936	437944	807367	684687	368103	622985	455878	380239	559349	565333	713547	448560	272422	303758	14013.3	12935.6	22845.6	4328.4
1170000	529913	289864	208158	37566.4	499020	187783	603598	581588	302254	313751	287946	540612	462989	384603	180056	195223	467104	415350	568207	214463	46749.2	273723	847187	433487	798292	677543	364851	619861	452068	377332	553640	561654	707502	446304	271760	300956	14009.2	12884.8	22803.6	4221.2
1171200	522053	288016	206904	37433.2	495164	186806	602459	584453	298487	311711	286629	537879	456197	382121	179572	194967	462334	414526	565301	213548	46734.4	269477	836486	428358	787824	672784	361888	615554	447968	373116	548835	559622	702971	444179	270599	299586	13849.2	12669.2	22827.2	4261.2
1172400	515685	284610	205535	37214	490814	185322	600172	585120	294661	309240	285335	536941	450391	378036	179052	194905	455834	412638	563089	211990	46579.6	267420	825598	423351	782602	667894	358518	612098	445735	369845	542677	557360	697197	442080	269427	298014	13898.3	12566	22757.6	4154.17
1173600	509089	283219	202664	37262.9	486262	184162	598216	586877	291095	307812	284300	534753	444857	377280	177721	195150	450557	410759	560922	212179	46216	264052	816160	419500	779980	662847	357045	610029	442940	365320	537102	554760	688866	439924	268187	295853	13820.4	12590.8	22689.6	4193.33
1174800	504634	280210	201156	37145.4	481079	182684	594068	591357	286444	306051	282595	535042	440534	375084	176922	194720	447086	409812	560171	210854	45996.3	260804	809315	414510	774677	657014	355802	607102	440088	361378	532714	552900	682530	438422	266767	293806	13602	12696.4	22600.4	4148.33
1176000	499431	277991	199564	37288.3	475889	180963	592145	597120	281937	303025	281873	534056	435617	373280	176460	194788	443318	409055	559380	209736	45765.2	257863	799751	408914	768229	650856	354275	606414	435334	358825	529660	553553	678157	436205	266061	291576	13681.6	12607.5	22440	4130
1177200	494054	276401	198652	37159.6	471324	180324	592352	601405	278506	300859	281331	532088	430372	370341	175736	194954	443819	409394	559767	208571	45567.1	254156	789590	404258	763447	647538	351818	603732	432564	355762	527851	554594	674028	433768	264880	290835	13635.8	12554.8	22702	4203.75
1178400	488661	273185	196529	37179.6	467857	180101	591961	607487	274895	299769	279882	531295	426234	368432	175261	194843	438509	409713	558690	208409	45614	252032	780091	400230	759588	643142	350468	601162	430620	353568	524400	555690	669958	433033	264064	288656	13532	12541.6	22626.7	4196
1179600	484298	270391	195862	36999.2	464326	178577	592277	615784	271398	298103	278959	531496	422633	365788	173856	194244	435001	411028	558168	207933	45264.4	249135	771853	396187	757563	639674	348558	599641	427882	350242	522263	556989	665502	431249	262985	288283	13465.2	12654.8	22702.8	4205.2
1180800	479638	269525	193935	36705.2	459638	177277	592012	618100	267007	297837	278270	530775	420099	363934	173534	194750	432208	412000	557212	206253	45162.1	246852	766113	391569	757618	636852	346974	599805	425514	347160	522120	557873	659728	430378	262458	286299	13276.4	12687.2	22559.2	4177.6
1182000	475104	267016	191802	36806.4	456055	176087	593374	614038	263113	295410	277389	531598	415400	362647	173577	195166	429834	412454	560264	206392	45095.2	243333	760651	388462	757853	633749	346271	600279	423314	344991	522775	556624	655604	429162	260722	285090	13266.8	12545.6	22597.5	4118.4
1183200	471121	267080	190172	36497.6	452282	175799	593326	614025	259216	293320	276700	531859	413674	360503	173076	195114	428243	415645	562239	205499	44660	240754	753585	384425	756045	630642	344798	598853	420850	342882	523384	558158	653212	427729	259608	283457	13072.9	12619.2	22530.4	4171.6
1184400	464951	265756	189007	36586	451086	175052	595230	619043	254977	292524	275965	531492	410552	357883	172206	195835	428389	415544	562160	205016	44529.6	238444	747576	381352	754431	627473	343100	597523	418584	341824	525421	559738	649224	427522	258606	282848	12988.8	12565.6	22459.2	4035.2
1185600	461857	263700	187936	36556	449129	175044	596877	624414	251935	290533	275586	531621	407104	355789	171596	194643	424790	418746	563704	204725	44318.8	236990	741447	378895	755472	625745	342798	597702	416735	339562	525536	563210	647390	427046	257780	281720	12927.1	12557.6	22446.4	4033.2
1186800	458234	261345	185744	36403.2	445202	173226	599896	626392	248975	290853	275501	532581	404851	354437	171077	194479	421208	419727	563958	204202	44497.6	235671	736912	376206	758923	621975	341241	596677	414921	339144	529588	565771	643657	426759	257871	280896	12739.2	12541.3	22438.8	3972
1188000	454496	259639	185157	36430.4	443063	172774	599736	634030	245268	289095	275461	532812	403269	352902	170515	194319	418575	420710	566150	203263	44250	233081	731450	373618	760528	619794	341202	598386	414284	335922	535210	571169	641305	425814	257042	278927	12459.2	12565	22331.6	4022
1189200	452385	258298	184204	36451.2	440714	171190	601912	639163	242015	288491	274885	533774	401757	351678	169972	195780	417971	423748	569122	201926	44186.7	231191	728183	369620	765016	619144	340295	599126	413417	334515	539017	574683	640360	425111	256201	279014	12406	12428.3	22369.2	3992
1190400	448474	258293	183069	36614.4	439486	171489	605427	640387	238750	286910	274442	533525	399062	350838	169834	195136	417497	426466	572112	201570	44136.4	227980	723426	367269	770259	618375	339965	600400	410995	333745	544300	577604	637089	425899	255348	276697	12069.6	12484.2	22356.4	3973.6
1191600	445441	257249	182213	36713.6	438350	170357	609332	642378	235134	286675	273812	535084	397561	348583	169524	195342	419077	428545	575638	201046	43940	226880	721248	365287	774320	616399	340392	601469	409798	333925	547086	581659	637440	425982	254647	276688	11884.2	12424.8	22323.2	3927.2
1192800	441607	256086	181204	36533.6	437999	169370	612080	648658	232050	286429	273873	536606	396104	347080	169120	195439	417783	431790	579512	201754	43873.8	226134	718735	363011	778813	615146	339885	601556	408279	333866	550102	583605	638696	427068	254873	276246	11784.4	12288	22165.2	3968.4
1194000	438855	254222	180419	36775.6	436072	168845	617408	651907	229351	287074	274128	537131	394938	345208	168710	195928	415307	434705	581246	201208	43898.4	225101	716382	361120	783504	615898	339180	602285	408074	332016	554703	587299	637793	427494	254126	275741	11592.4	12143.8	22174	3921.2
1195200	436248	253030	179206	36547.5	434080	168000	618494	654640	227160	287005	274386	540183	394197	344632	168158	195456	414370	436382	583768	200710	43298.8	224200	711297	359048	789867	614711	338362	604429	407328	331085	558567	592312	635937	426832	253975	275121	11496	12264	22120.8	3970.4
1196400	434310	252801	178828	36420.8	434162	167194	621869	657963	223624	287176	274162	541424	392979	343463	167604	195852	412676	438737	586110	199907	43770.4	222563	708137	356816	797533	614561	338400	606727	406960	329637	565997	597462	635923	427634	253338	273835	11487.1	12028.8	22110	3900
1197600	431109	251398	177890	36640	434164	166670	624321	660908	221032	286381	274547	542442	393207	342928	167890	196464	413313	441985	589648	199076	43551.6	221242	703368	354742	803243	615040	338876	609505	407069	329949	572760	602873	636730	428243	252523	272383	11478.4	12195.4	21925.6	3928.8
1198800	430598	251355	178138	36600.4	433412	166515	627402	665265	218210	285738	274868	541928	393148	342716	168164	196937	412279	445035	593134	198732	43340	219631	699904	352209	809142	615826	339088	612640	406254	329664	581326	607552	637374	428708	251228	272277	11412.8	12043.6	21702.1	3922.4
1200000	428851	251354	177738	36671.2	435188	166742	631388	665593	216194	285089	274247	541382	392009	341072	167422	196910	414684	450175	597219	197800	43452.8	218186	696957	350712	814527	616024	339200	614121	406636	328120	586784	612010	637689	428258	250522	272846	11332.8	12134.4	21833.3	3896.8
1201200	427471	250509	178056	36783.2	435514	165718	635460	668739	213623	284405	274914	542646	391219	340230	167778	196886	413667	453368	600043	197867	43204.4	217599	695510	349548	824073	616225	338469	615693	406034	328347	593966	616957	640784	429630	249804	271904	11438.8	12075	21754.4	3844.8
1202400	424810	250648	177139	36550	436765	165808	639828	668354	211412	284885	275656	543176	389457	338918	167205	197468	412757	456239	601312	198206	42912.8	217006	693278	347984	829485	615576	337266	616882	405659	327531	598588	620686	642190	430748	249492	271838	11232.8	12030	21903.6	3896.8
1203600	423821	248570	176500	36630.4	438066	165033	643192	668768	209347	285400	276617	544021	388809	339631	166910	197488	411394	458436	602274	197451	43125	215750	693561	346184	835610	618368	335663	619508	407271	327172	604743	624961	642507	429586	249178	270584	11477.5	12051.2	21966.8	3860.4
1204800	422404	248625	175781	36540.8	439244	164648	645028	669243	207512	285183	276920	544480	388383	338708	166936	197488	410934	462852	603430	196985	42770.8	215078	689926	344143	840726	618418	335928	622424	407322	326216	610440	629214	643126	431367	248698	269640	11443.2	12031.6	21998.8	3926.4
1206000	420840	249297	175233	36471.2	440625	164053	647202	666363	204760	284712	277166	547184	387467	339610	167200	197515	410641	464653	607001	196492	42684.8	214026	686501	341926	844670	619808	335161	625327	408247	325611	617860	634649	644430	432197	246962	268554	11632.4	12073.6	22134.8	3824.17
1207200	419109	249536	175506	36614.2	441729	164776	648095	663164	202395	283919	277508	547643	386323	339023	167112	198044	410682	467704	606690	195564	42897.6	212937	681538	340225	847897	619030	336640	627146	409296	325492	626386	637064	646403	434692	247558	268702	11898.3	12015.6	21989.2	3837.2
1208400	417269	249330	175570	36682.4	443144	164612	652239	662704	201014	283567	277724	547992	385593	341414	167122	197780	411711	469610	608179	195436	42597.9	210879	678870	337991	849503	619127	336728	629169	410061	325184	632097	641053	647294	435181	246692	268386	11712.4	11975.6	22049.6	3811.2
1209600	415764	248825	175138	36699.2	444395	164565	655149	657774	198877	282163	277925	548855	385464	342284	166544	198020	410616	472760	608374	194985	42118	210810	676091	336110	853105	619394	336212	629814	411832	325365	636536	643157	651280	436189	246947	267487	11616	11943.8	22109.6	3771.6
1210800	414083	247809	174379	36531.2	445672	164418	658011	654742	197136	281523	278221	550648	382792	342939	166466	198135	408004	473053	608468	195372	42366.3	210552	670603	334952	854466	619495	336058	631758	412997	324845	641943	646170	650596	436722	247213	266756	11513.6	11900.8	22136.4	3816.4
