# Supplementary material for: The singularity response reveals entrainment properties of the plant circadian clock
Source: Nat Commun. 2021 Feb 8;12:864. doi: 10.1038/s41467-021-21167-7 (PMC7870946; doi:10.1038/s41467-021-21167-7)
Supplement: Supplementary file 4 — Source Data [file 41467_2021_21167_MOESM4_ESM.zip › raw_bioluminescence/SR_experiment/2hdark_CCA1_274h (Figure 1, 2, 3, Supplementary Figure 1, 2, 3, 5).xlsx]

## Sheet: 2hdark_CCA1_274h_1
time (second)	CCA1 No. 41	CCA1 No. 42	CCA1 No. 43	CCA1 No. 44	CCA1 No. 45	CCA1 No. 46	CCA1 No. 47	CCA1 No. 48	CCA1 No. 49	CCA1 No. 50	CCA1 No. 51	CCA1 No. 52	CCA1 No. 53	CCA1 No. 54	CCA1 No. 55	CCA1 No. 56	CCA1 No. 57	CCA1 No. 58	CCA1 No. 59	CCA1 No. 60	CCA1 No. 61	CCA1 No. 62	CCA1 No. 63	CCA1 No. 64	CCA1 No. 65	CCA1 No. 66	CCA1 No. 67	CCA1 No. 68	CCA1 No. 69	CCA1 No. 70	CCA1 No. 71	CCA1 No. 72	CCA1 No. 73	CCA1 No. 74	CCA1 No. 75	CCA1 No. 76	CCA1 No. 77	CCA1 No. 78	CCA1 No. 79	CCA1 No. 80
1200	215909	769259	441014	793129	330511	346442	469036	309037	850463	450840	271735	263464	465437	405175	509955	404943	327288	406407	558826	558510	394061	360565	239557	426977	762656	761400	542818	437740	628497	666568	449739	329116	539230	381827	287240	788903	228306	312399	890586	544718
2400	288436	899142	493530	1020000	381823	425381	558268	401185	928207	566102	326986	335373	605667	572360	718497	524765	398002	511885	745700	793017	493761	408125	342900	563638	865508	987451	693642	548535	763313	805879	564221	458717	648624	437212	400556	843233	335426	383687	1040000	652972
3600	342551	976736	597296	1300000	437039	578945	661059	482341	1010000	722576	410148	413015	672323	646613	845106	614442	481514	587061	876338	878056	557237	440353	434144	665533	948840	1060000	754213	631739	865223	915628	635459	528596	699239	478009	444321	856897	379465	416015	1100000	702243
4800	386308	1010000	692232	1440000	487748	621131	706774	529563	1070000	779110	438482	454379	746830	714723	923254	701258	543118	673382	947893	857936	613844	469410	476403	731114	964660	1120000	776292	677100	953876	954276	689128	572021	754544	520729	468980	887723	397028	439462	1170000	724497
6000	417577	1040000	735584	1480000	512988	610424	720197	568451	1090000	803292	457272	467655	786592	757720	943046	731839	573761	739317	986082	814069	654969	480391	478393	741660	965924	1120000	746116	694128	975160	924353	698574	584590	755926	543948	468204	859504	364328	428588	1150000	709760
7200	414506	1030000	736319	1390000	506105	551804	689918	548054	1050000	770515	445279	454270	784067	725354	862270	692864	571284	736943	969004	755004	627726	455576	439502	703912	928191	1030000	685141	647586	922478	847473	659106	550661	704702	544628	435071	783062	320048	401486	1080000	672005
8400	388551	960620	692206	1270000	471118	499160	621118	502455	968518	712733	406228	414406	743748	672090	767487	629969	535286	692653	910155	689408	567131	432944	394869	644556	836958	926661	628710	598862	843020	751564	608483	496732	628563	522642	385535	697087	280816	369760	998401	626671
9600	363440	874766	624536	1170000	424694	452680	538360	449521	892734	658458	370618	368555	693376	610564	685274	569190	492068	636573	836278	638948	503663	410458	351212	585692	737310	846300	578316	540660	762182	659897	552043	444511	554191	490421	335296	607426	248249	339207	910025	578447
10800	348633	786743	561909	1080000	381418	414411	471042	402952	820116	607909	339315	335299	634658	549969	616242	515825	449057	580848	756077	585440	462792	383496	313444	523768	644220	776111	532118	477411	687892	596471	500751	404974	489836	455949	294018	530974	224445	313039	824333	534662
12000	331584	700980	498467	995655	345595	381255	422353	356530	736028	548834	312914	313061	566512	495534	560152	462848	401612	534150	682504	540761	411318	362893	286889	478487	560874	711429	493180	418274	622320	546499	462866	371821	433780	421311	261711	467538	205381	284034	733969	491546
13200	313604	617143	450592	904486	318513	352928	385390	320409	657596	495760	295456	296658	510423	447287	509714	413944	364791	485333	613485	497363	380550	341536	267051	437600	488505	645164	451024	369422	577470	499912	429502	343004	390580	390252	237663	418182	189858	264620	662309	457454
14400	296084	534978	418747	825013	299990	330492	352830	293793	584416	441565	278713	276458	458751	406668	461489	371548	331389	434238	554668	464796	359784	322463	249385	402531	426741	587842	418571	336319	530515	464505	398954	319079	352979	359244	219707	379856	177443	245801	602792	418844
15600	276667	459946	384803	737053	279025	310410	324516	270494	526260	397106	263072	257689	422545	373868	423352	337210	301901	397199	513441	429031	345020	302121	233315	371754	373462	537030	384991	306447	489042	426612	368039	296064	319956	331974	201133	346365	164903	226286	556142	389298
16800	257996	406952	352636	654520	264516	292544	302305	250480	472572	360251	248314	238311	394420	345010	386963	308440	273085	364678	475466	390367	325560	281109	217749	341756	328947	493564	354388	281012	458288	398497	338768	275973	295034	311060	186532	318474	154693	208921	510828	363713
18000	239234	364733	320965	583644	249616	275730	280667	230464	421649	322538	235295	222516	365999	318442	357847	283427	248755	332545	441273	360404	306996	264037	203396	316981	290521	455341	327639	257790	429346	370668	311489	258051	269044	291033	170422	291182	144365	190165	464244	341766
19200	223122	329460	289005	525641	234350	258245	264107	213323	382142	293574	224966	209520	340604	296619	331405	262571	226936	301006	407888	329039	286771	244568	192118	290877	255478	420982	298048	235448	396950	344388	285450	243030	246438	275708	157530	266682	136239	175970	421940	322378
20400	206958	301408	258779	473730	218244	243275	247048	195511	345597	263033	214965	195714	311390	275492	303240	241908	207029	277160	375964	299169	265216	230727	182633	267999	227746	391560	274936	215630	369533	322933	264669	229067	224418	259751	146267	247014	128479	161352	379284	301854
21600	192221	274018	231698	418790	201952	230240	230398	176325	315823	238352	205507	185737	286598	257664	281233	222025	191231	254960	347079	272365	247254	213159	172401	249152	203329	364608	251925	195267	333591	300313	243814	213150	203170	244956	136412	226613	120589	145638	344781	284105
22800	180007	249918	209460	370570	187145	219247	215280	161798	287629	216148	197431	176394	260385	240798	257408	202559	175870	235078	318621	242573	227478	197548	162638	231230	183624	335850	232116	178316	304588	281905	226432	199282	186332	231699	128804	209929	113865	133946	311447	264898
24000	166982	225967	191402	327153	171708	207975	199679	145682	258520	194691	187740	166714	234727	225964	235975	184801	161250	220374	293733	218422	210962	181866	153529	222289	166055	307618	213942	159370	280064	262125	209335	186064	167094	217561	120830	192122	107152	122864	281360	248364
25200	156150	204330	172472	289388	158466	196786	186488	133243	236804	178200	179805	159338	213240	212228	215922	167609	148494	204292	270765	195468	193880	165014	143549	207358	150330	282710	195841	144154	255414	244219	193772	176158	153460	207105	115155	177161	100972	114870	258162	232161
26400	145708	185670	157620	257024	146278	187206	173404	121020	215629	162008	169981	149790	192238	201094	196362	151951	133771	191997	248515	175308	177851	153375	135075	192964	135404	260164	181024	131028	236450	227589	179625	164540	138955	194951	108502	163008	94803.2	104973	235980	215076
27600	135501	166235	142117	227056	134256	176735	161453	110019	197234	149168	161916	142951	176473	188204	179396	138254	122309	180273	228945	158975	161819	142089	127079	178915	121667	237296	166420	117460	209984	210167	166283	154010	126269	184649	101481	149076	89259.6	97596.8	217749	201549
28800	127318	153482	133046	201924	122860	167251	150445	100994	179575	136438	152907	133742	159726	176090	163932	125854	111557	168685	210496	141541	147656	130776	119564	166645	108450	218020	156218	106997	186795	195022	155335	143638	114860	173834	96665.6	137315	83904.8	89076.7	199129	187976
30000	119569	138475	119625	179167	110986	157334	139073	91213.3	164418	125980	145257	127036	145455	165978	150794	114604	101988	160008	193527	128429	134688	120996	112330	156622	97275.4	199948	146292	97059.2	168248	178950	144762	134443	103031	163290	90026	126462	79237.9	80723.2	183755	175717
31200	113069	126925	109429	158854	101165	148811	130060	84250.8	152230	116868	136834	119548	134210	156410	136494	104218	94076.4	148564	179098	114664	122312	111720	105913	144318	87672.8	181913	138110	88187.5	149546	164597	135406	126397	94406.3	153131	84758	115914	74661.2	73006.7	168190	164566
32400	107220	116690	100535	142453	92546.7	140721	119754	77232.1	139772	106960	130505	113230	121372	147799	125143	94422.8	85312.9	142019	165776	103951	110756	104546	99124	131877	79514	166929	133323	81052	134648	152236	126911	118279	86088	142829	78818	107247	70454.6	66547.6	153434	152818
33600	101030	106011	91093.6	125845	84498.8	133537	111464	70869.6	130313	100611	123060	107421	112353	139154	115282	86562.9	78513.2	132938	154441	95037.6	101245	97220	93404.6	121091	72097.6	153956	126763	74589.2	120142	139096	119319	110465	79373.3	134340	73401.3	99868.8	66825.6	61686.3	142285	143254
34800	97109.6	97848.8	82660	113066	77674.2	125450	104638	66363.6	120913	94401.7	117350	101527	102853	130555	106530	78892.4	72502.1	126645	144498	85734	92160.8	91256.7	87864.4	112640	65352	142944	121198	69186.8	108204	128904	112507	103971	74004.4	126290	69138.8	92783.8	63615.6	58148.4	130449	134018
36000	92327.9	89820.8	74999.6	101389	71572.4	119172	97969.6	61462	111863	89717.6	111774	96253.6	95135	123565	98616.8	72877.1	67256.4	121000	136577	78843.2	84092.9	85198	82272.5	107020	59695.8	132706	116597	64061.7	97460.8	118868	106307	97492	68988.8	118253	65055.8	86251.6	60024.4	54540.8	120902	125509
37200	88650.8	82218.3	68518.8	92526	66068.3	112962	92344.6	57776.4	104458	85933.8	106650	91775.4	89325.2	117507	91609.6	67638.4	62447.9	114742	129291	71546.4	77377.6	80128.3	77761.2	96517.5	54502.4	122297	112325	60126.8	86462.9	110702	100097	93188.4	65626.8	111845	61230	80801.7	57111.6	51151.2	113124	119758
38400	84067.9	76303.2	64126	85007.6	62280.8	107185	86788.8	53740	97664.8	81464	101156	86289.2	82337.1	111946	84837.6	62920	57744	109997	122121	65669.2	70882.4	75560.4	74312.1	89599.6	50000	112473	110770	56212.5	78058.4	102732	94316.4	87533.6	61913.6	105698	57169.2	75552.8	54149.6	47876.4	104960	112566
39600	80093.2	69293.3	59028.4	77571.2	58075.4	101060	81961.7	50324.4	91250.4	78036.4	96492.8	82700	77082.4	106602	79506.4	58817.2	54143.8	105197	115657	60951.2	65208	70758.8	70312	82968.8	46237.2	104140	105836	52353.6	69951.7	94898.8	87975.8	83324.4	58593.6	100374	52874.4	71412.5	51711.6	44656.3	98127.6	106145
40800	76437.1	64875.2	55740.4	70833.6	54137.6	96027.9	77720.4	47588.8	85423.2	74710.4	91588.8	77299.6	71473.8	101068	75219.2	55100.4	50600.4	99962.1	109215	56089.6	59249.2	66662.8	66428.8	76459.2	42669.6	97929.6	103734	49444	64384.4	89080	83028.8	78585.8	56462.4	94992	49714.6	67057.2	49119.2	41744	90219.2	99649.2
42000	72178	59405	52044.4	64520.4	50080.4	92198	73308.8	44815.6	79907.9	71284.4	87564	74172.1	66614.8	96264.2	70121.2	52043.6	47919.6	96204.8	103675	52215.2	54405.8	62992.8	62520.8	70999.2	39722	90134.2	99447.6	46207.2	58792.1	83421.2	77375.4	74104	52542.9	90287.6	46774.8	62324.2	47065.2	39082.1	84516	93499.2
43200	68827.9	55677.6	49541.3	59145.6	46584.4	88098	69467.2	42917.5	75276.4	68527.1	83516	69117.6	62082.1	92185.6	66235	48924.8	45210	91276.3	98497.6	48517.1	50708	58894.2	59459.2	67313.2	36625.8	83850.4	96138.8	43650	54164.4	78692.5	72530.4	71024.6	49959.6	86008.4	43909.2	59103.2	45344.2	37068.4	78605.4	88320.8
44400	64366	51878.3	46620.4	55102.1	43316.4	85597.6	64645.4	40574	69848.8	64830.4	79489.2	65522.4	57322.4	88659.2	62172	46291.3	42356	86678	93504.2	45708.4	47120	55422.8	56985.2	63436.4	34114.8	77705.8	92294.8	41116.7	50006.4	73779.2	67531.3	66737.2	46607.1	81157.6	41033.2	54784.6	43539.6	35095.4	73062.4	82684
45600	60340	47999.6	44025.4	50633.6	40237.1	81492	61955.2	38526.7	65746.8	62620.8	75654	61319.6	54146.7	83802	58875.8	43498.4	40652.5	81733.6	89038.4	43157.1	43679.2	51303.8	53306	59555.2	32162.5	72568.8	87304.6	38089.2	46145.2	68360.4	63274	62813.3	44528.8	77306.7	38030.8	51722.8	42602.1	33336.4	68531.3	77821.2
46800	57094.4	45343.8	42006.4	47298.3	37912.4	78432.1	58677.2	36508	61308.8	58768	71678.8	57316.8	49807.6	79033.8	54920.4	41133.8	38035.6	77798	84592.4	40751.2	40388.3	48109.2	50478.3	55810	30464	67810.4	83774.4	36942.9	43488	65078.4	59290.8	59550.8	41950	73208.8	35641.7	48652.4	40104.4	32107.9	63481.6	73012.5
48000	53214	41728	38914.2	43830.8	35275	75509.2	54837.6	34584.4	57806	55960.4	68773.2	53697.5	47062	75273.2	51884.6	38814.4	36342.9	74158.4	80491.6	39124.2	37665.2	45234.6	47137.6	52027.6	28920.4	63400.4	78337.1	34588	41212.1	60355.6	55093.2	55813.3	38818	68937.5	32932.4	45922.4	38567.5	30413.6	59727.5	68491.6
49200	50290	39528	36948.8	41322.1	33127.6	72154.2	52044.8	33153.6	54858.8	53221.6	65695.4	50722.4	44261.2	71446	48381.2	36694.2	34388	69775.4	76423.6	36865.6	34791.3	41562.4	44534.2	49058	27338.4	58508.3	73750	32582.5	38682.4	57118.3	52116.8	53086.8	37355.8	65273.2	31019.2	43726.4	36975.2	29567.5	56504.4	64315.8
50400	47037.6	37158.8	35045.6	39142.8	31062.9	69152.8	48563.3	31418.4	51450.4	50077.5	62759.6	46900.4	40988.4	67251.6	45687.9	35250.4	32426.7	66196.8	72480.4	35275.6	32184.4	39742.1	42082.4	46461.3	26052.8	54488	69702.9	31035.2	36722.9	54285.6	48879.6	49188	34739.2	61532.5	28912.8	41069.6	35263.6	28440	52440	61492
51600	44201.3	34711.6	33395.2	37058.3	29420.4	65715.8	45970	30206	49194	47637.2	59603.8	44018.8	38886.7	63934.4	43092.4	34048.3	31168	63289.6	68895.2	33604	30354.8	37281.6	39817.9	43702.8	24874.2	51168	65077.2	29239.2	34314.4	50613.3	45859.6	46312.8	33053.8	57995.6	26915.4	39280.4	33646.4	27194.8	49878.4	58448.3
52800	42157.2	33063.8	31832.8	35199.6	27911.3	62869.2	43298.3	28761.2	46982.8	45031.3	56418.8	40933.8	36152.8	60901.7	41346.8	31948	29305.4	60479.2	64594.2	31938	28154.8	35074.6	38209.2	41458.8	23993.6	48311.2	62276	28037.6	32817.5	48398.8	43657.5	44369.2	31878.8	54614.6	25043.6	37182.5	32024.8	26392.4	47183.3	54507.2
54000	39520.4	31335.2	30300.8	33938	26445.6	60244.2	40695.2	27538.8	44575.2	42962	53251.3	38831.2	34199.6	58126.8	39192.8	31124.4	28660.4	57629.2	61466.8	31268.3	26617.2	33120	36064.2	39203.2	23353.3	45565.6	59039.6	26304.6	31634	45916.3	41191.6	41262.1	30149.2	51339.2	23260.8	35508	30622.5	25409.6	44906	51608.3
55200	37442.4	30100.8	29476.4	33182.8	25171.2	58066.4	38852.1	26674.4	43078.3	41659.6	50577.6	36694.6	32613.6	56217.5	37043.6	30189.6	27830	54938.4	58182.9	29916.8	25356.7	31207.6	34042	37289.2	22561.2	43729.2	55687.2	25330.8	30123.3	43967.2	39195.8	39311.6	29535.6	48629.6	22220	34175.4	29196.8	24652.9	43397.2	49103.2
56400	35714.2	29016	28676.3	32371.2	24215.6	55766.7	36592.8	25360.4	41472	39316.8	48224	34561.2	31040.8	53454.4	35627.1	28907.6	26484.8	53054.6	55182	29283.3	24538	30326.8	32482.1	35655.6	22663.3	42070.8	53080.4	24738	29661.2	42477.5	37852.8	36955	28490	45771.6	20937.1	33447.2	28116.7	23698.4	41821.2	46561.2
57600	33836	28002.1	27966.8	32092.9	23417.2	53565.2	35298.3	24691.2	40767.9	38142	45661.6	33169.6	30205.2	51680.4	34018	28604.2	25979.2	52285.6	53035.8	29006	24225.4	28826.8	31316.8	34495	22853.2	41070	50247.2	23498.8	29148	41268.8	36799.2	34974	27940	43107.6	20334.8	32832.9	27492.8	23143.8	41397.6	44994.4
58800	33184.2	28100.4	28437.9	32352.4	23151.7	51461.2	34118.8	24095	40560	37003.3	43420	31774	29102.9	50582.4	32990.4	28315.2	25353.2	51014	50884	28651.3	24451.6	28017.5	30270	33530	23375.8	40767.6	48736.3	23598.8	28499.6	41293.8	35896.8	34067.5	28414.4	41125.2	20065.6	32767.6	26662.1	23100	41257.5	43657.2
60000	32068.4	28307.9	28398.4	33002.1	22903.6	49752.8	33100.8	23166.8	40501.3	36104.4	41377.1	30799.6	28824	49953.3	32812.4	28016.7	25222	49701.2	49560.4	28900.4	24942.9	27329.6	29229.6	33200.8	24498.4	41455.4	47872.4	23423.3	29078	41290.4	35440	32744.8	28364.6	39008.4	20195.6	32971.7	25959.2	23095	41593.2	42547.1
61200	31541.6	29743.2	28765.8	34419.6	23374.2	48572.4	33194.4	23267.5	42033.6	36102.5	39902.8	29746	28870	50146	32780.4	28625.6	25832.5	48134.4	48485.6	29347.1	26119.6	26789.6	28585.2	33677.6	25825	43116.4	48186.3	23265.2	29888.8	41886.8	35700	32357.1	29904	37574.6	21103.6	34133.2	25735	23286.4	43102.9	42238
62400	31521.6	32012	30189.2	36934.6	24318	48500.4	33297.2	23443.6	44248.8	36185.2	38547.5	29286.4	29756	51025.8	33136	29607.9	26680.8	47421.7	48480.8	30588.8	28104.2	27473.2	28387.5	34777.2	28555.6	45773.8	49652.4	24543.3	31366	43724.8	36461.6	32727.6	31874.2	36697.6	22230	36013.6	25954	24265.4	45555.2	42417.9
63600	31716.4	34919.2	32074.6	40539.6	26186.7	48466	34414	24113.6	48137.2	37615	38125.6	29878.8	31524.8	53815.2	34257.5	31741.2	28241.7	47281.6	49963.6	32650.4	31800.8	28772.5	28966	37290.4	32170	50071.2	52108.3	25610.4	33477.5	46758.4	37879.2	34129.2	35034	36345.8	24080.4	39175.2	26722.4	25692.8	49493.8	43569.6
64800	33167.9	40118.8	35128.8	45446.7	28982	49901.3	36286.8	25382.8	53733.8	39621.2	37948.8	31060.8	33460	58529.6	36232.4	34510.8	30996.8	47548.3	52350	35553.2	36467.9	30668.8	30178.3	40474	37498	55848.8	57041.2	27897.9	37115.6	51641.3	40504.4	36230	39595.8	37102	27775.8	43128	28165.2	27872.1	55340.4	46301.7
66000	34754.8	47025.8	39012	53005.2	33396.3	51931.6	39210.4	26820.4	60358	42591.3	38404	32843.8	36859.6	65314.4	40304.4	38958	33945.4	49472.4	55828.3	40537.2	44721.6	34213.3	31788	45960.8	45326.4	64629.6	64055.4	31078.4	41920.8	57870	44196.3	38985.6	45299.2	38005.8	31949.2	48535.4	30168.8	31376	63210	50108.4
67200	37685	57681.6	45068.8	62972	38895.2	55883.8	44122.8	29585.8	70217.6	47396.4	40078.8	36326.8	41892.1	75494	46606.8	44985.8	39043.6	51631.3	61897.6	46726	54738	37748.8	34742.5	52864.8	55625.8	75660.8	72656.8	34989.6	48101.2	66983.8	48989.2	43627.2	53596.3	39865.6	37357.9	56636	33182.5	35743.2	73802.8	55682.1
68400	42139.6	71657.9	52396.4	76417.2	46537.1	61617.2	50037.9	33698	83083.2	53282.8	42234.4	40512.1	48193.2	88055.8	53346	52875.6	44993.8	56053.2	69333.8	55112.4	68463.2	43930.4	38320.8	62271.3	69463.6	90130.8	85174	40956	56899.6	79174.8	55555.8	49721.2	64256.4	43471.3	44656	66815.4	37430.8	41842	87040.8	63038.4
69600	47419.2	90243.2	61187.1	93403.2	56253.2	68597.5	58030	38411.3	98783.2	61845.6	45630.4	46416.8	56993.3	104398	62550	62856.4	53010.4	61802.9	79975.6	66587.9	83710	51937.2	43669.6	74366.4	89132.9	106874	100032	48653.6	68026.8	92973.3	63731.2	57163.3	76879.6	47728.4	53173.3	79620	43099.6	49343.2	104208	73406.7
70800	54690	114442	72878	116205	69193.6	78204.4	68484.6	45499.6	118487	72968.8	50024	54478.8	68015.6	125969	75285.6	75601.6	63084.8	69570.4	93134.6	80431.2	103034	60975.6	49877.2	89601.7	112344	127231	118459	58537.2	81872.5	111605	73238.3	67353.2	93958.4	54153.6	63936.4	96378.8	50637.6	59490.8	124631	85948.4
72000	62902.5	144410	87417.5	144718	84500.4	90185.8	80321.6	54257.9	141341	84610.8	55960.4	63254	81605.8	151026	90460.8	90302.4	75055.2	79422.1	110400	98746.7	126795	72696.8	57553.6	108700	141209	152358	140908	72282.4	99775.2	133863	84400.4	78826.3	112258	61632.8	77020.8	117434	59220.4	71604	148332	100726
73200	73313.6	178000	103870	179008	103043	104317	95584.6	65346.8	169197	101302	63662.8	75360.8	99908.8	180753	110327	108413	89436.4	91301.2	131795	120418	155174	86003.6	66509.6	131685	174691	179649	165052	87053.3	121363	158892	96942.5	92293.2	135001	70998	92262	143575	69529.6	86419.6	176874	119854
74400	85360.4	218632	125061	221489	125090	121016	113258	79101.7	201344	119998	72976.8	88396.4	120582	215594	133503	129560	106361	105734	156760	145913	187751	101528	77105.6	157770	214379	211879	192598	104845	147661	188945	113121	109175	160634	81882.1	109705	173568	82126.3	104021	207971	140385
75600	98939.2	264547	147560	268730	148680	140546	132472	94679.2	235080	141664	83650.4	105208	144946	255023	159795	154325	126486	123613	186405	176238	225680	118454	89204.2	186674	258859	245969	223359	124788	176778	220348	130578	125536	188239	94826.8	130596	206331	96338	122522	243090	165054
76800	113615	313972	173838	324124	176060	161623	155200	113052	273098	167848	95969.2	122410	173039	297730	187964	181908	149848	142180	217837	209789	265483	136785	102017	217816	309296	281751	257062	147096	210637	255505	150186	144850	221839	108645	152551	242844	112240	145839	281523	192064
78000	130190	368292	203094	385380	204115	185595	177086	133164	311435	194721	109542	141760	203146	341806	218906	211263	174642	163632	252073	248011	307640	157999	117177	252985	366547	318337	293931	172822	247785	293960	171456	164004	253668	123671	175733	282380	128573	169542	321874	217678
79200	146281	423456	233312	451157	234289	210399	203227	156250	354210	227700	125230	163695	238234	389900	250965	244416	202850	187070	287424	289076	351968	178454	132217	288918	427241	356385	328220	199709	287393	331600	192624	182850	292059	139866	200002	325033	148383	195017	363595	247612
80400	163674	477506	267210	523755	266289	238533	229666	182377	396111	260418	141258	184034	273665	436550	283419	278655	230902	209885	323555	331221	394155	201362	147897	325141	489318	394519	366738	228159	331618	371870	216331	204843	328575	156358	226578	370620	165784	221388	404090	278078
81600	181905	531174	298455	595434	297674	266047	254354	208348	436595	295171	157738	207281	311180	483517	318306	314047	260354	235460	361724	376010	442604	223306	164688	360489	550570	433748	401306	258284	377443	408540	239160	225974	365935	172710	251960	415665	182779	246860	443773	307940
82800	200240	579732	333236	671588	330263	296656	282685	237852	477106	332614	174683	229216	347730	531631	354278	349645	289065	260230	397373	419120	487704	244212	180093	394304	608339	469120	436212	288296	425978	446638	262277	248959	405101	189834	279086	462710	200689	273726	482287	339749
84000	217579	627912	366027	745614	362161	327814	304706	266062	511868	364820	192954	249635	381432	573393	383911	384285	315072	283927	433025	464485	533070	265856	196681	429746	663427	503274	469076	318786	479580	482340	286336	272779	439260	206016	304310	505637	217492	291648	516454	365952
85200	232983	667680	396084	810139	394577	356049	329634	291612	543793	400370	211692	272435	418128	616962	416948	419042	340743	306480	466124	510048	571713	278857	211418	463242	713815	532680	495548	344456	530221	512841	306772	293910	474580	221563	327764	547321	232906	321894	549465	390887
86400	249260	706795	429775	874991	423311	385338	351937	318389	569165	429673	229364	289475	448898	652823	442357	449252	363003	328170	492744	545834	603725	295524	224859	491772	748433	560574	520875	372399	578430	544242	327574	316988	505053	237205	350480	585675	246903	340764	576518	412960
87600	259948	735252	452913	931112	444999	410142	369120	339880	590652	457635	246857	307804	477969	682662	469005	480119	378459	347082	515583	580020	633020	313660	238305	513416	785928	584656	540253	393098	613972	566718	346056	333064	529506	250797	368908	615813	261442	355284	598790	430248
88800	271623	754773	479823	979584	466649	435108	388397	360709	607299	482167	262920	323356	504193	708899	490583	508485	406838	361246	533331	607071	650430	324706	249292	529888	814686	603347	556116	411855	640725	588765	364685	349761	554676	264130	388614	640446	274029	370042	615802	447840
90000	279664	765368	495940	1020000	480865	457781	399982	378357	616327	497198	276349	336052	521728	725460	506949	530564	432683	375390	545834	628561	668290	335976	260746	545002	833576	621132	569231	427821	661136	605128	380205	363575	568566	274354	400549	660456	283095	379557	623065	458028
91200	282825	765095	508185	1020000	495412	477953	409400	395014	621947	510053	289590	346705	538650	736484	519314	550090	451328	383613	553414	646428	680385	341723	267512	552626	848528	630028	572787	437308	675317	614537	390955	373719	580293	284204	412225	673982	293442	389675	631777	468188
92400	286484	760848	519824	1060000	505902	497527	420534	408280	621528	515556	301075	353128	544934	741346	529694	564764	460225	389096	555967	651100	685681	344904	273091	557358	846412	638481	574327	446006	692598	620338	400003	384260	586928	291791	420891	681285	299840	395241	630304	473191
93600	285460	747914	519924	1040000	508771	512000	420310	413884	613718	513318	310045	359266	546091	738892	537789	572884	464546	394184	553745	653564	688678	343659	274405	560529	832249	640691	566267	447352	702042	615951	403421	389256	584431	296663	424643	681369	305506	394300	626224	474483
94800	284595	727229	522065	1020000	510256	525979	423858	416468	603341	511773	318618	360993	540616	734076	537200	576616	454656	394335	544747	642624	684301	341735	275497	555523	802869	638266	556100	445341	710533	610870	404338	392668	582702	301275	425917	675298	309041	391847	614188	473606
96000	277063	706278	516918	982135	504624	533697	420296	410163	586588	497800	323577	360084	529828	720274	535209	572469	456281	395092	534210	628576	672946	338890	277895	549820	775783	633083	542769	439644	715379	597554	401366	393116	570375	303158	423438	662046	309760	381768	599059	464694
97200	268242	676316	510226	941856	497345	537956	417328	400916	572328	489001	327691	358216	519387	704089	529986	563955	453351	390545	521455	606324	659882	333789	275730	538132	739052	619750	523526	427763	712264	582550	395969	387962	558808	304185	418287	644258	311769	369546	585036	458158
98400	262795	646962	501495	905446	486339	539005	409608	387562	550820	469986	326924	351760	495930	679447	517129	547649	441872	385758	503864	583124	638100	327949	271070	523338	706871	607548	504919	415650	704755	563225	388950	384416	540268	302180	410453	622907	309053	355969	563454	444221
99600	257342	615206	485477	867030	470594	534720	402143	371156	529106	454959	327212	344418	474444	653206	506974	528325	430172	376410	487424	557223	619035	315572	264924	506544	672097	589844	480668	397452	676182	537294	377214	373532	519294	299511	400042	597350	305088	338370	544494	433995
100800	251837	580683	470563	823671	454690	527235	393425	357648	506733	433978	322744	333664	449717	622840	488983	507706	413428	366341	466088	526338	591737	302683	258300	485995	637421	570501	456555	381748	632474	514312	364004	363098	497847	294672	388450	570086	299630	320738	521178	415550
102000	242314	545579	444319	779491	432127	513572	380189	338893	482417	411018	316671	323503	425040	589313	475045	482445	394481	355964	444472	495645	565358	290824	252876	465286	601670	549360	431459	363670	583128	486904	349758	346540	471359	286925	371438	541123	290466	301055	497254	399196
103200	232470	509105	423688	730066	412327	495715	369708	320616	460300	390243	310483	312282	400532	555336	454862	458090	373373	340348	420256	463423	534888	278567	243308	440955	564625	523260	404614	343925	537004	456916	336230	332971	448527	278640	355573	509700	279156	283504	473308	385723
104400	222782	475757	398638	680815	390842	479251	355475	301468	435850	365350	301830	298791	375493	515962	435944	429378	352097	328331	396376	430646	505899	265239	234223	415618	529046	497823	379104	325224	501353	428505	320248	316738	419808	268614	342888	478476	263806	263310	446297	362604
105600	213457	439355	373980	629806	368924	459748	338582	281108	413714	345820	292774	284862	352064	479346	414997	401655	329292	314540	372391	399861	475405	248174	223691	387866	492910	471414	353006	303933	467772	398684	303436	300432	393386	258654	323435	446988	250622	245616	419778	349056
106800	203584	406906	355534	583287	347090	440120	323343	262137	388293	322387	280148	269302	325858	444072	389914	372716	307031	298582	347458	370526	444030	231615	213637	361332	456846	446070	329180	286179	436766	371873	286257	281953	366837	247595	304145	415424	234898	228097	391429	327501
108000	193328	374060	330628	535780	323376	418798	305886	242081	364116	299348	266975	256258	301831	412207	367627	345202	285488	284573	324361	343126	415037	217145	202796	334496	422696	420376	305945	265630	410089	342874	268378	263273	338132	235845	283909	383938	220436	209890	364099	306749
109200	185994	343771	312874	491245	300021	395959	290662	225046	340549	279363	252948	243260	279290	381701	342890	319670	264172	267482	300375	315496	383024	203678	192085	309295	388940	392590	282762	248464	385087	317500	251267	245452	313578	223366	264831	354319	207750	193723	339549	292290
110400	177543	313517	291803	449384	279153	372812	273297	207171	318695	257777	238262	228192	256181	356098	319226	292717	242220	254752	278158	288616	360345	191901	181450	286303	355120	369986	261200	231754	362048	291362	234562	227020	288092	210541	245234	323669	193515	177397	313005	270307
111600	168563	285302	274008	407783	258477	348259	257895	191043	297838	240046	224065	215922	236476	328211	297882	268827	221568	238954	257820	264462	332545	178559	169997	265931	322370	343382	240714	213751	336290	266240	218346	211093	266743	198291	225933	296594	180750	162988	291290	253352
112800	160175	259954	254166	371479	239625	324344	241704	175284	277782	220942	209573	201946	215600	299166	274228	245400	203331	226316	237090	241553	304082	167092	160003	246429	292418	320629	222186	198372	310180	243859	203557	195497	243966	185253	206229	269835	166657	150063	267818	234933
114000	150661	234536	233989	334720	218816	299491	225262	159195	258950	204884	195467	188222	197294	269451	255479	223454	184986	211794	218572	221125	279516	154811	150437	226445	264785	296411	205025	181738	278850	221897	187266	180047	223752	173302	186266	243662	154120	137036	247851	218147
115200	142963	211802	217560	302096	200796	276756	209862	145537	241190	189334	182112	175490	179436	243208	234154	203141	168050	199231	201014	200618	254988	144337	140842	208033	238695	275194	188740	168869	251165	203360	172260	166904	205862	161275	174874	221320	141840	125425	228333	202118
116400	136004	190117	198504	272256	182702	254817	193874	131761	224388	174274	168694	162504	161991	218852	216894	185325	151817	187215	185478	182139	233383	135214	131299	190522	216214	255762	174170	154560	227540	185755	158664	152913	186992	149741	154418	199646	130795	113340	209791	186638
117600	129097	171871	183661	242992	166830	233250	180189	119002	208601	162158	157378	151969	148526	198149	200269	168003	138369	173914	170962	165179	213433	125153	121854	173280	194796	235978	160941	142063	207334	168874	146175	141320	172181	138756	138346	180916	119558	103258	195041	173412
118800	122868	154934	168840	217978	151681	213449	167046	107018	193244	148739	146139	141670	134590	179818	183629	152269	125156	164030	157249	148893	195267	117090	113557	158987	175448	218490	149654	131873	189827	153683	134437	129658	157244	129067	123421	162913	109828	93809.6	179464	159409
120000	115056	138976	155498	195262	137591	194956	154537	96975.6	180368	139020	135526	132045	122888	163287	171637	138286	113992	153332	146173	134703	178059	109259	105468	143692	157058	201976	138450	120954	173196	139759	122924	119265	144406	119369	110549	147046	100063	85007.5	166442	149040
121200	109880	125170	144290	175682	124782	178938	143021	87522.9	168470	129471	126542	122656	111161	146591	158223	124739	102706	144371	134898	121168	161909	102012	98144.4	130204	140606	187739	128880	112678	159177	127894	112752	110636	133102	110885	99578.4	133376	92265.8	77320.8	154033	137965
122400	104400	112605	133275	157014	112838	162470	130908	78395.6	156578	120010	117946	114383	102991	132899	147020	112890	93423.2	137083	126261	111070	147760	95456	91415.8	118959	126643	174647	120256	104293	146420	116369	103382	101364	121651	102730	89637.9	120992	84824.4	70502.1	143748	128286
123600	99524	101928	124121	141587	102830	147409	122212	71164	147262	113245	109829	106519	94188	121166	136476	102225	85580.8	127858	116913	101377	135433	88713.3	84470	109073	114576	162940	111880	97403.2	135187	105725	94639.2	93989.2	113756	95099.2	81162.4	109816	78055.6	63958	134743	119877
124800	93434.2	92232.8	114195	128048	93772	134138	112228	63792	137637	105853	101992	98895.6	85787.5	109408	126525	92797.5	77692	121134	110518	92798	123257	83460	79246.7	100140	104231	151738	105218	91102.9	125591	97141.3	86902	87053.2	103872	87711.2	74146.7	99508	71926	57944.8	125880	111355
126000	88119.2	83354.2	106250	114899	85412.5	122114	103193	58080	130023	100188	95123.2	92696.3	78470.8	100543	119644	84508	71716.7	113694	103849	85200.4	113530	76977.1	73106.8	91915.8	94836.8	142438	98450.8	85013.6	115160	89052.4	80329.6	81056.4	97132.4	81830.4	67457.2	91290.8	66372	53148	118821	105867
127200	82823.3	77174.4	99691.6	104739	78914	112863	96189.2	52837.9	123571	94434.4	88078.8	86675.2	72123.8	92248.4	111347	76823.3	64471.6	108152	97498	77741.3	104394	72762.4	69227.9	84866.8	89287.9	134659	92210.8	79977.1	106246	82768.8	74066.4	75947.2	91044.4	76273.6	61979.6	83400	61643.8	48752.8	111644	97931.7
128400	77450.8	70952.5	92483.2	95450.4	73002.1	103324	88468.8	47884.8	116599	89589.6	81944.4	80941.3	66921.2	85672.9	104639	70185.6	59750	102039	92236.7	71302.8	97136.8	68255.2	65096.8	78667.5	83648.4	126591	87134	74534	97803.8	76471.6	68932.5	70935.2	84146	71077.1	56655.2	76812.5	57244.4	44693.8	105313	92414.4
129600	73419.2	66072.4	86827.1	87868.8	66931.2	94762.1	83218	44224.2	111880	85943.2	77058	76140.4	62610.8	79887.6	97957.5	65212.8	55170.8	95858.8	87824	65892.1	89446.8	63600.8	60874.2	73090.8	78021.7	120260	81777.6	70415.2	91061.6	71301.7	63903.6	66781.7	79648.8	66403.6	52189.6	71578.8	53772.5	41852.8	100832	87912.4
130800	69646.4	61592.5	81523.2	81906.7	61899.6	87546	77062.5	40894.8	106335	81093.6	72654	71449.2	58222.4	74163.3	92474.4	60792	51754	92084.4	83395.8	61144.4	83782.5	60004.8	57833.2	68743.3	72954	114002	76764.4	67330.8	84906.7	67203.2	59853.8	62663.2	74082.1	62121.6	48811.2	66828.8	50914	39290.8	95644.4	82767.2
132000	65485	57252.8	76933.3	76602	57077.6	81461.2	71970	38266.7	101171	78021.7	67561.6	67928	55106.3	70165.6	88269.6	57140.4	48582.8	86438.8	79834	57676.7	78452.4	56074.6	54276	64197.2	69240.8	108586	72271.3	63881.6	79147.2	63415.4	56291.2	59249.2	69405.2	58397.6	45654	63266.8	47535	37196	92350.8	79411.6
133200	62676	54995.4	73930.4	72664.2	53203.2	76674.8	67805.4	36019.2	97185	74408	63637.5	63632	51363.2	66051.7	83251.2	53172.1	45789.2	82449.6	75952.5	54141.2	73434.2	53033.2	51428.4	61501.6	66508	105324	69108	61851.7	75210.8	60880	52771.7	55961.2	66217.5	55543.6	43840.8	60080.8	45598.4	35490.8	88500.8	75235.6
134400	59400.4	52220	69885	68840	49753.3	72480	63428	33690	93913.6	71177.9	59683.2	60605.6	48952.9	63926	79910.8	50770	43887.5	78439.2	73209.2	50954.6	70085.2	50582.5	49204.4	59216	63180.4	101618	65705.4	59276	70190	58810	49892.8	53407.1	62289.2	52808.3	42264.8	57264	43543.3	34410	85157.1	72153.6
135600	57006	51025	67882.4	66275	46688	69807.1	60371.2	32552.4	91065.4	68502	55757.9	58134.4	46997.6	62216.3	76865.6	48352.9	42273.6	74508.8	70501.6	48763.2	67300.8	48111.6	47535.8	57339.6	60739.6	98287.5	63431.2	57866.3	66297.2	58528	47607.5	51363.6	60207.1	50623.2	41757.1	55037.6	42226	34414.6	82736.8	69528.8
136800	54630.4	50361.6	65084.6	64237.2	44477.5	67881.2	58200.4	31478.4	87828	65468.8	53021.2	55078.8	44925.2	60928	74279.2	46867.6	41614.6	71875.2	68606.8	47230.4	65330	46625	45554	56964.2	58487.2	96442.8	61753.3	56322.4	63272.1	58345.6	46211.2	49680.4	57419.6	48352.9	41368.4	53426.8	41350	34666.4	80864.2	66695.6
138000	53073.3	50277.6	63325.2	62800.8	42622	66796.7	55895.6	31010.4	85906.7	63765.6	50133.3	53310.4	44340.4	60289.6	73181.6	46469.6	41349.2	68959.2	67309.6	46183.6	64547.9	44879.6	44371.3	57431.6	57200	94009.2	59678.8	54591.7	60792	58875.4	44998.8	48316.8	55599.2	46682.8	41749.6	52307.6	40664.8	36059.6	79858.4	66001.7
139200	51648.4	51769.2	62451.6	62418.8	41160.4	67127.6	54894.6	31422.4	84972.4	61684.6	48193.2	51404.6	43897.6	61578.4	71756.7	46535.2	41571.3	66275.6	65539.2	45266.8	64526.8	44541.7	43390.8	58802.1	56140.4	92826	59455.4	53422.4	59805	60581.6	44385.6	47832.4	54849.2	45071.7	43399.6	51344.2	40821.6	38495.2	79305.4	64656
140400	50809.6	53590.8	61126.8	63727.5	40447.2	68997.5	53818	32005.8	84415.6	59550.4	46433.3	50290.4	44192.1	63454	72325.6	48175.4	43060.4	65109.2	65463.2	45760.8	66332	44565.2	43207.9	61690	55992.5	93181.6	59694	52144.2	59260.8	63322.9	44070	48002	54222.9	44525.6	45697.5	51572.4	41102	41568	79205.6	64789.2
141600	50086.4	57648.8	61368	66510	40233.3	71541.2	54576.3	33729.2	85684.4	59002.8	45946.8	50290	45049.6	66885.8	73912.8	51163.6	44965.4	63384.8	65563.8	46880.4	69787.2	44700	43372	65499.2	56150	94098	60737.6	52307.2	59981.7	67660.4	45065.4	48830.4	56310	44898.8	49186.4	52946.3	42625.6	46619.2	81113.3	65910.4
142800	51001.3	63130.4	61820.8	71252	41598.4	75508.8	55456.8	36474.6	87592	57714.8	45551.3	50569.2	46652.1	72930.4	76692.8	55574	48050	63442.9	67484.8	48890	74268	47044	44739.2	71229.2	58839.6	97178.4	63457.6	52939.6	62293.6	74047.9	48539.6	50454.6	57801.2	45244	53520	54752.8	45122.1	52248.8	82769.6	67044.2
144000	52660	70111.3	63755.6	78456.8	43368.8	80631.6	57760.4	40144	90792.9	58233.2	46347.6	52457.1	49404.4	80956.7	81401.2	62050	52781.7	64192	69960.4	52562.8	81024.6	49966.8	46414.4	78350.4	62351.6	100975	67473.6	54013.2	64736.3	81491.2	52713.3	53394.8	60246.8	45736.4	59472.4	58008.8	48250.4	59362.1	87131.6	70138.4
145200	54958.8	79871.6	66523.3	88970.8	46914	87960	61099.2	45111.3	96552.8	59272.8	47504.4	54487.6	53096.7	91457.2	87237.1	70320	58112.4	65937.1	73718	57664.6	89668.4	55092.4	48596.7	87563.6	67800.8	106847	73932.1	56541.2	69282.4	92388.3	56938.8	57184.6	63287.6	47360	67440	62505.6	52582.5	68112	92480.4	74086.8
146400	59565.2	91783.3	69933.2	101689	51791.6	95716	65199.2	51546	103826	60869.6	49574.4	57903.8	58426.4	105553	95854.4	80634.6	65202.4	69211.2	79465.4	64996.4	100862	61999.6	52544	99401.7	76152	115990	81990.4	58699.2	74983.2	104399	62325.8	62176.8	67322.5	49932.8	76323.6	68227.9	57492	77901.3	99360.4	80196.4
147600	65804.6	107460	75415.8	119441	58575.4	105671	71310	59500	114227	64505.4	52566.8	63124	65212.1	123187	106535	93197.2	74200	73886.4	86772.4	74825	115138	69987.1	56729.2	112612	86999.6	126026	92395.4	63655.6	82502	118984	69599.2	69077.9	74540.8	53157.6	87761.2	77083.6	64360.8	89786.8	109503	88173.2
148800	74455.6	126726	81815.2	142350	67729.6	117576	77936.4	68080	126302	68694	56970	69282.8	72943.2	143692	118802	107275	83999.6	80839.6	96836.3	87621.2	133359	80904.8	62200.4	129996	102466	139597	107222	69383.3	91486	138062	78085.4	77433.2	81277.1	57721.2	100570	88570	72054.8	104063	120916	97427.9
150000	84550	149736	89679.6	169975	78899.2	131366	86100.4	78921.7	141802	75907.1	62238.8	77853.2	83411.2	170538	133967	123730	96014.2	87372.4	108728	103885	156323	93639.6	69258.8	150672	122382	155680	124094	76345.2	102553	158470	88500.4	86740	90948.4	62995.4	115527	102486	81558.8	119782	136335	108404
151200	97568.8	178575	100049	203533	93307.2	146305	96158	91560.4	160612	85089.6	68161.7	87006	94963.6	201240	151513	141930	109719	97044.2	123284	123423	181856	108896	76832.9	172369	148332	173800	146098	86176.7	116735	185388	101117	99242.8	103565	69840.4	133278	120956	93375.2	137012	153046	121855
152400	113016	212117	111357	243412	110041	163154	106879	105317	180704	100025	75582.8	98452.5	109094	234226	172498	161169	126446	108982	141508	148508	214289	127058	86763.6	197610	180430	195638	170713	97029.6	132532	214484	115140	112549	116798	78232.5	149266	142810	106484	154847	173712	136848
153600	131369	248846	124768	288635	130046	182783	120542	121849	204557	116277	84837.9	113248	125656	273495	194987	183756	145194	122955	161526	175584	250091	146756	96343.8	225897	218693	218471	198531	110060	149994	246748	131000	128513	135539	88341.6	170078	170598	121553	175935	196690	154873
154800	151613	291108	140039	342397	154799	205770	133497	140892	229396	133217	95386.8	127651	144293	318526	218666	208078	166215	139426	184073	207486	289364	170539	107114	256190	263078	246451	232935	125574	167682	283460	149806	146559	155784	100755	193455	203284	138631	196564	221125	174493
156000	172697	337413	157386	400326	181918	228462	148273	161722	257039	155394	106425	145472	166610	363708	246862	234659	190236	158996	210342	242980	332964	195836	119023	289935	314905	274390	273316	142675	186846	320542	168680	165908	179827	116318	218898	240300	156657	219046	249062	197325
157200	195495	387242	177784	466984	214005	255266	165009	185931	287776	181050	119922	163020	190526	414257	275103	262844	216833	178760	236987	282386	380179	221809	131262	324616	370288	304528	320542	162786	210587	359979	189323	187250	209769	133689	246858	282999	177761	242915	278856	221030
158400	216932	440162	197296	538473	246382	282248	181068	209720	317507	207987	134351	182401	220144	467878	305816	292507	245047	200140	266390	328627	430778	251264	144513	361824	432739	334339	366634	184519	238046	398276	212685	210618	239244	152093	274665	329322	199113	264533	308360	246342
159600	240373	491971	220942	610498	281235	312628	200635	237600	352322	240847	149567	204134	254747	524118	336040	322994	276854	221542	296459	374758	479421	276219	158715	399635	499502	364377	410692	208026	269591	438411	236412	234125	276534	174087	306674	377653	222176	289716	340708	273184
160800	265137	546675	244608	689933	319146	345287	218369	268365	383062	271270	165577	223430	285703	579100	366339	353902	308704	244420	328678	424116	531282	305064	173608	436978	568457	395123	460905	233207	303208	480903	261283	260253	311364	196925	338876	429100	249180	314393	369478	297536
162000	290166	599374	268459	765901	353517	379003	237448	297150	414654	306088	182355	247150	323694	634730	396923	384619	340104	264976	360363	473669	582666	330222	187616	474428	638141	425146	505868	257433	338782	517334	286172	285432	348408	218392	369564	481134	274153	339338	402404	323672
163200	314959	647267	296270	847433	391437	418321	258726	329775	444973	340859	200443	267028	360205	687424	425439	418624	371299	283342	390017	522819	630660	355558	200238	507790	706980	456282	552913	283383	378002	558331	310672	312366	389726	242131	401408	536716	299794	365461	429384	348646
164400	334456	695247	320414	923988	425644	453180	277392	358946	470395	372521	218065	287739	402531	734073	453099	452058	401667	306541	419520	568444	680020	382996	213850	545273	774239	485871	591746	307225	418998	590111	335135	335380	427437	265228	428456	589448	321838	389259	456878	372573
165600	353576	733769	348383	999450	460150	488501	298569	390965	496222	408306	236457	310103	441838	776889	479291	487510	436885	323155	446747	609053	721817	403612	225409	574984	832991	511035	626393	330567	457692	618185	358948	360953	471439	290730	456576	642797	343511	411913	483098	395033
166800	369440	772227	372350	1070000	491560	524638	316325	420108	515779	434874	253806	330819	480182	811051	500126	519196	469830	340418	472932	649811	760740	423120	237161	605225	884802	537421	658214	354110	494437	644791	382353	384870	506394	316636	480685	693260	363594	431955	501896	416917
168000	382264	803510	394738	1130000	520676	559191	337575	448666	536087	466567	270796	353541	516207	838784	521740	549887	509140	355002	496158	685101	796342	436033	250334	629830	923079	557554	673923	374232	527683	664009	403372	405124	544036	340485	500217	732081	380307	451323	522108	441930
169200	394104	828365	419980	1190000	545198	589355	356869	476060	550207	491082	286552	371799	546932	852996	539029	580571	542326	366216	513504	713633	820020	445393	258643	649514	949230	580465	693244	394635	558591	680685	423690	426251	578240	364924	520829	766669	396941	472162	534631	454507
170400	400411	839367	435862	1230000	563387	614128	371831	495149	559532	512473	300688	389810	584676	869298	554527	605573	573813	379663	528981	734895	842874	454650	267944	668182	967355	599893	701615	410093	589988	685703	440770	439448	602215	386098	532671	787280	408780	486927	544803	471816
171600	405457	846341	457336	1260000	578754	638547	387431	515383	570336	531644	313526	404803	613513	875018	563726	632304	598165	384525	540211	750307	854021	459849	273970	675338	977213	613341	709191	425323	614751	691612	454288	451374	633863	403930	551517	806580	422421	500696	550648	492157
172800	405090	846124	471506	1290000	588901	656584	401532	528617	578827	538438	324894	415744	627576	867705	570951	653006	616339	389413	546938	755609	864656	463656	281474	684505	975669	627593	711012	437277	644196	697374	467018	460220	649367	427601	556820	815748	430379	508758	550649	502705
174000	402817	834677	479538	1290000	591344	669188	413104	537307	581352	546234	335734	427328	666005	857083	577829	674579	631025	394072	547997	754071	860610	457996	285930	681223	972208	639515	703712	442920	665958	680147	478112	466535	668427	443695	558876	818938	432794	513722	551284	512503
175200	397127	822254	487360	1290000	594318	682445	423763	543005	575183	543684	343414	433181	667319	840019	576601	691456	638195	396135	545350	742479	850856	451786	291207	678431	954244	646633	698698	450110	688433	674010	487624	471528	678833	459780	551608	817886	424156	511817	544929	516774
176400	387521	800335	482910	1280000	588697	687540	428839	541733	568817	539611	350288	439359	658229	820635	577151	703835	640005	396720	540014	733444	838485	443937	299839	670118	932671	651997	680565	450135	703684	653396	491252	470605	680147	465206	544221	806691	414955	504219	540693	519642
177600	380241	779152	484756	1260000	583822	692979	435900	536107	561678	534228	354103	441673	639508	798894	568069	712825	636229	391823	531402	713904	816445	432359	301619	658344	904422	651538	664150	451607	709586	631754	491309	470107	684641	472609	533982	793396	410292	494240	530529	515888
178800	367574	753226	476244	1220000	574776	709534	437694	520925	550808	521690	356186	441051	618325	768877	561648	716554	628258	388513	521691	696943	796499	421368	303294	652886	867168	653479	642528	447030	705366	609430	487036	466538	671955	476254	521111	769160	401768	478930	518693	506662
180000	358161	725931	472054	1180000	562650	706790	440076	505047	540207	509872	357380	439279	598086	735823	549888	715124	615732	376938	509350	669020	768403	403869	300524	635329	824024	647500	620254	442003	689776	586693	481421	458496	664311	475065	510184	746454	393036	464469	506926	497414
181200	346631	696264	461740	1120000	545737	696897	437210	485167	526903	489473	354770	433276	577498	699896	535372	705734	597783	372163	495391	640725	742788	390065	300139	616556	779152	642067	596936	434118	674570	562750	473338	449623	645366	463630	492219	716416	380606	445657	490300	483468
182400	336203	663723	452420	1060000	525982	678511	433396	463948	514392	475063	351860	426903	560603	665920	516310	693714	576901	363237	480308	610838	711965	371309	301181	596221	734648	625950	568439	421372	652543	538450	462058	433595	632089	453264	476845	687597	368506	427510	477586	470253
183600	325230	631566	443227	1010000	504952	655262	428565	442103	501241	454200	346434	416368	538080	625915	494587	671867	553261	354940	463966	584756	683706	358200	297117	577585	694809	612913	543739	406868	634004	517508	448631	418051	611527	439873	457029	657452	352866	408043	461914	454960
184800	312296	600053	428296	953760	481920	624468	419674	419950	486769	436972	341138	410866	517508	595085	477224	648558	529606	346362	447725	557621	652256	340573	291443	561424	657681	600715	513806	388337	617020	491783	434553	398371	591034	424073	432747	624178	333514	387294	450486	438754
186000	300940	569071	418117	904153	460305	598536	413758	398064	474574	419713	334547	395987	490768	559298	452874	624383	503094	332787	429431	524639	620880	325823	286062	540063	622822	584792	489902	373594	602007	469842	421055	380591	571718	406675	410266	594917	316431	366247	435945	421215
187200	289147	537760	399828	848739	438219	568793	411344	373113	458556	400386	325516	384049	467303	528480	434320	599614	479579	323756	414602	494335	588819	309826	280174	517617	595389	568951	463893	357314	585580	447361	407480	360517	546987	389520	384282	564313	300416	343358	421287	404255
188400	278516	510583	385068	793419	417051	539861	422786	351000	447819	384938	317026	370758	444997	498427	412610	575640	454622	311134	398721	465299	554201	293300	271872	493358	566746	547913	438824	342153	567058	423545	393575	342289	527063	371346	363673	538699	284659	323390	411581	382862
189600	268931	480758	369080	744613	396530	512593	413621	331073	433664	365710	306744	355603	419433	468681	392159	546965	429645	301850	382189	437239	524935	280114	262418	471518	541145	527656	415875	329333	543955	402959	379093	326848	502881	350613	343562	511478	272090	302661	399419	367410
190800	258774	452447	352672	695017	373256	483934	401617	310336	420510	351080	296471	342773	401184	443105	374134	519300	406790	291934	369843	413304	494471	265294	254074	450173	514921	513609	392623	313497	519117	382731	364754	309860	483494	328465	326721	484768	257393	283733	389805	355841
192000	249361	427184	340353	652818	352921	458695	390867	292946	408900	336787	286784	328960	379005	418153	353078	491793	383407	280141	355530	388123	464754	252373	244322	430128	492301	499635	373594	301973	496726	364460	350464	295382	464134	307830	309766	459883	243327	266029	377795	340302
193200	241769	402106	322321	612888	330971	432026	378800	275847	395799	320726	275072	314310	360800	396608	338093	466854	362321	269603	343153	367484	437962	239588	233850	411358	469116	480968	353037	289331	471882	346484	335301	280263	442092	286791	292752	435633	229373	249781	368302	325812
194400	234053	380093	312397	577196	310556	407013	365013	259671	387140	308420	263878	301111	343162	375847	319169	442195	341406	257923	329613	346955	409412	225827	223172	390692	446090	459306	334870	277045	450394	328596	321822	266993	424563	267626	277347	413698	216713	235406	358156	310375
195600	226534	358799	299217	542996	291358	382931	348586	244363	373713	293440	251581	286358	323512	354881	304004	417785	319885	249856	317947	328838	383463	214870	215155	371445	427470	441578	318223	266899	433238	313676	307905	252924	403023	251276	262658	393294	203867	220410	347422	297339
196800	218106	338469	289590	510232	273172	357347	333368	229604	363524	283377	241980	274130	311938	336754	288288	395943	301644	238696	305916	310058	358548	202400	208593	350458	407600	420980	301731	255242	416210	297917	295268	238295	385530	234722	247751	372331	192178	206580	338232	285120
198000	212003	319636	282308	480158	254700	335622	316261	216996	351033	270473	230416	259085	291521	318469	273737	371536	283272	229156	297565	292714	335013	193255	200185	333516	391351	403388	287323	245846	403251	283708	282543	227938	365319	219132	232661	352243	181383	194537	327644	271455
199200	205199	300373	270079	449695	237488	315312	301326	202443	339942	259931	219121	246875	275240	302848	261011	351799	266857	219656	288528	278274	313593	183657	190700	315815	372447	384828	272083	235172	388368	269076	268868	216288	347553	203633	219878	332043	170908	182408	318557	259217
200400	199188	284216	261406	423172	223391	296245	288038	191120	328532	249517	208361	236487	258575	287201	246399	331168	251002	209834	277229	263038	292664	174405	181959	298856	354378	365917	259040	225751	376062	257283	256034	205212	331890	190180	206632	314637	161164	170352	305597	245861
201600	193118	265647	248302	397929	209996	277399	271795	178617	315504	236719	196936	224350	244024	272765	235632	310747	235937	201648	265396	248734	273894	165812	175428	282869	336826	349387	246148	216303	363520	244474	243535	193897	312868	177631	193857	297303	151626	159866	294090	234435
202800	186573	251010	239168	374502	195716	259844	257542	167912	304459	228274	186350	213366	232016	259317	224009	292184	220831	193064	253820	235503	254815	156395	168249	266491	320461	331502	233934	206648	348441	232910	231389	182593	298173	164831	182092	280898	143874	149737	284847	222350
204000	181146	235164	228048	351079	182707	243812	243440	157452	291448	217201	175506	202318	218375	244980	214133	272582	206901	185107	243359	222892	238385	149668	162126	252128	305941	316900	223530	198066	334548	221710	219012	172210	282476	154177	171379	264708	135354	140041	270882	210323
205200	174393	218842	217794	329813	170060	226100	229354	147613	278874	208064	165566	192162	207792	232775	205987	254984	194252	177314	232371	211523	222956	141592	154208	236854	291212	301070	212175	188831	319648	211246	206824	162132	267665	143586	161550	248790	127338	131364	259632	200160
206400	169258	206792	210662	309755	158427	211590	217228	138414	267763	198853	156423	182445	194818	220872	196006	238450	181555	170611	221093	200075	207913	134246	147558	222062	278782	286957	201862	180455	307281	202084	195438	152736	253745	134576	152236	234796	120716	122960	248608	188487
207600	163342	193897	199973	290949	146593	198609	204344	128438	255155	189588	149918	172652	184938	210241	189448	223154	169267	163774	212396	189678	194870	127376	141147	209643	266407	274408	192169	172082	294368	192554	184232	144967	239236	126138	143728	222066	114111	115668	237732	178388
208800	157617	183851	194075	274618	136919	185901	191649	120030	245731	182126	141432	164313	173998	200043	180427	208976	158930	157191	202090	179964	182425	120767	133393	195341	254249	259940	182875	164925	284359	183483	173804	137430	227111	118766	136256	209422	108185	108807	226962	168917
210000	151145	173162	184302	258406	127149	174523	180713	112350	234241	172589	132256	155738	163751	190674	174710	195590	148793	151689	193384	170446	172118	114415	127396	184158	243266	247763	174003	158690	274320	175382	163710	130346	213721	111523	128999	197805	102674	103554	216786	159776
211200	145904	163540	176866	243584	120251	164704	170068	105927	224262	164744	124470	148301	155230	181533	168586	184581	140227	145554	185966	162330	162188	109016	120625	173201	233299	236918	165278	150956	265572	168161	154278	123802	202288	105148	123126	186965	97971.2	98886.3	207053	151388
212400	140029	154043	170187	230464	113469	156072	160965	100371	215354	156879	117907	139952	145356	173392	162202	174662	131808	140133	177533	154872	153131	103508	115018	163095	225277	226780	157571	144231	256273	161616	145541	117527	192120	99344.6	117436	177124	93400.8	95332.8	197988	142757
213600	133476	146677	161491	217975	105680	148018	151822	95352	206115	149676	111095	133322	138531	166230	157912	165846	124605	134697	170775	148000	145305	98645.2	110380	154590	215228	217492	150481	136420	250942	155229	137687	112178	180584	94318	113285	167722	89922	93108.8	189127	136087
214800	128423	141707	155466	207408	99488.8	141861	144580	91654	199559	143205	105078	127772	132055	160898	152392	158058	118349	129429	163151	141960	137597	93443.3	105632	146098	206629	209504	144060	129726	245046	150220	130206	107451	172193	90257.5	109347	159726	86744.8	92245.6	182116	129285
216000	123925	137673	148594	197426	92888	136554	136739	88316.7	192091	135433	99071.3	121300	125953	156046	148437	152893	113170	125793	157317	136144	132626	89572	101394	139781	199652	203032	137889	123485	240138	146200	124134	103773	163916	86597.6	106645	152143	84191.3	93121.6	175337	122940
217200	119155	134665	142235	189410	87930.8	131956	130685	86807.6	187556	130296	94858.4	117058	121140	152392	146062	148306	110265	121988	153283	130336	127243	85780.4	97006.8	133453	192249	196036	132568	117005	233103	142272	118284	101019	155839	83358.8	105112	145597	82192.8	95265.6	169655	117758
218400	114467	134075	137388	184173	82814.8	130333	125414	86137.9	183142	124893	90038.8	112321	115706	149726	143524	146778	108092	118480	149482	125868	123035	83294	93635	129125	184639	192901	128938	112291	227290	140405	114106	98751.3	149926	80474.8	104075	140260	80905.4	99233.6	164325	113705
219600	110223	134730	132178	178996	78858.4	128839	120029	86783.2	179522	119555	86273.2	109039	113316	148690	143088	141812	107897	116430	147134	122758	120875	81977.2	91378	125996	179410	189808	125460	107403	220291	139307	110352	97350.8	144912	78906.4	103676	135972	79891.2	104434	161804	109871
220800	107423	137345	128859	177203	76794	129071	116961	88011.7	177908	116690	83306	106107	109582	149895	143330	138939	107996	114916	145023	120250	119582	81777.9	89837.2	123471	176040	188358	124204	104024	216560	140764	107566	97150.4	140384	77791.2	105352	132582	79804.6	111130	159680	107956
222000	104802	142687	125345	176727	75039.6	130590	114120	90747.6	176478	112722	80851.6	103339	107962	153165	145441	138757	110964	113169	144078	119584	119899	83672.4	88914.4	124058	175014	189324	124750	100970	212952	143530	106017	98512	136380	77084	107443	131103	81079.6	118091	158386	107731
223200	104008	149422	123378	179096	75500.8	133725	113510	95865.4	179176	110756	79418.4	103067	108487	158969	148820	142392	115791	112988	145085	120430	122417	85824.6	88201.2	125617	175102	189687	125490	98436	211141	147664	105119	100784	132770	77505.4	111653	130621	83215.4	127404	159232	108265
224400	104394	159535	122769	184195	77204	138607	113914	102138	183973	109774	78992.5	101766	109228	168807	152753	147219	121815	113612	145808	121813	126760	90424	89352.5	128790	176189	193226	129880	97713.3	211001	155508	106271	105133	131334	79584	117430	132692	86813.2	138087	161627	110071
225600	105708	172683	121835	192636	80382.5	144591	113840	109837	188281	109784	78713.2	102101	112208	181422	159613	155429	129674	115628	150238	125617	134759	97460.4	91254.4	134214	179999	199090	135688	97539.6	211207	164634	107784	110594	129969	81514.2	123202	136057	91032.1	149931	165567	113646
226800	109591	188284	122856	205400	85548	152340	115600	118694	196643	111619	79551.7	103819	115048	197744	167900	166476	138782	117815	155368	130300	145582	106455	93715.4	141280	185892	206859	143589	98225.8	212122	176683	111459	116888	132207	85578.8	130528	143028	96945.6	161483	171375	119298
228000	114828	209448	123987	220174	93282.5	161656	117568	128567	204980	113863	81066.4	105005	119263	219806	178407	179282	150927	121418	162279	138960	159773	118907	98934	152146	195884	217836	155820	101030	214913	191044	116393	125220	132946	90619.2	139912	151493	104044	174892	178441	125456
229200	122235	231993	126015	239252	102799	172823	121238	139918	215741	119118	84269.2	108486	127508	247152	191214	195053	163572	126859	171702	150319	177332	133148	104891	164155	209784	228418	169525	103975	219785	208923	122691	134232	136807	97112.4	151255	163482	111184	187616	188834	135012
230400	132790	259801	130205	264805	115642	185377	126041	154405	228131	125197	87800.8	112492	135574	277892	204685	212886	177866	133132	182265	164561	198604	150738	111796	178815	227431	243142	189831	108445	226632	230128	130849	145896	141260	105288	164187	179747	121316	202120	199040	145521
231600	151165	289349	133588	294231	130898	200969	131614	169288	241082	133183	92071.7	117945	146721	313062	220974	232212	194994	141698	195465	183552	225671	170650	120598	196914	249918	260265	212968	113898	235221	254790	141617	158333	146224	115974	177550	197813	132575	216636	212042	159164
232800	167524	321289	139801	327755	148525	217386	139763	186251	258681	144831	98325.6	125577	160204	356232	239405	255334	212710	151251	210820	205993	256446	192297	129596	218145	275796	278397	238003	120484	246305	283633	153297	173103	154996	128979	192732	222601	146755	229936	227909	174863
234000	187134	354854	147406	368279	169662	238288	148161	204437	273993	155972	105639	133632	174581	399306	259697	279172	232756	162872	227458	233275	292672	217156	140415	241918	307373	302426	271602	129019	260053	315379	167732	189848	163081	144021	212643	250121	163164	246190	242235	190851
235200	206328	391301	156268	412811	192740	259569	158912	222697	292237	171652	114102	144591	192765	447215	283010	306238	256374	175682	246625	264425	331960	241818	152750	269403	343540	326840	304865	138037	276022	351351	184497	207696	175692	161344	234182	282901	180821	261179	260063	211474
236400	228977	430338	167537	464184	220711	284732	172415	243550	311624	189089	123477	156100	214422	496227	306570	334252	280900	189210	265796	298592	373706	269003	165302	299318	385661	354263	346430	149732	296808	391712	203200	228699	190150	180218	261027	319293	201656	279202	289551	231639
237600	250885	472003	178054	519161	249900	311744	187521	267874	329402	207378	135005	169669	238284	552396	334535	362363	309606	203582	289286	337764	420121	297720	179923	332725	433378	382885	386932	162257	317834	431276	224420	251153	204759	202344	287889	358388	223621	299361	309716	254185
238800	277016	514094	193413	578768	283372	342672	203829	294806	351691	231227	148027	186600	265756	608966	362172	395544	340377	218728	312938	379894	467162	323918	193816	366876	484287	412228	431505	176855	341815	474224	249430	275683	225883	227705	321563	404428	250077	321593	332913	281490
240000	304264	557190	208742	644622	317322	376500	223634	326650	368889	250795	161948	203616	295799	662313	393112	430499	372639	236100	337182	428041	520469	353998	210132	406997	538255	444001	481241	192248	369478	515848	276176	303613	243742	253934	354486	450780	276903	346888	353615	309744
241200	330435	601506	224345	709118	354470	413459	246412	360636	388417	276157	177144	224920	330415	722628	422628	468581	408435	252995	363365	477093	572449	382073	226114	445481	591496	475386	526095	208909	397807	558429	304296	332069	267324	280288	389272	499436	304800	372670	379272	337743
242400	352145	644567	243585	782259	392529	455292	272401	398095	407303	299960	194745	246156	367441	779005	460377	505869	443312	268645	389860	525247	623630	408049	243243	486148	645662	509401	577169	226538	430918	605101	337819	363374	291824	308048	427874	551036	332954	400858	399702	369944
243600	371252	687373	257600	852640	428675	497340	298622	434852	424487	322533	214111	267933	407496	835440	496443	544589	482341	286664	418771	574178	675553	430937	261227	527718	702270	540986	620910	244544	462195	639602	369993	395167	314338	342666	463020	600379	360162	428452	422539	404005
244800	394223	726810	278491	926338	466447	544186	328707	476193	443981	349843	233610	293650	449135	883112	530935	589425	523416	301190	446417	621320	720570	450941	287057	565278	757895	573090	664963	263460	496542	679465	405480	426373	343284	374963	504308	652221	390920	459096	445397	442098
246000	411520	763435	293508	1000000	501928	589511	359268	514843	461400	368067	255160	317413	488751	926875	563298	628829	566700	317805	473242	668945	771696	469470	303113	602373	812459	609143	708310	282775	533918	712536	442255	459488	366900	407162	542509	698503	419663	491379	463729	476988
247200	427217	793854	311416	1070000	534841	637813	391824	558109	484826	392812	279002	344080	536646	967323	595676	674431	612082	331617	499777	714868	813115	485401	325217	633791	862425	637791	736112	303295	571627	739266	477158	489403	396944	440556	581841	744612	449347	522552	486440	510922
248400	445146	818409	330406	1130000	568477	688025	424984	599418	507189	410738	302752	368675	578300	996132	623362	711580	655051	341977	524732	751483	850749	497773	345050	665033	905240	666029	769764	323603	610053	768938	514643	520918	424032	474945	621276	788642	476279	554283	503007	544553
249600	456885	838023	343587	1190000	595391	730392	457774	636373	523800	428080	325583	392644	628640	1030000	652778	755454	693122	352364	547572	786998	886944	506648	366826	693805	947828	691571	790575	341966	650239	783347	546918	549074	446243	502635	649884	823866	495518	584051	526173	572964
250800	466610	852978	365126	1240000	620841	771818	492090	673716	545503	445247	349782	415747	669809	1050000	674957	807563	724352	360057	567156	809041	911135	508424	382366	715688	974035	713069	808413	359516	690329	801690	582267	576091	473439	531117	682002	857956	512214	613065	546525	602538
252000	469906	865418	377976	1280000	641308	802619	521332	704931	558039	453030	372849	434811	712089	1050000	698867	850360	751305	367630	584931	831516	938349	511667	396593	736021	998006	735612	821127	375300	731307	802204	611983	600345	492518	553734	705514	877403	520585	635212	556784	626384
253200	470915	868260	394584	1300000	655746	830714	553853	729795	569823	464984	394079	456872	751822	1050000	716324	892288	773074	371322	601387	844027	950856	504915	412127	746217	1010000	750233	818976	387882	768275	803102	638611	619381	514904	574334	731161	890884	536439	656564	571460	646305
254400	470236	865223	405983	1330000	669050	854080	578126	752015	576276	466073	415669	470696	782024	1040000	725899	934940	789518	374949	616106	846805	963668	502247	427416	759270	1020000	762042	820301	399542	794208	799513	665776	634131	530022	592738	748449	899410	541103	671823	578785	657590
255600	466200	853736	415854	1330000	673529	869891	609397	762205	582630	468958	432663	486119	815115	1030000	738644	974325	800621	376891	626755	844971	971141	489373	433286	762225	1030000	767326	804061	406617	811875	787095	683737	641229	544481	604286	761863	907086	542431	683016	586473	668916
256800	463035	840142	426457	1330000	677945	884820	623561	772732	588062	467705	445454	496480	829538	997830	743148	1000000	806240	374669	631150	828997	969396	477935	446554	764310	1020000	771010	795001	415126	832941	777790	700363	649961	556514	613739	771282	905346	543794	692892	586602	675872
258000	454819	823839	429409	1310000	674279	890548	635037	771490	588705	460362	456299	502818	834545	972475	744562	1020000	809609	375925	634812	816470	965927	462894	455845	762639	1010000	775274	778132	418845	846799	754822	706648	649526	560196	617534	769559	897516	539704	692873	586669	686320
259200	449444	803293	437852	1290000	671956	894456	646773	767394	590951	456003	466908	511623	829897	940788	743613	1040000	806110	375768	632739	791728	954910	441214	456356	752222	986829	770169	756551	419157	855495	735034	712757	647805	567153	619326	769096	888418	530683	692012	584809	696034
260400	441983	780727	437183	1260000	661545	893203	652006	754657	587278	444874	477672	513182	818449	902587	735224	1040000	796782	373775	628615	767127	942108	422190	450604	741466	969345	764487	735655	418433	859863	710816	710807	646283	566045	616094	756560	869000	515238	685249	582534	688094
261600	432014	750340	439184	1220000	651435	883983	657223	736745	580558	440462	481338	516318	806364	866640	720284	1040000	786625	370302	622849	741106	922645	406352	445960	724268	937324	754418	706291	412540	857282	679434	706043	634451	562637	606353	741830	845105	496056	673498	570949	675940
262800	424198	720072	437787	1180000	640788	865685	659536	714295	574842	429284	481216	510849	781725	820958	700637	1030000	767538	365720	610414	711560	897167	386502	441305	707163	909038	745384	687844	405836	854480	653945	696452	622122	557592	596387	718184	818114	473508	660561	556418	662766
264000	411882	689997	429152	1130000	621422	840910	658883	683483	565423	420506	480180	505450	755794	779653	685951	1010000	753907	362432	598010	679949	870102	369374	440760	687765	874458	731488	656981	397178	844278	620363	679338	601008	548375	577256	694883	786881	450710	634543	541962	648726
265200	401760	656610	428533	1090000	605000	812109	657288	653575	557520	412860	474858	497720	722146	737585	661386	986212	731673	355297	577992	646290	836811	351208	431851	664981	838984	714189	631944	388467	829893	593596	665366	579902	540946	559403	674126	758602	429715	609859	528552	622441
266400	389480	623865	419464	1040000	582508	781868	651369	615606	544193	400774	464558	487778	691141	697055	635622	957348	707970	350878	559642	614436	810233	336002	426676	644603	802396	694164	604700	376758	816418	561673	643831	554909	526773	537350	643698	725800	407521	580395	515397	596504
267600	376442	588052	414862	984401	560705	745901	645826	581317	533779	392104	452445	478463	658653	659602	609350	924200	681223	342724	536399	579051	775742	317894	414959	618345	762822	672898	577003	363788	794056	533767	621412	528395	533176	518475	618227	695274	388174	553544	508353	574487
268800	363344	558840	404248	936277	538363	713262	630949	544997	522402	379061	438044	460953	625072	619247	580632	884107	650296	336094	514938	547856	744915	301623	399047	597495	726500	658556	552583	351438	773901	508090	599035	505678	519270	496310	586990	663572	367183	524085	493530	551926
270000	350546	527229	391587	887278	512565	674581	611966	506818	507849	369668	423683	447865	594638	587351	555037	847917	621550	329901	494627	519157	705501	283576	381675	573544	689685	636156	523475	338186	750739	477464	571877	479001	506280	472649	561148	632792	347607	496717	483518	524536
271200	339363	499657	384466	843605	489264	644071	591182	470368	497118	357570	407104	431449	560014	553414	525740	807539	589878	321753	473649	489576	667818	269780	367039	551668	655372	612837	499546	327192	726671	454726	549713	455663	494648	450861	534468	606551	327433	468224	472597	499653
272400	325214	472241	369195	800037	460749	610551	568991	431507	483177	345785	391923	414735	528857	523189	499930	763092	559735	314668	455740	464567	640785	255085	358963	528488	622941	589102	474915	314691	699437	427130	523986	431467	479298	427202	498506	576470	306104	437821	461020	470240
273600	314668	448460	360060	760919	436750	579830	547757	397234	471130	336676	376570	398549	499495	493006	473297	722436	527144	305684	436812	440249	605143	242210	345527	503836	591998	565573	452378	304023	672304	404268	500013	407041	470220	405096	473503	552886	286858	410687	446840	438370
274800	301572	425955	347396	724399	411878	547660	522862	367678	458898	324673	362084	381059	468958	465323	450877	680478	497970	299083	416644	417377	577995	229165	327539	484049	563851	543266	430804	293986	645222	381942	474568	384131	456389	382963	444704	527273	269162	382714	1230000	1190000
432000	801489	490569	442171	775122	625345	905372	655246	756963	639420	419068	830189	653061	654481	821680	565828	805809	704203	593107	784049	611487	888110	454597	645337	539252	543297	670847	633839	516700	794373	467980	611066	566129	383339	605678	675090	677848	674042	844017	537388	571499
433200	773602	475258	429455	760616	535932	852002	592626	746504	616482	386073	753232	590490	635824	772614	537498	783272	665978	570611	764858	595619	868330	443783	640446	533940	531536	671690	617894	524654	786029	464663	597658	575834	381990	590997	665548	683245	679172	826702	534104	566243
434400	749111	464497	424890	743116	535325	836293	598150	722758	614193	383966	736900	591442	626672	752328	522433	774138	641565	555418	754274	582643	838646	421726	611533	529970	517490	665632	592430	526167	781447	458041	588924	567202	382242	562166	641071	677268	649718	804388	525250	553066
435600	710407	449360	419318	728368	511652	798395	578380	683009	608465	377245	717581	579717	609593	725589	507924	754521	618283	544596	739561	568364	808022	398038	581441	520488	503512	645144	569154	519970	767098	443774	571469	549088	375916	527490	602072	666068	605309	776199	515031	536959
436800	672246	434786	418134	711915	495838	768539	568018	657036	606992	373065	706453	576172	593896	707432	500494	739413	595764	529530	725254	558289	773253	379360	549795	510099	490409	623717	545203	511419	752575	428331	551782	528274	374232	499802	571117	656334	575818	751948	509539	524239
438000	650971	420475	419445	703526	486228	749862	555598	632489	608360	368288	687579	563930	577016	690487	488777	721429	575124	511696	707507	543711	743745	366492	525718	501803	477588	608036	534825	506656	738225	418326	538904	510426	372474	480802	541390	648521	551230	733698	501943	510899
439200	629737	408795	415162	690162	471632	721010	536746	607183	607289	361163	664808	551524	564970	676575	478933	705694	560708	498627	693450	534835	718329	354008	504762	498455	465230	593495	521082	498658	724508	408918	522476	494889	369940	461130	512476	638596	525699	711307	495955	500508
440400	611772	397895	415505	677879	455186	698666	523484	581871	607199	354836	642421	539560	550948	664043	468538	691335	546756	481652	676506	522351	687550	341065	481505	491102	451464	581580	505494	494352	709564	399120	509811	479706	369581	441728	490240	632847	502044	692763	491902	490235
441600	588271	387312	416200	667138	436725	676031	505503	556669	604156	348944	618433	521538	534902	645471	456650	676895	533330	473968	659470	512388	663472	329555	462254	488650	439919	569933	492874	489404	697229	391252	493713	464252	367636	420498	465717	626788	474385	670454	485666	479155
442800	565709	377141	413327	653528	421258	653301	486614	533096	602271	344424	594705	507255	520782	632071	448797	663448	519940	464958	645138	503262	635448	316532	443178	483321	430083	555748	476921	481752	680536	381202	472799	447301	367753	400691	442512	620558	451452	650530	481417	468019
444000	545999	366768	411771	645272	404002	635296	471861	512205	601354	339757	568348	489108	507736	616305	437573	646909	508123	448773	627567	492848	612100	304708	424126	478548	419326	544797	466302	475271	666720	374220	459490	434253	368052	384860	423006	616378	430704	630844	474899	455842
445200	526035	357531	408558	634463	385900	611358	449931	490345	597574	336221	542674	469753	493775	603863	429662	636063	496462	439620	613156	487518	589083	294396	408084	475645	411571	534720	453330	468999	650451	366556	443050	422595	365838	366878	402410	609806	407478	613336	469694	444121
446400	507038	349739	403647	624130	370418	593043	433340	471013	595705	331236	518790	452913	482340	593552	416537	625539	486970	424132	596567	477632	566138	284064	390070	470310	402139	520448	439157	460831	635708	358773	428096	408762	364603	352087	386148	603699	388913	595665	467323	433614
447600	490928	341268	401358	616523	355160	576890	415042	454750	591812	325582	493621	431158	468238	579869	407278	614003	475948	412240	582106	472427	547199	276606	375713	469727	395417	509966	430232	455309	624455	353532	413534	398712	363170	338682	369667	598834	369921	578811	464560	424140
448800	475173	335401	397522	604859	341777	559887	401352	440470	592256	322109	472331	413373	456382	570260	399233	605051	467731	400141	567408	467160	526906	268590	360761	466488	386786	499899	421532	448542	609393	345976	398664	386898	360325	325623	354888	593325	352540	564676	463890	415486
450000	461482	327628	395627	594222	328393	547418	387446	427486	591490	315880	453383	394906	444852	560664	391779	594809	458361	386498	553540	459757	505484	262592	347168	464259	380100	490799	415332	443617	597564	342041	389160	374945	361337	311904	342255	588072	339763	550556	462198	404828
451200	446714	322393	392567	584444	315214	533009	372403	415284	588870	314300	433048	377877	435217	551636	384996	588891	452760	378204	540917	456052	488622	257332	336094	464663	375098	482810	408422	439610	582765	336548	377628	365463	363042	299642	327278	580205	323887	539373	461276	396516
452400	434984	317323	390759	575289	304166	523355	361971	405685	588380	310725	416492	362673	424052	547525	380445	581891	447118	367435	528954	449679	471222	251786	324935	462381	369486	474229	400659	436280	568808	333928	368937	357226	363050	290480	315670	576312	312981	527775	462411	387768
453600	423543	313946	388457	569000	292017	512956	349493	395614	586080	308086	398143	347023	412409	538890	374200	575866	442621	358976	518099	447004	456774	248805	316060	464389	363834	468582	397166	432625	555019	330661	361063	350902	362047	279582	302293	570738	301246	518083	460208	379420
454800	413722	310251	385840	559515	281320	502369	339016	386332	584164	305084	383709	334899	404502	535226	369713	573676	439714	351396	508916	442092	444073	247131	306344	462430	360999	460324	392978	427168	542524	326987	352114	341698	360716	272211	296553	567545	293218	509082	461282	373539
456000	405810	306250	384246	552975	271707	497682	329370	381441	584852	302536	366771	321974	394975	530478	365544	567792	437454	342883	498868	438178	431238	246758	297068	463809	358032	454930	391121	425653	531871	325905	346991	333949	361790	267418	287232	565435	285114	500820	460510	365948
457200	398545	305352	381621	544886	262060	488257	318804	377475	582656	300077	353374	311880	386028	528809	362933	565368	436653	338211	491748	438675	421660	249453	289381	464668	355558	448191	390013	422407	520796	322944	340224	326924	361260	261234	279041	561499	278893	494059	461292	359874
458400	394983	303260	380567	541775	257893	483305	313110	374773	585075	300062	339827	302603	377665	527833	361771	563035	435649	330732	484951	433266	411664	251699	283473	464996	354336	442818	389977	421113	510806	322904	335687	321401	362489	257140	272663	561439	274652	488390	463165	353864
459600	390408	302604	379806	537654	250583	479499	303963	370348	585368	299477	326229	292225	370493	526917	359899	560258	439288	326360	478548	434776	404076	257369	279186	470087	353722	439700	389856	420446	501718	323348	332872	319220	363447	253291	265008	558691	272244	485438	462019	348695
460800	388315	302708	378399	532448	245700	473886	295965	370575	585404	299996	316125	285615	365848	531400	358745	560811	440848	321489	473206	434774	398264	264440	274153	471854	353743	434654	391609	418810	491979	324032	329014	313466	364684	251573	259724	558683	270838	482496	462835	345187
462000	388734	302628	377838	530325	241383	473586	288578	369346	582010	299088	305644	278628	359859	534317	358761	559167	443117	315897	468313	436084	392804	274979	271572	475963	354700	433835	396295	419754	483525	325881	328196	309954	366540	252213	255182	558675	271340	481486	460677	340918
463200	389777	304586	376908	525758	236458	471158	282158	370770	577555	299334	297044	273149	355597	542781	360094	559932	448674	314645	464894	440388	390089	287943	269858	481136	356808	431798	401040	420356	476270	327882	326871	307108	365705	253647	251978	556984	273282	481474	460326	337537
464400	391477	307545	377127	526852	234378	470978	277518	372786	574133	303548	289410	270025	351186	551146	362319	561212	452002	310140	460775	440752	388101	304462	269171	485208	357900	429186	407456	421254	469445	331853	326942	305666	368188	256236	249886	558795	275376	481399	460924	332704
465600	393738	309803	376433	525914	233262	469860	271892	375746	570046	302240	282705	265932	348133	560232	364813	561807	456528	307671	458344	447239	388702	324078	269397	491344	361218	428101	416189	424316	463259	336528	328923	305316	370564	259522	246964	559623	280591	485156	458355	330278
466800	396881	313562	377310	526980	233933	471694	268508	380867	565526	302794	277614	265433	346302	575220	370040	564799	464869	305778	456447	452988	390287	344466	271334	495191	363718	427458	424330	426452	458680	341340	330197	304136	375860	264360	246628	561885	286574	486571	459423	329809
468000	402153	315292	378579	528895	236379	475647	265832	384833	561243	302321	272968	263946	344033	586332	373822	563975	468722	302990	453660	459311	391399	368852	274018	500789	367760	426375	434808	428085	454283	347562	333712	304216	378541	271800	247346	566373	294557	490663	457681	329685
469200	407575	320312	379092	527351	238830	476092	264235	391014	557377	303963	269268	264259	343354	603498	381002	566610	477007	302824	452795	467502	395387	394852	280756	505905	372539	426031	444480	430672	448851	354014	336598	305679	379275	280329	248977	567697	303914	496099	457102	329091
470400	413880	325027	381173	531445	243321	487708	263032	400358	555020	305858	266350	265353	344842	619660	387809	568513	482483	301061	451839	472973	398714	421279	285350	510822	378095	426602	456071	434729	445616	361993	340305	307833	384204	291848	251774	572948	314369	502134	456790	329889
471600	420356	330622	381318	533943	248816	493610	261439	409216	550553	307118	264800	265675	345034	638905	397309	571329	491283	300618	451308	483855	408571	449295	294214	518877	384193	428326	465256	440873	443387	371927	344973	311955	386923	302039	255829	575992	325812	511407	454794	332731
472800	429511	335682	383291	538838	256218	502856	263112	421656	547704	310053	265259	269122	347770	658340	405539	577545	502872	301711	452006	493029	415355	475841	303386	524534	391026	429054	475449	443162	439760	380639	349834	316537	392504	316065	261403	583121	339099	520080	458106	335059
474000	438436	343705	385607	544771	266216	512678	264619	432868	542920	312201	264506	271664	351536	676030	414740	580855	513540	302410	451446	502895	424598	506024	315774	532750	398042	432125	489793	446963	440546	392313	355508	322825	397693	330184	268403	588818	354035	529854	456607	338751
475200	446703	353470	385390	547014	276369	523793	266897	446717	539573	314506	265105	273908	356526	697918	427597	585417	525774	304883	451778	515326	435273	533866	328295	539379	405981	434878	501701	450817	440276	400382	360030	330440	400895	346334	275791	594923	370484	539949	457762	343126
476400	459310	362710	389273	555188	288953	540685	272352	462841	534791	315989	269347	277609	362095	716462	437730	589299	536865	306517	452482	523905	443355	558772	341321	545741	414010	438727	513945	453515	442212	412478	367888	339291	407717	365044	286464	600944	389378	550474	459502	349969
477600	472962	372986	389799	557687	302114	555334	276341	478599	530654	318117	272778	282082	369044	732465	450525	593605	551485	310878	453177	536365	456362	582137	358710	552648	423476	445453	528593	456436	446936	422107	376330	349778	411834	381732	297432	605006	409906	565826	460744	356314
478800	488921	381648	391521	563436	317380	575128	284804	497309	528234	320804	279531	287288	377567	754114	463466	598662	564870	314889	453092	547725	467150	599990	375341	559168	432401	449860	541549	461167	451890	432321	384639	363355	418196	401351	310834	614001	432742	579177	463712	364182
480000	508556	390778	394252	570066	334012	598318	294607	513887	524816	323494	284616	292535	387368	767673	472715	601374	581018	319158	455193	559425	478621	618666	396175	566450	441323	455760	560018	465508	459513	443075	393838	378795	424015	419270	325850	621412	455890	595586	464700	371554
481200	524413	401463	396424	574424	350314	620326	304919	532132	520921	327746	291887	298513	398339	785484	488247	606514	596952	325957	456794	573120	491342	595525	418500	573437	452364	460908	573615	468199	467557	450000	403363	394578	429157	437406	340589	625840	479785	609318	469133	381249
482400	542503	410038	398450	583141	369283	649335	317755	552916	518602	330926	301164	303577	409078	795244	497954	611498	613968	331370	458013	582758	502862	600085	440604	579028	460690	471150	591288	473612	477344	461648	414949	412126	436115	457469	358974	630873	506800	627808	473768	389894
483600	563395	418627	399450	589234	385694	673922	329530	570954	515083	333476	312070	309850	420258	805674	508633	614606	632096	340265	459762	595660	518303	609033	465067	585325	472140	479598	608931	477812	490999	469541	425289	431786	438960	478560	375872	636138	535307	642780	476708	400440
484800	590115	427133	401681	596402	403673	705367	346507	593815	514017	337421	325200	317237	434554	816738	516742	621131	650015	348331	462656	604719	533166	598588	490293	586916	482354	487299	623269	480727	503530	478370	435866	451266	443570	503100	395991	646472	566823	658260	482668	409818
486000	617176	434867	403671	604206	421601	734871	360992	613613	510680	339343	341593	322241	446767	820581	525050	626494	669040	358246	464782	613626	550823	591853	519151	592234	491532	497192	641907	483436	518347	487028	448947	474275	445543	528146	414267	653850	595840	669700	485884	419302
487200	644331	442014	404652	607507	437137	764230	380371	635486	510326	343630	358588	329165	460697	826106	538678	631145	687122	370782	467438	620637	568022	589897	546820	592494	498923	504744	654762	486720	530073	491596	460964	494916	447478	553434	434182	658548	628930	686513	492879	427187
488400	666934	447074	406300	616328	454537	798575	399235	654372	508945	346448	379067	336239	473518	825033	541990	633942	702033	382950	470950	624321	587118	593380	577384	593529	506898	514592	674043	489982	544991	500672	473736	520765	451752	578803	456284	664437	659829	699697	497835	436923
489600	689726	452912	405977	620272	469678	825870	416083	669870	506698	349700	401470	343848	486633	828589	549847	639773	717155	399745	473898	630801	608637	596476	606779	592217	515911	522997	686394	492408	560190	504293	484760	543844	451722	615660	475127	666875	686430	712828	503960	444762
490800	717494	456307	407321	627308	485373	857137	436505	688094	506949	353196	425071	353654	501290	828304	554848	645999	731597	413656	478405	630570	626156	600820	635223	590580	520343	530352	701093	493634	574743	510899	498402	568139	453985	631599	496933	673486	718110	730466	509922	450910
492000	745961	460985	408324	634497	497846	883855	451765	704763	505302	355509	450375	362114	512465	822259	559598	651298	741659	431297	483482	635370	645498	602369	667363	591252	526103	540354	716629	495753	588804	514270	510820	590955	455527	654312	513539	677534	743945	744856	513320	457422
493200	773193	462244	408380	638989	510690	909973	471993	719874	506195	358781	478094	373128	524986	821086	564754	656967	752005	448004	491090	639204	666336	600023	692272	588123	531200	548936	725380	496346	601107	517330	522090	612934	454814	679757	533251	682061	772078	756854	520695	462877
494400	800382	463557	409380	646203	525003	934546	490550	733427	506687	360704	506738	384570	535297	812152	564958	662028	757848	463837	496785	638513	684643	598491	719077	585686	535238	559146	739601	498810	617284	522998	534606	637665	454671	705789	551008	686624	797454	769493	525036	466422
495600	819197	463835	407538	646390	533491	947722	503660	740349	507427	362200	537473	397488	546312	805480	571569	669017	764549	483725	507531	641913	707255	594236	743573	581324	538078	567825	743766	500178	629416	522250	544773	655120	450202	724224	565193	688436	818020	779024	530263	470505
496800	835174	463436	408913	650395	543968	968759	520366	752466	510538	364248	569251	412634	553479	799149	571543	674090	763700	504294	516453	639216	722968	589689	763634	576319	538292	575192	753511	498749	642371	526000	555508	675357	449384	744503	581374	693633	838075	789208	534273	472427
498000	851620	462077	407463	654995	549328	979428	528394	755260	509641	364637	600118	426688	560542	789476	573150	677990	763864	525825	526111	637268	746892	587162	785945	570561	538692	585073	759010	500724	654600	526325	562725	692859	445404	753417	589118	693189	848540	794625	534555	473185
499200	865575	458270	407758	655326	556642	991901	540879	759368	512497	364972	633265	444316	565755	783333	573085	681509	761892	540495	535372	632601	762154	581120	796585	565250	536637	589675	759029	500262	664072	526584	570501	706478	444563	767325	600538	692615	863708	801082	538441	473099
500400	878516	456170	408136	656806	561844	998309	547441	761659	511544	364209	661318	459520	568284	770582	573288	685378	756302	559587	545878	629844	782649	574611	813275	561092	537312	597597	763204	501155	674416	526463	579340	720834	441733	774682	604607	691002	865013	808319	536707	473795
501600	885918	452540	406911	652441	563234	1000000	554890	761649	514865	363862	688905	478694	570290	762591	575143	689797	750812	573782	556054	626603	798812	566040	819394	554300	534916	600290	754750	499106	677903	524767	586255	729085	437251	780023	608154	687794	866683	809754	539487	473076
502800	891789	447878	405652	653425	567351	1010000	561168	759994	521160	366113	710259	494223	568929	751808	573012	691890	739830	580177	565206	619101	811800	573926	826025	547416	530812	604681	754735	498602	683748	524812	594387	738196	434653	783816	611985	685923	863869	811586	537196	471717
504000	887899	442386	405046	649539	564597	1000000	559324	754002	521880	364372	731620	512547	566660	740542	572682	695587	730409	589165	574365	615745	826966	562996	829340	541057	526676	606851	748826	496786	685730	521481	599167	741540	429336	780455	608452	682766	855030	811828	535291	470461
505200	882981	436731	404532	645563	565108	995978	565708	746758	527534	364985	753580	533531	565820	727977	570480	697530	718009	592123	583112	608818	832283	548017	825814	533923	521600	604226	741086	494558	686556	516631	603726	744943	426083	778874	608231	679679	851017	809391	534045	468248
506400	879010	428948	402759	643347	565926	984950	563628	736936	530455	363269	761390	547312	561947	713232	565560	697331	704228	609665	590168	601498	843445	537445	824572	529222	517960	605188	737564	495057	687278	516082	606747	747640	423144	772878	600228	672758	835540	803537	526537	464376
507600	867142	421492	400824	638024	562023	972667	562061	725815	534992	363122	776725	567872	557222	703430	563288	697481	689146	612270	594844	595230	845815	523674	812143	523603	512476	596240	724534	491438	684816	510207	605724	745893	420160	761697	594001	668826	822175	797050	525667	462045
508800	857378	413926	400166	633704	558765	966335	561565	713748	539263	361596	781636	584524	551770	691940	557894	693859	674392	612844	598300	586385	843836	512978	802509	517680	507290	592495	716823	491752	683841	508529	607454	744769	417086	748663	587899	663166	805095	789806	521852	458454
510000	840560	406438	397894	629012	553671	947785	556554	696195	540997	359770	785506	598806	545102	679818	553445	688759	661476	615583	601142	579735	845133	500789	791760	514035	501761	587193	706466	489402	679325	501295	606266	738999	410632	731579	575126	654859	782893	777174	515991	455307
511200	825554	397912	397050	624238	548436	939314	555852	680595	548477	361351	787741	614664	540560	668408	547343	684580	644862	607034	601567	570514	836437	485082	772070	507188	495432	579816	695625	487958	672648	497230	606173	732808	409633	715580	568081	648320	764316	762237	511841	450878
512400	810333	391022	396433	618658	538353	921844	549383	662233	556379	359707	776086	621936	532488	656644	540112	678352	628396	605164	601562	564488	832249	472038	757930	503281	489263	574244	686261	485779	669721	492829	606184	725896	405659	697294	554675	639689	741538	745776	503236	447668
513600	790456	380784	394810	610301	529977	904763	543309	643202	552984	358436	769875	633848	525598	647712	533778	673798	613998	598874	601024	558676	821946	456178	734131	498679	482990	564747	669702	482463	661896	484730	600097	710053	401527	676474	542841	632305	718650	730610	500514	443880
514800	776264	372781	394430	603232	522609	891462	538752	626015	554376	357311	756493	637555	518063	635698	525805	665534	598530	588237	596539	550343	810480	442063	711846	494400	476571	558612	663272	480768	658175	479153	596906	701260	398520	658756	532472	624132	698413	715060	493526	438971
516000	755748	365750	392683	594851	509363	868644	529873	607200	552554	355543	742751	641034	509384	623159	518592	658544	584633	583317	593416	546970	802526	427424	692181	492004	471353	551440	650772	477953	649420	471743	588328	688460	394240	637190	516498	615790	671757	699316	488255	435691
517200	734606	357630	391080	587476	500709	853954	525194	587379	554832	356018	726377	644812	501632	614786	509399	649015	570176	570365	589344	539069	787253	411891	666549	487806	465042	540625	638500	473256	640678	463473	581313	676219	391428	618060	506090	610554	651225	679696	486876	430282
518400	714426	350670	390168	582041	491792	834328	514706	569474	553450	354687	707188	639612	493399	603577	499474	638918	554489	560402	584403	534356	775446	399476	646721	484994	458772	531597	628141	471128	633500	456938	574618	667158	389630	598272	490922	602621	629254	661934	481195	426440
519600	692729	343189	387683	574056	479649	811476	506683	551261	554980	353753	691661	642117	485360	596810	488695	630266	541832	548922	578729	532056	764284	387228	625642	480784	452018	521151	615678	465309	625188	448462	564838	653930	386618	576883	477038	596207	607895	644637	479594	422832
520800	678803	335225	385937	567751	468567	797212	498038	533616	555126	353907	669705	633025	476450	585786	478196	617618	526020	535675	571694	525978	744272	374591	603902	477846	446754	511641	608191	462309	618147	442860	559506	642196	383000	557524	462541	588688	589154	625672	475776	418291
522000	659860	329060	382742	559735	455751	773328	489115	513096	553598	352390	651882	626969	468398	577953	469635	608883	514006	527278	565123	523814	732731	362979	585524	475750	440816	503005	595500	455632	607265	433799	548125	626998	377989	538040	447737	581679	566298	608669	472602	413078
523200	641701	321199	381986	553686	444170	758036	480644	498775	552600	353793	633941	618049	460317	572305	458497	599497	501874	510297	557133	516221	717024	350397	562541	473433	434180	494182	587186	451675	598170	426421	539713	614144	375612	519850	434025	577262	548859	589674	469429	407805
524400	621878	316645	378731	546644	431247	738508	470586	481624	550398	352478	612223	603802	452260	565361	447269	586651	490375	500793	549304	513972	707999	340506	544401	472064	427066	487217	576616	446007	587673	418758	527868	599420	373178	499090	419556	568755	529336	575211	463789	403112
525600	600620	310899	376203	539958	418794	720386	461788	466282	549562	352383	596167	594708	443286	561746	437141	577690	480724	487207	540972	511078	692414	329328	526140	469984	420071	476775	564670	438552	577834	411608	518024	584008	370603	480418	406751	562149	511845	556084	462808	397704
526800	584772	303966	372989	533506	408204	705324	451797	452160	546448	353302	576708	576514	434722	553111	427284	566331	471856	474403	532379	507256	681080	320163	509027	468803	413973	470098	556286	432666	568548	405308	509086	572132	368995	463350	394781	554832	495538	541695	461235	393307
528000	570054	299741	370187	521787	396701	685664	440074	439380	541270	352023	557814	561802	425939	547758	418919	556345	465254	464474	524141	504768	669679	311643	492002	468618	408188	462397	545227	427110	556550	397250	498299	557998	368129	445743	382202	547130	481603	528360	458918	388034
529200	558189	294240	367794	515025	386828	673607	430663	428406	540040	352764	542095	547283	418382	543536	408964	547962	456586	451593	514936	499348	656609	303908	475288	464982	401837	455015	538129	421685	547230	391791	491279	544037	366964	430528	372682	541902	468598	513032	457001	384315
530400	544759	289914	364886	507086	375336	658611	420332	416477	533018	351637	523682	528326	409220	539042	401125	536720	450242	442641	505308	498549	647598	298150	462064	466072	396453	448032	528929	415740	537889	385328	481529	532463	363232	415516	360014	535254	456286	498509	454726	379720
531600	531086	286054	361736	499385	366890	643263	411142	406846	532701	353652	508155	516468	402139	535723	393988	528374	443946	430694	497432	494676	634755	291364	448471	466072	390036	440916	521244	411087	527127	380031	473877	518502	363125	403103	350356	530354	444977	485210	455476	376123
532800	547271	281729	359495	492350	359988	630649	401172	397022	528844	353580	490059	498755	394180	530049	388484	517659	436536	421437	490946	492721	626223	287533	436852	466314	385385	434253	515092	405998	518797	375282	465168	506270	363363	390476	341320	524962	435924	473926	453099	372047
534000	533255	278577	357060	483069	350576	614425	391782	390820	526822	355083	476200	483484	387513	528922	383012	510101	431300	413771	483271	491846	619200	284571	426897	466324	379010	427753	507006	400308	507864	368467	454527	493457	361991	379908	332259	520541	425682	462682	453962	368056
535200	526576	276310	353886	476420	344255	604802	382226	385027	524848	356687	463611	468363	380227	525902	376087	501121	425335	403574	476672	487790	610110	283377	414019	465673	374090	421161	504229	396716	501243	365320	448368	480530	361147	371087	325715	517273	418167	453170	452530	363522
536400	518932	274284	349401	467996	335128	589932	370925	379645	519504	357241	449404	453710	373373	522989	372232	493455	420638	397252	469825	488150	603898	283789	405710	465974	369853	415625	499465	392896	492898	360256	440231	469700	357982	362347	317556	511942	411654	445674	450601	360007
537600	513576	272613	348685	461264	330371	580518	361868	376098	517669	359091	437685	442509	367971	522492	367842	486162	419201	387965	462910	483134	595074	284501	396762	465942	364206	410510	495359	388630	484003	357902	433518	455838	357923	355120	312002	509176	407605	437086	450167	356718
538800	511183	271078	346363	457097	326034	569476	352215	373155	512846	359840	424531	426341	363074	520495	365418	478044	415216	382855	455384	483177	590416	288358	389141	468049	360865	407246	494666	385533	475017	355956	427717	447251	357063	348346	306879	505106	404120	430670	447347	353486
540000	507483	269826	343369	448205	321582	558150	344018	370467	511242	359777	413220	414921	357528	520517	364317	470528	413609	376338	450960	480667	585322	293163	381646	469251	356684	402198	492726	382270	465629	352414	420837	435876	356096	342262	302647	503479	402065	424466	449187	350432
541200	505360	269282	341323	442972	318391	555121	336285	368235	509487	358668	401797	402527	353406	519906	361833	463354	411885	371249	444188	479308	581176	300627	376932	471989	356267	398965	492540	380841	458072	351965	417489	427285	358483	340142	298105	501842	402457	420078	448789	347431
542400	504131	269052	339887	434185	315078	545070	328595	365332	506566	359997	391310	391495	348704	520630	362614	458355	411902	368413	439826	478530	583486	309226	373135	473248	352017	395991	491549	377018	449674	348830	411459	417486	357107	337133	294768	496244	402385	415675	447660	344353
543600	503434	270070	337924	429843	313918	539812	322554	364476	504182	360807	382584	380990	346525	520870	363250	452784	411249	362262	434960	477259	573386	317609	369327	473135	349471	392558	491367	375899	443372	347946	408308	408905	360502	336812	292167	496136	404402	412390	447081	342727
544800	507692	269672	337434	423248	311384	529474	316746	361398	500447	361356	373867	369756	343566	519273	366298	447623	412079	359189	431335	481157	572193	328098	368624	476002	347616	390304	493176	374155	437629	348416	404271	401143	361561	337208	289646	494314	408018	410922	446433	340867
546000	505191	270933	336265	418669	311368	524037	311966	361334	498715	362186	365829	361603	341662	521852	369449	444688	412958	355612	427929	481795	573313	339658	367582	479378	346247	388412	492958	372850	429491	348142	402075	394410	364615	339250	289938	493132	411400	410250	448508	338909
547200	506133	271636	334932	415902	312543	520577	307612	362835	495355	361596	357209	352938	339940	522032	370992	439923	414282	350663	423325	482575	573514	352463	369510	482262	345931	387872	494275	373117	423819	350417	400471	389180	367292	344496	289600	493524	417559	409642	447029	339984
548400	506125	273820	332630	410618	313880	514810	304314	364752	491132	362504	351918	346793	338427	527699	377156	436375	416774	348848	420408	487553	573984	367012	370080	485004	347159	387494	496728	372878	418045	350443	398362	385078	368833	348955	289275	491969	424067	409597	446757	339103
549600	508771	276341	332567	408147	318057	513697	302297	367725	491038	363985	346085	341103	338395	531894	380189	435503	420068	344132	419126	486171	571806	380121	372710	486840	347288	385900	499381	372488	413241	352313	399678	380374	373206	357077	291457	493248	433024	409437	446023	340183
550800	512471	278998	330964	405997	322206	511110	300317	369768	486801	363105	339805	335397	339191	535841	386495	433704	424861	342298	415689	489162	573914	394583	376139	491072	347681	386731	503543	373033	409796	353711	399563	377422	375177	365696	292019	492632	441828	410992	444420	341505
552000	516477	282380	330279	403855	326918	512729	299022	373822	483808	364111	336116	330956	340349	542680	392158	431882	428346	339102	413997	493168	572958	405519	380854	492297	349813	386604	506344	371955	406657	355667	400798	374373	378241	375943	295680	495293	453628	410884	446436	341277
553200	523689	285819	328929	401840	334309	515290	299011	377735	480195	364311	331100	326305	342570	545217	396804	429130	433960	335417	413025	495757	572624	420607	386765	497482	351946	389865	511828	371880	406320	358016	402906	373092	381576	387968	299222	495107	466013	413841	445674	342379
554400	533099	291074	327202	398894	340696	516485	300915	380483	476820	364901	328464	324132	344629	552407	403744	428985	440339	336257	410601	500388	574582	433622	394295	498697	353485	390983	515682	370099	404483	358803	403538	373425	383965	398585	302949	496594	479257	414330	446460	344835
555600	546638	294944	326435	398757	350119	523772	304387	385632	474390	366506	328282	321023	347828	558348	408058	427700	447214	332854	408339	502977	575635	448120	401968	500144	356609	393475	520416	371354	404028	362750	406983	373250	388430	411939	308453	498521	494657	417690	448195	347017
556800	561038	298836	326261	396540	358752	526623	305648	389740	470337	366172	327698	318676	350367	565265	414814	426382	453280	333176	407410	507949	583424	460638	411686	502449	359833	395710	527058	370288	406014	362952	408580	375321	391590	422345	313259	499688	509126	419661	448445	349078
558000	577853	303661	326661	396089	370033	538062	311306	396473	467805	369090	329303	318286	356188	571115	419568	427171	460573	332083	407055	508798	585966	470365	422028	501761	361343	397824	533705	370113	407458	365829	414841	376740	395444	436077	319514	502810	523877	423200	450947	351095
559200	596881	307906	325242	394501	381827	547405	316530	403420	464453	369120	330327	316638	359962	576637	423978	427419	467679	333056	404936	512856	591082	481561	434728	505544	364032	402026	542926	369391	411528	367482	418945	381536	398373	449126	325812	505100	540480	427473	452517	353792
560400	617124	313886	326390	394798	394742	559246	323074	411536	462197	370652	335618	316487	366951	584467	430745	430582	477016	333518	404472	516524	595810	491972	447417	506220	368486	404856	550146	369531	415014	369089	424852	384794	401473	461722	333165	507173	558934	431544	457596	358537
561600	646868	317741	325512	395446	410518	575148	328647	420916	456896	371781	340598	314215	373705	588459	433143	430815	486511	333170	404477	518434	601567	501688	459414	508744	372470	409456	559678	370111	421178	371013	429516	390923	404467	474765	339485	510407	579911	438008	459951	360585
562800	670361	322726	324445	392825	423281	587294	334293	431112	454024	374262	348841	314141	381380	593656	440395	432462	495700	338101	405151	522596	609199	510203	475466	508936	376800	411561	568225	370482	427705	371682	435322	397781	408246	485489	348322	512324	598259	443167	463354	364167
564000	695663	326203	325530	394180	439306	607334	343081	440314	449210	377249	359521	315543	389816	598054	443404	433876	506001	340396	404928	524114	612497	518054	489219	508427	379482	416062	579202	371502	434589	374346	441348	406117	413092	499331	357869	516587	619630	449871	468136	368542
565200	722029	330297	325721	393818	451778	622779	352311	450086	443833	377593	371032	315877	398629	601240	445512	436055	517622	345510	407188	527565	620945	524197	505005	511630	381978	421699	588579	372408	444926	375553	447702	414678	414275	510275	366186	518247	638383	454929	470446	370426
566400	747838	334082	325540	394188	467348	640808	361769	460470	441171	378905	385954	318714	407938	603833	449428	439086	528427	350070	408690	528889	625711	528389	521260	510815	383382	426520	595036	373944	451956	376810	454836	424354	415811	522031	375610	520540	660266	459939	477025	373347
567600	776712	337286	327505	395368	479648	662692	369714	470954	439670	379144	401820	319164	418785	601778	450746	441730	537250	356709	411114	530288	631826	530700	538013	509695	386421	430250	607395	376080	461309	378915	462028	434753	417463	536496	384313	524777	679885	464818	479590	376803
568800	805082	340245	326357	395686	492375	677650	378390	482877	437868	379252	421177	322635	428225	602443	453566	445528	548427	364863	414141	533265	640984	534857	555764	508419	389006	435581	613118	377014	468223	379839	466317	445412	417076	546005	394026	524727	699959	471040	485949	380416
570000	834905	343127	327314	397543	505578	698662	386286	494176	436626	380331	442490	324702	438118	602626	452965	447584	557853	372996	416499	531479	645889	536253	572020	503584	389398	439073	622047	378806	475832	381401	471717	455237	418165	562924	402277	527481	717600	476210	490044	381902
571200	859453	345122	326168	398894	513912	713630	392010	502654	432893	378113	465608	327867	447897	598865	455940	451675	564160	383345	420986	534083	655138	536477	591128	503556	391708	444768	629236	379368	484359	382497	477281	468285	416908	577318	410913	527603	734182	481993	492903	384602
572400	879928	346927	326776	400984	525043	731283	400249	512412	435002	378770	492225	332628	458040	600344	458973	456043	573006	393725	425215	533874	660600	535865	606703	499084	391986	448448	631138	381577	489887	383430	481140	480432	418184	590240	419322	528162	752700	490909	498948	385955
573600	900045	348241	327082	402719	534437	749725	404917	521467	435804	377712	518830	334636	464764	596956	459690	460352	577971	405620	430910	532455	668378	534049	623618	496043	392502	452858	637207	382920	499630	384173	485635	491056	418630	606981	427126	527775	770200	500026	500342	387715
574800	916092	349778	327095	402355	540255	761497	407862	527097	437565	377229	549542	339222	470588	596111	463047	465655	584633	421299	436464	533710	677855	530616	640384	492107	393858	457018	636961	384283	505578	383199	489673	501569	416523	619233	434957	526752	787140	509139	504494	388390
576000	932088	351293	327948	405392	547284	779602	414588	536895	440984	376043	581151	344582	476385	592573	463108	468645	590317	432742	441314	529595	679915	526247	652693	486624	393854	461255	637528	385382	512048	384376	496402	511341	419405	637534	442064	528736	801028	519904	507573	389477
577200	940965	352372	326918	405871	548979	788232	415634	541176	442190	371788	610212	349946	480632	590755	465733	474583	593743	449532	446934	530231	687307	523225	669603	483751	393452	463740	636037	387818	517783	383814	498596	521756	417618	648862	448679	527548	812342	529768	507913	390475
578400	947602	352811	326794	408938	553030	800729	418645	546927	447370	370652	645658	358039	483330	586908	466273	480686	596358	463350	453842	527335	692203	515472	679189	478359	392441	464902	631449	389328	521630	383841	502578	528536	417160	666281	455899	528051	823136	538606	510175	390722
579600	950569	352372	326341	412378	555440	809011	420386	550418	450018	368513	675320	364247	484518	580900	464282	485448	595548	478337	460290	524355	696787	510133	691843	475008	391712	469530	631052	391783	528605	382869	507708	536188	415439	679079	461706	528146	827878	546989	508169	391747
580800	948878	352259	326174	412298	554559	812747	420294	552781	453226	366428	705585	372398	486708	577102	466598	490254	595788	497225	466860	522955	703754	503470	701232	470901	391569	469301	624304	392914	531820	381646	508362	541235	413067	688410	467673	526415	832371	554464	508606	392340
582000	948848	353078	326599	413538	556778	819693	422896	555244	458192	365109	735962	379890	486769	571090	465672	493367	593875	507980	473410	520341	703533	494699	707603	468082	391060	468618	622099	395788	535028	380414	513346	547066	412626	701763	473912	526008	832264	564353	507426	392512
583200	944300	352587	325990	413800	555278	820283	422792	555172	460920	363012	758680	388500	485969	567681	466079	498831	592250	524319	480114	519043	709555	487037	715423	466037	391283	469662	615390	397297	537777	378995	513816	549990	409040	706570	476838	523940	831665	572200	504355	392795
584400	942494	351856	324548	414980	555111	823164	425005	554945	466514	363739	783066	399815	484546	563440	466142	503947	589845	532066	484862	515036	710588	478678	716231	460244	388988	467845	608234	400523	538612	377872	516803	553123	408065	715149	479724	524610	830343	578596	503629	392986
585600	933810	349428	323089	416128	552996	819620	424213	553670	469195	362469	799763	408376	481955	556916	461878	506188	584522	546362	491034	510855	713074	470677	719742	456790	387510	468016	603362	402025	540316	375629	518108	554376	406873	717348	483589	520022	825685	584269	497684	393974
586800	923361	349013	322939	417555	550737	815772	425639	551730	474211	362322	819710	420377	478589	553545	461089	508735	577652	557092	494696	507948	711783	461306	717920	452656	386274	464472	595223	403795	540287	372334	516836	553731	405512	716862	487354	516284	820454	586769	497027	393760
588000	915135	348038	322985	416716	548434	811821	426228	546754	477732	362731	828783	429362	474873	547620	455718	512007	571690	562118	496907	503325	708882	453780	716443	448568	385554	464117	589910	404704	541965	370855	517428	552431	404068	719333	489694	515252	812787	587017	492225	393206
589200	903894	347599	322608	414837	543376	800658	425244	540655	481329	362232	837627	440484	473782	541620	454002	514714	565564	572060	501226	499774	711354	445432	713525	444672	384417	462271	579554	405949	540725	365954	513322	549822	401018	712279	489777	513815	806169	588303	487114	393138
590400	895920	347100	322192	414312	540585	797298	427368	534591	486187	362847	846085	451786	470910	535054	450365	515806	558945	572498	500483	495092	704748	436203	705572	441402	383078	459551	572940	406989	540132	364315	513617	549094	401427	710127	492377	513402	799067	587116	482401	392133
591600	885238	345197	322231	411573	535629	783873	427094	527654	488776	362561	845923	460790	466851	527459	447872	516710	550995	577925	502035	492678	702603	428841	701972	440355	382076	457638	564470	408584	539519	360802	510387	544651	399703	702070	490037	510945	785865	584473	476367	391637
592800	873831	344006	322683	410723	531836	773676	429022	520265	494094	362450	846838	473202	462636	523956	444478	519496	544373	578371	501378	486540	697118	420387	692819	436665	379505	454513	556168	409208	536149	357410	505736	539523	398326	694935	490923	509463	772790	579376	475036	390436
594000	864376	341500	321054	409200	527336	765053	429781	513099	496458	360168	840651	481229	459687	517064	439847	517210	536066	576255	498776	484808	692130	414101	683343	434605	378781	450333	548914	409805	534973	354769	504170	534665	397573	686373	488823	506884	756421	574460	469787	390275
595200	850359	339020	321170	407228	520600	747473	429820	505839	499379	360323	838005	492526	455610	513084	437325	518008	528035	575394	497453	481675	689314	405884	673454	432249	376021	446927	539380	410615	531967	349383	497826	528735	396214	671987	486826	504401	742743	567091	468176	389220
596400	841328	336776	321084	406995	517398	738596	430992	497548	504758	361080	832141	500312	450828	504911	432114	516811	518310	568109	493112	474152	678607	397572	661025	430538	375641	443547	530976	410302	528862	345326	494818	522761	395387	665152	483192	503624	727988	560523	465409	387797
597600	826405	332607	319837	403780	508228	723647	431737	488331	505926	358950	823811	507754	446597	498997	426599	516026	510388	567372	488794	469622	677663	390482	654043	431308	373032	440382	523392	409990	526283	341433	488706	515912	393984	647874	479170	500878	711548	553993	461415	386968
598800	813575	330652	319776	401567	502962	714578	431816	479331	508297	358967	818024	516122	442542	494332	421848	516636	502663	559254	484732	465656	667844	380511	641280	428626	370897	436349	513605	410766	521675	337553	482308	509104	394242	636715	476255	498356	699295	545597	460712	385512
600000	800225	326368	319690	399276	495946	701767	431022	469612	509468	357451	805605	519815	436584	488365	418068	514116	494879	552813	479832	460918	661606	376342	630094	429676	368936	433082	506290	409508	518817	333287	478658	501032	393147	621137	471224	495131	683629	537590	458470	384368
601200	783220	323848	318353	394645	489909	688431	431398	462679	511331	357035	795000	526357	431600	484518	413375	513893	486743	543205	475344	456126	654270	368823	616907	429186	367259	428931	498290	408421	512808	327638	470785	493593	391424	605678	464697	491893	670932	530070	459280	381781
602400	769138	322335	318256	391448	482134	679178	430471	453820	511551	356181	782270	528964	426527	479868	407282	511632	478544	533127	470177	449764	643178	362611	604064	428646	365672	424472	491714	407953	508195	323662	466821	486245	392050	592092	459537	489195	657547	521921	458843	380786
603600	750539	317808	316320	387321	474358	664046	429624	444432	512980	355702	769257	531568	421775	475306	402973	509466	471375	527584	464715	445240	637046	355429	592918	428522	364400	420451	484020	407136	504004	319002	459586	478036	391326	576813	451043	484674	644436	514944	457712	379174
604800	734064	315753	316561	385353	469241	655694	427086	436502	513239	356979	757671	534806	417453	472093	398497	508364	463682	517341	457132	437733	624738	348128	579794	427880	360075	415578	476281	406065	498331	313424	454936	469872	393123	564595	446668	481700	630472	504964	458420	376631
606000	716852	313188	315103	383060	461190	643662	424385	426560	511852	355843	741966	533409	411502	466113	393737	505111	455245	508650	450438	432655	617624	342414	569480	427620	357849	412072	470628	403546	493678	308885	450023	463437	392136	548643	437566	476840	617552	497868	458446	374991
607200	697749	310106	312634	379645	453138	631793	422823	419548	512971	353700	731110	535070	406448	464276	389910	503395	446823	501075	443278	425315	610242	335798	556598	427636	355280	407530	463234	401544	485384	303262	442557	454207	391806	535198	430406	473329	604082	490101	458377	372503
608400	680186	306658	311518	377726	446804	624680	421965	411925	513176	352801	715217	532884	398932	458450	383762	500184	439945	490774	436383	418983	599384	331618	544647	428119	353192	402298	457214	399764	480433	299259	438206	445289	392761	524046	423494	471750	595369	483712	460258	370464
609600	662530	304794	310526	372951	440329	612066	417876	405332	512456	352139	700293	531575	393141	454760	380630	497013	432536	482151	430117	414783	590150	327419	535216	427813	351270	396915	452478	399648	473607	293933	432369	437617	390888	509835	415766	466909	581380	478121	459790	367748
610800	645836	302220	309805	369988	435379	605565	415866	398666	512874	352701	687260	531126	388966	453610	375912	493664	426644	472121	423613	408314	579781	322933	524037	427701	349138	391366	446445	396316	466670	290247	428268	430501	391582	499717	410353	465025	572590	471829	463057	365596
612000	631474	300696	309062	367767	427038	594899	410983	392644	509008	352024	671568	523770	382980	451144	372540	489307	421212	464229	415581	403344	570204	321845	513712	428934	347018	387276	442458	393953	461491	287025	423181	424472	391881	489606	402391	459116	561247	465935	463296	363011
613200	623113	298937	307574	363856	419282	584712	407779	385964	509682	351374	659028	521236	377471	450087	370012	487883	414945	457152	410266	397858	560750	320507	504406	427268	343730	381640	437555	391312	454025	283240	419403	417057	391295	479579	396282	455962	551105	459370	465289	360392
614400	616213	296646	305923	362702	414254	578392	403952	381180	507224	351706	645151	513898	372204	446552	366208	484992	408190	449104	401444	391118	550577	321458	494672	426554	342194	375462	434292	389780	449715	280403	417236	408761	392757	473894	390804	454211	542833	451598	466523	357519
615600	605404	294040	305057	361060	408025	566226	400527	375698	503830	351328	630812	507290	367193	443930	365014	481786	402560	443148	396352	389146	541335	321818	487980	427716	340358	371319	429122	388452	443843	277428	414011	402734	390298	465264	384150	449714	533816	445867	466377	355276
616800	598579	293313	305396	360264	403332	558944	398422	372231	503488	350863	619462	501882	362101	442345	362982	480958	396854	432925	388938	383865	531717	323842	478800	426524	336947	365132	426603	386346	437283	274760	412379	396295	391518	461507	378775	447764	525138	436696	467535	352023
618000	589334	291648	303405	358408	397386	550431	394551	367434	498756	349701	601554	492925	357439	438793	362411	477543	390368	427618	381720	380391	523478	327886	472544	427284	334670	361510	423654	383796	431949	272517	409213	390892	392233	456101	373370	444599	519142	431134	465607	348883
619200	583724	291788	302651	357325	394891	541887	390964	364130	497311	348861	590142	486933	352288	438569	361088	474490	385943	419587	377882	375826	514914	332336	466076	426608	332619	355620	419784	382251	426375	269673	405168	384609	392412	454119	367545	441585	514833	424715	468215	345395
620400	579846	291994	302666	357300	389180	537950	387373	360086	494795	348776	575724	479797	347138	436402	359790	470638	381545	412605	371169	373088	506872	337992	460406	427266	330532	351192	418645	379787	422366	268693	404380	378746	392974	454082	362469	438527	508666	419184	466415	343211
621600	574278	291945	301864	354092	383114	526583	383802	356450	491734	350598	565683	471713	345559	438254	361125	468551	377050	407557	366218	371008	500982	345062	456252	427994	329016	347404	416612	378894	416117	266751	403500	373128	393494	452498	357724	434677	502948	412850	465115	340497
622800	570851	292978	301930	353725	379694	522173	380979	354308	491625	351773	555298	467592	342981	438122	360654	466822	373836	399558	360050	367585	491784	351474	450901	427765	327978	344070	413906	375971	413347	266338	400689	368107	395176	455145	354623	431780	500778	407464	466180	338941
624000	568108	293074	300750	351854	376010	513761	378932	351235	489776	352112	543306	461433	339143	437673	361728	464454	371118	393755	354743	365820	486622	360835	447201	428501	327176	341750	412339	374726	409940	265350	398798	364428	395386	456285	351329	427895	497375	402652	464654	337051
625200	566061	293902	299060	350003	373766	507269	377406	348341	487856	353319	534115	458066	336872	440236	363159	460884	369321	389213	349306	363206	479686	368372	443055	427274	325621	338198	410300	372420	403533	263572	397142	359470	394245	458600	347721	426243	495585	397236	465533	334829
626400	566183	295265	299145	349261	371621	504713	375865	346518	484478	351735	523887	450200	335340	441158	362173	456850	368525	384844	342686	362074	474116	376294	441063	427412	325299	336090	409367	372168	401440	263281	398229	356222	396963	461675	345145	425617	496049	393788	465668	334086
627600	567943	296735	297684	347444	369988	496733	373935	344508	480927	351420	514539	445886	334326	442268	364711	454550	367505	380838	336574	361230	470676	385525	439815	428298	324092	333816	407896	371032	396079	261793	398485	353653	396714	465434	343043	422259	495606	389394	465166	332356
628800	568637	298176	297800	348398	371285	495453	374185	341974	477271	354240	505757	439765	332564	443483	365616	452176	368690	375356	330492	358719	465009	392304	439605	427428	324928	333158	407603	371116	394574	261160	397996	351040	399094	470691	341050	422729	495869	387794	466070	330031
630000	568157	299918	298323	346729	369622	490887	374120	340216	473129	353513	496371	433332	331685	444141	366995	449233	369024	371013	325636	359626	459732	400555	438303	428270	324237	334032	408562	370379	390997	262057	399102	347922	400003	477288	338895	420808	497440	386004	464056	328885
631200	569455	302539	297481	346325	368855	487737	374827	339904	471268	354884	490394	428936	332370	445569	369019	448638	370418	367938	321465	358856	456544	411182	439122	428376	324064	332350	409234	371289	388509	261965	399460	345883	400635	489658	340054	419507	498627	383945	465484	327542
632400	575662	304034	298074	345844	369610	486851	375988	339329	466828	355244	483486	421800	331970	445692	368744	447632	373062	364636	315857	358275	452000	420002	440800	428721	325311	331509	408895	370035	388911	263389	401365	343685	402284	491313	339072	419948	501201	384079	464277	327399
633600	581482	306361	297640	345041	370693	482695	378271	339494	463046	357687	476782	416395	333127	447931	371002	445978	374890	362141	312465	359499	450783	426899	442617	427906	326667	332683	411597	369299	388246	263543	401710	342564	402710	494266	338970	418250	500926	384740	464094	327230
634800	590613	309649	298216	346064	373617	485315	380924	340385	460546	357193	472008	411753	335383	448285	371238	445336	378347	358868	308236	359580	447628	433456	444624	429016	327274	333004	415156	369394	387598	264439	405268	342924	403127	499309	341331	419053	505484	384172	466164	327066
636000	600058	311184	298086	344821	376292	482513	382305	340096	455129	356657	466723	405627	335435	449465	372271	444767	380608	358220	304808	361605	447055	442922	447236	430301	328287	334600	419503	368825	388355	264677	406742	342738	403938	501889	340908	416960	508202	384508	465351	325078
637200	611028	313513	298401	345445	380463	483552	385573	341275	452649	358135	462262	402340	337712	452123	374065	443079	383203	356088	302672	361786	444970	449633	450610	428675	328841	334299	423939	368888	391703	265696	409297	342865	404608	505303	341029	417310	514544	385042	468229	323616
638400	624130	315998	299561	343658	383498	485774	388384	340855	446925	358549	458755	397098	339155	449979	373592	442783	386081	355596	298777	364234	444490	457063	455439	428359	330067	335924	428886	369430	394511	266575	411562	343429	404523	508941	343282	416720	518004	386871	467373	323850
639600	637654	319427	299161	344860	386695	486732	392213	342726	443136	359518	457443	393971	341513	451800	375899	443330	388710	355727	297072	365224	445811	462201	459819	429210	330105	337098	434508	368647	395911	266626	412355	345552	404807	510353	344594	417825	521696	388326	469109	323024
640800	655156	321790	299809	345845	391162	493111	395887	344833	441060	360245	457130	390277	345028	451306	375636	443574	393640	355563	293525	364585	445796	465770	463745	427573	330408	339164	439079	370125	399507	267828	416381	346150	406342	513218	346158	419415	527653	389859	471811	323221
642000	669534	322654	300473	345831	396696	495549	399215	345790	435796	360865	456696	387053	346790	451555	376757	444790	397726	357646	292224	366095	448196	469400	469258	427796	331939	341685	445363	371280	403151	267047	419955	349608	405376	515688	348522	419155	531747	392054	472342	322346
643200	687902	324520	301385	346928	402815	502910	402565	347911	434196	361746	457736	384542	351759	451893	376835	446118	402503	359204	290607	366249	447585	471896	475285	426278	334488	343508	451230	371062	406679	268232	422012	351430	407132	518532	350612	421137	537015	394452	477094	321355
644400	702982	327217	301259	349180	406988	509881	406660	348880	431330	360232	459466	379452	353884	450001	376289	447267	407365	362699	289626	367504	450849	475176	480417	426114	334644	346416	457529	372604	411976	269990	426884	354142	406334	522915	354812	421839	544331	396198	477732	321509
645600	718254	327693	300488	349807	410094	513903	409633	350373	430700	361783	463813	377469	356037	451568	378668	450701	409547	366313	289706	367462	453336	475474	486878	425008	334844	348051	461522	373018	414871	271556	430640	357693	406456	525968	356759	422039	549410	398804	482799	319766
646800	736253	329739	300491	353035	414104	524174	413859	353209	429147	363247	468661	373748	359669	450157	377495	450620	415076	370288	288624	367554	456594	475431	492090	423100	335555	349075	467370	373952	420162	272976	433863	362209	406803	532120	362010	422355	556099	403478	485574	318846
648000	750938	330058	299383	353550	419938	529322	416184	355163	428350	363628	472952	371896	362560	450281	379382	451840	419148	377114	287423	368706	460040	476672	499700	423123	336590	351165	470766	374254	423146	273215	435551	365322	406053	534785	363728	422277	561660	406138	488069	316408
649200	770620	332523	299538	355411	425463	537548	418477	356677	429251	364826	480275	370425	365869	449265	379540	452986	423541	382320	287630	369407	461542	474700	506527	420076	336674	353246	474105	374667	428928	274778	439908	369323	406690	541352	366978	424495	567795	409488	492679	314075
650400	781314	333674	299783	356856	430166	544862	419795	359140	428401	364161	486150	367556	368836	446978	380985	454044	426707	390172	288040	370544	466792	474710	513683	418501	337291	355962	477573	375597	434176	276160	442640	374475	405537	548267	369511	424459	574196	413644	494341	314024
651600	793185	333987	298681	357024	433674	549126	420770	362169	430747	364884	496417	367241	371783	447280	383524	456578	429066	398857	288967	370209	469385	471170	521777	415528	337616	357646	478735	376073	437387	276935	444127	377672	405073	557333	373362	426121	580623	416518	499206	312186
652800	806786	335436	297658	358686	438284	558840	421708	364754	431952	365130	505053	364233	373922	445270	383485	456120	433190	405883	290014	371184	471572	469912	527980	413344	337226	359631	479718	376119	441270	278504	448271	381618	404602	568158	375296	426283	586420	419377	501265	310343
654000	814315	335718	297080	359902	439122	561340	420750	367785	432878	365661	516439	363650	375405	444362	386408	458620	435666	416383	290757	371808	477180	465927	533449	410682	336834	361115	478058	376887	445324	279816	449983	386020	403355	577144	378703	424729	590071	423060	503724	308225
655200	824500	336362	296036	361494	441229	567311	420473	371528	436282	365053	530267	363353	377570	441497	387736	459509	438499	424404	292694	371930	478961	462257	540344	408283	336854	361571	479956	378767	447893	281444	453923	389930	402620	589851	381680	425478	595000	427330	505578	306403
656400	826330	337240	295623	361835	442370	572112	420106	374528	437568	364310	540722	362070	378255	437667	387976	459772	439741	434738	294619	373087	482674	460130	547360	407792	337016	363021	481269	379591	453578	282796	457894	393628	401949	602472	383578	427012	599343	431649	505069	305199
657600	824429	338438	295274	362833	443376	574659	418468	376994	441950	364639	555319	362709	379560	436759	389522	461761	440730	446413	296740	374932	486571	456558	554287	403580	337033	362575	479734	380014	456103	283646	458541	398478	400898	613736	386345	426246	601731	436118	507337	303728
658800	827609	339270	295253	364978	446901	580272	416980	379183	447610	364143	568175	363698	380365	433621	389180	463240	442921	453300	299109	376496	487891	452714	558821	402577	337164	362704	479629	380942	459023	286059	462200	402894	399390	630730	388860	426699	603985	441253	506534	302174
660000	826958	338258	293514	365461	445709	579448	415665	380087	449732	362389	581344	363115	380410	431229	390779	464256	442598	463843	302369	377665	492394	449990	563125	400752	336464	362898	478934	381680	462484	287398	464589	408492	396930	639799	390729	424665	606156	444294	505778	300737
661200	829680	339376	293448	366340	445290	581586	413623	381413	456643	362651	597376	366826	381279	428148	390820	465024	442990	471296	305117	378603	492679	444917	569125	396462	335914	363466	478330	381194	464782	289598	463967	411068	395620	653890	393792	424380	607615	446953	506814	298952
662400	829719	338911	292451	367849	444844	582640	411367	383369	459499	361102	608873	366581	379952	424480	390067	465025	444970	478303	309239	379570	495797	440654	572642	396016	335167	363885	477241	381820	468542	291168	466583	413838	395189	665007	395804	424634	606929	449853	503036	297663
663600	825089	339804	290530	367845	443788	580230	409253	383916	464520	360046	622650	369708	379198	421872	390897	465638	444132	486669	312601	378703	497334	433147	575784	394091	335376	364709	475725	382456	468183	292077	465721	414743	393475	672667	398652	424661	604218	450626	501132	296168
664800	823611	340279	290597	368608	444186	580767	406990	385270	468913	359461	633980	372632	379044	417036	389392	465257	444040	491060	315822	378120	498744	428612	578172	390756	333619	364449	474453	380648	470656	293097	465900	416021	392827	683881	400634	425473	603206	450735	498707	295240
666000	819207	338332	289364	367046	441433	577024	404118	384419	470286	359297	643490	377399	378338	413339	389818	467091	443257	498938	320649	380279	502643	424745	580382	389882	333104	366007	472897	381199	472368	294962	463615	417943	391601	686332	402312	423294	599350	451621	494726	293634
667200	817982	338088	289434	367669	438916	574725	402462	385076	475449	360413	653327	381078	375998	411008	388841	469181	442061	502821	324070	378719	503197	418122	581411	387066	332024	365553	469079	380990	473626	296002	462254	418315	390985	693322	406620	424695	597584	451616	494619	290779
668400	813060	336510	288922	367683	435751	571112	399149	384614	476071	359748	658438	384113	374500	405512	386382	468359	439315	507313	328284	380576	506461	415365	581910	386419	331936	366440	466846	379042	475868	297004	461346	415785	388372	693679	407657	423858	593001	450987	489763	290312
669600	805870	336283	288303	366471	432867	565753	397932	384544	479610	359600	666182	388752	373513	402879	386831	471102	436109	510996	331764	380858	508394	410339	582510	385144	330087	365856	463026	380223	476007	297213	458540	414287	386906	695600	411151	424646	588668	450256	488124	289380
670800	801486	335636	288071	365054	430204	563726	396546	383344	482672	359306	671819	394021	371525	397730	385436	471004	433830	511054	334571	381152	507618	406307	580594	384356	330240	365921	460675	379730	478513	299119	458298	412489	385264	696474	411791	424959	584419	447580	486018	287766
672000	793678	334114	287275	364586	426906	558168	394427	381832	483233	358385	672012	399194	368728	394842	384518	472880	431027	512758	338558	381557	510839	401872	579157	384047	329387	366485	456803	378686	477220	299443	456464	412020	383719	691242	411945	424073	578530	445340	483116	286367
673200	786970	331864	286906	365150	426568	553467	391769	380454	485955	358256	676236	405595	368159	390880	381802	472378	427206	512032	340426	380827	511171	395326	576658	383765	329590	367156	453851	377475	477248	300172	452845	411980	383420	687913	412548	426250	573406	442476	482755	285094
674400	778443	330912	285957	363405	424516	548969	389918	378233	486226	356550	675960	410707	365502	386259	379182	472774	424512	512764	344065	383439	512630	391472	575558	384411	328163	368363	450039	376339	478156	300507	450126	410620	382627	680678	412040	425709	568950	440986	479665	285392
675600	768748	329971	284892	363574	421244	543613	387613	375669	487538	356204	680021	418615	362710	385215	376957	473724	421374	510226	346460	381362	513626	387655	572938	383928	327462	367438	445489	375228	475705	299858	445265	408890	380747	671682	413276	425799	562950	436510	480087	282475
676800	758975	327088	284504	363426	419235	541021	386596	373268	487590	354753	675346	424146	359627	380360	371812	473631	418339	506805	347659	381581	511855	382771	569034	384089	327635	368526	442648	374064	475323	300490	442302	406982	379958	665291	412318	427629	556921	432804	478295	282290
678000	749043	325655	284227	360895	414814	530996	384088	371504	490792	354333	673330	430080	357324	379415	368760	473148	414236	505018	350074	380893	512528	377372	565788	385093	327374	368793	438176	373756	473463	299748	438206	404248	378887	652921	411753	426718	550202	428815	478682	281840
679200	739656	323594	283139	360484	411785	527980	382058	368060	491728	352445	669862	436642	355895	376111	363620	471616	410037	499758	344432	377271	511033	372775	561016	385604	327778	369397	435273	372081	472435	298972	435171	401718	379558	646269	411775	428139	543721	424786	478763	281381
680400	730294	320778	282408	359711	406966	519070	380629	364418	489749	350963	660668	442502	352315	373845	360321	470698	407284	497705	343947	375776	511723	370650	556334	387275	326268	369785	431247	371070	470834	297920	431243	399315	378344	641581	410403	427318	537744	420283	478858	280129
681600	717891	319396	282285	358786	404713	513655	378829	362381	490206	350097	655925	450194	350703	372362	356177	469885	402839	491897	342776	371143	508390	366876	552024	386971	325475	368392	427435	369147	467535	297298	427871	397693	378266	630343	409717	428624	533389	414828	480741	278736
682800	706446	317578	281370	358385	401880	507640	377042	360553	487962	347566	646209	454407	349672	367658	352293	467990	399246	487767	343653	369530	506515	365360	546673	389645	324691	368242	423827	367210	467660	297267	426146	396792	377606	618418	406577	429019	528401	411279	481474	278000
684000	693758	314508	280105	356163	397751	499134	374026	358202	488436	345214	638802	461396	346719	366431	350428	467374	393126	482796	341889	367127	506340	364424	542443	391657	322951	368928	419695	366630	465231	295958	421532	393510	375375	607358	404615	428326	522506	406413	483989	276574
685200	682659	312180	278456	355193	395159	495296	372068	356337	484932	344026	630177	468307	345053	365551	347366	467347	390078	476567	339687	362257	499729	363074	534985	393085	322383	368909	417295	363818	465205	294768	417886	390373	374830	598764	401507	430052	517976	403162	491640	276065
686400	671930	309340	278326	354216	389860	488112	367692	352807	481328	340794	622631	473893	342782	363515	343683	466140	386089	472061	338514	359851	500622	365525	529786	393430	322066	367734	412336	362583	462113	293142	416336	387790	373583	585485	396999	427014	512004	399094	493179	274794
687600	660185	308238	277615	353701	386840	483332	365174	351434	481500	340424	616714	479584	340141	362760	342657	465479	383070	465067	336176	356268	494846	364828	524510	395406	320797	365567	410409	361005	460429	293158	413946	385093	372732	577745	394949	427966	506907	394891	496382	271875
688800	649046	306071	277056	353282	382708	477726	362146	348022	479162	337375	606512	484996	336071	360440	338673	463476	378083	461216	335663	353322	492507	367973	518945	396998	320232	364206	408252	359368	459543	291914	411069	382038	371481	569328	391754	427324	502950	391668	497008	270461
690000	639095	304030	275815	350701	378208	469814	358552	345651	479024	335283	599124	491510	334198	360702	336264	461717	373436	456645	333436	350200	489438	368664	513625	397634	319197	362136	404340	356970	456435	290610	408898	377733	370082	560726	387018	425631	499273	386050	500640	269491
691200	629648	303470	275666	350136	374970	467336	355698	342308	477793	333966	592081	495854	330732	358657	333147	461005	369667	450223	331350	346733	483922	369866	509537	399310	318936	361695	401934	355000	455377	290457	408059	374845	371153	555314	383860	425610	494970	380940	503258	267330
692400	618830	301104	274954	348364	371454	460631	353511	339290	475129	332361	582561	500172	327925	358715	331723	459708	365127	446444	329764	344694	480814	371657	505075	400431	317082	359760	399058	354690	451300	290266	405476	372453	368710	546068	380511	423858	490771	375486	506058	265087
693600	612579	300168	274780	347761	367737	455562	349920	337080	472945	332267	572968	504348	325504	358676	330064	457434	361889	438912	327526	339410	474685	373664	500122	402908	316247	357220	395658	352835	449832	289101	404251	369024	368359	541156	377356	424063	485391	367570	508502	262830
694800	604364	297234	274888	347066	364055	450168	346579	333874	469336	330696	563113	505818	322806	357781	328526	456452	359068	434834	327203	337920	471043	376773	495583	402720	314579	355487	393166	352472	446817	288746	402603	367529	367340	534457	373333	422079	483563	363899	508623	261863
696000	595581	295789	274116	346433	361099	445289	344071	332982	468832	329925	554776	510922	319710	358677	328112	456245	355175	430687	324167	335050	465009	379139	492108	403588	314471	352555	390118	350106	443153	288169	400873	364052	366936	527702	370681	421682	480543	357194	509576	259310
697200	590542	294976	274968	344528	357682	442881	340950	330826	465822	330967	549157	511080	318037	358651	326570	453587	353093	424309	322260	332705	460024	384072	489194	405674	313451	351265	388194	349014	442203	287229	400931	362078	367013	524528	368249	420906	477602	351382	509256	258410
698400	584031	294478	274276	342688	354105	436730	338468	328291	463742	329996	540568	513522	315423	359817	327206	452227	349408	418765	319301	330204	456693	386376	487243	404796	312593	349128	386490	347688	439063	285991	398856	358016	365263	518187	363484	419398	474868	346242	510239	256074
699600	579924	293120	273768	341310	350718	434548	336030	326183	462818	329399	532175	515092	313200	360782	327303	450514	347499	412345	317369	327324	449761	392333	483140	405660	313694	347218	384166	346584	437233	286083	396746	355458	365750	515391	360441	420197	472476	339356	511068	255056
700800	576657	292689	274111	341697	346527	432107	333666	324208	458204	329352	523050	515286	311555	362092	327026	449241	345798	408879	316062	325818	443962	397065	480007	406492	312748	347224	382109	345947	434746	283753	395251	353024	365375	509989	358163	418706	471141	334877	508364	253540
702000	574200	293037	274412	340784	343737	429054	332694	322951	457225	330071	515013	518143	308284	364562	327394	446940	343844	403659	312327	323126	438642	401669	477414	406111	313644	344745	381457	344325	431880	282010	393362	349669	366502	505565	355914	417930	468606	329261	507544	251795
703200	573685	293342	274581	340070	340627	426589	330418	319985	450733	329796	506283	515405	304823	364836	326909	443193	342504	398830	310635	320786	434452	407565	474695	402264	313000	343564	381338	342044	428690	281308	391854	347277	365758	502444	352038	415734	466998	325838	504513	251004
704400	572246	294062	274633	339298	337754	422932	329229	319070	448350	330650	499666	515408	303066	366878	328391	441636	340088	394885	308006	319251	430635	410894	473549	402343	311840	342805	380322	341115	424997	280171	390563	345317	365478	496336	350228	415495	464695	320481	503905	249300
705600	574254	295302	275685	338305	335576	423260	327140	317238	445359	332020	492884	513123	300497	366325	326544	438750	338900	390848	304418	317971	426616	414903	471006	402157	310629	341617	381311	339845	424947	279718	391332	342215	365497	493348	348376	414883	464645	316001	502587	247673
706800	574828	295350	275335	337073	332270	420730	325706	313979	442034	333253	486348	512523	300194	368948	327287	435703	336531	386578	302322	317201	424030	418080	469085	401602	310034	341027	381914	339170	422290	278335	389662	339048	364523	488081	345946	413112	462296	312054	501600	246205
708000	579074	296708	275676	336847	330413	421556	326766	311932	439807	333820	478816	510456	298830	369202	326115	433251	336795	380135	299482	314424	418500	422700	467882	400193	308185	339156	383441	337900	421306	277780	389080	336233	365104	486233	344068	412710	460174	307040	500606	244463
709200	583200	297114	276188	334338	326834	419830	325407	309350	434018	333860	470864	508502	297734	370345	326749	430269	336039	378576	296991	313475	416693	427530	465574	399978	307171	339424	385162	336384	419646	277853	387850	334809	364992	480663	342268	411537	459591	303816	498254	243636
710400	586156	297456	277045	333937	326105	420939	325940	307267	430720	334614	464064	506505	297450	371991	326605	428938	335800	376864	294574	311205	413784	431473	464215	398856	306742	338192	385633	335536	418519	277033	386592	332628	366312	476227	341924	410452	457102	300557	498400	242642
711600	593260	298376	276642	332117	323976	423275	325829	304217	424900	334440	457330	502537	296733	373480	325626	426079	335438	373724	293340	311125	412184	437407	463023	398169	306520	337693	386933	335152	416539	276820	386196	330733	366220	472079	341145	410362	456343	297133	495680	242336
712800	598274	299134	276244	331942	323635	423299	326624	302213	421506	335760	451100	500897	295918	374815	326062	424225	334300	370147	291232	309401	410408	439914	463778	397340	305730	336383	388599	335182	415336	276403	385492	329587	367230	466928	340504	409442	456088	294301	495725	240572
714000	607695	300486	276479	331143	324430	425031	327092	299256	416933	336916	445063	495201	295649	374360	324111	420796	333590	367428	288752	307254	407559	442780	462703	396752	304318	335974	389655	333764	414633	276475	386348	327639	368318	464032	339808	409768	454929	292178	494916	238863
715200	616695	301015	276914	329607	323256	425637	327603	296637	414935	336360	440024	493050	295393	375515	323924	418523	333443	366438	286250	307370	406299	444428	462560	396914	303776	336116	389540	333720	412642	276058	386173	326836	367860	458438	339997	409554	451180	290828	494271	236689
716400	625275	301572	277741	329348	324088	427783	329481	293690	412551	338595	436827	489954	296567	375423	322929	417550	333454	363357	283530	304561	405133	446575	462010	394374	303467	335299	390456	332200	412276	275683	387453	325552	369508	454997	340280	410729	450080	289433	494519	235644
717600	633731	301555	276666	327362	324448	429284	329591	290890	408290	337642	432471	485820	296234	374508	321562	415775	334993	362940	282975	304506	404700	447683	462366	394318	302801	336016	392620	331558	410912	276360	388030	325883	367908	449991	338846	409962	449219	288234	493635	234016
718800	643178	302303	277640	326725	325704	432301	329783	286903	406314	338310	430027	483321	296035	375095	322304	413812	335001	360370	281707	302831	403200	446847	462173	393168	302693	334248	395471	330904	409498	274920	388563	325840	368755	446766	339266	411606	448308	286652	495161	232876
720000	653672	302589	277204	326239	327310	435249	331007	284836	401377	338538	427598	478594	297150	373865	320927	411515	335816	358280	280314	301622	402702	448253	463166	392790	303196	335353	398577	330883	410145	276393	389432	324689	370744	444529	338546	412936	446724	285368	493847	231246
721200	661071	302075	276399	325055	328673	437008	332571	282595	400041	338847	424819	476565	296885	374167	320392	410048	337675	358964	278984	300612	403833	448596	463644	392034	303610	335269	400490	330224	409739	275021	392062	326402	370070	440878	338918	412874	445099	285416	493892	229552
722400	671608	303285	278308	324593	331687	439663	333700	280857	398785	339449	423259	472450	297700	374332	320584	408312	338759	356104	276526	298413	402864	448225	463633	389719	302824	334273	402918	330687	410366	275174	393058	327088	371148	440413	339829	414853	443345	284710	495491	229093
723600	678993	303664	276300	323240	333612	440703	333947	276633	396913	337717	422198	470654	298176	373735	319962	406613	339698	356936	275841	298834	405489	450029	465634	390628	303041	335006	406565	330181	410863	274199	395457	328765	371942	437538	338134	414028	442937	284323	494438	227831
724800	687836	303977	277321	322789	337035	443802	335252	275796	397855	338143	422476	467758	298340	373547	321356	404601	342692	356869	274518	297192	407546	448066	465899	388798	303394	335033	408773	329373	410972	275005	396848	329504	371937	439276	338492	415212	442395	283127	496759	225854
726000	695955	304348	275175	321746	340531	444896	335644	273454	396101	337794	423038	463566	299135	371153	320257	402815	343952	357672	274633	296393	407536	449000	466284	388990	303071	335278	412129	329685	411896	275551	397873	331550	372256	440808	337238	414619	444230	283810	495304	225438
727200	705232	305858	275135	320829	343821	446802	334831	271501	396835	336975	425755	462492	298545	371055	321190	401035	344138	359530	273900	294997	408217	445536	467706	387606	302077	334657	413622	329098	410798	273919	398769	333008	371510	442694	337546	415523	444126	284443	496730	224880
728400	710644	306518	275446	320600	346983	450078	334337	269500	397622	337755	428252	459741	299129	367963	321041	398482	346007	360712	272786	294165	413423	442898	467901	386025	301590	335108	417178	328990	412510	274501	401441	334868	370384	448509	337253	416568	446020	284328	496307	223309
729600	715509	306166	274204	318758	348965	450294	334194	268066	398769	336747	430622	456309	300891	368024	323317	397882	346697	364233	273316	294603	413360	438746	470463	386572	302036	335498	418968	330245	412638	274140	402436	337474	368335	451742	336840	417665	446628	286124	497526	222349
730800	718915	307786	274520	319402	353862	454319	335417	266633	401283	336428	434136	454064	301214	366540	324304	395778	348952	365714	271854	293502	413614	434602	472443	384564	301926	335837	421777	330738	413378	273915	403835	340850	369802	458928	336226	417453	449495	285491	497546	221948
732000	722653	307382	273181	318330	356188	460525	333680	264780	401967	334998	438167	451401	301225	364347	325613	395498	350141	369156	271713	292169	415438	432692	472811	384973	301290	335502	422822	329828	412759	273413	404453	342641	368731	467366	334674	417477	451068	284951	496339	219844
733200	726238	307796	273198	316826	360106	461912	333358	263460	406838	335013	442989	450169	301808	363662	325953	393804	351682	371966	271834	290346	416392	428436	473980	383061	300240	334017	424280	329462	414635	273918	406141	346083	370673	477454	334285	419051	452884	285053	496178	218488
734400	728860	307310	271949	316098	360382	461671	332788	260566	407697	333040	447426	446393	301496	359368	326526	392032	351210	377306	272576	291658	419521	425155	476645	382311	300090	334724	425822	328535	415446	274523	408774	349936	368956	487547	332922	418899	455093	286971	492673	218058
735600	728144	307839	272065	315072	361566	460721	330970	260314	411601	333582	454556	444490	301370	359484	328258	392556	352223	380671	274050	291293	421740	419747	477324	381028	300130	333647	425238	327616	414401	274776	409176	352308	368244	497378	332566	419421	454587	287491	493096	216568
736800	731082	307330	270880	313550	365243	463002	329224	258725	414778	332345	459878	440568	300910	356587	328478	389470	351800	383641	273562	290401	423881	416556	477074	380353	299326	333615	425605	328057	416153	274156	410658	356792	367720	509433	331556	419852	456442	287906	491697	216283
738000	730708	306500	270198	314341	365589	460995	327300	257135	416499	330875	465042	437842	300209	354658	329740	389039	351432	387404	275178	291604	428765	412782	478904	378476	299722	334436	426225	328893	415838	274596	410668	359098	364639	518854	331278	418891	456624	287835	490163	216044
739200	729912	305876	269516	314092	365735	462554	326998	256302	420199	330094	472007	436523	299584	352898	330604	387115	351643	389060	275274	291154	431127	407486	479820	377070	298994	332982	425951	328136	417008	275252	410520	361270	365042	530699	331302	419906	456578	288045	487503	214318
740400	729269	306468	267795	313022	366183	461476	324676	254858	420751	329057	475393	433787	299723	350017	329893	385496	353729	392009	276476	291951	435779	406078	479581	377233	298027	333432	426414	326966	417525	275152	410175	364030	362980	539198	330340	418627	456359	287015	482376	214187
741600	727190	305575	267356	312374	366584	460238	324768	254112	423494	328507	482460	433065	299186	349256	331525	386044	352605	393076	277925	290004	438166	400027	481278	374256	298609	332069	425895	326203	418039	275684	409487	366280	362154	548501	330997	419311	456632	286872	480913	214006
742800	724215	305492	267390	312278	366216	460397	323986	253209	425106	327674	486150	429743	298876	346520	331013	384645	352620	396351	279136	289014	443266	395726	481284	374988	298481	332367	426384	326424	419904	276375	410486	367619	360958	564263	330993	419294	455920	286332	477037	213085
744000	719224	305539	266378	311238	366360	458116	322297	251488	426322	326352	491781	429560	297821	344914	331168	385337	352848	397144	280934	289195	447044	389350	481517	374312	297310	331042	425814	325202	419580	276327	407478	369992	359797	564153	329928	419622	453524	285858	474373	212834
745200	715729	304917	266383	310777	365422	458539	322161	251272	426832	326276	496031	427463	296278	341073	330068	383434	352047	398165	282175	289092	449209	386091	483589	374513	297035	331344	426147	324929	422355	277886	407640	369926	359894	569877	330480	419450	451909	286627	470430	212052
746400	710728	304625	264809	309442	362569	455764	320336	249225	427573	324697	499896	425540	295578	340576	330368	380815	350814	399686	284588	289903	454682	383145	483601	373564	295960	332290	426506	324092	422445	277351	407947	370785	358088	572984	330771	419269	450074	285319	467084	211240
747600	705198	303686	263963	308322	362023	455416	321415	248581	429057	324045	504822	423302	293594	338022	330126	379092	350682	400012	284759	288871	458226	379504	482591	371476	295554	332227	426153	322599	423482	278001	406347	372647	357615	578902	331401	419762	446676	284042	466248	210940
748800	699236	302420	262304	307561	360156	453447	320539	247074	428235	321637	507820	421030	290866	335044	329016	376745	348278	400414	285070	289154	462521	377782	482176	371196	294592	332577	426094	321533	424030	278675	404567	372927	355780	578796	331666	418014	446156	282975	461322	210338
750000	693538	301568	262811	306229	357571	451926	320577	246537	431126	320862	512188	421486	288732	333309	327945	376824	346380	401471	287459	288927	464470	374314	480274	370722	294210	333289	425823	320206	424578	277509	402562	372282	354734	579418	333087	418752	442993	282084	461034	210185
751200	688643	300809	261655	305703	356460	450840	320504	245116	431565	318796	513464	420584	286258	330037	325960	373597	344094	400721	287850	287923	465898	372704	480197	370844	293553	333193	425371	319233	426953	278173	402583	371358	353716	579896	333571	417756	441456	280583	457756	209971
752400	679765	298908	261328	304346	353077	447187	321265	245333	432018	318135	514194	420250	285215	328335	324482	373153	342185	400703	289134	288184	468227	369531	479872	371434	291855	334429	423560	317872	424875	277140	399214	371218	352690	575162	333475	416256	437954	279845	456780	209415
753600	674866	297804	260995	304448	351000	444403	322409	242318	431294	316663	515375	420267	283852	325254	322720	372701	340663	398166	289777	287254	467927	366620	478015	371720	291974	335105	422339	316438	425229	277240	397692	369950	352184	575746	334798	416030	435444	278306	456628	208781
754800	668574	296815	260179	303715	348167	440059	322459	241107	429626	315214	513376	419955	282762	322854	320696	370784	337815	398344	290716	287448	468937	364875	476686	372498	291126	336693	420740	314927	426525	276548	394582	369481	350724	571095	334922	416552	433362	277840	454071	208272
756000	662245	296132	259213	302096	347930	436961	323610	240700	430823	313752	513528	420832	280180	322128	319348	370910	336320	397793	290249	287124	466670	363388	474744	372708	291540	336492	419952	313928	425276	276112	393167	367327	349625	567486	333655	416665	430488	277609	454503	208479
757200	655786	294050	258512	301751	345136	434130	323853	239166	428763	312343	511470	419886	278473	318278	316805	369075	333668	395846	290880	287063	466251	362351	472683	373508	290573	337891	418639	312330	425621	275860	391592	366387	351272	562803	334792	416630	427931	276988	453093	207640
758400	648528	293350	258134	301130	342704	431040	324669	238568	428354	311885	510731	422049	277324	317597	314629	368884	331177	398109	292133	287403	465702	362276	470284	372984	289684	337684	416263	310592	424919	274697	389134	363136	348938	558233	335228	416126	424818	277861	454130	207494
759600	643589	292177	258008	300012	340923	429016	326152	237340	427876	309222	507561	422334	274307	313635	312707	367411	329493	394422	293452	286745	463725	364400	468592	374424	288664	338604	414524	308245	424254	274859	388109	360917	347397	554269	334905	416885	421930	277369	454509	207140
760800	637211	289928	257117	297712	339648	424358	325423	236784	425815	308896	504830	423616	273137	311718	310929	366432	326472	392420	292695	286884	463062	365072	466338	376362	287563	339350	412035	306947	423484	273916	386030	358834	344959	546611	333357	415092	418531	276957	456171	206488
762000	631932	289718	257142	297517	337457	421348	325988	235436	426040	306180	502079	423056	271108	309224	308342	364333	323634	389890	291905	284381	458905	365834	464636	376332	286589	339575	410148	304569	423068	272553	384340	356425	344423	543698	334371	415939	415972	276343	456761	206359
763200	624510	288388	256095	297093	334872	417233	326672	233415	422088	304663	499000	424525	269994	306435	307191	363498	321736	387371	292214	283848	458355	367773	462738	378222	285073	339816	406808	304309	424928	270995	381568	354572	342858	537132	332558	414743	413953	275237	456743	206747
764400	618079	287929	255911	296236	332945	413899	327809	233706	423606	303906	496031	425539	267671	305622	305048	363800	319825	385362	290793	282255	455575	369102	461312	377426	284546	338323	404361	302549	422169	270549	379259	351368	342011	531166	331928	414964	411980	274379	459147	206448
765600	612314	286756	254400	295892	330877	411330	328070	231721	420162	301079	488899	424292	266411	301900	302738	363184	318317	382808	289550	281719	453824	370187	457864	378589	283675	337982	402406	301364	422588	269863	378470	348524	339781	524984	330288	413372	410309	273340	459105	205790
766800	604296	284355	254184	293544	329946	407566	328492	231450	418924	301127	485547	425917	265304	300426	301860	362026	315590	379563	287992	281697	451838	371575	455748	379478	282293	337238	398847	299606	421468	269849	375739	345577	338777	519023	329425	412845	406534	273260	461109	205147
768000	598902	283490	254023	293040	328016	405550	328650	229468	416948	299413	480079	425460	263818	296611	300625	359575	314524	375352	287555	280514	447976	371585	453431	379520	281595	335758	396490	297686	421308	269262	374231	342478	338792	515958	328150	411885	405177	270785	461125	204537
769200	592988	282621	252894	292304	325942	400932	328217	228596	415451	298647	475188	425642	263487	295926	299222	358841	312044	373190	286581	280334	446151	372887	450086	381463	281829	334936	393986	295691	418733	268460	372460	339756	335590	507274	326988	411344	403226	268788	460377	204846
770400	589655	282400	252786	292037	322315	398540	328377	228102	413674	297809	470756	426481	261505	293278	298164	357247	309919	369196	283726	278251	442708	374986	446634	380647	280945	332092	391894	293141	418718	268528	371507	336838	336393	501684	324800	411831	400273	267580	461672	204218
771600	585116	281398	251985	291609	320614	395125	328225	226868	409861	296239	464099	426736	261529	292112	296716	356928	308447	367511	282559	279047	441560	377370	443368	380868	279849	331231	389444	291726	417978	266998	368682	333947	334430	495454	323979	410953	399129	266532	461002	203780
772800	581206	281062	251523	290458	318622	392890	326658	226238	408656	296269	457468	427641	259145	290812	295986	356862	305746	363712	280544	277484	437782	380423	440028	379704	279513	328850	386385	289682	416980	266342	366724	330434	332964	491069	321768	409514	395644	263707	461668	203491
774000	578588	279023	251654	289075	317231	390628	326911	224982	404310	294789	450333	426719	258214	287832	295722	356121	302676	360878	279199	277113	436302	383953	438255	381080	279425	327148	384555	288065	415534	265290	365828	328170	332109	485124	320110	408674	395018	262060	460577	202678
775200	575132	279154	250724	288137	314733	387783	326475	222777	402632	294780	445686	427273	257174	286292	294306	356869	300978	358014	277475	276836	434656	387098	435518	379584	278592	324484	383027	286664	413677	263620	362629	325182	330357	479447	318722	407314	393025	260115	459215	203166
776400	573790	278448	251535	287851	313534	386330	325620	222117	400714	294237	438478	426859	256091	283534	293279	355551	299247	354240	275464	276071	433190	390703	432930	379878	277338	322946	381095	285706	414088	263577	361061	322120	329408	475786	317683	406142	390428	258304	457846	202387
777600	572317	277724	250401	287405	312170	382184	324438	220812	396360	293157	433033	425521	257224	281893	292943	354600	298605	352272	274919	275578	431833	393235	430083	380891	276454	320463	378946	283689	410711	261409	358394	319642	326628	468093	314565	404336	389273	257359	454758	202695
778800	571053	277620	250649	287080	310726	381979	323870	218893	393728	294031	426969	425334	256818	281071	290826	352441	296458	349190	272579	274211	426597	395336	427433	379644	276936	319348	376972	282258	410691	261229	357997	317188	326684	465589	314745	404662	386638	255206	453301	202487
780000	572815	277843	250886	286018	309506	379300	322964	215696	390129	292567	421129	424195	256758	278834	290005	353211	294295	346102	271925	274231	424813	399266	425477	379970	275677	318272	375449	280096	409943	260031	356890	313688	323295	458086	312623	402708	385509	253432	449124	201754
781200	571883	277150	251202	284981	307794	378069	323317	214336	388175	292810	414430	423468	256519	277448	289325	350599	293597	342350	269954	272535	421384	402197	421848	379193	275678	316058	373357	280693	409059	259331	355017	311346	321944	452823	311494	404271	383947	251185	448170	201474
782400	573000	275642	250759	284450	306053	376754	323731	211941	384026	291596	408138	422104	257696	275322	287825	348866	292463	340079	268430	273621	419118	404489	419027	378422	275369	314435	372586	279132	409416	259076	355712	308080	320918	448312	309541	402752	383897	249671	445062	201983
783600	572930	276457	251333	284756	306125	376658	323620	209720	381626	291936	402530	420476	258474	274716	287393	348925	290913	336980	267551	272312	417525	407152	416206	378029	274766	312784	369660	277806	408509	258835	353589	305334	319660	443387	308233	401142	382617	247830	442983	201470
784800	577349	275244	251114	283834	304519	375993	324373	208287	377560	291969	395813	417057	258379	272946	284652	348199	288806	333988	265584	272650	415275	410796	412722	378520	273872	312480	369032	277108	407840	257681	353751	302914	318418	439145	307894	400249	381833	246433	439842	200924
786000	578116	274476	250558	283808	302195	374602	324240	206477	374688	291258	389571	416794	258527	272470	284588	347572	288498	330834	264537	272089	413658	413444	408195	377085	273877	310541	367303	274360	407007	256046	351522	300325	316386	433751	306388	398689	379342	244806	437688	201576
787200	584585	274376	250847	282723	301057	374366	323078	203904	371052	291404	384090	415394	258588	271502	282752	345814	286577	327353	262784	271533	410825	414942	406232	376496	274001	309869	367124	273934	409381	255535	351750	298742	316953	429312	305984	398340	378501	243328	436831	201173
788400	588498	273472	249068	282204	300452	373822	322523	201851	367391	290338	378163	412957	260015	270059	281060	344505	285740	324824	262779	271120	410922	417540	401228	376736	272104	308769	366076	272410	407288	254789	350951	296105	314732	424119	304454	398108	377123	242069	432860	200602
789600	592416	273724	250594	281644	300736	373773	321973	198831	365428	290824	374302	411679	260729	269666	280786	342098	283285	320452	260338	269322	407873	419135	398873	374492	272532	308192	365208	271014	408429	254918	349373	293744	315498	421335	304501	398536	374997	239994	432204	200874
790800	597866	273188	250258	281835	300423	373373	321200	197108	361523	289823	367986	408330	261708	268551	278747	341061	282352	317637	259325	269708	408152	421700	396098	374220	270904	307148	365330	270678	410071	253967	350312	291978	314625	417188	303740	397002	372804	238618	429519	199640
792000	601924	272192	249515	280565	301449	373720	321252	194524	360184	290484	364183	407050	263730	269684	278460	339612	280747	314997	258474	269007	404330	422254	392038	373255	271414	306680	364256	270776	410263	253413	349950	289846	314298	413918	304117	395753	370788	236898	429346	198836
793200	607450	271090	250088	280193	301938	373247	321612	192136	356699	289079	359271	403432	264441	267088	276862	337110	278958	313008	255686	266854	404410	424329	390284	372783	270236	305385	364601	270583	410124	252658	350313	288226	313425	412122	303458	394381	368839	234640	426168	198801
794400	610890	269750	248559	279016	302200	372610	321018	189833	354412	288808	355785	401379	265448	267035	276667	336849	278717	310618	255270	267116	403949	423751	387574	372080	269625	304866	363855	270704	409782	252128	350468	287590	313186	408830	303710	392968	365469	234166	423942	198796
795600	617384	269657	249747	279108	303802	372331	321135	187762	354690	289442	353211	399110	265983	266545	275913	334096	277392	307508	254325	265655	403351	423941	384937	370911	268340	303855	365115	269911	410734	251302	352105	285996	312570	408242	303524	392810	363440	231864	422497	197739
796800	620872	268926	248586	277540	305170	370427	320294	185884	351774	288193	349508	394670	268194	266183	275186	333136	276079	305538	254161	265483	403081	422285	382649	370605	268395	302842	364812	269458	409447	250610	352834	285511	311756	404549	302809	391080	361981	230060	420328	197717
798000	625328	268370	250119	277900	306964	370777	319337	183492	353347	287704	347870	393231	269178	266707	275671	331314	274327	304088	252838	264058	401125	420416	381350	368566	267274	302341	363892	269470	409993	250018	353296	284821	311729	405367	303150	390308	359188	228738	419824	196850
799200	630907	267946	249243	277038	308530	370688	317910	180609	350362	287079	344884	389391	269951	264458	274654	330030	273704	303423	252028	263870	400368	419740	379807	368332	265512	301951	365606	269136	409967	249866	355056	285178	311494	404230	301552	388745	356778	227148	418068	195481
800400	634624	266692	248402	276680	310306	368623	317424	177433	350606	288166	343446	385506	270352	264789	274247	328644	271862	301674	250023	262998	397819	416434	379847	366552	265604	301364	364542	269252	409518	249895	356599	285480	312252	405056	302071	388978	353768	225268	418639	195198
801600	639960	266319	249025	275650	313480	369190	315873	174374	349355	286915	342183	382246	271584	264103	274799	326812	271095	300597	248891	262605	396414	415460	378528	365470	264599	301030	366813	268840	411440	249922	357550	286600	310888	405752	300765	387377	352844	222961	417669	195335
802800	642393	264912	249050	274907	316040	369031	314588	172011	349450	286496	341021	379014	273072	262719	275998	326070	269507	299664	248422	262922	396137	412923	376967	365262	263623	300708	367076	268253	408571	249647	358842	287050	310432	407711	298878	386614	351552	223556	417581	194073
804000	646526	264761	249168	273809	318879	368709	314165	168570	349822	286353	341062	375827	273945	261558	275714	324118	268416	299236	247514	261658	394368	410380	376332	362955	262908	300068	367934	267960	409753	249746	359900	287363	309691	410574	299518	385575	349234	221184	417207	193748
805200	649001	263120	248422	272907	320039	366950	311492	165989	350379	286064	340310	372034	274855	259814	276076	323196	267926	300742	247536	261845	394585	407646	376543	362084	262373	300644	368511	267918	409502	248569	361151	289747	309756	413852	297670	384929	347146	220141	416676	193431
806400	650348	262766	249572	273209	323535	367030	310940	163156	352900	286558	341245	369965	276420	259268	276638	322291	267304	299947	245271	260848	393508	402920	376868	360213	261046	300156	369361	268450	409616	249611	362675	290521	310735	420352	298170	385338	345216	218761	415304	192404
807600	651672	261460	248073	272422	325985	366525	308952	160091	353196	285074	342382	366270	275326	258198	277753	320951	265992	301347	244495	261040	394495	400563	376201	358621	260192	298805	369788	268176	408015	248905	362490	292198	310676	425802	295809	384402	343628	216935	413319	191789
808800	651952	260523	248124	271985	328627	365936	307391	157918	354906	285752	342752	363873	275726	257698	278603	319843	264022	301201	243768	259722	393841	397273	376504	357260	259500	297115	370673	269335	407441	248997	363553	293758	310724	433443	295473	385986	341700	214455	413684	189669
810000	653373	258810	246766	270921	331218	364571	306410	154928	355976	284622	343449	359804	274584	254585	279428	318315	262455	302803	242628	260251	392769	396176	376586	356153	258075	296554	370870	269560	407473	249739	363739	295563	310982	440797	293268	383790	341740	212916	410926	189044
811200	651087	258568	246791	270456	332853	364509	305149	152954	357251	285030	346872	356627	275916	254430	280284	318005	261410	304332	242530	260063	394580	392175	376447	353216	256839	295413	370781	268868	404494	249428	365688	296288	310966	450062	292266	383129	338870	211163	409350	188213
812400	652201	257382	246769	270254	334773	364828	303546	150138	358577	284549	348720	352691	274970	251250	280453	316175	260124	305437	241396	259517	394452	390187	376323	352747	254699	295685	371690	269346	405188	249993	366470	298940	311605	459899	290409	382852	337515	209236	408158	186644
813600	649836	256511	245362	268273	336304	361777	301621	147859	360408	284050	351657	350254	275899	250637	282332	316420	258906	307441	241382	259928	394656	387714	375512	350999	254189	294163	371507	270171	403413	249704	366935	300063	311068	467938	289255	380536	336019	209022	406307	185490
814800	648658	255000	244720	268285	338522	361635	300313	146116	363600	284683	354663	345608	273902	248128	282480	314917	257061	308612	241365	258607	393978	383961	374766	349240	252949	294080	373021	270613	403490	251368	366833	301575	312122	476063	287114	380204	333123	207019	404720	184619
816000	646591	254418	243771	268461	338728	359120	297439	143178	363607	284287	357457	342281	273815	246375	283777	314637	255415	311000	241988	259422	395058	381331	375170	348513	251602	294026	373827	271695	402403	252302	366796	302744	312532	482574	284978	378365	332689	205964	404546	183880
817200	643078	252530	243191	267678	340223	359040	296047	141484	366422	283448	361766	338725	272356	244963	283233	313229	254562	312009	242052	257524	395109	377715	374476	346044	250580	292838	373015	271060	402264	252725	366326	304006	314062	491000	284573	378193	329870	205139	403309	183126
818400	639533	250914	242859	266923	339958	356846	294910	139603	365204	283165	362925	336247	271907	242625	283101	312067	253186	314309	241404	257904	395216	376202	374973	346040	249507	292740	374123	271168	401494	253659	366442	304264	313509	497082	283523	376374	327944	202851	399438	180763
819600	636367	250131	242121	266363	339264	355912	292710	136382	366256	283383	367151	332575	270196	241788	282694	309851	250347	315454	241749	257845	395510	372741	374677	343878	248229	292359	373366	270124	399760	253996	366287	306321	315304	503566	283373	376597	325761	201570	397652	180214
820800	632520	249261	242214	265053	339359	354568	291343	134878	364962	283273	369723	329036	269054	238648	282596	308279	249232	317615	241378	257927	395696	372085	374005	342796	247097	291727	374143	270357	398916	255443	367716	307463	314269	509567	281700	375135	323814	200653	395518	179592
822000	629654	246798	240615	264741	339010	351518	291035	133674	364108	282452	372363	326437	267814	237914	281730	307682	247247	318134	243770	258785	397375	370237	373379	340973	246233	291883	374146	271396	395693	255420	366984	307417	313372	510720	280850	374718	323022	200215	393111	179245
823200	625868	245282	240693	264796	340340	352055	289572	132275	365711	282084	375156	324173	266565	236036	281772	305802	245047	319066	242884	257590	394084	367864	371380	339452	245645	291803	376177	271012	395291	256715	367700	308332	313350	514372	281115	374827	319701	198918	391538	178571
824400	621847	244483	240008	263389	340933	348981	289169	129922	363945	280487	377373	321549	265187	233954	280765	304012	243929	320422	243085	258644	396158	366774	370639	338068	244334	291871	376649	270720	392194	256788	367069	307684	312650	513838	280590	372667	318180	198885	388969	177134
825600	621402	242572	240037	262221	340685	347480	288907	128695	364582	279960	380071	318866	263757	233217	280132	302963	242051	322112	243793	256755	394694	366024	369898	335780	242820	291675	376887	270229	390333	257020	367790	307978	313366	514730	280647	372488	314967	197064	388091	176346
826800	619504	240908	237854	261555	339764	345151	288082	126860	363566	278232	381358	316366	262273	230550	279094	300724	240806	323520	245619	256458	395003	365488	369280	335350	241564	292830	378531	270534	388898	257465	368329	307450	311874	513788	280699	371033	313144	195483	383834	175562
828000	615126	238952	238114	260716	337771	342711	286394	125132	363243	278132	384286	314543	260706	229620	277822	298788	238924	323038	245688	256131	394212	363799	368036	333250	240537	291918	378627	270243	385800	258178	366919	305902	312322	513149	280725	370321	311805	194169	383433	174429
829200	613024	236429	237384	260358	337583	340085	286060	123819	360520	276044	386084	311819	258157	226806	276761	297241	236597	320189	245888	255884	392601	365081	367602	332694	239307	292490	378966	270038	384760	257926	365845	304635	310797	511580	281394	368773	310352	192942	381588	173465
830400	608943	234433	236083	259058	335858	336339	284750	122588	360262	275668	387403	309585	257242	225663	275911	295869	235111	319253	247021	256773	393033	365503	365621	331890	238238	292579	379396	269206	383326	257776	365401	303245	309398	507977	281085	366942	307573	192386	380219	172649
831600	609811	232422	235543	258459	335714	334445	283845	121018	360163	274671	389679	308014	254214	224534	273556	293797	233404	317904	247094	255690	391955	365083	363860	331003	237156	292672	379386	268684	382872	258284	365746	301517	308811	507462	282496	366068	305860	190389	379208	171578
832800	605116	229758	234506	257488	333400	330846	282636	119689	359234	272525	389434	306319	251737	222356	272415	292894	231530	319238	248485	256421	391229	365990	362285	330227	236249	293330	379552	268323	381654	258162	364951	300716	307978	502441	282008	364338	304165	190058	377000	171288
834000	599512	228554	233800	256278	332712	328828	281764	118705	358069	272584	391718	305251	249624	221243	269838	291308	229140	319997	249207	256990	390189	366492	360849	328530	234991	292705	378650	268078	379404	257135	364720	298326	308063	499998	283094	364075	301648	189426	377500	170533
835200	595050	226093	233394	256740	329788	327502	282055	117601	356346	270525	391110	303075	247243	218526	267922	290692	227628	320594	249332	256790	389486	366678	359438	328430	233966	293408	379368	266905	380200	257031	363585	297158	307440	496836	283282	361938	300603	188305	376262	170278
836400	589597	224264	232023	255591	326817	324635	281992	117030	354571	269172	392080	302842	245476	217439	266756	291510	224878	320328	250597	256174	388889	368375	357160	326902	232422	293180	378275	266315	376994	257079	362798	293935	305412	491500	283642	360206	299145	187117	374575	169396
837600	585022	222081	231323	255288	325208	322839	282008	115387	352901	268895	393333	301764	243329	215205	264922	291791	222922	317023	249740	254890	387619	368866	356232	326368	230883	293568	377313	266294	377310	256713	361803	291009	305605	488599	284519	359240	296332	185560	374845	168264
838800	579920	219779	229957	254492	323859	319148	282212	114561	349865	267081	392827	301005	241053	214398	263015	292779	221182	316873	250126	255510	386995	371038	354896	326392	229242	293143	377017	266297	376105	255505	360838	289733	303781	482545	284324	356239	294938	184908	374016	168834
840000	575953	218411	229800	254415	321742	316490	282851	113876	348561	266172	394357	300878	239292	212640	261384	291699	218842	316190	250278	254588	386065	372361	353414	324831	228108	292460	376818	265438	375801	255356	359143	286908	302516	479450	285608	355088	292674	183629	374176	168034
841200	570828	215621	228290	253960	319411	314368	282990	113043	346054	264747	393088	300902	237409	210432	260153	290905	217252	316749	250016	254054	384871	373806	352724	325351	226433	292676	375852	264662	373931	256109	358972	283791	301203	474713	285004	351772	291678	182853	373047	167329
842400	563618	213603	227696	252949	318434	310849	284975	111995	346641	263906	393190	301480	235453	209133	258422	289981	214354	315240	250502	253920	383359	374242	351109	325242	225327	291456	374131	263932	372923	255234	357537	281611	298997	468288	285274	350804	289306	181589	372998	166676
843600	559431	211889	226645	252747	317205	309656	284853	111269	343128	263247	392292	302027	233226	205756	257190	287050	213049	313034	250271	254521	382416	376815	350584	325934	224236	291806	373825	263332	373180	253794	355916	278060	298562	464498	284922	347726	288580	180146	370761	166281
844800	552633	209570	225156	252594	316511	306285	285716	110118	341495	262930	390964	303054	230597	204819	255617	283988	211254	311945	250638	253707	381378	378768	349303	325226	223376	290776	372964	263298	371082	252757	354039	276237	296792	457868	284845	345079	287601	179310	370919	165798
846000	545732	207116	224287	252694	315011	304634	287947	109048	338742	262321	390495	303428	228203	203352	254456	281840	209329	311054	249033	252877	379340	380478	348248	323900	221764	289394	371684	261828	370020	252506	352781	273578	295943	452303	285173	342143	285361	178318	370050	164871
847200	544179	205999	223503	251702	314316	302535	288933	108361	334334	261211	388893	304250	227922	201669	252642	280855	207480	310289	250064	252582	378313	382038	347099	323602	220689	289249	371754	260857	369577	253145	351805	270912	295071	445695	283709	339913	284625	177252	368676	164767
848400	544859	203803	223096	250326	312697	300013	290635	107247	333715	260988	387994	305247	226150	200749	251970	280279	205327	309248	249349	251093	375937	383993	346308	322503	220176	287113	369360	259342	368415	252006	349395	267688	292577	440935	283141	337190	282989	176382	369085	164453
849600	545086	202612	222417	250303	313405	299447	291593	106237	330629	259422	384850	304567	223818	198037	250805	280091	203886	309588	249931	252292	373793	386580	345294	322853	218909	286152	369400	258813	367814	252085	349508	265597	292201	435375	282405	335524	281673	174456	367268	164203
850800	541850	200637	220554	250206	310445	297062	292230	104640	328260	258809	381983	304994	221570	197305	248642	278754	202328	308730	249369	252099	371999	388957	344087	322201	217664	284212	367336	257548	366596	250760	348663	262480	290636	427118	281589	333634	280829	174224	366574	163595
852000	539834	199766	220748	250199	310466	296683	293043	103586	326662	258109	379766	305936	219947	195559	247265	277751	200606	307501	248881	250224	369136	391035	343332	321570	216932	282685	366444	257810	366723	249804	346794	259665	289289	422074	280602	331756	279061	173270	365981	162645
853200	539784	196833	219153	250035	308619	294106	293079	102310	323503	256850	377706	306633	218974	193925	245380	277446	198592	307576	247509	250600	367478	393358	342501	321230	215392	282715	365340	255812	364928	248762	345725	256839	287066	416775	278718	329308	278634	172630	363532	162604
854400	538999	195993	219298	249962	308148	293333	293178	101207	321711	256562	374540	307606	217697	193296	244094	276985	196895	306326	246571	249787	365296	393489	341420	320627	213984	279719	363085	254645	364464	247904	344974	253816	285811	412343	278856	328716	277225	171532	363347	162376
855600	540252	193739	218491	249670	307599	292881	292798	100194	318445	255366	370496	307096	216123	191735	242768	276486	195572	304946	246705	248974	363007	395183	340342	320808	213644	279007	364099	254330	363782	246598	344733	250977	284132	405452	277510	326204	277018	170629	360994	161610
856800	538066	193288	217685	249080	306951	291543	292834	98571.7	316779	254345	368926	309105	214188	191655	241873	276236	194145	303806	246538	248720	361012	397021	339405	319978	212488	277801	360954	252792	362572	245360	341805	248228	283067	399106	277393	324140	276380	169534	360788	160844
858000	539890	191543	218194	248885	306400	290868	292652	96529.6	314577	253354	364936	306564	212742	189799	240564	275018	192356	301706	245376	248119	357203	398748	337530	319749	211774	276420	360020	252154	362598	245358	340212	245226	282311	394148	276099	321666	274746	168139	359011	160312
859200	539975	190041	216314	247632	305281	288161	292420	95571.2	311429	251290	362218	307248	211169	188874	239830	274026	191042	301055	244348	247682	356061	399723	336889	318533	210982	274222	358743	251047	361907	243968	338182	243014	279047	387710	275306	319735	272756	168426	356678	159492
860400	542073	188358	216406	247414	304544	288583	292005	93326.7	308902	250878	359548	307924	209402	188477	237503	273250	188496	298328	242804	245998	351941	400515	335737	316706	209548	273456	357056	250896	362132	242843	337564	239854	277552	382849	276493	318698	271257	166780	355658	158603
861600	544285	186998	215886	246169	303730	286700	291280	91943.6	305916	248600	355334	306563	207564	187440	237340	272016	187665	297918	242976	245810	350512	401524	335392	316598	209022	272293	356198	250570	361647	241500	335054	237482	275226	376487	274269	316040	269673	166159	352620	158486
862800	544597	185231	215331	244983	303118	285871	289254	90911.7	305664	247864	352980	306976	206373	186915	235501	271602	186702	296651	241184	244315	347996	401638	333897	314642	209243	270736	353753	249115	361853	240602	334571	234742	274001	372174	274926	314544	267805	164648	353113	158499
864000	549738	183830	214450	244500	301803	285285	289288	89331.2	302931	246728	349672	305691	205148	185588	234659	269861	184475	294975	240671	242959	344677	402226	331474	314900	207972	270837	352429	248322	361541	238408	333301	233217	272685	366018	273725	312341	266858	163888	349536	158598
865200	548353	182818	213313	243664	301298	284169	289176	88205	300986	245703	347466	306210	204983	185494	232908	269474	183077	293171	240485	242271	343530	402305	330069	313658	207051	269169	350807	247377	360907	236998	332838	230048	271536	361120	272791	312382	265496	163547	348159	157982
866400	551770	182525	212992	243678	301588	283462	287889	86766.8	299088	244136	344111	305586	204081	185185	231787	267968	181646	291128	238873	240296	339989	401776	330922	312549	207282	267981	349256	246372	361204	236343	332247	228718	271537	357022	273374	310662	264497	163068	346102	157450
867600	552855	179633	212430	242655	301502	281057	286939	85942.9	296477	242200	341552	305834	202418	185093	230924	267077	180578	289332	238039	239916	337803	401722	328946	312680	205845	266660	347380	246755	361851	234145	330074	226284	270395	352485	271974	309478	262594	162644	344403	156837
868800	556206	179249	213175	242340	300924	281066	285537	84800.8	295274	241200	339100	304369	201553	184102	229708	265467	178907	287798	237227	238624	336985	399517	328193	310222	206001	265577	346744	246128	361220	232556	329168	225384	268843	348007	271621	308612	261381	161358	343774	156238
870000	558915	178251	212200	241584	300778	279214	284883	83732.9	293001	239472	336451	302764	200405	183908	229213	264540	177648	286231	237280	237690	335778	399140	327818	309797	204958	264344	345115	245586	361002	231417	327819	222971	266890	343334	270650	306802	260663	160288	341621	156174
871200	561098	177583	212279	241139	301093	279143	283411	82263.6	292594	239613	333796	302328	199899	183656	228944	263410	176676	284200	235961	236332	332117	397204	327108	308247	204720	262711	343751	245053	360873	229710	327509	221355	265399	339584	271180	305533	259549	159406	341766	156652
872400	564559	176540	211757	241225	300909	278110	282788	81370.4	291503	238166	330959	299740	198516	182349	228979	262248	175484	283503	234958	235783	330032	396226	327412	307467	203883	262252	343645	244532	361681	229243	327274	220062	264090	336382	269928	304053	259493	158703	339720	156052
873600	565836	175006	211732	240196	301216	276359	281444	80034	289245	237656	329172	299491	197483	182403	228066	261374	174192	282001	234303	235378	327962	394671	326594	305695	203441	260660	342700	245108	359538	227272	327561	218872	262098	333524	269348	303644	257992	158008	339866	155596
874800	568523	174064	211450	239156	300880	274920	280357	78848.4	287542	237443	326344	297601	195793	181284	228471	258988	172248	281422	233051	234155	325950	393053	326389	304701	202335	259724	341923	244380	359860	227122	327801	218454	262406	331596	268177	302669	258424	156903	338885	154441
876000	570939	172976	211152	238489	300600	272534	277913	77811.7	287088	237581	325195	296640	194203	180817	228838	258002	171760	280324	232143	233677	325434	391296	324722	304228	202147	258958	340258	245053	358473	225442	327643	216561	261117	328932	267550	300722	257111	156610	338295	154687
877200	572496	171138	211268	237937	301995	272076	277178	76072	287285	237578	323014	295070	193030	179364	228363	254823	169578	278803	231671	231799	323285	389214	323841	302895	201445	257867	339508	244576	357996	224646	328029	216292	260866	328009	267122	300668	256306	155134	337594	154069
878400	572612	170278	210043	237580	302912	271215	276059	75322.1	285921	237656	321072	293205	192242	178347	229786	255137	168869	277890	231541	230950	322407	387426	323686	302177	200529	256547	341541	245052	355780	223681	328124	215594	260024	326317	265719	299129	256838	154413	336570	152922
879600	571908	169675	210464	236153	303974	269333	273993	74338.4	287038	238094	320546	292092	190784	177503	230191	253310	167659	277802	231107	229472	320724	385814	322694	301411	200564	255230	340885	244943	354171	223252	328075	214901	258988	326780	264771	299257	257343	152874	336918	151957
880800	572712	167992	211023	236794	305210	267773	272223	72590	286907	238554	319360	289768	189404	175636	230478	251492	166658	277940	230062	228283	319893	386246	322496	301324	199921	255389	340745	244973	353557	222308	328598	214842	259748	327965	263980	296722	257747	152656	334510	151424
882000	569807	167160	210525	235945	306420	266494	271045	71758.8	286966	237912	318468	288373	188903	175556	231722	250946	165539	277836	229384	227026	318602	385534	322994	299831	199175	254238	339746	245132	350682	221646	328285	214484	259184	329437	262963	296181	257238	151385	334372	151020
883200	569586	166273	210526	234867	307447	265498	269871	70491.3	286301	239170	317420	286569	187596	173808	232534	248709	163899	277936	229412	225953	317867	382684	322981	299620	199518	253073	340174	244850	350016	221282	328214	215090	258926	333618	262835	295194	257550	150251	332796	149984
884400	566619	165612	210476	234391	308523	262405	267615	69682.4	286504	239085	318075	285080	185953	172767	234372	248055	162584	277941	228787	225563	316946	381144	322777	299568	198623	251784	340157	245260	348196	220329	328339	215040	259443	336269	260918	293903	257959	151028	332456	149346
885600	564536	164003	210889	234508	310476	261724	266415	68612.4	286713	239855	317628	283000	184186	171494	234928	246554	161581	278055	227845	223228	315611	377860	324183	298417	198516	251057	340355	246386	348257	220228	329038	214824	260743	340915	259811	293762	256419	148629	331058	148668
886800	561498	163408	210023	233530	312128	260214	264865	67440.8	286082	240161	316957	282047	184433	169737	235695	244861	160670	279705	228400	222740	315478	377007	322346	297977	198093	250875	340592	246298	346448	219815	329093	215592	260501	344548	258834	293174	255962	148460	329427	148246
888000	557574	162744	209800	233387	313494	258468	262895	66697.6	286588	241315	318312	280898	182848	169147	237804	242647	159443	280008	227974	221381	313995	373972	323222	296477	197935	249578	339350	247032	344241	219924	330550	215984	261649	350572	258866	293509	254946	146666	328433	147477
889200	554473	161303	209011	233244	315690	257200	261305	65593.3	285096	241473	318119	278678	181322	167210	238616	241565	158440	280392	227785	219408	313920	372104	322260	296503	197773	250066	341144	247104	342937	220233	332002	216274	261762	356469	258204	290974	255204	146174	326608	146660
890400	550791	160497	207931	232748	316080	254740	260098	65076.4	286478	241964	318494	277474	180454	166100	241046	239748	157288	281523	227408	218626	313466	369274	322364	296332	197184	248125	339991	248129	341361	220076	332425	216410	261599	362263	256867	291136	255207	145317	326429	146495
891600	550164	159575	208495	233000	318470	253464	259815	64162.1	285731	242520	317583	275492	179345	163959	241515	237536	155865	283001	226831	217676	313632	366330	322030	295800	196766	247918	340914	248631	339722	221282	333264	216720	262732	369504	255390	290834	255961	144802	324639	145862
892800	545431	158451	207410	231505	319485	250012	258340	63192.8	285244	242817	318584	274393	178397	163214	243599	237080	154921	284586	227516	217000	313373	363319	321928	296148	196643	247252	340801	249607	339157	221834	333059	217332	263065	374933	254988	290620	254976	144367	323401	145492
894000	544528	158106	207200	232030	320237	249423	257824	62501.7	283980	242615	319058	272403	176631	161608	245211	234828	153699	284474	226944	215340	312365	360894	321130	295161	196673	246036	341483	249604	337613	221874	332954	217430	264378	382217	253965	290044	254206	142899	321949	143892
895200	541695	157340	206742	231409	320697	246099	256400	61836.4	282658	242792	321147	271527	175369	160463	246850	233995	152472	286330	226622	215021	312370	358523	319583	295019	195842	245852	340914	251100	336329	222230	334013	218234	263757	386056	252838	288147	254690	142607	319785	143888
896400	539259	156151	206652	231745	320962	244939	254343	61365	282206	243753	323205	269646	174775	158882	248233	233140	150728	287511	226335	212731	311637	356231	319313	294948	195831	244896	340358	252227	334341	222807	334583	218730	264664	392458	252454	288065	253557	141455	319936	143052
897600	537698	155120	206004	230977	321026	242378	252800	60454	280320	242498	324567	267600	173684	156764	250092	230683	149512	288292	226053	211819	311860	354156	318784	294835	194562	245053	341425	252057	332409	223835	335480	218210	264785	396372	252012	286372	253104	140736	317464	142317
898800	535255	154893	205045	230377	322142	240628	251840	59967.1	279447	243853	325413	266701	172751	155714	251962	229870	147932	289728	226333	210346	312737	353594	319094	294643	194810	244907	341497	252837	330587	223920	334825	217855	265310	399771	251552	286570	253159	139912	317418	141252
900000	534902	153681	204191	229961	321322	239241	250256	59336.8	278327	243977	324400	264258	171532	153731	253211	228160	146888	290583	226296	209556	311520	351888	317927	294670	194544	244059	341655	253636	328788	224466	335817	218164	266038	403851	251054	285512	252761	139335	314902	140929
901200	531823	152408	203943	228396	321085	236632	249772	58677.6	277606	243976	325906	263964	170776	152858	254838	227355	145568	291941	226757	208403	312684	350625	317006	294718	193544	243298	341576	253640	326331	225140	335174	217595	266020	405709	250507	285140	252199	139582	313146	140560
902400	529938	152145	204132	228556	320597	235568	248555	58282.8	275251	244580	326260	262112	169352	151362	256132	225345	144439	292354	226178	207242	311407	349891	316363	293889	194125	244054	342116	254069	326248	225880	336657	217436	267124	408117	250445	285240	251596	138696	312099	140002
903600	527308	150889	203626	227075	320298	232560	248128	57613.2	273840	244308	327221	260965	169181	149905	256830	224682	143069	293634	226626	205232	311932	349190	315040	295544	192948	244931	342853	253630	324680	225870	337117	217237	266884	407786	250090	284293	251826	138016	310074	139308
904800	524298	150788	203802	226956	319512	231677	247137	56942.9	273062	244659	329129	260978	167607	149058	257993	223721	141503	294420	226580	204891	311569	348314	313708	294578	192995	245252	343418	254608	322991	226298	336724	216236	268280	409182	250030	284220	251578	136971	310452	138348
906000	521896	150256	202683	226368	319098	229712	246793	56521.6	271268	244677	328749	259328	166938	147651	258471	222261	141223	295280	226351	203898	311220	348558	313610	294723	191869	245950	344891	254404	322005	226121	336072	215592	267867	408981	249054	282972	251450	136881	307786	138064
907200	518661	149936	202021	225230	317110	228347	245631	55978.3	269318	244547	330054	258820	166033	146890	258379	222041	138926	295870	227423	202604	310912	349029	311215	294096	191456	245749	343316	254159	320565	226701	335884	214831	267498	409209	249261	282240	251106	136284	306604	137442
908400	515411	148734	201674	225021	317159	226694	245564	55505.2	267408	243925	330510	257362	165285	145158	259446	221375	137873	296070	226476	201780	310855	349517	308898	294022	191508	247029	344760	253678	318752	227517	336646	213355	268047	409721	249944	281170	250942	135992	304306	136849
909600	511318	148220	200754	224284	314489	224142	245203	55348.3	265894	244236	331454	256995	164472	144082	259089	220872	137116	297311	226585	200693	310575	350121	307482	293877	190053	246681	344269	252740	316265	227241	336676	212201	267342	408505	249730	280162	249993	135763	303754	136399
910800	510811	147701	200672	223764	311852	222502	244280	54564	264240	243989	332345	255929	162808	143055	259002	219261	135603	297423	225358	199000	310084	350778	306187	292775	190204	247182	344551	252685	314478	227645	336638	210200	267682	409153	250446	279385	249294	135334	302783	135902
912000	508971	147179	199759	222900	308995	220200	243758	54206.7	261238	243887	331425	254786	163054	141669	258347	219163	134776	297465	225631	198330	309784	351260	305768	294362	189297	247722	344683	252644	313155	226717	336155	209588	268064	408732	250834	277730	249522	134853	301829	135018
913200	507318	146703	199277	223042	306500	218502	243930	54141.6	260673	244840	333193	255003	162154	140395	258030	217634	134389	296822	225400	197699	308859	352198	303461	293074	188432	247896	344690	251030	311319	227021	336188	207103	267370	408570	252114	276507	247914	135647	300575	134735
914400	505366	146128	198645	222077	304358	217072	243894	53600.4	258466	244110	331908	254231	160787	138728	257727	216784	132951	297666	224348	195776	307851	354435	303306	293575	188350	247728	345623	249788	309185	227582	335925	205986	267535	407405	252708	275560	248241	134773	299508	133988
915600	502755	145300	197788	222020	301170	214787	243340	53446	257068	243716	332847	253218	159513	138300	256640	215940	132087	298568	224328	196022	307613	356316	302563	293433	187169	247710	346020	249185	308583	226725	335928	203938	267542	406024	253946	273628	246906	134811	299178	133177
916800	500540	145041	197355	221704	298828	213721	243491	53185.2	256044	244133	333505	254200	159006	137126	255561	216377	130874	297166	224761	195128	306614	357385	301248	294166	186794	248540	345514	248306	307630	226613	337454	202373	266744	405388	254816	274019	247541	134010	298950	133089
918000	498688	143923	196463	221653	296302	211557	243392	52781.7	253487	243320	332544	252858	158267	135786	255210	215416	130499	298246	224788	193879	306460	359833	299715	293976	186133	248897	346185	247882	306770	225815	336663	200572	266450	403358	255045	272237	246853	135338	298634	132717
919200	496310	143327	196796	221495	294120	210214	243148	52828.8	252409	243028	332472	254040	157188	134788	253328	214556	128763	297075	223718	192024	304386	360864	299194	293690	184979	248600	345282	247619	305845	225604	335543	198107	266225	402948	255702	271857	246195	134904	299305	132368
920400	493122	143405	196028	220740	292490	208516	243310	52413.3	249119	242380	330544	253396	156999	133700	252920	215054	128074	298457	224023	191728	303580	361423	298723	294380	184696	248250	345907	245852	304905	225277	333233	196646	265005	399981	256757	269506	247189	135030	298257	131568
921600	490314	142769	195495	220438	290476	206949	242833	51932.8	247819	241897	329645	255165	156299	133064	251634	214443	127732	299125	224348	190309	302702	363230	297509	293291	184278	247168	345057	245326	303430	224896	331030	194664	265069	397810	257363	267553	246942	134624	298416	130763
922800	487427	142190	194219	220592	289026	205789	243322	51862.1	245168	241287	328731	254653	155678	131653	250017	213479	127125	298111	223261	189758	301146	365022	297496	292522	183440	247653	344645	244962	302455	224668	330608	193113	264648	397341	257433	267968	246915	134804	297952	130296
924000	484614	141524	193199	220479	287223	203378	243613	51582.4	242270	240756	327434	254916	155457	130616	248925	214143	126676	298656	223405	188851	300956	367338	296648	292626	182520	246738	344636	244516	301588	223973	330127	191012	263573	394128	257002	265476	247514	135713	296842	129014
925200	481821	141784	192699	219965	286607	202505	243312	51632.9	240800	239786	326763	255120	154328	129860	246583	213373	125723	297426	222670	187325	297308	369438	295640	291454	182236	245445	343604	244326	301391	222978	330216	188768	262240	391466	256473	263329	247435	134708	296217	128303
926400	481684	141005	192093	219694	284921	200608	243510	51266	236883	239073	325212	254681	153644	129146	245877	212467	125022	296795	223185	185582	296370	371259	295416	291818	181117	245739	343537	243693	300303	222438	329477	186967	260054	387546	256208	261870	247750	135594	294203	127675
927600	479764	140498	191313	219129	283940	199312	243242	50960.8	235893	239085	324866	256789	153368	128660	244385	212605	124227	296812	222203	184401	295603	372848	293971	289996	180641	244918	341982	242371	299118	222270	329891	185335	260480	385593	256438	260922	246790	135896	293627	127388
928800	478713	139722	191042	219069	283730	197868	243665	50409.2	233352	238583	321792	255587	152770	126815	242484	212427	123429	296700	221205	183906	294005	374560	293759	290602	180378	244505	341044	240738	298985	221388	330202	183200	259727	382146	256124	259270	247133	135311	292187	126400
930000	477344	138922	189583	218997	282410	196409	243183	50428	231756	237196	321633	257003	152081	126568	241250	212701	122471	296319	220224	182668	293139	377069	292599	288188	179365	243254	339525	240877	296787	221244	330106	180380	257441	379587	255755	257233	246840	136030	291579	126596
931200	476909	138914	189588	219135	281482	195929	243587	50097.2	229593	236866	319874	256736	151718	125280	239555	211491	121497	295198	219677	181723	292193	377938	292200	286935	179013	243051	338550	239735	296450	219916	330570	179114	256526	376785	254558	256028	246614	136020	290515	125663
932400	475671	138068	188326	218226	282574	193276	243073	49554	228053	236043	318090	257174	150829	124400	238423	211549	120856	295780	219271	180517	292459	379613	290670	286974	177577	241447	337200	238924	295437	219610	331055	176972	254856	373753	253647	254368	244949	136275	289370	125074
933600	475210	138292	188771	217781	283492	193112	242690	49539.6	227401	235739	316909	256987	149914	123957	237138	211032	119959	294611	217850	179345	289920	380032	290403	285066	177788	240761	335694	238193	295462	218841	330436	174580	254204	370115	252309	252575	245760	136040	289144	124942
934800	474123	137513	186816	217638	282270	192020	242560	49022.8	224532	234365	314495	256808	150054	123347	236170	210554	119303	294461	216973	178335	287269	382350	290017	285275	176919	239850	335017	236964	293546	217950	329332	173112	253348	366696	252095	251142	246084	136247	286051	124197
936000	473989	137179	186524	216911	281196	190941	242324	48857.5	224557	233864	313010	257412	149273	122615	234547	209687	119070	294362	217102	177484	284793	381983	288918	283893	176337	239065	334314	235749	292568	217233	329122	171305	251966	363164	251130	250467	245872	136148	285404	122789
937200	473274	136545	186211	216508	281052	190419	241796	48492.4	222355	233666	309712	256104	148558	122062	232812	209736	118172	293657	216720	176138	284035	382939	288276	283445	175972	238056	331886	234956	292250	217176	328725	170193	251923	359488	250397	248374	245220	136768	283750	122542
938400	473685	136472	185289	217291	280520	188805	241947	48609.2	220011	232930	309232	256616	148664	121900	231487	209174	117464	293400	216340	175051	282104	383051	287082	282859	175238	236623	329916	233900	290052	215935	327925	168533	250072	355385	248973	246934	244857	137282	283654	122228
939600	473582	135851	185354	216798	280474	187687	241229	48000.4	218833	231906	308300	256100	148230	120265	235069	208559	116933	291916	214972	173820	279983	382919	286528	281222	175331	235951	327928	233326	287911	215134	326970	166751	249600	353094	247670	245746	243882	136950	281166	121401
940800	473692	135681	184290	216198	278013	186576	240508	47914.2	217168	230095	306582	254594	148335	120386	232321	208192	116296	291858	215311	173095	278499	383952	285336	280765	174209	234730	326773	231363	285820	213845	325907	165228	248832	348477	246416	242967	243837	137347	280252	121476
942000	473563	135801	184395	215502	277089	185528	239833	47679.2	216022	230804	306397	254503	147338	120699	231779	206932	115611	290073	213671	171912	276881	383262	284226	279092	173751	233678	324412	231091	284852	213186	325709	164055	246670	346105	246065	242396	243300	137003	279786	120504
943200	473333	135081	182954	215831	276870	185115	239299	47289.6	214279	228816	304138	253176	147533	119652	230543	206930	115364	289108	212207	171283	275242	384201	283323	278396	173456	232480	323310	229324	285014	212556	324346	162625	245526	342359	244621	240946	242377	137180	277225	120200
944400	475041	135309	183114	216117	275090	183952	238391	47418.4	213849	228466	303683	252423	147684	119435	230034	206840	114740	287269	211138	170294	274193	383136	281957	276640	173395	231993	320881	228283	283998	211464	323343	160862	243828	338761	244027	240000	241378	137070	276876	119714
945600	476305	134665	182476	215226	275689	183039	237402	46768	213036	227428	300573	250373	147180	118587	228111	205464	114676	285968	210297	168910	271071	381439	281099	274909	173087	230796	319715	228276	283217	210661	322251	160336	243521	336646	242501	238205	240454	136696	274856	119068
946800	476558	134601	181776	214257	274915	181155	237372	46843.2	211333	227769	300015	249796	146945	118149	226624	205095	113622	286115	210092	168106	270038	382315	280310	274037	172710	229938	319142	226529	282710	209356	320049	158909	241705	332063	241848	237070	239001	137020	273644	119193
948000	477776	133839	181063	214535	274878	180666	236536	46804.8	210781	227746	298736	248928	145957	117768	224298	205688	113571	284966	208122	166940	267865	380093	279350	272428	172362	228470	316389	225738	281833	208238	317648	158551	240430	329112	241755	235712	237498	136840	273255	118771
949200	478531	134048	180274	213756	274650	178876	234991	46346	209280	226584	296566	248010	145999	116836	222833	204769	112744	284667	206985	165746	267015	380133	278650	271656	171613	228203	316327	225399	280722	207068	316559	156977	239966	325179	240721	234133	236501	136701	271318	118223
950400	478990	133625	180484	213960	274357	179226	234069	46006.8	208793	227063	295351	246822	145830	116950	221310	204918	112418	283078	205491	164501	265229	377436	278107	270466	171666	227006	314548	224270	279363	206368	314788	156942	238384	321732	239191	233160	235280	137116	270818	117351
951600	479523	133802	180188	212992	274051	178935	233576	46033.8	207469	226001	292675	244220	146019	116245	219456	203445	111817	282265	205309	163697	263894	376828	277565	269086	171348	226457	313233	223075	277682	206606	314959	155474	238109	319058	238633	231770	233905	136508	269438	117218
952800	478270	132801	179039	212486	274279	177866	232443	45470.4	206879	226129	291142	244478	145270	115926	218304	203013	111229	281772	204821	162870	262860	376502	275346	267619	170671	224596	312242	222766	274796	204625	312789	154687	237150	315943	238242	230627	233009	136765	268742	116949
954000	478699	132700	178744	211581	274425	177660	231078	45376.8	206410	226902	290112	242397	144936	115053	216264	202057	111266	281267	204345	161486	262155	374261	275322	266664	170471	223942	309818	222510	274483	203815	312169	155014	236684	312589	236864	229692	231677	137005	268115	116369
955200	478324	132386	177706	212113	274443	177120	228960	45348.8	205312	226324	287595	241042	145196	115119	215780	202398	110766	281390	203920	160983	261074	373271	275021	265856	170199	223697	309964	222910	273701	203470	311202	154666	236754	309338	236313	228151	230471	137729	266074	116062
956400	477896	132888	177905	211458	274285	176239	228709	45042.5	205612	226870	286428	239547	145134	114816	213908	202435	110679	279824	203648	160244	259710	370330	273350	263023	170291	223029	308967	222125	272400	201949	310446	154116	235904	308472	234935	227688	228563	136799	266608	115694
957600	477927	133112	177113	210973	273736	174774	227486	45081.6	204422	227425	283158	236509	144356	113591	211476	201367	110258	279203	202450	159396	257928	369006	273200	262521	170175	221627	307540	221812	270442	201647	309871	153866	234970	306363	233292	226960	227109	136602	264892	115143
958800	476299	132380	177135	210193	274338	173142	226151	44847.5	203913	227109	282935	235730	144136	113171	210120	200942	109924	279508	201405	158134	257115	367030	272250	261413	169064	221051	305715	220336	268831	201207	308577	153422	235513	305321	231851	226236	226461	136780	263804	114954
960000	475627	132202	176287	209635	273992	171961	225020	44535.6	202423	228049	281599	233001	143911	112094	208774	199416	109602	279045	200310	157614	255520	366266	271622	259975	169378	220358	305334	219833	267881	201402	308011	153356	235120	305733	230728	226381	224484	136520	261640	114453
961200	473087	132374	175581	209639	274118	170504	224048	47219.6	202168	227511	280578	232074	144232	112241	206875	199714	109109	278817	199832	156788	254961	365556	271166	258824	169103	218716	303251	219697	266175	200302	307170	153142	234416	304697	229821	225084	224173	136568	260705	113807
962400	472024	131903	175815	209337	274086	168970	222808	50147.6	202102	228399	279345	230203	143846	111380	205878	198592	108528	278206	198730	155656	253955	362086	270117	257040	169555	218280	302953	219762	264327	200529	305763	154070	234324	307118	229557	224104	222313	136177	260709	113214
963600	469598	131637	175027	208884	274494	167564	220946	53284.8	200764	229411	278368	228438	143241	111107	205134	198572	108247	277896	198276	154920	253367	360482	269921	256117	168582	217532	301570	218595	262987	198970	304927	153469	234899	306619	229001	222873	222049	135981	259119	113415
964800	468641	132072	174910	207897	274037	166064	220733	55991.2	200415	229585	277831	226674	143715	111188	203378	197859	107942	277570	197774	154358	252014	358612	268735	254863	168976	216538	300466	218509	262067	198680	304648	154015	234633	309551	228431	222380	220024	134717	257275	112706
966000	467226	131484	174229	207755	274335	164938	219594	58815.8	198753	230207	276678	224272	143167	110233	202036	197174	107425	277110	197150	153091	250771	356570	268504	253932	168452	215832	299108	217451	260640	199072	303653	153685	234784	310780	227041	221165	219064	134564	254976	112457
967200	465830	131694	173950	206990	273609	163750	218217	61441.6	198158	230720	276844	223618	142959	109734	200773	196398	106902	278098	196415	152182	250409	354232	266597	252780	167731	214870	297230	216542	258244	198385	301399	153939	236139	311910	225861	220345	217478	134223	253406	112153
968400	465613	131422	173567	207092	272636	163146	216400	63720	197496	232055	275826	221758	141797	108046	199036	196053	106268	277804	195809	151451	250242	351948	266545	252000	168168	213976	296830	216978	257310	197902	300933	153508	235401	314843	225796	219748	216186	133212	251906	110941
969600	464436	130572	171864	206130	273047	161063	215410	65244.8	196643	232491	275948	220513	141800	107458	198324	195411	105925	278022	195057	150200	250430	349920	264633	251635	167595	213364	295060	216464	254416	197700	300597	153449	235808	316493	225320	218807	215153	133454	250446	110835
970800	463711	131103	172088	205971	273110	160424	214038	66674.4	196384	233538	275816	218892	141760	106645	196946	194901	105331	278198	193920	149309	249867	347573	262945	250956	167906	212869	294899	215728	254096	197540	299015	154050	236660	319860	224018	218788	213868	132416	249560	110614
972000	462828	130592	171556	205116	273037	159385	213619	67960.4	195352	233425	275127	216803	141045	105984	196055	194528	105158	277250	194101	148321	249858	345884	263505	250501	167225	211615	294948	215859	252844	197579	298608	153736	237496	321289	222953	217992	212664	132580	247864	110250
973200	461223	130963	170828	204469	272572	159172	213100	69314.8	194844	234584	275374	215228	140770	105760	194672	194259	104689	277242	193339	147519	249520	342875	261779	249244	166172	211695	293406	216000	251121	198175	297372	153792	238023	323290	221971	217887	211802	132369	246761	110083
974400	459534	130536	171195	204822	272516	159595	212376	70320.4	193929	235264	275747	213775	141072	105154	193987	193686	104447	277575	193474	146876	249251	341986	261205	249239	167177	211253	292736	215604	250126	198563	297274	154198	238467	326132	221618	217548	211839	131443	245936	109860
975600	457094	131015	170588	203807	271701	158634	211522	71301.2	192926	235712	276167	212233	140565	104748	192899	193582	104022	277840	193133	146256	249529	339092	260893	249162	167077	211198	292119	215400	248387	197747	294898	153273	239126	326476	220611	216337	211138	131718	245052	109114
976800	456413	130990	169950	204153	271874	158577	211093	72483.3	192595	237915	276078	211068	140882	104168	191600	193158	103456	276584	192179	145615	248362	337363	259487	248812	166511	211119	291525	216354	247453	197976	294748	153515	239426	328790	219942	216553	210464	130755	244070	108910
978000	458211	131194	169015	203354	270697	157868	210447	73563.2	191650	237946	276426	209242	140666	103987	190702	192837	103230	277035	191578	144852	248202	335160	259620	248772	166585	210134	290797	215643	245622	198208	293368	153089	239687	329638	219334	216035	209885	131142	243070	108459
979200	457840	131195	168844	203053	269811	157780	209609	73885.8	191159	238443	276414	207890	140499	103267	189177	192036	102851	276580	191532	144489	247792	332594	257852	247804	166305	210244	290373	215691	243782	198530	292388	153164	240409	331486	219111	215623	208823	130428	242143	108258
980400	455719	131227	167718	202430	268495	156883	209460	74581.2	190142	238900	275892	205798	139485	102447	187420	192039	101934	276709	190620	143398	248607	331440	257880	247582	166360	209850	290348	215183	242446	198528	291710	152080	240408	331712	218853	214583	207123	129820	240536	107758
981600	454496	130993	168075	202030	266580	156514	208870	75138.8	189611	239823	276599	204240	139030	102101	186498	191607	101827	276522	190051	142888	247314	330374	256190	245909	166045	209394	290743	214934	240050	198706	290291	151331	240190	332355	218554	214704	207262	129629	241156	107536
982800	452408	131132	167531	201954	265466	156535	207758	75309.6	188449	240500	275862	202829	138409	101133	185580	191491	101048	276485	189060	141824	247002	328779	255336	245511	166258	209797	289862	215469	239174	198477	290150	150778	240964	333082	218333	214244	205915	129231	239382	106890
984000	450907	130528	167708	201061	263599	156023	207713	76094.8	187650	240926	276348	202138	138300	100706	184062	190553	100874	275943	189454	141297	246730	327849	254171	245413	165601	209494	289497	214717	237050	198277	288272	150006	241114	332409	217888	213660	205214	129100	239963	107028
985200	449648	130708	166947	201075	260791	156114	206666	75938.4	187093	241787	276742	200648	137468	99592.4	182154	190380	100073	274189	189384	139822	245775	326363	253181	244300	165718	209460	289094	214230	236099	197960	287737	149104	241975	332496	218445	213643	203740	128527	240358	106169
986400	447477	130060	165920	200405	258045	152682	204997	76028.8	183966	249757	278140	203288	129828	93441.6	181371	187722	95750	288525	177029	133772	260408	349045	259162	246741	167616	209792	302542	206219	233777	198169	261425	140025	247812	356790	212572	214434	208460	114380	244913	98485.6
987600	475528	121627	161969	199650	264672	153388	202531	78979.2	177277	256649	283093	207423	125793	91089.2	181048	187073	96869.2	287550	177665	135684	264602	360088	254943	251657	163114	212478	307416	200283	237644	192417	261024	131600	239836	370727	208224	215955	199197	115546	249146	95956.7
988800	495843	121348	156612	200969	263705	150556	201688	82401.2	179473	257395	287584	199725	124686	89603.8	178514	188154	97742.9	280390	180155	136441	263273	355074	248969	249455	160154	211559	308612	195276	234446	189879	258915	126938	232444	360998	205094	215367	189536	115300	240193	94033.6
990000	486270	121038	152849	199544	253437	147078	197831	84270.8	178258	251637	276191	191517	123224	88553.2	175661	187126	98278	264982	180642	136149	252864	339531	238773	241781	156720	205194	300176	188701	223819	183014	250174	120819	223318	343043	199351	210509	179056	114062	229216	91796.7
991200	467222	120168	147078	197855	240656	142086	189856	84353.6	172236	242534	258553	182546	121779	85409.2	171826	183082	96727.6	251071	178613	135533	240892	325983	229059	234218	153912	199478	289627	182292	214522	177415	242165	115116	213775	325464	192488	204613	169974	112759	217562	88563.2
992400	446306	118582	143135	194822	230374	137611	184146	83177.9	166913	234636	245981	174798	119770	81932	166212	178126	94284.8	239273	174212	133475	229534	312085	219101	226036	150500	193113	279010	177549	205637	172273	235711	110556	206355	314094	187279	198552	163163	110735	208894	85495.2
993600	428261	116543	139965	191482	220336	132238	174804	80489.2	157519	222336	232242	165860	116921	74370	159641	173890	90648.8	229575	168176	132639	219065	311342	211317	220912	147710	190410	275363	177621	207493	169196	256473	113130	208453	298656	189657	199603	162922	118682	208004	92011.6
994800	423490	126202	150943	194926	223668	140886	185170	80175.8	161470	223381	233043	170130	125450	74254.4	163383	177335	93893.8	222784	167698	136872	209516	312063	212994	221675	156399	190306	270675	186409	207050	173344	266010	123945	208764	290253	190635	195276	169330	120247	200426	93941.6
996000	422544	124895	151284	192845	220315	138980	182794	76284.4	154683	220543	224130	170293	124285	72539.6	157086	173800	88725.2	220594	160912	131995	204064	328743	207116	214296	155316	187103	276694	184855	199092	172802	267288	123736	209285	303688	189823	187217	172126	116235	200330	92964.6
997200	446676	122980	151885	189880	222080	137824	181556	73735.6	149188	229919	228579	175535	123937	71952.8	154533	174662	85158.3	231972	156235	131154	208731	329784	209435	216928	156386	190564	291608	185917	201194	177534	270907	125223	217468	322464	194210	185726	178036	115114	207446	93475.2
998400	456119	124078	155993	190179	228684	140585	183877	72966.8	148770	240944	239103	180775	124746	71924.4	154189	178426	83514.8	244013	155511	132013	214667	347813	216337	222031	159034	196338	304062	190125	205056	182740	277182	128472	226622	331666	199972	188426	185496	115775	215914	95484.2
999600	475420	126219	161004	192597	235417	145791	187610	73279.2	151838	250629	251894	189034	127086	73369.6	155518	182196	84568.8	256142	156576	133707	222275	360612	223102	227951	162688	203402	312628	194611	209728	187662	283640	134111	235109	344739	204988	192139	194019	117350	224422	98142.4
1000800	483699	128156	165960	195778	241266	150353	192604	74090.4	155826	258171	261896	196867	129287	74158.4	157440	186209	85139.2	265996	159814	134050	230001	374406	231607	232938	166113	208419	320276	198680	214179	191691	290686	137861	241846	357159	210777	196925	202149	119166	232839	100119
1002000	490632	130128	168549	198847	247200	155331	196885	74557.6	158490	262851	269204	203124	132025	74964.6	159019	188548	86503.8	274102	162472	135002	237123	388660	238238	237674	168259	212509	325308	201524	218714	195153	295680	141095	247118	364350	215326	199505	208628	121352	239106	101544
1003200	497950	131184	170634	201336	251225	160922	200502	74355.8	161663	266854	275155	207583	133131	76671.2	159678	190742	87661.6	279502	165046	134704	242723	397400	242400	239842	169391	215288	328878	204193	223110	197351	298744	143211	250598	369739	218039	202637	212943	122080	243667	102032
1004400	502200	131735	171546	203101	254080	164322	203543	73196.8	163812	267858	278812	209339	133629	77618.8	160022	193074	88703.3	281799	166264	135278	247987	400620	245598	241809	169517	216813	330264	205100	226426	197890	299450	144867	252523	371890	219860	204413	217278	122750	245538	102740
1005600	502933	132445	171765	203380	255604	168146	205156	72574.6	165504	268565	281970	213121	133880	79075.2	160120	193527	89367.2	282059	167845	134413	250647	400272	247455	242338	169309	216621	328556	206130	227614	197853	299133	146217	253235	373657	221660	205126	219750	123579	247128	103300
1006800	502138	132318	171712	204123	256460	171104	206253	71483.2	166702	267770	283696	214095	134560	79639.2	159264	194468	89850.4	280628	168993	134608	253994	398823	249180	243366	169258	217436	327564	207642	230028	197712	297664	146082	252837	373720	222043	205902	221409	123761	247112	103295
1008000	498997	132931	169720	203520	255420	172764	207930	70252.1	167074	265243	284260	214830	135273	80328	158255	195411	90284	278944	170140	134618	255796	397393	248677	243420	167774	216650	325718	207319	229904	197329	295974	145791	252264	371256	222225	205197	222240	124992	247955	103477
1009200	495222	132933	169811	203059	255890	174012	207368	69408	167750	264944	283493	214442	134550	81130.8	156141	195123	90630	277836	169956	133852	256380	394853	248256	242088	166124	216549	323037	208125	230427	196202	295498	144883	251593	369044	222574	205871	222170	125016	247712	102986
1010400	491918	132262	168526	202712	255345	175246	207186	68331.7	167383	260645	282813	212895	134816	81543.2	154485	196016	90738.3	276501	170224	133634	257188	392659	247382	240920	165405	214719	321140	207649	229316	194525	294647	143640	250931	365225	221708	205067	222497	125742	246777	103006
1011600	488169	132504	167458	201595	254826	176415	207378	67519.6	167280	259998	283234	213152	135283	82736.7	152282	195653	90920	274561	170415	132475	256973	388986	246323	239764	164250	213235	318713	207526	229031	194575	293077	142689	249304	361569	221410	205464	222031	126128	247287	101843
1012800	483910	132073	166086	200799	252798	176423	206185	66736	166604	257228	281118	210897	134544	83049.6	150857	195042	91019.2	272473	170480	131842	256194	386962	245356	237533	163013	211816	316371	206650	228738	192931	290718	141444	247918	356837	219792	204448	221592	126454	246185	101057
1014000	478901	132177	164135	199710	251132	176255	206061	65854.8	166105	255840	279533	210700	134570	83688.8	148143	194494	90616.8	270905	169903	130825	255178	384527	243793	236998	161525	209742	313090	204764	227781	190945	288870	140198	245686	351490	219730	203969	220334	126390	246433	100650
1015200	472632	131512	162772	198728	250342	176578	205474	64820.8	165163	254588	278814	208869	134208	84213.6	145566	193480	90481.3	268743	169459	130208	253707	380840	241980	234623	159945	208012	310239	204036	227184	190354	286381	138644	243849	349103	218584	203383	219135	126790	245378	99933.6
1016400	467200	131043	160321	197450	249673	176496	203866	63815.8	164054	252052	275965	207123	134167	84892	143237	193099	90634	266364	168998	129520	253156	377505	239860	233511	158603	206524	307799	202657	226297	188618	284516	137162	241617	342157	216769	201991	217930	127172	243280	99325.8
1017600	460497	130297	158916	196413	246810	176106	203730	63285.6	163684	251562	275303	204954	133632	85195.4	141162	191166	89385.8	263354	167463	127650	250784	372559	237946	231504	156933	205027	304531	201376	224987	187414	281108	136144	239238	337877	215681	201013	215633	126752	242514	97897.2
1018800	454678	129172	157356	194712	245780	175125	201553	62405.4	162346	250167	271772	202912	132830	85142	139202	189896	89734.8	260871	167337	126616	248412	367270	236296	229634	155391	203352	300982	199575	223812	185637	279049	134955	235845	332140	213767	199339	214158	126529	240998	97812.1
1020000	448313	129113	155469	193242	243552	174101	200741	61662.4	161943	247539	269801	201678	132538	85727.1	136021	188679	89227.9	258228	167201	125058	247545	363237	234652	228406	153584	200729	297406	198803	222061	184252	276484	133580	233482	326648	213009	198753	212125	126502	239850	96726.8
1021200	441890	128372	153804	191373	242609	174143	199983	60663.8	160591	246235	266996	198534	132195	85439.6	134493	187738	88562.4	255238	166279	124503	245138	358902	232671	225918	152279	199450	293888	197222	221526	183380	273988	132861	230288	321820	211377	196652	210924	126235	238247	96294.4
1022400	435566	127340	151603	190093	240493	172404	198800	60091.2	159663	243460	264651	197841	131556	86230.8	132675	186684	88688	252142	165619	122502	242900	354008	231545	223478	151218	197153	290808	195560	218921	180960	271494	131605	226564	315999	208548	195450	208312	125993	237018	95509.2
1023600	429578	127216	150655	187922	238289	172076	197235	59316.7	158868	241867	262608	194981	130546	86173.6	130845	184853	87833.6	249518	165086	121710	239759	349335	228714	220788	149587	195016	286968	194010	218306	180366	269508	129848	223370	311443	207848	194295	206358	125833	235275	94936.4
1024800	423122	126200	148976	185983	236110	170277	196031	60177.6	157873	239569	259895	192428	130296	86339.6	128892	183732	87996.8	247244	164134	120766	238498	345467	226627	218086	147636	193432	285142	192958	215089	178148	266845	128463	220728	305442	205318	192182	204084	125320	233434	94523.3
1026000	416488	125611	147821	184944	234328	170101	194104	61435.4	157035	237154	257209	189541	129388	86409.2	127164	182347	87097.5	244799	163666	119020	235663	341093	224872	214538	146204	191253	281245	191077	213010	177415	264231	127934	217679	300996	203263	191204	201992	124563	232437	92983.6
1027200	410713	124852	145553	183029	232941	168581	192744	63352.8	155802	235082	254859	186965	128574	86650.4	125104	181220	86924.4	242445	162662	118059	233776	335753	223211	213309	145180	189911	278712	189039	211950	175291	261669	126969	215404	295613	202155	189233	199339	124521	230411	92415.8
1028400	404820	124255	144298	181118	230508	167582	191754	65030	155176	233200	253312	184812	128031	86820.8	123429	179437	86190	240744	161916	116628	231203	332296	220624	210345	143598	187772	275054	187528	209190	174366	258862	125697	212545	290585	201312	187724	197964	123739	229760	92311.6
1029600	399607	123189	143707	179570	228522	166765	189497	66187.6	153638	230788	250890	181984	127470	86669.2	121326	178398	86147.2	240774	160398	115805	229091	327742	218053	208240	142026	186030	272300	186056	208162	173805	256592	124686	210699	285836	199993	186455	195280	123394	227528	91092.9
1030800	393216	122635	142091	177877	227104	164923	186741	67964.4	153001	228095	249136	179670	126387	87115.6	119492	177373	85775.8	216283	159819	114844	226178	323847	216510	205799	140460	184198	269532	184398	205265	171791	253260	123422	208133	281703	197773	184543	193500	122626	226065	91230.8
1032000	388150	122510	140794	176380	224794	164335	184346	68783.8	151946	227298	247323	177916	125399	86925.4	117718	176529	84974	213033	158577	113844	223561	319801	214380	203466	139760	182705	266677	183697	203542	170621	251001	122267	205889	278092	196035	183774	190736	122191	225447	90588.3
1033200	383580	121668	139441	174900	223280	162494	182135	69459.2	150968	225018	244868	176162	125020	86654	115592	175379	84638.8	211315	157082	113313	221514	316247	212454	201355	138622	181104	264193	181566	201527	168924	249308	120602	203306	274203	194676	181996	188600	121763	223563	89904
1034400	378363	121294	138149	173478	221754	160946	179904	70383.8	150577	223069	243445	173647	124104	86848	113976	173976	83931.2	209623	156813	111823	219427	311955	210670	199058	137920	178882	261156	180205	199554	168170	247186	120725	201350	271330	193037	180930	185681	121068	223776	88900
1035600	373819	120998	137082	172445	220333	160002	177828	70955.6	148776	221352	241615	170549	123047	86581.7	112655	172302	83680	208798	155726	110938	218180	308295	209539	197909	137034	177411	259690	178630	198608	166857	245513	119403	199594	268003	192056	179583	184226	120811	221565	88316
1036800	369635	120219	136262	170755	218930	157838	176625	71370.4	148320	220978	240896	169258	122831	86809.6	110828	172403	83668	208082	154709	109792	216081	305319	207830	195956	135703	175606	257618	177312	196479	166240	242997	118856	197608	265562	190800	178864	182129	120506	221126	87772.1
1038000	365023	120569	135504	169860	217260	157150	175039	71950.8	147727	219970	238986	167020	121192	86207.1	109733	170398	82866.7	206938	153592	109494	214500	302040	206652	194228	135354	174385	254722	176405	194880	165480	241004	118037	196064	264104	189362	177717	179646	119395	219513	87159.6
1039200	360477	119667	134170	168072	215695	156021	173706	72702.1	147063	218440	238295	165100	121020	86300	107868	170020	82220.8	205960	152515	108684	213405	299307	205281	192385	134424	173394	253095	174834	192640	164281	239012	117304	194277	262409	187925	176336	177858	119777	218166	86739.2
1040400	357349	119127	133584	167223	214216	154894	172413	72848	147030	219022	236968	164006	120840	86429.6	106695	168350	82056.8	206534	151879	107418	211209	295897	203830	191508	133581	172122	251704	173240	191842	163440	237571	117034	192725	260506	186581	175855	175240	118705	216582	86239.2
1041600	352737	117780	132724	165516	213313	153589	170826	73561.3	145832	218066	235820	161708	120083	86264	104638	168262	81332.4	208568	150820	107310	209897	294214	201932	190172	132652	170605	249858	172017	190396	162281	235102	115648	190799	258633	185047	174054	173421	118309	215058	85604
1042800	350308	117820	131869	164605	211732	152750	169639	73694.4	145481	217036	234246	162469	119329	86347.9	103171	167482	80822.8	209287	149920	106022	208090	291425	200143	187941	131302	168973	248417	171639	188524	161899	233396	115512	190435	258330	184800	173937	171340	118476	213560	85176.7
1044000	346482	117773	131468	163770	209274	152495	168818	74571.7	144524	217643	232333	162373	118882	85650.4	101876	166398	80338.3	211847	150053	105641	207098	288845	199281	187510	131052	168022	247675	170502	186965	161237	232427	115016	189185	257354	183687	173185	169979	117629	211870	84941.2
1045200	342258	117003	130928	162583	208246	151674	167836	75282.8	144328	216173	231572	160945	118114	85899.2	100719	165960	80084.4	212580	148857	104738	205868	286592	197956	185893	130042	166915	245586	169172	184985	160658	230675	114157	188701	255819	182725	171964	168231	117062	210769	84880.8
1046400	339951	117184	129950	161586	206478	151426	166720	75000.4	143443	216107	229624	159662	117340	85397.5	98788.4	164874	79467.9	212259	147327	104682	204815	284840	196592	184783	129999	165298	244233	168226	183862	160034	229745	113729	187888	255494	181644	172103	165981	116423	209953	84094.4
1047600	337107	116223	128844	160648	205615	149858	165403	75890	143153	216027	228813	158949	117253	85714.8	97476.8	165200	79218	212568	147148	104143	203331	284702	196006	184118	128839	164792	243684	167250	182753	159580	228034	113688	187200	254806	180025	171046	165011	116320	208227	83853.8
1048800	334296	116147	129094	160510	204626	149753	164518	76512.4	142768	215893	227862	156553	117098	85698.8	96122.8	164699	79040.8	213543	146375	103357	201788	282395	193564	183238	128530	164075	241950	166352	181140	159037	227423	113364	186769	255680	179721	170794	162474	115891	207917	83513.6
1050000	332193	115713	128820	159553	203778	148768	164115	77208.8	142036	215344	225825	154038	116829	85749.6	94778.8	164810	78956.4	214055	145530	103296	200915	281221	193689	182845	128393	162940	240716	165638	179684	158556	226454	112595	186450	255015	178621	170379	161669	115199	206003	83633.8
1051200	330122	116035	129388	158948	203440	148175	163842	77989.2	142070	215242	225502	152944	116256	86244.2	93596	164836	78870.4	214557	144799	102859	200109	278934	191619	181587	127958	161530	239972	164064	178628	158151	225400	112939	186556	254054	178102	170539	159900	115257	206036	83329.2
1052400	331293	116090	127881	158370	202129	148008	163257	78401.3	141312	215125	224231	150635	116221	86334.8	92115.4	164244	79042.8	215951	144248	103002	199037	278001	190616	181512	127905	161185	238951	163654	177391	158170	224948	113035	186929	253742	177567	170013	158185	114770	204121	83065.6
1053600	330731	116238	128262	158515	200969	146887	162684	78707.2	140752	214962	223894	149646	116119	86417.5	91003.2	164595	78760.8	216362	143972	102540	198837	278422	189225	181046	127659	160690	237364	162646	175959	157603	223356	112391	187672	253320	177462	170065	157149	114986	203825	83285.2
1054800	328662	116371	128588	157810	200612	147161	162144	78890	140414	215759	222932	148166	115436	86595.8	89650.4	164272	78030	217920	143542	102324	197987	277414	187890	180846	127164	159530	237073	162548	175445	157818	222299	112622	187290	254144	177148	170450	155288	114301	203591	83191.6
1056000	327093	117086	128296	156822	198728	145358	161815	77596	139782	215479	222219	147346	115356	86320	88575.2	164375	78575.2	218683	143683	102194	197295	276191	186833	180616	127292	159495	235772	161931	174730	157061	221750	112668	187483	253066	176547	169824	154266	114533	202418	83120
1057200	326081	117358	128313	156817	198589	145716	161847	76894.2	139762	215356	222165	146030	115558	86720.8	87632.1	164845	78606.3	218799	143691	102285	196365	275240	185183	180071	127351	158358	235829	161540	173720	157107	221094	112666	188784	253229	176546	170820	152626	113790	203216	82808
1058400	324528	118023	128279	156393	198200	145458	161926	75150	139313	215861	220502	144765	114888	86644.6	86232	165167	78537.6	219185	143415	103039	195903	274681	184763	180061	127629	158797	234849	161323	172891	157407	220860	112607	188623	253154	176424	170683	151851	113903	201736	83632.1
1059600	322663	118512	128703	156224	197001	145192	161968	74600	139554	215468	221078	144259	115531	87025.2	84880.4	165431	78411.3	220774	143188	103101	195904	274921	183692	180056	127320	158437	234511	161839	171806	157514	220704	112833	189515	252761	177000	170722	151175	114556	201319	83622
1060800	322343	119169	128668	156685	196958	145582	162080	73653.2	139528	216333	221101	143192	114906	86911.6	84365.6	165773	78328	221448	143089	102886	195908	274706	183473	180194	127790	158863	234066	162044	171246	158549	220325	112935	189847	253873	177549	171765	150399	113995	201704	83815.8
1062000	320747	119639	128940	156691	196078	144838	162317	72808.8	138903	216543	221142	142768	115432	87372.4	83664.2	166682	78712.1	222273	143418	103700	196264	275679	182620	179803	128734	158790	234655	161527	170990	158080	220591	112754	190153	252820	177563	171821	149612	114604	201835	84460
1063200	320183	121008	129402	157064	195574	145268	162588	71707.9	139260	217527	221191	141860	115693	87717.2	82813.6	167165	78521.6	222890	143185	103420	196214	275714	181334	180575	128800	158882	234638	162291	170539	158638	221594	113050	191535	253846	177906	173118	148981	114675	202674	84653.3
1064400	319868	121530	129756	157554	194923	145498	162504	70547.6	138735	218271	222132	141297	115989	87584.2	82053.2	168146	79097.5	224212	143533	103984	197690	276921	181686	181044	129533	159691	235210	161881	170148	159450	221530	112588	192248	254169	178619	174583	148753	114728	202096	85009.6
1065600	319735	122867	130161	158253	194466	145743	163340	69849.2	139589	219085	222598	141120	117106	88180	81153.6	168197	78980	225288	143832	103937	197451	277832	181335	181216	130090	160188	235463	162680	169139	160181	222444	113115	192890	254571	179651	175213	148867	115342	203468	85181.3
1066800	320328	123624	131191	158378	193823	145141	163782	69045.2	139517	220519	222564	140557	116746	88216.7	80162.8	169516	79061.7	225842	142985	104944	199135	278149	180928	182614	131353	161338	236640	163288	169321	160822	221719	112839	194906	256472	180073	176004	148870	115372	202944	85748.4
1068000	320654	125080	131988	159192	193647	146421	164627	68262.5	139563	222089	222958	140973	117210	88399.6	79298.8	170685	79412.4	227220	144244	105409	200417	279623	180585	183452	131936	161573	236793	163390	168461	161235	222562	113141	195986	258068	180843	177438	148898	116174	203600	86393.6
1069200	320946	125643	132511	159609	194056	146991	165226	68189.6	139587	223719	223619	141102	117045	88393.8	78284.4	170993	79612.8	226631	144467	106584	201746	280481	180999	184217	133102	163080	237686	163929	168238	162670	223174	112867	197493	260872	181781	178384	148774	115901	203784	86635.6
1070400	320714	126998	133512	159955	193697	147045	166303	66736.3	139810	225085	224556	141530	117365	88562.8	78018.3	172825	79443.2	228944	145486	106716	203980	282339	181462	185484	133845	163711	239666	164925	168433	163560	224156	112657	198968	261896	182504	180165	149371	116650	204977	87458.8
1071600	322233	128157	135010	161368	194168	147878	166964	66670.4	140688	226935	225658	141695	118596	88821.3	77561.2	174090	80056.8	230118	145561	107128	205662	284507	181842	186859	134808	165196	240938	165119	168367	164700	224875	112598	201739	264124	184174	180985	149181	117176	205984	88023.3
1072800	322651	129928	136154	162137	194289	148611	168502	65787.1	140857	228448	226863	142197	119377	89176.4	76845.8	175358	80343.3	232753	146095	108367	208524	286323	182157	188561	135920	165876	242835	165813	167948	165501	225568	112120	202111	267148	185010	181261	150583	117822	206532	88524.4
1074000	323897	131912	137829	162302	194397	148947	169480	65178.4	141355	230122	228292	143013	119930	89440.8	75808.8	176638	81021.6	234369	146290	108616	210558	288218	182028	189765	136637	167289	243879	166971	168224	167188	227486	112709	204402	269906	186257	183128	150669	118326	208457	89139.6
1075200	325518	133228	139823	163406	195472	150024	170042	64512.8	141519	232418	230140	143768	120109	89194.8	75262.9	177868	80679.2	236556	146839	109922	213450	290935	183049	192230	138374	169467	246016	167324	168460	168670	229150	112508	207056	272576	188201	184101	151090	118169	209612	90094.4
1076400	327588	134547	141357	164449	195823	150932	171484	63821.2	142462	233849	231567	144844	120985	89182.8	74403.2	179550	81197.6	238970	147844	110500	215408	294269	183830	193278	139302	170132	248371	168283	168013	169993	229992	112220	209170	275128	189430	185178	152005	118870	211650	91119.2
1077600	329366	136194	143206	165713	197678	151988	173393	63785.2	143043	236712	233156	145740	121838	89560.8	73352.4	180553	81570.8	239774	147888	111454	216638	297646	184804	195537	141093	171395	250779	169531	168403	171690	231265	111598	211250	279119	191060	186297	152902	119238	212615	91427.2
1078800	330819	137188	145226	166600	197983	151961	173619	62877.9	143402	238173	236522	146170	122786	89531.6	72709.6	181739	82068	242328	148974	112850	219306	300334	185167	196951	142169	172706	251147	170379	168127	171584	233372	111361	212735	281295	192345	188470	154186	119660	214068	92442.9
1080000	333838	139190	146767	168356	198360	153618	175692	62657.6	144393	239948	238092	147145	122892	90187.9	72196.4	183248	82022.1	243511	149179	113182	220640	303538	185755	198486	143011	173223	250030	171730	167993	173200	234067	110713	214923	284672	193144	190355	154540	120191	215829	92928.4
1081200	336185	140476	148202	168629	199246	154345	176389	61985.4	144535	241497	239034	147612	123040	89553.2	71315.4	184364	82308	247345	149708	114433	223159	307491	186738	200079	144315	173846	247788	172121	168264	174158	235258	110432	216546	287226	194962	190238	155437	120009	216392	93691.3
1082400	337854	141969	149800	169854	199962	154352	177537	61305.2	144511	243202	240595	148721	123314	90083.8	70661.2	185230	82338.4	249666	149405	114705	224894	312074	187193	201855	145958	174430	247923	172863	168540	175435	235348	110944	218271	289020	196517	191960	156781	120205	218851	94288.8
1083600	341033	143067	151324	170050	200807	154715	178077	60750.4	145340	244041	241635	148914	123952	89597.6	69590	185191	82642	248978	149989	116006	226844	315366	188435	203442	147135	175302	247303	173497	168476	176395	236193	109830	220084	291390	197778	192683	157420	120064	220179	94717.2
1084800	343712	143882	152285	171404	201594	155622	178878	60141.2	145532	245197	243464	150420	124513	89860.4	68984.4	186629	83435.6	249776	150680	116309	228380	319362	188500	205294	148049	175336	247376	173539	167958	176886	237471	109642	220040	291825	198311	193795	158024	121346	221491	95014.4
1086000	344887	145451	154020	172452	201970	156342	179697	59556.3	146621	246824	243878	150623	124805	90201.2	68687.9	186859	83520	251431	150706	116118	230205	322309	188721	206071	149420	175342	249045	174266	168405	177889	239093	109624	221658	293019	199448	194475	158869	121374	222599	95211.6
1087200	347996	145933	154013	172784	202110	156325	180186	58917.2	146503	247077	244456	150905	124773	90270.4	67736.4	186883	83647.6	253021	150720	116737	231457	326484	189933	207202	149461	175545	249886	174592	167917	177788	239933	109349	222033	293683	199769	194822	159728	121621	222709	95817.5
1088400	349953	147226	155401	173794	203269	156402	180181	58520	147399	248174	245670	151278	125200	90763.6	67169.2	186947	83780.8	253938	150944	117403	232522	328635	188627	206931	150164	174977	250750	174885	167631	178009	238694	108785	222767	294693	200860	195505	159727	121071	223174	96112
1089600	351345	147298	155615	174006	203107	156658	179968	59526.8	147039	247854	245406	150169	124435	90655.6	66520.4	187290	83719.6	255545	150682	117509	233219	331876	189498	207673	150613	174883	252256	174505	167198	177568	239992	108035	222444	295455	200746	196056	160270	120960	223196	96047.1
1090800	352005	147701	156029	174382	203842	155997	180527	61582.8	147813	248045	245620	150745	124840	90966.8	65817.5	187324	83386.3	255499	150930	117336	233424	334375	188190	207524	150802	174332	253292	174504	166107	177356	239252	107733	222262	295515	200644	195842	160725	120590	224080	95756.4
1092000	353392	148873	156583	174937	203934	156582	179480	63410.8	147693	247840	245868	149923	124366	90546.8	65052.8	187320	83150	253632	151088	117130	233430	335275	188214	207290	150986	173443	253740	174100	165542	177013	239151	107003	221680	294797	200764	195922	160512	120533	223654	95999.2
1093200	353520	148580	156109	173777	204397	155838	179893	65621.2	147345	247740	245690	149204	124095	90928.8	64633.6	186965	83782.5	253100	150309	117014	233320	337578	187905	206971	151528	173424	254644	172734	164497	175971	238242	106078	220457	293012	200245	194740	160387	120830	224033	96151.2
1094400	352940	148432	156473	173820	204107	155180	179095	67733.8	146671	247046	245461	148326	123849	91486.4	64218	185714	83026.4	252395	150400	116558	232986	337555	186393	207022	150534	172088	254397	172280	163872	175400	238252	105291	219393	292722	199584	194834	159737	120151	223660	95573.8
1095600	352810	148440	156128	173299	203344	154208	178870	69236.8	146268	246434	243250	146923	123570	91501.3	63884	185162	82854.2	251369	150123	116188	232302	337987	185476	205395	149571	170892	253825	171684	162841	174251	237610	104866	218105	291115	199572	194145	159644	119296	221882	95948.8
1096800	351810	147945	155711	173274	202901	153700	177994	71554.6	145516	246026	242625	145834	123615	91994.8	63419.6	184606	83226.8	250131	149858	115903	231206	337309	184691	204491	149202	170102	254243	171946	161801	173198	236814	104279	216641	289262	198137	194070	159744	118528	222193	94954.6
1098000	351325	148122	154749	172561	202110	153604	177073	72899.2	145658	244833	241694	144032	122990	91720.8	62923.6	183453	83154.8	249065	149465	115410	229928	336481	183126	202873	148608	168315	253322	170584	160863	173076	236021	103330	214477	287066	197577	192873	158266	118422	221337	94543.6
1099200	349263	147549	153985	171728	201344	152651	176504	74660.8	145353	243363	240542	143708	121801	91894	62284.6	181812	82759.6	248236	149279	114718	229260	335233	181604	201197	147562	166645	251983	169469	159326	171457	234548	102498	212151	284402	196124	191953	157593	118135	220658	94140.8
1100400	348253	146974	152773	171343	200727	151810	174676	75904.4	144413	242612	238819	141494	120754	91722.9	61603.6	180593	82543.2	245939	148428	113888	227170	333510	180012	199721	146954	165230	251355	168735	158782	170414	232955	101363	210715	282591	195526	191747	156132	117173	219690	93413.2
1101600	345336	145826	151701	170111	199309	150498	173608	77038.3	143987	240729	237346	140181	120338	91901.6	60677.5	179055	82783.8	242693	148192	113513	226732	332537	178254	198009	145396	163761	249970	167559	157085	169674	231743	101287	208476	279770	193303	191206	154945	116966	218579	92716.4
1102800	343007	145511	150524	169049	198215	149864	172621	78355.2	142749	239953	235416	138682	119552	92526.7	60166	178288	82307.2	240092	146832	112310	223691	329636	176984	195319	144676	162596	248468	166573	156192	168325	230486	100367	206014	277594	191793	189526	153494	116244	218096	91607.5
1104000	341100	144286	148977	167048	196991	148331	170922	79433.2	142546	237146	233365	136959	118148	91849.2	59492.1	176466	82564.6	239161	147342	111516	222696	328415	175938	194016	143593	161268	247179	164843	155148	167049	228776	99518.3	203006	275698	190815	188958	152015	115598	215935	91402.4
1105200	337002	144175	147518	166397	196036	146887	169420	80646.8	141580	235514	231823	135410	117800	92554	58952	175728	81874.8	236300	146030	110701	219825	325402	174035	192608	142086	159285	245525	163508	153132	165732	226519	98930	200888	272975	189028	188372	150484	115015	214943	89964.6
1106400	335216	143036	146300	165402	194560	145880	167613	81368.8	140404	233949	229480	133260	116447	92108	58284.6	173941	81915.4	233245	145918	110184	218184	322780	172258	190680	140888	158038	243803	162392	151901	164676	224261	97905.6	198751	269993	187035	186146	148810	114114	212777	89242
1107600	331424	141412	144320	163509	192904	144567	166351	82765	139576	232208	227763	131556	116005	91915.2	58255.6	172143	81607.2	230845	145548	108764	215312	320167	170695	188932	138995	155884	241169	160924	150497	162990	223027	97346.8	195835	266449	185305	184806	147143	113340	211989	88592.5
1108800	327950	140803	142838	162950	191698	143579	164417	83041.6	138650	229640	225642	129288	114165	91867.5	57459.2	170258	81199.6	228114	143949	107996	213644	317012	168647	186932	137751	154749	238942	159384	148802	161849	221500	96826.8	193857	262523	182900	184225	145979	112754	210440	87730.8
1110000	324379	139680	141019	161506	190208	142169	163347	82355.4	137545	228507	223514	128593	113601	91466.4	56785.6	168566	81162.8	225097	143003	107266	211998	313681	167533	185420	136961	153364	236656	157890	147901	160134	220078	95816.7	191543	258700	181706	182998	144081	111782	209036	86973.8
1111200	321582	139004	139793	160218	188048	141125	161999	81687.2	137518	226872	221516	126286	113172	91643.3	56121.6	167858	81009.6	223255	142945	106149	208663	310158	165113	182544	135655	151950	234792	156696	146585	158462	217703	94886.8	188868	255838	180296	181304	141815	110947	207931	86114.8
1112400	317656	137294	137828	158901	186368	140176	160102	80089.6	135750	224861	218484	125163	112115	90810	55458.8	166480	80992	220390	142174	105515	206946	307530	163619	181040	134333	150500	231967	155606	145332	157411	216305	94795.8	185996	252735	178026	179429	140281	110070	205720	84926.8
1113600	313468	136723	136574	157798	185328	138518	158388	78688	135345	223812	217444	123056	110860	90900.8	54892	165307	80085.2	217934	141779	104888	204733	303617	161648	179181	133340	148564	229588	153835	143572	155785	214828	93519.2	184290	248341	176001	178806	138542	108935	204708	84088.8
1114800	309843	135098	135437	155891	184030	138155	156293	77450	134283	221852	214758	121345	110266	90399.6	54411.3	163628	80193.2	215327	140743	104464	202366	301324	159416	177403	131926	147886	227842	152330	142556	154648	213862	93477.9	181318	246475	174661	177402	136748	108691	202952	83027.6
1116000	305413	134480	133748	154445	182376	135907	155106	76144.8	133001	219666	212790	119801	109052	90306.7	53975.2	162612	79750.4	212293	140220	103116	200357	297319	157276	175873	130346	146397	225195	151040	141256	153287	212090	92632.8	179445	243471	172681	175578	135620	107878	201195	82386.3
1117200	301479	132913	132453	153328	180755	135103	153039	74994.2	132026	217696	210704	117983	108118	89869.2	53428.3	160726	79586.3	209092	139086	102338	198765	294596	155501	174055	128933	144868	222851	149716	140469	152179	211436	91491.7	177851	241493	171342	174119	133752	106638	199632	81923.6
1118400	297685	131784	130922	151318	179136	134299	151715	73894	131230	217487	208841	116793	107037	89367.9	52838.8	159297	78905.2	207387	137872	101507	196737	291934	153971	172497	127619	143826	220191	148133	139006	150745	209248	90839.2	175382	238792	169344	172811	132586	106410	197505	81233.3
1119600	292723	131172	129430	150391	178267	133408	150086	72671.2	130612	215157	207760	115645	106745	89162.5	67494.2	158092	78459.6	205251	137872	100614	194117	289228	152361	170878	126071	142388	218535	147657	138255	149764	207717	91069.6	173707	236488	168074	171897	131208	105554	196216	80214
1120800	288973	130459	128365	149310	176488	133124	148126	71648	129456	213586	206040	113824	105352	88795.2	68398.8	156974	78423.6	202928	136603	100260	192827	286502	151002	169778	125223	141360	216208	145731	136906	148747	206165	89898.4	172323	234784	166468	170222	129977	104608	193383	78557.1
1122000	283959	129468	127143	147834	174635	131328	147206	70322	128604	211927	203916	112842	104975	87838.4	68805.4	155861	77952.5	201927	136908	99208	191018	284689	149216	167753	124112	140673	213688	144402	135509	147621	205049	89458	170293	232790	165540	169161	128326	103716	192741	77709.6
1123200	279152	128692	126343	146958	173722	130682	145748	69583.6	127730	211007	202732	111691	104332	87386	69412.4	154335	77694	199780	135695	98708.8	189067	282066	147570	167018	123613	139508	211224	143681	135192	147090	203457	88734	168814	231764	164204	168145	127192	103383	190714	75914.2
1124400	275394	127706	125020	145394	171858	129088	144604	68651.2	126797	209679	200615	110428	103702	87126.3	69594	153820	77434.6	199167	135058	97736.8	187224	280702	146033	166040	122289	138002	209447	142792	133822	145748	202115	88185.6	167004	230284	163438	166818	126777	102309	188515	74962.4
1125600	271558	127375	123912	144537	170712	128372	142457	67745.4	125935	209033	199575	108791	102707	86844	69322.8	152888	76796.4	197927	134536	96910.4	184576	277760	144147	164064	121098	137246	207094	141197	133619	144866	201678	87710.8	165530	229024	161709	166189	125087	101832	186788	73748.3
1126800	269076	125985	122294	143210	169218	127413	141930	66424.8	124726	206964	197851	107561	102082	86554.8	69654	151717	77051.7	196870	133015	96743.2	183227	277300	143222	163138	120764	136512	205107	139851	132558	144248	201070	87470	163746	227777	159992	165167	123556	100973	185383	72817.6
1128000	265540	125700	121652	142323	168482	126923	140944	65563.3	124312	206220	196056	106965	101640	86032.8	69516.4	151041	76944.4	195360	133260	96107.9	181696	275973	141220	161832	119925	135582	204088	139271	131584	143713	199982	87146	162529	226614	159415	164564	123067	100805	183490	71600.4
1129200	263120	124679	120869	142034	167429	126208	139682	64312.8	123818	205822	195437	106240	101052	85842.5	69679.6	150876	77080	194792	132964	95881.6	180218	274729	140280	160884	119968	134643	201780	138569	130837	143134	199675	86810	161308	225079	157810	163525	121808	99593.2	181654	70484.8
1130400	260824	123220	119610	140714	166270	125330	139056	63280	123362	204700	193685	105375	100883	85146.4	69142.1	149672	77001.6	194100	132644	95260	178261	273582	139162	159814	118744	133626	199596	137333	129293	142234	198602	86478.8	159905	223398	156849	162665	120925	99416.8	180551	69620
1131600	258234	123221	119213	140433	165096	124431	138120	62138	122343	203912	192893	104272	100056	84751.3	69221.6	149381	76181.2	192988	131959	94540	176740	271905	137671	158515	118849	133175	198287	136204	129425	141814	198058	86499.6	159523	222983	155718	161781	119975	99252.5	178944	68515.2
1132800	256515	121999	118363	139578	163882	123806	137108	61639.6	121523	203160	190862	103573	99733.3	84062.8	68977.5	148803	76166	192487	131408	93990.4	175704	270402	136577	158314	117448	132066	197476	134752	128048	141165	197665	85896.7	158365	221271	154243	161194	118940	98471.2	178061	67890
1134000	254143	121610	118493	138564	162727	123136	136678	60934.4	121211	201697	190116	102388	99327.6	83855.8	68714.8	148213	76113.2	191611	131308	93588.4	174428	267294	135150	158237	117297	131514	195890	134395	128150	140634	197375	85707.6	157431	220318	153291	161049	118004	97944.2	176971	66704
1135200	251805	121536	117440	138081	162130	122628	135660	59869.2	120167	200805	189072	101552	99014.6	83336.4	68779.2	148102	76317.5	191373	130722	93707.9	174009	264621	134409	156819	117240	131479	194604	133420	127491	139767	196221	85618.8	155976	218223	151989	159966	116973	97989.2	175606	65772.4
1136400	249907	120923	117324	137552	161259	121721	135524	59128.8	119623	199781	188403	101015	98654.8	83287.5	68276.8	147137	76456	191687	130052	92899.6	173428	262314	133417	156114	116828	130525	193482	133095	126930	139192	195358	85207.6	155271	217622	151912	159918	116895	97441.7	175035	64910.4
1137600	248902	120696	116641	137026	159970	121561	134276	58402.8	118966	199493	187256	100765	98328	82550.8	68640.4	146577	76733.3	191302	129839	93250.4	173045	260202	132849	155631	116732	130154	192760	131897	126471	138862	195645	85337.1	154395	216123	150811	158439	115770	97184.8	173557	64064.8
1138800	246449	120546	116730	136659	159191	120568	133758	57814.4	118713	198944	186510	100136	98620.4	82620	68536	146214	76751.6	190704	129857	92967.2	171983	257817	131465	155358	115882	129602	191536	131138	125694	138730	195145	85103.2	154091	215222	150363	158443	115924	96927.1	172858	62958.8
1140000	245595	120665	116477	136742	158945	120413	133057	56868.8	117595	199053	184994	99750.4	98254.8	82093.6	68402.5	145953	76720.8	190476	129465	92384.6	172133	255711	131196	154929	115889	129414	191329	130781	125315	138103	195030	85207.9	154058	215004	149635	158030	115390	96899.6	170765	62488.8
1141200	243766	121052	116152	135829	157666	119965	133684	56736	117628	198132	184940	99483.6	98646.4	82066.3	68400.8	145788	76911.6	190898	129401	92062.4	172019	254351	130092	154928	115956	128685	190021	129600	124034	138308	195137	85213.2	152792	212850	148873	157783	114817	96752.1	170596	61505.8
1142400	242378	120389	116359	136111	157508	120097	132882	55790.4	117266	198038	184124	98991.7	98242.8	81866.4	68645.4	145483	77457.9	190868	129009	92111.6	171653	252154	129612	155289	115886	128849	189031	129544	123874	137835	195488	84839.2	151903	212700	148488	157612	114644	96739.6	169503	60652
1143600	241500	120322	116364	135970	157028	119110	132510	55338	116718	197842	183471	99328.8	98831.7	81787.6	68567.2	145861	77152.8	191918	129150	92456	171756	251144	129453	155124	116012	128703	189194	128813	123600	137820	195445	85338.4	152028	212492	148364	157649	113822	96557.5	169351	60054.6
1144800	240874	120925	117015	136086	156271	119939	131968	55078.8	116722	197447	183411	98879.6	98762.4	81317.6	68796.4	145430	77804.2	191995	129308	92352	171609	249922	128724	154392	115678	128245	188300	128690	122604	138000	195241	85266	151602	212534	148177	157804	114122	96748.8	169661	59549.2
1146000	240813	120921	116928	136219	156240	119297	132517	54745.4	116595	197459	182441	98670	99057.9	80731.2	68595.6	145297	77795.2	192994	129222	92206	172240	249637	128091	154887	116399	128635	188567	128564	122598	137689	196923	85090.4	151003	211975	147164	157540	114329	96528.4	168507	59633.3
1147200	240739	121421	117211	136410	155640	119375	132253	53998.8	116195	197226	182734	99785.8	99330.4	80995.8	68752.8	145197	78439.2	193062	129690	91957.2	172751	249296	127852	155524	116515	128955	187791	128506	122158	137597	196843	85680	150790	212385	147258	157765	114089	96794.8	168969	60028.8
1148400	240860	121644	117477	137182	155804	119151	132206	53936.3	115755	197849	182878	99073.6	99151.7	80182.4	68948.3	145594	78126.8	194655	129052	92525.8	173398	248696	127594	155896	116564	128934	187152	127976	122198	138077	197615	85484.2	151483	213212	146863	158060	113780	96350	168586	59847.9
1149600	241064	121297	117576	136944	155364	118789	132483	53069.2	115729	198307	182590	99605.4	99772	79862.9	68807.6	145678	78841.2	194956	129136	92578	173771	248579	127210	156037	116580	129025	187816	127460	121891	138013	198193	84978	150852	213322	146740	158628	114153	96920	168834	59584.4
1150800	242053	122384	118742	137963	155375	119189	132414	52662.9	116010	198976	182220	99010.4	100012	79910	68997.9	145638	78774.8	195204	129742	92347.5	174312	248711	127091	157249	116858	129886	187700	127616	121514	138392	198841	85122.5	150944	214443	147363	158554	113833	96335.2	168816	59477.6
1152000	242110	122415	118754	138270	154942	118699	132165	52094.4	115109	198736	182538	98724.8	100670	79388.8	69285.6	145418	79212.8	197234	129054	92318	175495	250008	126891	158351	117130	129693	186951	127378	121145	138193	199139	85046.4	151116	214349	146494	158408	113756	96687.5	168350	59510.4
1153200	242467	122684	119464	138376	154760	118866	133124	51851.3	115092	199910	183119	98931.6	100701	79163.2	69313.3	145353	79474.4	197996	129709	92809.2	175945	250420	126607	159100	117113	129772	187165	127104	120959	138919	200827	85666.7	151942	214711	147920	159605	114392	96748.8	169471	59134.4
1154400	244061	123606	120062	139492	155304	119564	133290	51451.2	115401	200054	183705	97538.4	100959	78865.4	69632	145782	79809.6	198953	129859	93269.6	177009	251741	127275	160671	118139	130175	187701	127481	121081	139174	201827	84980	152638	215811	147703	159696	114920	97805	169689	59328.8
1155600	244355	124217	120836	140595	155188	118891	132870	51080.8	115561	201013	184239	97619.6	102194	78516	69786.3	146573	80151.3	200290	130154	93664.2	178724	253888	127169	161069	118543	130812	187796	127198	120735	139890	202632	85388.3	152553	215840	147378	160544	115416	97781.6	170235	59286.8
1156800	245750	125672	121647	141287	156175	119550	133602	50396.4	115699	201452	183718	97671.2	102152	78346.4	69627.2	146953	80664	200512	129993	93877.6	178980	254554	126748	162449	119146	130962	188493	126908	120875	139885	203530	85406.4	153560	216669	148392	161218	115473	98508.8	170153	59427.1
1158000	246393	125568	121941	141957	155465	119318	134047	49869.2	115289	202260	184446	97255.8	102665	78371.6	69757.5	146872	81109.6	203169	130192	93594	180484	256311	127209	163257	119122	130828	189065	127588	120085	140254	203906	84950.4	153789	217754	148762	161014	115527	98755.2	170000	59673.6
1159200	248529	127096	123078	143327	156067	119336	134684	49802.8	115266	203357	185595	97060	103559	77803.6	69997.2	147141	81587.6	203572	130082	94171.2	180834	256910	126749	163609	120075	131682	190389	126988	120366	140802	205674	84883.6	155020	218756	149048	161683	115840	99098	171542	59431.7
1160400	250684	127656	124271	143750	156577	118209	134699	49086.8	115326	203629	185751	95922.9	104198	77342.9	70253.6	147292	82539.6	205691	130184	94895.2	181949	259894	127135	164901	120713	132331	191354	127852	120377	141616	206994	84767.6	155790	220332	149289	162588	115385	99415.6	170810	59579.2
1161600	251646	128295	125517	144698	156980	118720	135080	48696.3	115412	205163	186065	96086	105453	77378	70483.2	148075	82725.2	206893	130635	94873.8	182941	261827	127483	165718	121558	132459	191318	128099	119901	142031	209402	84833.2	156746	220853	150294	162839	116657	100158	171445	59662.5
1162800	253746	130218	126600	145213	157758	118799	135810	48295.2	115161	205633	186159	95505	105683	76890	70768.4	147857	82889.6	208645	130826	95529.6	183475	263496	127993	166668	122151	133123	192953	128310	120153	142628	209957	85070.4	157925	222150	151298	163909	116624	100403	171233	59736.8
1164000	255073	130376	127930	146483	158214	118491	136454	47863.8	115070	206275	187062	95583.2	106022	76499.2	70475.8	147798	83484.4	209922	131105	95859.2	184088	266231	128310	167654	122958	132718	194322	128200	119588	142915	210598	84523.8	158680	222739	151852	164674	117063	100703	171581	59896.7
1165200	256538	131952	129997	147690	158605	118922	136524	47420	115502	207405	187970	95274.2	107201	76007.9	71084	148395	83940.4	211018	131410	96114	184921	267442	128809	168759	124128	133342	195400	128728	119408	142855	211825	84802	159252	223568	151763	165066	117092	101224	171868	59816
1166400	256923	133081	130449	148528	158982	118121	137510	47386.3	115298	207303	187849	94755.6	108563	75972.4	71129.6	149015	84123.2	212703	131296	96864.2	185760	270029	129823	169688	124652	133236	196500	128844	118918	142963	211562	84159.6	159666	224376	152141	165266	117780	101739	172192	59992.8
1167600	258412	133994	132214	149700	159464	118282	137399	46732.4	115470	208994	189060	94561.2	108513	76130.8	71175.6	148145	84152.4	213638	131624	96679.6	185280	271516	129542	170839	125568	133103	197371	129233	119304	143348	212582	84389.2	161416	225897	152861	166665	117903	102300	172362	59960.8
1168800	260630	135062	133224	150845	160123	118036	137708	46443.8	115269	210308	189100	93314	109460	75258.8	71563.3	148738	84621.3	214854	131835	96787.5	185692	273408	129966	172058	126306	132970	199337	129245	118863	143470	212404	84122.1	161686	226574	153087	167173	118025	102453	172317	59758.4
1170000	261674	135898	134616	151941	160339	117231	138223	45678.8	115505	210807	189875	93234	110278	75138.3	71691.2	148987	85073.2	216915	131701	96646.8	185817	275866	129190	173390	126471	132917	200457	129899	118499	144555	213396	84281.6	161735	227553	153363	167434	118593	103228	172886	60004.6
1171200	262508	136859	135622	152760	161015	118231	138372	45306.4	115774	211999	190120	92460.8	110927	74538.8	72004.6	149106	85339.2	217075	131303	97202.1	186074	277689	130158	174680	127709	133604	202424	130147	118546	144200	214046	84445.4	162543	227893	153588	168231	118080	103118	173308	59962.8
1172400	264106	137587	136647	154005	160889	117632	138619	44898.8	115447	212940	190500	92480	111592	74304	72510.4	149569	86060	218631	131354	97332	186485	279850	130330	175294	127949	133533	203900	129498	118190	144035	214349	84358.8	163157	228160	153750	168876	118547	103514	172805	59974.2
1173600	265298	138651	138226	154730	161824	117102	139169	44526.8	115534	214068	190767	92023.8	112600	74025.2	72523.3	149261	86105.4	218788	131397	97099.2	185903	281789	130011	176348	128936	133959	205064	130319	118188	144129	214159	84585.6	163464	229133	154174	169614	118365	104203	173343	60216.4
1174800	266121	139390	139766	155495	161473	116588	139112	43819.2	115446	214000	190858	91269.2	113094	73722.8	73215.6	149445	87537.2	220140	131544	96621.6	185912	283248	130440	176713	129943	133411	205798	130381	117781	144468	214502	83621.6	163744	229709	153576	169578	117898	104122	172440	60030.4
1176000	266522	140225	141017	156603	161988	116683	139521	43912.4	115459	214374	190942	91169.6	113494	73880	72980	149270	87273.3	220983	131023	96784	185688	284410	130159	177084	130361	132918	207502	129938	117011	144142	215227	84046	163887	229488	153431	170152	118622	104116	172411	60154
1177200	267913	140670	141628	157861	162086	116479	138905	43316.3	115271	214299	190487	89858.4	114179	73021.2	73538.8	148986	88144.8	220869	131396	96934.6	184872	284476	130555	177047	131422	132672	209314	130517	116438	144240	214975	83684.2	163768	229847	153830	170732	118257	104140	171950	59517.9
1178400	267480	141267	142727	158152	161680	115786	138919	43103.6	114953	215036	190547	89602.5	114665	72656.3	73927.2	148858	87734.6	222541	131608	96426	184674	286700	130381	177355	131425	132237	209207	130307	115954	143852	215142	84325.2	163570	229418	153062	171280	118464	104136	171162	59414
1179600	268888	141381	143264	158771	160991	115888	138816	42665.8	115348	215084	189980	88340	115195	72267.2	74239.6	148702	87938	222033	131189	96217.9	182870	287491	130150	177731	131578	132170	210495	130590	115469	143487	215105	84112.5	163327	230244	153277	171590	118003	103855	170820	59532.4
1180800	268476	141305	143284	158927	160999	114368	138132	42247.2	114736	214474	189608	87353.3	115545	72206.3	74297.2	147866	88143.2	222272	131225	96181.2	182543	287399	129464	177805	132755	131327	211837	129997	115389	143213	214356	84032	162506	228831	152716	171667	118178	104271	169691	59568.8
1182000	268951	141757	143819	159909	160890	114712	138176	41766.7	114564	214085	189362	86677.2	115397	71911.6	74733.8	147930	88066.4	221896	130791	95449.6	181258	288118	129264	177655	132410	130809	212063	129990	114862	142815	214472	83767.5	162255	228820	152366	172076	118205	104032	169538	59424.8
1183200	267567	141995	144048	159892	160110	113946	137333	41400	114218	213991	188363	85832.4	116028	71155.8	75355.2	147118	87924.8	221314	130794	95788.8	180506	287382	128927	177982	133233	129940	213009	129934	114614	142235	213455	83850.8	160779	228454	151815	171903	117076	104007	167671	59331.7
1184400	267013	142022	143599	160188	160010	113028	136799	41105	113988	213875	187080	85332.4	116134	71477.2	74899.2	147483	87973.8	221204	130048	94310	179526	287783	128265	176506	132533	129597	212783	129884	113773	141609	212831	83637.1	159420	227859	151362	172444	117004	104104	168042	59007.6
1185600	266115	142043	143774	160167	158743	113004	136492	40965.6	113299	214066	186413	83978	116086	70930.4	75521.2	146888	88478.4	220284	130397	94570.4	177842	286641	128180	176156	133000	128494	213181	129909	113748	141287	211874	83396.4	159051	227436	150035	172126	116941	103174	167207	58937.9
1186800	264842	141623	143967	160095	158438	111799	135438	40203.2	113249	213033	185749	83517.1	116230	70626.4	75535.4	146258	88064.6	219690	129878	93693.3	176756	285480	127033	175600	132780	127952	213270	129322	112828	140713	211405	83332.9	157510	225743	149085	171811	116058	102863	166538	58728
1188000	263143	141653	143480	160299	158143	111444	135219	40086.8	112443	212567	184407	82167.6	115553	70286	75823.2	145026	87607.2	218454	128852	93272	175219	284610	125831	173714	132413	127795	212320	128899	112567	140148	210674	83062.4	156812	225445	148415	171876	115950	102829	166038	58466.7
1189200	261855	141211	142521	159716	157325	110834	133966	39890.4	112520	212258	183264	81502.5	115236	70041.2	75919.2	144718	87527.1	217744	128623	92908.4	174680	283517	125724	173785	131918	126641	212537	128315	112456	139180	209403	83184.4	155568	224320	147634	171102	115778	102987	164667	58450.8
1190400	260700	141332	142397	160074	156874	109905	133751	39370.8	112468	210348	182103	80768	115246	69731.6	76713.6	144682	87742	216559	128284	92303.2	172389	282806	124791	172359	131754	125660	211824	127909	111621	138458	208623	82815.2	154042	223852	146962	171222	114991	102009	163954	58039.6
1191600	258368	140538	142459	159708	155971	109401	132787	39289.6	111458	208793	180146	79800.8	115156	69475.4	76893.2	143690	87657.1	215284	127830	91837.6	171226	280822	124030	171573	131476	125183	211627	127089	110907	137642	207040	83048	152679	222662	145385	170928	114264	101716	162379	58046.8
1192800	256847	139442	140277	158718	155070	108743	132422	38941.7	110475	206593	179200	79410.8	114673	69423.2	77007.5	143166	87428.8	214024	127486	90545	169403	278160	122910	169518	130623	123980	211102	126115	110662	137014	206034	83109.2	151649	221123	144416	170032	113850	101230	161882	57702.5
1194000	255700	139197	139906	158288	154286	107915	130790	38348.8	110078	205933	177408	77994.2	113900	69002.1	77644.8	142355	86892	212554	127050	90468	167209	275342	122149	168605	129298	123403	209910	125690	110235	136070	205315	82764	150245	220464	143336	169610	113500	100470	160242	57265.6
1195200	252881	137598	138864	157313	153044	106918	130386	38204.2	109725	204423	176565	77584.8	113759	68645.2	77787.9	141656	86882	211334	126384	89588.8	165895	273779	120910	167585	129191	122211	208291	124758	109243	135221	203939	82178.8	148444	219186	141870	168594	113236	100257	159263	57006.8
1196400	251024	136982	137984	157275	152512	106441	129253	37810	108990	203440	174744	76924.4	112933	68592.1	77700.8	141246	86728.4	209751	125618	89036.8	164216	270643	119894	165806	127740	121520	207535	124685	108643	134034	202560	81644.4	147539	217736	141535	167869	112291	99923.8	158703	56745.6
1197600	248411	136409	136467	156173	150520	105139	128420	37732.1	108173	202405	173474	76035.2	112961	68105.2	77717.9	140376	86060	208316	125174	88389.6	162765	268053	118808	165530	127148	121402	206664	123362	108325	133100	201154	81630.4	145950	216670	140152	167037	111457	98562.4	156769	56713.2
1198800	246242	136134	135460	154966	151128	104752	128220	37060.4	108018	200845	171725	75011.6	112326	67862.9	78068	139626	85861.2	206714	124492	87829.2	161088	264779	117493	163766	125821	120408	204984	123090	108092	132404	199564	81641.6	144345	216186	139333	166672	110834	98383.3	156337	56539.2
1200000	243582	135549	135060	154197	149140	103708	126953	36870	106772	198994	170292	74424.6	111877	67351.6	78217.5	138664	85855.4	205198	124094	87021.3	160022	262000	117229	162641	125112	119370	203513	121561	107081	131464	197923	81750.8	142527	215237	138054	166258	110204	98025.2	154513	56041.2
1201200	240981	134501	133140	153426	148391	103405	126227	36391.2	105970	197225	168730	74066	111297	67181.2	78204.8	138682	85373.6	203530	124073	86354	157987	258294	115792	161010	124123	118318	202117	120933	106298	130654	196998	81313.2	141060	214217	137470	165476	109990	97365.4	153726	55586.3
1202400	238224	133752	132853	152608	147644	102779	124953	36280.4	105740	195982	167408	72886.3	110940	67038.4	78485.8	137418	85222.1	201154	123154	86044.8	156670	254952	114615	160322	123205	117989	200213	120283	106088	129920	196266	80751.3	139902	213120	136967	164101	108949	96578	152042	55512
1203600	235714	132364	131181	151595	146622	101909	124209	35981.6	104934	194426	165385	72234	110285	66587.6	78475.6	137539	85224	199768	122962	85170.4	155424	251741	114122	157871	122586	117542	199186	119217	105752	128690	195239	80370.4	137911	211904	136095	163388	107861	95972	150572	55088.8
1204800	233792	132380	130054	150978	145696	101604	124002	35659.2	104391	192765	164367	72063.3	109636	66136.4	78823.2	136450	84747.9	197249	121791	84953.2	153678	247763	112583	156528	121360	116660	197144	119086	105218	127978	193114	80190.4	136232	211352	134735	162410	107349	95510	150205	54756
1206000	231865	130926	128656	150110	144528	100420	123434	35346.7	103412	191056	162686	71140	109515	66092.8	78571.6	135994	84308	194930	121612	84438.3	152375	244128	112174	155010	120430	115293	196199	117368	104540	127394	193060	80134.6	135069	210279	133485	161483	106793	94944.8	148045	54165.6
1207200	228638	130237	127234	149083	144043	100488	122460	34867.2	102963	190046	162240	70295.2	108563	66127.5	78701.6	134958	84327.6	194233	120433	83738.4	150800	241391	110431	153769	119322	115010	194152	116394	104260	126630	191016	79676	133637	210150	133496	161012	105940	94040.8	147160	54262.4
1208400	226601	129365	126453	148416	142586	99976.8	122099	34640.4	101839	187810	159672	69991.2	108083	65222	79261.3	134529	84496.4	192087	120121	83457.5	149539	238026	109940	152304	118638	114334	192327	115482	103877	125500	190494	79032.9	132207	209390	132425	159676	105291	93650.4	146263	53743.2
1209600	223700	128551	125634	147408	142006	98918.4	121456	34302.4	101613	186410	158990	70064.4	107940	65508.3	79128	134380	84613.2	190150	119310	83059.6	148708	234774	108916	150638	117458	114029	191533	114740	103306	124933	190148	79178.8	131144	207544	131943	159183	104981	93515	144918	53515.2
