# Supplementary material for: The singularity response reveals entrainment properties of the plant circadian clock
Source: Nat Commun. 2021 Feb 8;12:864. doi: 10.1038/s41467-021-21167-7 (PMC7870946; doi:10.1038/s41467-021-21167-7)
Supplement: Supplementary file 4 — Source Data [file 41467_2021_21167_MOESM4_ESM.zip › raw_bioluminescence/SR_experiment/2hdark_prr5 (Figure 2, Supplementary Figure 1, 2, 3).xlsx]

## Sheet: (2017_3_10)10_4_52
time (second)	prr5 No. 1	prr5 No. 2	prr5 No. 3	prr5 No. 4	prr5 No. 5	prr5 No. 6	prr5 No. 7	prr5 No. 8	prr5 No. 9	prr5 No. 10	prr5 No. 11	prr5 No. 12	prr5 No. 13	prr5 No. 14	prr5 No. 15	prr5 No. 16	prr5 No. 17	prr5 No. 18	prr5 No. 19	prr5 No. 20	prr5 No. 21	prr5 No. 22	prr5 No. 23	prr5 No. 24	prr5 No. 25	prr5 No. 26	prr5 No. 27	prr5 No. 28	prr5 No. 29	prr5 No. 30
1200	174443	168914	46410.8	499657	57533.2	132080	70754.4	660802	387459	5799.2	2213.2	54508.8	73647.6	85116.4	11190.4	130797	115236	249206	204052	122450	4670.4	126500	59523.6	36551.6	472082	97220.8	66694.4	40212.8	5098.4	15771.6
2400	265351	188750	59144.8	627732	70932	149237	84674	891220	537947	7710	3420.4	79956.8	111607	112728	14001.6	187536	151138	341683	270802	114428	6636	189579	84778.8	56777.2	642786	132238	86969.2	55259.6	6930.4	21764.4
3600	368630	260160	87926	713170	85998.4	166236	95122.4	1107580	697448	8275.2	4379.2	90131.2	137372	143352	18004.4	221948	172991	398414	326804	112112	6661.6	208746	97935.6	69313.6	700584	169222	97727.6	66066	7523.2	27746.8
4800	463000	314216	101631	783896	97009.6	190094	101897	1200170	815532	7818.8	4826.4	87558.8	170151	165948	20356	249408	187501	453685	393096	111358	6253.6	212050	106836	74484.4	716082	202829	105802	72906.8	7790.4	33207.2
6000	567719	365351	119102	847540	102155	221328	106396	1277540	863676	7308.8	4544.8	84298	199090	177148	21225.2	262492	188690	487419	402114	108555	6179.6	210199	112028	75424.4	678390	228056	108304	76881.6	7858	36060.4
7200	614366	382459	124449	854206	101020	241422	108130	1434070	834878	7554	4260.4	79537.6	200296	170618	19731.2	249712	184486	450419	368326	104109	6080	202070	109145	70956.4	622519	223318	104623	75754.4	7546.4	35877.2
8400	565098	376906	115279	806007	95172.4	243774	105439	1388950	787148	7636.4	4128	75275.2	180346	155194	18058	218454	181665	397378	333287	99360.4	5850.4	190809	101717	64555.6	555502	208876	98916	71500	7542.4	31926.8
9600	507886	362091	103251	740626	88862.4	239407	103490	1312380	739655	7777.6	4241.2	72571.2	160906	143738	16299.6	193327	178752	359471	310797	90853.6	5733.2	182892	97234.8	61026	507259	198555	95016.8	68378.4	7609.2	28303.2
10800	462916	344208	94348.4	670154	83980.4	234212	101963	1244810	697851	7937.6	4315.6	71641.6	148730	135709	15046	178444	176036	336562	297928	81823.6	5767.6	177028	95244.8	58282.8	467526	189264	92085.2	66352.8	7450	25364
12000	430453	325980	87493.6	618244	80739.6	229554	99868	1136660	665118	8074.4	4580.8	71233.6	141225	131296	14259.6	165624	175392	321845	290112	73898.8	5808	172174	93816.8	55796.8	428710	180738	89453.2	63788.4	7451.2	23729.6
13200	411455	310271	82721.2	559833	78388.4	227119	99330.4	1035440	626319	8411.6	4807.2	70826.4	133688	128251	13600.8	157796	171228	311956	285247	64983.2	5901.2	167245	93736.4	53184.4	404080	172154	88115.6	62670	7280	22595.6
14400	395456	292402	81004.4	508060	77279.2	226122	98276	943384	586956	8761.6	4662.8	71171.6	127290	125954	13125.2	151638	166115	302957	274917	57580.4	6017.6	162785	91998.8	50444.8	379201	164454	86030	60692.4	7221.6	21978
15600	379540	273957	78964.4	468601	75712	223526	97229.6	857228	549126	9055.2	4358.8	70554	120722	123124	12411.2	145962	162296	291744	259541	50703.2	6186.8	158378	89757.2	47152.8	351467	156628	84246.8	57756.8	7106.4	21194.8
16800	366014	257252	77593.6	436738	73364.4	223108	96556.4	783980	511900	9444.8	3920.8	69116.8	114180	119004	11808.4	141244	158307	276670	241826	44777.2	6333.2	154673	88205.6	44844	328292	150387	83657.6	54899.6	6786.8	20543.6
18000	355576	243298	75718	411465	70935.6	221996	95202.4	727448	474835	9537.6	3621.2	67858	107277	114621	11355.6	136231	152981	264184	221650	40256.8	6544	150898	85170	43682	309143	143910	83081.2	52825.2	6592.4	19658.8
19200	342438	227983	74226.4	385478	68250.4	218375	92935.6	676448	441128	9673.6	3608.8	66586	101692	112886	10954.4	129168	150376	255270	206954	36903.6	6548.4	148191	82935.6	42846	288776	135968	81865.6	51042	6424.8	18831.6
20400	330075	212914	73180.8	364532	65717.6	215860	91420.8	622706	411934	9723.6	3632.8	65243.6	95096.4	111110	10602.4	121832	145388	246154	194803	33742	6469.6	144275	82059.2	41799.6	273178	129945	81932.4	49674.4	6158.4	18059.2
21600	310640	196507	72219.6	340393	64564.8	212741	89457.6	577480	384522	9872.4	3694.4	64519.6	89469.2	108600	10276	116631	139250	237321	184441	31097.6	6551.6	139454	79783.2	41295.6	258207	124476	80557.6	49148	6176.8	17572.8
22800	288182	181039	69439.2	317478	63048.4	210483	87009.6	529207	358305	9785.6	4032	63336	83284	106984	9914.4	109907	135734	229703	176699	28882	6627.6	138016	78786.4	41072.8	246273	118714	78281.6	48037.6	6086.8	16928.8
24000	267507	168038	67546.8	296820	61513.2	207569	85278.8	494210	334104	9669.6	4420	61036.8	75980	105111	9711.2	104867	129575	218898	168223	26281.6	6589.6	134806	77486.8	40565.2	236402	113359	76608	47657.6	6121.6	16761.2
25200	247204	156393	65133.2	278546	60066.8	201101	83266	465376	314784	9774.8	4545.2	60002.4	71220	103557	9518.4	101242	124518	210600	160260	24518.8	6644.8	130457	75142.8	40730.4	225748	107641	73495.6	46313.2	5958.4	16746
26400	229682	144159	62799.2	259745	58947.2	196023	80447.2	434971	295971	9577.2	4506.4	57801.2	66829.6	100639	9435.2	96910	120181	202424	153922	22518.8	6749.6	126166	74185.2	40385.2	217019	102707	71118	44930.4	5962.8	16302.4
27600	216884	132704	61624	244636	57296.8	192832	79222	407493	278469	9523.2	4146.4	56422	62865.6	97526.8	9268.8	93860.8	114983	193618	146250	20660.8	6759.6	121034	72607.2	40113.2	210708	98875.2	69573.2	44418.8	5789.2	15928
28800	204922	122833	59344	230732	55772.8	187544	77368.8	383333	261944	9613.6	3718.4	55369.2	60294.8	96233.6	9248.8	91057.2	110927	186168	139025	19095.6	6848.4	116744	71133.2	40418.4	204443	93931.2	67614	42980.4	5709.6	15519.2
30000	195773	113759	57283.2	226015	54780	181363	75640.4	358701	247262	9528.4	3447.6	53744.4	57766	94772.4	9260.8	86907.2	107194	180069	132115	17545.6	6903.2	113247	70006.4	40238.4	201888	88863.6	65800.4	42385.6	5756.8	15254.8
31200	187012	106979	55640.4	215038	53557.2	177032	74494	337600	232841	9642.8	3391.6	52242.4	54827.2	93300	9141.2	83379.6	102914	170986	125593	16149.2	7102	109260	68138.8	39992.4	200342	85596	65051.2	42118.4	5752	14795.6
32400	176773	102259	52943.2	207585	52125.6	172237	72568.8	322305	221344	9794.4	3486.4	51830.4	51862.8	92085.2	9098	80838.4	100718	164072	120001	14995.6	7187.2	105747	65682	40424.8	195301	84105.6	62693.2	41460	5721.2	14486.8
33600	167187	98606.8	51157.2	200488	50462.8	166650	71629.6	303679	209874	9899.2	3672.4	50049.2	49046.8	90928	9041.6	77767.2	98187.6	160381	115962	13860.8	7278.4	102884	64314	40385.6	190067	80759.2	60336.4	40520.8	5715.6	14503.2
34800	157918	94198.8	48701.2	192398	49912.8	161498	70434.4	289427	199792	10076.8	3891.2	48476.8	46233.6	90240	9126.8	75041.6	94824.4	155334	111440	12775.6	7303.6	99682.4	61584	41229.6	185672	77326.8	58333.6	40038.4	5651.6	14514.4
36000	148359	88736.4	46758	185540	49218.4	156552	68852.8	279390	190570	10188.8	4070.4	47437.2	44863.2	88930	8991.6	72156.4	92734.8	151526	109680	11988.8	7342	96082.4	59724.4	42348	183400	74640.4	56511.6	39443.2	5622.4	14670.4
37200	141486	83974	44932.8	180510	48324	151288	67300	269299	183427	10290	4018	46488	43516	87931.2	8958.8	69918.4	89986.4	147583	109774	11167.6	7492	94069.6	58527.6	43143.2	181024	73632.8	54924	38910.8	5666.4	14629.2
38400	136214	81429.6	43497.2	174783	47967.2	146149	66266	259640	177217	10460	4114	45071.6	42233.2	87638.8	9012	68184.4	87038.4	142137	107289	10536.4	7444.8	91328.8	57154.4	43221.6	182053	72272.8	54554	38681.2	5681.6	14447.2
39600	131250	78488.4	41331.6	170992	47181.6	141851	64726.8	252415	172462	10379.2	4197.2	44878	40926.8	85988.4	8916	65647.2	84150	136412	104416	9823.6	7494.8	87490	55088.8	42623.2	179694	70105.6	53134	38308.8	5689.2	14548
40800	126242	76159.6	39885.6	164215	46052.8	137158	63399.2	242632	167816	10348.4	4028.4	43572.4	39627.2	84908.8	8925.2	64003.2	82010.8	134897	101642	9131.2	7515.2	85134.8	53883.2	41667.6	176325	67771.6	51840.4	38000	5744	15044.4
42000	121678	74494.8	38445.2	158152	46016.4	131631	61762	234876	163872	10636.8	3896	41757.6	38094.8	83676.8	8930.4	62106.4	79171.2	130480	97378	8514.8	7580	81621.6	52431.6	41633.6	274620	66164.8	50126	38339.6	5644.8	15343.6
43200	115880	72339.6	36826	152958	45298	125922	60543.2	227815	157742	10655.2	3756	40910.4	36602.4	82960	9015.2	60276.8	76295.6	125532	92976.4	7900	7633.6	77285.6	50646	42171.2	283916	64684.8	47950.4	37817.2	5802	15251.2
44400	110218	70217.2	35368.8	147753	44138.4	121677	58570.4	218593	151470	10777.2	3710.4	39129.2	35390.8	80768.8	8760	58995.6	74497.6	121302	89484.4	7518.8	7656.8	74654.8	49574.4	42261.2	276687	63019.6	46112.4	37412.4	5789.6	14699.6
45600	105326	67736	34268.4	141185	43795.2	116107	57327.2	211839	146526	10758.4	3809.2	37775.2	33760.4	79417.2	8817.6	57156	72592.4	115712	86491.6	7107.2	7688	72212.8	48499.6	42114.4	268813	61306	44344	36679.2	5713.2	14705.2
46800	100808	64445.2	32695.6	135584	43831.6	111894	56151.2	206352	142159	10892.4	3758.4	36494	32832	77883.2	8684	54772	70162.8	111206	84241.2	6530	7594.4	68953.6	47271.2	43080.8	250951	59938	42781.6	36002	5574	14759.6
48000	96680.8	63701.6	31562	130466	42594.4	107766	54654	199013	136688	10819.2	3802	35503.2	32253.6	76733.6	8646.4	52888.8	68004	107621	82652	6205.6	7622.4	65726	46456.8	43940.4	234134	58528.8	41328.8	35000.8	5410.8	14599.6
49200	93478.8	61722.4	30019.2	125558	42240.4	103404	53453.2	191078	132613	10923.6	3976.4	33934.8	31460.4	74530.4	8511.6	50783.6	65106	102974	80041.2	5903.2	7693.2	63765.6	45445.6	43368.8	224466	57408.8	40035.2	35055.6	5290.8	14430.4
50400	90246.4	59582	28933.6	121497	42147.2	99524	51729.2	185214	129348	10998	4010.8	33056	30619.2	73418.8	8584.4	48942	63434.4	98184.8	78356	5614	7613.6	60249.6	43922.8	41934.4	218421	56653.2	38980.4	35141.6	5352.8	14569.6
51600	86965.6	58290.8	27714	116952	41305.6	95584	50333.2	180626	126479	11110.4	4149.2	32210	30362.8	71598.4	8707.6	47249.2	62549.6	94612	77041.2	5401.2	7540	58970.4	43114.8	41320.8	206960	55639.6	37440.4	34467.6	5313.2	14594
52800	84660.8	57205.6	26933.6	113180	40947.6	92022	49586	174760	123738	11083.6	4106	30603.6	30194	70110.8	8452.8	45475.2	60088.8	90777.2	74705.6	5005.6	7515.6	57212.4	42145.6	40541.6	198385	55268.4	36258.8	34301.6	5408.8	14940.8
54000	83671.2	55986.8	26461.2	110162	41614	89138.8	48984	171526	122264	10987.6	3864.8	29925.6	29621.6	68262.4	8390.8	43799.6	59330	86512	74100	4834	7434.8	55058.8	41685.2	40239.2	188826	54723.6	35324	34178.8	5300.8	14829.6
55200	81877.6	55245.6	25505.2	106947	40668	86744.4	47865.6	168424	121810	11034	3742.8	29484.4	29398	67390.4	8350	42573.2	58279.6	83473.6	73669.2	4776.8	7437.2	53417.2	40722.8	41062	175916	54225.6	34270	33401.6	5372.4	14244.8
56400	80962.4	53966.8	25113.2	104408	40209.6	84592.4	46847.2	166067	121590	11430.4	3696.8	28453.2	29065.6	65950	8297.2	41058	56374.8	80643.2	73187.6	4532.8	7622.8	52306	40239.2	41498.8	165392	53846.4	33376.8	32989.6	5524.8	14285.2
57600	81257.2	52910	24581.6	103999	40610.8	82936.8	46688	166225	122123	11432.8	3638.4	27790.8	29148.4	64973.6	8289.2	39503.2	54434	77902.4	73077.6	4346.8	7507.6	51586.4	39737.6	40920.4	160252	53477.2	33241.6	32712.4	5338.8	14152.8
58800	81783.2	52324.8	24090.8	103490	40319.2	82082.4	46241.2	167184	124208	11718	3704	27563.2	29354.8	63850.4	8486.8	38523.6	53148	76168.8	74092	4454	7656	50826.8	38822.4	40480.4	154752	53625.6	32247.6	31984	5278.8	14022.8
60000	82476.8	52167.6	23804.4	103453	39726	81129.6	45488.8	169095	129298	11962.4	3710.4	26988.8	30115.2	63080.4	8460	37993.2	52402	74828.4	74878.8	4324	7762.4	50675.2	38696.8	39586.4	151432	54183.6	32158.8	31743.2	4985.6	14048.8
61200	84710	52138	23565.2	103653	40074.8	81218.4	45460.4	173166	135989	12137.6	3839.6	26775.2	30428	62315.2	8433.6	37274.4	51100	72790	75696.8	4307.6	7765.2	50544.8	38494.4	39105.6	150479	54791.6	32144.8	31580	5025.2	14089.2
62400	87246.4	53361.2	23632.4	106130	40487.6	81408	46380.4	179406	143403	12498.8	4074	26756.4	31433.2	61480.8	8480.8	37172.8	50656.8	71828.4	77110.4	4328.8	7894.8	50630.8	38066.8	38581.6	149144	56175.2	32086.8	31644	5056	14281.2
63600	90030	54124	23838.4	109095	39794.8	82410.4	46782	186735	151407	12701.2	4042.8	26874.4	33274.8	61274	8425.2	37266	50365.6	72053.2	79478.8	4525.6	8021.6	51424.8	38265.2	39680	147513	57679.2	32798.8	31122	5081.6	14758.4
64800	94044.8	56123.2	24182.4	113204	40359.6	83785.6	47623.2	196747	161185	12826.8	4010.4	27195.2	34664.8	61288.4	8667.6	37576.8	50370.4	72793.6	81499.6	4818	8252.8	52944.8	38268	40218	147925	59890.4	33458.8	31165.6	5090.4	14930.4
66000	99793.2	58236.4	24560.8	119790	40809.2	86285.2	49255.6	211420	172056	13060.4	3873.2	28018.8	36849.6	60968.8	8828.8	38302.8	50536.8	74393.2	85424.8	5355.2	8475.2	55076.4	38410.4	40747.6	150569	62747.2	34625.6	31176.8	5057.6	14780
67200	106672	61611.2	25413.2	127872	40416.8	89630.4	51152	230028	185660	13391.2	3527.6	29305.6	39521.2	61244	8932.4	39485.2	51795.2	77200	89928	6044.8	8748.4	57071.6	39059.2	39977.2	155641	66414	35875.6	31436.4	4799.2	14856.4
68400	114180	64928.4	26463.6	138852	40712.4	94474.4	53172.4	250738	200871	13375.2	3494	30674.4	42560.4	61640.8	8977.6	41305.2	53136.4	81187.6	95396.4	7002.8	8920.4	60488	40420.8	38475.2	161421	71176.4	38100	31807.2	4605.6	15076.4
69600	124530	69371.2	28108.8	151743	41900.8	100421	55641.6	275598	218136	13642	3378	32608.8	46008	62921.2	9255.2	43884.4	55425.2	85720.4	101683	7712.8	9090.8	64494	41269.2	37832.8	169355	76751.6	40577.6	32329.6	4420.4	15337.2
70800	136376	74858	29940.8	167085	43395.2	106735	58782	307428	238157	13823.6	3384.4	34973.2	50398.8	64289.2	9571.6	47072	57734.4	91834.8	110448	8996	9265.2	69543.2	42937.6	38857.2	179617	83236.4	43805.6	33210	4336.8	16149.2
72000	149265	82230.4	32093.6	186038	44164	114843	63886.4	340353	260550	14034.8	3386	38140.8	55728	66339.6	9787.6	51175.6	61468.8	99673.2	120716	10738.4	9583.2	75878.4	44647.2	40573.2	191347	91100.8	47312.4	33462	4436.8	16642.8
73200	165107	90631.6	35022.4	207765	46240	123556	68076	378903	285458	14052	3382	40500	61310.8	69285.2	10117.2	56298.8	65798.8	109631	133800	12651.6	9756	83530.4	48043.2	43017.6	205268	100717	52146.8	34964.4	4482.8	17900.8
74400	183558	100817	38323.2	234107	48190.4	133189	73343.2	421332	312378	14212	3353.6	43956	67694.8	71849.6	10864.8	61459.2	71162	120055	149150	14814.8	9939.6	91882	50748	44953.6	221796	110332	57537.6	36726.8	4592.8	18779.6
75600	204872	112015	42753.6	262447	50339.6	144364	80834.8	473325	343220	14026.4	3409.6	48331.6	75460	75196.4	11312	69118.8	76636	133188	166951	17364	10117.6	101192	53909.2	46920.8	240458	120289	63320.8	37906	4695.2	19514.4
76800	225857	125083	47217.6	293994	52490.4	156041	88632	522237	375064	14102	3353.6	53332.8	82781.2	79701.2	11746.4	77786.8	84014.8	149682	186815	20336.8	10495.2	112381	58351.6	47011.2	258955	131455	70517.2	39833.2	4672	20273.6
78000	251994	139666	52741.6	329183	55225.6	168864	95929.6	575930	407500	14100.4	3326	57939.6	90566.4	84669.6	12320.8	87346.8	91220	165785	208408	23614	10877.2	124700	62950.4	47084.8	279988	143793	77991.2	42218.4	4652	20924
79200	276640	155739	57853.6	365441	58292	183476	102812	639871	443358	14299.6	3249.6	63992.4	98776.8	88698	12880	98928.8	99557.6	183535	230790	27116.4	10955.6	137405	67686.4	49432.8	303200	155753	85460.4	44187.2	4336.4	22108.4
80400	301060	173717	63576.8	403647	60864.4	196658	110192	695420	478189	14323.2	3136.8	69927.6	108061	93623.6	13424.4	111651	108688	203341	252390	30986.4	11613.2	151318	73280.8	52038.8	323798	168480	93666	45749.2	4062.8	23208
81600	326951	194770	70193.2	443626	63990.8	210684	117527	748307	513155	14121.6	3046	75139.6	116522	99466	14090.8	125266	118895	223272	276874	34284.4	11873.2	165830	79069.6	55850.4	343685	181359	102350	48020	3988.8	24178
82800	353806	214906	77339.2	481698	68205.6	225528	128211	799794	545202	14059.2	2877.2	80627.6	124410	104943	14946.4	138992	126989	242572	295103	38222.4	12094	178227	85441.2	61031.6	365232	193285	111262	51166.4	4029.2	25640.4
84000	376016	234348	83251.2	520552	71037.2	241516	136956	847550	576178	13746.4	2839.2	87791.2	132792	110266	15572.4	153527	136410	261050	311205	41766.8	12422.4	190513	91190.4	65588.8	383209	204913	120161	54561.6	3890.4	27274.4
85200	394851	257148	89224.4	554663	73695.2	258084	143670	883918	604045	13763.6	2756.4	93663.6	139652	115336	15762.8	167740	144648	279774	327024	45588.8	12761.6	202755	96848.4	68278	398633	215653	127156	57514.8	3963.6	28237.2
86400	414810	281360	95282.4	582178	76613.2	272984	150575	915509	626287	13899.2	2791.2	98038.4	143282	119882	16144	180959	150892	295251	343832	48026.8	13055.2	214615	102760	69577.2	414726	224555	135033	58910	4059.2	29089.2
87600	427745	304045	99662.8	604465	79540	286525	156907	948008	645362	13761.6	2664	103869	148281	124496	16378.4	193769	156830	308508	356546	50655.2	13333.6	223613	107278	69543.6	423327	231597	140454	59376	4094.4	29326.8
88800	437742	323912	104206	619594	82040	298491	162377	962780	659614	13652	2606.4	108732	152068	128057	16769.6	205166	163947	322614	364468	52829.2	13624.4	233017	111351	67892.8	433104	237226	145868	60261.6	4117.6	29149.6
90000	444751	339633	108076	625495	84212	308042	167875	962668	667954	13500.4	2628	111576	154136	131270	17025.2	228442	168947	332719	370909	54277.6	13796.8	239882	115466	67275.6	435147	240516	151570	60262	4103.2	28582.8
91200	449822	347952	111550	629419	86833.6	317214	171811	953955	671288	13104.8	2548.8	114496	155012	133966	17211.6	242970	174010	337519	374245	54607.2	14051.2	242398	117830	68352	437106	242398	155710	60706.8	4081.6	28486.4
92400	447854	355272	114801	629283	87693.6	321419	174357	944041	672388	13140	2556	116908	154206	135245	17004.8	252266	177955	340818	369961	55095.6	14304.4	243874	119622	69677.2	434852	243723	156748	60816.8	3918.4	28601.6
93600	443888	362114	116008	623658	87508.8	321372	175306	922599	667088	12909.2	2455.2	116199	152810	136397	16837.2	257366	183862	343240	365052	55498.4	14665.6	243451	120690	71131.2	427482	242214	157104	60941.6	3845.2	28888
94800	439914	365406	117910	610590	87223.6	318541	176011	898126	655666	12616	2367.2	114464	148490	136907	16872.4	259998	184632	342412	357207	54440	14764	241389	120554	73410	421240	239527	158434	63264.8	3722	29092.8
96000	428776	363483	117669	597155	86906.8	315007	176046	874474	642653	12650.4	2244	114188	144870	136153	16842.8	262030	183778	343562	344409	53118.8	15083.6	235794	118278	73420.8	407860	235578	155972	65310	3814.8	29310
97200	415352	357712	116426	579478	85912.8	309378	173824	839710	625536	12603.6	2257.6	112390	141422	135644	16738.8	258414	184044	343971	329760	52035.6	15156.8	233211	116868	71874	390455	230130	154330	65219.6	3828.4	29494.8
98400	406627	353373	117213	561888	84529.2	304203	173495	814470	609096	12333.6	2183.6	108897	136133	135042	16586.8	255152	182065	336941	317660	49954.4	15140.4	226946	114775	68724.4	378160	224887	151234	63438	3930.8	28903.6
99600	388172	338724	112225	539997	84361.6	295506	169502	765810	582230	12170	2198.8	104804	130948	131509	16294.4	246728	177399	325024	304484	47836.4	15496.4	216672	110699	66452.4	363741	217252	147181	61726	3868.4	28784.4
100800	370507	324055	107942	517315	82678.4	284357	165013	730766	558233	12058.8	2203.6	101095	125815	129044	15791.6	239293	176233	317542	290105	46346.4	15721.2	209634	107393	62221.6	345701	209420	142252	58886.8	3910	27992.8
102000	355507	309898	104866	495864	80974.4	273950	161970	690241	530989	11904.8	2175.6	96097.6	117957	125818	15312.8	229934	171182	304875	273144	43930.4	15737.6	202347	104464	59412.4	332290	202538	137075	57398.8	3877.6	27148.4
103200	339384	295335	100278	477124	78922.8	263519	157026	657977	505081	11940.8	2128.4	92631.2	112606	122403	14808	222663	165585	288847	254656	42038	15420.4	192662	99924	58436.8	316495	195410	128952	56352	3826.8	26048.4
104400	323988	279814	95810	456007	74600.8	254100	149587	623058	478616	11769.2	2083.2	88015.2	108347	120069	14456	215326	160735	277542	239135	40027.2	15444	184950	96363.2	57898	298871	187754	120518	55049.6	3752.8	24616.4
105600	310806	266687	93524.8	434188	72104.8	241030	143113	587499	451750	11589.2	2059.2	82968.4	102190	116581	14525.2	207192	154814	262863	222930	37490.8	15317.6	176387	93236.4	57456.4	284959	179936	114821	54219.2	3762.8	23746.4
106800	294668	250972	89503.2	414838	69728.4	229734	137100	561066	428611	11576.4	2028	79498.8	98041.6	113519	14394.4	196268	147926	249192	208443	35508.4	15356	166547	88442.8	57499.6	271637	171632	108328	53463.2	3760	23350.8
108000	280039	234218	85299.2	395624	67115.6	219440	129849	532106	406412	11344.8	2026.8	75305.6	94050.4	109874	14029.2	185844	142340	237109	196183	33304.4	15028.4	156939	85268	56592.4	259204	163332	102225	52052.8	3857.2	22700.8
109200	267944	220316	81842.4	379674	65115.2	209864	123916	503761	385308	11362	2002.8	70468	88963.6	106373	13860.4	174986	135818	222743	186166	31126.8	14939.6	149002	82427.2	54932.8	249218	157707	97380	50756	3987.6	22367.2
110400	255748	205202	77410.4	362701	63454.8	200811	117834	481830	364184	11330.8	2010.8	67531.6	85649.6	103749	13184.8	165502	131372	210345	177934	29682.8	14956	141474	77826.8	52222	236445	151132	91560	48687.6	4012.8	22265.6
111600	244727	191298	73557.6	348084	61535.2	191008	112152	456287	345294	11172.4	2044.4	63970.8	81879.2	101206	12642.8	155800	126348	201849	170671	27966	14966	136128	75185.6	49350.4	224293	145587	85950	46826.4	4091.6	21875.2
112800	234159	179360	70824.4	331755	60522	184114	107180	434913	327133	11066.4	2082.8	60722.4	77806.8	98685.6	12148.4	145637	121573	190072	163189	26494	14692.4	127632	71562.8	45493.6	214860	140524	81734	47034	4123.6	21749.6
114000	224001	167912	66568.4	319026	58585.6	176370	101443	417289	313353	11097.2	2044	57822.8	75363.6	96373.2	11827.6	136977	117070	180424	155511	25340.8	14792.8	120027	68104	44257.6	205078	134845	76786.4	46940.4	4100.4	21565.6
115200	215918	157536	64026	306174	56916	168208	95726	398554	299560	10906.8	2038.4	54738.4	72317.6	93655.6	11799.2	128798	112162	173712	148359	23910	14572	115495	66001.6	43541.2	198304	129748	73502.8	47282.4	4084.8	21058
116400	208542	148412	61625.6	295557	56329.6	162074	91152	383941	287764	10914.8	2054.4	52372	69256.8	91480.4	11846.4	122995	106634	165060	143537	22733.2	14389.2	109775	63049.2	44174.8	191531	124306	69876.4	48197.2	4114.4	21033.6
117600	200196	139926	58619.6	282738	54793.2	157438	86202.4	370448	277031	10916.4	2097.6	50238	67907.2	90450	11986	116606	102265	158374	138690	21796	14422.4	105152	60450.4	45090.8	182837	120570	66305.2	47821.2	4065.2	20522
118800	193480	132927	56251.6	271144	53452.4	151880	82648.8	355433	269132	10812.8	2057.6	47634.8	65238.4	88428.8	11920.4	109446	98391.6	152090	134922	20592	14139.2	100501	59014.8	45576.4	177098	116300	64088.8	46728.8	4215.6	19800.8
120000	188001	126838	54307.6	261297	52618.4	146938	78636	344758	259746	10867.6	2176.4	45516.8	62821.2	87096	11816.4	104187	93491.6	144773	130541	19424.8	14040	95759.6	57044	44851.2	170983	113025	62060.4	46254	4292.8	18898
121200	181437	120644	51684.8	250699	50646	142331	75121.2	333051	249988	10856.8	2201.2	43920	61451.6	85626	11484.8	99131.2	89133.2	138284	125841	18646	14278.4	91687.6	54816.8	42873.2	163765	109324	59172.4	44028.4	4391.6	18244.8
122400	176687	114470	50582	240844	49364	138128	71688.4	320975	241070	10729.6	2284.4	41680	59458.4	83752.8	11043.6	95172	86098.4	133850	121528	17540.4	14272.4	88056.8	53296.8	41212.8	156654	105738	56692.8	41340.4	4466.4	17707.2
123600	171805	110331	48860.8	232912	49135.6	133828	69263.2	309068	235437	10678.8	2363.2	39654.4	57432	80816.8	10266.8	91582	82976.8	128781	117294	16247.6	14272	84478.8	51222.4	39336	152166	102166	55382	38514	4638	17140
124800	165692	105330	46427.6	225636	48021.6	129445	66624	300170	228156	10712.8	2451.6	38067.2	56201.2	78691.2	9294	88072.8	79967.2	123461	113524	15618.4	14208.4	80691.2	49094	36481.6	146655	99289.6	53836.8	36998.4	4729.2	17196.8
126000	161655	100940	45176.4	218615	46905.2	124895	63981.2	290632	220936	10664.4	2492.8	36820.8	55202	77201.6	8866.4	84603.6	76866	120001	109862	14812.4	14267.2	77703.6	47719.6	35758.4	141168	96975.2	51735.2	35850.4	4749.2	17187.6
127200	158836	97356	43934	216729	46107.2	121891	62561.6	281306	214935	10729.6	2420.4	35252	53278	76493.6	8951.6	81288	73965.2	115618	106474	14083.6	14050.4	76015.6	46514	36341.6	137094	94971.6	50301.2	36246.8	4631.6	17535.2
128400	154337	94028	42496.4	210424	45446.4	118530	60920.8	273975	210650	10760.8	2480.4	34332.4	52077.2	75484	9244.8	78339.6	71847.6	111256	102918	13346.4	13957.6	72948.4	45259.6	36523.6	133463	92381.6	49269.6	37714	4502.4	18149.6
129600	150147	90547.2	41126.8	204295	43834.4	114682	59196.4	267522	206472	10583.2	2453.2	33490	51600.8	75209.2	9878.8	75124.8	69683.6	107921	100388	12874.8	13922.4	70472.4	43823.2	36231.2	128899	90263.6	47486.8	38737.2	4493.6	18476.8
130800	147960	87479.6	40313.2	199931	42346.4	111862	57480.4	257386	201267	10485.6	2412.8	32139.6	50552	74144.8	10354.4	73064.8	67242.4	104926	97460.8	12130.4	13786.8	68988	42858.8	34951.2	125840	88744.4	46846.8	40545.2	4587.2	18430
132000	146158	85007.2	39186.8	194584	41558	109358	56887.2	249704	197454	10609.2	2414.4	31702.8	49847.2	71728.8	10394.4	70638.4	65897.6	100697	96000.8	11616	13778.8	67479.2	41543.2	33997.6	123010	87512.8	45686	43116	4612.8	18067.2
133200	144057	82021.2	38001.2	191366	39909.6	107069	55957.2	243801	195729	10658	2476	31293.2	49729.6	70274.4	10000	68851.6	64700	98181.6	95018.8	11244.4	13754.8	66489.6	39727.6	33605.2	119885	85778.4	44411.2	43564.4	4666.4	17288.8
134400	144404	80126.8	37166.8	187602	38388.8	104780	54919.2	238616	194597	10428.8	2488.4	30918	49970.8	68074.4	9486	67150	64066.8	96464	93945.6	10752.8	13798.8	66122	38743.2	32866.4	118045	85258.8	44198.8	43358	4801.6	16852
135600	146018	78720.4	36994.4	184708	37307.6	103831	54376.8	235836	195563	10500.4	2583.2	30794.4	49764.8	66522.8	8288.8	66829.2	62369.2	93353.2	92975.2	10438.4	13729.6	65902.8	38047.2	33428	116557	84676.8	44185.2	41763.2	4940.8	16367.6
136800	145382	77916.8	36231.6	183683	37156	102792	54510.4	234916	197776	10427.2	2573.6	30853.2	50096.4	65475.6	7447.6	65757.6	62202	91700.8	93130	10282.8	13642.4	65412.4	36775.6	33516	115485	84778.8	43948.4	39245.6	4952.4	16004.8
138000	146682	77449.6	35641.6	184922	36329.6	102601	54130.4	235721	200078	10306.4	2634.8	31387.2	51183.6	63927.6	7424.8	65350.4	62277.2	91263.6	94994	10273.2	13514	65958.4	36324.8	33626.8	115932	84809.6	44572.8	35716.4	4986.8	16135.6
139200	150107	77807.2	35670.4	186307	36476.4	102924	53886	238398	204449	10327.2	2737.2	31932.8	51954.4	62424.8	7624	64944	62226.4	91218	96589.2	10115.2	13726.8	67327.6	36322	32512.4	118018	86015.6	45900	33471.6	4931.2	16654.8
140400	153368	78962.8	35711.2	188794	36916.4	104548	54373.6	242726	210769	10214.4	2788.8	32756.4	53295.2	63536.8	8039.6	64346.8	62343.6	90881.6	99394	10186.4	13702.8	69272	36191.6	32595.2	119075	87485.6	47017.2	32684.4	4776.8	17346.8
141600	159254	80968.8	35390.4	192319	37360	106239	56024	249671	218345	10226	2850	34306	55318.8	63660	9146.4	64791.6	63850	92174.8	103668	10414.4	13540	71688.4	35677.6	32481.2	121004	89293.6	48568.8	32250.4	4688	17610.4
142800	166202	84052.8	36103.6	198887	37782	108807	58515.2	259147	227575	10106	2919.2	35734.8	58636.8	63952	10050.4	66033.2	65608	93809.2	108096	10745.2	13623.2	75404.8	36063.6	31627.6	123744	91818	50733.6	32263.2	4641.2	17305.6
144000	175993	88480.8	36776.4	207412	38229.2	112192	60532.4	270494	240037	10060	2918.4	37874	61727.2	64337.6	10359.6	67702.8	68198.4	96284	114378	11255.2	13559.2	80234.8	36663.6	30887.2	128598	95141.2	53327.6	33662.8	4553.6	16866
145200	187072	93544.4	37840.8	219027	38586.4	117154	63250.4	284689	255102	10079.2	2899.2	40133.2	65274.4	64288	10191.2	69829.6	71004	99192.8	122006	11997.2	13533.6	85407.2	37442	32183.6	134112	99493.6	56770	36057.2	4538	16701.6
146400	199613	99566.8	39148.8	232694	38500	123965	66620	301429	273147	10040	2870.4	43212	70076.8	62680	9479.6	72498	74551.6	103866	130957	12738	13434.4	91144.8	38314.4	32569.2	141024	104595	60591.2	38438	4710.4	17172.4
147600	216778	107309	40540.4	249130	38350.4	129448	70381.6	323140	295906	9874.8	2886.4	46468.8	75902.8	62848.8	8634.4	76007.6	79298.8	110923	141864	14068.4	13350.4	98441.2	39898	32874.4	149598	110740	65134.4	40783.6	4859.6	17693.6
148800	236988	117197	43127.6	268565	38688.4	135429	75724.4	348586	318176	9849.2	2831.2	50285.2	81348.8	63152.8	8538.4	79884	84175.2	118620	155143	15235.6	13215.6	107810	42305.6	33315.6	159575	117838	70377.2	42153.6	4954.4	18342.8
150000	259706	127615	46129.2	291899	39697.6	143759	81092.8	377391	344639	9728.4	2807.2	54837.2	88415.6	64036.4	8716.4	85737.2	90012.8	126555	170652	16781.6	13240.4	117721	44490	34557.6	170327	126285	75916.8	42550.4	4994.8	19380.4
151200	281724	139767	49491.6	315680	41044	153298	86252	416459	373216	9722	2831.2	59399.2	96851.6	65438.8	9428	92680.8	96630.8	136608	187640	18110.8	13258.8	129063	46996	36938.4	183262	135197	81899.6	41630.8	4844	20015.6
152400	308186	152106	53646.4	343320	42330.8	165126	92381.2	455826	404164	9703.6	2917.6	64515.6	105259	66412.4	10492.8	100449	104278	148836	206510	20050	13251.6	142015	50567.2	39144	198346	145837	88788.4	40288	4639.6	20934.4
153600	340173	167058	57930	372504	44252.4	177378	100454	501408	437531	9594	2973.6	70530.8	113696	68136	11960	108576	112506	163390	227795	22239.2	13461.2	156250	54690.4	40781.2	214218	156289	96820.8	40176.4	4419.6	21323.2
154800	371289	182702	63237.6	407299	47146.8	190744	108460	550136	473018	9434	2986	77069.2	122818	71027.2	13490.4	118690	120833	178087	249805	24580.8	13407.6	170761	59094	41152	230028	168879	104262	40976.8	4267.6	20772
156000	402632	199924	68820.8	438429	49359.6	204334	117406	598979	511119	9447.6	2938	83182.4	133330	74146	13602	129754	129820	194290	273349	26939.6	13368.8	186145	64032	42749.2	247138	180154	112679	43028.4	4271.2	20911.2
157200	432486	219814	74247.2	473200	51268.8	218312	125967	649100	549471	9362.4	2933.2	89062.4	144012	77286.4	13310.4	142495	138669	213638	297032	30026	13602.8	201585	69070	45650.8	265025	194281	121719	44310.8	4398	21469.2
158400	466688	239130	81456	507762	53400.4	233463	134164	701452	586036	9222.8	2954.8	94786.4	153049	80141.2	12976	154188	147324	230616	322220	32986	13839.6	216222	74994.8	48864.8	282314	207927	130834	46920.8	4481.6	22810.8
159600	499916	258932	88895.6	541776	55677.6	250236	142206	754240	621078	9147.6	2992	101217	161479	82668.8	12675.6	166799	156195	245304	346668	36398.8	13684.8	231571	80658.4	51856.4	298356	220917	139118	50635.6	4556	23965.2
160800	529205	278984	96510.8	577352	58163.6	265967	151709	802896	654635	9035.2	2970	107325	168606	85458.8	12814.8	179037	164095	259754	369361	39342	13743.6	244741	85494.8	55758.4	314162	232361	149884	54338	4480	25589.6
162000	553579	298941	102987	605705	61035.6	280842	160088	845087	684974	8940.8	2881.6	111816	176624	87952	13455.2	192430	172928	273008	387107	42066.4	13561.2	257694	91864.4	59367.6	327308	243670	159496	56829.2	4403.6	27058.8
163200	577797	318082	109610	635148	64048	294904	168041	881111	710017	8657.6	2844.8	115397	182890	90969.6	14722	204430	181239	288813	403377	44939.6	13683.2	265499	98745.2	62388.8	339828	254687	169645	58723.2	4240	28344.8
164400	598810	337266	116015	659916	67298.8	309795	175664	908364	731120	8738.4	2816.8	119304	185944	93585.6	16051.6	215529	189198	299708	416284	47321.2	13617.6	273316	104820	64167.6	347992	265230	177444	60179.6	4074.8	28899.2
165600	609300	354515	122017	682544	70094	322139	184765	927149	750320	8614	2833.2	121297	188227	96072.4	16794.8	225740	195250	308497	426363	49758	13759.2	278881	108529	64116	355542	274660	186784	61220.8	3934.8	28586.8
166800	609544	370839	126722	700774	72235.2	333127	191676	939076	763272	8679.6	2821.2	122676	189663	98872	17443.6	236495	201913	319035	432856	51605.6	13806.4	282092	112019	64047.2	361490	281264	195207	63258.8	3901.6	27924
168000	605471	387256	131130	708399	74165.6	344029	197830	937625	772799	8440	2853.2	123082	189526	100480	16858.8	243805	208299	323555	434917	53445.2	13944.8	283708	116491	65548	366075	286928	202062	65375.6	3876.8	28360.4
169200	606348	401687	134160	715016	75534	353030	201566	930031	774406	8455.6	2858.4	122589	186265	102030	16132.8	248735	212754	328493	432897	54644.4	13826	282542	119740	67679.2	363522	290953	207278	68046	3944.4	29340.4
170400	598540	412775	137818	720433	75581.2	359366	205362	912823	768852	8354.4	2827.6	121536	182427	103184	16450.4	254502	215324	332754	430499	55649.2	13977.6	277840	120488	70072.8	360822	293341	210933	69522.8	3919.2	29646.8
171600	582738	422292	140009	722074	75506.8	362638	207831	891404	763326	8298.8	2867.2	118977	180241	104654	16328.4	257416	217423	334174	420074	56065.2	13998	270734	119560	73196.8	357355	296318	214288	70931.2	3891.2	30621.2
172800	565038	427102	141309	717786	74815.2	362492	207562	866186	750058	8363.2	2854	115243	178546	105254	16166.8	256534	218953	338428	405621	56111.6	14199.6	263724	119287	75259.2	354592	296468	215007	72056.8	3791.2	31615.2
174000	549286	429433	142091	714744	74952.8	360991	206647	818911	734780	8174	2761.2	112364	174570	106242	16412.4	254216	219200	339146	387890	55190.8	14064	255660	119534	75728.8	347335	296762	214018	72863.6	3632	31839.6
175200	536068	430558	143001	710092	75296.8	358312	204655	781457	717180	8241.6	2761.2	109354	169459	106692	16632.4	252848	217880	336998	372855	55135.2	14197.6	245654	118212	73294.4	340207	293345	211776	73704	3578.8	31734.8
176400	517095	425480	141072	702090	75397.6	354282	201363	753846	697720	8150.8	2816	105148	164506	106360	16772.8	249478	215976	331491	359015	54077.2	14332.4	235235	115816	70627.6	332106	289016	208937	73974	3514.4	30501.6
177600	496828	418179	139476	691883	75878.4	348190	196922	728645	677774	8113.6	2686.4	99565.6	160620	106151	16652	245648	213660	325896	340606	53244	14303.6	223870	112750	67781.6	324867	281604	203952	73331.6	3478.8	29375.2
178800	478676	410290	136567	677299	76093.6	340107	192819	699370	654556	8127.2	2754.8	95556.8	154921	105557	16051.6	239589	211438	319886	321129	51191.6	14391.6	215461	110941	65971.2	316615	272548	195417	73071.6	3481.6	29694.4
180000	464210	400032	132823	664296	75471.6	330588	188211	673178	632196	8242.4	2778.4	92607.2	149633	104526	15794.8	233338	206986	314313	305196	49684	14393.6	206599	107664	64621.2	307213	263948	185638	72853.2	3474	29585.6
181200	446674	389763	128999	650754	73055.2	322153	184407	647312	608066	8105.6	2778.4	88454	145064	103485	15964	227916	201990	305622	290100	48348.4	14526.8	195580	103188	63575.2	297203	255301	179441	72819.6	3492.4	29963.6
182400	428330	377108	124993	641807	69950.4	310962	178686	623028	583058	8230	2793.6	84217.6	141465	102560	15938	220781	196648	299777	276444	47029.2	14576.8	186350	99781.2	63152.8	288803	246268	170962	72603.6	3502	30344.8
183600	415058	362360	120302	622923	66920.8	301736	172388	595187	559689	8234.8	2832	79624.4	136853	100729	15391.6	212648	192022	294157	263611	44925.6	14702.4	177979	98215.2	62623.2	278900	236834	159194	72318.4	3371.6	30674.8
184800	403957	350281	116939	609675	65933.2	292124	167660	569363	540633	8126	2764.4	75935.6	132076	99592.8	15128.8	203717	186063	286931	249916	43218	14728	170036	95742	60924.4	268372	228390	150098	72639.6	3260	30036.4
186000	388912	335801	112366	593886	65128.4	281880	163682	543813	521758	8213.6	2803.6	73817.6	129495	97914.4	15000.8	196277	180178	277920	237238	41753.6	14748.4	160774	92287.2	59523.6	260265	218687	141961	72712.8	3193.6	28620.8
187200	375346	322703	108461	575445	64072.8	269501	156378	519113	502008	8306	2846.4	71311.6	125736	97213.6	14872.4	188699	175415	271081	226328	39815.2	14780	153668	89591.6	57506.8	252358	210944	133238	71884.8	3207.2	27354.8
188400	366447	310673	103894	557874	63140.8	261097	150325	496186	482746	8406	2876.4	68632.4	121482	95426.8	14756	180487	170099	263014	215563	38508	14753.6	147295	87052	55431.2	244086	214489	124888	71149.2	3324.8	26936.8
189600	354644	298883	99764	537094	62275.2	252692	144652	477495	466818	8484.4	2793.6	66056.8	118233	93855.2	14322	173572	163696	253198	205943	37204	14914	139871	83625.2	54326.8	236423	208307	117899	70406	3385.2	26560.4
190800	341338	288767	96443.6	516784	60302.8	243769	139067	459638	451807	8610	2806.4	63236	115271	92660.4	14428.8	165569	158810	247353	199253	35211.6	15060.4	133726	81355.6	52961.2	228968	199975	111342	68517.2	3456	26797.6
192000	330624	277444	93822	501355	58865.2	236605	134851	440951	436148	8725.2	2852.8	60632.4	111152	90590	13950.8	158515	152838	240449	191455	34132.8	15108	129825	79686	52232	222078	192192	106892	67310.8	3485.2	26518
193200	323806	266276	89917.6	483459	57628.8	229675	129890	425946	424008	8792.4	2888.8	58177.2	108532	88724.4	13935.2	151364	148133	233419	182409	33148.4	15231.2	124594	77208.4	51600	216138	187765	101520	66609.6	3418	26786.4
194400	313397	253575	86944.4	465842	56440.4	222670	124136	410544	413006	8915.2	2908.8	56084	106187	87031.6	13756.8	145366	142932	229342	175589	31895.6	15159.2	119988	74782.8	50968.8	209699	184623	95237.2	64740	3380.4	26745.6
195600	303136	243118	84300.8	445702	57658.8	215149	119830	397047	401654	8974.4	3013.6	53754.8	102526	85182.8	13390.4	139790	137877	224706	169730	30484.8	15334.8	115462	73133.2	49727.6	204702	178330	91122	63326.8	3315.2	26514.8
196800	293928	232919	81554.8	430407	58856.8	208302	117167	383228	391183	9091.6	2998.4	52519.2	99528	83608	13405.6	134364	133257	219466	163984	29722.8	15701.2	111992	71563.2	48520	199197	171287	88663.2	62874	3396.8	25437.6
198000	285600	221853	78638.4	414426	58491.2	202827	113315	370735	380677	9126.8	3119.6	50847.6	97124.4	82007.6	13306	130815	128469	214323	159394	28530.8	15701.6	106874	69082	46883.2	193800	165633	85526	62448.4	3380.4	24825.2
199200	278838	212204	76088.8	400050	57014.8	197097	108978	359199	369508	9184.8	3119.2	49066.8	95200	80621.2	13450.4	126975	123896	209157	154962	27167.2	16056.4	103820	68039.6	44722.4	188439	161452	81634.4	61394.8	3521.2	24428.8
200400	271613	202902	74129.6	387045	55428.4	192517	104866	347084	360664	9372.4	3178	46830.8	91839.2	79307.6	12859.6	122515	119459	202446	150517	26526	16078.4	100847	66372.4	42496.4	182220	157716	78641.2	61216	3554.8	23858.8
201600	262209	194543	71506.4	373869	52653.6	188153	101081	336243	351680	9452.8	3223.6	45636.4	89861.6	77972.4	12727.6	117980	115200	197174	145704	25907.6	16314.4	97560.4	64226.4	40886.8	176266	152174	76783.6	61427.6	3650	23699.2
202800	253755	185331	69250.4	362605	50104.8	183528	97238	325169	343536	9489.2	3293.2	43976.8	88164	76896	12378.8	114797	111974	191670	141788	25066.8	16344	95706	61505.2	39897.6	171723	146321	73732.4	60906	3632	22970.8
204000	247501	177235	67203.6	353949	47651.2	178630	93889.2	316091	335305	9641.2	3241.2	42367.2	85728	75524.4	12033.6	110911	108466	187333	138784	23769.2	16363.6	94187.6	60424.8	39127.6	166238	141184	71762.4	60706.8	3650.8	22495.2
205200	242958	170860	64947.6	340833	45652.8	175343	91983.2	307572	330203	9693.2	3384	41340.8	83220.4	74219.2	11460.4	112945	104827	182849	135296	23023.6	16512.4	92144.8	58738.8	38250.4	161546	137032	70614	60758	3608	21923.6
206400	237341	163285	63031.2	331552	44046.4	172406	89526.4	299552	326452	9682	3453.6	40583.2	82435.2	73621.2	11274.4	109996	102138	178921	132616	22321.2	16791.2	89978	56637.2	37930.8	156400	132199	69242.8	59536.4	3548.8	21432.4
207600	232039	155693	61135.2	323940	43137.2	169306	86986.4	292371	321956	9679.6	3468	39105.2	81332.4	72116.8	11521.6	107495	99534.8	175160	130493	21884.4	16986	88218.8	54666	36972	152620	128044	66921.2	58620	3570	20867.2
208800	229627	149084	59374	318276	42457.6	166970	84876.8	286072	316244	9773.6	3443.2	37900.8	79875.2	70475.6	11802.8	105214	98348.8	171956	129305	21316	16944.4	87771.6	53851.2	35791.6	149074	124944	66342.4	57146	3662.8	20536.8
210000	227520	143620	57762.8	312006	41863.2	165248	83485.2	282256	314059	9974.8	3535.6	37499.2	78687.6	69174	11875.6	103432	96310	168131	127992	20604.4	17063.2	87264	52356	34994.4	146334	123411	65101.6	55776	3754	20866.8
211200	225819	138809	56459.6	307382	41733.6	164096	82542.4	278798	312983	10145.2	3645.6	38364.8	78720.8	68520.8	11634	101866	94308.4	165333	128726	20286.8	16963.2	86645.2	50590.8	34140	142444	121348	64554.8	53853.6	3847.2	21208.4
212400	224994	134714	55922.4	303264	40990.4	164121	82091.2	275623	312480	10146.4	3714.4	38197.6	79016.8	67198.4	11151.2	101376	93708.8	164202	130872	19781.6	17252	86691.2	49692.4	32861.2	140202	120491	64533.6	52041.2	3917.2	21290
213600	226422	131663	55015.2	301771	40756.4	165602	82534.4	275837	314658	10123.6	3680.8	38390.4	78559.6	65991.2	10795.6	100172	92673.2	162324	131943	19579.2	17409.2	87794	48958.8	31761.2	138658	120279	64746.4	51034.8	3981.6	20877.6
214800	228525	128768	54402.8	301329	40407.2	167898	83037.2	277738	319693	10199.2	3723.2	39011.2	79359.6	65105.6	10654	100106	92258.4	161335	134266	18986.4	17352.4	88685.2	48236.8	31478.4	137056	120313	65442	50811.6	3906	20470.8
216000	232205	126508	54100.4	302436	40237.6	170938	84372.8	279488	324926	10020.4	3858	39999.6	80094	63739.6	10393.2	100342	93010.8	161625	138287	18880	17512.4	90714.8	47652	31264.4	135779	121344	66236	49892	3860.4	20445.2
217200	237928	125508	54511.2	305036	40216.4	175788	86357.2	283985	333568	10142	3769.2	41359.2	81531.2	63330.4	10262.4	100690	94017.6	163778	143352	18504	17285.6	93906	47312.4	31026	136464	122899	68113.2	49953.6	3844	20130.8
218400	247691	126072	54994.8	310674	40119.6	181860	89215.2	291539	344692	10227.6	3797.2	43730.4	82926	62433.6	10688.8	101267	96145.2	165706	150194	18571.6	17589.6	97693.6	47496	30751.6	137370	125924	70258.4	49720.4	3849.2	20162.4
219600	256298	127204	56147.2	319639	40236	189768	92265.2	302328	358726	10332.8	3833.6	46160.8	85552.4	61548.8	10898.4	103081	99307.2	168380	157696	18787.6	17682	102148	47704	30618	138845	131026	72171.2	50550.4	3863.6	20146.4
220800	268611	129061	56748.4	331504	40287.2	198770	96639.2	317201	376451	10485.2	3906	48703.2	88868.4	61318.8	11257.2	106482	103410	174404	168090	18811.2	17560.4	108086	47721.2	30046.4	141828	134950	75322.8	50337.6	3985.6	19554.8
222000	284482	131925	57896.4	346202	40469.2	209162	101828	334800	395671	10407.2	3981.6	51439.6	92073.2	60886.8	11092.8	109327	106384	181422	180135	19066.8	17716.4	114812	49381.2	28669.2	145706	141964	78836	50534.8	3987.6	19221.6
223200	303091	137413	61248	366536	41082.4	220936	107655	355655	419611	10437.6	3991.6	55618.4	95389.6	60907.2	10857.2	113081	111415	188934	195161	19555.2	17622	123067	50618.8	28299.2	150598	148275	83038.4	51023.6	4066.8	18568.8
224400	322024	145409	62936.4	388419	41233.6	236018	115450	380458	445681	10331.2	4062.8	60322.8	100188	60966.4	10984.8	118119	118796	199040	211257	20452.8	17679.6	131672	52319.6	28367.2	157832	157092	87976.8	51810	3928.8	18506
225600	344244	155569	65185.2	411786	41640.4	252831	123688	408458	474984	10270.4	4114.4	66652	105250	61250.8	11255.6	124804	125692	212561	229110	21348	17778.4	141668	54361.2	29049.6	166480	166966	92810.4	52123.2	3896.8	18417.6
226800	371424	167347	68075.2	439479	42444.4	269241	132447	441766	508195	10124.4	4113.2	72527.2	110517	61747.2	11943.2	132143	132775	225659	248290	22205.2	17921.6	154185	57335.2	29711.6	173861	177785	98850	52681.2	3838	18668
228000	400518	182074	71637.2	469522	43478.4	287039	142993	475716	542478	9952	4085.2	76623.6	115037	62799.6	12646.8	140286	139998	238735	270018	23560.4	17994	166332	61021.6	31916.8	183400	189934	105329	52382.8	3824.8	19063.6
229200	428251	197377	75832.4	501121	44601.2	308870	154746	515375	576794	10153.2	4192.8	80816	121321	63599.6	12962	149932	148908	256192	290856	25172	18082.4	178982	64360.8	34353.6	194464	202606	111569	52032.4	3784.8	19632
230400	457301	215539	80020.4	537524	46256.8	327519	166605	557170	614120	10198.4	4126.8	85736.8	128471	64219.6	13178.8	160523	159423	275242	313906	26799.6	18054.4	191798	68223.2	36655.6	204742	216308	118855	51212.8	3846.8	20394.4
231600	489541	236003	84338.8	573514	47517.6	343284	178961	600819	648047	10126.8	4053.2	92695.2	135780	65689.6	13217.2	172391	171028	293357	339337	28086.4	18409.6	205739	73802.8	38331.6	217084	230887	127281	50984.4	3886.8	21503.6
232800	510962	260594	89540.8	613437	49478	359716	191988	647288	683941	10081.6	4148.4	102274	141976	66882.8	13190.4	184067	181720	309285	364213	30022	18541.2	220024	79416.4	40271.2	230330	246232	135685	51329.6	3860.4	22430
234000	532558	284260	95345.6	653486	51882	378975	204450	691182	718197	10045.2	4158.8	111673	149474	68614	13516	197416	192076	325508	387038	31806.4	18567.2	231467	84071.6	40750	242322	261168	145060	52259.6	3819.6	22926.8
235200	554438	308365	101342	690604	54018.8	395769	217458	736234	749579	9807.2	4212	115542	157132	70282	14347.6	212006	203408	339762	409609	34097.2	18802.8	242747	90054	41619.2	253825	275214	154668	52881.6	3706.8	23215.2
236400	576600	333882	107598	729053	56374	407410	229193	775600	775923	9870.4	4133.6	117047	163945	72438	15406.8	224656	212420	356478	431574	35601.6	18852.4	256108	96580.4	43486.8	264736	291265	164748	53237.6	3663.2	23743.6
237600	598869	362757	114651	767778	59451.2	420259	240339	807736	797644	9767.2	4173.2	121028	168883	74388	16276	237612	221492	367732	451604	37792.8	19056.8	266738	103124	45891.6	274370	306769	174423	54978.4	3645.2	24255.6
238800	613838	388723	119972	801912	62348.4	428110	249198	837883	816981	9789.6	4280.4	126815	175555	76612.8	16528.4	251075	228065	376479	468018	40030.8	19300.8	273110	108807	48175.2	283479	323785	185976	56707.2	3678.4	25003.6
240000	621465	414386	126330	832395	65579.2	436052	256151	863512	837231	9762.8	4156.4	131513	181140	79036	16516.8	263968	234842	387024	480966	41986.8	19245.6	279575	113319	50561.2	291065	340529	197426	58490.8	3641.2	25369.6
241200	629337	438477	132036	855612	67859.6	442312	262189	880288	849900	9773.6	4147.2	134898	186476	80906.4	15792.8	276022	241676	394930	491232	43452.8	19458	284942	119176	52901.6	296208	355544	209481	60146.4	3642.4	26490.4
242400	638723	461214	138632	883978	70966.8	444925	266365	892060	855310	9749.6	4048.4	135394	189528	82145.6	15972.8	287230	246320	398149	497560	44386.4	19596.4	288991	124248	54452.4	301100	371107	217533	62228	3632.4	27680
243600	643607	483923	142146	902173	74299.2	448266	270059	895768	859350	9930	4143.6	134167	191948	83808.4	16476.4	295141	249240	402218	501502	46154	19447.6	293776	127394	55627.2	304862	387052	225579	63908.8	3443.6	28226.4
244800	639387	500249	148166	909021	77176.8	448518	272209	891563	861324	9738.8	4084.8	132364	193358	85264.8	17036.4	304834	250371	407980	500868	47364	19537.2	291882	129648	58578.8	306890	399992	234192	65598.4	3420	28654
246000	633516	511824	151341	913721	79537.2	446433	271173	883941	858749	9671.6	3994.4	129043	195243	86722.8	17272.4	313092	252064	409950	495648	48237.6	19547.6	289664	131140	61120.4	306566	409588	242188	67446.8	3380.8	28893.2
247200	621732	520658	154295	920614	81642	441623	269466	868176	848783	9798.4	4038	127916	194189	88166.4	17857.2	319181	252330	410458	487417	48175.6	19707.2	287224	133110	61420.4	305722	418504	248048	68379.6	3377.6	29028
248400	610214	530429	155211	922711	83834	439210	266846	847540	837038	9811.6	4064.4	128859	190423	89156.8	17716.4	325074	249843	412044	476698	48563.2	20006	284278	132924	60614.4	304418	426003	251904	69883.2	3396	28902
249600	593509	531865	157978	919974	85819.2	433835	263068	823587	823153	9852.4	4036.8	125874	187863	90445.6	17647.6	327960	247115	410304	465898	48552.4	19790.4	277463	131587	60842.4	303005	428788	252126	71152.4	3388	28915.2
250800	577644	530264	157258	912659	86622	425411	258171	797150	806509	9868	4068	118917	186484	90960.4	17109.6	330324	243467	409478	451118	48704	19873.6	271149	129098	60771.6	299694	426758	252858	72108.4	3456.4	29202
252000	564012	525582	157946	901106	88276	416140	252160	769468	788483	10008	3952.4	113312	185092	91696.8	17155.2	331772	239821	409882	436175	47766	19976	264763	127189	61218.4	297579	422633	252097	72583.2	3346.8	29625.2
253200	550789	522924	155059	891488	89468	406798	245375	742332	767570	10108.4	3915.6	108242	179454	92340.8	16772	330229	236279	407582	420094	46748.4	20051.6	258258	125358	61107.6	294144	415736	247606	73374.8	3294	30247.2
254400	532808	514855	154468	881468	89986.8	397872	237861	719460	744971	10296	3893.2	105457	174115	93112.8	17135.6	326636	231726	403340	403859	46160.4	20220.8	249154	122730	61777.6	289298	406648	240697	75152.4	3248	30712.4
255600	510697	504629	151154	869078	90181.2	389468	236386	690630	723893	10229.2	3896.8	102020	171228	93456.4	16779.2	323748	227191	399864	385716	44763.6	20338.8	236906	119681	62822.4	285069	395263	232163	75533.2	3215.2	31222.8
256800	492703	490970	149684	852388	89634.8	379424	230314	660617	700842	10148.8	3912.8	97642.4	167608	93762.4	16956.8	319348	222842	398010	368210	44026.4	20622	226901	117754	63089.6	279663	382386	225779	75578.4	3208.8	31661.2
258000	479623	477590	144602	836060	89702.8	367148	221286	633465	679166	10181.2	3936.4	94142.8	161217	93751.6	16779.6	314721	219147	398472	351763	42445.6	20566	218673	116983	62401.2	276042	369473	218230	75872.8	3245.6	31726.8
259200	466318	464105	142033	818511	88895.2	356618	213061	610324	659377	10233.6	3898	90628.4	156372	93540.4	17078	308797	213736	394710	336137	41147.6	20745.2	209757	115174	62146.4	270777	355708	207224	76228.4	3191.6	31257.2
260400	451344	448776	138156	794714	87992.4	345851	205933	588822	640496	10391.2	3894	84668	153229	94035.6	16533.6	302958	209222	390292	321892	39950	21082.8	199817	111380	61218.8	265699	342735	193200	77189.6	3255.6	30698
261600	436830	429788	134986	767510	86868.4	335305	198855	565791	622602	10406.8	3936.8	80076.4	149913	93505.2	16469.2	295829	206028	385605	307610	38680.8	21225.6	191658	106719	59804.8	259945	327099	180880	76698.8	3293.6	30039.2
262800	424140	414729	130435	740397	85990.8	323386	192700	545926	606634	10587.2	3862.8	78034.8	145590	92808.4	15856.4	289626	200738	381344	294276	37070.4	21407.6	184044	103375	57992.8	255828	314079	170769	76918	3251.6	29846.8
264000	412689	399678	127015	714088	84740	313887	185961	526898	592752	10830.4	3867.6	77628	142474	92344.4	15744	282638	196217	379730	280863	36060.8	21675.2	174275	99973.6	56244	251080	301620	162861	77039.6	3182.4	29361.2
265200	400041	384265	121943	684122	82969.6	303762	179718	513098	582080	11043.6	3866	75046.8	139677	92052.8	15054.4	274920	191693	374283	268729	34715.6	21704	166126	96729.2	54924.4	245227	289356	154268	76849.2	3248.8	29436.4
266400	388961	368390	118569	658421	81853.6	293035	173256	496746	565811	11151.2	3949.2	70636	137138	91995.6	15153.2	268096	188538	366684	258914	32734.4	22110.8	160608	94890.8	53448.8	241984	276614	144898	76180.8	3322.8	29089.6
267600	380786	355069	114037	635417	80638.4	282936	167521	480824	550495	11248	3930	66773.6	133500	90206	14751.2	255779	184197	358114	250045	31837.6	22324.4	156059	93184.4	51965.2	237006	266192	135491	76194.8	3347.6	29127.2
268800	371915	340965	111314	614339	79480	274894	162866	468924	539539	11398	3886.4	64606.4	128529	89710.4	15026.4	247598	179656	354848	242595	30662	22369.2	149946	90912	51189.6	231763	254643	127675	75997.2	3298.8	29185.6
270000	361064	327732	107399	589892	77660.8	264862	157777	458445	528772	11486.8	3905.6	61924	126562	88991.6	15043.2	244396	175347	345573	234355	29889.6	22868	144938	89432	50538.8	227114	245319	119718	74932.4	3338.4	28864
271200	353614	315669	103984	567795	76540.4	256686	152622	445114	517007	11691.6	3884.4	59353.6	123878	88368.8	15060.4	234552	171812	337043	227701	28234.8	23354.8	141603	88908.4	50054.4	222516	236769	113309	74096	3365.6	28115.2
272400	347970	303213	101121	547702	75091.6	249151	147844	433879	508883	11933.2	3910	57832.8	120709	87642.8	14877.6	226587	166126	329292	220080	27350	23460.4	137662	87336	49536.8	217867	228467	108945	73845.6	3362.4	27514.8
273600	341084	290485	97151.6	527891	74073.6	241605	142856	426048	501462	11983.6	3826.4	57046.8	119141	87133.2	14757.2	217874	161777	321482	214412	26628	23902.4	133510	84929.2	48334.8	212620	221544	103153	72966	3451.2	26874.4
274800	335307	280092	94568.8	507701	72475.6	235919	138599	414988	492436	12105.2	3863.6	55054	116674	86121.6	14635.2	210264	157387	312984	208974	25438.8	24152.4	130940	82896.4	46883.6	207742	215086	98360.8	71695.2	3433.2	26678
276000	330710	271376	92379.2	491988	71725.6	229412	134718	406579	487158	12330	3991.6	52710.8	114918	84778.8	14010.8	202593	153726	302668	203338	24701.2	24403.6	128497	80362.8	44928	202486	209662	94648.8	71298.4	3440.4	26386
277200	323723	262102	90104	478735	70702.4	224841	131796	399705	483466	12400	3983.6	51348.8	113617	84004.4	13273.2	196840	149638	294012	197954	24135.2	24802.4	125184	77548	43718.8	198060	204712	90533.2	70380.8	3518.8	26503.6
278400	318146	253236	86930.4	461287	69007.6	219918	127884	391166	479576	12384.8	3987.6	49298.8	112082	82875.6	12906.8	192460	146615	289115	195326	23113.2	24768.8	123533	75186.8	42349.6	193084	199183	86516.4	68996	3570.4	26243.6
279600	315026	246330	84856.4	447878	67764.4	216838	125086	382939	477106	12468.4	4036.8	47690.4	109654	81838	12487.2	187445	142788	283430	191393	22876.8	24781.6	122437	73201.6	41347.2	189846	195821	84610.4	68169.2	3568.8	25726.8
280800	310504	240212	83088.8	435606	66572	214686	122762	377292	475259	12601.6	4087.2	47414.8	107721	80887.6	12260.4	182846	139735	277660	188989	22115.6	25254	120496	70975.6	40842.4	185505	193128	82841.2	68022	3589.2	25493.6
282000	308064	233314	80514.4	425764	65389.2	212677	120857	370382	471650	12591.6	4062	46906.4	106973	80047.2	12415.6	179709	137903	271772	187092	21498.4	25466.4	119364	69166.4	39805.2	182102	190894	80809.2	66435.2	3657.2	25070.8
283200	306711	227774	79419.6	420134	64341.6	212397	119875	362984	471791	12778	4014	45839.2	105499	78638.8	12545.6	175810	134516	262142	185656	21018	25541.6	119403	68173.2	38919.2	178143	189646	79243.2	65819.6	3747.2	24148.8
284400	305534	221824	77367.6	415094	63644	213461	119357	359461	475013	12993.2	4129.2	45257.2	104406	77674.4	12650.8	174184	132664	257000	184116	20551.6	25711.2	118338	66878.8	38312	174666	189030	77114.4	65177.2	3774.4	24017.2
285600	304486	216417	76332.8	411731	62533.2	214901	118286	353742	475610	13182.4	4115.2	45140	104972	77037.6	12696	172034	131320	254941	185059	19590	25571.6	120072	65342	37483.2	170572	189482	75944.4	63662.8	3820	23340
286800	305189	213214	75454.8	411917	62081.2	219446	118768	348534	478062	13210.8	4168.8	45380.8	104626	75440.4	13021.2	169906	129877	254035	185607	19458	25625.6	121540	64283.2	36596.4	168216	190901	76127.6	63491.2	3776	22734.8
288000	306985	210056	74538.4	412396	61193.2	225484	119762	345005	485265	13086	4161.6	46218.8	105588	75051.2	12821.2	168898	129230	254881	187358	19249.2	25902.8	123059	62726	36060	166334	192680	76269.6	63072.4	3940	22624.4
289200	311845	207315	73758	411686	59958.8	233117	121208	346338	491626	13152	4238.4	47069.2	106207	73987.6	12390.8	167991	130294	258146	191586	18691.2	25964.4	125962	61356.4	35634	164112	195998	76019.6	62152.4	3869.6	22741.2
290400	318749	206962	74275.2	414728	59530.8	243459	123636	346550	502642	13198.4	4275.2	47969.6	106638	73683.2	11476.4	167626	130040	261147	196985	18578.4	26094.4	130337	60926.8	35536.8	163385	200214	76393.2	61055.6	3942	22672.4
291600	326210	206382	74698.4	419713	58848.8	256307	127798	349457	516096	13351.2	4240	49953.6	108729	73133.6	11211.6	168752	131066	263666	203762	18368	25981.2	134469	60070	35310.4	162720	205140	77341.6	60543.2	3907.6	22252
292800	334832	207204	75438.8	427983	58181.2	270970	132306	354670	529652	13278	4252.8	51708.4	110666	72846	11125.2	169960	133142	269001	212469	18119.6	25791.2	140725	60044	35464.8	161584	210966	78654	59635.2	4027.6	21972
294000	346664	211996	77356.8	437980	58053.2	287430	138250	360512	544592	13322.4	4380.8	53946	113163	72367.6	11276	171490	135113	273938	223124	18083.6	25667.2	148614	59876	35388.8	161340	219336	80570	59187.6	4073.6	21763.2
295200	359506	216214	79363.2	451231	58296.4	305628	144873	369686	565900	13386	4347.6	56622	116111	72562.8	11321.6	174836	136208	283334	234078	18229.6	25778.8	156634	59382.4	35043.6	162599	227135	83366.8	58752.8	4054	21326.4
296400	375254	223284	81351.2	466970	57441.6	328545	152612	382819	587888	13322.4	4361.6	59903.2	120541	72097.2	11928.4	179159	139986	296989	247746	18049.2	25798.8	165822	59380.4	34406.8	164353	236730	86566.8	58174.4	4060.8	21181.6
297600	394769	231623	84069.2	484629	57169.6	353317	161876	397072	611138	13317.2	4383.2	62836.4	123955	71983.2	12135.6	183026	143642	305233	264392	18294.8	25667.6	178023	60219.2	33320.8	167550	247268	91125.2	57475.6	4080.4	20737.2
298800	413182	241982	87368	503802	57203.6	380338	173221	415205	638177	13156.4	4426	66678.8	128308	71812	12704.8	189591	148021	311633	281964	18566.4	25924.4	188782	60930.8	32410.4	172361	260932	95536.4	57827.6	4157.2	20600.4
300000	434639	253470	91216.8	528311	57098	407735	186508	435824	663056	13173.2	4380.8	71520.4	134070	72282.4	13192.8	196565	153557	323845	302640	18550.4	26098.4	202274	62040.4	31686.4	176144	273029	100057	57266	4136	20652.8
301200	460048	269921	95729.2	553604	57324.8	434788	199618	456103	689898	12990.4	4483.2	75433.2	138946	72612	13392.4	202738	159087	335314	323402	18904.8	25970.4	216250	64262.4	31461.6	182050	286181	106311	56988.8	4133.2	20383.2
302400	481118	286784	100518	578085	58303.2	463280	215785	481395	720829	13059.2	4406.8	80324.8	144591	73538.8	12927.6	210918	165105	347019	345439	19354.4	25887.6	230484	66874.4	32242.4	187814	300325	113422	57363.2	4127.6	20491.2
303600	505883	305094	104797	605600	58877.2	488638	230623	509716	750638	12841.2	4385.2	86431.2	152202	74852.4	13095.2	221654	172972	360894	370788	19567.2	26201.2	245190	69939.2	33647.6	193905	315594	120330	56638	4122	20753.2
304800	534171	325523	109949	636546	59734.8	513843	245675	536633	778892	12923.2	4428.4	90910.4	157507	75573.2	13117.6	231925	180200	375708	399360	20229.6	26380.8	262058	74821.2	35352.8	201483	331988	128048	56751.2	4208	21148
306000	559896	344556	114848	667550	60935.6	535282	262677	562695	809002	12773.2	4383.2	95780.4	164055	76346	13538	243459	187775	389449	427386	20909.2	26113.6	275117	78829.6	37241.2	209768	347934	136774	57469.2	4048.8	21249.2
307200	580124	364425	119762	698131	62071.6	555104	277186	593168	840515	12807.6	4279.2	101743	172744	76551.6	13930	256671	196326	405308	456010	21644.8	25814	290011	82724.8	38866.8	217745	364462	145493	57144.4	4119.2	22022.8
308400	606500	385734	124523	728664	62605.6	569294	291750	617272	867069	12746.8	4303.6	107706	180890	76787.2	15188	267613	204568	420781	485882	22199.6	26202.8	306054	86867.2	40482	226336	379518	155063	57325.6	4160	22519.6
309600	627826	409150	129442	760629	64056.4	583052	308358	638155	894167	12702.8	4348.8	112538	186557	77416.8	15680.4	280457	209989	431766	510507	22973.2	26276	318985	91116.4	41303.6	235549	393588	166390	57812.4	4090	22761.6
310800	645539	427658	135029	791169	65432.4	593371	321857	666527	918154	12421.6	4348.8	117758	194328	79755.2	16523.6	294497	218720	444340	532249	23884	26405.2	328689	94334.8	41799.6	244362	406652	177796	58268	4038.8	23259.2
312000	665324	448834	140495	822462	67098.8	599581	332690	689524	934488	12393.6	4222.4	120568	200922	81750.8	16480.4	310256	226273	459246	554483	24221.6	26084.4	339407	101651	41798.4	251446	416861	187803	58315.2	4098.8	23394.4
313200	682516	470390	145868	852600	68408	603956	343764	709440	949533	12304	4223.6	123988	205153	84106	16382	322934	232017	468552	567179	25196.4	26298.8	346544	106592	41922	259334	427951	199136	59033.6	3964.8	23952.8
314400	689668	485434	149716	875680	70474.4	603423	351390	731313	964596	12447.6	4243.6	129659	210304	86710.8	16154.8	339806	238649	483814	578119	25930.4	26298.4	351125	110926	43153.6	264224	435154	209737	59493.2	4086.8	24583.2
315600	698861	501048	154458	897336	71890.4	598484	357010	744442	970421	12287.6	4180.4	133417	214579	88100.8	16699.2	352936	245062	493522	590006	26309.2	26194.8	356393	116905	45388	268977	442553	219304	60124	4062.4	24926.4
316800	697518	516908	158271	921194	74427.6	595239	361457	751255	971446	12184.8	4175.6	134205	217712	88607.6	16922.4	365995	247245	499256	595385	27322.8	26191.6	358215	124052	47940.4	275964	447220	231061	61184.4	3954.4	25428.4
318000	699209	527558	162751	937528	75746.8	589114	363502	763125	974564	12141.2	4120	134368	222134	88523.2	17677.6	380499	249848	499552	592652	27718.8	26330.8	357392	130746	50291.2	279124	449200	240390	61371.6	3876.8	25611.6
319200	697659	538042	165586	951040	77769.6	576412	361546	765373	967979	12028.8	4015.6	134070	225329	88814	18004	391041	254004	505216	568437	27752.8	26078.8	355735	136903	52727.2	281200	450059	248930	61767.2	3883.6	26286.8
320400	695445	549434	168531	961877	78979.2	569160	360816	764154	956890	11927.2	3928.4	134722	226878	90148.4	18635.6	402166	254155	505656	556785	28718.8	26238.4	351186	140767	55393.6	283066	449157	256887	62513.2	3800.4	26654
321600	689242	554080	169384	968190	80836	562960	356475	760473	949896	11805.2	3917.2	133080	229072	91913.2	18138.8	412071	254322	505000	543988	28840.4	26140	344365	144024	56696	286718	444682	262845	63846.4	3729.6	27313.6
322800	680098	557378	170067	970575	82811.2	549953	349891	751776	936181	11854.8	3929.6	130890	231221	93826.8	18718.4	419324	253975	507528	532114	28805.6	26099.2	335776	147205	56691.2	287260	439100	267387	64434.8	3820.8	27945.2
324000	672483	562012	168871	973019	84686.4	537807	343467	737958	921174	11858.4	3790.4	127475	230586	95223.2	18439.6	424685	251386	503815	518404	29213.2	26096	327230	146690	56720	285433	433867	269070	65331.6	3802.8	28500.8
325200	659245	561463	169846	971106	86716	526992	336910	723298	904832	11848.4	3796.8	125751	228696	96801.6	18795.2	429874	247922	501158	503968	29477.2	25855.2	317605	144580	54665.2	282832	427012	269529	66116	3710.8	29062.8
326400	645860	559661	169448	961583	88166.8	515204	327591	706999	889970	12044.8	3732.8	122367	227506	98363.2	18296.4	434514	244204	495914	487406	29375.2	26034	307906	143766	53380.4	282416	418664	267820	66526	3627.2	29527.6
327600	633934	555796	169654	950314	89284	499187	317023	688418	870745	12076.8	3692.8	118643	225158	97829.6	18555.2	436868	241695	492676	470571	29088.8	25700.4	298953	144061	53689.2	280513	410712	266973	66875.2	3703.6	29878.4
328800	623982	553819	167702	938552	91225.2	488872	308335	669948	852951	11943.6	3621.6	115309	220972	96895.6	17773.2	434381	236512	490180	453993	29078.8	25758	288184	144183	54642	278585	402394	263589	68040.4	3567.6	29804.8
330000	612031	547598	166386	924524	92007.2	475778	299028	654359	841279	11778.8	3624	113790	217709	96678.8	18003.6	432098	232009	488493	437110	28831.2	25628.4	276463	142633	56059.6	276402	392700	259114	68702	3571.2	29966
331200	599762	540817	166190	906221	92232	462542	288337	634385	827845	11864.8	3628	110208	214171	96123.2	17695.6	431327	228426	485129	421592	28220	25761.6	265985	142178	57152.8	274674	382801	253443	68576.4	3586	30049.2
332400	586724	536287	166161	890584	93113.6	453331	278160	613346	810646	11780.4	3567.2	105595	209682	97034.8	18097.6	428119	223412	478736	407063	27988	25657.6	257053	141745	58974.8	271539	373604	247987	68716.4	3538	29894.4
333600	575794	527469	163865	869812	93337.2	442831	268132	593864	795464	12034	3562.4	100982	205729	97524.8	17952.4	423308	217456	472474	390722	27639.2	25816	243329	140340	60147.2	269131	362932	235745	70166	3554.8	30166.4
334800	563542	515897	160850	845172	93338.4	432124	258233	575948	778980	12224.4	3490.8	97890.8	202366	97508	17847.6	418987	214241	468850	377432	26734.4	25629.2	233889	137285	60457.6	265145	351956	227144	70029.2	3541.2	30557.6
336000	553520	503557	157320	820286	93479.6	421397	249218	556148	759974	12157.6	3530.8	94014.4	197325	98149.2	17902.4	415566	211378	464722	362780	26281.6	25849.2	225663	134494	60203.6	261230	342524	219950	69837.2	3532	30734
337200	542781	491535	155784	799730	93682.4	412336	241078	539967	745116	12465.6	3458	90612	192886	98645.2	17719.2	408567	205642	462064	350284	26132.4	26067.6	216246	130862	59205.2	258541	333188	212050	70541.6	3492.4	30882.8
338400	530635	477958	152311	773406	92390	400844	232630	526364	730721	12465.2	3407.6	88764.8	188866	97281.2	17638.8	399855	201939	462591	337104	25590.4	26240	207344	127365	57932	256726	323309	203196	70744.4	3454	31000.8
339600	519818	464268	149226	750295	92272.8	390003	223448	509466	714900	12530.8	3356	86245.6	183825	96040.8	17226.4	389132	198637	459644	326553	24960.4	26251.6	199847	124431	56374.4	252231	313858	195177	70193.2	3591.2	30849.6
340800	510618	452328	145838	725189	91977.6	380305	215846	495953	700521	12415.6	3326.8	84024.8	179406	95140.8	16952.4	379097	194560	456016	315734	24494.8	26571.2	192400	121355	56202	248584	305620	187402	70882.8	3545.6	30499.2
342000	500148	437159	141107	700572	90659.2	372130	208271	482942	691063	12478.8	3344.4	80680.4	175542	94167.2	16422	369166	191806	453962	305466	24135.6	26969.2	183940	117368	55970	245537	296345	179462	70895.6	3603.6	30531.2
343200	491143	422486	137616	677206	89116.8	362186	202056	469123	674786	12504.4	3306.8	76088.4	171362	93730	16479.2	357563	189317	453882	296955	23297.6	27436.8	177487	115050	55576	241485	287698	169961	70353.6	3534	30240.4
344400	481266	409240	134657	656302	88098.8	354490	195594	456345	663756	12709.2	3292.8	71805.6	167353	92964	15900.8	347571	184930	446072	288175	22868.4	27138.4	172260	111660	56069.2	237492	281722	162443	70454.4	3576.8	30149.2
345600	472244	393444	130150	634893	87140.4	346141	188904	445014	653420	13106.8	3323.6	70055.2	164479	92624.8	15976.4	338768	182696	437003	280503	22328.8	27379.2	165616	108004	56174.4	233915	273522	154352	70030	3549.2	29892.8
346800	465377	380364	126544	619434	85639.6	339784	182621	432228	638322	13232.8	3303.2	68473.6	161250	92460	15717.2	328146	179720	429786	273787	21685.2	27671.2	161585	105678	55519.6	229907	268409	148712	69525.6	3631.2	29636.4
348000	458684	367578	123938	602529	84628.8	334615	177948	422910	627946	13532.8	3302.4	66950.8	157225	91814	15639.6	317155	176081	421401	267653	21571.2	27807.2	156911	103816	54789.2	227912	262935	143521	69681.2	3718.8	29716.8
349200	451748	354180	120843	587786	83126	328369	172956	414960	619055	13661.2	3301.2	65665.2	156122	90746.8	15174.4	307235	172880	411386	261722	20696	27964.4	152478	102108	53158.8	224017	258612	136919	68881.2	3675.2	29749.6
350400	445944	340790	117284	573088	81649.2	322874	167912	405681	610074	13666.4	3263.2	63894	153632	89151.2	15197.6	296331	170130	407369	256088	19910	28089.2	149498	100822	51467.6	219557	254035	130100	68645.2	3786.4	29092
351600	442044	329649	114408	561811	80914.4	320110	164184	397216	603610	13756.8	3271.6	62286.8	150177	89091.2	14812.4	285684	166438	399814	250733	19947.2	28254.4	146719	99222	50209.6	216803	250934	124762	67992.8	3678	29027.6
352800	437289	320130	111569	548658	79394	318425	160491	390226	600616	13916	3260.4	61492	148078	88263.2	14594	276898	163451	390790	247489	19154.4	28182.8	143726	96346.4	49234.8	214294	247847	121994	68452.4	3834.8	28648.4
354000	434848	309561	108835	538196	78172.4	317167	156690	383066	594268	13705.2	3322.8	59854.8	146401	88159.2	14515.6	268412	161117	382524	245570	18641.6	28092.8	142040	93700.8	48673.2	210176	245971	117602	67467.6	3810.8	28250.8
355200	433728	301018	107578	530872	77173.2	318260	153984	377088	591550	14031.6	3233.6	57871.2	144068	87884	14518.4	261265	158540	376806	242432	18301.2	28082	141394	91708	47947.6	206921	246306	114607	67651.6	3878	27917.6
356400	432137	292315	105778	526164	76067.2	320724	152232	372289	593403	14094.4	3207.2	56165.6	142884	88117.6	13991.6	254276	157098	369420	241266	17822.4	28169.6	140419	88936.4	47313.6	203758	246097	111138	67066.8	3965.6	27769.2
357600	431832	285662	104014	521728	74908.4	324409	149597	367328	592581	14312	3326	55125.6	142733	88530	13965.6	248072	155270	365195	240666	17521.6	28143.6	140585	86791.2	46500.4	199899	247379	107890	65774.4	4001.6	27857.2
358800	435264	279554	102450	517716	74113.2	330883	148117	363922	594292	14346.4	3309.2	54653.2	141931	88310	13552.4	242509	153274	359088	240950	17141.6	28263.6	142659	85345.2	45754.4	196195	251112	105630	65544.4	4109.6	27283.6
360000	441354	277018	101487	514941	72797.2	339181	146835	362844	598986	14453.2	3400.8	55394.8	141657	87743.6	13541.6	238049	152075	354894	241432	17080.8	27906.8	143669	84200	44332	194416	253732	105102	65176.4	4098	27108.8
361200	447930	274223	99942.4	514425	72113.6	339156	146449	361891	603572	14625.2	3338.8	56486.4	143331	86186.4	13291.2	234298	151783	354449	245583	16445.6	28258.8	146670	82834	43006	190888	258762	103498	63958	4147.2	26847.2
362400	455988	273252	98977.2	515940	71705.6	351248	146240	362064	611748	14481.2	3362	57603.2	143866	85448.8	13450	231071	150659	351992	248952	16239.6	28343.2	151655	82038	41948	187731	265574	103028	63766	4142.8	26410
363600	467541	272692	99239.2	517856	70996.4	370185	147400	362922	626251	14407.6	3476.4	60178	144534	85120.8	13468.4	229693	150855	349916	253425	16068	28370	156106	80135.2	40883.2	186125	272975	103422	63366.8	4248	26170.8
364800	479251	271153	99094	519770	70376.8	386651	148979	365547	638483	14485.2	3490	61822.4	146321	85368	14235.2	228290	151875	352593	260488	15960	28308.8	162300	78934.4	40240.4	183319	281843	103346	62191.2	4229.6	25551.6
366000	496614	275477	100121	525660	70009.6	405580	151279	368416	650327	14405.2	3543.2	63538.4	148351	85049.6	14386	227524	152472	353233	269529	15726	28152.8	170253	78556.8	39600.4	182181	291531	103745	61580	4296	25399.2
367200	515130	281482	102325	532951	69647.6	426040	154921	375823	668586	14326	3541.6	64775.2	150947	85448.8	14779.2	228640	154333	353898	279545	15856	28098	178078	77870	39202	180630	302150	105333	61366.8	4340.8	25158.8
368400	533614	289515	103827	539223	68634.8	448076	159843	384727	691009	14317.2	3616.4	65136.4	155411	86058	14602.4	229844	157331	358345	292528	15784	28041.6	187896	76942.4	39236	178976	313185	107762	60670	4445.6	24795.6
369600	557165	298104	106896	550096	69087.2	472518	163622	391970	709174	14253.6	3664.8	66642.8	160148	86239.6	14468.4	230978	160041	365490	310171	15662.4	28173.6	200312	77104.4	39120.4	177893	325484	110590	59729.2	4436	24290.8
370800	580481	309212	110136	564146	69036.4	497120	171434	404372	733232	14177.6	3598.4	69317.2	164002	86072.8	13969.6	232784	163932	373710	326499	15785.2	28005.6	211596	77957.6	38975.2	177331	339394	114402	59872	4572.4	24027.2
372000	604043	323389	113855	575217	68812.4	518086	178530	419235	762306	14068	3596	73109.2	170000	85342.4	13864.8	235663	169175	384180	346310	15826.8	27564.8	224762	78396.4	38681.2	176760	351177	118406	58965.2	4486.8	24022.8
373200	630773	336574	118377	590038	69134.4	539136	186676	430981	783953	13839.2	3658	78225.2	175881	85124	13782.8	239594	174686	394702	370499	15640.8	27569.6	240434	79596	38216	177277	364756	123845	58275.2	4676.4	23764.4
374400	656412	351594	123450	607321	69502.4	562028	196916	446385	808484	13664.8	3698.8	84495.6	182570	84715.2	14400.8	244269	180361	403944	395151	15837.2	27649.6	255729	80883.2	38042.4	178634	378119	130572	58194.8	4577.2	23380
375600	679084	366276	129239	625056	70294.4	583052	207739	464062	833872	13719.6	3781.6	91530	191498	84995.2	15275.2	252037	187313	419138	419899	16046	27484	269940	82243.6	37771.6	180872	390820	137942	58028.4	4702.8	23351.6
376800	704120	382336	135180	643828	70878	601928	218884	481144	857629	13608.4	3772	94420.8	199336	85362.4	16771.6	259240	196714	435110	446352	15875.2	27191.6	285748	84895.2	37738.8	182293	402761	145110	57494.8	4614	23095.2
378000	731431	399373	141762	665820	71637.2	618824	230069	494484	875273	13337.6	3833.6	95696.8	206428	86093.6	17677.6	268932	204434	448987	472628	16240	27076.4	301340	88040.8	37732.8	184569	417220	153551	57281.2	4720	22656.8
379200	752604	417756	147058	685615	71826.8	635590	242606	513593	898831	13389.6	3903.6	96094.8	214709	86546.4	18062	278352	212555	464881	499411	16332.4	26663.2	313672	91432.4	38065.6	187524	426493	163158	57210	4765.6	22614.4
380400	771770	434164	153160	707079	72045.2	646961	254596	530556	912189	13099.6	3894.4	98286.8	222731	86946.8	18235.2	289504	222810	479419	529791	16380	26695.2	329311	95147.2	38513.2	191744	436269	172707	56122.8	4773.6	22570
381600	793251	453689	160580	730025	72611.2	657164	261517	543638	923840	13097.2	3882.4	102360	230184	87112.4	18575.6	299362	230849	495661	555718	16954.4	26473.2	343428	99012.4	39000.4	195697	445973	182632	56912	4796.4	22303.2
382800	809826	469762	167413	751396	74044.8	666926	273984	561464	943386	13007.6	3868	108580	238504	87616.4	17885.6	311300	238964	511069	579890	17307.2	26229.6	354199	103466	39750	200206	454721	194430	56828.4	4757.2	22481.6
384000	825514	484654	174439	767751	75225.2	672340	284049	577101	955178	12805.6	3839.2	116314	247158	87666.4	18234	323876	248765	527644	600918	17206	26199.2	364109	108495	40149.6	204170	460496	206376	56688.8	4723.2	22525.2
385200	841234	501451	180696	789930	76930.8	674304	295030	586877	962520	12709.2	3824.4	121256	255251	88188	19275.2	335568	257702	537419	622426	17526.8	25961.6	373760	114804	40678.8	209285	460724	218815	56992	4786	22533.6
386400	854500	515842	187827	815886	78802.8	677352	306117	601037	975473	12662.8	3894.8	125328	263518	89982.4	20215.2	348809	265826	543538	636697	18016.4	25830	377426	119922	41121.6	213580	461712	230914	57246.4	4774	22844.4
387600	858144	526586	193492	835767	80366.4	677971	314153	612601	982306	12610.4	3959.2	127434	272074	91467.6	21297.2	362132	274814	554702	649457	18282.4	25502.8	382308	126234	41169.2	217776	463299	242914	57452.4	4818	22998.4
388800	862166	540007	198274	856971	81072.8	677354	320010	618451	980291	12468.8	4008.8	126983	279662	93623.2	22428	374765	282233	563733	656503	18346	25404.8	386974	131026	41622.8	222367	464780	254559	57597.2	4841.2	23088
390000	868208	550512	202533	877033	82039.2	675193	327179	623736	983416	12289.6	3944.8	125060	285397	95800.8	23032.4	388745	287021	571108	660117	18802.8	25440	387381	138258	41973.2	226917	465529	263930	58740.8	4826.4	23379.2
391200	869364	561615	206399	891624	82514.8	671600	331226	629136	983645	12284	3931.2	125310	289845	96810.8	22983.2	401952	291905	572474	659951	19156.4	25347.2	386626	143041	42494.4	230713	463299	274196	59213.2	4853.2	23803.6
392400	869274	565259	207730	903295	83320.8	662036	332841	630383	976124	12092	3982	126792	294133	97302	23218	415749	297800	568839	659120	19058.4	25195.6	386268	149490	42770.4	233725	462664	282869	59717.2	4845.6	23962
393600	869676	573952	209313	913869	84769.6	653529	335396	629360	965806	11916.8	3837.6	128396	295437	97090	23709.2	425901	301444	562407	652707	19720	25092	374432	153861	43323.2	236434	460188	287236	60176	4797.2	24282
394800	862460	578610	211019	919642	86536.8	644374	338464	630316	960201	11798.4	3822.8	132595	295443	97613.2	23328.8	437452	302958	559931	639945	20075.6	25017.2	369304	159157	44350	239156	455512	293202	61021.2	4795.6	24557.2
396000	853620	582966	212272	923119	87904.8	633472	338394	629547	953264	11890	3902.8	137293	296507	98713.2	23573.6	450388	304161	558466	628296	20450	24708.4	363407	160633	45779.2	240515	452229	296226	60980.8	4808.8	24950.8
397200	844599	587124	214042	925864	89634	621784	336180	623529	940054	11870.8	3876	136796	296515	100107	23720.4	462195	303909	554504	615481	20688.4	24888.4	358598	165557	46714	241547	448749	297325	61535.2	4788.4	25196.8
398400	834139	589664	216112	928756	91274	610986	334644	619828	928781	11960.8	3839.6	133336	294116	102008	24576	471758	298455	546925	599391	21397.2	24918.4	352256	166374	48127.6	242722	444249	297982	62333.6	4748.8	25737.2
399600	821399	589250	215485	920605	91790	599837	330498	613822	920397	11899.6	3893.6	127770	293128	103448	24519.2	480404	296586	541172	581323	21550	24642.4	344185	169294	49178.4	242876	439351	299552	62510.4	4774	26149.2
400800	808366	588812	215654	913304	92378	591485	326303	603064	901506	11899.2	3919.2	122590	290162	105856	24782.8	483484	294408	536564	563928	21564	24640.4	337028	169628	50049.2	242108	434670	299775	62965.6	4633.2	26691.2
402000	795450	593448	215844	901674	93079.6	580852	320394	592499	883803	11847.2	3779.6	119917	285118	107039	24655.6	484143	290498	527513	546035	22350.4	24392.4	327395	171055	50903.2	240648	430244	297721	63968	4639.2	26939.6
403200	780949	588148	215210	886020	93094.8	571800	313950	586888	873479	11788.8	3815.6	119565	280948	107158	24788	485225	285434	516844	527187	22646	24649.2	317317	169628	51821.2	239904	424914	294340	64710	4628.8	27381.2
404400	766275	585071	213039	869400	92682.8	560191	306999	573441	857221	11808	3724.4	119112	276708	106868	25246.8	484992	281972	510303	508834	22930	24478	308474	169820	52112	238668	417989	287947	64535.2	4605.2	27762
405600	752481	580405	211278	853995	93848.4	549198	299578	560961	839100	11761.6	3798	118350	271658	106894	25184.4	483340	277040	501176	491869	22698.4	24441.6	301268	167849	52505.6	236919	412557	279827	64555.2	4560.8	27756.8
406800	737355	577228	209223	838550	94400.8	537878	293087	547724	823296	11738	3745.2	117476	266044	107005	24474.4	483245	269015	489524	474049	23101.6	24688.4	291068	167165	53695.2	234535	407635	272803	65232.8	4543.2	28113.6
408000	722552	572156	206548	818864	95841.6	527464	285567	534692	807150	11805.6	3763.2	115115	264013	107768	24407.6	480530	263156	483350	454480	23397.6	24620	282596	163605	54356.8	232813	401329	264657	64932.4	4523.6	28296.4
409200	706584	564430	203017	799796	95760.8	515660	275539	520954	789014	11811.2	3806.4	110558	259547	107961	23952.8	476244	256743	474300	438314	23546.8	24655.6	274700	162298	55172	230818	394798	258267	64557.6	4436	27943.2
410400	692484	560332	200567	784096	96894	505289	267208	506138	770796	11806	3700.8	103934	253075	109332	23784.4	468497	250748	465732	423456	23664.4	24754.4	266844	160088	55499.6	228944	389031	249905	64706.4	4460.4	28458.8
411600	678998	553346	198090	767940	97668	496380	259818	494599	757066	11950.4	3834.4	99083.6	245895	109703	23587.2	460364	243713	460592	406951	23814.4	24713.2	258545	157298	56287.2	226058	382182	242336	65117.6	4407.2	28624
412800	664598	545684	194714	748188	97792.4	486250	251552	482970	743715	11940	3764.8	96603.2	240602	109539	23888.8	453483	239153	455067	393861	23387.6	24584.4	251302	154052	56482.8	223240	375576	234750	65027.6	4370.8	28487.6
414000	652713	537934	190921	731611	97971.6	475276	243406	468548	726646	11906.4	3718.4	93141.2	233700	108702	24189.2	444797	233102	450725	382941	23301.6	24682.8	243132	152173	57280	220222	369668	227159	65081.6	4354.4	28626.4
415200	644896	532026	187506	714636	98761.6	467133	235020	456762	710425	11942.8	3831.6	90690	226750	108190	24358.4	435709	226576	445754	370685	23318.4	24756.8	235699	149937	57556.8	217834	364719	218999	64669.2	4440	28728.8
416400	639006	523783	183580	695596	98754	459377	228522	444472	698541	11931.2	3808	89400	221146	107542	24182.4	424541	221274	440180	359040	23302.8	24902	228308	147112	57570.4	215829	358405	210974	64411.2	4416	28596.4
417600	630621	513318	178663	678654	98066	450832	220222	432629	686999	12052.8	3754	88314.8	215504	107029	23953.6	414778	217435	436043	350201	22913.6	25051.2	222095	143165	57410.8	214096	352187	204133	64279.2	4308.8	28284
418800	620056	505109	174560	662000	97690.8	443823	213690	420320	673754	12249.2	3798	87519.2	209492	106791	23274	404161	212987	431682	341896	22578.8	25120.4	217477	141597	57284	211100	347840	197492	63960.4	4413.6	28213.6
420000	613117	498554	171817	645754	97359.2	437230	208824	410957	665047	12376.8	3776.4	86074.8	204664	106731	22373.2	393092	207395	427618	332103	22383.6	25484	211029	138358	56851.2	208235	344919	189270	64036	4386	28155.6
421200	603830	486757	167448	629221	96216.4	432178	202254	400598	654707	12548.4	3830.4	84729.2	200942	106388	21824.4	383752	202667	421469	325492	21994	25518	205624	135308	56252.4	206526	339677	182997	63334.8	4340	28148.8
422400	598760	477546	163392	613475	95606.4	424785	196998	390162	645234	12478	3801.2	79983.2	196339	105845	21715.6	373736	199942	418822	317945	21663.2	25633.6	201054	132615	55727.2	203815	336471	176187	63099.6	4385.2	28168.4
423600	594414	467045	160223	601580	95538.4	420221	192636	381125	638547	12622.4	3801.2	75647.6	191956	104252	21608.8	363051	194415	410274	309644	21333.6	25863.6	196525	130140	55515.2	201622	334336	170254	62922.8	4448	28056.4
424800	588164	456706	157404	590244	94885.6	415721	188880	374046	635943	12734.8	3836.8	72157.6	188864	103117	21636	353761	191290	404091	303108	20898.8	25868	191396	126276	55186.8	198830	332416	164094	62516.4	4331.2	27825.6
426000	581669	446172	153468	576344	94240.4	412919	183618	366449	629714	12870.4	3826.4	69830.4	184207	101725	22046.4	345083	188866	400450	300203	20406.8	26364	189273	124397	54349.2	195998	331361	158546	62103.2	4415.2	27794.8
427200	578540	438197	150634	565007	94130.4	410838	180908	359020	625941	12914	3823.2	68116.4	179675	101108	21953.2	336352	184954	392353	295553	20329.6	26294.4	187014	122780	53438.4	193520	332972	152632	61529.2	4554	27746.8
428400	575652	428041	148000	553469	93010.4	410604	178226	352548	626456	13072	3950.8	67154	176323	100509	21381.2	329242	182023	385004	291768	20204.8	26444.4	184493	120281	52247.6	190934	334422	148165	61254.4	4588.8	27609.2
429600	575593	417343	144461	542164	91772.4	410318	175539	346938	624741	13321.6	4011.6	67474.4	173062	99860.4	20593.6	319896	178758	379268	290065	19513.6	26690	183314	116974	51576.4	189020	336925	143471	60534.8	4642	27376.8
430800	576011	412548	143330	536776	90652.4	411401	173488	340440	625344	13308	4012	68377.2	169850	99246.4	19952.8	311826	174638	371242	290237	19410.8	26885.6	183176	114586	50534	188220	343449	139341	59964.8	4682.8	27043.6
432000	579927	406030	142035	529326	90084	414881	173102	336572	631916	13266.8	4067.6	68727.6	166939	98224	19012.4	302804	171783	362258	290330	19186.8	27296.8	184406	111749	50060.4	186419	348453	136187	60150.4	4673.2	26888
433200	583495	398616	139282	526281	88948.8	420425	172565	333009	640522	13287.6	4122.4	69784.8	165219	98271.2	19238	296354	168970	358702	291113	18951.6	27416	184890	109420	49546.8	183568	354767	132595	59106.4	4816.8	26683.2
434400	592320	395309	138667	522711	87726.8	427387	172561	329820	645290	13429.2	4102.4	68533.6	163503	97186.8	19434.8	290060	167098	353657	295528	18296.4	27544	188672	107136	48593.6	181454	361972	129600	58578.4	4885.2	26369.6
435600	603102	393943	137962	520284	87314.4	438472	174482	328441	655685	13378.4	4082.4	66894	161747	96232.4	19941.6	284784	164271	353957	301552	18136	27375.2	193336	104778	47806.4	179228	371855	127722	58196.8	4914	26110.4
436800	616249	390905	138490	520072	86384.8	452691	176524	329250	670851	13530.8	4166	65990	160570	95853.6	20034.8	280369	162808	351083	308410	17640.8	27558.4	198092	102688	47258.8	177809	382240	126354	57885.6	4942	25770
438000	629059	389384	138752	520111	85309.2	466185	179138	328568	684447	13827.6	4213.2	65464.4	161218	95484	20494.4	277039	162472	350218	318437	17559.2	27644	205262	100910	46309.2	177024	392349	125562	56974.4	4859.6	25235.6
439200	646676	393036	139665	523803	84270.8	482348	181911	329966	697898	13747.2	4378.8	65168.8	160343	94506	19943.6	271757	161978	349091	330664	17103.6	28056.8	214917	99474.8	45994.8	175460	403926	125713	56543.2	4947.2	24973.6
440400	666821	395671	141826	529141	83973.2	502041	187394	333359	716426	13870.8	4413.2	65093.6	160433	94659.6	19037.6	268731	162039	346485	341956	17033.2	27955.6	222653	97210.4	45280.4	174552	416128	126110	56412.4	4926.4	24915.2
441600	686560	398892	143671	533882	83402.4	521242	193413	338922	739686	13864	4480	66561.6	160916	95068	18450.8	267598	163533	348996	357961	16755.6	28179.6	232650	95350	44639.6	173963	426528	126964	55880.8	5002.8	24677.2
442800	707752	404758	145802	541972	82642.4	541436	198724	343623	752220	13709.6	4449.6	68376.4	162237	95109.6	18289.6	265222	164804	356166	378492	16385.6	28416	245855	93721.6	43844.8	172680	438567	128937	54978.4	5065.6	24322
444000	733445	413735	150235	553202	82828	565016	206771	349984	771345	13533.2	4547.6	72305.2	164056	95752.4	18419.2	265336	166606	359057	398734	16298.8	28232	259277	92619.2	43746.8	174080	450668	131652	54860.8	5055.2	24090.4
445200	757380	422224	154200	559859	82225.2	590035	214118	359975	791455	13466.4	4574	79327.6	167499	95668	19248	265908	170338	365999	419552	16016.8	28435.2	271929	91946.8	43203.2	173606	458330	134976	54234	5097.6	23986.8
446400	784078	433932	158907	570290	82158.8	611925	223256	367590	807639	13495.6	4624	86128	172535	95166	20000.4	268121	175098	372812	446633	15753.6	28640.8	288236	91658.4	42760.4	173755	468194	138770	53493.2	5168.4	23719.2
447600	810361	448627	165138	583848	82188.8	632949	234054	376462	824499	13472.8	4650.8	90538.8	177378	94714	20478.8	269090	179860	379621	471767	15846.4	28838	302403	92189.6	42814	174478	476285	145250	53669.2	5220.4	23292
448800	834181	462159	172390	597204	83039.2	653300	245478	387847	840624	13766.8	4717.6	92634	183692	95515.2	20623.2	271224	185062	389291	496738	15924	28491.6	317144	92122.8	42516.8	175692	484442	151797	53000.4	5239.6	23145.2
450000	852798	480917	179673	610638	82300.8	670954	253198	398992	852004	14098.4	4779.6	91101.2	192489	95721.6	20257.2	275252	191858	403122	525643	15650.8	28441.6	333069	93457.6	42316	176413	492107	158530	52674.4	5342.8	22781.6
451200	876081	501185	187434	630580	82343.2	686035	262023	408624	863726	14120.8	4784.4	88318.4	199229	96623.6	19771.6	278157	198269	416805	549538	15988.8	28541.6	346409	94821.2	42016.8	176882	498838	166973	52554	5350	22546
452400	894670	519110	195968	642859	81445.6	699084	270317	421704	875349	14129.2	5029.6	89305.2	209568	97685.2	20052.4	283412	206818	428864	570272	16053.6	28423.2	360036	96491.2	42156.4	177920	502016	176132	52162.8	5277.6	22404.4
453600	914210	539874	204168	657066	81350.8	705548	279962	432466	880669	13862.8	4932.4	93322	218942	97963.6	21026	290302	215394	442736	596848	15995.6	28669.2	373430	98756.4	41381.6	179066	506518	185686	51764.8	5288.8	22236
454800	933220	562066	214248	679075	81549.2	713553	289731	440375	887014	13556.8	5070.8	100531	227126	98740	22219.6	295948	223947	451143	615739	16270.8	28532	386274	102105	41462.4	180579	511324	195999	52321.2	5384.8	21888.8
456000	950032	583324	224171	694198	82871.2	721916	297546	454041	897672	13082.4	5095.2	110654	237034	98614	23689.2	305196	234787	465003	630635	16694.4	28202.8	396112	104503	41033.2	182689	512113	207064	51909.6	5408.4	21927.6
457200	959594	604674	232144	706284	83378.8	724261	305224	460178	900375	13165.2	5132.4	119385	247240	99039.6	25275.6	315015	244239	479354	644576	16499.2	28182.4	404202	108696	40674	184939	512915	217309	51613.2	5539.6	21648
458400	969909	628516	240972	720380	83368.8	725996	314331	465735	901598	13150.4	5171.2	124631	258196	98938	25912.4	322765	250862	492024	657383	16708.8	28393.2	412363	112791	40550.4	186573	513415	228059	51642.4	5520.4	21636.8
459600	974533	646373	248787	732684	83866	727190	323361	470921	906672	13514	5282.4	126604	268709	99906.4	25626.8	331820	257913	499344	660368	17046	28145.2	417018	118094	40694.4	188094	513338	236116	51901.6	5480.8	21896.8
460800	980302	660807	256759	741269	85439.6	724805	329225	478704	910194	13817.2	5224	126194	280620	100888	24970.4	341606	264428	511578	663133	17578	28111.6	420084	121566	40727.6	190192	509917	247582	51493.6	5508.8	21758.4
462000	981999	675008	263188	752383	86695.6	722458	334190	482584	910281	14039.2	5266.4	125768	292137	101821	24933.2	349638	272458	523411	667146	17250	28152	424205	128123	41073.6	192388	507774	258305	51759.2	5562.8	21637.6
463200	983089	693069	270396	762515	88679.2	716482	340546	482717	911026	14030.8	5453.2	127691	300910	103429	26084	358112	277730	529190	666535	17682.8	28209.2	427451	132358	41678.8	193115	506804	269590	51968.4	5548	21457.6
464400	981502	701821	276322	768766	89874.8	713348	345862	486502	914198	14091.2	5538.4	131298	309159	105126	27465.6	366028	281500	532795	654154	18057.2	27956.8	425891	138192	42324	196158	506726	278747	52205.2	5468	21852.4
465600	977250	708770	280519	770371	91395.2	704990	349370	487502	913430	13916.4	5576.4	135201	316149	105540	29385.2	375836	286411	542840	651080	18110.8	27978	424856	141656	42778.4	198176	502851	285630	52427.6	5619.2	21914
466800	971037	718584	283034	773126	92556	697346	352746	485484	910465	13389.2	5726.8	136617	320108	106670	30918.8	385228	288608	546573	645882	18177.2	27800.4	422097	148338	43373.2	199341	499969	292279	52858.8	5518.8	21899.2
468000	966448	728039	289412	776774	94022.8	691513	356999	486592	909679	13252	5674.4	137767	321184	106622	31693.2	391675	289102	545397	635148	18490	27510.4	418993	151988	43800	199841	496844	299903	53524	5425.2	22190
469200	958769	731660	291208	777069	94529.2	681911	358271	487962	907878	13292.4	5704	139094	323598	107768	31562.4	399542	289267	546291	622345	18956.4	27142	414191	158797	44132.4	202677	491662	307436	53983.6	5430.4	22528.4
470400	949036	733164	292335	773005	94678.8	670474	360385	487018	901848	13373.6	5730	139972	325207	108859	31245.6	407074	290073	544323	611194	18800.4	27226.4	409450	162628	44028.8	204081	486538	312691	54559.2	5371.2	22836
471600	939886	737140	292493	772656	95279.2	661138	362315	487584	896845	13653.6	5782.8	140596	324353	110635	30972.8	413220	288368	538889	597470	18956.4	27203.6	403506	169648	44361.6	203568	482116	314817	55373.6	5500.8	23002.4
472800	929656	735761	292846	766268	96345.2	651252	365186	488401	893207	14032.4	5909.6	141942	323949	112747	31152	418785	285280	530539	582118	19409.6	26824	396984	171816	44490.8	203618	478548	317434	56091.6	5367.6	23329.2
474000	917576	728543	289649	757716	97240	642018	363921	487906	888455	14474.4	5930.8	141348	323910	113945	32318.8	425101	283674	525166	566033	19718.4	26548	389316	175690	45191.2	203832	471844	318642	56608.8	5414	23875.2
475200	904526	727312	287876	751578	98158.8	630499	360002	485343	879814	14358.8	5924.8	138922	322430	114835	33372	428842	281169	519286	553501	19452.8	26643.2	382499	176925	45773.2	202683	467579	316943	56978.8	5454.4	24074
476400	892336	724015	285937	745657	100023	620924	358567	483170	873079	14339.6	6045.2	134815	317260	115589	33806.4	430745	276459	509354	536321	19781.6	26852	375660	180478	46452.8	202470	461879	315714	57972.8	5382.8	24589.2
477600	877627	716253	281756	735827	100722	608994	354102	480564	866012	14085.6	5898	133384	313718	116452	34380	433332	273261	500006	519568	20057.2	26596	365890	180276	46840.8	202222	455566	313499	57985.2	5308.8	24992.8
478800	861092	712204	276987	724733	101930	597819	348736	476022	856535	13700.4	5995.2	130641	307685	116459	34401.2	434917	270290	494296	505732	20291.2	26777.2	359207	182492	47315.2	201749	448656	310681	58558	5326	25247.2
480000	847786	708902	274594	712967	103034	583463	345099	471578	847858	13499.2	5894.8	127680	300163	116312	33679.2	433399	264940	481846	488496	20737.2	26842.4	350422	183065	48234	198700	443677	306908	58989.2	5257.2	25635.2
481200	832839	700630	270818	695692	103854	572812	341032	469757	843653	13604	5964	126198	293981	117405	33114.4	433372	260135	473184	473407	20810.8	26748.8	340046	182208	49024	197216	436738	301552	59442.4	5217.6	26148.8
482400	818470	690370	266490	680877	103941	561283	333576	462781	833769	13949.2	6008.4	125284	287983	117913	32883.2	433255	256153	466763	460051	21078	26679.2	332563	180114	49560	196688	430768	295791	59928.4	5245.6	26257.6
483600	803103	687295	262301	669078	103961	552263	327249	454638	821618	14153.2	6009.2	125118	281491	117926	32858	430582	251490	458382	448828	21003.6	26993.2	324537	179175	50196	194583	424678	288558	60496.8	5298	26884
484800	791738	680936	259214	658066	104026	543133	321454	447200	813345	14362.4	6012	124340	274562	118482	32949.2	426407	245778	448174	433462	21285.2	27152.8	315416	177666	50627.6	192288	419653	281689	61200.4	5236.8	27242.8
486000	773416	671687	253508	646288	103908	532776	313820	439769	807781	14764	6002.4	121946	268732	118532	33181.6	421686	241454	440183	421007	20967.2	27397.2	307644	175641	50965.2	191846	412724	274506	61387.2	5144.8	27373.2
487200	757127	663382	249244	633777	104732	521818	306211	430614	799224	15056	6013.2	117740	263648	118462	33386.8	417261	237273	435454	409151	20553.2	27553.2	300463	174866	51314.4	190345	406051	266465	60945.2	5178.4	27450
488400	742187	657593	244813	625644	105524	514874	299866	422392	788863	14986	5963.2	112738	256227	118930	32967.2	410644	231365	426570	398588	20526.4	27756.4	292771	173935	51565.6	187517	401955	256151	61416	5085.6	27727.2
489600	730647	650154	241476	616713	106315	507464	292102	414664	782922	14561.2	5992	109282	249374	118552	32467.6	403830	226519	420808	387092	20530.8	27438.8	284347	171351	51630.8	185862	396516	248161	61428	5061.6	28187.2
490800	713475	640678	236829	606321	106076	498923	284978	406742	775904	14463.6	5950	105300	244404	118234	32026.4	397822	222748	416262	377553	20388.8	27682.4	276620	168755	51905.6	185174	391712	238632	61226.4	5104.8	28155.2
492000	700349	634466	232226	599178	106144	491050	277713	398102	768332	14155.6	5840.8	101820	238588	117123	31634.8	391451	217448	411544	366853	19995.6	27761.6	271486	166802	52116.8	183408	387352	229568	61221.6	5152.8	28188
493200	687610	629076	229250	593670	106350	483688	271504	391747	766289	14101.6	5944.8	99493.2	232916	116469	31191.6	383039	212454	405965	356788	20101.6	27971.6	264236	164320	52656.4	181422	384028	222006	61684	5095.6	28396.8
494400	675860	619643	224731	583757	105228	476202	266288	384340	763114	14527.6	5977.6	97822.8	228195	115637	30856.8	376246	208802	399418	347253	20078.4	28014.8	257972	162787	52702.8	180284	380095	215942	61198.4	5148	28522
495600	664379	609789	220892	574560	104505	468140	259456	376826	758188	14820.8	5889.2	95872	223433	115739	30952.8	369290	204595	392518	340932	19817.6	27976.8	254092	160055	52939.6	180337	380029	208794	60822	5124.8	28565.6
496800	656284	602556	217425	570247	103524	462464	254566	369598	749900	14969.6	5942.4	93508.8	218528	114725	30557.6	360912	200648	387321	334185	19633.2	28316.8	248837	158751	53337.6	177453	378673	200495	60772.4	5223.6	28418
498000	649745	593892	212839	565586	103437	458806	249605	363342	751786	15392	5813.2	92320	214394	114391	30380.8	352694	196400	381510	326043	19605.6	28498	244296	156139	53308.8	177120	378723	193143	61255.6	5220.8	28729.6
499200	646079	582791	208733	556860	103630	453687	244712	356236	754887	15837.2	5866	91080.8	211540	114111	29928	346849	193394	375954	319903	19481.2	28266.4	241199	152853	53383.6	176695	378860	186212	61350.8	5180	28513.2
500400	642643	573589	205606	549394	103506	449562	240090	349074	755221	15810	5884.8	89884.8	209004	114048	29241.6	340059	191247	370279	315715	19528	28360.4	238302	149515	52808	176289	379376	179358	62228.8	5186.8	28620
501600	641649	565712	202600	545419	103442	450783	237201	341614	755692	15810.4	5834.4	87922	205890	113939	28817.2	332888	186623	366100	312571	19517.2	28509.2	235869	147853	52536.8	173878	382382	173833	62330.8	5304.8	28285.6
502800	643779	557161	200296	541580	104472	449327	235220	336513	757938	16046.4	5979.2	85264.4	203480	113074	28214.8	326410	183500	360773	309501	19464.8	28358.4	234744	145381	52088.8	173872	386264	168144	63416.4	5262	28213.2
504000	646367	547203	197084	536162	105029	451623	233230	332077	762136	15841.6	5797.2	81952	200994	111674	28048.4	319476	181233	352757	308667	19430.8	28521.2	234693	143311	52272.4	173830	389297	163322	64054.4	5298.4	28050
505200	652632	539350	195863	533910	104438	453465	232477	327755	763060	16013.6	5843.2	78399.6	198619	110194	27748.4	313512	178591	348096	308774	19236	28592	235391	141325	51824.4	173734	394794	157797	63926.8	5318	27907.2
506400	660000	536137	195336	532059	103548	458419	232052	324300	766959	16029.6	5836	76074.4	195746	108298	27399.6	308422	176244	342247	308961	19316.4	28438	236586	140380	51553.2	171640	402836	153978	64410.8	5248.8	27603.2
507600	669964	528607	193887	529999	102014	465560	232405	323387	774322	16348	5825.2	75681.2	193944	106688	27049.2	303856	173214	336673	311209	19192.4	28315.2	238094	137315	51228.4	171929	409406	149921	64037.6	5258.8	27747.2
508800	682816	521254	193546	528722	99872.4	472680	233065	321853	779316	16388	5940.8	76225.6	193068	105216	27064	299622	171704	333000	317863	18788.8	28686.4	242251	134421	50925.2	170521	416080	147389	63618.4	5228.4	27492.4
510000	698874	517672	193738	531151	97675.2	485023	234988	321613	784666	16838	5839.2	77352.8	190763	104714	26616	294270	170752	328744	325954	18482.4	28759.2	247666	132066	50615.2	169806	425964	145226	63034	5334	27370.8
511200	717626	514620	193853	533167	97315.2	497027	237835	321818	795533	16958.8	6012.8	79494	189501	104393	26053.2	288856	168819	322330	334130	18164.4	28811.6	254022	130581	50180.8	169229	434640	143427	62286.8	5502	27369.2
512400	735670	512496	193784	534668	96651.6	511374	241257	324893	802633	17306.4	5990.8	80691.6	190274	104066	25469.6	284998	167393	318178	344177	18226	28455.6	260798	133140	50063.6	169784	443100	140899	61726	5508	27357.6
513600	756935	509412	193741	535912	96112.8	526399	244345	325619	808849	17628.8	6150.4	80709.6	191472	103467	25685.2	283228	168591	316168	359878	17768.8	28607.2	269286	131756	49532.8	168846	452568	139786	60024.4	5635.2	27016
514800	779660	512608	195824	540994	95838	544322	249109	328998	815547	17816	6208.4	79393.2	191507	102544	25366.8	277996	168148	314277	376232	17634.8	28675.6	279880	130399	49218.4	167881	461629	140016	59719.2	5656.8	26750.4
516000	804584	514394	197606	545513	95647.2	562454	254860	334111	824963	18142	6212	79367.6	192908	102282	25385.2	273682	168287	312882	393850	17457.2	28617.6	291088	129528	48712	167284	468094	140769	59139.2	5627.6	26490
517200	825688	517202	199326	548363	94813.2	583504	259563	339984	831211	18162	6289.6	81424.4	195744	101861	25476.8	270322	170479	314720	413636	17196.4	28356	301600	126956	48383.2	168245	473280	141949	58416.8	5660	26350.8
518400	851042	522982	201239	555964	94249.6	603209	264737	345529	836019	18118	6358	83270.4	199172	100453	25564	266202	172482	314727	436533	16809.2	28414.8	315598	126586	47974.8	167902	480276	144107	58011.2	5728	26111.2
519600	876429	533246	205889	564079	93856.4	622415	272088	352777	843338	18128.4	6394.8	87783.2	202741	99542.4	25393.6	262906	175375	315238	457188	16876.4	28204	327604	127895	48072	167770	486285	146056	57913.2	5592.8	25814
520800	899062	539689	212035	571169	93703.6	642977	277774	360698	850393	18293.6	6397.2	93240	208336	98193.2	24890.8	261145	178378	319314	477296	16614.4	28108	338798	129216	47672.8	167770	490108	149675	57432.8	5689.2	25437.2
522000	919733	550917	217536	578305	92423.6	660782	283396	368303	853858	18309.6	6532.8	98267.6	215789	97854.4	24969.6	259127	182722	326053	502779	16484.4	28052.4	351652	130883	47593.6	169029	493599	154888	56534	5764.8	25133.2
523200	940654	564878	225623	587219	91583.2	678576	289280	376015	857156	17874.4	6618.8	102006	221940	97350.8	25316	257814	187202	330905	523871	16234	28164.8	365334	131404	46719.2	168366	497832	160724	56716.8	5742.8	24920
524400	959411	580310	234632	594478	89940.4	694053	297273	385444	862882	17830.4	6549.2	103870	231376	97589.2	25497.6	256773	190963	337827	540912	16235.6	28124.4	376597	132221	46702.8	168224	500978	167725	56284.8	5684.4	25053.2
525600	972342	596051	244060	600965	88743.6	706766	303314	395838	864830	17916.8	6568	105308	241235	97489.2	26408	258418	196932	344469	557621	16265.6	27798.4	387838	131938	45894.8	169475	501628	175064	55999.6	5712.4	24764
526800	983313	609967	253673	605126	87482.8	715145	308749	402859	869396	18026	6686	107018	252504	98074.4	27528	259700	202546	354880	576705	16262.8	27754	398094	134088	45599.2	170628	503523	182695	55488.8	5798.8	24510.4
528000	996668	627701	266122	614955	87643.2	723121	314830	410996	868139	17932.8	6764	110450	262354	97939.6	28008.4	260216	207964	365205	590227	16235.6	27763.6	407606	136134	45763.6	171184	505315	191345	56026.8	5760.4	24157.2
529200	1003610	642720	279639	620789	88638.8	730389	321168	419843	870661	17987.6	6818	115845	273738	98612.8	28261.6	263296	214039	375016	600045	16134.8	27094.4	417132	138912	45559.2	172453	505505	202488	56263.2	5625.6	24050.4
530400	1005150	656756	289338	625775	88144.4	731756	325314	426123	869631	17896.8	6896.8	121956	287028	98826	28191.6	266667	220705	386920	610375	16437.6	27068.8	422745	141834	45343.2	172939	503854	212638	56163.6	5761.2	23862
531600	1008400	675010	301074	631752	88957.2	731082	330810	431424	868343	18018.4	6918.8	127895	297614	99465.6	28477.6	271171	227483	398724	618185	16472.4	26828.8	430327	146026	45339.6	173863	503460	222834	56333.2	5600.4	23606.8
532800	1007700	690316	315653	638927	89467.2	732182	336696	438944	867100	17820	7054.4	132045	308600	98840.8	29108.8	275091	233630	408292	621173	16646.4	26572.4	434614	150830	44811.2	174480	502893	233907	56399.6	5570.4	23405.2
534000	1002400	699298	326997	642734	89194.4	731208	339533	445792	866304	17834.4	7001.2	133093	320136	98786.8	30468.4	280386	240294	420533	623302	16846.4	26211.6	436031	155371	44824.8	175972	498860	245062	56258.8	5628	23056
535200	996618	713012	336060	646907	89133.6	725397	341334	448813	863006	17413.2	7116.8	131730	330833	98603.6	32183.6	285199	246517	431980	625310	16805.6	25957.2	438406	160197	44465.6	177740	498742	255673	56456	5627.2	23206.4
536400	990076	724524	350129	651338	89883.6	721874	346048	454192	863586	17017.6	7152.8	131571	339548	99389.6	33508	289242	250526	439593	621955	16993.6	25723.6	438364	166674	44403.6	179230	496734	265430	56792.8	5540.4	23116
537600	980488	727123	363520	651667	90036.4	715488	348566	459475	861450	16767.2	7076.4	133230	347199	99766	34366.4	296353	255688	447169	617365	17084.4	25174.8	435104	171421	44282	180645	493280	275439	56520	5517.6	22974
538800	968062	732615	370456	649988	89971.2	708750	350927	461925	859857	17039.6	7107.6	136126	355148	101004	35040	302136	259918	455551	614090	17159.2	24907.2	433076	177966	44023.6	182708	490462	284690	56564.8	5645.6	22958.4
540000	958364	737150	381104	650498	90614.8	702069	353240	464685	855901	18242.8	7202.8	140038	358931	102714	35391.2	309482	261836	462957	606131	17325.6	24550.8	429999	185026	44137.2	182539	488998	293578	57009.6	5662.4	22983.6
541200	945006	735143	391022	649094	91474.8	697730	354285	468025	854666	18570	7316.8	143566	363770	104052	35732.8	314641	263133	467665	595107	17580.4	24228.8	424536	189961	44180	183813	483957	301808	57134.8	5552	23002.8
542400	932610	731539	394546	646935	91340.8	691035	352648	469786	847988	18519.6	7324.8	145596	368157	103238	36720.4	321477	266841	472242	588176	17587.2	24021.2	419151	195756	44548	186194	479712	309539	57113.6	5570.4	23036.8
543600	919654	729956	399208	647012	91390	684566	354246	471238	843493	18402	7300.4	144006	368894	104577	37897.2	325082	267101	478411	577007	17775.6	23996	416492	202643	44260.8	186718	477076	311958	57208	5410.8	23176
544800	907189	724899	403404	643301	92466.8	677302	360886	472914	838909	17979.6	7322	142394	368774	104844	39250.4	330584	266918	475264	562943	18090	23662.8	410429	208816	44232	187419	473245	319091	58144	5586	23255.6
546000	890381	714558	403531	639167	92472	670929	364238	474921	834580	18105.2	7292	140556	369438	105080	40672.4	335442	266975	474117	551102	18265.6	23392	403658	213333	44369.2	188542	466517	322929	58349.6	5494	23220
547200	877207	710049	405202	635558	94041.6	663401	362038	475057	826847	17949.2	7366	139456	367773	105533	41399.6	339001	266968	474694	539518	18248	23319.2	399562	218506	44294.4	188883	462776	325343	59109.6	5506.8	23197.2
548400	864948	705092	405647	632707	95915.2	658679	360504	476134	820041	17988	7315.6	139706	364420	107340	41604.8	340873	264541	472414	526595	18461.2	22945.6	393122	224686	44715.6	188557	457891	324735	59771.6	5531.2	23532.4
549600	848396	693874	404487	627114	96469.2	652945	357507	477414	809739	17968.8	7413.6	140154	362482	108050	41929.6	343416	264410	471534	514500	18445.6	22664.8	386846	226888	44880.8	189754	451014	325872	60466.4	5511.2	23737.2
550800	835751	685143	400239	623216	97014.8	645306	353948	475742	795606	17879.6	7203.6	139988	358587	109684	42348.8	345110	262112	467057	503244	18461.6	22590.4	381273	229977	45144.4	189777	447136	323928	61500.8	5448.8	23797.2
552000	822297	678330	398002	619967	97446.4	637079	350170	475481	783896	17866.4	7337.2	138172	353148	109784	42561.6	345928	257950	460069	491019	18602.8	22427.2	374562	232526	45745.6	189667	442632	322139	62562.8	5481.6	23930
553200	805584	669412	393227	616182	97591.6	630054	345968	477895	773104	18077.2	7332.4	135182	348674	110970	43254.4	344322	254874	455170	479055	18817.6	22574.4	367592	232886	46146	188977	436022	318910	63298.4	5468.4	24163.2
554400	791094	659676	386590	610836	97369.2	620960	340560	476253	763301	18028	7450.8	132225	343767	110533	43204.8	344699	253581	451359	467922	19062.8	22339.6	360684	233270	46498.4	190574	431388	314970	64353.6	5557.2	24327.6
555600	778866	653665	379760	607145	97921.2	612663	336252	474400	750436	18138.8	7258.8	129632	337142	109948	42970.8	342260	249689	445180	456676	18897.2	22350.8	353574	234435	46575.6	190839	427223	310326	65287.2	5499.2	24796.8
556800	768864	646132	374810	601604	98644.4	604630	332666	475909	738601	17944.8	7295.6	128308	331086	110379	42851.2	338138	246147	438466	443636	18987.6	21894.4	347358	234129	47209.2	189692	422880	304780	67452.8	5450.4	25088.8
558000	754749	636646	368852	595690	99000.8	598217	328535	475424	727144	17811.6	7268.4	126567	325685	110448	42464.8	334856	242362	433202	432321	19199.2	22250	339895	231520	47606.4	189529	417607	299658	68446.8	5468.8	25472.4
559200	740865	627614	357919	589103	100378	591524	322849	471840	713074	17655.6	7337.6	124270	320662	110498	42012.8	333149	240748	426962	424287	19225.2	21996.4	331999	229553	47913.2	187760	412320	294844	69402.4	5364.4	25473.6
560400	729247	621153	350330	584922	101058	583455	318550	468424	700000	17747.6	7371.6	122449	314114	111571	41872.8	328699	237297	420649	415200	19071.6	22149.6	325747	228642	48293.6	187797	407798	287455	70829.2	5414.8	25843.6
561600	718464	614763	342272	581688	101052	577730	313866	466956	688898	17654.4	7463.6	121268	307016	111452	41721.6	323285	232778	413189	404604	19246.8	22135.2	319070	226506	48812.4	184800	403820	281870	72147.2	5392.4	26348
562800	706478	605835	335690	574197	101228	571447	308817	464546	678560	17894.4	7456.4	117853	301938	111783	41404	319583	229905	405814	393897	19314	22064.8	311402	223975	49144.8	183856	398057	274207	74513.2	5507.2	26700
564000	695570	597682	328057	566484	101017	563988	303766	459246	668054	17676	7482.4	114146	296359	110591	41196	315685	226797	401555	385674	18984.4	21730.8	304891	219841	49438.4	183038	395116	267850	79316.4	5517.6	26780.8
565200	685623	592028	318956	562007	100743	559921	298190	455774	656978	17796	7410	111349	289768	111181	41076.8	310990	223240	396192	377173	19115.2	22067.6	298110	216891	49938.4	182555	392716	258909	84056	5480	26925.2
566400	678031	584748	307734	556851	101238	556124	294681	452999	648315	17744	7586.4	108788	283376	110329	39963.2	305884	218922	392224	368089	19111.2	22063.6	292233	213343	50308	179744	391442	251975	87312.4	5538	27177.6
567600	670266	575949	300650	550661	101297	552752	290518	447262	640584	17853.2	7442.4	106946	278321	109904	39236.4	301244	216130	388933	360398	18939.6	22002.4	285836	209740	50714.8	179203	387262	245094	90612	5473.6	27246.4
568800	664506	568523	293405	544670	100774	547772	283913	441376	631092	17874.4	7457.6	105630	273208	109143	38401.2	297124	213542	384586	353121	19057.6	21741.2	280670	206729	51125.6	178320	387345	237889	93723.2	5468.8	27656
570000	661476	564514	286170	539542	100649	544215	279852	436521	624809	17871.2	7577.6	104177	267006	109966	37647.2	292055	208738	378460	345900	19239.2	21900.4	276260	204329	51591.6	177843	386391	229652	96323.6	5382	27714.4
571200	656687	555848	278718	535192	100890	539687	275945	432416	622434	18072	7346	103655	261092	108872	36753.6	286850	205185	371511	338277	19166	21816	270972	201031	51768	175688	386490	222880	97621.6	5480	27930
572400	656692	546057	269880	528533	100619	538892	271058	425209	619596	18003.2	7384.4	101596	256456	108913	36468	283823	202366	366662	334278	18838	21814	266543	196904	51788	176452	386487	216580	98054.8	5569.2	27957.6
573600	659202	541159	262726	525064	100641	538165	267950	418598	618316	17936.8	7354	98587.2	251368	108876	36075.2	280622	200323	362162	329516	18802.8	21682.8	263500	193347	52405.2	174957	389252	209537	98156	5448.4	27690
574800	662964	537276	256949	523290	100039	539932	263340	414641	617499	18050.4	7421.6	95274.4	246080	108725	35983.6	276159	196654	356510	325376	18773.6	21739.2	261155	190344	52337.6	173125	391816	203556	98762.4	5452	27632
576000	669365	529846	250806	519521	100126	540748	261266	409842	619183	18069.2	7574.8	93515.6	241393	107494	35805.2	272474	193458	349455	322228	18907.2	21587.2	259429	185768	52797.2	171665	393670	197444	98370	5401.2	27651.2
577200	676397	521588	249277	515775	99939.2	543474	258545	405351	622138	17937.2	7414.4	92496.4	238426	106728	35925.6	270042	190558	343497	320566	18760.4	21718	257910	182823	52699.2	172069	398908	192493	97613.2	5362.8	27679.6
578400	685344	516692	245236	512763	100117	548462	255592	401152	623379	17990	7494.4	91427.2	234416	105664	35416	267434	188663	340046	320847	18407.6	21699.2	258040	180580	52892.8	171546	403201	186715	96636.4	5296.8	27456
579600	696825	514079	242286	511738	100422	555356	253319	399235	626560	17956	7583.6	90581.2	229892	105866	34180	265014	185982	334890	319492	18417.2	21729.2	259104	178470	52690.4	171598	410712	182163	96107.6	5276	27430
580800	710235	508957	239009	516220	99719.2	565233	253448	398519	631895	18249.2	7736.4	91403.6	226506	104958	33302.4	262785	182661	331122	321030	18605.2	21612.8	260714	176216	52661.2	171724	417502	178549	95737.6	5332.8	27395.6
582000	727743	503468	233988	515704	99096	574329	252250	397222	637238	18263.6	7724.4	91899.6	225559	104760	32356	261679	180624	327798	325545	18215.2	21774.4	262614	172858	52559.6	171746	422386	173272	94940.8	5212.8	27274.4
583200	745997	501661	228224	516529	99342.8	585570	251615	395321	641422	18361.6	7738.8	90948	223896	104161	32247.2	260159	179923	326499	331716	18306.8	21875.6	267585	169560	52627.6	171026	428733	169470	93785.2	5239.6	27213.2
584400	765462	500206	223877	518624	99293.2	597698	252002	394917	645016	18360	7898.4	90279.2	221818	104668	31942	258404	178195	321789	338019	18018.8	21814.8	271831	167431	52434.4	170622	435582	167740	93703.6	5242.8	26979.2
585600	784888	499896	219641	520929	99410.8	614337	252616	395203	650162	18314.8	8070	90078.8	220874	103928	31474	257058	176558	315182	346462	18003.2	21703.2	278378	165711	52110	169606	442094	165895	92434.8	5168.4	26645.2
586800	804041	499551	217259	522268	100164	630754	255308	398258	654782	18432.4	8080	90414.4	220770	103021	31154.4	256114	175793	312386	356320	17797.6	21606.8	285853	163746	51635.2	170574	446951	163895	91853.2	5218.8	26594.8
588000	824220	500496	214158	524796	101456	647242	255839	402613	658684	18367.6	7970.4	92232.8	222080	101269	31334.4	256426	176697	308670	369228	17763.6	21468	293750	162713	51278	171399	451998	162034	90714.4	5229.2	26275.6
589200	843680	504668	213221	527754	101751	664710	258864	406372	662842	18284.8	7964	94626.4	223771	101000	31144	255932	177331	303362	386318	17435.6	21446.4	302356	162341	51317.2	171757	456615	161960	90269.6	5153.6	26090.8
590400	862622	508836	212970	531459	101740	682635	262643	412012	667792	18486	7965.6	97529.2	226041	100451	30834	255296	177740	300253	403010	17254.4	21366	311704	161943	50983.2	171866	462542	161999	89578	4971.6	26016.4
591600	876682	512273	213266	536169	101379	701470	265304	418840	669830	18399.2	8218.8	99839.6	229202	99792.4	30428.4	254676	178677	296970	418622	17302.8	21274.8	321876	160117	50890.4	172061	466198	163318	88639.2	5100	25687.2
592800	887264	515582	212682	537520	100546	718850	265063	425571	672399	18358.4	8077.2	102696	234088	97928	30090.4	255426	180649	294925	440515	17209.6	21219.2	331089	159757	50256.4	173621	467344	165005	87970	5076.8	25631.6
594000	891371	523664	213622	543206	100703	733552	268188	430686	673741	18503.6	8078.8	104168	239252	98519.6	29595.2	256806	182448	294789	461978	16978	21162.4	341132	160947	50211.6	175255	469838	167349	87214	5109.2	25337.6
595200	897045	533596	216467	547891	101996	746591	272549	439238	675696	18342.8	8228.8	106965	244998	97936	29282.8	257516	183899	294938	481192	16928	21175.6	352610	162126	49068.8	174058	473742	170647	86955.6	5191.6	25417.6
596400	902158	542019	219108	552968	103217	757384	278320	448742	678547	18424.4	8281.2	109457	251331	97422.4	29132.4	258307	185867	296673	500636	16752.8	20969.6	363039	163242	48859.6	174923	476480	175326	86718	5092	25226.4
597600	901688	551384	223762	555996	103693	769338	281680	457558	680078	18588	8275.6	113692	260325	95552.8	29400	260099	190706	298966	520130	16803.2	20624.8	372302	162543	48454.8	175640	475570	180948	85791.6	5002	25106
598800	898856	561715	228571	557469	104260	775413	284308	464434	678922	18616	8219.6	118588	266435	95326	29288.4	262752	194386	302296	539792	16698	20658.8	381649	163754	48226	177547	477312	186897	85258.8	5050.4	24834.8
600000	895686	574282	235109	562860	104295	778208	287718	471002	679169	18685.6	8197.6	123624	275396	94093.6	29850.4	265136	198904	304878	554849	16598.4	20556.8	391174	165296	47956	177954	477254	192631	84514.4	5029.2	24640
601200	890883	585206	243812	567249	102964	775959	293385	478110	680017	18486.8	8292.4	128062	282707	94405.6	30338.8	266273	201588	307003	566609	16425.6	20712.4	398357	167564	47785.6	178524	478023	200872	83982	5036	24524
602400	888093	595988	251870	570171	102212	773169	299430	487270	678857	18530.8	8312.8	130291	296436	93538.8	30954.4	268470	204444	309772	575392	16618.4	20382	405507	168910	47504	179521	476594	210407	83895.6	5004	24518.4
603600	880478	605267	260951	572144	102818	769598	303103	492478	679620	18634.4	8312.8	131887	304248	93920	31638	272204	209441	315024	585193	16501.2	20292.8	408728	171540	47339.6	181635	475111	219801	82904.8	4900.4	24228.8
604800	877214	615815	271000	574773	103484	763475	305832	497153	678370	18598	8331.2	132862	314328	93348.8	32158.4	276104	214550	320854	594316	16562.8	20370.8	412477	174611	47173.6	182002	473776	230022	82508.4	4959.6	24071.2
606000	872760	630412	283892	578915	104782	758972	310123	503432	676055	18712.4	8385.2	136030	322510	94502.8	32346.4	278556	218232	325772	598588	16641.2	20320.4	416336	181170	47096	181868	473743	238607	82625.2	4916.4	24246.8
607200	867137	637554	296384	580410	105155	753496	313999	509002	676470	18748	8478	139907	331338	93420.8	33013.6	280901	221303	330474	602319	16712.8	20164	418503	187862	46450.4	182653	470672	248300	82893.2	4914	24181.2
608400	858605	641449	306344	581020	105789	745694	316965	510773	674170	19050.4	8425.2	144900	339664	93512.8	33584.4	285641	225622	336778	602993	16666.4	20002.4	418212	190859	46421.2	183142	466805	260130	82451.2	4903.6	24074.4
609600	851503	648766	319517	581346	106070	739596	318847	511242	672012	18766.8	8582.8	148090	346713	92808.4	34334.4	289721	230013	344233	603904	16701.6	20018	417505	195082	46374.8	183020	463488	269808	82272	4926.4	23966.8
610800	843822	655288	333014	580351	106656	734072	322053	514557	669535	18792.8	8430.4	150587	351593	93464.4	35514	292012	231823	351389	598105	16948.4	19637.6	417721	199658	46258.4	184028	461630	278346	82748.8	4861.2	23701.2
612000	834664	656086	344388	579222	107106	728358	324466	516087	667078	18811.6	8547.6	151112	357459	93294.4	36946	295193	233486	356084	592657	16920	19549.6	414754	202581	46156	185218	456049	287619	83120.8	4870.4	23587.6
613200	828645	656314	352398	578187	108010	718758	324176	516371	665689	18774	8617.2	150677	361267	94183.2	38970	299151	235882	363517	590469	16882.8	19441.2	410528	204364	45988.8	187246	451752	296332	82825.6	4885.6	23590.8
614400	822904	658574	361908	579781	108762	710123	325987	516912	662710	18446	8600.4	150738	363572	94276	40836.8	302492	236327	370060	586025	16982.4	19225.6	412920	208868	46095.6	188171	448712	303932	83466.4	4780	23302.4
615600	811422	658240	372832	580108	108351	702076	327685	518828	661716	18476.8	8708	151704	365391	94981.6	41418.4	306213	235934	375384	577944	17007.2	19249.2	414006	211574	46140.8	189004	442788	310798	84014.4	4814.8	23684.8
616800	799200	653698	378418	576318	107740	692956	328672	517699	667786	18595.2	8736	153314	368679	94460.4	42066.4	309660	237525	380629	571786	16834	19184.8	408082	215425	45804.8	191100	437992	315734	84442.8	4888	23392.4
618000	790135	654522	385412	574812	107929	684514	329044	520049	663217	18663.2	8810.8	155775	368715	96100.8	42089.2	312406	237584	385220	563539	16784	19068.4	403942	220830	46185.6	192760	433621	319067	85231.6	4860	23548.4
619200	778841	650680	391934	573660	108957	675808	329581	521573	660587	18590.4	8816.4	155859	368588	95470	42612.8	314160	235664	384965	555905	16782	18944.8	403324	225462	46390.8	193650	430255	322358	86148.4	4779.2	23591.2
620400	765077	645506	395854	569501	109892	667900	329006	521440	656377	18685.2	8789.6	157478	373122	96886	43455.6	318182	235185	387429	547930	17021.2	18792.4	394973	227510	46091.6	195372	423778	326208	86746	4835.2	23772
621600	754496	640861	397912	567284	110574	658556	327443	520718	651722	18575.6	8905.6	156346	368792	96777.6	44319.6	320888	234291	389884	539111	17289.2	18809.2	387009	232145	46352	196318	421260	327132	87696.8	4755.2	23862.4
622800	743927	636470	402820	566022	112033	652322	327436	521075	647635	18619.6	8914	154034	364160	98004.4	45651.2	322255	231712	390240	531209	17240.8	18671.2	381440	237418	46476.4	198583	415942	328223	89725.6	4808.8	23855.2
624000	731525	629732	406744	561757	113490	644912	326344	521781	642783	18571.2	8909.6	151197	362920	97409.6	46863.2	324328	228747	391014	523484	17338.8	18654.8	375152	239485	46499.6	198681	410844	329260	90534.4	4685.6	23941.6
625200	721250	623035	405213	559328	115452	635256	324053	521364	638033	18664	8819.6	148383	361925	98395.6	48085.6	326946	228667	390680	515880	17338	18641.2	370140	244175	46794	201184	406094	328681	91027.2	4738	23722.8
626400	712002	618772	404684	557576	117587	626133	322686	523015	633484	18786	8976.4	146263	358253	98313.2	48532	327924	225483	388484	505310	17425.6	18722.4	364178	248636	46750.4	202375	402380	326739	93248	4666.8	23890
627600	699356	612484	405362	554983	115846	616325	321057	524766	631470	18708.8	8976.8	145502	356372	99446.8	48691.6	327919	221686	387553	496158	17532.4	18645.6	358389	252179	46542	202207	396318	323705	94951.6	4592	24321.6
628800	688721	604262	401759	550866	113941	606842	318501	524510	626258	19081.6	9027.2	146386	352358	99665.2	48871.6	329380	219615	386538	487344	17588.4	18712.4	351681	254790	46938.4	202212	390704	320177	95736.4	4576	24063.2
630000	678477	600686	395978	549112	115430	598153	314986	523139	619582	18945.2	8861.6	145155	346284	100984	48272.8	329352	216443	384381	475854	17373.6	18501.2	346364	256914	47128.4	203842	387839	316067	97474.4	4626.8	24441.2
631200	668108	596595	392498	546297	116560	590229	313448	523828	615831	18930.4	8940.8	143281	339394	100102	48027.6	329318	212892	381710	464908	17502.4	18594.8	342116	257463	47169.2	203193	384112	312179	99995.2	4653.6	24893.6
632400	659604	588999	384838	541793	118626	580311	309431	522138	612148	18938.8	8916.8	140748	333642	100932	47612	328888	209989	377659	453704	17762.8	18451.6	335100	255746	47608.4	204653	379960	306151	101354	4627.6	25236.4
633600	651210	582858	375592	538809	119215	568977	305936	519480	606762	19092	8897.6	136090	328147	100074	47640	326775	208730	373605	444960	17794.8	18527.6	329282	256212	47542.8	203672	375488	302033	102050	4534	25351.6
634800	644175	578937	367509	537008	119126	560411	303482	518412	602418	21132.4	8930.4	132180	321726	100838	47607.6	322617	204988	369745	433408	17816.8	18731.6	323087	255818	47767.2	204434	372290	297186	104543	4516	25739.2
636000	636325	571593	359570	532960	118143	552328	300416	517844	598508	21412.8	8753.2	128692	315541	99630.8	48353.2	320052	201212	366624	423157	17745.2	18632	316638	252963	47636.4	203505	368508	292236	106505	4590	26106
637200	631089	563308	350476	527771	117537	542972	298423	514950	594665	21566	8881.2	127019	310319	100305	48517.2	318586	198009	364805	416020	17803.2	18872.8	310445	251375	48197.6	203655	365223	286318	107162	4637.2	26036.4
638400	626764	560895	338353	524510	117193	533332	294528	511403	590740	21883.6	8824.4	125649	302720	100347	48072.8	314437	195376	362404	406685	17790.4	19250.8	306834	249375	48890.8	202941	363336	279730	108368	4596	26126.4
639600	621284	556058	330592	521692	117291	527104	292070	509868	590183	22162.4	8699.2	125484	295846	100895	46723.2	310214	191420	360134	396478	17865.2	19078.8	301550	247364	48443.6	202529	361506	273258	109883	4585.6	26569.6
640800	617479	549973	320919	518764	117946	519177	288586	505809	576729	22245.6	8853.2	124381	291262	99677.2	45577.6	308215	188486	357502	388584	17922.8	19322.8	293062	243142	49161.6	202175	360250	265556	111128	4526.4	26942.4
642000	617386	544493	310803	515240	118630	513352	284266	500724	573913	22444.4	8751.6	122129	285444	98986.4	44961.6	304351	185683	355537	382465	17846.4	19411.2	288413	240571	49063.6	204973	360008	258636	111194	4625.6	27224
643200	617634	541109	302034	513099	119713	510056	282779	497114	573391	22719.6	8765.2	118560	279571	97895.6	44260.8	299415	182536	352199	374820	17596	19569.2	284467	238366	49560.4	204746	362041	251686	112122	4538	27532.8
644400	619028	534914	293178	510178	120248	506946	281275	493427	574924	22794.8	8647.2	114743	273812	97757.6	44452.4	296301	179104	347655	368052	17810	19909.2	282542	236103	49649.6	205160	362682	246050	112542	4582.8	28106
645600	620679	529074	277486	504049	119983	505736	278259	487346	575350	23469.2	8739.2	112486	270354	97548.4	44148.4	294186	176306	345061	364584	17687.6	20218.4	278130	232257	50019.2	203361	363596	237767	113078	4584.8	28268
646800	628426	525878	267259	503309	119914	504529	274478	480430	576515	23428	8579.6	110002	264545	98043.2	43709.2	289642	173137	342176	359609	17770	20764	275327	229288	50594	204469	366122	232028	113322	4494.4	28631.2
648000	635444	523705	259862	502098	117814	504171	273258	477446	578992	23791.6	8608.8	108780	258348	97984.8	42713.6	285576	170169	337894	354008	17438.4	20710	272303	225906	50534.4	203815	369664	225071	113554	4535.6	28866
649200	645102	518271	250810	497632	116104	505480	271127	473363	595688	23982.4	8588.8	108036	253901	98336.8	41840	282297	168148	336934	350311	17487.2	21044	270201	221470	50739.2	206509	372077	219300	113475	4512	29387.6
650400	656691	515152	243596	495145	114621	509263	268614	467223	596732	23947.6	8448.8	108362	247990	98661.2	40660.8	280156	165816	334746	348636	17167.6	21426	271840	217786	51035.6	206885	375804	213248	112906	4482	29161.6
651600	669187	513849	236425	493414	113641	513340	266353	463133	602064	24272	8509.6	107964	243774	98644.8	39573.6	276016	162606	329432	346894	17248.8	21772	272166	216528	51325.6	209690	382727	207536	112770	4578.8	29473.2
652800	683571	508646	229482	491337	112322	519412	264602	459760	607209	24075.6	8410	107374	240405	97542.8	39064	272762	160014	325226	345966	17311.2	22094	270960	212738	51143.2	208430	387700	202060	112981	4564.8	29829.6
654000	699459	504493	222826	488848	112374	524799	262752	455654	611837	24337.2	8334.8	105587	238125	97552	39056.8	271791	158351	323170	347686	17340.8	22284.8	271524	209962	51236	209606	392182	196729	111889	4613.2	29939.2
655200	716044	502489	217658	488462	112319	532650	261494	450443	615316	24241.6	8272.4	104120	235039	97082.8	38313.6	269363	156272	320387	349314	17125.6	22535.6	274747	207729	51336	217232	396541	194102	110924	4579.2	30206.8
656400	734460	501836	213551	490038	111842	542938	262091	448554	619338	24306	8264.8	102989	232610	97061.6	37687.6	265924	154141	316858	352711	17220.4	22871.2	275808	206679	51155.2	218813	403784	189244	110284	4577.6	30246
657600	746163	498022	209668	490550	111301	553358	262200	448104	624774	24399.6	8255.2	103445	230283	96073.6	37159.6	263257	152260	312358	356454	17482.4	23089.2	276847	204756	51396.8	217615	408590	184320	109993	4729.2	30431.6
658800	759983	495353	207420	488626	110165	563282	262069	444650	627968	24469.6	8210	104672	229898	96254	36531.6	262850	150863	310566	362932	17337.6	23305.2	280640	202709	51342	220432	412306	180895	108402	4802.8	30132.8
660000	775164	493784	205225	490734	109187	574346	262994	442932	629622	24106.4	8209.2	105852	229760	96288.4	35771.2	260862	149965	308232	369920	17406.8	23616.4	286292	200949	51094.8	220773	418703	178254	107350	4807.6	30162.8
661200	786762	494129	203956	491785	109325	585748	264855	443063	634538	24081.2	8292	108194	229418	95799.6	35259.2	259214	148238	302755	376081	17232	23652.4	295052	200388	51610.4	221703	423230	175562	106914	4936.4	30136.8
662400	796284	492451	201393	490761	109742	597493	266286	443565	638423	24356.4	8147.2	110700	231005	95500	35184.8	258539	147236	299949	384120	17197.6	23764.4	302167	198846	51388.8	219948	425748	172643	106206	4964	30069.6
663600	805785	494451	198897	491360	109973	605596	267464	442761	640286	24144	8176	111107	232972	96204	35095.2	258734	147001	297474	394348	17111.6	24362.4	310321	197744	51315.2	219083	430622	170605	105222	5098.8	29911.2
664800	811738	498738	199117	494737	110294	615537	270344	444469	641100	24269.6	8212.8	111610	234692	95584.4	34716.8	257528	146514	295162	403255	17315.2	24422.4	318928	198495	51162.8	218931	435004	169394	104044	5130.4	29848.4
666000	819629	499278	198367	496458	111876	626326	273913	448866	643963	24157.6	8096	112406	237247	94580	34528.8	256528	146503	291508	413576	17121.6	24643.2	326568	200530	50546	219107	437291	169331	103448	5298.8	30034
667200	820281	499322	198768	497270	112032	633214	276477	451285	643904	24116.8	8174.8	115910	241570	94073.2	34524	255894	146446	290122	424930	17164.8	24690	332488	198907	50518	218720	438339	170135	102990	5410.4	29820
668400	806700	501748	198342	498596	112356	640449	278471	452785	644860	24067.6	7995.6	119450	246042	93534.8	34086	256634	147414	289428	436060	17008	24960	339547	198155	50264.8	218288	441249	170793	101751	5536	29418
669600	807409	507706	200810	501498	111959	646950	282627	455723	644266	23849.6	8114.8	123130	251074	93285.6	33414	255848	148102	288035	443187	16894.8	25291.6	348634	199013	50154.8	218418	443161	172683	101343	5662.8	29328.8
670800	804126	511788	203527	503342	113330	650672	286485	459172	646842	23790.8	8468.8	127834	257088	93232	33344	256974	149072	285444	449962	16745.2	25326	355856	198474	49585.6	217689	443038	175588	100976	5659.6	29435.2
672000	801208	516308	205366	503934	112825	652054	288777	460020	645569	24004.8	9048.4	130626	264614	92439.6	33984.8	258009	150461	286658	457098	16919.2	25278.4	360574	198109	49502.8	216981	441999	179754	100351	5800	29148
673200	796432	520732	208616	505497	113468	650848	291926	460197	644369	24048.4	9440	132932	272504	92816.8	34600.4	258434	152897	288238	463647	16824.4	25690.4	366738	199751	49410	215912	441231	183801	99408	5918.8	28976.8
674400	794383	528400	214118	507374	114471	648026	294722	461732	644727	24152.4	9980	134074	280479	93308.8	34896	259011	154150	287281	469020	16895.2	25948	372117	201840	49166.8	215729	440575	187634	99555.2	5908.4	29026.4
675600	792732	535117	220255	509142	115123	646813	299516	464332	644397	24077.6	10752	136032	288014	92886.8	35183.6	259755	155922	287382	473140	16771.6	25872.4	376619	203890	48977.6	215665	439314	193478	100480	5916.8	28671.6
676800	788878	540231	225991	509748	115080	642844	301944	465018	643518	23878.8	11354.8	139587	294924	91930	36000	261430	158568	288150	476597	16738	26153.6	380247	205808	48335.6	216360	437537	199687	100845	5952.4	28537.2
678000	783839	545057	231966	510541	115579	637993	306072	465519	642466	24271.2	11534.8	143246	301610	91283.6	36743.6	264432	161555	292209	478146	16559.2	26118	384883	207860	48203.2	217212	434400	207651	102110	5942	28523.6
679200	781603	551125	237917	512786	115544	632382	308542	464510	639720	24171.2	11998.8	148100	308382	91054.8	36935.2	265690	165166	294889	478396	16386.4	26518	385190	212126	48116	217958	431378	213628	103726	6024	28126.8
680400	776540	556204	246888	515423	118304	625985	311983	465145	640273	24366.8	12223.2	153348	313565	91321.6	38039.2	267787	167390	298872	476200	16519.6	26421.2	386964	215946	47924.8	217756	428586	220450	103248	6219.6	28158.4
681600	769519	560084	256008	516750	119966	621223	315347	464700	639320	24433.6	12642	156279	319444	91129.6	39491.6	270076	169999	300671	473092	16275.2	26353.2	387797	219537	47402.4	216597	425402	229503	102496	6385.2	27846.8
682800	763084	561336	263782	516050	120487	615252	318446	463857	638664	24456.4	12721.6	155934	324594	90964	40992.4	272678	172818	304113	471015	16100	26295.2	385195	225908	47190	217268	430045	238816	101200	6619.6	27800
684000	759634	566143	272428	518000	120667	608238	319518	460889	637501	24397.2	12866.8	155992	328806	91410	42541.2	276340	176038	307629	467160	16094.8	26913.6	385549	234303	46835.6	218928	429072	246167	100740	6688.4	27600.8
685200	753692	569934	282738	521032	121296	601500	322222	461609	636982	24614.4	12834.8	157856	331026	91381.6	44158.4	277457	177634	312517	461578	16046.8	26877.6	384565	239843	46561.6	219723	424562	252832	99652.4	6846.4	27302
686400	746594	571336	293058	521757	122392	595435	323893	461826	634632	24704.8	12986	160594	334970	90925.6	46156.4	279846	179762	315112	455612	16040	26808.4	382165	245772	46584.8	219507	418681	261391	99022.4	7098	27398
687600	738741	569059	301223	521180	125731	590069	323936	459770	633181	25065.6	12753.6	163801	336891	90822.8	47714.8	282570	181402	319460	451147	16240.8	26514	379319	250938	45787.2	219760	412831	269006	98514.4	7214.8	27247.2
688800	733184	568157	309366	520856	127724	582944	322894	457410	632063	25023.2	12811.6	168473	338018	91094	48823.2	285337	183321	325652	446655	16111.2	26642.8	375549	256514	45731.2	221076	407989	276582	98334.8	7268.8	26989.6
690000	726213	569376	319114	523124	128536	575031	323444	456006	629950	25022.8	12553.6	172534	339480	90970.8	50206	286072	184128	328324	440793	16227.2	26817.2	372816	261740	45853.2	223745	403556	281178	98606	7488	26926.8
691200	718549	568770	328555	523539	128681	567798	324462	456594	627514	24931.6	12648	172236	338691	90736.4	51645.2	288650	185193	329741	435870	16199.6	26542.8	368927	265966	45964	222688	396088	285980	99440	7625.2	27026.4
692400	710994	564144	334965	521833	125899	561074	322816	454179	626093	24891.2	12383.6	169571	339016	91596.8	53708	291482	185971	334824	429443	16359.2	26650.8	364841	268291	45812	224280	390241	291386	99066.4	7701.2	26961.2
693600	702400	561681	340937	521387	125382	554495	320835	451738	622923	24862.4	12465.2	167898	338306	91644.8	55841.6	293139	186958	338299	424139	16306.4	26651.6	361564	272786	45410.4	226040	386232	296277	99214.8	7914.4	26702.4
694800	697994	562001	353351	521739	126555	548516	320518	451709	619098	24810.4	12435.2	167146	336740	92544.4	58188	294626	186504	339620	418153	16114.8	26470	357522	277438	45046.4	228446	380567	298303	99484.8	8074.8	27144
696000	687779	558585	360163	520943	126514	542787	319472	452016	617223	24698.4	12412.4	167010	335648	92812	60032	295368	185987	341353	412975	16128.8	26317.2	351834	278286	44601.6	228581	374109	300624	100380	8020.4	27162
697200	680316	555036	363518	519040	127444	536267	318431	450574	613502	24416.8	12314	168071	335648	93974.8	61229.6	298816	187056	345524	407666	16192.8	26012.8	346088	280590	44422	228403	370195	303398	101245	8448.8	27100.4
698400	673189	554204	365138	517136	129428	529045	315867	449470	610144	24197.6	12328.8	169415	331001	94056.4	61578	299586	186800	349275	404246	16182.8	26204.4	340792	284165	44372	228781	366307	304408	101878	8455.2	27108.8
699600	665868	551276	369062	516799	131748	524124	315002	448307	605780	23922.8	12368.8	172458	328282	94655.2	61642.4	300301	185080	352100	397621	16266.8	26063.6	335703	285162	44202.8	229389	362541	304240	103299	8646	27268
700800	655996	545444	369602	514204	130970	519182	313688	449480	603103	23684	12486.4	172666	325980	94912	62788	301619	184319	355764	391932	16080	26006.8	330288	285896	43797.6	230058	358464	303989	103968	8851.6	27340
702000	647522	540334	368684	510733	130276	514677	309812	446096	598432	23431.6	12479.6	168022	322504	95739.6	64036	302406	183418	359712	386925	16427.6	26002.4	326061	286562	43478.8	230188	355111	302134	104238	8850	27354.4
703200	639273	537209	369643	507096	128868	510591	309337	445313	596251	23475.2	12480.4	162866	316997	96169.6	65097.2	302004	181551	360394	380429	16463.6	25988.8	321236	287261	43689.6	231225	354070	300547	105870	9033.2	27631.6
704400	632600	530793	367230	501653	129586	506678	307548	443975	592574	23028.4	12502	158898	312665	97353.2	66428	302181	180490	361145	375166	16566.4	25962.8	315245	287534	43534.4	230150	351662	297584	107320	8999.2	27780.4
705600	625417	525276	362943	497550	127455	501002	305086	442045	586883	22903.2	12420	156440	308442	98429.2	67601.2	301864	180279	362356	370002	16631.6	25466	311750	285847	43677.6	228621	349031	293310	108193	9092.8	27980.8
706800	620232	522609	359601	495809	126808	497105	302371	440458	584673	22694	12382	155081	304619	99872.4	66838.4	300825	177453	363628	364720	16732	25174	307957	286034	43547.6	229253	348045	291066	109835	9152	28034.8
708000	613743	516626	355372	490324	129260	494973	300186	441071	583290	22571.2	12423.6	154852	298657	99127.6	66709.2	298871	176142	364598	358448	16745.6	25254.4	302473	283895	43336	228696	346484	287570	112123	9379.2	28659.2
709200	608241	512546	346890	487349	128510	492612	298006	437790	578184	22146	12266.8	155764	295828	99061.2	66146.8	299355	175310	366070	354439	16930	25285.2	297704	280279	43106.4	228586	344519	284932	112387	9405.2	28462
710400	604323	509401	341254	483978	128254	489485	297515	437543	575798	22094.4	12234.8	155430	291254	99362.8	65541.6	296155	173962	363644	349315	16851.6	25225.2	294231	280026	43424.8	229448	344970	281880	114692	9428.4	28511.6
711600	599937	504953	335418	479444	126376	489605	295673	435334	576054	21925.2	12253.2	151849	286468	100098	65203.6	293630	171554	363470	344408	16801.6	24993.2	289593	276796	43812	230189	343474	279155	116474	9536.4	29001.2
712800	596362	500658	325881	473954	124034	487603	292785	432130	573778	21832.4	12023.2	148068	283723	99217.2	65332	291473	169991	363728	340239	17045.2	24812.8	285399	272331	43854.8	228806	342267	281542	117994	9470.4	29300.8
714000	596704	496670	317801	471826	123623	485490	290410	429245	576864	21736	11987.6	145817	279605	100853	65225.2	288557	169458	364024	336544	16870	24792	282453	269983	43810	228735	343073	273278	119631	9596	29766.8
715200	595480	491595	310590	467305	123320	483320	291838	428051	579422	21430.4	11866.4	144082	275887	101011	65181.2	284296	166568	361505	333218	16753.6	24325.6	278526	266295	43573.2	226562	342379	268007	120901	9780.4	29948.4
716400	595932	484039	301242	461823	122602	481766	288177	424221	577507	21074.4	11684.8	139878	272306	100958	64910	281525	164882	360254	330703	16813.2	24351.2	274616	262048	43976.8	226856	342378	262512	122353	9824.8	30199.2
717600	596136	478076	293816	457012	122427	482221	284358	420896	576026	21094.8	11541.2	135388	268618	99648.4	64174.8	280214	164013	362638	328478	16722.4	24326.8	272554	259320	44142	226816	343610	258711	123140	9880.4	30526.8
718800	598308	474394	286566	454400	124252	482088	281544	418338	574621	21082	11482	132198	264076	99824	61721.2	276737	161804	360723	326076	16711.6	24038	270600	255885	44364	228091	346443	255564	124240	9975.6	30637.6
720000	600675	470098	279187	451088	123900	486100	278815	416150	575638	20857.2	11504.8	131223	258543	98945.2	60103.2	274033	159107	359929	323802	16802.8	23954	267469	251165	44689.6	230345	347033	250110	124914	9946.8	31167.6
721200	604798	464926	270333	446934	120498	487641	275332	413152	575148	20761.6	11392.4	129846	254670	99483.6	59284.8	273516	158238	359893	323816	16808	23964.8	266028	248390	44623.2	231942	348098	245400	123944	9867.2	31688
722400	609258	461097	262375	444227	118268	488476	272521	408617	574615	20618	11292.4	126465	250323	99017.6	57901.6	270850	157004	361375	323396	16912	23733.2	265450	246046	45133.2	231304	351103	241335	123994	9990.8	31880.4
723600	615509	457168	257176	442973	118659	491997	270377	406988	575433	20444.8	11275.6	124272	245225	100317	57416	266934	154710	360364	322917	16848.4	23611.6	265434	243902	45005.6	232994	354082	236873	124829	10011.2	32047.6
724800	620766	451243	250210	439530	118485	496407	269218	406619	577181	20496.8	11125.2	122072	242393	100135	56720.4	263061	152646	358889	325332	16890	23502	264953	240210	45379.2	230054	357312	231787	125856	10160.4	32982
726000	628177	446938	242878	437524	118089	499999	266968	404456	577233	20240.4	11141.6	121698	240532	100364	56839.2	261245	151972	360860	327074	16879.2	23242.8	266249	236919	45696	231066	359611	226492	126388	10207.6	33046.8
727200	634766	443953	237669	435585	119274	506782	266232	403412	578379	19860.4	11172	122256	237909	99840	55739.2	258922	150444	359132	330127	16936.4	23194.4	268324	235239	45864.8	231769	363179	222229	127912	10058.4	33579.2
728400	640810	440793	233422	435039	120736	515148	265338	404585	582620	19993.2	11154	122080	235236	99794	54319.6	256520	148674	356117	333387	17068.4	22947.2	270237	234906	45725.2	232822	367071	218591	128270	10176	33854
729600	646856	434648	227606	432969	117649	523694	263706	405017	586502	19707.2	11299.6	123307	234816	98497.2	53448.4	255138	147836	355080	339135	17363.2	22812.4	271832	232698	45666.4	230303	370086	214369	128790	10016.4	34279.6
730800	653762	431262	222110	431946	116334	529759	263453	403441	587252	19511.6	11229.6	122444	233254	97891.6	51812.4	254383	147158	354836	346045	17287.2	22734	275097	230914	45884	230812	373783	208790	128753	10179.2	34525.2
732000	658725	430775	218474	431563	115601	538170	264560	409261	587530	19594.8	11311.2	122336	231814	97744.8	50626	251798	146009	354623	352460	17380.4	22644.4	278576	230620	45854.8	230986	378869	203781	128405	10234.8	34758.8
733200	665108	428374	215203	431898	116541	545402	264960	410889	589266	19622.8	11343.6	124043	231547	98705.6	50001.6	249705	144378	351884	359770	17345.6	22557.6	282257	228830	45984.4	232017	382510	199471	128361	10316	35018.4
734400	670147	426286	211856	431164	116537	552193	265906	410586	589726	19493.2	11499.6	126012	231805	98660.8	48944.4	249677	143850	350100	367558	17399.6	22366.4	285017	227470	45945.6	231317	385645	194786	127840	10408	35169.6
735600	674398	424558	207886	430764	116824	560513	265685	408556	587730	19244	11290.8	128817	232195	99611.2	48229.6	249241	143966	349892	375739	17354	22426.8	291287	226917	45768.4	231223	389042	190947	127143	10572.4	35406
736800	678610	425072	205823	430226	118040	566264	266890	409988	586447	19120.4	11293.2	131723	232962	99571.6	47934.8	247598	143316	348787	384012	17211.2	22320.4	297774	226258	45993.6	232307	391646	186637	127074	10507.6	35505.6
738000	683463	423932	205132	431756	118102	570779	268942	413276	586584	19081.6	11347.2	134163	234614	101051	47190	247358	142654	346302	391529	17306.4	22081.6	301639	224796	46031.6	233476	394231	182718	125994	10509.6	36024.8
739200	684418	422776	202957	430056	116835	576206	270314	414815	584473	18915.6	11396.8	135260	237566	99478.4	47402.4	247168	142270	345643	399780	17279.6	23091.6	305941	223740	45940.4	232650	395727	180052	125311	10488	35874.8
740400	689767	423330	201649	429902	115770	579544	271614	415145	581310	18894	11405.6	136099	239910	99255.6	46316	247400	142638	346849	408128	17270.8	23587.6	311386	224181	45777.2	234049	397368	178558	123934	10695.2	35767.2
741600	692377	425084	201937	431116	116284	582092	272472	418436	578564	18738	11529.6	137912	242804	98972.4	45628.8	245826	142707	345563	414611	17379.6	24024.4	315534	224392	45880.8	234464	398652	178454	122852	10767.2	35904.4
742800	690569	425026	201676	432313	116812	583829	274322	422076	579832	18450.8	11399.2	140742	246696	99962.4	44950.8	245726	142725	343674	419698	17302	24164.4	319562	228200	46026	234925	398344	178396	121838	10618.8	36089.2
744000	690271	425315	201714	432510	116820	584751	275603	421462	578617	18415.2	11624.8	145484	251331	100449	44776.4	247454	143637	344048	422654	17462.8	23860	322045	228039	45634	234337	397782	177937	120057	10683.6	36019.6
745200	690062	427763	202487	434571	118336	584762	275460	420726	575614	18238.8	11553.6	148775	255548	101651	44873.6	247578	145592	345999	427140	17370	24124	326026	230312	45547.2	235462	397309	179716	118278	10757.6	35601.6
746400	689238	430913	204520	434532	120395	585519	277742	421109	572834	18134.4	11617.2	151019	260369	102772	44674	247023	145988	344620	428646	17470.8	23786.8	328333	232022	45084.4	235984	396998	181946	116973	10752.8	35404.8
747600	686554	433731	206027	434164	121526	585460	280118	423676	572573	17925.6	11794.4	152020	265382	104268	45347.2	246726	146905	344158	430458	17480.4	23413.2	332191	233772	44758.8	236518	394688	184399	116120	10763.2	35316.4
748800	684057	436113	207894	433284	120183	583266	280882	424274	569334	17750	11736	154405	269458	105888	46057.2	248362	148357	343656	427988	17505.2	23190	332145	235792	44797.2	236442	392664	187596	115100	10670.8	35313.6
750000	681165	437475	210198	431694	118296	580992	281882	422981	567742	17684	11611.6	157880	275195	106440	46589.2	249905	150339	343747	428038	17576.8	23121.6	333970	238451	44772.8	236812	389930	190475	112989	10805.2	35276.4
751200	680789	441237	212956	432284	117715	576883	282664	423082	565821	17598	11642.8	161513	280665	105950	47121.6	250733	151944	344887	425134	17602	22526.8	335357	240904	44606.8	239800	388251	194405	112635	10890	35097.6
752400	678212	446200	217158	431850	118383	575386	283677	425438	562580	17416.4	11772.4	165448	284678	105826	47619.2	250904	153403	344604	423736	17509.6	22460.8	336770	244176	44042	245175	385353	198652	113213	11136	35158
753600	672927	448981	220612	432104	118354	570444	282953	426906	560023	17287.6	11845.2	170186	289665	105457	48027.2	252390	154996	345006	421501	17681.6	22376.4	336452	247863	43766	248288	382902	203338	107990	11173.6	35369.6
754800	668866	449999	223905	430311	118099	566225	282198	427317	559639	17075.6	11896	173786	293136	105487	48763.6	253970	156347	346850	417852	17563.2	21996.8	335798	250748	43403.2	246104	379412	208790	104085	11186.4	35005.2
756000	665580	453440	226759	429266	118779	560456	281898	425985	557643	16921.6	11845.6	176562	296709	105854	49167.6	256695	158202	349353	414786	17695.2	22197.6	335820	253671	43560.8	246967	376336	213542	100673	11212.4	34874.4
757200	661412	456437	231638	428393	118498	555746	281356	426098	555967	16822	12032	179113	299839	107514	50374	258022	160216	352314	412096	17713.2	22219.6	333571	257376	43279.6	246371	373053	220080	100654	11299.6	34486.4
758400	658689	460272	237811	428290	119126	550740	280462	426405	554769	16744.4	12090	181285	301832	108072	51299.2	258259	161912	354995	408497	17561.6	22143.6	332874	260741	42907.2	246734	369568	226159	99833.2	11463.2	34549.6
759600	653526	460406	242685	427674	119732	545998	281158	428131	553402	16465.6	12117.2	184872	303132	107460	52876.8	260364	163176	356512	404959	17443.2	21691.2	330758	263690	42391.6	249115	365267	231748	99726.8	11376	34439.6
760800	645848	459594	247361	425389	119250	540484	278636	427958	550248	16352	12218.4	188473	304229	107366	54554.8	262730	164328	359880	401542	17576.8	21329.6	328454	266435	42302.4	249892	361838	236569	98041.6	11413.2	34142.8
762000	641914	459324	252669	424501	119454	534868	277472	426535	548178	16417.2	12176.4	191496	305126	108702	56280.4	266308	166958	360185	395932	17454.4	21026	326890	269452	42462	252064	358758	243296	96545.2	11381.6	34078.8
763200	637381	459942	258885	423283	119216	528904	276685	427076	544465	16029.6	12312	193228	304823	108969	57795.6	268366	167653	359564	391777	17455.2	20584.4	325050	272649	42327.6	254268	355034	248101	95131.2	11454	34101.2
764400	631501	459877	265972	422509	118427	524613	275576	429573	542086	16032.8	12454.4	194542	303199	110473	60060.8	269961	168936	361456	386812	17364.8	20495.6	322186	275200	41666.4	258618	351844	251925	93980.8	11434.4	33813.2
765600	623852	458475	272312	420061	117634	517984	273862	429280	539146	15949.6	12384.4	196282	302569	110722	62306	271410	169539	361793	382090	17439.6	20323.6	319630	276090	41018.8	261363	348453	255881	92292.8	11263.6	33826.8
766800	617328	456724	277089	418262	117812	512050	273320	427760	534530	15996	12405.6	197448	301900	111635	64303.6	274610	171766	364138	376666	17371.6	20040.8	317908	277938	40880	264580	347239	259369	90311.2	11193.6	33342
768000	613318	457564	282642	416803	118051	505204	270359	427665	525981	15654.4	12472.4	198639	300696	116199	65964.4	276572	172789	365926	371189	17548.4	20021.2	315863	278789	41363.6	266634	344326	264019	88844.8	11591.6	33387.2
769200	606829	456301	288083	415294	117512	499606	268315	426005	519526	15720	12624.4	199938	299254	116038	67885.2	277618	172673	367459	367222	17470	19972.4	312870	280722	41164.8	268301	343898	266709	87765.2	11594.8	33289.6
770400	599558	455690	294464	413644	117395	494216	267062	427550	511915	15619.6	12751.2	201784	297416	116334	69544	279364	172905	367283	361561	17213.6	19767.6	309398	281204	40590.8	269807	340121	269371	87735.6	11390.8	33261.6
771600	593110	452671	299396	411087	117718	491314	266090	427081	505364	15520	12815.6	201846	294895	115734	71645.6	280490	173554	366018	356822	17304	19235.6	306267	279798	40314.8	271378	335662	271581	88742	11361.6	33223.6
772800	587092	448210	302139	408705	117300	485532	263622	425932	498967	15630	12753.2	200764	293563	115503	74144.8	282986	173839	367074	351792	17228.8	19088.4	302876	280314	40418	270655	332045	274491	90714	11447.2	33313.2
774000	580346	447240	304357	407340	116134	481772	262213	423028	493885	15519.2	12899.2	199873	291841	116849	75610	285649	174542	367212	346887	17112.8	18908.8	300242	279917	40558	272138	328310	276156	90686	11222.8	32838
775200	574655	447795	306644	406096	114135	477983	259572	422201	490778	15318.8	12979.2	198809	289568	117900	76919.6	286730	174128	367672	342977	17234.4	18716.4	297584	280620	40460	272176	325912	275727	92095.2	11414.4	33002.4
776400	569303	446278	310164	404855	112827	473602	258602	420935	487256	15409.2	13016.8	198150	286328	119994	77576	286899	173213	364882	339167	17426	18484.8	292757	280500	39852	273099	324880	275341	92263.6	11346	33554.4
777600	564280	442295	311548	402624	112191	470250	256780	420942	486087	15464.8	12940	197800	284608	120029	78860	289384	172201	364011	335154	17383.2	18184	289178	278143	39332.4	270710	322198	274778	92797.6	11329.6	34348
778800	558188	437332	311611	399284	112282	466526	255274	419096	483199	15238.8	13080.4	197324	283328	119913	80312.8	290550	172120	361908	331198	17371.2	18049.6	285576	276885	39189.2	270295	319378	275572	93082	11236	34592.8
780000	553870	434440	309481	395069	111587	463725	253341	414968	480902	15396.8	12862.4	195557	280398	120258	81407.6	291707	172050	362959	327595	17480	17835.6	283267	275588	39490.8	270369	318148	273640	94028	11256.4	35650
781200	549994	432035	309024	393434	110654	460175	254407	412979	477416	15563.2	12946	193568	277751	121380	82030.8	289626	170150	361153	323365	17568.4	17938.8	281150	274320	39480	270019	316349	271013	95608	11295.6	36854.8
782400	547212	429241	308092	391071	110672	458335	252910	412394	477060	15596.8	13050	190146	273942	122125	82466	288866	169136	359236	319146	17405.2	17588.8	277034	272768	39760.8	267219	315518	268423	97352.4	11178	38294.8
783600	542636	423574	305226	388468	110454	456671	250588	410451	474438	15620.8	12962.4	188017	269972	122131	83254.8	288027	167928	356736	315024	17454	17318.8	273449	268960	39438.8	265405	314862	265888	98616.8	11234.4	39378.8
784800	541241	419768	301297	386038	111082	454576	247495	407047	473411	15985.6	12767.2	193886	268172	121352	84536.8	288683	167554	355043	311861	17485.2	17001.6	270689	266532	39139.6	264064	313514	263120	100077	11199.6	40775.2
786000	537925	417608	298535	383936	110008	452452	244407	403130	472290	16073.2	12600.4	200835	264622	122882	84597.2	286870	166518	354414	308727	17718.8	17179.2	268504	264932	39273.2	264890	314238	259836	102241	11189.6	42678.8
787200	534597	416410	296602	381917	108720	452373	242637	401922	473184	16117.6	12529.6	198358	260783	121954	84693.6	284773	164551	351046	306243	17778.4	17051.2	265982	262942	39360.4	263563	313678	255661	103548	11171.2	44544
788400	533334	414422	293186	380014	107351	451434	241032	401116	473271	16446	12368.8	198569	257854	120931	84880.4	283670	163213	349362	304866	17683.6	16858.4	263121	259824	39282.4	262800	315234	252910	105278	11336	45560.8
789600	532672	409378	286358	375704	106167	450741	237959	398830	473492	16764.8	12297.6	197452	255980	119668	84487.6	283522	162232	347305	302015	17650	16551.6	261914	256776	39541.6	260434	315529	248585	106414	11405.6	46212.4
790800	532449	407357	282375	373349	104689	450792	236476	396403	472686	16982	12138	196206	253577	120855	83708.4	281285	160997	345793	301565	18027.2	16513.2	262560	254351	39573.2	258694	317614	244810	108048	11530.8	46282.8
792000	532150	406628	277652	371227	104078	452468	235013	393523	472209	17014.8	12164.4	195608	250356	122366	82824.8	279418	159279	342845	300946	17749.2	16433.6	260166	251169	39883.2	256281	319144	239988	109984	11434.8	46006
793200	532796	403210	273234	369106	106985	454552	233569	393814	473974	17103.2	12012.8	191974	247205	122417	83010.8	277958	157174	340068	300854	17772.8	16256	257521	248276	40272.4	255765	322103	235884	111724	11577.2	46131.6
794400	534490	398476	267781	367056	105465	456239	231388	391501	473612	17363.2	11853.6	188890	246334	120978	82559.2	277513	156462	337514	301360	17862	16111.6	256952	244888	40514.8	255633	323909	232357	113120	11389.2	46202.8
795600	535743	396018	262853	364445	105874	458030	229578	388272	474720	17320.4	11878	185056	243400	120762	82005.2	276659	155558	335907	302754	18088.4	15949.6	257730	242087	40776	255651	326150	227793	114837	11429.6	46045.6
796800	537905	395419	258580	363930	108001	461696	228783	387439	475742	17367.2	11566.8	182054	240329	120783	80909.2	274355	153541	333252	304496	17911.6	15806.4	258020	237326	40818.4	253533	329128	224002	116592	11532	46424.4
798000	538498	391384	254347	363036	111601	467531	228619	388475	478300	17655.6	11449.2	180234	238445	120940	79603.2	272523	151858	329722	306779	18018.4	15800	257743	234486	40924	253269	331885	219386	118598	11341.6	46661.2
799200	540190	389212	248643	360673	113282	471078	227483	387475	477192	17494.8	11213.6	178522	236910	119848	78372.8	272680	151324	327646	310694	18089.2	15811.6	257634	232319	41075.2	251506	335128	215080	119774	11255.6	46872
800400	542736	386994	243379	359565	108721	477155	226620	385358	475613	17684.8	10963.2	176222	234033	120150	77384.8	270942	149739	325541	314099	18115.2	15644.8	259586	230896	41732.8	251950	338254	213092	120376	11300.8	46758.4
801600	549734	385693	240274	359324	107296	484632	227425	387460	477630	17524.4	10974.8	173736	232274	120055	76202.4	269068	148439	321927	319245	18249.2	15546.4	260252	228954	42224	249504	342450	209422	122154	11203.6	47304
802800	551173	382008	235390	358448	107165	491456	227391	387935	478891	17565.2	10751.6	172763	231833	120936	75377.6	268185	147609	320257	326123	18531.2	15116.4	262428	226796	42284	248776	344210	204540	122945	11186	47285.2
804000	554937	380659	231001	357000	108522	496938	228667	387699	477671	17655.2	10528.8	171536	230065	120526	74623.6	265311	146443	318221	331575	18538.4	15121.6	267774	225532	42330	247898	347389	200696	124089	11082.8	47358.4
805200	556390	380983	227289	357169	109506	501776	228596	389240	478897	17801.6	10369.6	171313	228928	122077	73147.6	263267	145400	315476	337334	18673.2	15108.4	269648	224408	42482	249056	350576	196467	125270	10805.2	47750.8
806400	559605	378202	223286	355240	109361	505335	229876	391036	479792	17641.6	9999.2	170574	228799	121800	72168.4	261502	143874	312941	342526	18570	14888.8	270641	223351	42688.4	246364	352310	193182	125520	10744	47537.2
807600	561084	376622	218421	354310	109990	510883	230346	390286	479774	17653.6	9831.2	169431	228933	122161	71379.2	260516	143652	311225	349761	18788.4	14922.4	272328	221454	42927.2	245439	354853	189153	125742	10528.8	47474
808800	563574	375197	214386	353460	110550	513774	230452	390805	479627	17573.6	9668.8	166929	229788	122260	69827.2	258373	142857	308746	355704	18649.2	14923.2	274380	221683	42719.2	245660	357621	186397	126439	10629.6	47682.8
810000	564413	374250	214163	353984	112122	516492	232581	394172	480001	17603.2	9583.6	166402	230105	122452	68442.4	256560	141414	305018	360207	18878.4	14819.2	275878	221708	42876.4	245474	360547	182930	126255	10614.8	48076
811200	566279	371927	210888	352012	113312	516714	234100	395068	479212	17504.4	9694.8	169090	231532	121645	67741.6	255222	140863	303162	364773	18799.2	14717.2	277468	221621	42852.8	243429	361470	180294	127149	10529.6	48119.6
812400	567628	369984	209052	352662	113428	517348	235655	395157	478210	17444.8	9510.4	171546	233136	121604	67180.8	254929	140994	300986	369050	19051.2	14912.4	279558	221124	43125.2	244221	362904	177224	126294	10812	48432.8
813600	570273	370128	206400	352534	113883	518159	237396	396988	475947	17346.8	9396.8	173488	234355	121248	66238.8	252997	140653	300014	373435	19219.6	14835.2	281159	222251	43520	243569	364612	175118	126364	10868.4	48654.4
814800	570902	368897	205927	353161	114154	519488	239713	398291	475714	17313.6	9292.4	174218	236316	122458	65359.6	251311	139705	295994	375851	19129.6	14871.2	282667	223706	43336.4	244781	365366	173251	126491	10836	49395.6
816000	570973	367219	204135	351345	113941	519908	241928	399621	474966	17290	9230.8	175805	239326	121950	64787.6	250591	139654	294110	377724	19176.4	14717.2	283715	224882	43082	244509	365233	172390	126508	10908.8	49758.4
817200	571880	365742	202594	350385	115408	519105	242357	398944	474031	17306	9157.6	176582	242804	122616	63685.2	250364	139722	293909	378488	19143.6	14788.4	285949	225526	43085.2	243704	365213	170721	125910	11059.6	49839.2
818400	573936	367092	200637	349213	115754	518870	243682	398055	472076	17039.6	9024.8	178222	245750	123106	63579.6	248784	140138	293006	379098	19116.8	14592.4	287647	228374	43158.8	242728	364875	169535	125664	10934.8	50530
819600	573732	368234	200090	349074	116349	520661	245780	399750	474204	16898.8	8889.2	180008	249069	124192	62681.6	247404	139704	290434	379562	19264	14460.4	288119	230457	43458	243704	364068	168798	125732	10802.4	51421.6
820800	574172	368256	197140	346901	116325	518589	247738	399316	475593	17032.4	8900	182808	255235	123361	62628.4	246424	140240	289109	378286	19234	14572	289756	232314	43268.8	243389	362085	168092	125140	10782	51772.4
822000	574215	368160	196662	346170	115937	517637	249176	397928	468634	16823.6	8817.2	184789	259907	123602	62527.6	245642	141090	289555	377593	19371.2	14308.4	291824	235097	43380.4	244808	361362	168865	124126	10958	52560.4
823200	573450	369354	196035	344771	117642	516974	251024	397776	465470	16656.4	8782.4	186677	263042	123375	62116	244701	141564	287839	375766	19464.4	14352.4	292326	237718	42800	247891	359981	169980	123266	10878	53323.6
824400	572055	369299	195495	343002	117378	515503	252834	399036	465172	16554	8724.8	189004	267149	123761	61889.6	244155	142209	286176	373196	19294	14204.8	292252	240160	42846	246932	357248	170588	122890	10934.8	54482
825600	570611	370542	194499	342151	117416	510872	252894	395883	462574	16496.8	8738.8	192103	269604	124637	62316.8	243521	143447	287037	371809	19324	14024.8	292906	242479	42623.2	245018	355051	171632	121888	11011.6	54599.2
826800	569224	371396	195476	341463	118699	507464	253692	393422	459578	16359.2	8620.4	194190	271093	126040	62910.8	243978	144202	288086	368794	19244.8	13965.6	294695	245606	42829.2	246777	353199	174060	121281	10958.4	54805.2
828000	568116	372692	196480	340283	118226	505420	254772	393872	458447	16250	8705.6	195533	272907	126364	63091.6	242624	144825	286616	365750	19237.6	13923.2	292885	248724	42780.8	247707	351256	176738	120796	11085.2	55574
829200	565956	372644	197815	339488	119395	501129	255411	393512	456904	16189.6	8616.8	198338	275995	127083	63904	243004	145632	285622	362396	19212.8	13824	291816	250009	42390.4	248606	349481	179808	119731	10922.4	56206.8
830400	563840	371770	198907	339211	118377	496786	256024	390706	456184	16012.8	8605.2	201603	278480	126384	64946.4	243062	146353	285488	358580	19338	13725.6	290926	252655	41969.6	248689	345901	181721	118356	10879.2	56702.4
831600	562595	372078	201670	340030	119240	493499	255872	388510	456752	15950	8446.8	202773	279772	126644	65652	242306	147290	285528	354407	19215.6	13806	290466	255750	42034.4	251701	344410	184144	117450	10863.6	56986
832800	560279	372018	205096	340188	119390	490026	256584	388715	457822	15694	8585.6	204834	279291	127060	66544.8	240530	148447	285512	351268	19151.6	13598	288118	257754	42521.2	255879	342111	186945	117414	10988	57984.8
834000	557307	369924	207431	340299	119940	486746	256362	386997	457080	15526.4	8342.8	208269	279896	127799	67095.2	241382	148859	284910	347853	19140.4	13601.2	286862	259154	42268.8	256727	338589	190930	116090	11041.6	58796.8
835200	555463	368198	210699	339382	120595	483373	255408	383672	456748	15350	8361.6	211113	280599	128158	68535.2	241808	149582	285325	343652	19210	13556.4	285366	259976	42268.4	254798	335776	194057	114492	10931.2	58834.8
836400	551635	367024	213411	339146	120382	478730	255663	380922	455320	15094.4	8324.4	212959	279440	129672	70030.4	241358	150379	284918	340109	19196.4	13546	286206	262919	41792.4	257335	332942	198097	113854	10826	59839.6
837600	547532	366064	218060	339449	121140	475790	255987	380224	455892	15048	8402	213121	278306	129511	71571.6	240811	150307	284135	336357	19092.8	13356	283358	263503	41117.6	258308	329552	202002	113496	10848.4	60665.6
838800	545214	363953	221379	339157	121964	472414	255072	377570	455846	14644.4	8447.6	215511	278580	129894	73722.8	240814	151281	284186	331456	19136.4	13140.4	280824	262770	40868.4	260335	324428	205017	112352	10766	61118.4
840000	542169	362149	224606	338700	122610	466762	253559	374539	456715	14541.2	8384.8	216250	275720	129592	76896.8	242261	152688	285419	328615	18933.6	13172.8	280121	264608	40870	261160	321776	207789	110568	10683.6	61704.8
841200	538880	363374	229854	339439	123423	465356	253822	371483	457138	14381.6	8460	216666	274251	129323	78894	241714	152865	284784	324168	18895.2	13221.2	279039	265532	40712	263306	318559	211945	110199	10703.2	62282
842400	534076	363016	234480	338651	122044	462761	253578	370628	457124	14306.8	8324	217898	272176	129416	80496.4	242597	152841	283400	319242	18849.2	13202.8	276982	265456	40640.4	262967	314420	214622	109482	10884.8	62848.4
843600	530603	361086	237296	337433	121605	458925	251989	371070	456563	14100.4	8296	219097	270760	129598	82672.4	243758	153370	283004	314331	18949.6	12965.6	274859	264850	40374.8	264345	310846	216777	108860	10749.2	62953.2
844800	527712	358663	241062	336006	122542	455000	250483	366171	454277	14366.8	8336.4	219572	268502	130054	85002.8	243593	153980	283240	309992	18892	12991.2	273116	263396	40337.2	265298	306436	219246	108067	10823.2	62812.8
846000	523614	358858	245043	336426	123350	453209	249210	362100	453350	14307.2	8268	219913	265768	130090	86684.8	244591	154416	282197	305295	18915.2	13022	272020	262771	40084	266779	302739	223138	107346	10804	62682.8
847200	519558	357024	248079	335458	123335	451195	248391	358596	452863	14383.2	8322	221345	264747	130364	89140.8	243111	153697	281296	303423	18768	12969.6	269431	261452	40546.8	266222	300288	225930	107693	10807.2	62723.2
848400	515308	353264	249670	334214	121614	447576	247404	352617	452798	14258	8356.4	222638	263312	131141	91430.4	244448	153532	279608	300834	18909.2	12699.2	267016	259689	39676.4	267109	296444	227536	107403	10878.8	62444.8
849600	513844	351127	251473	333021	122310	443715	244854	345103	451048	14296.8	8235.6	222451	261529	130098	94088	244976	153700	280152	297105	19140.8	12860.8	265579	259448	39561.6	268855	293906	229155	106432	10935.6	61269.6
850800	508865	350130	253199	333700	122940	442545	244295	341287	449645	14139.6	8162.4	222004	258752	130012	96047.6	244854	153392	279068	291913	18874.4	12830.4	263363	258955	39355.6	273700	291199	231198	106667	11006.4	61121.6
852000	505130	346606	255317	333353	122814	441102	242686	338930	450751	14148	8172.4	221739	257491	129653	97194.8	245242	152812	276925	287842	18659.2	12658	260271	256900	39035.2	277035	289412	232307	106634	10836.8	60570.8
853200	501981	342571	254280	331817	122334	439546	240578	333989	448235	14208	8120.8	220779	256691	130422	100152	245465	152978	276351	284954	19032.8	12596.4	259137	255156	39329.6	281718	286131	232500	106614	10887.2	59485.2
854400	498346	340981	255345	330966	122817	439187	238600	328635	446970	14187.2	8033.6	218991	254084	130672	102221	245223	152849	276066	281521	18799.2	12529.2	258282	253918	39385.6	285855	285170	234060	106600	11062.4	58528.8
855600	503781	339124	255868	330093	123630	438427	236738	325828	445985	14244	8099.2	217762	251056	131512	102737	244538	151682	272701	279288	18689.2	12629.2	255601	252758	39303.6	297561	283966	234903	106763	11053.6	58377.2
856800	502651	336440	255074	328246	123350	437623	236511	320723	444725	14285.6	7962.4	216368	248997	130900	104232	244832	151422	271426	275822	18831.6	12280	254044	250794	38941.2	298590	282494	234461	106738	11028.8	57758
858000	501718	333135	253838	327082	123365	436022	233860	315308	443351	14358.8	7900.4	215052	246480	131410	105960	245303	150908	271909	273892	18908.4	12484.8	253760	247868	39305.2	300153	281830	234050	106498	11202	57489.2
859200	499688	332143	253374	327345	123100	437096	232381	312474	443037	14479.2	7896.8	212946	242144	129970	106715	244417	150152	269782	271766	18780.4	12153.6	251757	247192	39069.6	297991	282352	233533	106723	11111.2	57146.8
860400	499831	329993	251504	326047	122390	436651	231922	311256	441750	14168.8	8024.4	212040	238146	130374	107234	243016	149653	268152	270016	18813.6	12138.8	249276	247654	39030	298405	282692	231871	107514	11226.4	57229.2
861600	498748	327272	250052	324126	122335	436864	230463	309703	441354	14377.2	7797.6	212147	235767	130390	107880	243125	149508	266698	268000	18768	12172.4	247903	245930	38815.2	295193	282833	228988	108224	11326.4	56693.6
862800	498236	325453	247683	323290	122750	437129	228798	307993	440086	14401.2	7849.6	210880	231923	130964	108608	242598	149600	266711	266840	18846.8	12180.4	248205	244609	38833.2	295404	283322	227005	107882	11247.6	56420.8
864000	496606	325768	245853	322792	123407	439889	227574	308919	440738	14388.4	7829.6	208391	228117	129759	108656	240867	148409	264764	265354	18938	12023.6	247014	243937	39131.6	294166	284379	225139	109452	11629.6	56839.2
865200	494387	322881	243865	319992	122471	442084	227761	307963	441184	14354.4	7725.6	207053	226158	130136	109779	240552	148362	262796	264374	19121.2	11943.6	246669	240963	39683.6	292469	285122	222131	110019	11546	56765.6
866400	493669	320004	239268	318568	122842	444445	226563	305198	440559	14441.6	7713.6	205748	223483	129434	110248	239857	148343	262319	264784	19310	11814.4	247373	238999	39362.4	289824	286698	218779	109938	11628.4	56181.6
867600	492486	319225	238087	317440	122189	447668	224976	303458	440659	14372.8	7606.4	203588	220340	129758	109576	237877	147166	260786	264918	18892	11898.4	246522	237658	39693.2	289425	288318	216409	109963	11658.8	56410.8
868800	492742	317934	235431	316968	122542	450868	225394	303297	439980	14349.6	7383.2	202524	219167	128662	108915	236452	146597	258870	265658	19150	11835.6	246590	235190	39491.6	285536	289100	213217	110841	11770.8	56655.2
870000	493451	314374	232126	315769	121937	454219	224008	301573	441122	14490	7284.4	202128	218472	129344	109480	234994	146304	258086	268014	19355.6	11729.6	247557	233328	39656	283154	290739	208702	110474	11860.4	56785.2
871200	495044	313119	229116	315320	121611	458634	223392	301511	440705	14336.4	7306	200098	215043	128729	108968	233349	144658	256742	269960	19161.6	11797.6	248488	232047	39609.6	281034	291564	206824	111251	11920.4	56591.2
872400	494761	311982	226940	315055	121096	462742	223508	302745	442607	14369.2	7160.8	198788	213974	129431	108018	231636	143942	254878	271745	19291.6	11656.4	248358	230246	39910.8	281694	293208	204450	112430	11855.6	56995.2
873600	493941	309578	224486	314097	121517	467379	222741	302113	441017	14463.6	7077.2	197311	213060	128228	107643	230225	142217	253760	274202	19310.8	11662.4	250062	227964	39726.4	280074	294450	201592	113253	11914	57037.6
874800	495197	307326	221844	312205	121667	471482	221408	301802	440590	14490.4	7102	195837	211655	128644	107657	228620	141289	253050	277496	19476.4	11741.2	252142	228126	39780	281551	295656	199105	114514	11811.6	57288.4
876000	496075	306431	219999	311846	122659	478093	221546	303488	442005	14498	7028.4	194299	210084	128363	106096	227172	139880	251088	279279	19373.2	11547.6	253079	227144	40211.6	281477	297083	221076	115399	11654.8	57634.4
877200	497077	303930	216973	308780	122975	481732	221882	304731	442132	14556	7081.2	193827	209997	129092	105364	225878	138463	249582	283026	19550	11620.4	254032	225518	40625.2	281857	298706	199670	116701	11718.8	58286.4
878400	499020	301497	213620	307194	122665	484520	221737	304652	440958	14413.6	7035.2	192590	210360	127774	104776	223975	137866	249606	285474	19827.2	11676.4	255190	224057	40817.6	279692	299510	185936	116610	11673.6	57859.2
879600	500642	300188	211988	306814	123298	490074	222021	305300	439952	14396	6991.6	190900	209214	127260	103784	222502	136315	248086	289560	19530.8	11822.8	257565	223876	40688.8	280967	300556	180406	118172	11578.8	58305.2
880800	503493	299518	209702	306122	124040	494215	222896	307468	441119	14490.8	6992	190573	210899	126665	102583	221688	134817	246411	291801	19702.8	11656.8	258847	222935	40574.4	280459	301956	180134	118676	11722.8	58243.6
882000	504842	296231	206136	304547	123668	496404	223163	307845	439372	14422.8	7001.6	189792	211516	126957	104052	221892	134286	245292	295504	19810.8	11648.8	260084	222005	40676	283119	302416	177090	119418	11470.4	58355.2
883200	507316	295145	204235	303896	123416	501049	223715	308623	439331	14539.2	6967.2	189534	211613	126830	103184	219978	133019	243972	298992	19810	11591.6	262339	221637	41117.6	282602	303148	173562	120099	11447.2	58019.6
884400	507764	294151	202749	302692	123839	503943	225269	310622	437592	14635.2	6942.8	188926	212327	129112	102046	218948	131866	242085	300624	19649.2	11499.6	262721	220390	40940	283823	302536	173003	121003	11203.6	59270.8
885600	510223	292636	200444	300667	123797	504864	225733	311270	436572	14649.6	6885.2	189377	215272	128639	101962	218646	131756	241448	302922	19712	11512	263960	220782	41363.6	279987	301998	169567	120652	11226.4	58636.4
886800	512371	291838	198815	299879	124152	507123	226101	311545	435631	14685.2	7226.8	188589	216018	128934	101519	216885	131291	239986	304348	19629.2	11526.4	265923	221061	41576.4	281438	302632	168757	121196	11509.2	59062
888000	514577	291548	198130	299791	125638	510167	227625	312864	435305	14666	7271.6	188625	217587	128858	100315	215855	130465	239038	305094	19675.6	11285.6	266268	222051	41523.6	280430	302951	168278	122172	11497.6	59814
889200	514758	289014	196784	298025	126007	509502	229288	313157	432682	14762	7240.4	188887	220218	129326	99440.4	214768	130338	237340	305875	19829.6	11529.2	265951	222244	41418.4	279626	302578	167760	122142	11475.6	59741.2
890400	516243	288018	195452	297154	128012	509442	230211	313681	431980	14608.4	7300	188713	221951	128055	98761.6	213254	130355	236832	306989	20027.2	11484.8	268597	222818	41620	276846	301239	167625	122855	11644.8	60166.8
891600	517754	287736	194834	296503	128942	510370	231462	314633	430331	14326	7122.8	187716	224235	128170	98238	211495	129512	235606	307880	19739.6	11590.8	268192	223994	41680.8	279942	300161	168581	123582	11673.6	60730.8
892800	518376	287046	194414	294684	128411	508380	233138	315352	430107	14437.6	7070	188727	226468	127607	96916	211276	129020	234117	308055	19816.4	11396.4	268826	225263	41523.6	277961	298508	168962	122974	11889.6	61128
894000	522207	285616	194098	293286	128125	506574	233448	314768	426863	14258.8	7060.8	189923	229518	127298	96681.2	210980	129325	233484	307716	19996.4	11398	269268	226231	41658.8	279228	297191	170305	122750	12045.6	61237.2
895200	523759	286288	193813	292865	130326	506800	234318	315339	426021	14352.4	7114.4	189220	231456	126718	96376.8	209109	129108	233211	307087	19786.8	11379.2	270639	227748	41516.4	279091	295667	172643	122797	12159.6	61667.2
896400	518170	285660	194207	290868	130575	504000	235526	317162	425676	14377.2	6988.8	189862	232988	127298	95670.4	207775	129021	231309	306386	20057.2	11370.4	269770	228734	41620	282592	295121	175274	123809	12152	62168.8
897600	512722	283960	195143	290256	131629	500865	236011	317145	424462	14169.2	7011.2	190757	236206	126527	95551.6	207774	129312	230382	306399	19854	11288.8	269889	229043	41321.6	279862	292726	176738	122953	12322	62102.4
898800	508672	283873	194976	287862	131988	499061	235563	315596	421640	14274	7050.8	189835	237979	126539	95973.2	205931	129722	230556	305088	19874.8	11299.6	270509	229731	41595.2	283008	290981	178464	123667	12218.4	62426.8
900000	505766	284280	196884	287155	131963	497722	237308	316150	419848	14180.4	7034.4	190522	238178	126038	95572.4	204556	129009	228932	304833	19936.4	11287.6	270344	231473	41422	282217	288593	181277	123130	12280.4	62868.4
901200	504134	283238	196868	285436	132360	495868	237592	316437	418908	14235.2	7062	193184	240192	127245	94740	203784	129168	227957	303540	19873.6	11249.6	269243	231045	41480.8	284288	286718	184074	123077	12329.6	63359.2
902400	501470	282872	197606	283861	132626	491863	237172	315186	417407	14235.2	6898.8	193772	241732	126254	94939.2	203459	129039	227594	302000	20052	11201.2	269325	231292	41011.6	282756	283900	186671	122865	12362	63158
903600	502640	282390	198582	283316	133849	487661	237293	314486	414614	14038	6829.6	193174	244090	127148	95670.8	201865	129662	227301	300153	20055.6	11054.4	269735	231703	41184.4	283999	281802	189560	122236	12444	63491.2
904800	499182	282671	200288	282656	134048	487125	237484	313934	412945	14097.6	6656.8	193557	246114	127055	96002.8	200973	129157	225880	298759	19468.4	11148.4	268779	231796	41018.4	284466	279773	193082	122365	12463.6	63966.4
906000	495893	280909	200843	280638	134165	483768	237612	313921	412752	14014.4	6753.2	193852	246783	127922	96415.2	201394	129799	226306	297071	19667.2	11032	267781	230986	40624.8	285383	276796	195749	122215	12481.6	64478.8
907200	494708	280983	202015	279180	134615	478915	237230	312135	409858	14046	6606.4	193257	246663	127492	97900.8	201304	130447	224854	295034	19602	11067.6	267209	231318	40603.2	285853	273951	199211	120492	12894	64204
908400	494350	281208	203353	277529	135253	477330	236625	310465	408381	13755.2	6635.2	192523	247436	128180	97474.4	200911	130144	224372	292330	19594.4	11062	266837	230368	40741.2	288214	271017	202401	120749	12689.2	64133.2
909600	491491	279883	205143	276240	136282	474464	237497	310334	408331	13806	6630.8	192744	247608	128549	97263.6	200328	130002	223256	290886	19548.8	11081.6	264685	228856	40758.4	285665	267666	206506	120204	12713.2	64909.6
910800	486600	278945	205186	274486	136058	469640	236142	308132	406308	14144.8	6447.2	194138	248175	129004	99068.4	200262	130177	223853	288177	19733.6	10875.2	263403	230296	40528	286638	264576	209304	118359	12665.2	64310.8
912000	483368	279726	207178	273565	136180	466260	234999	306534	404018	13993.6	6378	194141	246589	129020	99841.6	199806	130492	223302	285642	19473.6	11040	262788	231753	40277.6	288239	262257	212260	118304	12798.8	64376.8
913200	478362	278959	209378	272254	137165	464813	235295	306102	402264	14165.6	6235.2	194663	246132	129657	100803	199921	130370	222117	282442	19504.4	10941.2	259023	231234	40214	289007	258924	215198	117551	12943.2	64985.6
914400	473711	277214	210365	270199	137453	459764	234179	304005	400453	14128	6279.2	195808	247443	129362	101905	199680	130555	222030	279860	19610.8	10793.2	256110	230370	40040	287069	255569	218568	116412	12962.4	65034.8
915600	471891	275116	211012	268244	138083	455887	232773	301198	396800	13868.4	6246.4	196466	246607	130322	103732	199542	130946	222142	277565	19423.2	10715.6	254018	230842	40300.4	287170	251672	221709	116050	12897.2	65008
916800	470554	274839	213965	266548	138990	452473	231761	298770	393297	13676	6154	197261	246310	130336	105576	198468	131064	221240	273938	19542.4	10706.4	251062	231127	40064.8	288755	248883	224873	115993	13057.6	64741.2
918000	468181	274976	215623	265808	138950	450134	231994	297900	391834	13805.2	6104	197689	244904	130208	106931	198278	131120	219762	270675	19409.6	10634	247644	231321	39917.6	290230	245825	228339	115657	12971.2	65417.2
919200	465199	272268	216566	264851	139158	446084	230203	295185	389280	13679.2	6025.6	199004	244498	130726	108772	197887	131052	219526	267884	19296.8	10622	243273	230150	39761.6	288856	243200	230723	115171	13005.2	64628
920400	462808	270416	217432	262784	139724	442351	228517	291038	385819	13630	6065.6	199339	242627	131691	111360	197818	131034	219725	265067	19109.2	10548.4	240240	230391	39798.8	288694	239302	233391	114438	12954.8	64168.4
921600	462923	269693	220200	262422	140192	440314	227790	289680	384356	13614	5861.2	199180	241014	131600	112912	197919	131098	218920	261191	19184.8	10623.2	237119	231340	39952	288737	236525	236174	113707	12994.8	63831.2
922800	460625	268757	221673	261688	141146	438209	226978	288536	382269	13692.4	5882.4	199613	239704	131338	114084	198424	131185	218435	258752	19223.2	10479.2	234353	230030	39788.8	288624	232872	238252	113002	12651.2	63460.8
924000	459272	266301	221331	260512	140417	434798	225414	285215	380805	13660.8	5800.4	200392	239864	131208	116963	197970	131312	218252	257160	19335.2	10562	231138	229542	39445.6	287527	229446	241188	112418	12713.2	62744.4
925200	458359	264851	222109	259484	139804	432734	222783	281988	377937	13553.2	5708.4	199536	237466	131546	118760	197436	130888	218318	254163	19243.6	10567.2	229530	228786	39578.8	287735	224960	241316	111904	12504.4	62341.2
926400	457779	264560	223928	259455	140590	431960	222349	280770	376237	13490.8	5708.4	200152	235353	131400	120459	196661	130037	217104	251328	19325.6	10344.4	226627	228784	39414	286124	221394	242682	112057	12463.6	62385.2
927600	455249	263255	224256	257921	140702	430614	220564	279110	375001	13467.6	5577.2	200122	234190	131311	121812	195949	129258	215923	249087	19564.4	10367.6	223696	226481	39811.2	285414	218099	242083	111453	12516.4	62265.2
928800	454254	261936	224302	256289	141214	427039	218664	276480	373205	13492	5576.8	199877	233627	131119	124726	195940	129027	216964	248163	19591.6	10393.2	223262	225751	39776	285599	215428	242357	111149	12465.6	61399.6
930000	453812	261658	224652	256522	141124	426948	216594	273422	371519	13392.4	5494.8	199400	231040	130598	125603	194615	128962	216631	246894	19610	10405.6	221502	224499	39750	286765	213400	241902	110747	12431.6	61012.8
931200	452480	260116	226529	254765	141700	426262	215820	271098	370762	13410.8	5518	199494	229403	129860	126455	194603	127960	215022	244516	19568.8	10338.4	219217	223403	39254.4	284840	213287	241644	110691	12589.6	60736.4
932400	450710	258658	225512	253760	141399	424685	212710	268895	369550	13441.6	5584	199493	228722	129397	128818	193094	127495	214791	243554	19968.4	10286	217624	222579	39392.8	283292	211054	240731	110368	12535.6	60358
933600	451238	257355	224434	252161	141052	424257	211020	266051	368404	13370.4	5454	199067	226401	129543	130470	191932	127496	214144	241917	19890	10293.6	217701	227519	39698.8	283399	210172	238156	110511	12592.8	59899.2
934800	452097	255882	225335	252205	141503	425819	209748	265242	366776	13518	5598	198732	224584	129458	129872	190442	126619	213360	240260	20115.2	10213.2	217103	223196	40043.2	283914	209133	237341	110670	12637.6	59812
936000	451334	254511	224368	250985	141669	426500	208906	265100	366129	13509.2	5617.2	199516	224375	128380	132035	189717	126073	212596	238592	20031.6	10264.8	217488	217143	39699.6	280854	207769	234816	110836	12643.6	59545.2
937200	450304	253846	223706	250016	141463	427199	206690	261863	365460	13480.4	5521.6	201738	222772	128195	134365	189548	125625	213221	237968	20207.6	10192	218215	211828	39531.6	279623	207282	232018	109937	12788	58863.6
938400	448894	251888	223784	249253	141531	429818	204751	260718	365585	13402.4	5612	204334	220707	127907	136016	187544	125080	212028	237242	19960.8	10148.4	219955	209093	39619.6	279256	207477	229827	110570	12915.2	58469.6
939600	448104	250948	222643	248177	140964	431964	204654	259566	365316	13262.8	5574.4	206184	219204	127284	135783	186362	124360	211205	238144	19947.6	10040.8	220438	206026	39984.8	278796	207106	227276	110389	12775.6	58404.4
940800	446074	248232	220693	247410	141417	433573	202300	256338	364448	13517.6	5478.4	206478	218845	126020	136593	186547	124680	210763	239266	19840.8	10168.8	222349	203933	39959.6	276630	207104	223735	110498	12862.4	57904.8
942000	444801	247403	220919	246097	141486	435915	201164	253190	364342	13567.6	5533.6	205504	217364	125860	135688	184772	123459	210394	239512	20056.4	10151.2	224060	203063	40592.4	275680	207853	220712	110512	12688.4	57698.4
943200	444492	246206	221318	246025	141577	440227	200771	252658	363490	13507.6	5544	204672	216251	125114	134568	184730	122370	208874	239816	20152.4	10195.2	225480	200686	40458	275295	208386	218814	111132	12413.2	57614
944400	442342	244588	220009	244132	145615	447976	202057	267512	366556	14029.2	5594.8	217994	223730	130848	139874	191560	119934	208616	262635	18695.2	10614.8	258004	217560	39874.4	295446	231438	261152	118726	12430.8	59164
945600	498290	253300	254784	236670	162856	496499	222341	290607	393830	13308.8	5424	222693	246177	151865	141625	192497	121735	208624	282333	19348	10120.8	271791	216876	43185.6	308106	240602	257912	111658	12240.8	55359.6
946800	501268	247523	253128	241007	158062	519140	221267	290438	400381	13358	5206	197330	242288	147738	139712	192056	120465	207816	283139	20408.4	9869.6	267752	210178	40938.4	308436	237832	247163	100098	10522	48682
948000	485384	237773	237974	238748	146874	502987	216389	275845	389126	13019.2	4820.8	175236	233466	135242	134678	184780	115364	201096	276163	21209.2	9491.6	255141	201340	36610	299260	228152	235093	91186.4	8992.4	42623.2
949200	463510	226352	226184	232331	136359	482328	208700	261155	370500	12602	4610.8	158481	221792	124181	127760	176277	109588	192515	266085	21508	9379.2	243565	191391	33408	286173	216438	225618	84605.2	8224.4	37909.2
950400	443984	216567	216752	224982	127420	456822	198860	250030	354440	12434.4	4314.4	146891	210639	115365	119754	168060	103638	182966	255027	21534	9057.6	234908	180368	31385.2	272775	205878	215601	79734.4	7890.4	34981.6
951600	425156	207422	206548	216719	119428	416876	184089	233978	331757	12174.4	4187.2	146062	209369	113643	111378	160785	102173	178781	244686	23092	9488	228649	192865	28237.2	284204	194868	192690	84236.8	7952	36482.8
952800	380914	213829	189824	218188	118827	419886	178656	216561	315991	13448.8	4086.8	163928	193090	98190.4	123171	160429	102336	181502	219549	22281.6	10851.6	214431	191495	26885.6	240956	176770	197592	90010.4	8332	39653.2
954000	372360	208082	189742	208581	116705	409704	172923	211926	312387	13854	4255.6	160206	197353	102983	110408	150174	99614.4	175854	215438	21066.4	11411.2	203615	184529	26939.2	254658	185946	188668	91373.2	9432.4	43626
955200	396685	206354	195223	200551	126274	435117	177956	225081	325980	14291.2	4473.2	190331	197463	114766	118867	150929	100218	178248	226769	20698.8	11168.4	219902	191808	32040.4	270704	196346	197299	105970	10411.2	49804.4
956400	397044	209279	202561	200130	142441	451682	178768	236218	335506	14383.6	4783.6	229450	209076	124458	133441	154104	101834	182443	239633	20862	10787.2	236164	204668	36317.6	286698	211692	205762	119823	10946.8	56451.6
957600	417089	213010	209233	203570	151258	484274	187156	244916	351468	14326.8	5081.2	240943	218764	128710	145304	157110	103886	187651	246883	21504.8	10546.4	248558	214540	41337.2	299439	219818	212074	126822	11452	63158.8
958800	435605	217469	216596	206427	155177	499174	194052	260137	363826	14310.4	5185.6	238847	228750	130268	150384	160427	108240	194053	252732	22655.2	10321.6	260640	222076	43922	306006	224497	216086	129697	11663.2	68194.8
960000	453388	225149	224928	210323	159511	510387	200136	269196	371796	14609.6	5267.6	236880	238386	133480	151967	161880	111670	200073	258744	23296.8	10277.2	273232	229695	43968.4	311777	230369	221647	132248	11378.4	69376.4
961200	468608	231052	232722	213161	165099	520094	204744	274915	380477	14720	5199.2	235064	248531	136182	151226	165031	114508	205042	264572	23899.6	10250	282186	234297	44184	315994	236002	224914	133789	11378.8	70201.2
962400	479047	236933	235752	215014	168144	524896	208052	277542	386176	14619.6	5175.6	235132	253387	137810	151005	167531	117974	209982	270388	24341.2	10038.8	287328	237508	44670.8	315879	239583	225352	133494	11086.4	69334.8
963600	488051	242181	237792	217137	165644	530007	211294	281914	389842	14650	5877.2	231450	255924	137055	149014	169163	120360	213103	274556	24326.8	10053.2	290590	239667	45647.6	314314	241666	224929	133310	11016.4	69148.8
964800	490874	245890	237127	219134	162361	532288	212438	286047	392032	14642.8	6167.2	227572	257176	135629	146163	170864	122222	214786	276477	23831.2	9930.4	289582	239405	46510.4	310090	240926	224830	132717	10826	69344.4
966000	489620	247384	235634	218479	159450	532143	211416	287205	391557	14555.2	6592.8	223266	257980	135448	143520	172042	123420	216162	279204	23950.8	9923.6	288874	239388	47035.2	305630	240098	221891	132578	10822.8	69208.8
967200	490287	250283	233900	219132	158659	531804	211198	288469	392366	14759.2	6801.6	219220	258004	136778	140169	172641	124330	216746	281474	23318.8	9833.2	287132	239806	47615.2	303910	239970	219796	133057	10780	69045.2
968400	486229	251122	233234	218208	157299	531505	210410	291371	391347	14679.2	7006.4	218649	260192	136868	137928	173330	125390	216362	281427	22915.6	9889.2	284998	238601	48267.2	302220	238411	218375	132093	10706.4	68943.6
969600	484657	251356	230444	217848	156973	526703	208433	291985	389977	14653.6	7097.6	217291	260603	135940	136125	173663	125894	216998	281970	22592.8	9846	283624	238812	48379.6	300924	238287	216486	131785	10732	68142.4
970800	482840	252208	229880	217856	157103	526652	208750	293792	386197	14629.6	7128.8	214684	261310	134854	134168	173974	126597	216014	280919	22116.8	9821.2	280600	238196	49099.6	302030	237882	217344	133318	10811.2	68489.2
972000	479606	252060	229256	216346	156408	522108	208337	294488	384144	14551.6	7149.2	213906	262425	133346	133093	173982	127200	215794	280679	21755.2	9704	279121	237338	49087.6	301451	235726	216167	133181	10888.8	68288.4
973200	475916	252234	227542	214981	156877	517665	206513	293302	380339	14439.2	6977.6	211553	261627	133117	132224	173122	127520	215524	280003	21503.6	9730.4	277353	237566	48616.4	301791	234347	216283	134400	10819.2	68406.4
974400	471059	251692	227224	213959	157095	512848	207504	293869	376926	14444.4	7170.8	209659	262163	132719	129816	172818	127182	213963	277775	21099.6	9677.6	273470	236448	48786.8	301012	232564	216670	135230	11126	69315.2
975600	465461	250251	225826	212476	156929	507578	206842	293496	372538	14416.8	7180.4	210260	261657	133226	130319	172197	127763	212827	276184	20666.8	9660	270935	235835	49138.8	299364	230618	216509	135311	11288.4	69049.2
976800	460046	249754	225082	211872	155939	501370	206072	292512	369044	14355.6	7275.2	209769	260633	131997	128428	171597	127438	211994	274528	20423.2	9564.4	267472	235552	49132	299005	228959	217235	136422	11468	69856
978000	454341	248860	223528	210764	154586	497034	205846	293030	364226	14366.4	7443.2	208513	259780	132246	128593	171569	127583	209243	270660	20239.6	9433.2	264315	233964	49355.6	295747	226127	216177	136470	11604.8	70670.8
979200	448453	249010	222119	208798	153576	490066	204989	291292	360996	14388.4	7502.4	208960	258604	131342	128513	170250	127729	208630	268687	20094	9555.6	262384	233088	49210	294705	223286	216259	135924	11637.6	70495.6
980400	442248	248366	221557	208633	152379	483830	204446	290965	357104	14277.6	7828.4	207884	257740	130765	127357	169455	127121	206334	265274	20174.4	9420.8	258670	232036	49349.6	293465	220381	216444	137036	11748.8	71938.4
981600	435438	245987	220726	206695	150861	476400	203295	290401	352402	14080	7931.2	212072	256765	130638	128430	169841	127154	204733	262547	20081.6	9511.6	256590	230994	48698	290754	218041	215531	136573	11660.4	72178
982800	429949	245502	219293	205549	148735	470745	202556	287794	348449	14143.6	7964.4	212180	254274	129768	127169	168876	126341	203063	258788	20121.2	9318.4	253981	229208	49078.8	289955	214817	215776	136822	11925.2	72700.4
984000	422623	243245	218434	203856	147797	463774	202045	287121	344785	14128	8237.2	209318	253359	128664	126264	167797	126531	200814	255155	19837.6	9354.8	249622	229009	49628	287345	212017	214856	135810	12077.2	73392.4
985200	416651	241302	216606	202807	147200	456605	200415	284358	339564	14165.6	8401.2	206400	251201	128174	126837	166928	125515	200358	252341	20035.2	9445.6	246738	227371	49759.2	284486	209500	214015	134699	12166.4	73253.6
986400	411225	240764	215910	201707	146088	452016	199364	282939	336006	14124	8680.8	203738	249395	127426	125136	166152	124028	198537	248710	19765.2	9287.2	243156	225940	49360	283668	206106	213708	134903	12270	74159.6
987600	404098	237881	213848	200107	144765	443667	198359	280192	332120	14037.6	8851.2	203642	247298	126899	125762	165548	123188	196540	245178	19610.8	9294	239608	224553	49058	279311	203235	213042	133697	12680	74766
988800	399990	236799	212399	198708	142351	436288	196229	277404	328630	13914	9071.2	200500	244335	125244	124936	164092	122440	195077	241782	19597.2	9226.8	237110	223119	49489.2	278057	200822	212027	132176	12692	74964
990000	394029	234484	210776	197366	141540	430177	195651	275267	325650	14018.4	9217.2	197679	241704	124558	123715	164178	121353	193270	237660	19577.2	9164.8	233282	221515	49715.6	275353	197508	210484	131862	13030	75511.2
991200	388966	231590	208458	196098	139536	423116	193132	271250	320700	13924.4	9296	195643	240652	123922	124595	163049	120574	191868	234474	19364.4	9175.2	230075	219855	49732.8	272411	194664	210196	130492	13066	75213.6
992400	383960	230913	208033	194602	138147	417362	191649	269508	317207	13872.8	9470.4	193252	236963	122942	126695	161936	119791	190171	230354	19284.8	9115.6	227972	218237	49578	269314	192861	209385	129894	13003.6	75533.6
993600	377015	227510	205702	193232	136573	410633	190212	267990	313308	13903.2	9696	191412	234731	122261	125288	160830	118779	188575	226744	19237.2	9096	224203	215937	49061.2	265941	189802	208790	127954	13232.8	75594.8
994800	372583	225959	204243	192527	134946	403757	187844	264424	309776	13864.4	9846.4	189074	232036	121337	124856	159374	118086	188033	224205	19320.8	9067.6	221886	214505	48836.8	262904	187145	207206	126106	13380.4	74775.2
996000	368118	224657	202559	191643	134272	399429	186037	262851	306769	14020.8	9865.6	184870	229336	121364	123294	158208	117425	185746	220301	19253.2	9108	218762	212309	48890.8	260340	185406	206860	125608	13427.6	75517.2
997200	363007	221856	200508	190759	132745	392596	183682	260349	303926	13980	10192.4	183254	227562	120608	123325	156679	116938	184761	217157	19012.4	9043.2	215790	210725	49130.8	255709	182178	204708	124510	13397.2	75315.6
998400	359104	220032	199534	189547	131565	385642	181377	257757	300782	14588.4	10300.8	180388	224636	119852	122804	155052	114980	183067	213752	19008.8	9046	214035	209241	49108.8	254194	180397	204022	122498	13572	74924.8
999600	355378	217759	197600	188621	130244	382270	181002	256850	298044	15116.8	10497.6	178496	221889	119344	121545	153837	113867	180732	211520	18999.2	9029.2	210749	206636	48693.2	254192	178142	202575	122410	13769.6	75280.4
1000800	351362	215888	196326	187411	128939	375930	178170	253714	294650	15154.8	10526.4	176895	219884	119043	121554	152566	112989	179966	208593	18909.2	9033.6	208537	205182	48708	252170	175583	201726	119825	13695.6	74680
1002000	348723	214238	195809	186081	128423	373400	177001	250912	293782	15060.8	10807.2	176132	217462	118035	120899	151496	111742	178350	205439	18710.8	8989.6	206883	202982	48618.4	250488	173960	200667	118931	13731.6	74430.8
1003200	345889	212361	194019	187388	126854	369616	175022	250447	291768	15081.6	10950.8	174343	215258	117687	119543	150619	110424	177360	202534	18602.4	8949.6	204298	201099	48726.8	248581	172790	199279	118045	13763.2	74059.2
1004400	343103	210000	192204	185958	126065	365498	173282	247487	289484	15076	11158.8	172978	213535	117798	119710	149698	108821	177483	200846	18496.4	9174.8	203420	198989	48401.2	246803	171486	197700	117389	13721.2	73169.6
1005600	341567	208882	191799	185634	125804	363212	171572	244759	287650	14986	11252.4	172049	211380	117670	118725	148278	108415	176006	197834	18614	9130.4	202143	197564	48600.4	245710	169987	197513	117242	13863.6	72552
1006800	338207	206812	190312	185205	125263	360767	169942	244222	287029	14891.2	11392	171420	209622	117700	117942	147384	106703	174925	195953	18602	9104.8	200831	195830	48630	244505	168290	196813	117440	14002.4	72466
1008000	337129	204509	188982	185515	123959	356954	168374	241690	285446	15093.6	11465.2	171670	208347	117022	117953	146640	106010	174048	194582	18501.6	9141.6	199656	193792	47949.2	241520	166853	195945	115618	14120	71444.8
1009200	336560	202625	188736	185081	124124	355710	166603	240108	283386	14806.8	11604.8	170630	206874	117345	118080	145286	104893	173176	193135	18522.4	9190.4	199386	193396	48520.4	241513	165819	195342	115447	14372.4	70834.4
1010400	334708	201143	187886	184330	124005	356054	166606	240853	282696	14796.4	11742	170341	205236	117581	117853	144169	104289	172440	191447	18677.6	9136.8	198923	192129	48402.4	241117	165336	194704	115528	14296.4	70709.2
1011600	333365	198525	186499	183812	123544	354666	164911	239800	282316	14765.6	11874.4	170684	204295	117532	119056	143879	102849	171606	191066	18684	9221.2	199135	191944	48825.2	239916	164125	193934	114862	14439.2	70461.2
1012800	334013	197568	185749	184668	123199	354330	163703	238954	281635	14796	12026	170753	202691	118207	118929	143150	102176	171773	189395	18533.6	9286.4	200009	191301	48744.4	238945	164190	192391	114473	14328.8	70110
1014000	333019	196358	185641	184906	123505	355953	163083	240022	281938	14763.6	12175.6	171398	201728	119118	119086	142470	100957	171271	188179	18409.6	9286.4	200061	190153	48931.2	239522	163851	192058	115646	14440.4	70269.6
1015200	332375	194488	184480	184639	124048	356280	161823	240805	282146	14760	12307.2	171886	201076	119710	120155	142446	100436	171366	187873	18260.8	9307.6	201390	189012	49198	240598	163946	190688	115697	14346	69829.6
1016400	332807	192810	183235	184889	123752	357199	161436	239925	282086	14773.2	12289.2	172347	200064	120374	120961	142012	99760.8	171365	187529	18265.2	9237.6	202435	189562	49021.6	240896	164263	189859	115966	14336.4	69874.8
1017600	333806	192130	182734	184444	124677	361615	160586	240813	284183	14625.6	12326.8	172872	200054	120978	121324	141782	98512	170858	187745	18400.4	9358.8	203860	189270	49407.6	240369	164793	188792	116542	14326	70154.4
1018800	332599	191121	182659	184803	125079	363462	161799	242399	285142	14502.4	12639.2	174707	200612	122588	122447	141365	97622	170534	187250	18738.4	9348	205895	189473	49505.2	241225	165459	187999	116751	14466.8	70336.8
1020000	334357	190044	182221	184507	125070	365702	159882	242681	285849	14556.4	12464.8	175594	200014	123456	123526	141643	97364.8	171528	188144	18998.8	9384.8	208468	189031	49754.8	243653	165987	187475	117150	14624.8	70251.2
1021200	334803	189064	182300	185066	125708	369244	160286	244101	287675	14463.2	12464	176885	199426	125032	123714	141362	96829.2	171681	188587	19347.6	9505.6	211190	190097	50165.2	244530	167243	187526	118452	14578.4	70457.2
1022400	334783	188672	181951	185017	126489	373337	161291	247447	289977	14457.2	12710.8	178699	199721	126217	124567	140905	95244	172126	188879	19626.4	9416.8	214019	191125	50836	245711	167815	186944	119482	14796.4	70340.4
1023600	336676	187077	181358	185024	127276	374712	161028	249470	291787	14272.8	12831.2	179607	200665	126998	125721	141034	95405.2	173664	189981	19886	9317.2	217010	191314	51231.6	247646	168885	185553	119414	14926.8	70378
1024800	337892	187206	181248	185406	127683	378702	161420	250804	294342	14312.8	12514.4	181315	201150	128614	126868	140629	94840.4	174476	191785	20399.6	9324.8	220516	193413	51504.4	250488	170713	184941	120851	15024.4	70444
1026000	339732	186870	181556	186040	128884	383756	162086	253479	296604	14375.2	12694	182859	202541	130892	127447	140174	94128	175191	192698	20714.4	9308.4	222458	194358	52255.6	253590	171603	184910	121921	14871.2	71028
1027200	341133	186564	181737	185198	130458	387044	163004	257156	299024	14225.2	12576.8	185268	204522	132468	128527	139908	93416.4	175948	193715	21000	9253.6	225519	196318	52453.2	255323	172097	184427	122810	14983.6	70879.2
1028400	341753	185481	181950	185113	130377	391084	163221	258597	300712	14066	12514.4	186606	206108	133741	129831	140537	93203.6	177806	196676	21560	9292	229292	197549	52421.6	258203	173454	183386	122821	15124	72477.2
1029600	345003	185754	182445	185014	131821	394450	163674	258852	302776	13974.8	12668.4	187569	208114	135051	131222	140331	92843.2	178698	197968	21785.2	9214	232436	200363	53173.2	261011	174708	183125	124233	15099.6	73654.4
1030800	346443	186204	182706	185078	132694	398900	164897	260935	305565	13904.8	12604.8	190242	209993	137366	131599	140046	92166	180106	199506	21961.6	9253.2	234720	202533	54008.8	263346	175404	183469	126186	15302	74209.6
1032000	347490	185078	182906	185336	133590	402723	165915	263711	307960	13920.8	12643.6	192692	212913	138798	132634	140163	91842.8	181013	202103	22217.2	9119.6	237276	203741	54402.8	265581	175848	183890	127622	15130.8	75459.6
1033200	349958	184830	183414	184582	133734	404024	166131	263374	309286	13930.8	12743.2	193688	215731	140706	134380	140055	91666.4	182517	204294	22572	9129.2	240496	206742	55213.2	269264	176925	183638	128082	15518	75442
1034400	352176	185829	184636	184512	135167	408138	167018	263919	311480	13832	12541.2	195702	218374	142253	134357	140187	90886.8	183083	205821	22826.8	8934.8	243132	209043	56290.8	272238	178862	184440	128566	15658.8	76052.4
1035600	353204	185571	185562	184348	136222	411128	168568	265527	313810	13616.4	12380	197834	220840	143918	136400	139698	90302.4	184532	207631	23052.8	8759.6	244461	211032	56854	274786	178858	185526	128969	15501.6	76640.4
1036800	353256	185423	186145	182794	136819	412404	169173	265125	315229	13570	12363.6	198676	224569	145795	138159	139971	90070	186025	208626	23093.2	8663.6	247128	212901	57316.4	277960	179720	185977	129146	15465.6	76494.4
1038000	355596	185574	186892	182173	138337	414206	169845	263962	315078	13300.4	12345.2	200234	226942	147461	139091	140555	90331.2	187531	210986	23464.8	8628.4	249018	216212	58327.2	281252	180354	186090	130059	15474	76204.8
1039200	356595	186054	187981	182304	139586	415887	171294	263284	315943	13298	12406.4	201212	229562	149093	138985	140564	89410	187692	212449	23381.2	8480.4	249891	218422	58544.4	283584	180830	187724	131258	15348.4	76727.6
1040400	356553	185530	189444	180751	139683	417250	172630	263789	315992	13172.4	12353.2	202463	233391	150389	140018	140451	88664.4	188336	213634	23356	8416	251021	219698	59306	285793	180833	188424	132155	16080	76252.8
1041600	357658	185861	189936	180283	140564	416640	172934	260819	316464	13126	12374.4	202734	235500	151050	141206	140327	88730	190284	214771	23808.4	8313.2	252542	221939	59798.8	288536	181078	189389	132559	16198.8	76418.4
1042800	356780	185978	191262	179879	141717	418131	174129	258935	316123	13058.8	12223.2	203522	236913	152478	143059	139905	88246.8	190570	215306	23808	8207.6	253037	223512	59874.4	292304	181482	191390	132851	16218	77118.4
1044000	357226	186100	191970	178845	141725	416324	174964	258537	315488	12964	12481.6	205189	239928	154076	143513	140354	87814.4	190976	216282	23830.4	8224.4	253294	224251	60532.4	292837	180864	192199	133148	16364.4	77104.4
1045200	356344	185618	192016	178068	142356	414824	175163	257532	313880	12810.4	12210.8	204900	240120	154767	144535	140331	87500.4	191383	217648	24006.4	8115.6	253940	226464	60751.6	294056	180614	193384	132879	16454.8	76913.2
1046400	354770	185658	193120	176626	143795	414828	175712	257847	313103	12659.6	12260.8	204504	241946	156478	144136	139752	86654	191347	217736	23658	8028.4	252964	227689	61276.8	296004	180221	195233	133256	16358	77516.4
1047600	352891	184652	194119	176022	144125	411796	176412	258378	311511	12563.2	12216.8	205516	243314	157588	145032	139788	86032.4	191679	218191	23858.8	7864.8	251804	228922	61647.2	295130	179370	196472	133545	16330	77644.4
1048800	350891	184013	193880	175333	144706	409001	175748	257337	309554	12797.2	11853.6	204302	243602	157955	144800	139199	85835.6	191598	218816	23861.2	8042	251169	229079	61742.8	296144	178680	196876	132934	16549.2	77673.2
1050000	349092	183270	194436	173499	145211	407947	176612	258578	308175	12676.8	11967.6	202509	242693	158393	144229	138236	84764.4	191836	218098	23830	7820.4	249561	230184	61525.2	296180	178135	198897	133097	16598	77926.8
1051200	346487	182524	194639	172620	145502	405381	176550	258178	305938	12516.8	11960.8	202555	243057	158038	144590	138229	84259.2	190775	218048	23816.8	7785.2	248061	230050	61613.6	295923	177315	199701	134371	16841.2	78185.2
1052400	344021	180973	193754	171370	145792	401144	175273	256273	303770	12251.2	11704.8	200576	243366	158684	146224	138666	83520	191086	217319	23848	7762.8	247384	230116	61951.2	295244	176232	199731	133887	16886	78039.6
1053600	342520	180864	194368	169982	145027	399418	175300	255091	301457	12312	11642.8	198962	242390	158730	144617	137792	83031.2	190976	216753	23663.6	7690	245934	230126	61824.8	294788	175544	200823	134138	16963.2	78332.8
1054800	339246	179648	194184	169107	144920	395905	175531	254211	299529	12242	11797.2	197674	241788	158373	143604	137677	82010.4	189801	215916	23630	7763.6	243697	228697	61772.4	293195	173966	201160	134248	16790.4	78440
1056000	335145	178100	193718	167642	145652	392031	174584	251430	296282	12111.6	11618.4	196088	241109	157046	144830	137235	82000.4	189238	214954	23440	7620.4	242646	228133	62133.2	291887	173434	201613	133687	17070.4	78537.2
1057200	333214	177824	192970	167062	145032	388308	173524	248553	293835	12090	11471.2	193735	238436	155340	145662	135874	80563.2	188258	213753	23616.4	7630.4	240945	228201	61826.4	291727	172083	201740	132947	16904	79133.2
1058400	329566	175894	191344	165136	144205	386264	172632	246822	291825	11968	11514	192467	237057	154711	145067	135634	79609.6	187518	212280	23462.8	7628.4	238251	227748	62076.4	289001	170970	201776	133262	17079.6	79430.4
1059600	325774	174256	190190	163631	143274	381248	170881	245127	288638	11999.6	11396.8	191054	236050	153774	145743	135017	78826.4	186180	211783	23220.8	7459.6	236637	226736	62014.4	286094	169290	201124	132769	17140.8	79223.6
1060800	322850	173550	189551	163519	142051	377372	169149	242324	285625	11856.8	11256	189227	233448	152620	144231	134022	77982	185595	209804	23186.8	7628.8	234942	225962	61403.2	285533	168204	201660	132571	17164	79629.2
1062000	320085	171936	188739	161911	142059	374314	168386	241186	282990	11976	11313.6	188254	231343	151899	142564	133472	77355.6	183754	207603	23115.6	7519.6	231483	224794	61352.4	284299	166384	201454	132188	16988.4	79969.2
1063200	316094	169700	187446	160479	140802	369067	166299	238617	279706	12046	11321.6	186726	229990	150853	142403	132923	76672	183491	206342	23167.6	7556.4	230355	223705	61622	280905	164473	199802	131153	17017.6	79996.4
1064400	313521	168809	186556	158824	139814	364354	164717	235895	276342	12060.4	11288.4	184723	227505	149208	141290	131366	75371.2	181918	204950	22995.2	7528.4	228468	222859	61245.6	278380	163218	199060	130934	17107.6	80047.2
1065600	309590	167002	184904	157874	139523	360978	163919	234866	273661	12090.8	11483.2	183499	225697	147958	139778	130613	74658	180278	202868	22908	7518	225430	221243	61030	276306	161338	197874	130702	16997.6	79919.2
1066800	306153	164391	183078	156232	137844	354992	161906	231314	270901	12016.8	11377.2	182314	223998	146818	139192	129920	73579.6	179816	200415	22706.8	7414.8	224062	219154	60559.2	273232	159878	196903	129397	16775.6	79704.8
1068000	303414	163393	181367	155450	136383	351836	160518	229038	267929	12036.4	11378	180674	221205	145192	137878	128640	72884.4	177726	199246	22477.2	7604.8	221875	217817	60514	271420	158281	195781	128478	17053.2	79910.8
1069200	299873	161746	180630	154884	135084	348393	159930	228142	265288	11900.8	11487.2	178814	219431	144640	136900	127331	71656.8	175884	196350	22172.4	7500.8	219748	216272	60304.4	269312	156742	194838	127609	16982.8	80238.8
1070400	296437	159403	178253	152896	133449	342164	157790	225001	261728	11870.8	11547.6	178209	217156	142688	137264	126825	70677.2	175095	194786	22056.8	7542.8	217855	213988	60550	266465	154616	193576	126778	17095.6	79402.4
1071600	294180	158028	176411	152255	132748	338903	157490	223236	259278	11904.8	11606.8	175754	215004	141864	136617	126089	69680.4	173886	193072	21893.6	7523.2	216088	212965	60149.2	264560	153190	192472	126872	16960	79168.4
1072800	290676	156719	175281	151447	131591	335709	156931	222870	257209	11833.6	11706	174110	212803	141560	135216	124695	68742	171918	190456	21496.4	7450	214446	211639	59876.8	261982	151820	191898	126313	17245.6	79225.6
1074000	287786	154180	173923	149668	130271	331000	155604	220748	254122	11839.6	11714	173729	211044	140362	134955	124258	67553.6	171250	188650	21493.6	7536.8	212316	209677	59511.2	259305	150542	189759	124110	17234.4	79061.2
1075200	286177	152626	171847	149457	129307	327906	154026	218160	250954	11774	11722.8	172284	207929	139194	133176	123276	66826.8	170127	186922	21319.6	7572.4	211210	208362	59554.4	257076	149091	188664	122645	17226	78646.8
1076400	283708	151433	170516	148670	128377	325444	153856	217294	249470	11789.2	11616.4	171010	206073	137931	131876	122192	65775.6	169085	184821	21160	7573.6	209111	205846	59525.2	254126	147611	187704	123310	17024	78500.4
1077600	281294	149427	169090	148148	126923	322674	152519	215908	246858	11835.6	11872.8	170460	205129	137476	131508	121458	64845.2	167880	183046	20996	7553.2	207387	204119	59364.8	252072	145648	186228	122540	17136.8	77832.8
1078800	277937	147130	167195	146686	126320	318898	151167	214122	244621	11924.4	11704	169010	203184	136628	130613	120855	64006.4	167485	182654	20985.2	7701.6	206366	202481	59607.6	251075	144988	184912	121653	17325.6	77062.8
1080000	276310	145747	166176	146622	125433	317512	150748	213228	243111	11868.4	11780	167908	200583	136062	129744	119720	63200	166457	180597	21135.2	7645.2	204849	200885	60310.8	249602	143512	184836	120248	17589.6	76818.8
1081200	273769	143390	164945	145134	124380	315896	149538	212966	240913	11813.6	11788.4	167630	199930	135332	129829	118398	62457.2	165012	178904	21001.6	7770	204291	198899	60463.6	246466	142607	183341	119016	17513.6	76672.8
1082400	272613	142694	163837	144799	123352	313910	148722	212312	238673	11782.8	11867.2	166286	198012	134111	130294	118041	61584.4	164398	175400	20775.2	7853.6	203446	197271	60683.6	245766	142094	182540	117951	17648.4	76358.4
1083600	270690	141171	162803	144421	122516	313050	147995	212528	237658	11705.6	11878.8	166172	196855	133628	128865	117243	60823.2	163139	187967	20716.8	7928.4	202991	196084	60437.6	243684	141472	181886	118250	17554.4	76077.2
1084800	268658	139727	161489	144146	121420	311278	147171	211900	236414	11716.4	11979.6	166002	196641	133103	128902	116750	59721.2	162232	183117	20240.4	7767.2	202512	195181	60390	243336	139809	180758	117887	17440.4	76073.6
1086000	268477	137949	161347	143503	120949	309174	145914	211475	235227	11803.2	11894.8	165255	194109	133044	128585	116008	58959.2	162466	174390	20468.8	7634	202722	194488	60515.6	241741	139799	180186	116636	17397.6	75553.6
1087200	267690	137077	160513	143079	120439	310105	145589	212566	234498	11808.8	11955.2	165342	193538	132754	128277	115157	58400.4	160878	167432	20456	7666	202503	194581	60484	241117	139052	179519	117116	17396	75450.4
1088400	266233	135750	159885	142698	119267	308809	145087	213598	233575	11725.6	12006	164968	191987	132952	128043	114930	57891.6	160075	162453	20642	7659.6	201536	193187	60611.6	239871	138884	179197	116928	17382.4	74966.4
1089600	265574	134190	158369	142102	119124	307388	143673	213241	232319	11753.6	11972.8	165166	190661	132033	128257	113984	57034.4	159940	159574	20553.6	7758.4	202426	192219	60602.4	239905	138458	178768	116694	17516.4	74781.6
1090800	265062	132940	158167	141502	119392	308056	143108	213344	232350	11718.8	11935.2	165504	189399	132109	127381	113415	56590.4	160249	158332	20458.8	7620	203089	192845	60737.6	239925	138202	178480	116640	17616	74533.2
1092000	264224	132120	157481	140874	119058	308506	142722	214851	232504	11656	11895.2	165618	188892	132477	126816	113666	55868.8	158816	157615	20518	7706.4	202396	191900	60721.2	239015	138310	178123	115848	17623.6	74446.8
1093200	263781	130040	157416	140606	118674	308288	141848	215044	232464	11564.8	12152.8	166393	188686	133532	128023	112644	55110.8	159629	158754	20610.8	7651.2	203281	191529	60728	239348	138047	177468	115556	17656.4	73864.8
1094400	264111	129103	156776	140209	118840	308500	141740	214812	231682	11489.6	12168.4	167164	187350	133421	128441	112509	54545.2	159745	158510	20433.6	7582.4	204515	191572	60954.4	239199	137744	177120	115650	17672.8	73168.4
1095600	264041	128456	156792	139958	119590	310349	140942	216492	231330	11576	12054	168096	187120	133340	128499	112138	54001.6	159032	158268	20744	7498.8	205008	192782	60766.8	239318	138199	177154	116248	17390	73434.4
1096800	263852	127509	156030	139283	119263	311048	141375	218088	232278	11412	12270.4	169450	187470	133774	129243	111802	53277.2	158897	158508	20992.8	7406	205782	191686	61361.6	239261	138172	177154	116445	17220.8	73117.6
1098000	263777	126308	155912	138514	118653	311141	140430	218062	232034	11424.8	12188.8	170701	186852	134608	130848	111758	53393.2	159194	159427	20881.6	7431.2	206783	192343	61555.6	240514	137606	176374	116560	17087.6	72803.6
1099200	264829	125482	156020	138104	118613	312606	140161	217453	232776	11322	12043.2	171104	186818	134941	131762	111564	52726.8	159436	160261	21047.2	7419.2	207870	193219	61860.8	242291	138006	177252	117302	17088.4	73333.6
1100400	265662	125349	156354	137777	118237	314051	140241	218716	233696	11352.8	12122.8	173079	186728	136301	131952	111492	52140	159700	161458	20856.8	7425.2	208436	193679	62448.8	242476	138385	177382	117821	16758.8	73133.6
1101600	265261	124144	155900	137183	117912	316082	140716	220319	234922	11245.6	12219.2	175585	187936	136526	132620	111560	51689.6	159652	163329	21290.4	7518.4	209227	194399	62698.8	242793	138539	176942	118096	16809.6	73392
1102800	266761	123012	155530	136943	117364	317064	139996	220694	235852	11192.8	12198	177204	188092	137536	133760	111196	51856	160307	164985	21368	7424	210651	194765	63160.4	244927	138912	178294	118054	16835.2	73942
1104000	267518	122722	154980	136305	117384	318202	139809	220187	236162	11160	12196.8	178627	188966	138057	134128	110537	51171.6	160866	166532	21680	7509.6	212749	196059	63540.4	247279	138786	178923	118323	16824.8	73758.4
1105200	269050	122156	155512	136522	118042	320786	140593	221498	238121	11117.6	12131.6	181119	189011	138996	134994	110071	51178.4	160911	168675	21739.6	7340.4	213171	197529	64592.8	248531	139116	180332	118876	16700	74271.6
1106400	269912	121256	155637	135693	118907	322051	140929	223426	239462	11165.6	12055.6	183041	190982	139670	135963	109941	50940.8	161105	170836	22176.4	7342.4	214258	198998	70821.2	250242	139390	181103	119780	16830	74830
1107600	271182	120054	155714	135001	118943	321563	140852	223340	240363	11000	11929.2	184668	191666	141195	137073	110396	50577.2	161614	172679	22345.6	7315.2	215888	198504	73750.4	252700	139164	181945	119942	17068.4	74706.8
1108800	272204	120079	155352	134595	119686	323624	140846	222595	240669	10967.6	11880	185669	192797	141454	138223	110073	50915.6	162160	175219	22212	7376.8	217097	200008	74581.2	255205	139793	183162	120419	17140.8	74669.6
1110000	274527	120220	156215	134544	121255	324782	142415	222930	242007	10965.6	11884.8	187511	193738	142858	139437	109459	50589.2	162302	176701	22219.2	7308.4	218003	202618	75883.6	257810	140298	185227	122133	17213.6	75337.6
1111200	275060	119039	156026	134374	121216	325165	142918	224535	243020	10913.6	11726.4	189454	194556	143294	139806	109008	50410.8	162452	178645	22422.8	7218.4	218847	202130	76768.4	260343	140001	186038	123152	17307.2	75697.6
1112400	276126	118196	156021	133322	121970	325339	143101	223563	242623	10633.2	11610.8	190633	196279	144375	141598	109250	50354.8	164298	181436	22750.4	7228.8	218994	203388	77348.4	263327	140158	188325	123427	17510	75429.6
1113600	277670	117980	155959	133236	122962	325654	142034	222510	243838	10646	11432.4	191732	196532	144991	142724	109004	50166	164504	183447	22930.8	7117.6	219928	205246	78062.4	266084	140868	190682	124450	17725.6	75931.2
1114800	279086	117303	156480	133412	123706	327289	144009	223670	244971	10588.8	11368.8	193804	197958	146203	142185	108251	49982.4	164490	185496	22982	7080.8	220823	205575	78255.2	268068	140830	192665	124648	17767.2	76765.6
1116000	279484	116340	156487	132321	124798	326592	144173	223733	246025	10493.6	11412.4	194819	199350	146858	142912	107924	50017.2	165318	187623	22910.4	7051.2	221063	205984	78389.6	269727	140708	193968	126030	17836	76740
1117200	279984	115840	155588	131747	125132	325761	143916	223133	245205	10388.8	11339.2	194397	200235	147203	144538	108005	50002.8	166760	189274	22655.2	7021.6	221494	206389	78166.4	271943	140374	195492	126432	17920	76919.2
1118400	281496	115347	156505	131604	126566	326878	145006	222040	245344	10580.4	11268.4	194348	200797	147988	143450	107333	49834	166764	190966	23031.2	7020	222496	207683	78377.6	274425	140526	198297	127752	17813.2	77029.6
1119600	280987	114681	157155	131079	127231	327456	144966	222394	245412	10663.6	11417.2	195466	200951	148520	143050	106759	49921.6	167296	191688	23258	6896.8	221650	207634	78273.2	275718	141112	201456	128538	17886.8	77328.4
1120800	280763	114367	157421	130218	127687	326336	145606	222452	245056	10531.6	11324	196575	202680	149253	144233	106944	49669.6	167961	193016	23807.6	6966	222861	207252	78523.6	277124	140454	203415	128995	17819.6	77851.6
1122000	281602	113484	157148	129235	128518	325331	145506	221438	245644	10555.6	11455.2	196057	202670	149850	144382	106414	50063.6	168782	194444	23458.8	7006.4	223375	208632	78978	278272	140485	205585	129454	17767.2	78135.2
1123200	282179	113291	157713	129729	129920	325370	146646	221104	244670	10460	11523.2	195752	202605	150379	143700	106198	49899.2	168952	194778	23297.6	6895.6	223699	209210	79053.6	280268	140024	207928	130452	17848	78257.6
1124400	281604	112432	158273	129168	129933	323886	146740	220955	245547	10431.6	11482	194490	202737	150462	143139	105806	49726.4	168869	195453	23605.6	6848.4	223577	208551	79128.8	280627	140085	210350	131712	17824	78585.6
1125600	280749	111523	158596	128438	130249	322122	146340	219962	243876	10573.6	11362.4	194216	203353	150600	143286	105137	49860.8	169365	196288	23590	6750.8	223784	207991	79185.2	281786	139929	212074	131670	17770.8	78415.6
1126800	280295	111157	158194	128150	130731	320910	146352	218315	243635	10427.2	11300	192472	202462	151139	143436	104926	50028.4	170275	196744	23774	6762.8	223145	207727	78906	282676	138928	213567	132667	17795.2	82758.4
1128000	279999	110802	158650	127803	131211	319750	146678	217800	242428	10445.2	11212.8	191787	201978	150619	142034	104562	49924	169344	196903	24001.6	6726.4	222854	207570	79155.6	282022	138646	216231	133056	17742.8	83006.4
1129200	278892	109884	158897	127042	131402	316549	146483	217138	242030	10324.8	11480.8	191029	201632	150813	142599	104242	50132.4	169608	196225	23965.6	6682.4	221933	205425	79408.4	281554	138154	216857	133448	17528.4	82692.8
1130400	277003	108676	158310	126424	132494	314322	145488	215680	241140	10266.4	11176.8	189398	201022	150167	142386	103612	50060	169852	197064	23722.4	6700.8	221646	205726	78994	281902	137451	217699	133109	17556.4	80988
1131600	276116	108233	158557	126021	132498	311920	145705	214128	239596	10356	11177.2	188264	200280	149759	141140	103028	50180.8	169121	195798	23816.4	6665.2	220898	204902	79302.4	281988	136867	218665	133534	17460.8	80531.2
1132800	274516	107423	157959	125360	132096	309829	145300	213946	239256	10285.2	11034.4	187248	200264	149778	140627	102410	49941.6	168258	194854	24252.8	6669.6	218882	203261	78800.8	279694	135776	219042	134364	17452	80695.2
1134000	272878	106104	157727	125096	131574	307104	144408	211692	238501	10322.8	10960	186426	199403	149776	141244	102037	49878.4	168522	193716	24066.4	6658	218251	201905	79076.8	278724	135194	219091	135030	17546	80419.2
1135200	271902	105611	157627	124527	131590	305502	144194	210068	236210	10253.2	11149.2	184793	197738	149281	139664	101216	49988.8	167649	193242	24162	6638.4	217219	200991	78792.4	278422	134434	219354	135476	17523.2	80493.2
1136400	269932	104333	157474	124493	131989	303603	144168	209071	235536	10334.4	10964.8	183558	197391	148819	138700	100338	49798.4	166547	191973	24033.2	6581.2	215462	200803	78903.6	276893	133046	219298	136328	17565.6	81163.6
1137600	268042	103592	156806	123535	131176	300281	142848	207644	232796	10195.2	10838	182484	195683	148270	138959	99895.2	49932.4	166984	190806	23964	6666.4	214414	199616	78612.8	275072	132011	218515	135568	17336	80572.4
1138800	266584	103092	156418	123155	130995	297514	142075	206066	230881	10239.2	10824	181013	194889	147824	138130	99290.4	49940	166137	189698	24178.4	6650.4	212858	198013	78704.8	274046	130919	218189	135553	17240.4	80633.6
1140000	263840	101736	155521	122353	130172	294255	141714	205013	229889	10315.6	10814.8	179811	193085	147706	137413	98020.8	49690.4	164686	187870	24471.2	6690.8	210600	196474	78131.2	272325	130002	216732	135478	17088	80433.2
1141200	262420	101193	154802	121654	129177	290526	140128	203214	227372	10138.4	10699.2	177892	191696	146930	137338	97747.6	49764	164694	186572	24337.6	6683.6	209134	195110	78442.8	270204	128909	215410	134656	17144.4	80644.4
1142400	260872	100119	154321	121305	128804	288508	139100	202229	225820	10273.6	10644	176438	189242	146663	135814	96943.2	49780	164282	184748	24394	6655.2	207344	193578	78402.8	268856	128170	215054	135102	16968	80957.2
1143600	258334	99158.4	154055	121219	128196	285690	138654	201632	224486	10238.4	10846	176292	188690	145928	134796	96008.4	49817.2	163096	182584	24121.6	6614	204465	191099	77723.2	266991	126886	213738	135524	17193.6	80964.8
1144800	255847	98446.4	153572	120234	126884	282216	137367	200546	222179	10237.6	10718.4	173572	187128	145314	134913	95540.8	49804.8	163026	181158	24228.4	6672.4	203732	189748	77732.4	263418	125738	212647	135566	17032.8	81022
1146000	255238	97576.8	153182	120215	125875	279922	136691	199707	219952	10128.8	10740.8	172091	185106	144709	133479	94496.8	49667.2	161290	179656	24412.8	6681.6	202265	188537	77817.2	261948	124706	211668	134288	17194.4	81994.8
1147200	252723	96721.6	152685	119269	124940	276693	135885	198554	218790	10227.2	10741.6	170958	183488	144344	132815	93662	50004.8	159774	177268	24355.2	6766	200563	187478	77638.8	259474	123808	210582	133766	17089.6	82215.2
1148400	251030	95883.2	152093	119100	124176	272428	134475	197325	216353	10177.2	10653.2	170210	181346	143178	132706	92886	50101.2	159152	175858	24322	6721.2	199539	185912	77304	258126	122435	209588	132922	17211.6	82100.4
1149600	249198	94994.4	151430	118769	123232	270930	133432	196081	215094	10212.4	10701.2	168246	179642	143018	131326	91380.8	49841.6	157996	173740	24404.8	6780.4	198698	184519	76503.2	256907	121570	208236	133814	17144	82514
1150800	246918	94656.4	150448	117944	122238	267814	132379	195780	212965	10192	10732.4	167472	178989	142312	130642	90930.8	49810	156854	171286	24450.4	6831.6	196767	181717	75910.4	254080	120322	206444	134230	17199.2	82121.2
1152000	245302	93419.2	150030	118080	121337	264707	131042	194462	211168	10158	10618	165908	176289	141961	130812	90395.6	49977.2	156342	169928	24369.6	6919.2	196559	181141	75539.6	252404	119695	205789	132042	17343.2	82105.6
1153200	244303	92926.8	149571	117762	120616	262836	130314	193045	209786	10092.4	10704.4	164806	174826	141203	129558	89098	49693.6	155569	168634	24130.8	6978	195236	179700	74700	251744	119110	205317	130893	17285.6	81941.2
1154400	241779	91978.4	148325	117451	119596	260362	129290	193793	208672	10115.6	10718.4	164184	173380	141438	129779	88950	49370.8	154298	166267	24094.4	7040.4	193600	178036	74558.8	249177	117418	202919	130468	17300.8	82417.2
1155600	240886	91166.8	147970	116459	118045	257772	127862	192075	206700	10158.8	10529.2	162260	171434	140894	128960	87852	49393.6	153896	165516	23944	7096	193139	177275	74352.4	247647	117272	201657	129713	17504.8	81864.4
1156800	239635	90955.6	147228	116842	117515	256982	127833	192468	205148	10220.4	10690.8	161373	169699	140014	127608	87234	49516.4	152514	164127	23728.8	6974.8	191686	175474	74375.2	247252	116599	200266	130848	17346.4	82408
1158000	237623	89977.2	146749	115888	116867	254553	127094	192386	204356	10190	10812.8	160738	168996	139943	127425	86518.8	49748	152350	162860	23569.2	7125.2	191336	174325	74000.4	244916	115716	199190	130511	17432.4	82564.8
1159200	236314	89105.2	146178	115910	116226	252872	125584	192331	202607	10167.2	10789.2	159932	166705	139314	128222	85496	49768.4	151161	161761	23315.2	7093.6	191124	172014	73333.2	243658	114932	197966	128832	17575.2	82139.2
1160400	235380	89252	146205	115972	115275	252678	124527	192441	202276	10249.2	10725.6	159146	165147	139248	127290	84562	49653.2	149830	160312	23422	7082	190112	172067	73040.4	243098	114693	197060	127814	17510	82275.6
1161600	233841	88690	145922	115555	114409	251019	124301	193402	201177	10341.6	10714.8	158835	164806	138936	127157	83717.6	49964.4	148436	159188	23165.6	7073.2	188976	170796	73059.2	241500	113388	195337	127570	17682.8	82250.4
1162800	233030	87804.4	145275	115586	114023	249593	122997	193467	200091	10234.4	10818.8	158568	163734	138882	127226	83124.8	50076.8	148522	158581	22958	7150	188858	169926	72388.8	240617	113146	194198	126857	17654.4	81639.2
1164000	232252	87976	145606	115169	113656	248840	122872	193012	199894	10312.8	10702.4	157175	162142	138670	126604	82831.2	50120	147386	156946	22896.8	7040.4	188242	169976	72164.8	240292	112642	194014	127423	17684.8	81474.4
1165200	231603	87212.4	144680	115077	113319	248450	121902	194292	198563	10261.2	10827.6	157107	161066	138726	126674	81989.6	50270.4	145656	156229	22771.2	6978.8	187012	169384	72016.8	238448	112184	191435	126782	17751.2	81656.8
1166400	230713	86560.8	143641	114552	112310	246807	121147	194246	198512	10132	10738	157139	160354	139160	127755	81266	50094	144742	155752	22800.8	6962.4	186894	168199	71820	238053	111338	190518	125283	17627.6	81123.6
1167600	230502	85806.4	143210	114258	112504	246054	120381	193015	197774	10142	10772.8	157068	158786	139332	127702	80339.6	50097.6	143872	155548	22586.4	7112	186209	167940	72315.6	237254	110913	189467	124598	17774.4	80978
1168800	230165	85920	142539	113968	112102	245859	120058	193338	197226	10017.2	10868.8	157220	157665	139074	128345	79605.2	49950.4	142628	155083	22395.2	6946.8	186121	167850	72332.4	237010	110937	188283	124863	17772.8	81291.6
1170000	229912	84981.6	142072	113434	111683	244383	119434	193502	197248	10009.6	11219.6	157478	157332	139474	129198	79635.6	49959.2	141778	154185	22268.4	6820	185871	167728	72193.6	235289	109973	186493	124500	17991.2	81329.2
1171200	230038	84602.8	140939	113247	111349	243055	119030	192488	196720	9993.6	11209.2	158273	156283	139208	130577	78972.8	50188.8	141547	154159	22340.8	6994	186066	167062	71754.4	236538	109958	185824	123875	18069.6	81138
1172400	230142	84611.6	140101	113740	111260	243008	118508	191912	196768	9977.6	11224	158649	155526	140220	130856	78597.6	50282.8	140318	153685	22302.8	6868.4	185725	167172	71541.2	237496	110222	184686	123895	18049.2	81431.6
1173600	229700	84252.8	139702	112735	111433	242608	118613	193239	196890	9927.2	11373.2	159647	155340	139794	131708	78100.4	50436.4	139661	153472	22381.6	6818.8	185260	166801	71432.8	236722	109274	183885	122847	18017.2	81764.8
1174800	230124	83309.6	138678	112970	110794	241342	117834	191552	197032	9872	11367.2	160456	154762	140320	133195	78230.8	50738.4	139596	153525	22243.6	6821.6	185320	166691	71114.8	236828	109352	182298	123248	18136.8	81463.6
1176000	230912	83564.4	138564	112851	110858	241499	117724	190323	196688	9868.4	11188.8	161232	153905	140828	133575	77604.4	50574	139182	153758	22287.2	6680.8	185993	166992	71019.2	237548	109621	181639	124025	18371.2	81747.6
1177200	230614	83432.4	138104	112595	110793	242308	117718	191648	197192	9825.6	11307.6	162410	153742	141347	134472	77756.4	50592.8	138333	153236	22329.6	6839.2	185302	166079	70918.4	238055	109054	180297	124106	19060	82004
1178400	230404	83035.6	137400	112136	110604	241238	117226	190170	197122	9685.2	11257.6	163150	153682	142044	136005	76708	50804	137758	153459	22327.2	6650.8	184942	165452	70710.4	239600	108544	179876	122593	18664.4	81648.4
1179600	230943	82910	136216	111815	110403	240844	117060	187850	197470	9741.2	11266.8	163848	153300	143022	136055	76684	50998	137599	154265	22154.4	6532.8	185446	165532	71034.8	240398	108889	178671	122588	18724	82055.6
1180800	232121	82506	135966	111740	111100	240654	117232	188013	197501	9644.8	11218.8	165583	152866	143132	136967	76158.4	50628.8	136575	153010	22179.2	6504.8	185557	164428	70668.8	241609	108866	178135	123450	18399.6	82474
1182000	232292	81728.4	135212	111192	110562	240599	116627	186652	196974	9628.4	11248.4	166898	153506	143580	138762	76000.8	50855.2	136258	153068	22290.4	6558	185760	164667	71107.2	242137	108628	177530	123780	18437.2	82756
1183200	233865	81329.6	134804	110992	110940	240340	116030	185953	197621	9574.8	11100.4	167701	152884	144062	139101	75042.4	51314	135935	154302	22176	6453.6	186404	165152	70430	244044	108440	177010	123496	18716.8	82602
1184400	234337	81615.6	134285	110593	111426	241197	116010	185038	197862	9423.6	11223.2	168406	152980	144449	139190	75286.8	51125.6	135190	153848	22418.4	6385.6	186414	165157	70490.4	245670	108162	176857	123034	18575.2	83199.6
1185600	235171	81434.4	133866	110161	111198	241152	115779	184595	198480	9322	11196.8	169936	153765	145262	140978	74600	51183.2	134112	154275	22090.8	6318.4	185561	164909	70851.2	247623	108400	176285	123108	18860.4	84040
1186800	235264	80968.8	133193	110125	111328	240206	114791	183558	198606	9210.8	11138	170446	154354	146052	142632	74235.6	51416.8	134149	154327	22232.4	6420.4	186010	164433	70975.2	249380	107863	176381	122947	19167.2	83774
1188000	235621	80570.4	132870	110186	111946	240900	114606	182025	199160	9138.4	11014.4	170701	154584	147016	143171	74120.4	51668.8	133767	154816	22167.2	6332.8	186554	164951	71156	251037	108155	175616	124941	19189.6	84500.4
1189200	236440	80942	132430	109770	112473	241534	114893	182884	199414	8978.8	10982.4	172147	154782	147899	143428	73913.6	51614.8	132667	154826	22288	6283.2	186554	165146	71667.2	252008	107931	175858	126745	18948.4	84747.2
1190400	237575	80481.6	132500	109022	112315	240705	114535	182300	200570	8942.4	10983.2	172615	155301	148115	144186	73636.4	51804.8	132426	155055	22444	6296.8	186035	164989	71812	253114	107552	175441	127509	18792.4	84871.6
1191600	238026	79954.4	131832	108902	112410	240312	114986	180792	200708	8860.8	10895.2	173538	156061	148342	145898	73468.4	52146	131866	155420	22578	6199.2	186623	164935	72144	255405	108012	175252	128320	18989.6	85294.8
1192800	238632	79844	131897	108518	113766	240906	115553	180280	200996	8612.4	11059.6	174072	155766	149094	145852	73034.8	52192.4	131592	155977	22650	6206.8	186900	165343	72513.6	256645	107688	175444	129108	18974.8	85664.4
1194000	238527	79958	131944	108774	114071	241083	115868	180341	202452	8652.8	10862.4	174689	156043	149865	146466	72718.4	52150.8	131304	155572	22905.6	6130.4	186278	164804	72824.8	258791	107415	174855	130753	18780.8	85971.6
1195200	239393	79156.4	131436	108254	114793	240186	116532	180226	202555	8440.8	10980.8	174778	157207	149779	147080	72463.6	52309.6	130824	156036	23001.6	6162.4	185435	164208	73492	260148	107255	174063	131150	18926.4	85971.2
1196400	239636	78934.8	131379	107573	114442	239622	116241	179413	202057	8431.6	10914.8	174778	156206	150204	147982	72086.4	52747.2	131018	155779	22955.2	6093.6	185861	165183	74069.2	261749	107103	173687	131044	18865.2	86315.6
1197600	240665	79290	131208	107256	115400	240815	116488	177990	202945	8293.2	10848	174870	156880	150770	148420	71691.2	52714.8	130092	155548	23154	6152	185150	164975	74330	263557	107018	173998	131104	18621.6	86323.2
1198800	240324	78738.8	131086	106550	115592	239781	117326	177526	203272	8307.6	10707.6	175392	156452	151318	148757	71305.2	52613.2	129642	155762	23076.4	5990.4	184573	165074	74924	264420	106219	173671	131615	18722	86971.2
1200000	240341	78616.8	131104	106434	115726	238664	117301	176318	203101	8229.2	10825.2	174881	156881	151682	148922	70653.2	52600.4	128823	155785	22836.8	6016.8	183939	165231	75593.6	265852	106140	173177	131675	18661.6	87125.6
1201200	241430	78014.4	130842	106084	115567	237870	117916	174811	203224	8098.4	10620	174656	156525	151593	149630	70717.6	52998.8	128440	156283	23385.2	5921.6	183710	165862	75987.2	267288	105602	172756	132248	18593.6	87143.2
1202400	241714	77971.2	130947	105902	116809	238299	118619	174634	203210	8028.8	10623.6	174127	156344	152300	149204	70240.4	53116.4	127370	156502	23074.8	5973.2	182920	165510	76246	267913	105435	172890	131638	18368.8	87693.2
1203600	240766	77710.8	131261	105544	117022	237103	118694	174415	202454	7970	10572.8	174760	157073	151811	149108	70255.6	53147.6	127321	155230	23188	5959.6	182371	165148	76443.6	268578	105284	172420	130950	18041.6	88278.4
1204800	240987	76526.8	131167	105035	117650	235586	118922	172872	202942	7972.8	10566.8	174053	156982	152028	149096	69620.4	53093.6	126410	155505	23024.4	5925.2	181306	165782	76816.4	269752	105020	172686	129990	17836.8	88192.8
1206000	241587	77048.8	131202	105185	117510	235711	118513	172125	202270	7911.6	10579.2	173186	156820	152213	148122	69265.6	53428.4	125691	154914	23171.6	5836	180342	165779	76969.6	270900	104334	172420	131055	17939.6	88091.2
1207200	240786	76833.6	130838	104634	118307	234980	118881	171602	203112	7801.6	10596.4	173713	156488	152088	147530	69089.2	53178	124848	154773	23261.2	5899.6	179733	165664	77825.2	270748	103858	173334	132108	17814.8	89538
1208400	240334	76006.8	130718	104371	117783	232422	118685	170990	202201	7740.4	10642.4	172887	156324	151676	147272	68580.4	53351.6	124056	153998	23264	5798	178920	165279	77744.8	270807	103631	172825	132602	17729.6	89351.6
1209600	240202	76078	129581	103878	117680	232120	118720	170068	201516	7786.4	10653.6	172650	156136	152581	146481	68310.4	53518.8	124028	153863	23262.4	5849.6	179030	165491	77797.6	271444	103642	173399	131322	17774.4	89091.2
1210800	239372	76353.6	130102	104104	118344	230181	118884	169314	201332	7593.2	10560	171783	155746	152794	145542	67780.4	53259.2	122878	153252	23288.4	5847.6	178168	164998	78324	272298	103065	173071	131243	17671.6	89882
1212000	238176	75830	129248	103818	117836	229890	118550	168815	200129	7663.2	10534	172023	155300	152598	145086	67419.6	53521.2	122118	152218	23463.6	5746.4	176672	163271	78191.2	271016	103850	172670	131622	17550.4	90445.6
