# Supplementary material for: The singularity response reveals entrainment properties of the plant circadian clock
Source: Nat Commun. 2021 Feb 8;12:864. doi: 10.1038/s41467-021-21167-7 (PMC7870946; doi:10.1038/s41467-021-21167-7)
Supplement: Supplementary file 4 — Source Data [file 41467_2021_21167_MOESM4_ESM.zip › raw_bioluminescence/SR_experiment/2hdark_prr7 (Figure 2, Supplementary Figure 1, 2, 3).xlsx]

## Sheet: (2017_3_10)10_9_36
time (second)	prr7 No. 1	prr7 No. 2	prr7 No. 3	prr7 No. 4	prr7 No. 5	prr7 No. 6	prr7 No. 7	prr7 No. 8	prr7 No. 9	prr7 No. 10	prr7 No. 11	prr7 No. 12	prr7 No. 13	prr7 No. 14	prr7 No. 15	prr7 No. 16	prr7 No. 17	prr7 No. 18	prr7 No. 19	prr7 No. 20	prr7 No. 21	prr7 No. 22	prr7 No. 23	prr7 No. 24	prr7 No. 25	prr7 No. 26	prr7 No. 27	prr7 No. 28	prr7 No. 29	prr7 No. 30	prr7 No. 31	prr7 No. 32	prr7 No. 33	prr7 No. 34	prr7 No. 35	prr7 No. 36	prr7 No. 37	prr7 No. 38	prr7 No. 39	prr7 No. 40
1200	2793180	1188100	464612	687868	503254	2154180	13686.8	1663810	734887	12846	25604	113612	2892610	1201790	2737220	1169100	1745930	1655770	3010410	406749	644332	570353	1706770	494268	21502.8	153578	3201040	25193.3	540356	22282.4	1177150	1111620	2042990	520202	2626680	760446	84802.1	601110	2152600	837133
2400	2931290	1413780	478654	751654	547610	2149430	15608	1689390	849099	14059.6	28874.8	123534	3152220	1523350	3091820	1249450	2165330	1964560	3174480	414116	763984	678196	1902310	569318	24080	188745	3235390	27195.4	607238	23918.8	1314830	1193200	2165310	584433	3033160	799333	89804.4	645288	2241960	819976
3600	2876210	1544980	496458	745174	663955	2242390	16596.8	1782480	862797	14658.8	31499.6	127707	3033060	1640330	3093600	1211010	2348890	2103900	3091660	425836	849218	696313	1923080	606326	25287.9	190762	3179320	28766.8	617041	25684.8	1422140	1235680	2188610	621604	3051680	789456	88152.8	656772	2191080	779863
4800	2795290	1499420	504586	728352	729407	2227200	17556.8	1779940	851890	14850.4	33086.4	134439	2885760	1736310	3105150	1160690	2497980	2036480	2959840	434784	903328	690158	1922130	638482	27054.6	186513	3228320	31868	606376	27022.8	1539390	1249820	2291360	646366	2824710	741397	91429.6	671524	2214160	761662
6000	2867350	1525760	517704	732860	768736	2279950	18170.8	1802810	874685	16144	36857.6	155257	2852340	1764460	3099400	1145110	2542280	2017180	2907910	456002	924220	696132	1962020	680621	29693.6	177962	3281910	35644.4	604945	29784.6	1607480	1300200	2400360	662804	2718010	739696	97135.6	681125	2187150	763558
7200	2962360	1551810	540212	761980	805555	2337590	19169.6	1823320	891819	17028.8	38745.2	170567	2858580	1774860	3120840	1173210	2544600	2004400	2874350	464360	891295	686469	2001270	706186	31543.8	168077	3280640	38076	613720	32645.2	1648470	1329030	2437610	682044	2647040	738124	97397.6	678817	2121850	779147
8400	2983460	1564440	557716	778699	795703	2360100	19757.6	1832960	894380	16843.8	39816	178584	2885720	1779730	3176190	1188730	2475340	1997570	2875120	466893	843766	679206	1988590	709269	32634.4	161902	3284130	38908.8	624603	33616.4	1653370	1331150	2472090	696358	2618440	747097	100006	667687	2089940	775414
9600	2965320	1582340	576098	768156	746642	2372020	19838	1813370	903075	17316	40748.8	179853	2897830	1834650	3264800	1176860	2395340	2028850	2896550	480129	831627	684975	1978170	710517	31971.3	160296	3301830	36976	657546	33994.4	1644620	1382330	2497930	713419	2633000	787565	103713	669538	2090650	758977
10800	2947470	1603890	606163	759544	708983	2375070	19606.3	1772000	934411	17294	41079.6	178035	2909550	1886520	3355880	1169640	2356680	2078910	2914800	503301	836797	698111	1994400	723139	31523.6	161993	3295340	36122.8	706059	34473.8	1675700	1452580	2498060	731770	2676140	841708	106004	680460	2122420	755354
12000	2942700	1648010	642836	754736	685892	2362490	18897.2	1704380	971459	17138.8	40917.1	180901	2925150	1919170	3381340	1167610	2349740	2076280	2951810	531795	848652	713842	1997600	738132	30898	164405	3265470	35865.6	752273	33950	1708780	1508470	2465770	745325	2697210	875942	107682	692109	2150090	748557
13200	2929750	1686140	673528	755961	680200	2340800	18600	1680320	998418	17343.3	40689.6	183672	2921090	1926710	3374440	1152870	2346730	2091180	2975660	559648	861903	733752	1996880	754622	30132.4	166137	3223690	35590	780913	33786	1744070	1551370	2450490	766868	2688750	885009	108273	696693	2165010	735742
14400	2943780	1711330	700870	763813	688448	2311220	17986.8	1671770	1013570	17058	40512.8	184283	2905840	1932320	3379380	1144650	2363230	2082660	2976330	581780	877851	744141	1991350	771006	29468.4	167626	3169110	35083.2	789833	33997.9	1789570	1579910	2437890	781755	2706360	884018	107658	700732	2173190	737975
15600	2921680	1725070	720308	766081	705086	2286580	17836.4	1678340	1027070	16796.8	41033.2	185850	2888340	1930510	3382620	1131830	2365270	2058240	2954540	600307	883599	752523	2004820	783400	29277.6	166717	3121500	33443.2	768503	33030	1834300	1602620	2400280	787122	2708820	886051	105284	706378	2165800	725680
16800	2889270	1731810	737531	762894	718249	2279410	17827.2	1681520	1032040	16368.4	41139.6	184388	2870920	1902850	3399330	1125740	2361870	2057070	2924500	617345	883682	754699	2017500	788942	28512	166901	3107060	32201.6	758835	32849.2	1881030	1622050	2384560	795027	2698920	886183	102265	714306	2159650	719903
18000	2879150	1742540	753873	752950	719933	2278790	17471.6	1670010	1027490	15750	40614	184648	2857640	1881950	3415140	1124870	2357320	2052790	2887630	625460	880746	755426	2026940	795100	28167.2	167157	3091280	30537.6	758527	31364.8	1908090	1628190	2347910	798958	2683270	889616	99664.8	726384	2148950	708145
19200	2886140	1733370	764063	744276	716116	2269120	17395.4	1655920	1016950	15514.4	39477.6	186102	2834970	1879810	3439200	1118230	2343840	2054460	2866970	639033	882248	758970	2038180	805948	26904.4	168342	3063920	29264.2	766880	29809.6	1924260	1626010	2316120	801672	2648490	894776	95838	728896	2124700	695931
20400	2895060	1731760	775068	737878	722921	2263430	17182.8	1626930	1015790	15093.8	38321.2	185687	2819090	1874810	3455420	1107780	2343430	2054740	2839970	641968	873053	758560	2042160	817354	26104	169995	3041400	28151.6	769473	29130.4	1929430	1625930	2283040	798357	2614730	906295	92286.4	736372	2098250	686543
21600	2877240	1736310	777676	729517	723871	2244980	17156.4	1608790	1017380	14312.8	36657.6	185977	2797360	1861400	3445900	1094070	2329300	2025660	2813650	647349	867285	760412	2046480	823292	25202	170027	3014930	27331.2	770197	28182.8	1932410	1627020	2267130	797514	2572970	916194	89618.8	741044	2091700	671414
22800	2848720	1734120	786369	722502	733828	2224770	17128.4	1584010	1010050	14268.8	35142.8	183952	2761880	1859970	3449520	1083640	2325310	2011970	2786520	648908	865048	758771	2035340	824744	24590.4	169277	2984770	27340.4	768922	27756.8	1927570	1631870	2243580	792807	2538560	915566	85804.4	741953	2079250	663572
24000	2813410	1740210	794600	713365	735933	2189000	17031.7	1558040	999954	13703.2	34034.4	184410	2729590	1840980	3445010	1075670	2321440	1980830	2759010	652080	861749	757765	2011130	820663	24204	169670	2968220	27076.8	750126	26908	1915230	1631350	2227090	788647	2516510	904794	84016	746512	2068290	651429
25200	2776730	1738850	798671	699474	734293	2133430	16635.2	1542510	997226	13492.9	32973.6	182490	2692590	1820210	3438360	1068140	2303310	1981900	2734600	656986	861412	754785	1997300	819172	23773.6	167505	2957600	27208	737106	26673.2	1911970	1641780	2208930	788591	2495560	889991	81786.4	743542	2056910	638835
26400	2727770	1745780	800408	687394	733607	2088060	16752	1524190	989935	13306.8	32449.6	180225	2664040	1798660	3448780	1068520	2299350	1977700	2695960	652343	858452	748921	1985660	814783	23508.8	167208	2951040	26989.6	726204	26484.6	1905580	1650280	2211490	784245	2490980	874116	80438	744502	2037850	632177
27600	2691410	1754980	798543	674688	729007	2038040	16339.6	1503160	984831	13167.2	31896	177912	2637860	1778750	3428410	1057980	2281150	1971460	2659980	652420	856423	751346	1971170	817249	23284.8	163901	2932320	26674	715256	25988.8	1901120	1660150	2206900	780602	2482940	861683	79112.4	767791	2031770	618926
28800	2669520	1741200	804475	662861	729138	2009830	16504.8	1488020	981572	12910.4	31297.6	175767	2614790	1777640	3422430	1051840	2284810	1974240	2628540	646299	851454	753364	1953770	813627	23117.2	160858	2897770	26722.4	713010	25928.4	1901850	1672550	2180730	781186	2464930	854635	78075.2	764927	2018280	615473
30000	2657060	1742020	803082	651421	724818	1986140	16222.1	1460920	985476	12938.8	30810.4	173522	2608080	1761240	3394500	1045030	2264530	1963570	2609760	648540	845641	749804	1938690	808824	23036	160103	2874030	26443.2	718432	25267.6	1894300	1686270	2166670	780460	2455570	852320	77291.6	760566	2003400	601920
31200	2640610	1732630	799577	640564	720889	1971330	16131.7	1445290	984558	12961.6	30412.1	172044	2591750	1751210	3349310	1029160	2244990	1985690	2592270	650956	841093	748313	1924560	804413	22590.4	158470	2849520	26386.4	714235	25328.4	1894430	1697010	2160660	776420	2442520	844058	76241.2	756037	1993750	590975
32400	2621850	1733420	807573	633730	717758	1952870	15851.2	1428540	975329	12652.9	29884.8	170530	2578660	1733650	3325920	1014460	2240080	1975000	2564650	642942	834207	741907	1910870	798889	22412.4	159918	2853380	26373.2	703461	25155.6	1894040	1702670	2117650	769598	2437550	839902	75761.3	755624	1989930	590980
33600	2594520	1721530	804150	624258	715768	1920390	15603.6	1413430	972509	12657.5	29462	167214	2542500	1719760	3302230	1001460	2213940	1965100	2537000	641919	832567	742969	1901110	797366	22461.6	159430	2849140	25949.2	679745	24601.3	1892750	1704590	2106710	764064	2428160	833329	75095.6	756802	1983450	579164
34800	2568630	1710830	806513	617141	708318	1894340	15452.5	1397470	963152	12561.7	28855.2	166202	2514400	1708140	3330460	998238	2198120	1974800	2512540	638671	828869	739673	1882000	791482	22170	157688	2835720	26316.4	666801	24751.2	1891390	1701870	2103420	757235	2427660	811655	74678.4	754398	1971620	578595
36000	2525130	1709700	802797	610646	699222	1872050	15328	1385550	963862	12322.4	28364.4	168142	2507220	1700150	3281870	990811	2172300	1969610	2492330	639031	825812	742202	1876840	789058	22459.6	155709	2820200	25934.8	664221	24462	1882280	1700990	2081600	757958	2428130	786019	75380	753977	1940300	574197
37200	2487510	1699970	805891	606601	694942	1863170	15250.8	1388910	955828	12394.8	28193.6	166737	2484830	1676460	3205090	981713	2155950	1955940	2471900	643938	822379	742792	1867470	790936	22438.8	153345	2804680	26079.6	666119	24321.2	1883830	1697460	2043310	760981	2414310	774527	75000	752783	1911220	573929
38400	2463630	1701010	817185	604429	689535	1860230	14999.2	1376320	959934	12236	27840.8	167102	2513070	1644500	3151670	977395	2139850	1951460	2447300	637264	815593	739948	1855580	790323	22595.6	153983	2823300	25945.6	669300	23999.6	1877090	1690850	2018900	762546	2410840	775729	75915.8	756113	1908000	576317
39600	2446040	1696430	816272	600863	686522	1863930	14909.2	1362970	960779	12409.6	27949.2	167057	2513830	1645030	3106260	971313	2119900	1944430	2440750	641678	810446	740707	1851690	790143	23023.6	154342	2838930	25900	675123	23652.4	1871430	1685260	2008790	764894	2418320	776654	76733.6	758597	1917070	576058
40800	2453500	1685120	827739	600196	688636	1860380	15230	1353430	967628	12380.8	27556	166405	2516200	1642470	3112940	970332	2110750	1955070	2436090	635767	799891	739419	1843920	790200	22926	155816	2842030	26118.3	671009	24012.4	1867600	1682810	1995650	762875	2412170	775474	77134	761094	1925610	582453
42000	2475840	1688800	833236	598802	690060	1851720	14992.4	1345290	963028	12304.2	27219.6	166554	2484480	1628110	3147720	970685	2096640	1936700	2435800	634612	792120	737813	1842400	788995	23368.4	157874	2846030	26100.4	656697	23683.3	1864900	1680980	1989760	757632	2416260	783463	79075.2	762919	1932170	583055
43200	2500470	1691450	831075	595729	685508	1844420	15091.7	1339110	962969	12527.2	27398.8	165360	2447880	1617460	3160320	971288	2080400	1939720	2434340	637493	787371	737620	1831580	790436	23493.6	156521	2842790	26213.2	639828	23226.4	1868010	1681430	1967020	752101	2424470	793123	78772.4	762299	1903900	584990
44400	2506940	1694560	839576	596090	679676	1836630	14935	1330070	960133	12279.6	27286.3	164809	2417380	1610540	3116430	972946	2065670	1940950	2435770	634178	780628	734924	1829040	792509	23952.8	156380	2863090	26203.2	635770	23323.2	1861340	1681870	1956510	749285	2435660	793512	80173.6	767496	1872660	591333
45600	2471660	1707130	837220	598591	677056	1832820	15030.4	1332910	963030	12387.6	27278	165409	2418620	1606920	3057830	972718	2051150	1939480	2440560	634945	779794	735078	1834500	795397	24328.8	156899	2869590	26318	639699	23306.3	1853290	1678730	1963390	746681	2437600	775470	80993.2	768718	1870610	591910
46800	2437880	1704010	845367	604606	681216	1847410	15356	1336650	961401	12537.6	27180.8	162692	2437610	1610180	3036530	973878	2043390	1945920	2446220	631601	774352	733995	1818080	798092	24349.6	158292	2880620	26223.6	643033	23879.6	1855020	1682210	1983340	743741	2444760	762796	80704.6	766294	1887170	601650
48000	2428670	1714030	845219	610793	682372	1860290	15170.8	1325810	962915	12406.3	27428.8	164120	2475770	1609790	3075720	981072	2036970	1959970	2451380	627996	770425	732851	1818830	799959	24544.4	159155	2905350	26312.9	644431	23556.8	1869020	1685330	1994150	739357	2447960	758570	82023.6	765840	1909490	612451
49200	2431550	1722110	847993	613604	679907	1865430	15299.6	1331320	963947	12658.8	27725.2	164887	2515570	1620020	3152450	980740	2028670	1972630	2467860	630858	768897	737620	1812810	804706	24638	159434	2922000	26257.6	634782	23716.8	1861720	1694780	2013130	739517	2455040	764096	80507.2	766138	1910750	614968
50400	2465390	1723590	852066	625292	684254	1888770	15470.8	1333880	965131	12362	27811.2	164126	2524750	1624530	3230100	987770	2025360	1990940	2481130	625293	765636	736291	1824870	811454	24858	159685	2936340	26644.8	626525	23924	1876780	1708970	2023870	736513	2465130	774316	80206.7	768248	1890060	628989
51600	2519660	1736330	851559	633187	681789	1901210	15220.8	1333230	969002	12772.1	28076.8	164057	2514170	1641410	3211430	987569	2023050	1997990	2499290	629719	767904	735374	1838850	815177	25089.2	161179	2961230	26208.3	630219	24191.2	1874660	1723190	2034300	734608	2478750	788080	81246	766780	1873570	630560
52800	2551190	1727710	850850	640089	682416	1915890	15481.7	1340150	967882	12768	28309.2	164026	2479880	1650700	3162570	987008	2023690	2007470	2518000	630022	772764	734258	1840900	820760	25018.4	162009	2971810	26646.8	637076	24452	1881830	1727420	2046870	735348	2501910	788487	81008.3	762369	1874370	633084
54000	2535660	1727750	846302	640246	686549	1933010	15436.8	1342080	973182	12650	28778.8	165718	2500280	1671650	3137660	990739	2025150	2020780	2536550	631724	777926	733338	1848860	824708	25623.6	163694	3007860	26872.9	644790	24369.2	1879560	1733430	2073100	734774	2525210	776400	83007.1	760210	1893470	643784
55200	2516160	1737230	847338	642096	688447	1951420	15447.6	1349200	981675	13044.6	29442.8	165263	2530440	1672050	3127020	993850	2030120	2047820	2566880	634341	782330	736174	1853050	827259	25582	164193	3020670	26541.6	642185	25137.2	1880100	1738670	2109230	736788	2552670	773268	83018.8	761574	1907830	644258
56400	2509030	1741880	857885	652647	689478	1972610	15807.1	1356180	986801	12934.8	29335.2	165488	2583620	1675900	3179520	1002400	2039690	2082430	2594330	638137	785120	734626	1854660	831429	25902.4	165346	3030790	27117.2	643154	25149.2	1878520	1738850	2134560	737790	2559130	775502	84185.2	763869	1911890	659014
57600	2527430	1763090	861836	662185	693167	1991250	15806.4	1361390	991712	13101.6	30231.6	166839	2649390	1692640	3243350	1008840	2043880	2094420	2619150	640410	791724	739145	1858440	837479	26360	167903	3056640	26384.8	656786	25062.4	1892840	1742380	2164010	740229	2564740	779300	85509.6	762310	1918530	660508
58800	2566650	1791910	867816	674548	695336	2025430	15898.8	1366230	998134	12922.8	30505.2	166285	2665790	1705440	3329920	1018460	2057920	2110710	2650800	649992	802327	738336	1860830	843921	26516.7	169594	3065790	27338	668802	25412.4	1911230	1743300	2194780	746133	2578170	787048	86478.8	763562	1925610	672161
60000	2608620	1808100	867107	683515	701081	2061860	15776	1368930	1004250	12997.6	31076.4	167404	2687020	1725110	3386590	1028050	2071820	2135720	2678200	655705	808950	740385	1867160	851013	27471.2	172050	3099250	26949.2	678840	25236	1925450	1749670	2251440	749011	2604570	792590	88716	769877	1942380	677187
61200	2645630	1824070	875922	688569	707026	2087970	15944.4	1384310	1012490	13249.2	31164.4	168223	2697010	1732550	3375520	1032470	2089900	2167590	2700770	665358	816553	744660	1879750	861390	27197.6	172603	3118450	27022.8	677724	25488.3	1944180	1758440	2326570	751487	2631520	796631	88799.6	776588	1960980	675664
62400	2667690	1845890	883275	696686	716220	2121560	16009.6	1396000	1021610	13214.8	31722	169156	2721760	1732420	3356200	1042370	2098140	2207600	2730970	673361	821757	748171	1892860	875579	28393.6	173007	3138140	27450.8	676423	25581.6	1963580	1770970	2361220	755786	2659840	799113	89430.4	775956	1984080	682421
63600	2698710	1865740	885815	703809	723354	2135950	16130	1412920	1035410	13352.5	32453.2	170748	2772180	1745130	3344850	1051420	2116870	2232870	2762640	686254	830604	752220	1903890	888748	28204	174793	3156990	27068.3	691870	25238.4	1978200	1782980	2399980	759434	2694110	804530	90139.2	781505	2010450	673450
64800	2728490	1881570	896057	712599	733056	2165640	16400	1439020	1038460	13386.8	32243.6	171131	2817440	1767940	3397630	1060970	2133670	2264590	2795350	695501	845970	754641	1911370	904053	28561.6	178295	3160850	28020	709052	25829.2	1993180	1791010	2436420	765169	2721960	812923	90518	792005	2040610	682414
66000	2757440	1896520	901578	720944	743942	2198240	15991.7	1441040	1046350	13266.4	32620.4	173702	2871200	1798560	3489210	1073830	2145710	2294260	2831980	706531	855868	756851	1928400	919618	28816.4	183521	3196710	27618	724800	25820.4	2009570	1811750	2475140	770334	2744690	824899	91374.8	805500	2068750	685666
67200	2788590	1906510	913859	721182	748774	2224760	16075.8	1458650	1070130	13684	33027.5	176602	2916470	1817250	3587420	1082480	2161430	2309500	2867980	720735	869077	762620	1943220	934904	28579.6	182438	3221780	27380.4	726622	26000.4	2026850	1816570	2532290	775706	2764960	837450	90706.3	810219	2093730	682971
68400	2840110	1919410	928911	727547	759140	2265750	16293.6	1470160	1084800	13650	33120	178074	2942850	1871710	3662580	1094380	2176930	2337510	2899750	734726	882109	766830	1955890	951750	28941.2	184962	3254830	27844	725228	26316.7	2044620	1823500	2596810	784087	2799420	850147	91421.2	819412	2120840	696497
69600	2887020	1933100	940219	728388	769680	2290300	16418.4	1486020	1099870	13782.5	33612	181122	2954700	1913010	3677540	1102530	2196290	2354290	2941820	748780	892498	774475	1973480	968542	29060.4	186758	3275860	27521.6	739464	26274	2063510	1832850	2654590	790865	2832230	863537	91552	834911	2143160	687594
70800	2931720	1956390	952953	730207	782646	2328810	16287.6	1506150	1110480	13737.6	33701.2	182796	2978730	1938950	3673060	1114860	2222830	2406740	2982630	766428	902661	778897	2016190	984504	28807.6	191191	3295130	27996.7	754774	26977.6	2084270	1847880	2699410	798804	2863660	873905	91601.7	848415	2165240	689850
72000	2970110	1968880	957800	733018	797701	2354250	15566.4	1523900	1126250	13799.2	33838	187641	3027270	1959250	3675210	1129180	2243890	2437760	3019620	779226	915451	786319	2153710	1000630	29367.2	196363	3328440	27603.6	779544	27043.2	2102960	1863470	2755590	806695	2911960	881262	93306.8	862640	2191690	688344
73200	3009120	1988960	975679	730095	813000	2376580	15768.8	1545960	1145140	13998.4	34202	189404	3071110	1964880	3722950	1135950	2261700	2459920	3053670	799341	931390	796032	2164740	1021900	29387.2	196627	3343640	27817.6	794786	27275.6	2120140	1870850	2797120	818705	2957410	887397	93051.6	872641	2222570	684425
74400	3044050	2006210	987316	734804	829982	2408770	16208.8	1564440	1167350	13863.2	34425.6	189978	3120610	1955230	3815290	1147630	2284620	2490120	3093050	811526	946266	802365	2161740	1042310	29362.9	197124	3362820	27827.2	790734	27774	2136680	1889460	2831360	833362	2992500	890506	93024.4	884775	2257600	689502
75600	3077410	2033280	993794	737008	843797	2433020	16220	1576290	1174700	14091.6	34767.5	195044	3160380	1973170	3895870	1159470	2311080	2513270	3126640	825331	963798	812572	2160010	1063260	29794.8	200392	3389810	27631.2	796674	28005.2	2154290	1906520	2880170	846549	3011490	904842	93614	904557	2289320	680072
76800	3109570	2048150	1004810	740034	857594	2457130	16703.2	1610670	1188240	14020.8	35217.2	197750	3176170	1994940	3970740	1170650	2326910	2545310	3166570	839305	975520	823577	2167000	1088860	29466	203889	3406860	27935.6	810320	28512	2173310	1923270	2939570	859750	3011340	924768	93203.6	921435	2329320	675163
78000	3150300	2096470	1016760	747641	876910	2477490	16678.8	1620670	1196850	14032	35548.4	200446	3210170	2033190	4015560	1186220	2352050	2573930	3199140	853568	991393	832642	2187520	1108490	29856	209563	3437500	27815.6	829461	28428	2191900	1939850	3006000	871932	3020200	946134	94906.8	933376	2355020	677766
79200	3190810	2158990	1028930	747284	884591	2491440	16288.4	1644170	1221020	14270.8	35803.2	204087	3238180	2068610	4011990	1193190	2378420	2590040	3235570	865481	1008690	844245	2204560	1132830	29843.6	213868	3447820	27618.8	855041	28672	2210020	1946190	3049170	882863	3043200	971224	94826	947754	2404550	665718
80400	3230280	2177330	1046140	751429	897260	2521850	16683.6	1667150	1245050	14270.4	35665.6	206023	3276140	2114480	4027890	1203190	2398610	2620340	3273570	879508	1021020	849922	2232900	1155680	30276	216016	3461700	27957.5	879065	29173.2	2229630	1969230	3073570	893615	3083390	987585	94702.8	962317	2437000	671856
81600	3267370	2202810	1053710	752859	917264	2554760	16560.8	1685720	1273090	14376.8	36595.2	210276	3328460	2147600	4055610	1219270	2423790	2640850	3297940	893002	1034120	859542	2246020	1174720	30451.2	219363	3483700	28064.4	887713	29489.2	2247650	1979130	3109850	907320	3122120	985453	95574.8	978356	2459150	667459
82800	3309590	2228400	1061340	746143	930255	2574570	16638	1710250	1292980	14847.6	37170	212687	3372870	2172520	4094770	1232260	2438850	2679060	3323910	903381	1048370	871031	2238130	1198810	30519.6	221892	3496600	28319.2	879016	29910.8	2265380	1991890	3143840	918086	3163170	975738	94353.2	991520	2490830	662702
84000	3345210	2252920	1064780	746460	942695	2597180	16922.4	1717020	1315500	14487.2	36699.6	213724	3420960	2193270	4141140	1247800	2468330	2696730	3358670	909576	1064460	879956	2241270	1228180	30577.6	225382	3513230	28442.4	880060	30255.8	2282140	2005120	3188190	935493	3210630	966852	93881.6	1000500	2526580	670090
85200	3365800	2273400	1074630	745553	958120	2604610	16602.1	1720240	1330170	14864.4	37018.4	216927	3447420	2208650	4188590	1258310	2486450	2717220	3377000	919950	1080840	886670	2241750	1247560	30770.4	229173	3576510	28525.6	888842	30870.4	2298260	2014930	3242340	945596	3251680	967091	94262.8	1015540	2565570	662743
86400	3383270	2291570	1079920	743596	973478	2616760	17221.7	1742830	1345200	14976.8	37136	219202	3471830	2215900	4228890	1265430	2502720	2751480	3403650	930258	1091550	899504	2249360	1264230	30912	231910	3584100	28617.5	895641	31650.4	2313220	2032380	3290660	953681	3277950	980358	94232	1027380	2611270	661188
87600	3406470	2316280	1087950	743485	994990	2644040	17227.9	1748440	1358230	14996	37430.8	222414	3500680	2225290	4245300	1276500	2521240	2771500	3417780	942589	1103490	906579	2256270	1281400	31072.8	236293	3593510	28616.8	912803	32091.6	2327840	2050770	3327240	966675	3297530	1002440	95732.4	1038610	2635700	659144
88800	3431230	2334100	1086460	738414	1008480	2654200	17547.2	1772690	1379710	15280.4	38250.4	225183	3527600	2244230	4242110	1283820	2532150	2799580	3434750	954678	1121930	917462	2256610	1307010	31432.8	238801	3594660	28346.8	945011	32827.6	2342020	2064670	3340240	974870	3312610	1040980	95828.3	1038600	2673720	651331
90000	3457880	2399480	1093030	740416	1020510	2670750	17473.6	1779960	1390090	15233.3	38327.2	227088	3562060	2264310	4247750	1298020	2554000	2821400	3455840	959098	1136360	942685	2258060	1326380	31853.6	242870	3590910	28416.4	962427	33421.6	2361340	2075130	3345810	987381	3337250	1090920	95573.3	1046050	2712720	656880
91200	3459670	2421680	1103310	736932	1029910	2672700	17446.7	1791810	1400670	15584.4	38795.4	229386	3577650	2294140	4269830	1312310	2567340	2838330	3470240	966785	1155320	952342	2266050	1342540	31807.6	248257	3593190	28333.2	965894	33872	2369590	2085370	3365440	998275	3371530	1069150	96460.8	1058380	2750810	666128
92400	3467360	2443970	1115160	730692	1034620	2680970	17977.2	1809360	1413410	15860	39042.8	232098	3599730	2316770	4281080	1321560	2584290	2862370	3488010	972521	1166390	961734	2269670	1362270	31912.4	251600	3597300	28729.2	958619	34876.8	2383930	2108170	3393900	1009850	3402940	1055870	95547.1	1063750	2779930	701562
93600	3480460	2464220	1112790	725441	1043670	2698640	17891.6	1821700	1413580	15719.6	39282	235041	3628340	2333800	4296630	1333370	2605090	2874990	3506680	983510	1182540	975775	2276050	1385460	32308.8	256661	3604350	28719.2	951016	35495.6	2397330	2116390	3429130	1019400	3437250	1025830	96122.5	1078300	2821580	721668
94800	3486150	2528180	1119550	714500	1051180	2701210	18116.4	1837090	1420110	16086.8	39514.4	237968	3646120	2345130	4317820	1341670	2615840	2887790	3523660	994399	1195880	985697	2290360	1401410	32285.6	259449	3595660	28606.4	955706	36095.4	2410930	2129250	3472530	1045620	3451990	999756	95906.8	1081100	2843680	731871
96000	3504020	2557570	1130510	710292	1060300	2722710	18250	1839350	1421950	15912.1	39245.6	241431	3666010	2355730	4338670	1355140	2620280	2910510	3537550	1001170	1204130	986881	2296180	1412880	32367.6	264190	3598270	28868	973380	37116.4	2417430	2137370	3493620	1053330	3459270	980315	96742.4	1087100	2883640	752023
97200	3538050	2593710	1138910	706839	1069070	2729430	18188.8	1845750	1431570	16136.8	39685.2	245902	3674680	2365740	4343580	1363890	2621320	2925110	3557210	1008460	1216550	994227	2299370	1429060	32390	269429	3579540	28916	985392	37428.8	2420680	2148500	3508610	1067240	3470380	978098	97126	1089560	2898600	765200
98400	3531630	2702750	1201230	710164	1091960	2807620	18429.6	1891160	1479440	15982.8	38767.9	248201	3696650	2387990	4368880	1379750	2633020	2981900	3570380	1010540	1229340	1002560	2301290	1448800	32072.8	271945	3559200	28772	998411	38336.4	2428460	2158730	3518400	1079360	3463360	993044	96356	1094570	2922360	799257
99600	3578480	2668660	1150370	704722	1091900	2726950	18447.2	1864690	1470580	16070.8	40409.6	253292	3683170	2386300	4300240	1384520	2630220	2938020	3574100	1016010	1235140	1004520	2312390	1453960	33320	279184	3565040	29287.5	1034260	38924	2435270	2189380	3518420	1091120	3468440	1015750	97764	1111720	2925470	814627
100800	3576290	2681440	1142020	699512	1076640	2725140	18652	1865070	1479780	16379.6	40207.5	254714	3694120	2421560	4318840	1383500	2635420	2970310	3578390	1018160	1246620	1007260	2320090	1463930	32864	282198	3556850	28747.1	1049620	39580.8	2442270	2204230	3525720	1101280	3489670	1045650	97225.2	1126430	2945860	817258
102000	3619500	2700560	1159360	699467	1092640	2734240	18602.4	1870220	1492470	16294	40277.2	257051	3696260	2435340	4334580	1392320	2635550	2965800	3590470	1023690	1255880	1005670	2320540	1479270	33173.2	286412	3540650	29057.2	1041070	40123.6	2441500	2201480	3520840	1102700	3515440	1069660	97332.8	1134960	2964290	826481
103200	3612070	2731450	1171370	694896	1097190	2732770	18736.8	1871240	1499390	16435.2	41178.8	258346	3694560	2449340	4332240	1391040	2633060	2984030	3589960	1033040	1261990	1006820	2336670	1497150	33370.8	289835	3536180	28924.2	1019200	40660.4	2440830	2199200	3532960	1112620	3533330	1092770	96788.8	1135010	2966930	827581
104400	3601470	2767450	1182600	692172	1105070	2739430	18847.6	1871990	1507540	16115.6	40674.8	259448	3698320	2460240	4330520	1392860	2636920	2986660	3597120	1038590	1266160	1006880	2334180	1501000	33037.2	294472	3533210	28913.2	1017170	41511.6	2438640	2204290	3539970	1124930	3536380	1107490	97039.2	1135670	2975420	838819
105600	3604710	2781410	1173820	684060	1109350	2734490	18614	1867710	1512500	16309.2	40601.2	262427	3708680	2467750	4330070	1397840	2629460	2994260	3589700	1042600	1261300	1012710	2350390	1510510	32880.8	297855	3521890	28771.2	1022500	41588.8	2430020	2204710	3545220	1126610	3537780	1105320	96968.8	1146780	2980210	835087
106800	3602920	2821020	1171970	679929	1114700	2730690	18719.2	1871130	1524410	16318.8	40250.8	261625	3717410	2477480	4326350	1399820	2625500	3014070	3602200	1055480	1261640	1022390	2350010	1520790	31982	300255	3513520	28746.8	1038370	42798.3	2429130	2210300	3542570	1131910	3522160	1087830	97190.8	1144180	2978550	832296
108000	3616360	2848270	1194590	677771	1119270	2723930	18460	1876470	1530690	15951.3	40040	262486	3717160	2481090	4301620	1404110	2621380	3013150	3593610	1069510	1270840	1025630	2346040	1535410	31647.6	302763	3513420	28884.8	1054680	43164.4	2420930	2215990	3523650	1135690	3522400	1067740	97129.2	1140280	2983900	825301
109200	3618740	2890630	1202230	673703	1125580	2714700	18587.6	1878270	1546100	16170	40036.4	263452	3703920	2471230	4283450	1403380	2618520	3025840	3596410	1097340	1287970	1026220	2345420	1543770	32336.7	301734	3503190	28624	1068690	43077.5	2415070	2222130	3520310	1140230	3522090	1056980	96835.2	1141680	2978850	809798
110400	3606960	2911390	1199510	674573	1124870	2705760	18391.2	1870080	1551890	15905.6	40246	263500	3702720	2458630	4271960	1399810	2637200	3024350	3594570	1100950	1285240	1026390	2333300	1542540	32685.2	302011	3496820	28405.4	1072900	43976.4	2408860	2226990	3523330	1137990	3511360	1048400	96068.4	1159200	2986080	801381
111600	3579440	2948320	1193800	669211	1125510	2689540	18209.6	1864460	1559470	15696.8	40548	264642	3694800	2445890	4252240	1401410	2627510	3018210	3592260	1102710	1290850	1030930	2341770	1545480	32729.2	302616	3495930	27844.6	1074370	44450.8	2407810	2233360	3519480	1145090	3514360	1041640	96739.2	1173410	2974440	787616
112800	3586890	2939770	1194160	662658	1128690	2689210	18437.2	1862590	1565560	15639.2	40019.2	263874	3688590	2438720	4272230	1399480	2615250	3012870	3585280	1104500	1295790	1042570	2330870	1550910	32513.2	304681	3475750	27770	1061290	45800	2406460	2233170	3522670	1155480	3505240	1039970	95419.2	1174070	2969000	778835
114000	3594420	2956950	1214700	656468	1132070	2681960	18202.4	1860320	1566800	15446.4	39895.2	264786	3687380	2442020	4292610	1394090	2607780	3014030	3571760	1114710	1298360	1046420	2328220	1546470	32816.3	306836	3465090	27657.2	1048680	45990.8	2398600	2226040	3520160	1159520	3490320	1049930	95644.2	1167090	2957010	773220
115200	3566190	2951970	1217900	647056	1132380	2663530	17901.2	1867630	1564000	15553.6	40244.8	264251	3672780	2441870	4260620	1390660	2606590	3026310	3572160	1127170	1303440	1047820	2323760	1539290	32777.1	306167	3440980	27643.2	1057010	46237.6	2392250	2219860	3517230	1153850	3462410	1062550	95879.2	1161000	2953290	767873
116400	3541250	2939950	1218400	645808	1139780	2656930	17860.4	1864610	1565120	15405.6	39302	264802	3668110	2472390	4246330	1389080	2605660	3032390	3563240	1126730	1300970	1049290	2304970	1530210	32174.4	304615	3429630	27823.2	1065010	47759.2	2370340	2225710	3499240	1157500	3434250	1074740	94654.4	1173440	2949180	767976
117600	3562250	2961510	1211520	642167	1139380	2647580	17388	1852750	1558830	15085.2	39178.4	265971	3668160	2482530	4198810	1384350	2599830	3035340	3559050	1123380	1297620	1049470	2310210	1541380	30900.8	304432	3417430	27544	1071050	47609.2	2357660	2224120	3489390	1164040	3421210	1110940	95944.4	1182060	2945050	759121
118800	3606500	2939800	1208310	640263	1136220	2637810	17802.4	1849220	1557400	15379.6	39588.4	266150	3656870	2485390	4190770	1382410	2586630	3033850	3557470	1124700	1294670	1054380	2303040	1542000	30107.5	301781	3386140	27798	1081670	49169.6	2351190	2218400	3485010	1162600	3421110	1131350	94723.8	1186180	2942720	756198
120000	3626740	2929560	1207270	641704	1142430	2629580	17424.4	1861950	1548970	14957.1	39623.6	265764	3660940	2503800	4178900	1382040	2580090	3014750	3552830	1117050	1292230	1054370	2292450	1543200	31447.6	299837	3373390	27810.4	1086020	49772.9	2346180	2203130	3477530	1159610	3418680	1124780	94335.6	1182950	2948940	751477
121200	3638200	2927240	1200910	642169	1147270	2610410	17286.8	1862070	1553210	14860.8	39363.6	265094	3649830	2490200	4183550	1374420	2568410	3014220	3541590	1117440	1290140	1056330	2286570	1539150	31623.6	295652	3362730	27310.8	1084520	49691.2	2339130	2198150	3465130	1153330	3404520	1093260	94049.6	1175790	2958130	740158
122400	3601560	2910430	1196290	643998	1164950	2605420	17359.2	1864050	1551690	14867.6	39138.8	263792	3649280	2459860	4208330	1369870	2559230	3011280	3527510	1116290	1283830	1052310	2270210	1537650	32230.4	294520	3350200	27285.2	1074890	50141.7	2338550	2194470	3458740	1150200	3386780	1050810	93275.2	1175850	2970230	740261
123600	3564630	2893880	1194200	639059	1163010	2587430	17084.6	1866280	1541190	14738	38085.2	264468	3646010	2433460	4202730	1363220	2603710	3006030	3519130	1125060	1279480	1048420	2266320	1535980	32391.7	296462	3351140	26437.6	1072220	50641.6	2327470	2194860	3449770	1149920	3374480	1025540	93166.3	1173110	2968540	726723
124800	3539920	2861270	1199560	628930	1163000	2571910	17102	1861760	1533820	14709.2	37480	261930	3632960	2401180	4211260	1362480	2608870	3013500	3509700	1120760	1273590	1048990	2260500	1531740	31690.8	295977	3329280	26581.6	1100450	50966	2336720	2198690	3454420	1150020	3354990	1011600	90312	1174940	2962350	715549
126000	3516800	2869080	1204180	623030	1164240	2567940	16573.8	1848930	1523340	14524	37000.8	261688	3623760	2371610	4169550	1363080	2602670	2997700	3507130	1116530	1267910	1047310	2253920	1535780	31442.4	294830	3314740	27073.2	1095890	50399.6	2342900	2194430	3444300	1148810	3345700	1013730	89046.8	1179380	2963070	713610
127200	3496700	2837490	1204240	612073	1159230	2552960	16367.2	1848490	1514990	14538	37299.2	261819	3606330	2359160	4137740	1360780	2580150	2992460	3504680	1112690	1268590	1052320	2258180	1536540	31813.6	289647	3302410	26652.4	1097800	50721.2	2339720	2199270	3449480	1145010	3349520	1021530	88301.2	1166010	2955230	705298
128400	3493190	2805710	1198860	608305	1161410	2558650	16460.4	1834830	1509340	14215.6	36581.7	261166	3602490	2350210	4111610	1363720	2563530	2983070	3498280	1109260	1267600	1050520	2241460	1534760	31516.3	285815	3290730	26436	1099560	50783.3	2332140	2189620	3456070	1144450	3363950	1030960	87976.4	1166490	2952920	708747
129600	3489000	2794480	1195370	607470	1163280	2551330	15958.8	1835450	1503670	13950.8	35751.6	263149	3604120	2346120	4097230	1359810	2548890	2973680	3494860	1110140	1264210	1051350	2236270	1534660	31289.2	285145	3283610	26743.2	1102070	50224.8	2326650	2184930	3472620	1143980	3366620	1049240	89591.6	1158380	2956660	700071
130800	3498810	2764890	1193080	612436	1162180	2551690	16012.8	1837310	1505460	13764	36459.2	261011	3613130	2342510	4099210	1356480	2543170	2975310	3492570	1106970	1261150	1053670	2218260	1539610	31714.2	283899	3273030	26104.4	1103030	51725.4	2317480	2180110	3469610	1138040	3355300	1087870	89223.2	1152940	2961880	699472
132000	3512300	2742530	1195510	619931	1161450	2556150	15404.4	1834930	1500780	13733.2	36255.4	261233	3619470	2339310	4111010	1358430	2542730	2968690	3492960	1100960	1251310	1053910	2227600	1543270	32310	284408	3271000	25701.2	1100570	50471.7	2305780	2172880	3481160	1135150	3357310	1094640	89063.6	1150250	2969430	698513
133200	3523010	2718840	1197260	629372	1161240	2569950	15225	1837590	1503470	13547.2	37224.2	259690	3623780	2335480	4131360	1357090	2544010	2982120	3511110	1097710	1247740	1055180	2225670	1542210	30791.3	284959	3273780	25578	1098380	49381.6	2299170	2177730	3493880	1133570	3360750	1070340	90005.2	1143080	2965050	692392
134400	3533890	2711830	1193190	641197	1157680	2591020	15235.8	1839090	1506640	13156	36049.2	258474	3625300	2330910	4160320	1359420	2545040	2990580	3528480	1098720	1242670	1059300	2215770	1541710	30235.6	286988	3285420	25096.4	1096140	50744.4	2304110	2180070	3545170	1133850	3363040	1043610	89180.4	1142890	2954400	697426
135600	3526650	2705550	1190830	645152	1167570	2607460	14779.2	1831260	1508200	13344	35570.4	258790	3635030	2323750	4142360	1362960	2537130	2982380	3532610	1098970	1238520	1062280	2223660	1539330	31952.5	287408	3289350	24488	1096250	49471.2	2310270	2183080	3566360	1138360	3378410	1027140	89398.8	1153440	2951190	696030
136800	3533460	2680570	1190730	649101	1168750	2616660	14714.6	1830890	1511550	13312.4	37458.8	255941	3649030	2307220	4127060	1367210	2539050	2984190	3539120	1098480	1233830	1063970	2217530	1539010	30801.3	285438	3280800	24552.4	1104090	49180.4	2320420	2181210	3598660	1134760	3401340	1017930	88508.8	1152670	2942570	702687
138000	3536240	2673650	1190650	649874	1165960	2633320	14430.4	1835070	1513880	13069.6	36464.8	257002	3667780	2275460	4103010	1377350	2538100	2971580	3550710	1099420	1231350	1064350	2225130	1542720	30032.4	284663	3292910	24533.3	1112620	47441.2	2320270	2178880	3629500	1134250	3424510	1020500	88105.4	1153460	2949550	703316
139200	3544280	2662760	1193030	650070	1162320	2635400	14495.6	1839380	1518060	13070.4	34273.2	257248	3680750	2250090	4109500	1378470	2530500	2970290	3571830	1101800	1228650	1064020	2230030	1545090	28670	284079	3295330	24430	1109560	48418.4	2329150	2185910	3667080	1133560	3443160	1019150	87168.4	1147320	2957970	698787
140400	3555040	2658710	1200600	653525	1162110	2662700	14400.8	1845870	1518950	12868.4	33737.6	256828	3703670	2225780	4129500	1384400	2530810	2975090	3594340	1098930	1224280	1068160	2229290	1548460	29834	285745	3310540	24404	1110000	48015.8	2333990	2193950	3695710	1135450	3454640	1031030	88311.2	1145830	2964170	713657
141600	3564800	2664730	1197070	658888	1165940	2682780	14436	1863700	1524690	12976.8	35136.8	257248	3737590	2218050	4134740	1384080	2537660	2980830	3620570	1102450	1226250	1073490	2241520	1554280	29880.8	288952	3321520	23832.4	1114560	46856.4	2337270	2197120	3738820	1141240	3477200	1053020	89207.6	1147770	2970660	708954
142800	3577740	2676090	1198620	667954	1165360	2701560	14340.8	1875230	1535580	12697.6	35146	256403	3767530	2218910	4152940	1389190	2538230	2986160	3636020	1104610	1220320	1076960	2245280	1559210	29137.1	290005	3329850	23938.8	1114080	46492	2345520	2192130	3801050	1141670	3489400	1068980	89013.3	1148840	2976380	717518
144000	3622280	2672450	1197280	684515	1169320	2724970	14111.6	1892880	1547850	12685.6	35995.2	257348	3791340	2226760	4164180	1394890	2533070	2988850	3659900	1108300	1217300	1079440	2257410	1565080	28657.2	290664	3347110	23711.2	1119560	46371.2	2359530	2192380	3842940	1143200	3512340	1063280	89673.3	1155310	2995090	719668
145200	3648510	2670540	1205830	699597	1171750	2741200	14319.2	1906870	1559080	12719.6	34489.6	258271	3811860	2236260	4181560	1400800	2525850	2996740	3698840	1109670	1215790	1083250	2262730	1572050	27794	292110	3361230	23878.4	1129830	46281.6	2365710	2189370	3891230	1146450	3542070	1047850	88467.2	1156240	3010200	722086
146400	3673500	2669630	1210110	713834	1186510	2767000	14170	1911320	1567460	12628.4	34519.2	259378	3842000	2249510	4175160	1414690	2528120	3005340	3730770	1114180	1216720	1081680	2266870	1586390	27496.3	294938	3380800	24026.8	1133920	45918.8	2377610	2194310	3935180	1148080	3584530	1036750	88102.9	1162930	3028380	737688
147600	3707850	2668410	1204110	722517	1203110	2782980	14252.4	1930260	1579310	12780.4	34818.8	259560	3859090	2272880	4156900	1419340	2527150	3029050	3770340	1109450	1220650	1086780	2280720	1593540	26428	296343	3397770	23479.6	1140430	44813.2	2396010	2199840	3974580	1153260	3613350	1030760	86760.4	1165820	3040890	730960
148800	3739740	2673500	1210190	733781	1206990	2809680	14153.2	1943430	1592340	12515.6	34152.1	259800	3879040	2301040	4173850	1426810	2524080	3040800	3788830	1116920	1226310	1092640	2286640	1608010	28650.8	299211	3410000	23349.6	1140410	44830.4	2413860	2207150	4027520	1160180	3639370	1030130	86328	1168810	3063910	744510
150000	3755490	2684940	1210920	737666	1215220	2820440	13912.4	1957830	1602250	12555	34212	262665	3903050	2323670	4191920	1430540	2511300	3052700	3815940	1124130	1236420	1094480	2299880	1617320	27637.6	302180	3434410	23404.6	1143110	44307.2	2426110	2209200	4093870	1167300	3660490	1040060	87573.2	1175940	3076130	746241
151200	3786720	2686250	1217410	738639	1217610	2827450	14104	1968530	1608120	12332.4	34600.8	264354	3932870	2330910	4219780	1434600	2500810	3076780	3842580	1127750	1247750	1095230	2306320	1629860	28356.3	303139	3442270	23627.6	1150930	44318	2437490	2215450	4140240	1168780	3683270	1052560	86661.6	1178570	3093190	749574
152400	3814890	2723410	1223120	746449	1229980	2852440	14030	1981790	1616660	12253.2	34532.5	263917	3964640	2322760	4238920	1442980	2578640	3094160	3875880	1132840	1252360	1099990	2316270	1637480	28282	306348	3476170	23728.8	1161720	44106	2449560	2226830	4184330	1167630	3709510	1073930	87875.6	1187530	3111500	765378
153600	3825000	2737640	1224600	751571	1238330	2856970	13998	2020790	1625290	12362	35922.8	268281	3989140	2322230	4241520	1450130	2593800	3118170	3920250	1132480	1258470	1109150	2327050	1642490	27927.6	310065	3495950	23233.6	1169770	43648.4	2463330	2230820	4244980	1173150	3738720	1092190	88601.7	1185820	3126270	760481
154800	3845830	2740180	1231100	756197	1248600	2877760	14047.9	2036270	1643670	12542.5	35242	267408	4020470	2325990	4259720	1456170	2602850	3148220	3944860	1136490	1268360	1110940	2326350	1654210	26971.2	314786	3496650	23936.4	1166630	43696	2473650	2241900	4291400	1179620	3762330	1093460	88515.2	1200620	3148240	767614
156000	3860550	2757460	1237710	762059	1253710	2888210	13870.4	2052710	1651680	12645.2	34881.2	270640	4041180	2340890	4270460	1464680	2625040	3175250	3958020	1148860	1277730	1110240	2340010	1663500	26832.9	318306	3512290	23758.8	1174480	42918.8	2486040	2257560	4347040	1184330	3790690	1078180	88004	1216620	3177190	775907
157200	3881570	2758520	1238310	763333	1266130	2908060	14085.2	2080890	1660080	12654.2	34026.4	270590	4060010	2366410	4280270	1466490	2638490	3223090	3984990	1155320	1286590	1113020	2345730	1676940	27256	319518	3517120	24012.4	1182700	42510.8	2503420	2266400	4404690	1188930	3820480	1057470	86620.8	1221320	3196380	765391
158400	3903560	2768120	1247770	766133	1275170	2918740	13914.8	2098230	1671380	12452.4	33716.4	270436	4077760	2394000	4290710	1472940	2651440	3246430	4012530	1166850	1303770	1114510	2352280	1692140	28061.7	320955	3518100	24087.2	1190090	42526.4	2516130	2279500	4430870	1199640	3849050	1048020	86859.6	1227280	3211580	770050
159600	3927680	2777760	1255020	765532	1292380	2927940	13998	2096900	1671740	12651.7	34890	273404	4096890	2424570	4300630	1476720	2653390	3286920	4042400	1169670	1319060	1118690	2373660	1701930	27890.4	323812	3519540	24220.4	1204170	41932	2531480	2291090	4472720	1205790	3863260	1051380	88122.4	1237660	3236890	765276
160800	3949130	2776550	1259030	765297	1302580	2940890	14275.4	2115590	1690000	12783.8	35414	274575	4118560	2461750	4315440	1484080	2663870	3315210	4066970	1176200	1346780	1121450	2378390	1716780	27777.2	326399	3526160	24432.8	1215540	42395.6	2550940	2303240	4502740	1212140	3880250	1059620	88282	1240910	3262420	764327
162000	3966840	2777400	1263940	765790	1327230	2941030	14235.8	2130440	1701430	12844	36173.3	275075	4146180	2501430	4326680	1492540	2680930	3342500	4071990	1188300	1350220	1122340	2383100	1728920	27862.1	330907	3540850	24931.6	1219930	41774.8	2567900	2316980	4540440	1219410	3897580	1069720	88977.9	1251520	3280940	768607
163200	3987520	2792190	1260020	762550	1341780	2927090	14407.6	2147770	1705550	13009.6	36442	276128	4159230	2539010	4339260	1497730	2698650	3362600	4077200	1194950	1358480	1126690	2394050	1742690	27757.6	331590	3560280	24713.3	1218940	41854.8	2581490	2322840	4580380	1229740	3912150	1079540	89008	1262060	3303970	760705
164400	4007030	2815250	1269680	761873	1345890	2932950	14548.4	2142490	1715780	12933.2	36446.8	276527	4172990	2567650	4358880	1505050	2730210	3387150	4088570	1204240	1367610	1128420	2392050	1758730	28234.4	331771	3560250	25128.4	1218210	41754.8	2597790	2333590	4620620	1240710	3928470	1098670	88984.8	1276400	3331650	768938
165600	4025290	2825430	1276190	757210	1358730	2932870	14452.8	2158350	1727060	13041.7	36403.2	281002	4172430	2573500	4375210	1509930	2762070	3413930	4099410	1212140	1374790	1127900	2402070	1775670	28350	334752	3572400	25129.6	1219970	40828	2619710	2356770	4653110	1246860	3938050	1110060	89686	1287810	3360120	764940
166800	4049500	2834950	1282990	751249	1375720	2935400	14608.4	2165820	1742760	12962.9	35791.2	281719	4186580	2562090	4394050	1516730	2779420	3447610	4108540	1214550	1377320	1130220	2403910	1792400	28382	338029	3565550	25244.4	1226760	40602.9	2632120	2371860	4651540	1255260	3942710	1102270	89365	1303950	3378480	757652
168000	4058380	2839140	1289740	751193	1399110	2924160	14558.8	2174610	1755830	13241.7	36036.4	282728	4212710	2554490	4395270	1525960	2801130	3468790	4113470	1223520	1387770	1129740	2411710	1808680	28796.4	342110	3580950	25498.4	1231340	40779.2	2641150	2386330	4661710	1267560	3945080	1083060	88836.8	1318100	3404750	767474
169200	4070920	2834330	1291680	746462	1420140	2920760	14657.6	2200190	1758770	13272.4	36787.2	285592	4225210	2562960	4385300	1529320	2816750	3496470	4127140	1225290	1411980	1131540	2417430	1822600	29230.8	342906	3579240	25624.4	1242560	40116.4	2655530	2392770	4683600	1276190	3948500	1070340	90141.2	1324290	3434280	755494
170400	4084130	2841000	1299110	741626	1438890	2924780	14963.3	2202250	1765880	13534.8	36722.5	285331	4238130	2580850	4404210	1533040	2834980	3524860	4143370	1240190	1445470	1135780	2412850	1841270	29228.3	343215	3570490	25941.6	1250680	40549.6	2678480	2402290	4693990	1282580	3946340	1071580	90060	1330670	3444470	753184
171600	4082810	2850130	1307740	741740	1471650	2923140	14872.4	2204340	1768060	13466.4	37629.6	288312	4253890	2604380	4410830	1539790	2843630	3556390	4150080	1254490	1469730	1133950	2428820	1848170	29765.4	345212	3575880	26023.2	1248910	40126.4	2696640	2403350	4734570	1286300	3951280	1077780	90553.6	1338010	3486420	756055
172800	4081500	2856860	1314190	739902	1488000	2918120	15236.8	2225820	1772830	13664.8	37867.6	291861	4264360	2636270	4411560	1543980	2853340	3591010	4160590	1258670	1487080	1136990	2440160	1866140	29928.4	345997	3563650	26073.2	1254620	40278.4	2718180	2400200	4784900	1293250	3963480	1085850	91030.4	1347280	3528030	745002
174000	4096520	2864310	1319320	739114	1517750	2916450	15292.4	2258130	1779520	13647.9	38158.4	293923	4283210	2672580	4413570	1550440	2872650	3609710	4168210	1271110	1497590	1144220	2451440	1889220	29934.4	351553	3557600	26422.8	1253170	40409.6	2733670	2407750	4797280	1303950	3966040	1096840	90182.5	1358640	3564670	745292
175200	4096440	2881880	1326710	733542	1536340	2911130	15128.4	2271250	1771830	13771.2	38046.8	296692	4289530	2709980	4411340	1551230	2877750	3632970	4173270	1273620	1503160	1148120	2467630	1898390	30164	352471	3556330	26368.4	1256700	40106.8	2738820	2411620	4803300	1308430	3970380	1110660	90352	1368160	3601700	739110
176400	4101630	2888830	1321890	723594	1555730	2899380	15595.6	2278040	1766150	13889.6	38275.6	298610	4303560	2748360	4415390	1549220	2878570	3663040	4185520	1282860	1504290	1155490	2468070	1909280	30400.8	353825	3554020	26460.4	1266950	40375.2	2745150	2414040	4806090	1314210	3963210	1128370	89994.8	1380060	3623490	733827
177600	4101140	2906370	1323540	714690	1580180	2895490	15556.4	2277050	1777600	13927.2	38097.6	300204	4310330	2771950	4423040	1558660	2896090	3688480	4187470	1298250	1496930	1156300	2465440	1920770	30346.4	355476	3557740	26292.8	1273390	40562.1	2739690	2414400	4822900	1317090	3962860	1128000	89711.2	1395440	3652700	734353
178800	4111470	2916410	1324880	705004	1606590	2887110	15617.2	2292810	1786920	14232	37564.8	302223	4316280	2767990	4431400	1561580	2901880	3728580	4197140	1310170	1498160	1164300	2472870	1930900	30174.2	355212	3550660	26098.8	1268800	40650.8	2733960	2431130	4835430	1324580	3979750	1118580	90145.6	1408230	3678570	725053
180000	4125230	2951130	1330830	699727	1622070	2891990	16180.8	2297700	1792790	14342.4	37641.6	301598	4327780	2741460	4436700	1568620	2909100	3767350	4210860	1316440	1509820	1168870	2466610	1941820	30274.8	357298	3540760	27290	1262740	41338.4	2730640	2468280	4832930	1337870	3989560	1113780	90007.6	1421000	3696820	723850
181200	4126290	3025930	1342310	697987	1642360	2888040	16097.2	2318300	1791860	14288.8	38242.5	305548	4344960	2736670	4444670	1579520	2919960	3825730	4219630	1320880	1523380	1172560	2477480	1946790	30727.6	358994	3541320	26874	1266140	40747.6	2730500	2469820	4849760	1343900	3994200	1115610	90115.6	1434350	3721400	718659
182400	4125620	3066260	1342520	689264	1653280	2876860	16047.5	2321130	1786540	14488	38303.6	308549	4349940	2731500	4465870	1578870	2909980	3872610	4232160	1322160	1534330	1180170	2474150	1951080	30882.1	360204	3549310	27265	1273810	41474.8	2725630	2482390	4857030	1352340	4000330	1120390	90694.8	1445340	3746400	713714
183600	4131350	3068290	1345090	684904	1669570	2873640	16341.7	2324400	1782200	14458.8	38519.2	310686	4364530	2733640	4479710	1584820	2907540	3874310	4239610	1326960	1547440	1185170	2476810	1960330	30956.7	364793	3565110	28323.6	1279920	41838.4	2724630	2485990	4877040	1358750	4012280	1125700	91210	1451690	3769260	712195
184800	4136980	3037720	1342280	677348	1687160	2858870	16356.4	2352410	1776190	14568.4	39120.8	314711	4367570	2745800	4475870	1588790	2917570	3878910	4244930	1342120	1560910	1195460	2485710	1970760	31234.8	368010	3561800	28479.6	1282620	42160.4	2731680	2493610	4883380	1364900	4023630	1133690	92385.6	1451040	3796380	707189
186000	4139280	3007490	1351850	672907	1702500	2857790	16710.8	2339700	1781340	14609.6	38708.8	315936	4386100	2764260	4483160	1599060	2938490	3882770	4249410	1358800	1571730	1198480	2479640	1981020	31008.3	370366	3548600	28828	1282310	42702.8	2743190	2495740	4879010	1373700	4030760	1145360	90564	1454870	3818980	707539
187200	4134710	2987070	1364820	665396	1729420	2858340	16684.8	2336760	1784590	14870.8	37950	318855	4383170	2788700	4484940	1601930	2941460	3904560	4265980	1361260	1580070	1200670	2495530	1990290	31605.8	373700	3534420	28674	1288350	42903.3	2738710	2499820	4877690	1380720	4038420	1159720	92512.4	1466630	3831740	707672
188400	4137960	2968270	1366010	660089	1737020	2857070	16857.6	2351090	1780380	14946.8	38015.2	319921	4396490	2812500	4503550	1605950	2943030	3935560	4285800	1357560	1592230	1203610	2494540	1996070	31478.8	375275	3515350	28105.2	1291850	44228.8	2738940	2499790	4869100	1384130	4039900	1170720	91847.1	1473690	3848800	705332
189600	4138070	2964890	1359280	651550	1751140	2865820	16888.8	2363170	1768390	15082	37618	318281	4414120	2833380	4523160	1611050	2940670	3952900	4296540	1357300	1603790	1204440	2498460	2000590	31674.4	375853	3506120	27043.6	1288250	45040	2744370	2503170	4881050	1389650	4048840	1186670	91354.6	1481870	3873640	708317
190800	4141170	2956690	1355890	638730	1773640	2858980	16896.4	2370640	1752850	15024.6	37464.4	318856	4429050	2854590	4514070	1614170	2931360	3978110	4308610	1356500	1627890	1211400	2504740	2002300	31527.2	376303	3500150	27150.4	1289200	45204.8	2748790	2505490	4886560	1394960	4059120	1200660	90487.2	1489230	3893440	703519
192000	4146620	2948970	1353710	631838	1815300	2846710	17245	2366310	1749030	15218.4	37520	319332	4456030	2872510	4520280	1616910	2936910	4008760	4319560	1357600	1635690	1216800	2499480	2007990	30777.2	378667	3485650	28500	1282130	46038	2761520	2522840	4875320	1395230	4068940	1205180	90318.8	1497740	3915140	703802
193200	4154410	2959160	1363480	626268	1848750	2836160	17159.2	2370840	1752320	15245.2	37720.4	323514	4466780	2881020	4530510	1619660	2948550	4023620	4331430	1365440	1635670	1222600	2512700	2018590	30334	385299	3482440	28042	1283830	45454.6	2770730	2519110	4881420	1392840	4080500	1197810	90206	1502780	3939500	702132
194400	4167770	2949140	1370830	619995	1857660	2824480	17471.6	2385040	1755380	15603.6	37308.8	324698	4484010	2872000	4532280	1622290	2952840	4044040	4349330	1365710	1639800	1225550	2513520	2019390	30050.8	387860	3464020	28626.8	1285410	46475.2	2780360	2527240	4878510	1384900	4082330	1190510	89305.2	1499710	3952460	700323
195600	4169750	2954390	1371500	615760	1869420	2826980	17453.2	2397260	1764810	15323.2	35935.8	324073	4496350	2848190	4538580	1623890	2954150	4069680	4354190	1356770	1649030	1228580	2519990	2013880	30719.2	389091	3452320	29070.8	1286630	47013.6	2787730	2525160	4890220	1378490	4091140	1194990	87676	1507250	3972500	702738
196800	4168200	2952170	1375840	612186	1877110	2823450	17491.6	2411880	1778940	15572	36399.6	325860	4485580	2822990	4548800	1624560	2952710	4086160	4369180	1352820	1653480	1232040	2527130	2008530	30685.2	387374	3442960	28397.1	1289650	46838	2793480	2527390	4899830	1379010	4097710	1203500	91825	1510640	3983850	700502
198000	4166860	2941700	1369180	715905	1888500	2816720	17553.6	2429360	1786800	15491.6	36922.8	326375	4499250	2807200	4582840	1627750	2954360	4112220	4379340	1353870	1656000	1237730	2530800	2011140	30824	384948	3439200	29295.6	1291180	47106.8	2793580	2527510	4909530	1387130	4103620	1219220	90386.7	1514010	3988960	698660
199200	4173720	2953910	1363820	701281	1893610	2805310	17489.2	2451700	1785050	15437.6	37645.2	329789	4507560	2796130	4592650	1628450	2966110	4140720	4379890	1350490	1662330	1238370	2528430	2014370	30896.8	387104	3444840	29563.6	1287260	46914.8	2794400	2557430	4912200	1401220	4107380	1227510	93833.6	1520290	4000330	700354
200400	4181920	2959260	1365070	667910	1892590	2798790	17682.8	2450330	1790380	15661.6	36332.5	328476	4511890	2801590	4599390	1626930	2973950	4186750	4395250	1344090	1668130	1237410	2528570	2017270	31888	386574	3442480	28202.9	1284020	48268.4	2795460	2561710	4914870	1404970	4104060	1233890	90244.8	1526570	4006710	701196
201600	4188440	2961300	1371920	691286	1897160	2790140	17583.6	2448920	1805270	15614.2	35682.8	327781	4527560	2808990	4590680	1627200	2968510	4207420	4394730	1337730	1665980	1232310	2539040	2016300	31748.4	386839	3447310	28653.2	1278080	48343.6	2800320	2557460	4922500	1392590	4117800	1235290	94494	1532850	4008570	707819
202800	4192820	2975410	1380800	674166	1895700	2787100	17540.4	2448820	1827020	15524	34688.4	329787	4534340	2820880	4588610	1635560	2966440	4228960	4407550	1325220	1668680	1231390	2534080	2010870	32562	388934	3457160	28875.6	1278820	48217.1	2800860	2549030	4946700	1371340	4131990	1228590	91982	1530900	4005160	706725
204000	4200760	3004060	1374840	937599	1897110	2782610	17677.6	2456470	1852930	15454	33634	328939	4541270	2824690	4611700	1635160	2973080	4235870	4416780	1324950	1675430	1235980	2525870	2006000	31261.7	391009	3462240	27968.8	1283000	48241.6	2803310	2567020	4953240	1361640	4135940	1215850	93492	1532130	4006350	710064
205200	4205880	3023170	1367360	907374	1904220	2787010	17429.2	2461860	1878790	15419.6	33676.8	330263	4566470	2833700	4614560	1639650	2979770	4226030	4427920	1319180	1681660	1239580	2540620	2003090	31883.3	392768	3481640	28172	1282060	47743.2	2805920	2579160	4970800	1362860	4146130	1210750	92240.4	1541860	4015450	711793
206400	4217240	3025270	1363490	954951	1898630	2778600	17385	2472580	1900440	15368	33535.2	331408	4571160	2831120	4616820	1652610	2987060	4225590	4445690	1320400	1688150	1237230	2550750	1995360	31610.4	390376	3498680	27899.2	1286680	49306.8	2811560	2593100	4978380	1373080	4167530	1213950	90439.6	1548750	4026600	710648
207600	4234020	3029780	1363140	967691	1901360	2798800	17627.1	2483930	1912430	15219.6	34320.8	328724	4566200	2828000	4642530	1662430	3004920	4246810	4455600	1316850	1694040	1234670	2540210	1993050	31922.9	388598	3506090	27090	1286200	49070.8	2807310	2589030	4996440	1376030	4194620	1221680	88190.4	1552120	4047240	718710
208800	4255170	3040090	1368090	939912	1914030	2810420	17197.2	2490790	1912440	15231.3	35025.2	330558	4564450	2839910	4653890	1663040	3003520	4285060	4469700	1306490	1696140	1237260	2550640	1987910	32362.4	387587	3514430	27208.4	1276410	48563.2	2806340	2586010	5006770	1374560	4207830	1227550	88742.5	1554630	4064370	719913
210000	4270840	3031000	1372230	946857	1924520	2811160	17295.6	2513510	1913910	15186.8	35322	329952	4559320	2834350	4657910	1659560	3021220	4330070	4476890	1301420	1702560	1238820	2551500	1981020	32290.8	384082	3519660	26720.8	1267700	48151.7	2800940	2581930	5034410	1362270	4214980	1223400	91047.2	1556870	4072040	718405
211200	4282710	3026060	1372660	919714	1934680	2810360	17167.6	2508250	1921120	15228.4	35951.6	331531	4565670	2829040	4663120	1661460	3032390	4356460	4481300	1291920	1699470	1239400	2560790	1978980	32427.2	385414	3536160	25749.2	1259180	48550.4	2798040	2586640	5060740	1347740	4236300	1224050	91299.6	1562930	4083790	724029
212400	4289430	3009930	1359920	882231	1949670	2793890	17119.2	2525860	1936820	15366.8	36467.1	332382	4571360	2823200	4644800	1653950	3026580	4367110	4493700	1287770	1696280	1241850	2575180	1975140	32094.6	386526	3557580	26315.2	1250170	48398.4	2796210	2592020	5081790	1339670	4264850	1219110	93569.6	1570530	4088340	723558
213600	4295700	3011660	1356060	855123	1948740	2790460	17417.6	2541250	1951960	15377.6	35994	331045	4579110	2832220	4650080	1657030	3024530	4359870	4509040	1287950	1690660	1242890	2563460	1968090	30519.6	385653	3572780	26034.4	1247970	48319.6	2793180	2607210	5105250	1336510	4292940	1215870	90870	1565540	4099620	729906
214800	4301990	3008130	1351250	818622	1961520	2789930	17109.2	2537990	1953330	15205.2	34928.8	332701	4588550	2837030	4653310	1665680	3028050	4346130	4535670	1292770	1691110	1246560	2582870	1961610	29713.2	386784	3587770	25679.2	1248110	47866	2792860	2612850	5134790	1335740	4305600	1211430	95011.7	1573760	4096740	735143
216000	4320160	2997820	1344890	788625	1973930	2784460	17239.6	2547750	1959880	15215	32742.4	329079	4596520	2838760	4677630	1681530	3036770	4341460	4555630	1294300	1692010	1245400	2586080	1959350	31663.8	387702	3585610	26308.8	1245440	47742	2791520	2616630	5159590	1339450	4315650	1209140	92654.8	1578100	4097360	732795
217200	4333780	3002680	1349220	772192	1982570	2786510	17258.8	2557010	1959050	14954.8	32353.6	330503	4629750	2841710	4699240	1699030	3044100	4328640	4561290	1285710	1690480	1240160	2588420	1958300	31347.2	388281	3612830	26608	1241220	47731.2	2788200	2617340	5187220	1330640	4328730	1207840	91621.6	1578310	4098270	739622
218400	4352730	3008920	1338990	754681	2040880	2790100	17315.2	2585150	1966690	15469.6	34132.8	332627	4631960	2831330	4705830	1704990	3094040	4351460	4572140	1275810	1689870	1241620	2602980	1954460	33222.8	391396	3614100	26309.6	1238680	47660.8	2785620	2616780	5220230	1317280	4352760	1207470	89872.8	1580280	4098610	738309
219600	4376430	3015860	1330190	736007	2048850	2795190	17483.2	2613640	1970740	15581.6	35146.4	333199	4633980	2822940	4705250	1716190	3110520	4377570	4592070	1274080	1691630	1239680	2596350	1945680	32144	392480	3617050	26290.8	1230650	47862.4	2780970	2625110	5247390	1312290	4374660	1206300	88629.6	1588330	4105270	736598
220800	4399250	3032210	1324970	718392	2051310	2792940	17246	2615310	1972740	15568	35919.2	334618	4638690	2820280	4720440	1721840	3126500	4393620	4610320	1280310	1689750	1240550	2614120	1940230	32110.4	394063	3620860	25614.8	1228800	47042.4	2785880	2634480	5277650	1317340	4404240	1203330	89063.2	1599850	4109620	734044
222000	4420630	3039350	1324500	710582	2052600	2791480	17470.8	2623890	1986780	15668.4	35976.7	332541	4649670	2825870	4739130	1732210	3127540	4431990	4621740	1287150	1690760	1238010	2612410	1931990	32093.6	393400	3633480	25510.8	1230590	47192.4	2783300	2643340	5307010	1321120	4427160	1200740	90013.6	1624070	4117710	731658
223200	4442020	3053740	1328080	706262	2090530	2792370	17246.4	2623290	1992360	15413.6	35552.4	333951	4667300	2839980	4767700	1748750	3124620	4452160	4629180	1290570	1692100	1236900	2620360	1932390	30874.2	394898	3614270	25618	1229990	47236.8	2787140	2652080	5330470	1320990	4447070	1202480	89000.4	1617750	4128260	734929
224400	4461070	3061020	1329700	713666	2129100	2784560	17198	2639740	1992970	15340.4	34298	335925	4679280	2849660	4779290	1768360	3129450	4454500	4631240	1278740	1694880	1241110	2638450	1936490	30616.8	398097	3622470	25653.3	1230240	47091.2	2791740	2657810	5353100	1316190	4472290	1203550	92439.6	1605740	4140440	732085
225600	4470950	3074360	1327390	715600	2134630	2784320	17519.6	2652920	1990230	15558.4	32634.8	339267	4711590	2865350	4797090	1786750	3149340	4500660	4634320	1278970	1698020	1241660	2632250	1941560	32645.8	400283	3635650	26046	1233240	47580.8	2791800	2684590	5392220	1309970	4486480	1211850	90375.6	1604110	4142600	725513
226800	4493670	3099730	1328960	713956	2134730	2797260	17562.8	2647510	1991600	15504.8	33152	339086	4722840	2885630	4819190	1808430	3160230	4496950	4633400	1279180	1695120	1241140	2637650	1940640	31383.2	398833	3688990	26101.6	1234550	46912.5	2798050	2677160	5440750	1306070	4508040	1214200	90022.8	1611560	4152700	730113
228000	4508160	3116720	1332770	707075	2129080	2801540	17314.4	2657290	1998180	15640	34069.6	342242	4758440	2900670	4833490	1828910	3174450	4500820	4636320	1284250	1694850	1240400	2652070	1942610	32868.4	397599	3702770	25966.4	1236470	46561.6	2798140	2689130	5478190	1321330	4525500	1211750	87902.1	1649120	4152490	727486
229200	4517650	3124690	1331850	704898	2132740	2817470	17545.8	2670750	2003790	15549.2	35237.1	340374	4771590	2908840	4852720	1844630	3187410	4528030	4651590	1288000	1696290	1236660	2644510	1944140	31496.4	400240	3714490	25807.6	1235950	47149.2	2806960	2697300	5508220	1327080	4547270	1214980	86995.6	1672860	4149530	726436
230400	4536990	3137400	1337060	700690	2139270	2810850	17264.8	2693070	2007840	15488.4	34972.4	344408	4792690	2919610	4856230	1845560	3207450	4563180	4634250	1289430	1696730	1240930	2665500	1946010	31302.9	405788	3729840	25336	1239860	46556	2814120	2710810	5545150	1325020	4567260	1220810	88097.1	1693490	4185000	720491
231600	4543600	3147230	1333590	703132	2149300	2812110	17442.4	2706760	2006590	15647.5	34931.2	345502	4791710	2925150	4868380	1856040	3255790	4590240	4630150	1286910	1698970	1242580	2668150	1951630	30819.2	409336	3729560	25379.6	1243240	46538.4	2818590	2723650	5575120	1332810	4587780	1227880	86939.2	1714410	4205480	717758
232800	4559990	3152170	1342110	703346	2157650	2805760	17422.4	2731560	2007150	15451.2	34097.6	348255	4800280	2927340	4872060	1865160	3238010	4603640	4631950	1287650	1695440	1244760	2680690	1962050	30990.4	414219	3737100	25613.6	1246720	46739.6	2822810	2745010	5611090	1331610	4605930	1232490	87790.4	1731170	4217610	717896
234000	4574210	3168610	1342870	706746	2172890	2801710	17380	2741980	2009770	15754.4	34225	350396	4820500	2936120	4878070	1869700	3236120	4611420	4639460	1291900	1695830	1245030	2692850	1965790	32197.5	418132	3734500	25796	1251840	46077.6	2830620	2754140	5642590	1330920	4618450	1236750	87794	1749690	4230370	712987
235200	4598480	3177310	1343280	702627	2175200	2804060	17411.2	2748140	2017270	15607.2	34190.8	351940	4837800	2959510	4897860	1876210	3263570	4638700	4644960	1298020	1699230	1246970	2703470	1976060	31870.8	417832	3726770	25930.4	1256070	46578.8	2835800	2766860	5683210	1344410	4627550	1242190	87399.2	1759370	4251410	709006
236400	4578520	3188110	1352690	707127	2183760	2810220	17403.2	2784040	2025950	15603.2	34119.2	354866	4839490	2987670	4889780	1880850	3299570	4670040	4638820	1304470	1707340	1247800	2713810	1982910	31796.4	420406	3733840	25739.2	1266230	46165.2	2843720	2776890	5709020	1346170	4646630	1243740	87046	1765440	4265070	711412
237600	4578650	3201030	1353280	704211	2208010	2819630	17143.8	2789340	2038140	15662.4	34160.4	358900	4856170	3018110	4896560	1886340	3323880	4701200	4652790	1307090	1711580	1247680	2731780	1984340	30888.4	425560	3718840	25473.6	1272440	45784.8	2860420	2782450	5726870	1344940	4663110	1250670	85848.8	1776410	4280980	710302
238800	4585110	3216150	1352090	706565	2218860	2820030	17380	2801770	2051810	15575.2	34130.4	357099	4896710	3052820	4901890	1887990	3336720	4739550	4655930	1310230	1715360	1248490	2743220	1989400	30764	428761	3713990	25047.6	1274900	46628	2869160	2804050	5739540	1361640	4675050	1255220	84431.2	1779070	4301370	706878
240000	4591340	3225670	1362600	700185	2230500	2814980	17203.8	2805760	2058200	15556	34224	362136	4920240	3090120	4905310	1894260	3346330	4766530	4651910	1316290	1716990	1255980	2761790	1992520	31660.4	431762	3723950	24819.2	1280250	45907.2	2879020	2825960	5765320	1366940	4681560	1259670	84406.4	1790400	4328500	707149
241200	4596480	3229270	1363370	699579	2242040	2804020	17013.2	2835080	2059570	15808.8	34480	365441	4921690	3115710	4907230	1899610	3359950	4779340	4660570	1320310	1723300	1253380	2777900	1999920	31444.2	436693	3729560	24910.4	1286060	45841.6	2890820	2835710	5780120	1362360	4691620	1266510	85837.2	1798320	4359690	701284
242400	4599520	3241610	1365710	694161	2269690	2810570	17049.2	2840060	2059200	15535.2	34467.9	365044	4925750	3127250	4929930	1905260	3383860	4814060	4664840	1326350	1726530	1253320	2780910	2007480	31980	439671	3724940	25714.8	1288730	46468.8	2903000	2852140	5796320	1364820	4698560	1272300	85932.8	1805050	4397600	700461
243600	4603920	3257520	1378530	698246	2295210	2809030	17015.4	2850330	2056940	15818.4	33975.6	368596	4946780	3131860	4944910	1911250	3403080	4844350	4659630	1329290	1731450	1256490	2798160	2012610	32360.8	440148	3716060	25759.6	1291750	46061.2	2909730	2864760	5817790	1369370	4703980	1274400	86302	1815540	4430840	697416
244800	4610520	3266750	1380490	693068	2308670	2804820	16948	2862020	2060730	15732	33760.4	368547	4958580	3150880	4941660	1915740	3414720	4888790	4668110	1337150	1734900	1258740	2806840	2020130	32282.1	439173	3711480	25551.2	1297350	46398.4	2922260	2878180	5832950	1369040	4710570	1273840	86290.8	1849240	4462780	687742
246000	4606800	3292920	1391220	695808	2334360	2793220	16983.2	2878340	2068820	15916.8	33132.8	370696	4963170	3159150	4949080	1928520	3407690	4930960	4663000	1348580	1735410	1263690	2818280	2028090	32105.6	443044	3702160	25422.8	1303780	46896	2934870	2887650	5840050	1377380	4707260	1274830	86110	1861490	4489470	689986
247200	4602300	3295950	1390410	690330	2349820	2791750	16554.8	2898820	2076570	16035.2	34430.4	372069	4982220	3172370	4942940	1938700	3401580	4962650	4678570	1363780	1740200	1271330	2838250	2031270	32464	448956	3702830	24986.8	1308880	46241.6	2946680	2910870	5846890	1394640	4700040	1277720	85600.4	1870470	4503130	682972
248400	4600530	3298070	1386250	690031	2355720	2794250	16800.4	2904590	2081700	15992.4	34448.8	370921	4991090	3188190	4972580	1951700	3405130	5000960	4695250	1375010	1746500	1271450	2840830	2041890	32016.7	456185	3699160	24963.6	1311490	46712.1	2958850	2936320	5969720	1408810	4701640	1280270	83887.2	1878380	4526260	681144
249600	4602180	3315230	1392430	682595	2379370	2800040	16642.9	2907240	2080280	16140	35230	374180	4991090	3208900	4972100	1957510	3428310	5041840	4697840	1368970	1751700	1277330	2858230	2055000	32424.8	461993	3718310	24757.6	1315050	46742.4	2971040	2944390	5993390	1419450	4700550	1283960	84760	1887590	4552150	681398
250800	4603030	3324550	1388740	680199	2393430	2800330	16591.2	2926750	2087980	16261.2	34764.4	377157	4997230	3236830	4983010	1967660	3427300	5073710	4704090	1363860	1762040	1277290	2881360	2068230	31956.8	462558	3710600	25577.1	1319090	47059.6	2977390	2962700	6022790	1421950	4701300	1286820	85326.7	1908850	4569780	677540
252000	4608660	3355580	1380990	677727	2412580	2798640	16662.8	2951410	2097100	16276	34130.4	378227	5004370	3275570	4999320	1973560	3427660	5125380	4710460	1367230	1765270	1273020	2884650	2054160	31943.2	459544	3707290	25688.4	1321880	47585.6	2987360	2968810	6042740	1407270	4701520	1288760	85944.8	1914560	4591890	676108
253200	4605000	3366970	1392390	680290	2432070	2802510	16508.8	2963300	2099700	16074.4	33514.8	381726	5016100	3310450	4998830	1987780	3429860	5173120	4714910	1384660	1776100	1270580	2893980	2048500	32215.4	457895	3703850	24501.6	1328130	47154.4	2990830	2979210	6051800	1403000	4698790	1287730	86124.8	1929230	4622520	671289
254400	4608160	3396070	1392960	676480	2447500	2797480	16514.8	2978800	2110700	16368.8	34390.8	384088	5026930	3327770	4998710	1998830	3431920	5220800	4723560	1403800	1787670	1269680	2903190	2054490	32255.6	456674	3708170	24830.4	1332710	48076.4	2998200	2987960	6050270	1408180	4693810	1294000	85667.2	1939390	4645300	664184
255600	4600050	3405620	1398250	679575	2460150	2803050	16704.8	3007120	2107890	16220.4	34760	384314	5022500	3331740	5007380	2009430	3445740	5265540	4783260	1424500	1797350	1274430	2950300	2058430	32406.4	459283	3702200	24758.4	1338490	48907.2	2996920	2997300	6043340	1426150	4712770	1296220	86247.2	1944000	4671710	659554
256800	4601200	3415220	1401480	678067	2476210	2801910	16520.8	3025090	2107160	16462.8	35609.6	387520	5036030	3330170	5029280	2021820	3460960	5298380	4839360	1432150	1804370	1282460	2955860	2063120	32017.9	462730	3704710	24903.2	1362230	49035.2	3003460	3005480	6054850	1452640	4723160	1299310	86296.8	1954580	4684960	652683
258000	4605500	3434230	1393570	676199	2491820	2800000	16527.9	3027230	2109430	16482.4	35475.8	388136	5043890	3339250	5040790	2030180	3490060	5328990	4858360	1423450	1810400	1285730	2945690	2066810	32324.2	466382	3690500	25289.6	1364040	49804.8	3017040	3013930	6055340	1465980	4720510	1307390	85613.2	1962310	4705710	647056
259200	4607930	3455340	1401490	672373	2521040	2795570	16604.6	3032040	2113480	16382.8	35488.3	390080	5047350	3361060	5054440	2053900	3518980	5368710	4887560	1407250	1820650	1288950	2952660	2067910	32760.4	472942	3694920	25720	1366610	49728.3	3031600	3043050	6053810	1461760	4721860	1321370	85636	1975530	4731740	647817
260400	4632470	3477100	1403640	669132	2548330	2791030	16476	3052590	2122650	16586.4	34942	394706	5053940	3377270	5054940	2053780	3535890	5406260	4922510	1396620	1835210	1297420	2981850	2068580	33180.8	477610	3707750	25713.2	1371630	49743.6	3035600	3041400	6056510	1444730	4727610	1329670	85740	2001910	4758490	641367
261600	4624240	3492320	1396120	665060	2568950	2797280	16479.2	3049840	2135080	16619.2	35144.2	395890	5059550	3399240	5055560	2055040	3553710	5438120	4974730	1404150	1849150	1303380	2994000	2072940	32869.2	482461	3715520	26017.6	1375050	50713.2	3043950	3050760	6071420	1434440	4742630	1335090	85045	2011530	4779960	639672
262800	4609600	3503830	1395710	661410	2609340	2811690	16438.4	3052330	2142760	16788.8	34956.8	400825	5071290	3434000	5064260	2066440	3593940	5470040	5099220	1418890	1866120	1306700	3017330	2075480	32828.4	486376	3710250	25669.6	1384710	50681.6	3052900	3056730	6083070	1437060	4754080	1333650	85278.8	2015220	4797940	641542
264000	4620820	3508120	1397120	657232	2629630	2804770	16329.2	3051260	2141470	16899.2	35053.3	404784	5079290	3463900	5079480	2068770	3609260	5516970	5089500	1431120	1884350	1317500	3035300	2081110	32869.2	485967	3699090	24604.4	1403010	50726	3065100	3067830	6075740	1460620	4764240	1330060	84932.4	2020980	4817710	637787
265200	4635470	3516500	1403340	655768	2635880	2814940	16744.4	3073510	2136830	16837.2	35086.8	405742	5098200	3491220	5104680	2078030	3626660	5514330	5099250	1445090	1903930	1326310	3039430	2077340	32478	486695	3698560	25056.7	1412990	50628.4	3071560	3077140	6066310	1491290	4769860	1333070	84710.4	2032090	4837890	642006
266400	4642180	3530620	1402170	654704	2647800	2836100	16527.2	3085380	2136030	16913.6	35374.8	410162	5122650	3498560	5118550	2082100	3666320	5548820	5091400	1440600	1925820	1336330	3054280	2076720	32048	492582	3712910	24524.8	1423700	51332.4	3092300	3088460	6086890	1505170	4781000	1339060	85419.6	2046900	4864270	639182
267600	4639950	3536640	1390460	649908	2657180	2830810	16384.2	3102000	2142070	16844.8	35895.4	412342	5130730	3498210	5129400	2085940	3683330	5591040	5104200	1431670	1954520	1348140	3047390	2073720	32300.4	491390	3728690	25056.4	1437390	52258.4	3107340	3097430	6086020	1502770	4789130	1344720	85465	2059080	4881960	640486
268800	4666550	3549660	1378580	648894	2678110	2841310	16350.4	3065170	2143180	16681.2	35705.2	418183	5137800	3510010	5136050	2087290	3702200	5620170	5115770	1416010	1956910	1357600	3050360	2077940	32770	493608	3727310	26760.4	1454570	52022.8	3124970	3134290	6099640	1489190	4794390	1349080	86509.2	2066340	4905880	646274
270000	4677790	3567520	1372580	646818	2690110	2842010	16540.8	3051440	2136490	16942	35560.4	425269	5144000	3522620	5144650	2093200	3730570	5650200	5122220	1404390	1948620	1367240	3045340	2079280	32982.8	500374	3724880	25784	1470670	51685	3125990	3137810	6105040	1466490	4794440	1356720	86635.6	2078150	4927210	646486
271200	4677660	3576950	1370500	641877	2713300	2839030	16400.8	3047260	2130620	16898	34804.4	428845	5153790	3540060	5153220	2102880	3756550	5701160	5131530	1403650	1951900	1372530	3029330	2084760	33530	506438	3729470	25044.4	1477720	52118.4	3141420	3147480	6123260	1457150	4801190	1362190	86378.4	2091090	4948650	646498
272400	4683760	3588530	1376200	642068	2734710	2844260	16342.4	3048040	2127050	16738	33821.2	431786	5170660	3553120	5161250	2108380	3791430	5728950	5131130	1408640	1957340	1382330	3028420	2085770	32793.3	511114	3742300	26230	1482360	52960	3153850	3168050	6140080	1473800	4803840	1370710	86157.2	2106810	4958960	651650
273600	4696620	3600440	1372390	641290	2755010	2839720	16180.8	3052820	2121550	16761.6	33293.6	436113	5188740	3567780	5176170	2117570	3834040	5755150	5141750	1415880	1954650	1388490	3017600	2084180	33070.8	516691	3734580	25068.8	1497030	53040.8	3169380	3184380	6167820	1499640	4817840	1374960	87368.8	2127660	4963650	652720
274800	4733460	3621380	1356590	640403	2751550	2837100	16528.4	3057070	2124270	16847.6	33632.1	440319	5208230	3584530	5206490	2131360	3848110	5785570	5151500	1422470	1945470	1395700	3008180	2083370	32336.4	519774	3730140	24694.4	1507050	53041.2	3181390	3197270	6188030	1518860	4828690	1379630	86518.8	2142940	4991970	654562
276000	4739340	3634550	1350110	642920	2757630	2842910	16347.2	3057790	2124230	16779.2	33117.5	443523	5219140	3609210	5221510	2136750	3872730	5810290	5172900	1429220	1942750	1398920	2998040	2083440	31247.2	519934	3737010	25883.2	1511100	53625.2	3190610	3202210	6220130	1518760	4843340	1381270	85666.8	2144500	5006890	659658
277200	4743790	3655370	1350520	642259	2765460	2842400	16430	3060550	2122330	16900	33316.8	447592	5244250	3627920	5233680	2141290	3885270	5828670	5171230	1428650	1959080	1406390	3003450	2084700	31378.8	521465	3745600	25454	1519630	52872	3197590	3201840	6247400	1518860	4857960	1388050	86409.6	2152390	5020960	666072
278400	4749440	3664190	1350290	639031	2772680	2842000	16280	3061660	2121800	16865	33593.6	450922	5265050	3637400	5240970	2144450	3901760	5854670	5195600	1410370	1967610	1433540	3010220	2091820	31575.2	522803	3752400	25621.3	1532780	52850.4	3204370	3215020	6266810	1503740	4865000	1389670	86973.8	2162550	5045190	668315
279600	4778650	3678530	1349000	638519	2769820	2852280	16723.2	3082260	2124840	16932.1	33939.2	454083	5287790	3645560	5248330	2154620	3944310	5886230	5211750	1394330	1970730	1448710	3007100	2093580	32392.4	522447	3761150	26146.8	1540710	53496.7	3215890	3225690	6298880	1484020	4869860	1391070	86845.2	2163860	5059000	674061
280800	4795130	3701630	1342410	638176	2775400	2900300	16352.4	3091980	2125890	16612.4	34318.8	459161	5308350	3658450	5249940	2163650	3961580	5925170	5218640	1385200	1978940	1456260	3016460	2092660	33736.4	515679	3784190	25634.8	1548730	52628.8	3225460	3232320	6329270	1478430	4885210	1393740	87089.6	2175550	5068730	679848
282000	4817970	3710920	1334520	635730	2772750	2893920	16600.4	3120620	2135440	16884.6	34124	459760	5325090	3681940	5261830	2175470	3958760	5951260	5230780	1387720	1989300	1462870	3032060	2084950	34583.6	513033	3796760	25476	1554250	52728	3231310	3280830	6348890	1480150	4892470	1397960	87605.2	2189740	5080930	685288
283200	4831550	3728330	1332850	632076	2764500	2890330	16836.3	3154110	2147960	16800.8	34043.3	461121	5345830	3701480	5266830	2185230	3969940	5977010	5232550	1390560	2008440	1468850	3050290	2081550	34813.2	516896	3795720	25575.8	1557690	53182.8	3243730	3284190	6374930	1482470	4897650	1401370	88757.6	2202850	5099610	690023
284400	4857860	3738750	1339650	631673	2766760	2887410	16696.4	3187180	2150210	16614.4	33792.4	463625	5371220	3717450	5264810	2193790	3980420	6000300	5238090	1389850	2016360	1476060	3062080	2075720	34340	520771	3806100	25777.9	1563840	52883.2	3253640	3302490	6417250	1491700	4910740	1412970	88006.8	2216180	5113800	698310
285600	4888230	3757000	1339360	631650	2780220	2888950	16917.6	3196260	2145980	16721.3	33707.6	465519	5390140	3721080	5299750	2197790	4010250	6026180	5252540	1376470	2025140	1493070	3082220	2074450	33876	525700	3824710	25972.8	1565580	52548.4	3262410	3312320	6445930	1481780	4922080	1431800	89501.3	2234720	5126580	702302
286800	4900910	3769330	1319970	631245	2791930	2894420	16999.6	3193710	2150840	16793.8	33715.6	464446	5410870	3734630	5316010	2208020	4012470	6049150	5294600	1355030	2039260	1506300	3093580	2075810	33453.2	528638	3837410	26078	1568880	52674.8	3268830	3321360	6465420	1478750	4929890	1439160	86903.8	2251730	5147090	703844
288000	4907830	3785040	1310950	631242	2795800	2896580	17201.2	3192420	2162110	16859.6	33542	468594	5434050	3747750	5319170	2223270	4040160	6080190	5295080	1342930	2057050	1516400	3113820	2086970	34247.6	534923	3835000	26002.4	1572160	53320.8	3284440	3330340	6493560	1460260	4950510	1443540	87821.2	2268470	5162190	708730
289200	4926900	3802120	1310660	628149	2786650	2899690	17053.8	3190600	2175760	16688.4	33687.9	469223	5458400	3757800	5306660	2230470	4066200	6110830	5300340	1347030	2077150	1530240	3145130	2086430	34696.8	537583	3858140	25684.8	1578850	52912.4	3298540	3327700	6512800	1447030	4969250	1452900	88554.8	2282000	5176950	711670
290400	4941020	3808300	1308440	628359	2795710	2905020	17264.4	3204680	2193490	16650	33558	469576	5465140	3777720	5308120	2238490	4091930	6148270	5299470	1362450	2095720	1537330	3170840	2090130	34732.1	535134	3870670	25820.4	1582250	53322.8	3311860	3347450	6527580	1447420	4988300	1465300	89070.4	2291730	5190290	714205
291600	4957440	3818940	1308030	639127	2802310	2917920	17566.4	3220750	2203630	16853.6	33803.2	468910	5468410	3787180	5320140	2250700	4106580	6164900	5302110	1360860	2113120	1545350	3192950	2089230	35054.4	532662	3887480	26336.8	1580490	54170.8	3319110	3362400	6554220	1450620	4994870	1471050	88494.8	2298030	5206490	719010
292800	4980750	3837100	1294370	636351	2808910	2921800	17368	3234530	2206420	16632.1	33906	469087	5477630	3789300	5304960	2257230	4119630	6182890	5296570	1353680	2134000	1551200	3214450	2091180	35117.2	525304	3910270	26474.4	1578090	53777.1	3321720	3389430	6595740	1454110	5009540	1477220	89057.6	2307230	5223190	721872
294000	4989460	3852160	1293280	634817	2810370	2912610	17621.2	3243020	2218520	16974.4	33958	469478	5497490	3805360	5304110	2265920	4112560	6211720	5291880	1343030	2168730	1558280	3237190	2094740	34657.2	522316	3923670	26375.2	1576710	53572	3324340	3394060	6628610	1447760	5032920	1484290	90010.4	2320770	5232550	722444
295200	4994950	3873130	1291770	634941	2815240	2912680	17885.4	3261180	2234240	16874.4	34522.1	470421	5514640	3831160	5293460	2273100	4127300	6236720	5293570	1334270	2188890	1563110	3254240	2094100	34968.4	521989	3940990	26641.2	1583100	54154.8	3338010	3404390	6654160	1443780	5040600	1496190	90054.8	2331140	5243450	723402
296400	5009720	3901230	1293860	638391	2819570	2917370	17735.6	3286860	2247700	16905.2	34505.2	472047	5523120	3837420	5303170	2285450	4143670	6254490	5277940	1325640	2206780	1571400	3267090	2090550	34754	526387	3950920	25958.8	1586830	53958	3353320	3417520	6664350	1427280	5040760	1500810	91232.4	2343580	5248710	726866
297600	5021130	3915410	1285840	642944	2825710	2924070	17870	3294790	2255110	16652	34480.4	472559	5541600	3840900	5303590	2289070	4148750	6274240	5275620	1329610	2223210	1573610	3281660	2093670	34340.4	528768	3958450	25645.6	1590850	54446.4	3355050	3426540	6678240	1422700	5071470	1505150	88000.4	2355210	5247100	726894
298800	5029740	3932330	1277130	647848	2829920	2925910	18301.3	3302630	2270970	16516	35261.3	472146	5558410	3844660	5312440	2297290	4162860	6306820	5269660	1331360	2238430	1581920	3290570	2104590	34662.4	533598	3957030	26011.2	1596080	54982.5	3365970	3446730	6693910	1428280	5088030	1516510	88094.4	2360400	5252050	727129
300000	5026260	3948960	1275130	647356	2834240	2933480	18494	3313250	2282870	16636.8	35251.2	472573	5567640	3864740	5325900	2313820	4192930	6325050	5251370	1324180	2247820	1591970	3307180	2111440	34109.6	539402	3965610	25934.8	1611040	54990.4	3373540	3471480	6726010	1425660	5090510	1527860	88139.6	2355950	5254440	724228
301200	5035890	3962100	1283730	649433	2833080	2939340	18880.8	3324430	2286030	16791.6	35235.6	473603	5580120	3882360	5306430	2319110	4206950	6346630	5243540	1322270	2259670	1599510	3320900	2118290	34439.6	540058	3988430	25784.4	1626890	54541.2	3383400	3476310	6748000	1408810	5111930	1534440	89426.8	2361640	5252560	721724
302400	5049190	3972220	1279410	646879	2861620	2940270	19076	3324610	2295580	16717.6	34992	474773	5590190	3890740	5294320	2325120	4214580	6362310	5237730	1313360	2270570	1607650	3338170	2127280	35821.6	541270	4015490	25504.8	1638920	55098.8	3393050	3491630	6770050	1398730	5133900	1532230	89349.2	2368180	5256720	714745
303600	5062780	3990220	1269730	644722	2868850	2941720	19511.6	3332550	2307470	16585.2	34683.6	475810	5581310	3902000	5278490	2342130	4246460	6382200	5238290	1317590	2278410	1609990	3348520	2134210	35983.3	538089	4015040	25983.2	1641350	55563.2	3406420	3519310	6796070	1404500	5143210	1530300	88891.2	2377120	5261940	712420
304800	5090400	4004220	1268370	646691	2873020	2939360	19624.6	3346270	2311270	16644	34705	477190	5579700	3913120	5269400	2350460	4262270	6402780	5225500	1332400	2283060	1617950	3367710	2144350	35845	536717	4017680	26220	1645430	55741.6	3422040	3536390	6818290	1406840	5148270	1526680	89727.6	2385380	5268450	713971
306000	5097520	4013700	1282620	643813	2876340	2941150	19856.4	3364540	2311250	16742.1	35256.7	479064	5570570	3923560	5252320	2361470	4278370	6418430	5246450	1349340	2283680	1623830	3391490	2148510	35701.2	540760	4030640	26112.4	1654670	55392	3424350	3535280	6834910	1417730	5160460	1527750	92994	2390080	5284550	711227
307200	5124360	4027170	1283160	644643	2873780	2942970	20410.8	3394750	2321050	16955.6	35296.4	481408	5569560	3939920	5249180	2381360	4281300	6437070	5252300	1354400	2292760	1628740	3411890	2159840	35762.9	544453	4039840	26315.2	1663760	56129.6	3425300	3545230	6846650	1432440	5152830	1530710	91254	2398730	5303220	705331
308400	5119870	4056660	1274450	648808	2894210	2948840	20860	3406150	2331860	17024	35322.9	481576	5562160	3959490	5246580	2392610	4285110	6466100	5209150	1358960	2299490	1635920	3420530	2169640	36450	551454	4043310	26272.8	1671010	56585.2	3426750	3555660	6864440	1437930	5150010	1529840	94129.6	2414840	5320250	707301
309600	5121170	4070440	1276460	651576	2899750	2946330	21255.4	3428950	2334980	17216.7	35323.6	483710	5570740	3977380	5230020	2405120	4287220	6486100	5182930	1361390	2306900	1641590	3447520	2177230	35717.6	559456	4051760	26116.4	1675490	56780.8	3447380	3594590	6888960	1436720	5152220	1535930	92500.4	2440510	5321530	707871
310800	5129820	4080410	1284200	656013	2902950	2950850	21584.4	3447460	2339250	17098.4	34407.2	487748	5580390	4013780	5218810	2418670	4295170	6504400	5191760	1357500	2317560	1645080	3469260	2187330	35814.6	566253	4055910	25700.4	1682910	56263.8	3448240	3643420	6905920	1426740	5150060	1539250	92490.8	2455410	5327960	700458
312000	5109950	4099900	1280970	655020	2912150	2946470	22173.6	3457710	2341320	16880	35394	489515	5571780	4010600	5211170	2468950	4296040	6518720	5192830	1351870	2329130	1648290	3480540	2203160	36132.9	566259	4070740	25449.6	1689920	57329.6	3455390	3664500	6930910	1409040	5158300	1543250	91281.6	2481670	5338330	699630
313200	5090600	4110310	1279140	656037	2917380	2949270	22228	3475780	2341700	16966.4	35038	493273	5575390	4022920	5196190	2478460	4300590	6540980	5179700	1354440	2343950	1651460	3486580	2209930	36040.4	569665	4090520	25313.6	1697460	56530	3464690	3695380	6935370	1407890	5155910	1552180	90609.2	2497230	5349100	697933
314400	5071950	4121730	1281270	659434	2917770	2943600	22847.6	3497150	2329710	17033.6	36458.4	496432	5567980	4035540	5186020	2484390	4294840	6568400	5161550	1364070	2354540	1641510	3509730	2218780	35743.3	570896	4092660	25603.6	1708620	56988.3	3472010	3718270	6929420	1419580	5146820	1553970	90301.3	2512320	5356730	694481
315600	5074760	4135270	1283790	659062	2927450	2940050	23026.8	3523150	2350060	16999.2	36080	499427	5568810	4046510	5178860	2492820	4314130	6591940	5155900	1377250	2368680	1632380	3521040	2229320	35349.2	575878	4096110	25527.2	1717370	58109.6	3478000	3741750	6931590	1440690	5139940	1558240	92682.4	2532130	5355960	689689
316800	5085680	4148070	1286280	655704	2934000	2936600	23034.4	3532360	2350140	16848.8	35406.8	501490	5563010	4057750	5173370	2508510	4336120	6602470	5151120	1392990	2384460	1632800	3553710	2239390	36106.8	581960	4105180	25412.5	1727980	56712.4	3484410	3812050	6940790	1464660	5129930	1565430	92334	2540740	5366450	688972
318000	5089370	4160010	1284250	656046	2938750	2931610	22624.8	3541600	2348200	17082.9	35630.8	502856	5547980	4063770	5162690	2518690	4344020	6623500	5146520	1385080	2397350	1630070	3575350	2250580	35422	588180	4104690	25589.2	1743140	57100.8	3496390	3818320	6950800	1480660	5120680	1576390	94130	2552490	5372030	685783
319200	5070230	4179750	1287060	655888	2945550	2929320	23121.6	3564480	2360260	16971.6	34849.2	506116	5539780	4080010	5160300	2529920	4354410	6642310	5128840	1366840	2413890	1632950	3585930	2266700	35088	597512	4098630	25214.4	1753610	59024.4	3516730	3817040	6951650	1474570	5104010	1587630	93386	2575210	5374390	679437
320400	5069010	4200830	1287970	656252	2962760	2929600	23106.4	3562610	2403460	17130	35841.2	508430	5537890	4098150	5141630	2540030	4362550	6653700	5111420	1354570	2431310	1632090	3598700	2278640	34619.2	605428	4096660	25271.7	1767820	57072.4	3529960	3822270	6952430	1457100	5102860	1599050	93356.3	2590420	5374870	677061
321600	5080480	4217440	1291020	658615	2973450	2927980	23000.8	3557620	2469430	17076	35238.3	514374	5537790	4119240	5116600	2542290	4373460	6676680	5104540	1355540	2457890	1632490	3615080	2283520	34836	612711	4104570	25066.3	1783560	58177.6	3522790	3840780	6961350	1441160	5088460	1608680	92929.6	2609560	5376760	674604
322800	5091460	4230780	1291510	659482	2982720	2924950	23155.6	3569340	2519930	17074	36836	518501	5522160	4134800	5098720	2546240	4391690	6694510	5087910	1371200	2479090	1632420	3623630	2295950	34843.2	615465	4110010	24970.4	1803230	59583.2	3541910	3844730	6958770	1435510	5082250	1617570	91887.6	2629860	5383600	674063
324000	5094290	4243170	1285200	659919	2998560	2927740	23278.8	3589090	2564670	16885.2	36232.4	522902	5535510	4159680	5089070	2550400	4418350	6720620	5079430	1391520	2497930	1629990	3624230	2310470	35408	619503	4122390	24897.6	1814230	57886.7	3546580	3846390	6961990	1447630	5068760	1633980	91042.4	2618280	5395990	675836
325200	5079520	4252640	1291590	661226	3038840	2927970	23048.8	3594770	2582380	17021.6	36333.6	525932	5544110	4182730	5074150	2555170	4439890	6740770	5070420	1405990	2511280	1632490	3641450	2325970	35428.4	621186	4130930	24602.4	1828130	58476.4	3538940	3848210	6962170	1463230	5067170	1645430	92086.4	2612770	5408160	680547
326400	5076050	4260640	1294580	664747	3058790	2911500	22789.2	3610570	2576910	16989.2	36296	529755	5514370	4206500	5074850	2557350	4461110	6755130	5049430	1407770	2529160	1634960	3652840	2339290	35970.4	625128	4118500	24571.6	1849940	59459.2	3537170	3840950	6962270	1473430	5063860	1656950	93115.6	2625430	5413070	678182
327600	5065660	4282290	1295630	663203	3088610	2907420	23071.3	3603780	2577100	16863.6	35840.4	531224	5486740	4226680	5063690	2556750	4476470	6780720	5070350	1403180	2538480	1638240	3660000	2344540	35149.6	625884	4110240	24738.4	1871720	59048	3549760	3840750	6950820	1476230	5065910	1674220	92606	2641330	5430120	674049
328800	5065010	4294970	1301180	660152	3103940	2910810	22906.8	3610310	2588840	16788.4	36061.6	538444	5468840	4249560	5057370	2561920	4481980	6794110	5065970	1399240	2555540	1645080	3667060	2355280	34579.2	630622	4113180	24489.6	1882120	60129.6	3562920	3869690	6948760	1485510	5067570	1688610	92300	2662020	5440970	675209
330000	5065600	4306300	1300260	654737	3111770	2907630	22622.5	3611150	2617870	17032.4	36500.4	542242	5461510	4273760	5034570	2571400	4489520	6818810	5063130	1397500	2573630	1647500	3686920	2357610	34985.2	636499	4120350	24126.7	1899870	59738.4	3573650	3912000	6938680	1479880	5059750	1697560	92806.3	2681430	5445510	674114
331200	5059620	4318810	1297390	652470	3130830	2905120	22640	3620780	2659360	17022.1	36594.4	546106	5460530	4290860	5021110	2579900	4502000	6844680	5055790	1399800	2596060	1661040	3695960	2370480	35149.2	645671	4130570	24239.6	1913260	59872.4	3581640	3926400	6925320	1469270	5058560	1703420	93483.6	2706930	5462940	671708
332400	5045000	4330370	1298500	655344	3133780	2914310	22717.1	3618200	2698340	16904.4	36452.4	549410	5454360	4316220	5017320	2589280	4515170	6879030	5046510	1398540	2605120	1670690	3702230	2377030	35331.6	651510	4126490	24296.8	1921300	61093.2	3593330	3968660	6933510	1463020	5053140	1709960	93916.8	2726500	5471540	672565
333600	5036050	4343810	1299390	655516	3142380	2912100	22126	3626710	2713100	16940.4	37383.6	555376	5446840	4338500	5016870	2605590	4531070	6875880	5039500	1402580	2621350	1678690	3721690	2383860	35347.2	657697	4133430	24208.4	1936330	60514.4	3594030	3960810	6934890	1462670	5050160	1721220	93596	2739350	5473220	671622
334800	5033040	4361180	1295410	653338	3155670	2908210	22335.6	3629220	2709720	16892.1	37424	553630	5448630	4354310	5013150	2616670	4540110	6879830	5035350	1407480	2633130	1690910	3729430	2393500	35282.4	664845	4148640	23818.8	1948660	60119.6	3604360	3979530	6927670	1462560	5058320	1730530	93161.6	2767730	5475510	672189
336000	5027770	4379050	1295990	653002	3175900	2927090	22130.8	3633810	2705480	16787.2	37566	557179	5444480	4381720	5013730	2624770	4545100	6888080	5016330	1420490	2643140	1707680	3727200	2403570	34445.6	668753	4146620	23662.8	1959770	60710.4	3618580	3998890	6926940	1462680	5050760	1744000	93098	2777170	5471240	675018
337200	5023650	4392940	1291110	653854	3194390	2926910	21905.4	3624020	2708050	16657.2	37989.2	563424	5445670	4406690	5010570	2635110	4569380	6913100	5016840	1434390	2646180	1715920	3733600	2410110	34787.6	674054	4132260	23281.2	1971060	61351.2	3627390	4015210	6917450	1466500	5058220	1752050	91712.4	2787160	5472760	675784
338400	5020730	4414010	1289840	652255	3211920	2929950	21766.4	3634010	2725970	16698.8	37751.6	565413	5440580	4432280	5021740	2640440	4578870	6928020	5013510	1436100	2669290	1747210	3729190	2413410	35247.2	666650	4127750	23125.2	1982190	61783.2	3655300	4015940	6912780	1481170	5053820	1765170	91263.3	2807620	5470560	676123
339600	5017110	4438450	1294380	651652	3213680	2924720	21679.6	3641710	2745800	16758.8	36886.8	568874	5433760	4455350	5027410	2658310	4593470	6938590	4998520	1431720	2696500	1788560	3719990	2423060	35121.6	661175	4127800	23588	1993570	62078.8	3688420	4017750	6913190	1499360	5054130	1773560	92486.8	2822740	5466090	677518
340800	5030710	4453470	1296870	649595	3213250	2922250	21365.6	3657730	2776190	16662	36693.2	573662	5432960	4483620	5031230	2680520	4616470	6957190	4992200	1417640	2706690	1796410	3728560	2433320	36077.6	659814	4129770	23399.6	2006770	60702.4	3707960	4022620	6924130	1504040	5047760	1784320	92646	2835990	5464960	681611
342000	5028490	4467900	1287520	647433	3224210	2921230	21318	3651920	2809450	16864	37292	577690	5426550	4512800	5028220	2685890	4654810	6956930	4997260	1404660	2729300	1807910	3736390	2440120	36229.6	663451	4143270	23289.2	2020560	60425.2	3726620	4030790	6925450	1488560	5044680	1793080	91883.3	2849950	5460840	681751
343200	5024080	4477980	1284220	647330	3254510	2914050	21243.6	3653950	2847660	16834.4	38277.6	578714	5427050	4568780	5032940	2695840	4666650	6967620	4986380	1411500	2743650	1811490	3722220	2440360	35789.6	669192	4155810	23338	2037920	61306.3	3753830	4073920	6925260	1456040	5038900	1801060	92998	2869630	5463930	682191
344400	5039970	4493730	1282110	645563	3253240	2911820	20960	3679750	2882830	16477.2	38662.8	583108	5420320	4594030	5032630	2703790	4674020	6981740	4979900	1430360	2754330	1822360	3729890	2450370	35948.4	678032	4160420	23163.6	2051240	61878.4	3777910	4102570	6929230	1440700	5024040	1817920	94222.4	2876600	5475020	681645
345600	5034920	4511930	1276930	640478	3308840	2917890	20898.3	3699010	2915000	16893.2	38610	588105	5425400	4616840	5032190	2714830	4679750	6994140	4982160	1446250	2777970	1832940	3732130	2461750	35664.8	681708	4158410	23306	2060330	61316.8	3795900	4114610	6928860	1451780	5027720	1853860	93683.2	2892220	5483320	683785
346800	5027230	4528560	1272580	639070	3302930	2915160	20935.4	3702390	2952420	16730	38316.7	590091	5437630	4640460	5037190	2738750	4712150	7003930	4994650	1447220	2802370	1852540	3723160	2472730	35611.2	688277	4166440	23365.4	2067800	61207.2	3814590	4153570	6934720	1478630	5039870	1874030	91501.3	2910830	5482500	683092
348000	5031950	4545610	1270140	638510	3315250	2913730	20562.4	3708760	2983390	16628.8	38318	594157	5445860	4669820	5035860	2760830	4712150	7000030	4964100	1449370	2818490	1886330	3719860	2480400	36114.8	694244	4180210	23545.6	2084090	60962.8	3843890	4207810	6950440	1502060	5057850	1911530	91814.8	2922340	5494040	683787
349200	5051910	4547750	1270160	638915	3325370	2909080	20592.8	3682420	3003420	16784.4	37705.6	595989	5434700	4694880	5036260	2775240	4716150	7009780	4954860	1451570	2825060	1891330	3723870	2487420	36541.2	694506	4196550	23570.4	2103340	60552.4	3875390	4226700	6949120	1498640	5055870	1930080	92666.3	2926990	5491000	683454
350400	5058690	4605600	1270180	639073	3339550	2903220	20426	3671230	3031250	16866.7	38173.2	599060	5440390	4723260	5050670	2787480	4729140	7015980	4947360	1457520	2856340	1895670	3706040	2496820	36465.6	701778	4207960	23370	2115320	61456.4	3904170	4236390	6943230	1483320	5050820	1949470	94422.8	2937710	5500890	683396
351600	5065850	4610000	1274050	642253	3342720	2897190	20310.8	3643410	3050480	16746.7	39221.2	601172	5441170	4739120	5063140	2799950	4743650	7031860	4954060	1459200	2882690	1903890	3712880	2510780	36818.4	698337	4217520	23217.2	2129030	61318.8	3916400	4214320	6965840	1478510	5042500	1971440	94569.2	2954280	5516860	685005
352800	5086440	4619100	1268540	643341	3336170	2899170	20283.3	3637270	3085330	16948.4	39840.8	604424	5439820	4754310	5058570	2803760	4759100	7041960	4963660	1462320	2896330	1909270	3727840	2525810	36339.2	695538	4232390	22718.8	2139820	61128.4	3926080	4210930	6978960	1477420	5041400	1966930	95888.8	2961290	5528830	688255
354000	5091760	4633790	1274170	643162	3341490	2898120	20197.6	3648780	3125450	16809.2	39615.2	604016	5446880	4763510	5050270	2814430	4792090	7039940	4950940	1453540	2903210	1918790	3719340	2534280	35755.6	700412	4253990	22224	2155920	61402.8	3934080	4232890	7002140	1460080	4999200	1960970	94874.8	2978120	5527310	703747
355200	5104150	4652450	1283910	642426	3337540	2898730	19901.2	3689330	3155340	16806.8	39100.4	611887	5447240	4778080	5053530	2830180	4804980	7051260	4947400	1444580	2921580	1929530	3725400	2543040	36100.4	709031	4276900	21882	2173510	61313.2	3949980	4246660	7023070	1448730	5076830	1967270	96207.2	2985490	5523810	708414
356400	5122460	4671100	1283910	644666	3344850	2906020	19937.6	3687460	3186010	17015.4	38818.4	612930	5442320	4796710	5057860	2865270	4828370	7064670	4940250	1458630	2945040	1937220	3719330	2551750	36876	713676	4291270	22611.2	2190350	62538.8	3964840	4255860	7032090	1444140	5086030	1980430	95115.2	3005940	5508390	708510
357600	5140490	4694420	1289090	644469	3341220	2897710	19832.1	3666610	3214780	16950.4	37281.2	614276	5442050	4817160	5073740	2886600	4858880	7067070	4939800	1475480	2953390	1946730	3707420	2557190	37178.8	717738	4309390	22728.8	2204710	63184	3992640	4289220	7054200	1454180	5074030	1988160	93746	3016150	5506070	712630
358800	5159660	4709050	1286950	641000	3334040	2893350	19803.3	3667280	3243400	17287.2	37608	620847	5446260	4834040	5084360	2904290	4870480	7065250	4941140	1492360	2976980	1951220	3710790	2565840	37369.6	724961	4339310	22980	2223440	63597.1	4014540	4287200	7066780	1471810	5062880	1996040	93910	3030180	5509360	716447
360000	5168100	4735570	1286320	639844	3355580	2901330	19753.8	3681210	3268880	17034.6	38116.4	619189	5459090	4839550	5088630	2910060	4874050	7062600	4921210	1490460	3024290	1945160	3711350	2574020	36612.8	733365	4364470	23088.8	2235010	63990	4018470	4294110	7077180	1496540	5050560	2012070	94376.8	3053410	5513760	720350
361200	5186690	4771630	1297800	639166	3337300	2906930	19592.9	3681200	3297420	17046.8	39030.4	623286	5467490	4842970	5084070	2918520	4893460	7076150	4923000	1484730	3050250	1939420	3715770	2582870	36950.8	738564	4384280	22956.8	2241900	63650.8	4025200	4315460	7109990	1519750	5067560	2030650	96407.6	3064780	5504940	722875
362400	5186080	4772990	1298360	634019	3329910	2899160	19735.8	3693200	3327740	17076.4	39190.4	623833	5472160	4857150	5086450	2863120	4889120	7077020	4918710	1487240	3058030	1949480	3714350	2589390	37310.4	739120	4395230	22712.4	2259200	64921.2	4051830	4324260	7118320	1526560	5090060	2050560	95972.4	3075150	5510480	724012
363600	5207750	4783680	1301280	633563	3334470	2900410	19829.2	3695390	3353390	16770.4	38639.6	618683	5480220	4865140	5100570	2864740	4914210	7075070	4906970	1481240	3075360	1972560	3718680	2601670	38106.8	735084	4420320	22793.8	2271390	65931.6	4083440	4339520	7158570	1508430	5089650	2065830	97584.8	3081810	5506150	727465
364800	5211800	4801810	1302350	634588	3331210	2900880	19642.8	3688730	3379770	16972.1	38552.4	624198	5483830	4873930	5097650	2868930	4912960	7086920	4916910	1483230	3097290	1973300	3731420	2618850	38563.3	733001	4442940	22660.8	2289560	65922.4	4109830	4354690	7142850	1497260	5079290	2082250	97972.4	3098280	5490860	730216
366000	5220060	4835610	1303080	636487	3341080	2905890	19666.7	3673430	3401780	16856	37405.6	628358	5492990	4890300	5097780	2871380	4908700	7099570	4910330	1491680	3107300	1979570	3741410	2629260	38453.3	734267	4457520	22731.6	2302290	65587.6	4122900	4376230	7135220	1488440	5077680	2095680	97568.3	3122710	5489360	732070
367200	5230780	4861520	1308210	642676	3348090	2906820	19798.4	3665220	3421740	16977.1	37454.4	627467	5496850	4892120	5117240	2880540	4922090	7091780	4906450	1485550	3109630	1987850	3749670	2644320	37755.6	743062	4484970	22692.1	2317100	66326.8	4134850	4403450	7152570	1487750	5084440	2108570	96783.2	3141480	5466780	735354
368400	5256920	4878910	1303970	646980	3358390	2899110	19619.6	3666880	3438800	17168.8	38001.3	627170	5507630	4892810	5134160	2880090	4946530	7101250	4907250	1470410	3127760	1988910	3777140	2659270	37912.4	751435	4506170	22283.6	2264660	67090	4147030	4416760	7148510	1495940	5084620	2118620	95741.3	3152400	5517550	738027
369600	5280490	4888130	1303500	648575	3380600	2902160	19653.2	3691120	3455400	16991.7	38878.4	620625	5512870	4893260	5137620	2884510	4966360	7116100	4913570	1464890	3133060	1983000	3781330	2674680	37372.8	754909	4524580	22590.4	2265390	68230.4	4169440	4452690	7151610	1504940	5069950	2125580	94185.2	3174180	5504700	740665
370800	5306810	4904920	1308860	655196	3378720	2908150	19724.8	3699980	3460850	16607.6	38619.6	618901	5520300	4903990	5152360	2894110	4975250	7129300	4911650	1468250	3134790	2001820	3789500	2692610	37618.4	761319	4555950	22278	2257950	67720	4172790	4478920	7182910	1512400	5069740	2132970	94352.8	3198270	5491460	745090
372000	5337070	4917280	1302370	655074	3377520	2912530	19649.6	3707940	3484320	16748.8	38275.4	619198	5543150	4915130	5160900	2908710	4975160	7136310	4903970	1479290	3146680	2028900	3783070	2706570	38028.8	762314	4566430	21863.2	2249330	67509.6	4178480	4507850	7209140	1521570	5076010	2141940	94886.8	3213020	5490780	767415
373200	5332500	4933040	1302240	659205	3389150	2915640	19556.4	3713290	3517970	16592.5	37356.8	620255	5554930	4930460	5155710	2934860	4995460	7150850	4893580	1486460	3162260	2052820	3781520	2717380	38234.4	763687	4588980	22844.4	2261410	68096	4193970	4534020	7221340	1529400	5074100	2151260	96717.6	3228990	5504290	775912
374400	5336060	4953940	1303890	661782	3388380	2911510	19455.6	3720830	3551940	16628.8	37196.4	622777	5558870	4933810	5160490	2940850	5002010	7167560	4895330	1487570	3169450	2071430	3805770	2730310	37958.4	757064	4607570	22452.8	2267370	68555.6	4195660	4576870	7219940	1542040	5078090	2160680	98723.6	3246170	5515850	772435
375600	5346120	4972650	1305690	661964	3381350	2915300	20003.6	3744510	3592950	16552	37007.6	618023	5563080	4936230	5158090	2949380	5011940	7181660	4880690	1486670	3174190	2076470	3798560	2746600	37955.8	753592	4631030	22954.8	2281590	69119.2	4190060	4598460	7237400	1541420	5076750	2165980	99302.9	3256620	5529860	771075
376800	5359940	5000590	1307220	661768	3432280	2917520	19913.2	3734270	3610690	16426.3	38026.4	618092	5564680	4940710	5153950	2963100	5016240	7197670	4880600	1465670	3182600	2067570	3811600	2762060	39071.2	752496	4653840	23500.4	2299610	69976.4	4204750	4630280	7250980	1537190	5085810	2176610	99351.6	3273230	5546150	766794
378000	5370760	5015420	1304170	659391	3409150	2919940	19917.6	3778420	3630430	16495.6	38214.4	616576	5576450	4955430	5169670	2975960	5000760	7200130	4880900	1459800	3200530	2068200	3813360	2772430	38251.7	754671	4656790	23110.4	2317280	69661.7	4218020	4637560	7258910	1534760	5095080	2180000	98094	3284380	5556270	762431
379200	5371150	5028110	1306480	659020	3414830	2917820	20151.7	3758940	3649830	16400.8	39064.2	616885	5581470	4960280	5172900	2988440	5014300	7207880	4868290	1455520	3203960	2085930	3824140	2780400	38421.6	760472	4669930	23320.4	2334040	69862.8	4227490	4641460	7275350	1525470	5101190	2195140	96529.6	3297860	5576290	765651
380400	5389070	5040060	1302930	659099	3426770	2910280	19951.6	3753440	3676060	16433.8	38593.2	617662	5580930	4957080	5170530	2995120	5024420	7219770	4861230	1457620	3209980	2106990	3846290	2785020	38852.4	767504	4674670	23173.6	2349680	70216.4	4235990	4644680	7282830	1521410	5095940	2205560	96714.2	3315400	5590280	765946
381600	5384000	5056320	1297970	660804	3427070	2916920	20436.4	3758560	3712900	16310	37878.4	617113	5585230	4964840	5170540	3003460	5039450	7223470	4854490	1467820	3222290	2118220	3835320	2788630	38236	767240	4681240	23095.6	2369490	70437.9	4246380	4649110	7297870	1519960	5095770	2216930	95826.4	3337560	5599130	758793
382800	5386590	5075550	1301680	665892	3439970	2915540	20310.4	3744280	3763290	16264.2	37408	621821	5576750	4988840	5157790	3012430	5050950	7225310	4851300	1472310	3222980	2117610	3842370	2800420	38071.2	769597	4701050	23077.6	2390930	70433.6	4271610	4644350	7306810	1521320	5088060	2239680	98290.4	3347890	5613720	757936
384000	5372880	5093740	1297180	664737	3431650	2916140	20541.2	3758040	3800340	16575.2	36824	621618	5574410	5000510	5175860	3021610	5061090	7224630	4844420	1479840	3234950	2109400	3850150	2808720	37680.4	763383	4708660	22942.4	2412410	70354	4304360	4651060	7310440	1533370	5088290	2242490	99026.8	3356830	5618170	755744
385200	5377710	5109180	1299380	669220	3437540	2911400	20551.2	3746660	3817220	16354.6	35363.2	616969	5572030	5001390	5171090	3034940	5057950	7238940	4845060	1478280	3241130	2106620	3850360	2811760	38970	764161	4719540	23368.8	2421750	70574.8	4316660	4660250	7308040	1551420	5097330	2244380	100656	3378400	5629250	755544
386400	5381450	5121770	1299760	673418	3431960	2912110	20466.4	3764900	3824950	16159.6	35485.6	618613	5575540	5014460	5136720	3042890	5069200	7254450	4839070	1471520	3244430	2112160	3873440	2818380	38563.2	763927	4728680	23362.4	2431850	70754.4	4333050	4668790	7310190	1562190	5099060	2249050	100672	3397750	5637530	752928
387600	5379880	5140920	1301420	677279	3435640	2912420	20859.2	3785150	3841420	16232.8	36984.8	617621	5579100	5028200	5097270	3055410	5060660	7272390	4818650	1464960	3253810	2118440	3885350	2819690	39302	765475	4729420	23469.2	2447090	70989.6	4348770	4693660	7318980	1562030	5111360	2253890	99408.8	3404710	5642120	752150
388800	5381420	5146750	1305630	681602	3438820	2906660	20543.6	3777810	3859640	16216.7	36916.4	617144	5578260	5035670	5070730	3061530	5069360	7271580	4812030	1455650	3259990	2126550	3893590	2827890	39624	774029	4735740	23490.8	2462000	71472	4342000	4738660	7328940	1566170	5106550	2260210	98998	3414990	5638760	752155
390000	5394520	5153210	1304230	679062	3441930	2914610	20653.8	3770070	3876040	16309.2	38948.4	621331	5581110	5043760	5053270	3062920	5087940	7277010	4810570	1453280	3272880	2132020	3909700	2832590	39567.2	783386	4759190	22945.2	2476480	71104	4346290	4755720	7324010	1572010	5102240	2261580	99483.8	3429390	5628970	747534
391200	5407160	5162280	1305590	675222	3455570	2915390	20794.6	3774250	3896570	16261.3	38594	620014	5574810	5060980	5042120	3063350	5098930	7276010	4800870	1454960	3281070	2120790	3903150	2839580	38822	785179	4764420	22817.5	2493870	71542.4	4356760	4756870	7313300	1578930	5100860	2263520	100179	3455960	5673420	745371
392400	5404260	5172920	1309590	675150	3461920	2912870	20843.8	3780970	3918770	16202.4	38134.4	624863	5581260	5084490	5035750	3070890	5133660	7279700	4793490	1455670	3303810	2107690	3923890	2848500	38343.3	784360	4738740	23219.6	2508160	71683.8	4398860	4758860	7315740	1578640	5099290	2267080	100622	3477900	5697300	745084
393600	5397390	5172260	1304260	671857	3470030	2913830	21021.3	3787860	3934170	16347.2	37917.1	626934	5582330	5114760	5028330	3077620	5116330	7280870	4787230	1463120	3329920	2104290	3925520	2853110	38300.4	781859	4728620	23680	2521240	70958	4403880	4777430	7304910	1582750	5097890	2274800	101943	3490940	5690040	744468
394800	5398580	5173780	1309190	675073	3484690	2912150	20900.8	3797020	3940930	16198.4	37653.6	627210	5564600	5126530	5029750	3079490	5110440	7294650	4777770	1470670	3339010	2112670	3925380	2862150	40349.6	786158	4736340	23790.4	2532100	71332.4	4434570	4800840	7312070	1576600	5098350	2279200	102313	3507440	5687030	745502
396000	5392930	5201760	1302980	674938	3507470	2909400	20812.4	3801740	3962290	16354	37422.8	626573	5554300	5147980	5030840	3080700	5101890	7309080	4771460	1481750	3360150	2147260	3930370	2874430	39004	789654	4727480	24196.4	2542120	71192	4450480	4814020	7298750	1577990	5087370	2285500	101335	3516030	5672620	837656
397200	5392080	5211020	1300640	674493	3520680	2916130	20878.4	3833040	3977670	16236.4	36892.8	627447	5551650	5176580	5015530	3090370	5111930	7318920	4763430	1492660	3377110	2143680	3926600	2874230	39547.9	793578	4733650	24037.2	2560560	70802.5	4457330	4830600	7303830	1596390	5081510	2292520	101563	3532560	5657640	880215
398400	5371910	5219580	1298980	673395	3524530	2914880	20890.4	3849300	3988520	16384.6	37130.4	633692	5539120	5202740	4997630	3091000	5110960	7325630	4758870	1504500	3395790	2150260	3952830	2890200	39682.8	801332	4732080	23176	2574490	70637.2	4480090	4860900	7331310	1616160	5074510	2300990	102407	3539930	5645150	876702
399600	5374840	5216540	1298470	670884	3544460	2912290	20915.8	3869560	3999580	16459.6	37457.1	638749	5528610	5236100	4972510	3103060	5117100	7325130	4747040	1515080	3419160	2146520	3957090	2895050	40472.4	808749	4723230	22945.6	2590960	70330	4494170	4887050	7294340	1632440	5065290	2306610	101926	3554570	5638880	872688
400800	5390980	5222620	1297020	672073	3562970	2913230	20625.2	3883690	4024980	16344.4	38426	640767	5517250	5265040	4951210	3115990	5128680	7340560	4728280	1509170	3430170	2154490	3969900	2907560	40716.8	814446	4720850	22884.4	2613980	70081.6	4518950	4913980	7277690	1644120	5053970	2313740	101688	3576770	5634660	872036
402000	5384880	5236670	1286190	671604	3584540	2915120	20600.8	3869690	4059520	16406.8	38399.6	643764	5510710	5285080	4963030	3116030	5120550	7345870	4717420	1505520	3442010	2173740	3987890	2918840	40170	817214	4723030	23078.3	2628800	69430.8	4515940	4933130	7252650	1653080	5044300	2322290	102264	3593480	5633580	868374
403200	5381610	5250240	1287390	672024	3591120	2909970	20555.8	3864630	4067110	16415.6	38631.6	639856	5500720	5332880	4958960	3124390	5138890	7352210	4711760	1511710	3464650	2182860	3985530	2927780	39342.1	817398	4730280	23717.6	2646540	68984.4	4525850	4940440	7248210	1646190	5060930	2325610	101930	3616300	5634550	864850
404400	5365940	5261660	1287950	671132	3604610	2900430	20412.5	3860110	4076430	16588.4	37557.9	640735	5483560	5370060	4929690	3147810	5149630	7357810	4695250	1515620	3484630	2189550	3994990	2942320	39417.6	820738	4730430	23462	2662930	68313.2	4531580	4955860	7244110	1647460	5053320	2327550	102238	3630590	5627450	854501
405600	5360250	5263290	1283060	667300	3624030	2898210	20498	3874970	4103550	16723.8	36541.6	644328	5485410	5401020	4918160	3162940	5146590	7363580	4683950	1521140	3499880	2191350	3980870	2953060	40499.2	821254	4720380	23006.8	2687970	68756.3	4547190	4973850	7241570	1651750	5033220	2329700	102835	3647420	5614490	840693
406800	5372910	5257090	1272250	664058	3623840	2900810	20134.8	3887310	4114470	16686	36312.8	644285	5474240	5446610	4915080	3169060	5154170	7367400	4671590	1524980	3512170	2195570	3968610	2959940	40686.4	826952	4716420	22829.6	2709180	68770	4555890	4973770	7228890	1651200	5014420	2333630	102990	3662820	5602120	834680
408000	5371760	5262780	1272920	664178	3626620	2888070	20275.6	3894730	4136820	16680.4	36806.8	653012	5467210	5489340	4907280	3177180	5139070	7376410	4660140	1536310	3548810	2208470	3961930	2968190	41138	833993	4703310	22360.8	2729750	67885.6	4571770	4989160	7228580	1664700	4983140	2336900	103080	3682750	5586760	826606
409200	5370370	5280610	1261720	662371	3644500	2876960	20215.6	3907620	4156120	16668.8	37838.4	654377	5459240	5528510	4898670	3189730	5135410	7386990	4648190	1545000	3590690	2216270	3939660	2979050	41157.6	840796	4701860	22458.3	2750060	67890.8	4612940	5001750	7217390	1677040	4957690	2340350	101297	3693390	5578420	821532
410400	5357970	5293380	1258800	663885	3655790	2870250	19916	3899830	4155300	16645	37920	657148	5453220	5566350	4899190	3196050	5131740	7388480	4628140	1548300	3654450	2232510	3924520	2983700	40656.4	848725	4691510	22808	2770620	67611.7	4619520	5026540	7220970	1692910	4940860	2345130	102026	3711570	5560020	813771
411600	5356590	5299910	1258460	661462	3667680	2866590	19798.3	3901230	4157730	16735.2	38586	660505	5440310	5594170	4891790	3202260	5128980	7383370	4612490	1548600	3702920	2266280	3918340	2993800	39622.1	856046	4671030	23085.6	2788670	67689.6	4644290	5046380	7191570	1710900	4904680	2351810	100746	3726020	5551960	807900
412800	5355900	5293890	1265010	663068	3677600	2865430	19896.8	3910680	4167780	16717.2	38839.6	657451	5421570	5634000	4882150	3213330	5139090	7388110	4596210	1552480	3727620	2301320	3892280	2997460	39420.4	859832	4658030	23650.8	2805550	67457.2	4668330	5079210	7184270	1719140	4885030	2355610	102315	3741400	5541270	805048
414000	5350580	5301060	1267840	662740	3690660	2854540	19400.4	3925630	4175390	16575.2	38935.2	659908	5406550	5662770	4862320	3222820	5149680	7406750	4594410	1553500	3763170	2316710	3886840	3006110	40850.4	863618	4658380	23560.4	2813920	66869.6	4674770	5109470	7177470	1727020	4877810	2359360	103087	3750580	5539810	797160
415200	5340470	5306790	1261850	660748	3702600	2848500	19510	3936060	4189160	16570.8	38374.4	662869	5400310	5686310	4865590	3228010	5144220	7368980	4586360	1556620	3779960	2316270	3869460	3011950	40484.4	866923	4680140	23132.1	2830920	67168.4	4730840	5146950	7151960	1730300	4864260	2365270	102681	3766140	5535550	794803
416400	5317090	5317470	1267790	661847	3710930	2841900	19212	3958490	4188190	16539.2	37824.4	670138	5384370	5713060	4847010	3236130	5152180	7346200	4580100	1557950	3798940	2325650	3862080	3028580	40697.5	869258	4682360	22509.2	2851030	67318.8	4789350	5159920	7148310	1737310	4863170	2371660	103359	3775680	5521640	792246
417600	5332670	5325940	1265640	661536	3734920	2835880	19468.4	3964710	4205770	16664	37462	673666	5376340	5744560	4836280	3237530	5146650	7341430	4567610	1554770	3794520	2343100	3861360	3042830	39969.6	872427	4662010	21811.2	2868690	67393.6	4801730	5176250	7130940	1744550	4844770	2377120	102494	3788620	5514430	787477
418800	5326430	5339270	1272520	663050	3743530	2830230	19090.4	3967570	4211810	16636.4	37308.4	676586	5368260	5760610	4820170	3244570	5140670	7329230	4562630	1554070	3780260	2362180	3852210	3055750	39902	879389	4646640	21755.2	2876700	67368.8	4801500	5207140	7141570	1752620	4819490	2385100	100693	3790450	5507420	786708
420000	5312260	5357310	1270360	665128	3753980	2823230	18944.4	3967320	4218610	16606.8	37965.6	681346	5352850	5765370	4803140	3253080	5159380	7320730	4563160	1569530	3781170	2378090	3849860	3067890	38963.3	882792	4639650	22502.4	2887860	66678.3	4814220	5244210	7142850	1765860	4819140	2390560	101086	3800200	5499280	783518
421200	5293450	5365790	1271720	662496	3781760	2823740	18865.6	3970630	4243360	16631.2	38166.8	678929	5350200	5789510	4802590	3262090	5148970	7318660	4547910	1582180	3797650	2395500	3823630	3074140	38059.6	882545	4644790	22674.8	2900950	66857.6	4835420	5254260	7110870	1765230	4809560	2399220	100266	3813190	5496540	784295
422400	5283540	5384020	1278400	662512	3791150	2806510	18500.8	3953250	4261910	16454	38244.8	681249	5344050	5813090	4792190	3277700	5153510	7333730	4540300	1596330	3828420	2420430	3817290	3085330	39850.4	890338	4636810	23066.8	2915450	66962	4846750	5280160	7102710	1764340	4788900	2404500	102101	3828770	5498400	784871
423600	5280740	5388650	1280160	659938	3797180	2808300	18351.2	3958700	4297630	16700.8	38112.8	681888	5332220	5830530	4790210	3285710	5152440	7336860	4528610	1602140	3871430	2435810	3810110	3099840	38578	891939	4638800	22321.6	2931390	66776	4856590	5305100	7073390	1759740	4777520	2410280	101603	3833090	5483560	784689
424800	5279050	5403030	1283870	659210	3809230	2804270	18337.2	3946990	4331790	16653.6	38319.2	681083	5325790	5852980	4786580	3310040	5162280	7318580	4505270	1595320	3874170	2431360	3790890	3111430	39662	894936	4633920	22337.6	2940680	67166	4860980	5325060	7040300	1755730	4778120	2415130	101526	3838060	5475390	785951
426000	5278050	5422520	1285280	656163	3823640	2800140	18104.8	3944580	4347900	16752.8	38902.8	688250	5311600	5861840	4800850	3321310	5163720	7288730	4503800	1593730	3890720	2444820	3793420	3118950	39358.8	895398	4629990	21902	2953960	66675.2	4874820	5325170	7018440	1765220	4766300	2419470	101761	3842170	5472090	783660
427200	5258810	5436720	1290080	653278	3847370	2795710	18034	3956640	4384210	16583.6	38643.2	690060	5307210	5882950	4801190	3334650	5168500	7265320	4501260	1593030	3898250	2459250	3785000	3128280	39035	897124	4616030	21984.4	2974480	66382.8	4873870	5338300	7030360	1783580	4770110	2426250	101737	3847910	5477520	785997
428400	5234130	5437840	1298390	653260	3868300	2791590	17853.6	3949850	4425460	16562.9	38124.8	696213	5301930	5889590	4771180	3342060	5171920	7262040	4495260	1591080	3910600	2466700	3787990	3136550	38444	903712	4615830	22310	2989910	66362.9	4863450	5335620	7045370	1803360	4765810	2436080	101151	3873250	5478270	788055
429600	5228670	5455240	1301760	652646	3877470	2777340	17842.9	3954480	4454120	16581.2	37726.3	698770	5299660	5898310	4758950	3353610	5174660	7253640	4496190	1596230	3921010	2465310	3793290	3150150	37263.6	903581	4617990	22117.1	3002600	66647.2	4870210	5334950	7030440	1804740	4773680	2438060	99448	3893920	5474500	788325
430800	5228760	5467990	1310800	656336	3888520	2777700	17880.4	3974210	4458780	16497.2	37269.2	697654	5275780	5917780	4748670	3364060	5187290	7240050	4497750	1599490	3925010	2466750	3774850	3162150	37145.8	903972	4613250	22150.4	3025520	66374.8	4873460	5342460	7027520	1783470	4765710	2447430	98741.2	3916310	5470180	791770
432000	5227580	5482710	1316920	656798	3897970	2771320	17481.6	3959980	4469830	16580	37523.8	700566	5259570	5930930	4745620	3372590	5204290	7236580	4494620	1606450	3930250	2480500	3788740	3171070	38277.2	906046	4612290	21762	3042400	67214	4899000	5329770	7025090	1770360	4747150	2457940	99187.6	3923950	5465670	791080
433200	5222650	5497590	1318880	656902	3918270	2752870	17424.8	3954490	4484840	16634.4	38023.6	700527	5260880	5939010	4747310	3380780	5217890	7226120	4490300	1621850	3934070	2488570	3777610	3184770	37704.8	909812	4605030	21280	3056630	67248.3	4929280	5348280	7032470	1767370	4726260	2465230	98724.8	3927910	5465210	790363
434400	5215640	5510980	1330570	655121	3932210	2751680	17212	3961070	4501200	16632	38742.8	705200	5253280	5940120	4744400	3384970	5215260	7214840	4470540	1627110	3945490	2498620	3783850	3201030	37893.2	916333	4599700	21246.8	3075860	67369.6	4930610	5337520	7017650	1777970	4747330	2472890	98356	3927570	5453550	795627
435600	5216060	5525420	1321920	655747	3951160	2742950	17150.8	3966150	4514320	16702	39021.2	709146	5251230	5947440	4740940	3395830	5198230	7217470	4486660	1631020	3940700	2497610	3789400	3196610	37496.8	919923	4604480	21264.8	3095420	66874.6	4959200	5314310	6989360	1803620	4736030	2483900	98096	3928360	5444910	789797
436800	5207430	5541400	1330210	657944	3965690	2747650	17134	3966560	4532050	16429.6	38051.6	708067	5240900	5950570	4737070	3417100	5207520	7199580	4466110	1625440	3936700	2498610	3796430	3164690	36973.2	907558	4605130	21353.8	3110390	67385.2	4959350	5318600	6965010	1821000	4718910	2508990	98698.3	3927280	5442370	790084
438000	5207340	5557850	1335520	661275	3965730	2734890	17038.8	3950530	4545020	16304.6	37807.2	712512	5233830	5951790	4724920	3419670	5209570	7193100	4458440	1621710	3969750	2512730	3816150	3183830	37043.2	919752	4615600	21019.2	3122640	67618	4945920	5309670	6966630	1838970	4723840	2531000	99680	3932080	5434190	791823
439200	5204220	5576640	1336590	659720	3977960	2733200	16972.8	3963440	4571840	16358.4	37116.4	717015	5227820	5960310	4715390	3425030	5207420	7175860	4447620	1621280	4005630	2523650	3809050	3174860	37723.6	924491	4613030	20937.6	3139060	68214.8	4955820	5313410	6962200	1845830	4705600	2536120	98783.6	3956700	5423770	793313
440400	5193760	5588550	1343820	663588	3985170	2727530	16692.8	3948750	4596190	16370.8	36972	716459	5220640	5964110	4720930	3435740	5210780	7189490	4447540	1619070	4022060	2548350	3809550	3183140	37336.3	913334	4607030	21067.2	3157870	68665.2	4962750	5299150	6947270	1854470	4688310	2535660	98279.6	3961780	5412580	794000
441600	5188780	5598040	1343240	664945	3983040	2724160	16838.8	3960990	4611170	16500	37081.6	720096	5217450	5973930	4707610	3439710	5208880	7173260	4444350	1622310	4023120	2564060	3822540	3201980	37733.6	909221	4625380	21098.8	3169810	68624.4	4965350	5294140	6931080	1856990	4694940	2528110	98447.2	3953880	5399780	792344
442800	5189700	5608900	1349910	662965	4002480	2721390	16897.2	3961490	4629180	16400.8	37076.8	715369	5224070	5980280	4697420	3462880	5207920	7150060	4432720	1624650	4025440	2547340	3815120	3198320	37109.2	910653	4625210	20727.2	3185730	68814	4984450	5289940	6916850	1851690	4692330	2529200	99199.2	3951250	5387010	794063
444000	5187450	5623430	1352850	659126	4005240	2722950	16705.4	3948650	4662390	16211.2	37145.6	716543	5207020	5983990	4681620	3479900	5217760	7148560	4422000	1636030	4026910	2510280	3826780	3196620	36991.6	913308	4617140	20604	3201400	68910.4	4965810	5273910	6911530	1846800	4697980	2537440	100172	3955680	5383870	795120
445200	5176590	5624670	1349860	652399	4018630	2716410	16858.3	3942570	4699120	16016	37390.8	719313	5200560	5993100	4697110	3497440	5219960	7155110	4418750	1646100	4059330	2524740	3832770	3191410	37103.3	910899	4608010	20617.2	3214690	68669.6	4971360	5285560	6892400	1852970	4692630	2544690	100702	3966930	5379030	795315
446400	5165800	5637730	1355700	653973	4034810	2720010	16891.2	3935280	4728650	15846.4	36845.6	717720	5187620	6010710	4704080	3510010	5225160	7151650	4414860	1651920	4098020	2561560	3836970	3188230	37469.2	915854	4599640	20547.6	3235550	69872.5	4958760	5312940	6879850	1856200	4671740	2548680	101016	3984130	5371800	799206
447600	5155910	5650570	1361240	656848	4038560	2711190	16265.2	3937650	4734080	15960.8	36616.8	718915	5171150	6008310	4676620	3511540	5221580	7153700	4422740	1649760	4106640	2575040	3852010	3195890	37215.8	918214	4601980	20537.1	3247890	69779.6	4982790	5319850	6862710	1857420	4640620	2553730	101083	3987930	5362050	800019
448800	5148630	5672020	1364090	660312	4032480	2714570	16700.8	3934330	4739210	16018.3	36244	713384	5172520	6014020	4658440	3515730	5229610	7151590	4405240	1645750	4124620	2571850	3845500	3205590	36753.6	916143	4610500	20646.8	3261110	70324	5033800	5327950	6855030	1867580	4652260	2555570	100550	3991310	5368030	798506
450000	5134520	5684150	1364520	665745	4033060	2712820	16757.6	3925260	4741360	15896.7	36082.8	709586	5156250	6016050	4649660	3540730	5227350	7147000	4395560	1642170	4144030	2562400	3839390	3211540	36654.8	912825	4614540	20485.2	3276010	70333.3	5021040	5318080	6845400	1882800	4641300	2570380	101386	3996110	5361370	802227
451200	5135980	5703560	1368990	668974	4041450	2714270	16705.4	3913110	4729210	16054.8	36328	713936	5133270	6023110	4639780	3563200	5217010	7159370	4397330	1644110	4166700	2563010	3867260	3214590	36715	908387	4620920	20119.6	3285630	70606	5022380	5321480	6831480	1906770	4622180	2577760	100171	4000120	5348770	799592
452400	5138770	5717360	1371120	668851	4046110	2716090	16895.2	3915460	4732270	15842	36328.8	715142	5127290	6041020	4633290	3583660	5226150	7157960	4393820	1646660	4208740	2582520	3858240	3224420	36584	910732	4621250	20419.6	3292080	70767.5	5027040	5308360	6821930	1922970	4639060	2584560	99541.2	4010140	5352440	800723
453600	5131320	5719140	1374390	672655	4043560	2711150	16777.5	3891100	4723280	15692.9	36307.6	714230	5109190	6034790	4627880	3592090	5226970	7159720	4390180	1654940	4218040	2615270	3869330	3234470	37262.4	913483	4622920	20441.2	3305380	71520.4	5054050	5303980	6810350	1927910	4620370	2599060	99378.4	4023490	5343820	800598
454800	5128290	5734170	1374650	669358	4045360	2715690	16618.8	3905220	4736030	15832.9	36110	709738	5111530	6043280	4628910	3593960	5221780	7154560	4376580	1663300	4243730	2625870	3876890	3246390	36636.8	913072	4622380	20550.4	3319780	71318	5067110	5324120	6799490	1933330	4613100	2601630	99317.2	4036570	5333170	797777
456000	5136830	5750220	1380390	672122	4062010	2711530	16700	3902660	4750270	15847.2	35577.2	707707	5100960	6053400	4632910	3607260	5213660	7154240	4372500	1670360	4261880	2622840	3868080	3250260	36709.2	912987	4625680	20338	3329070	71672.5	5076410	5344590	6790970	1944160	4616960	2615220	101466	4043740	5324270	796763
457200	5133550	5752690	1369510	674437	4067480	2712350	16452.8	3900370	4752680	15851.6	35607.2	709034	5082800	6039900	4632030	3603780	5210700	7151490	4358320	1676620	4274210	2623040	3882630	3257170	37266.8	919326	4631020	20147.9	3335430	72261.2	5076260	5361130	6786240	1963810	4610240	2635380	101609	4050720	5286170	796764
458400	5134090	5756800	1373080	672618	4080700	2727360	16774	3904030	4759600	15714.8	35170.8	711238	5070260	6035660	4629970	3606340	5242640	7162610	4345310	1682280	4306800	2642350	3877270	3256950	36404	919422	4632710	20165.6	3345110	72109.6	5065960	5355630	6776540	1975840	4593560	2635090	102173	4066880	5312510	798813
459600	5125430	5752700	1377980	676186	4087010	2726670	16889.6	3883970	4762130	15725.2	34840.4	714832	5046470	6136110	4632070	3615480	5230520	7165870	4332670	1682660	4315040	2648790	3898650	3251280	37260.8	921689	4632360	20101.3	3359150	72336.4	5069700	5362940	6762440	1971520	4596560	2644710	101550	4083260	5305320	800594
460800	5096250	5771180	1372170	677744	4094470	2723940	16906.4	3878660	4786310	15710.4	34796.7	713565	5023620	6068860	4631340	3614820	5228600	7162800	4326030	1683250	4348530	2651980	3901450	3246010	36580.8	923232	4637960	19848	3367960	72628.8	5066560	5367950	6746310	1966590	4589500	2661180	100524	4095410	5295780	793446
462000	5081450	5765090	1374970	677807	4105340	2722680	17208.3	3866360	4804280	15622.4	34675	711524	5034140	6072720	4619800	3626520	5221050	7157630	4325050	1681270	4370700	2640110	3890790	3242020	37003.8	919140	4645330	19889.2	3385440	72579.6	5088010	5361100	6743680	1958910	4599240	2667830	99114.2	4105900	5288590	792423
463200	5068440	5767550	1372900	677914	4122840	2720370	17180	3862530	4805300	15589.6	34905	712589	5034950	6131430	4616570	3631930	5227670	7130890	4316950	1683700	4395790	2650370	3906060	3246330	36600.4	914405	4649830	19767.6	3399450	72599.6	5084420	5357590	6734070	1976240	4593150	2672760	99445.2	4107900	5276650	790204
464400	5055430	5776640	1383170	678523	4140260	2719850	17355.6	3871090	4807020	15620	34820.4	716482	5015820	6132630	4613760	3637700	5238140	7114290	4317230	1684630	4417010	2679030	3904590	3246460	36357.2	913988	4642700	20229.2	3408310	72429.6	5102130	5341230	6720640	2008140	4587760	2680700	100490	4110950	5269420	787227
465600	5058980	5786900	1388830	679995	4149810	2718260	17375.4	3848680	4819340	15677.5	34278.4	717123	5000440	6139140	4612070	3653230	5229130	7097560	4312340	1690970	4423090	2678960	3907450	3239650	36796	916132	4648070	20494	3421580	72358.8	5085550	5352000	6709040	2026590	4586650	2694390	101342	4129730	5260780	786043
466800	5030280	5787700	1389750	685299	4161590	2721170	17237.2	3841770	4823550	15693.6	34294	717551	4990330	6150540	4604720	3649390	5232160	7086610	4306570	1697580	4421860	2675780	3922640	3242400	36936.3	923126	4645770	20508.8	3440370	72512.8	5106230	5352510	6696310	2034010	4572150	2696350	102212	4144180	5253030	783807
468000	5009760	5786950	1379800	680371	4182770	2714420	17569.6	3837290	4827440	15732.1	33800.8	719091	4991570	6165810	4589230	3652980	5215340	7082720	4293100	1704380	4430220	2693980	3916480	3240730	37211.7	926360	4655790	20788.4	3459780	72544.4	5089820	5356790	6681440	2029180	4563830	2694250	101960	4150620	5247770	784124
469200	4979210	5783820	1382040	678148	4195010	2722330	17596.8	3831010	4839060	15613.3	33602.4	722804	4982150	6168080	4580210	3652390	5213050	7090640	4281890	1702180	4453080	2712010	3928470	3240470	37371.2	932790	4678510	20586.4	3470600	73038.8	5104070	5356540	6669710	2026620	4560210	2698450	101531	4171350	5245110	784598
470400	4958970	5790900	1384330	677320	4197690	2717930	17729.2	3865410	4851640	15744.4	34345.2	722174	4974360	6177470	4598770	3657850	5212590	7080290	4277910	1707920	4460720	2731330	3935760	3242580	37140.4	930013	4688100	20511.6	3477800	71570	5113680	5379440	6664760	2036840	4549310	2699850	100751	4185370	5236930	780480
471600	4948560	5790780	1385230	677724	4209780	2713500	18152.9	3872420	4862730	15604	34362	720943	4966950	6197340	4588060	3663160	5214730	7074480	4268440	1710910	4480010	2734550	3923260	3238140	36977.2	924679	4653350	20457.2	3491420	71995.2	5133480	5410140	6643710	2050110	4558020	2701640	101041	4193620	5233350	779640
472800	4934660	5788720	1390750	679454	4217300	2717600	17702	3861380	4863660	15407.1	34786.4	719782	4957250	6196000	4562240	3665880	5208210	7071500	4258690	1714410	4488730	2741430	3933080	3238820	37932.8	921434	4643710	20607.5	3506400	71382.8	5127880	5431620	6623660	2054370	4539390	2706130	102700	4207130	5222260	782266
474000	4908970	5788510	1392650	678402	4217800	2709250	18080.4	3866790	4861050	15690.8	35237.6	723235	4953580	6202880	4527990	3667460	5202250	7058330	4256910	1719240	4516280	2740930	3937380	3239480	38305.2	922169	4637390	20805.2	3517970	71837.6	5125230	5431630	6602540	2060870	4525330	2708960	102200	4219970	5273520	778916
475200	4876950	5789290	1386160	676301	4226400	2707260	18138.4	3869300	4852960	15563.6	35744.8	727511	4942510	6210310	4511010	3680840	5209030	7034290	4260690	1711880	4555650	2746570	3936370	3246630	37849.6	927720	4637270	20795.4	3539660	71984	5123420	5430610	6579600	2053300	4533180	2712980	101022	4232740	5248010	778978
476400	4857480	5799580	1384320	676594	4226430	2687340	18178.8	3872240	4845350	15776.8	35448.8	730589	4937500	6217060	4506090	3688920	5212270	7031890	4256410	1712700	4570290	2750920	3937990	3252080	37966.8	932955	4640300	20175.6	3550520	70335.6	5111100	5432800	6565370	2053260	4523030	2725620	101308	4241680	5200930	778088
477600	4841730	5800180	1388660	675668	4231170	2673200	18349.6	3872870	4834060	15900.4	34715.6	726353	4929120	6231820	4498860	3703160	5215200	7016520	4229410	1728770	4593670	2751470	3922670	3258230	37433.6	933914	4640800	20052.8	3557550	70030.8	5113580	5404030	6553130	2064960	4500530	2738230	100426	4247750	5166600	777725
478800	4814170	5791930	1393700	680257	4248740	2662180	18454.8	3872340	4827420	15765.6	33563.2	724376	4914890	6234870	4490360	3718050	5211890	7016890	4213010	1748400	4606480	2757880	3913810	3260540	37698.4	934162	4643350	20702.8	3581790	69689.2	5129030	5391400	6545340	2085250	4488270	2740070	100233	4254150	5136340	781417
480000	4799730	5785020	1402410	680557	4252050	2651930	18609.2	3880990	4843190	15690.8	33000	728918	4899040	6238290	4494810	3720620	5207650	6993560	4203570	1760520	4625530	2782470	3915900	3266780	37806.8	939199	4631620	21106	3604580	69646.8	5112100	5385750	6528440	2094890	4483320	2747350	99744.8	4264210	5126940	780836
481200	4764000	5784810	1409020	678606	4261530	2646570	18882.8	3901330	4834020	15853.3	32902.8	733018	4882960	6251630	4497960	3738660	5201360	6963330	4188970	1765440	4669040	2789670	3896960	3266720	38216.4	935156	4624630	21364	3621310	69412.8	5150500	5382160	6507350	2097220	4465710	2758530	100209	4281070	5121150	780788
482400	4748500	5787850	1415890	677677	4267490	2634180	18668	3893150	4821430	15686.8	33571.6	737348	4863490	6253870	4470520	3745560	5203200	6941240	4179170	1754870	4666720	2802010	3907310	3269170	38773.6	936630	4624180	21680.4	3643230	68473.2	5136440	5401130	6486990	2098830	4465000	2779700	101776	4299160	5120310	783047
483600	4717960	5786990	1413450	673230	4270170	2628870	18802.4	3898360	4818930	15952.1	34577.2	741336	4847940	6258120	4458250	3751060	5199310	6928470	4164210	1749900	4675230	2805370	3888730	3277260	38871.2	934749	4620180	21026.4	3649270	68164.8	5138070	5395990	6496340	2121410	4449680	2788790	102048	4318260	5120420	781779
484800	4706620	5785480	1421260	671611	4278630	2625740	19078.4	3896920	4805350	15846	35460.4	743185	4836080	6270850	4439410	3767720	5198240	6919200	4156210	1751830	4676190	2808100	3869810	3283370	38187.2	939446	4624020	21121.6	3667250	67138.8	5155600	5393590	6472700	2142810	4428480	2795150	100580	4333020	5115980	784563
486000	4683310	5778710	1426400	671110	4288060	2622700	18958	3887780	4800790	15774	35644.8	747766	4814490	6288380	4422470	3775290	5181090	6910410	4152550	1763680	4679770	2808570	3870970	3286110	38121.3	938316	4624120	20923.2	3684870	67153.3	5144010	5400650	6459730	2163230	4413540	2806310	101169	4346220	5098610	785263
487200	4658480	5779840	1435110	671540	4296970	2624680	19130.8	3887880	4813880	15628.8	35276	752693	4797720	6301460	4404360	3782570	5226220	6894070	4128590	1769690	4697770	2814740	3867220	3295960	37683.3	942540	4625410	21069.6	3693630	66822.5	5136860	5405590	6440020	2175470	4395620	2810710	100432	4366190	5083380	785713
488400	4642320	5779890	1453290	671885	4307900	2613460	18827.6	3880880	4812570	15588.8	34439.6	753877	4777050	6307700	4391990	3790770	5222900	6874210	4139150	1776390	4707210	2824830	3877830	3299070	38633.6	941141	4622690	21286.4	3710940	66622.4	5148210	5438880	6415170	2174720	4398200	2815210	100476	4383360	5066300	788211
489600	4623400	5779780	1461450	669688	4309830	2598130	19110.4	3872520	4822130	15563.6	33668.8	763588	4755710	6313200	4379950	3794550	5227710	6867710	4121040	1784400	4727560	2859040	3876180	3310560	38042.8	947832	4622960	21293.2	3736580	66131.2	5154060	5456400	6393570	2161340	4381080	2814820	99995.6	4389820	5049230	784833
490800	4593330	5778660	1461560	671431	4323320	2595910	19017.2	3876500	4825850	15619.2	32782	765316	4740210	6319500	4366230	3805970	5209160	6846940	4101440	1787830	4746010	2872980	3863900	3314320	37618	947252	4622420	21340.4	3754020	65789.6	5164060	5451010	6383490	2153030	4357550	2831880	99190.4	4418100	5029170	784593
492000	4564590	5765430	1461270	669504	4328940	2595620	18945.8	3868170	4813000	15722	32922.1	771312	4725360	6340400	4349610	3815310	5190050	6830620	4088530	1792510	4747260	2882420	3865470	3324080	37346.8	957875	4620140	21266.3	3767410	64914.4	5176050	5456740	6368310	2156090	4351250	2839300	99079.6	4431190	5013080	788634
493200	4547520	5770630	1465570	667739	4343330	2591230	18884	3872160	4852560	15902	33432.4	774907	4706500	6358650	4328690	3834560	5199870	6804930	4074910	1797220	4750180	2895180	3862170	3324340	36808.3	955553	4628540	20902.8	3771650	64724.8	5178780	5463150	6344240	2165520	4323880	2844170	98584.4	4435670	5001640	787269
494400	4530110	5768670	1473820	665760	4357730	2583920	18872.9	3862250	4856990	15860.8	33750.8	773726	4687820	6376980	4309340	3840820	5204210	6782710	4066550	1796890	4749760	2902340	3859880	3333160	36828.4	960297	4650220	21142.5	3779730	64780.4	5175190	5456650	6315070	2177390	4325910	2850760	98260.8	4438610	4989430	792447
495600	4502220	5757650	1488490	665830	4363810	2584090	18759.6	3856570	4856650	15831.2	34293.6	777080	4668030	6380190	4293220	3834260	5216780	6761920	4058310	1808810	4761420	2906240	3867560	3338000	37865.6	961911	4653610	21194.4	3792420	65012.1	5175430	5464850	6296080	2172340	4320670	2861130	100234	4452090	4976040	792799
496800	4473530	5761150	1494100	670121	4379940	2592230	18586.3	3865480	4867600	15796	34851.2	785304	4647010	6390280	4277610	3834350	5216900	6739840	4052450	1818970	4778850	2917630	3874250	3359510	37768.4	971598	4642740	20955.2	3819410	65127.2	5161830	5453780	6284990	2166670	4300180	2862590	99887.1	4465480	4962330	792262
498000	4447520	5769750	1505070	678984	4394530	2582660	18553.6	3873720	4880470	15520.8	34268.8	785846	4625190	6401840	4273840	3850730	5215340	6714770	4039250	1820440	4787770	2933830	3874400	3370180	38294.2	971963	4627450	21040.4	3822490	63946.4	5181790	5463660	6275500	2164380	4289650	2871710	100074	4473260	4953810	793260
499200	4431320	5771860	1511460	686350	4399610	2584030	18854	3871190	4872560	15651.2	33910.8	790778	4597630	6386290	4246240	3866970	5206620	6706470	4030290	1832860	4794920	2954120	3880050	3386320	37940	977402	4615390	21147.2	3827760	63418.8	5183610	5482200	6243300	2174310	4269650	2883310	99263.2	4483850	4952450	791812
500400	4403490	5775470	1506740	691398	4416740	2581700	18802.5	3867520	4858350	15798.8	34390.8	791006	4570700	6395950	4225650	3874820	5208670	6688960	4018200	1843920	4822020	2966930	3880230	3394990	37246.8	976377	4600260	20944.2	3828500	63800.8	5200920	5494340	6204880	2190440	4252010	2892880	98712.4	4502590	4945140	795169
501600	4374900	5765610	1510550	696042	4425350	2581010	18404	3861600	4835340	15679.6	34355.6	794259	4537900	6400970	4207340	3877200	5207160	6659460	4007150	1845080	4820280	2978810	3886380	3401820	37336	982976	4599180	20491.3	3836510	64038.4	5212270	5460070	6177120	2197500	4236660	2899050	97244	4519590	4926500	794438
502800	4350000	5768020	1522660	703719	4436570	2589340	18483.6	3871340	4837570	16000.4	35148.8	795575	4513410	6388200	4193900	3876250	5227110	6625720	3997840	1851110	4823280	2985570	3889640	3416130	37066.7	982776	4615020	20405.2	3859030	64292	5213430	5451290	6141170	2198310	4219400	2908630	96432.8	4548200	4902270	791827
504000	4325670	5771340	1532410	703686	4454790	2595720	18217.2	3863200	4832230	15893.6	34922.8	797691	4516710	6399040	4188120	3885080	5234670	6593710	3986220	1853470	4839560	3000550	3897430	3434110	37576.8	989762	4613190	20625.2	3876540	63734.4	5227860	5454250	6144810	2207380	4203610	2915210	95932	4558380	4882450	794810
505200	4298910	5768420	1542950	711486	4459510	2599010	18088.8	3867300	4832040	15928.3	34514	799752	4491740	6395470	4173690	3893840	5242660	6562310	3978050	1871800	4845380	3020720	3911190	3454710	37730.8	990730	4614510	20768.3	3886300	62830.4	5236300	5456260	6130060	2222530	4191650	2916650	96790.4	4559730	4865550	796769
506400	4269250	5771590	1546140	719466	4468800	2594700	18402.4	3870320	4834210	15706	33906.8	798002	4465870	6399880	4164550	3895010	5262310	6536320	3964760	1885010	4847530	3029940	3907220	3475300	37415.6	990729	4605440	20690	3892460	63296.3	5236160	5437010	6100650	2245450	4171700	2924530	96818	4570260	4853900	793198
507600	4243420	5769070	1550770	727468	4481980	2604580	18387.9	3854550	4834840	15872.8	33463.3	798325	4440300	6395200	4150020	3902000	5234460	6521870	3952210	1892530	4857450	3048930	3914860	3486780	37324.4	990695	4600610	20717.5	3919090	63000.4	5232320	5438140	6061290	2263160	4158530	2938470	97171.6	4577120	4844300	794345
508800	4218370	5771530	1553200	726646	4491790	2610980	18338.4	3850510	4841930	15792.8	33568	802834	4425330	6385650	4142910	3906860	5223810	6500820	3955650	1910060	4860990	3057760	3911780	3501100	37602	993550	4599790	20294.2	3938550	63491.2	5241740	5454080	6024310	2268920	4130360	2941540	97363.8	4592280	4832600	793323
510000	4199150	5774840	1555830	717068	4512720	2616570	18469.6	3850300	4844000	15861.7	33611.2	806636	4410390	6373900	4124840	3917620	5208340	6467400	3940810	1925900	4876030	3069710	3909840	3531440	36895.6	991649	4603050	20102	3945260	63411.6	5254470	5458700	5996800	2273410	4119920	2939930	96918	4601900	4826210	792692
511200	4176290	5770670	1565590	714373	4518440	2627200	18076.8	3850820	4846340	15853.8	34082.4	805117	4392250	6381620	4118810	3925620	5205570	6448410	3933750	1940220	4867650	3083700	3917560	3563250	37393.3	992448	4603940	20082.4	3942940	62775.6	5247040	5455530	5987000	2288100	4116510	2950230	96519.6	4607730	4816920	797013
512400	4147710	5773130	1578080	716928	4537510	2633450	18292.4	3851430	4847010	15897.5	34807.2	803283	4367980	6378620	4101430	3940130	5224160	6416920	3922650	1959190	4874090	3103630	3925320	3585180	37148	994874	4600440	20177.6	3955430	62068.4	5246780	5467140	5969590	2318030	4082130	2965090	95235	4608630	4800930	797251
513600	4122700	5781250	1580130	720758	4546760	2651910	18578.4	3850530	4849290	15852	34876	802973	4358590	6355250	4085900	3949380	5217630	6387950	3912240	1978400	4876520	3118850	3926590	3607680	36652.5	994493	4606480	19885.8	3961910	62026.8	5247210	5449890	5961480	2325830	4055750	2970780	93378	4640180	4790000	797571
514800	4096340	5787700	1590310	723515	4551070	2664180	18257.2	3848020	4851910	15701.6	35019.2	809893	4358490	6372240	4063230	3953070	5213640	6361280	3901970	1985600	4882550	3127320	3929090	3646890	36674	996489	4644650	19816.4	3974160	62236.8	5251990	5451240	5967350	2331170	4036120	2969990	93883.2	4664720	4781180	796565
516000	4068570	5798960	1591530	731136	4559180	2674220	18037.6	3832080	4845950	15771.6	34959.2	818540	4333850	6360490	4047990	3955050	5202760	6340650	3892350	1989710	4900590	3137500	3932170	3664970	36463.2	999878	4652440	19518	3982630	62421.6	5250990	5448080	5947740	2340840	4010370	2976230	94281.6	4650010	4775680	793614
517200	4048070	5796960	1601350	738383	4565920	2677410	18266	3821460	4836900	15596.8	33949.6	816661	4313470	6363070	4036110	3965520	5197940	6317190	3893340	1992230	4920350	3149430	3936310	3681260	35967.5	997999	4629610	19270	3998620	62232.5	5256670	5452210	5915900	2351260	4000630	2979770	95351.3	4650700	4766720	793758
518400	4025240	5794990	1607150	746132	4572500	2679680	18144.8	3809010	4832650	15631.2	33592	810354	4290820	6358660	4025330	3971930	5200790	6305350	3879670	2000390	4963720	3174400	3952010	3697260	36492	1000470	4597050	19389.2	4023180	62130.8	5264750	5448290	5884850	2365340	3986720	2984630	95812	4653800	4757780	795935
519600	3993420	5806970	1617170	739317	4589280	2690230	18060	3800310	4834260	15689.2	32798.8	811345	4273740	6351430	4012550	3985470	5202560	6271660	3872720	2014520	4967370	3196820	3962550	3708910	36431.2	999784	4577450	19603.3	4037580	61880.8	5266900	5451320	5859040	2372500	3966760	2992740	95646.4	4684650	4744530	792877
520800	3973280	5815570	1621460	730879	4587120	2703640	18136.4	3808580	4825920	15481.2	32819.2	817219	4260090	6345100	4016080	4001350	5188720	6245040	3857440	2041590	4989800	3215660	3959480	3727180	36942	1002040	4576230	19851.2	4043080	61759.6	5273320	5449990	5846150	2376260	3952020	3007590	95894	4695350	4730700	792815
522000	3943450	5809340	1628240	721326	4582750	2708600	17957.2	3815960	4826060	15512.4	33922.8	823565	4251800	6339250	4003770	4017870	5182040	6207490	3847460	2064610	5042880	3237440	3963770	3755900	37016.4	1003140	4575540	19530	4041100	61767.2	5266990	5444080	5827160	2394350	3935760	3007790	96728.8	4700930	4710550	791888
523200	3917220	5820390	1636500	720511	4587590	2717910	18083.6	3790010	4823750	15570.8	34734	822776	4252860	6335770	3980880	4018450	5179510	6218500	3829580	2074110	5030590	3266520	3969980	3783670	36774.8	999842	4578630	19293.3	4062080	62060.8	5272570	5450750	5815130	2419400	3926460	3009150	95887.2	4719890	4704060	791452
524400	3890050	5820460	1643130	728012	4597020	2720760	17821.2	3785610	4817310	15509.6	34877.6	816284	4244900	6329320	3971260	4026290	5197580	6199910	3812870	2084650	5021740	3269430	3983950	3817010	37054.2	1000730	4580240	19064.6	4096040	62189.6	5286240	5434170	5799260	2436990	3911990	3006480	95585	4731680	4692780	788928
525600	3867260	5822650	1640080	727746	4606450	2720680	17750.8	3786090	4816890	15327.1	35195.2	812380	4234840	6329720	3960200	4028440	5200400	6165390	3805390	2094510	5011490	3276180	3996900	3842450	36493.6	1002080	4583960	18874	4108480	62340.4	5311700	5428720	5788530	2434030	3893280	3011190	94983.2	4762550	4675350	785289
526800	3843590	5839610	1644360	728718	4615390	2724960	17888.3	3776480	4805070	15276.8	34482.8	813527	4217250	6320930	3955070	4046500	5183000	6127130	3787690	2099080	4994060	3281740	4005500	3866640	36019.6	1003480	4586910	19220.8	4133680	62129.6	5303720	5430680	5780670	2447160	3887150	3020620	94103.6	4768920	4666070	784844
528000	3820120	5833870	1645340	738324	4626940	2726880	17897.1	3765550	4793190	15376.8	33905.2	826600	4198220	6310880	3957380	4058200	5172180	6105560	3781100	2096060	4970000	3293830	4016830	3887260	36444.8	1008760	4588610	19361.6	4149120	62632	5303920	5438300	5761080	2466530	3867750	3025080	94634.4	4782830	4652470	784274
529200	3793420	5839600	1639190	740689	4629040	2732780	17742.9	3758810	4784230	15530	33276.4	833552	4182970	6309460	3951850	4067640	5165920	6088920	3770970	2104840	4983520	3302410	4014490	3903400	36178.8	1008810	4592780	19099.2	4152910	62093.2	5308660	5477260	5740060	2478250	3848070	3028120	94092.4	4795730	4645290	781163
530400	3769750	5844920	1644750	732727	4626290	2735730	17762.4	3745630	4771720	15532.4	33186.8	822082	4170440	6310050	3947780	4075200	5163250	6084210	3754450	2110470	4952060	3306970	4019070	3904430	36324	1014380	4588190	18648.8	4146420	62693.8	5301710	5476210	5729300	2476860	3829880	3031650	94527.2	4803220	4628990	782431
531600	3747200	5845810	1651370	724735	4619610	2738100	17810.8	3732310	4773950	15278	33327.9	814010	4164170	6306340	3939700	4085700	5174330	6059640	3750310	2122450	4937240	3324050	4030220	3923860	36345.6	1019610	4587850	18292.8	4151990	62165.2	5294600	5458060	5705120	2486260	3807460	3038120	94996	4811300	4616370	779383
532800	3721420	5854230	1648850	724348	4627280	2747440	17855.4	3725570	4774090	15016.4	33225.4	813338	4154830	6303930	3936400	4092920	5182280	6023330	3748870	2130940	4925410	3330180	4029710	3942390	35865	1024540	4596640	18599.2	4164740	62334.8	5296060	5446010	5690010	2498070	3791580	3042150	94779.2	4828660	4610230	781448
534000	3694020	5848410	1657340	720041	4637450	2752320	17772	3716650	4759760	14993.6	33442.8	823701	4139880	6297400	3925590	4098550	5184720	5992400	3738660	2145280	4925970	3336670	4032150	3951380	35926	1025460	4602800	18922	4189280	62738.8	5292760	5438930	5673850	2518280	3781820	3037530	94912.8	4839310	4596250	783238
535200	3665460	5859190	1660750	724560	4646410	2741270	17738	3703970	4781760	14905.8	33598.8	834782	4130240	6285670	3923710	4102250	5172420	5965020	3735360	2158050	4925010	3366310	4043460	3974180	35415	1018590	4590830	18916.8	4187300	62962.9	5295520	5432930	5652430	2533650	3766920	3047790	94690	4846470	4591200	781076
536400	3644930	5857410	1669370	727568	4650310	2742660	17785.6	3696040	4775880	14892.4	33708.3	831386	4121130	6284010	3915980	4116300	5167620	5951210	3727730	2170170	4920630	3372840	4047640	3994300	35254.4	1022000	4578110	18824	4190400	63376.4	5278140	5428270	5640850	2542790	3763520	3057480	94122.4	4850280	4578850	781215
537600	3614870	5844080	1677960	737196	4655220	2756550	17659.2	3701150	4767290	14919.6	33428.4	819238	4110840	6279750	3905700	4121790	5163370	5944690	3727080	2183980	4914470	3376090	4060650	4010770	35547.2	1022840	4566880	18583.2	4198960	63588.8	5271080	5442820	5631460	2550340	3743330	3065060	95193.2	4863470	4563700	783785
538800	3590740	5853200	1669680	733922	4656200	2761280	17944.6	3684260	4765760	15110.4	33714.8	815073	4099660	6274430	3897830	4129090	5168360	5927180	3729840	2185770	4920860	3375310	4067210	4037710	36108.8	1023540	4560520	18370	4202790	62757.6	5272590	5440400	5606340	2556520	3726640	3071390	94752	4874080	4544280	779046
540000	3565100	5855840	1686410	740504	4670590	2766720	17778	3673110	4759850	14700	33943.3	815333	4091190	6264850	3888160	4142630	5177500	5906470	3720470	2187010	4912860	3383580	4073480	4064510	36488.4	1026730	4559100	18339.6	4208450	62990	5265350	5441110	5601280	2562000	3710680	3073180	95145.6	4873380	4532780	777918
541200	3539520	5853510	1698650	748097	4679310	2767010	17812	3665000	4766030	14782.8	34299.2	831653	4078790	6251380	3874200	4147660	5181710	5896080	3712580	2202240	4899840	3391760	4085000	4091750	36594	1031690	4561270	18545.6	4216360	62632	5260290	5432830	5582410	2577550	3696630	3079270	94456.7	4885200	4527400	775199
542400	3515180	5858310	1693900	752619	4688510	2769880	17987.2	3667690	4785120	14770	34124.8	832475	4076450	6246790	3859380	4155640	5163570	5876660	3702970	2211400	4895930	3400330	4084850	4102740	36404	1034140	4563810	18662.4	4222140	63451.3	5263740	5430320	5562370	2591190	3687230	3084420	92971.2	4894260	4518920	776898
543600	3496120	5850720	1695770	746701	4684480	2770930	18008.8	3664700	4797480	14692.8	33950.8	822996	4067390	6236530	3848450	4163440	5180950	5861600	3698300	2223500	4899050	3412520	4102870	4123110	36389.6	1041590	4569110	18634.4	4226800	63944	5310830	5432970	5533980	2595480	3668300	3085910	94166.8	4888660	4513540	775603
544800	3474730	5858650	1702950	747140	4685290	2776330	18467.2	3655180	4804630	14918	33620.4	819879	4058460	6232420	3842820	4175320	5193860	5836580	3689190	2230670	4902910	3425660	4097360	4143690	35452.8	1034800	4575460	18644	4234600	64132	5297070	5424630	5501440	2605150	3650690	3093030	94738.8	4876750	4495860	772418
546000	3457260	5852490	1705950	745834	4694310	2779760	18167.5	3652480	4795600	14808	32784.2	821623	4069530	6227370	3833640	4181640	5188050	5811840	3681260	2232710	4902210	3423140	4116230	4159920	35844	1036030	4572770	18758.8	4253800	64415.6	5297690	5434920	5483900	2614720	3632270	3103760	95950	4881320	4480940	777039
547200	3429720	5850830	1716290	749156	4697200	2781590	18204.4	3650470	4796120	14606.8	32065.6	829479	4057010	6227630	3828340	4187020	5182590	5784010	3671250	2241570	4909320	3428290	4137330	4178610	36368.4	1034110	4585790	18367.9	4269200	63441.2	5297630	5434240	5463680	2634600	3611000	3107840	97156	4889680	4465670	773996
548400	3417230	5866260	1716380	746146	4705700	2783280	18436.8	3650430	4801720	14624.6	32368	833354	4040200	6231510	3828040	4197800	5181290	5760930	3658770	2251990	4927690	3438680	4133220	4185200	37011.6	1031900	4581090	18437.2	4271200	63815.2	5296960	5419250	5456050	2643330	3593410	3116750	96721.2	4894880	4459250	773420
549600	3399100	5863350	1739900	752228	4706970	2789610	18208.8	3644450	4789780	14457.6	33224.4	828928	4028510	6215070	3809370	4211830	5187940	5741930	3655530	2262660	4927070	3443230	4120520	4195670	37270	1036970	4564580	18643.6	4284820	64267.6	5280560	5422060	5450080	2644920	3585580	3120410	97406	4898650	4444610	778015
550800	3375780	5867050	1733410	750031	4720320	2788370	18266.4	3638300	4794140	14382.8	33986.8	829185	4017750	6208440	3812230	4214010	5190550	5731180	3648800	2282170	4935690	3455360	4112410	4197200	37214.8	1036860	4552060	18674.4	4293380	64472.8	5273470	5423400	5414290	2648440	3580640	3122810	96264.4	4916060	4430150	774832
552000	3354360	5871600	1741610	751767	4732620	2791500	18366.7	3633750	4789580	14478.8	34098.8	829213	4010670	6201370	3796230	4231370	5191820	5712750	3641630	2296170	4959360	3460040	4102800	4211390	37175.2	1042450	4541510	18407.1	4316530	65165.2	5278240	5425770	5382880	2658940	3571110	3133510	95725.6	4918030	4417370	776565
553200	3334130	5868590	1752750	746983	4733980	2793950	18419.2	3631140	4782610	14592.4	34784.6	832921	4003670	6193310	3783600	4238200	5191060	5689950	3634600	2314960	4958040	3466920	4105300	4213350	36552.8	1039990	4550300	18449.2	4342190	65324	5295280	5415560	5342700	2670810	3558240	3137520	95430.8	4939400	4405480	773339
554400	3311800	5869850	1768140	748820	4742550	2795930	18666.8	3629420	4772220	14480	34412.4	839905	4007020	6179240	3771890	4232850	5187200	5682260	3626560	2320180	4989970	3461550	4101390	4209480	35840	1041480	4549460	18215.6	4346750	65086.8	5285470	5407320	5321220	2681620	3548170	3142060	95497.6	4945680	4391100	776596
555600	3287460	5871480	1763900	744786	4747460	2805480	18365	3620630	4815670	14600.8	34279.6	840458	3992890	6165160	3763930	4250600	5188380	5663480	3617880	2317130	4997370	3464420	4108560	4214680	36313.3	1043940	4535520	18324.4	4359420	64689.6	5257080	5408890	5306080	2693590	3536020	3138970	96714.8	4953680	4385630	776452
556800	3274620	5876080	1757560	750564	4761700	2813230	18432.4	3621140	4821940	14361.6	33734.4	838608	3988400	6164150	3756320	4248980	5195760	5630700	3604450	2319150	5041000	3483030	4097770	4217940	37045.2	1052090	4535600	18880	4367130	64651.2	5284170	5434660	5292240	2703310	3523660	3142530	96966	4962740	4403360	776946
558000	3254770	5870500	1771670	749154	4764320	2802630	18326.8	3611560	4860900	14430	32950.4	840885	3979820	6158950	3753910	4254190	5200960	5617350	3594280	2321070	5080050	3494120	4112190	4230970	37678.8	1054790	4527980	19030.4	4379840	65220.8	5262030	5451740	5277170	2709470	3511460	3149540	98184	5007280	4361860	778262
559200	3234230	5884650	1771920	750137	4771190	2809720	18326.4	3620200	4868700	14562.1	32917.6	846800	3970470	6156530	3745070	4249520	5206680	5584220	3581060	2334300	5099500	3510990	4112100	4236360	37732	1059710	4525320	19057.2	4374230	65085.8	5270430	5452760	5250080	2719350	3497440	3157120	98241.2	5024230	4329780	775176
560400	3218110	5884850	1783700	742088	4780370	2806330	18242.5	3610860	4855170	14086.8	32704.6	849585	3961880	6158510	3738440	4256130	5209880	5563030	3572450	2337560	5096650	3501640	4107300	4239570	37874.8	1054460	4518020	18790.8	4388180	65187.2	5273330	5428960	5237020	2730330	3487100	3162070	99173.2	5024940	4305670	777983
561600	3196320	5890590	1781970	741514	4789360	2803550	18279.6	3611250	4842470	14244.4	33002.8	852066	3958270	6151120	3728780	4252770	5213650	5567800	3564250	2340370	5073610	3512560	4114860	4245640	37625.2	1064030	4515120	18896.4	4393180	65087.6	5272970	5418210	5217280	2744470	3477540	3166730	99108	5032600	4287120	776097
562800	3175300	5903550	1784120	737590	4792340	2807090	18678.3	3622180	4849040	14409.2	33499.6	855020	3951100	6144120	3720780	4254130	5217470	5525520	3546270	2344930	5069540	3521360	4105290	4249320	36717.6	1065370	4514580	19096	4387650	64528.8	5257790	5404880	5207090	2755640	3461630	3173930	98580.8	5035440	4277500	775619
564000	3148860	5900760	1792100	739792	4803350	2804420	18464.2	3617590	4836100	14192.8	34285.4	859532	3935560	6130690	3712240	4256750	5221180	5491400	3552370	2351710	5069150	3530320	4106140	4249280	37200	1074060	4508010	19529.2	4375080	63920.4	5254640	5400080	5192150	2766070	3449480	3178480	98996	5039020	4266840	782699
565200	3136530	5912510	1795470	734516	4804890	2806660	18568	3611100	4832330	14250.4	34936.4	865351	3922380	6118960	3700670	4262040	5222850	5457240	3546800	2362500	5064180	3544120	4105230	4256930	37354.4	1066150	4511700	19367.2	4363720	64262	5255320	5394360	5161640	2764660	3447400	3179550	97988.3	5045770	4266880	779107
566400	3123040	5919340	1799940	734028	4807660	2811900	18696.7	3609730	4827760	14179.2	34386.3	865877	3915960	6112780	3689920	4274770	5214530	5424430	3525770	2385520	5069930	3559350	4101280	4261110	37408.8	1068570	4524380	19062.1	4360080	64112.8	5248540	5409760	5141300	2772850	3436670	3186000	96425.6	5053050	4254990	779754
567600	3098820	5914520	1811630	730053	4807730	2808170	18608.8	3608260	4809430	14164.6	34121.6	864685	3905760	6100480	3682810	4278320	5213090	5410660	3502130	2408600	5066310	3579700	4128610	4264490	37271.2	1064530	4526810	18929.6	4350030	63997.6	5239520	5420370	5109040	2782470	3408590	3190240	98392	5049590	4238210	781278
568800	3073420	5911710	1813010	730436	4815340	2808450	18522	3600500	4814450	14137.6	34151.6	866248	3895080	6101590	3678930	4285650	5211520	5391290	3492500	2440860	5058160	3605260	4129790	4271300	37007.2	1066470	4509730	18932.8	4348450	63422.4	5231030	5419410	5082650	2790960	3399800	3186960	99512.8	5058350	4222220	780028
570000	3056200	5907860	1835950	728327	4824510	2804520	18693.3	3593370	4809790	13963.2	34057.5	868201	3883190	6087310	3696620	4299460	5209850	5376460	3482110	2466040	5028370	3625510	4106370	4273870	37030.4	1064770	4489140	19305.6	4366890	64084.8	5220770	5416710	5049510	2795080	3390440	3184270	100258	5065550	4200910	782418
571200	3036810	5907390	1837690	727492	4824320	2798740	18420	3600650	4805080	14100.4	34287.2	876122	3862700	6070420	3665900	4302180	5212580	5358510	3473020	2490300	5024510	3639210	4103930	4287370	37076.4	1075140	4469710	19302	4370910	63734	5224640	5407720	5001580	2806000	3372010	3189840	101575	5079840	4191380	778986
572400	3025300	5910750	1837220	721211	4832820	2795550	18695.6	3600900	4801970	14018.4	34237.6	879440	3859920	6075780	3644470	4303460	5202120	5330360	3457750	2505520	5037400	3648490	4087420	4282370	37587.6	1077330	4462100	19496	4366370	63744.6	5214040	5398030	4975730	2821160	3364330	3189480	100666	5089290	4187860	778729
573600	3010420	5908270	1845570	720774	4846010	2791440	18480.8	3594680	4811460	13968.8	33991.2	881311	3845430	6065630	3626840	4308930	5186500	5307920	3441770	2517420	5028050	3662360	4088840	4275910	38281.7	1088130	4458050	19234	4372500	63432.4	5221570	5397690	4951410	2818300	3354230	3190020	100488	5086690	4166160	780871
574800	2994520	5910090	1844980	715936	4845070	2790750	18460	3580080	4815160	14129.6	33576	883185	3826540	6044190	3614470	4314940	5178680	5281140	3430410	2521000	5015440	3676790	4094900	4274760	37810.8	1090570	4479680	19342	4375650	63497.1	5235410	5393780	4924380	2819360	3352650	3211270	99741.6	5100100	4146130	775905
576000	2984800	5907210	1850060	712106	4853460	2789220	18710	3580070	4817960	14063.2	33147.9	881023	3817680	6033070	3603850	4321550	5171930	5253920	3408390	2515570	4991670	3693160	4084480	4265250	37458.8	1102030	4474600	19410.8	4388510	63419.6	5226240	5394300	4918330	2823850	3345100	3200140	99070.8	5123370	4127720	781298
577200	2971230	5904480	1854030	712250	4865220	2787810	18643.6	3572230	4815160	14084.8	33308.8	886118	3804090	6008890	3592880	4332560	5175380	5219160	3402610	2527330	4994150	3703770	4086000	4257320	37051.2	1104750	4462680	19698.8	4395040	63352.1	5225540	5394710	4899310	2832750	3329780	3199490	99685.2	5137850	4107150	780135
578400	2959510	5906650	1866500	710657	4868070	2785170	18814.6	3570830	4810790	14160.8	33833.6	886303	3785330	6004500	3586440	4337280	5174950	5187470	3384980	2540340	5026750	3714950	4084370	4263720	36974	1122300	4439290	19650.4	4394430	63184.4	5216500	5387390	4877910	2844010	3312820	3197630	99477.6	5133620	4091580	779243
579600	2941950	5914480	1877050	716673	4875610	2780280	18682.8	3569040	4815050	13980.4	34612.8	890131	3760950	5983390	3577140	4337970	5166700	5162480	3372490	2554620	5066660	3724400	4105380	4268480	37240.8	1128470	4421490	19466.7	4400890	62514.8	5214610	5382310	4872090	2850740	3312600	3193320	99040.8	5147350	4078490	781244
580800	2924510	5921180	1868530	717235	4878840	2783750	18522.4	3565120	4816000	14096	35096.4	893395	3743300	5977790	3564760	4328020	5173920	5138460	3360160	2565390	5046990	3739170	4107830	4280990	37107.2	1144050	4409830	19422.9	4394000	62343.2	5205680	5383900	4840230	2863570	3293040	3207360	98502.4	5164530	4071170	779681
582000	2914450	5909730	1876230	720434	4897290	2795710	18842.8	3552190	4810150	14042.8	35205.6	889109	3722370	5963270	3559220	4333990	5167490	5115680	3352360	2564170	5033350	3747270	4091430	4281370	37099.6	1147670	4403510	19685.6	4408320	62312.1	5193210	5372560	4826650	2867730	3274570	3209550	98887.2	5152380	4058880	781760
583200	2899610	5899480	1883940	717301	4906770	2794790	18529.2	3542480	4808480	13831.3	35522	892750	3703860	5937880	3546050	4331710	5160380	5086810	3345360	2569570	5048800	3781900	4087090	4285080	37029.2	1161920	4402390	19713.2	4435010	62842.4	5187620	5359550	4802400	2867390	3265470	3202440	99706	5156290	4045440	777546
584400	2881050	5890850	1890550	710761	4908620	2778960	18723.8	3542900	4810350	13912.8	35476	894426	3694440	5942510	3535730	4340530	5162090	5058740	3330120	2569150	5046700	3791610	4078350	4294280	36470.8	1164150	4395260	19819.2	4444230	62411.2	5179420	5350390	4792170	2877440	3260440	3224240	100012	5154580	4030610	777574
585600	2866450	5870930	1901150	707691	4917550	2769320	18508	3536220	4802610	13954	34979.2	896354	3682350	5924220	3520940	4340460	5157430	5039750	3323650	2569270	5046810	3801030	4077210	4308980	36636.3	1176120	4393620	19645.6	4439580	62283.2	5178930	5344840	4783280	2885860	3253650	3225450	100821	5156920	4008890	780193
586800	2854890	5872830	1909710	710749	4928150	2763750	18761.6	3526820	4806130	13982	34754.8	897024	3672030	5897880	3509040	4341760	5151700	5008840	3310290	2571320	5034880	3808720	4067270	4318020	36240.4	1180370	4385950	19512.9	4457830	61982.4	5170330	5333870	4764900	2897000	3242710	3219370	100161	5165050	3993610	778813
588000	2849070	5860900	1923670	709593	4930430	2762500	18829.2	3516560	4812250	13935.2	34692.8	897136	3652780	5871390	3507010	4358550	5140180	4976880	3297300	2582230	5023230	3823450	4071430	4329450	36672	1192270	4377770	19396.4	4475500	61848.8	5169870	5334980	4748750	2903790	3236210	3218880	100240	5171740	3972840	785602
589200	2831430	5862300	1922930	714783	4940680	2761160	18944.8	3512070	4812750	13960.4	34790.8	907400	3639450	5847350	3514470	4360660	5136140	4945610	3286370	2599780	5014640	3839950	4078030	4342140	36953.2	1198100	4376960	19636.7	4491780	61494	5171000	5337570	4726080	2911740	3220660	3222180	98663.6	5188930	3953000	781883
590400	2820050	5851570	1922430	709435	4944100	2756250	18852	3504390	4811140	14003.6	34762.8	907673	3628460	5822640	3489070	4363410	5161590	4914890	3269330	2616660	5041080	3855110	4081960	4344550	36863.2	1213000	4391170	19701.7	4502150	61100	5173180	5325220	4720650	2916380	3210280	3222660	98279.2	5209280	3934300	782641
591600	2812910	5828370	1938160	710210	4958500	2752200	18556.8	3497980	4815160	14049.2	35212.8	910030	3605070	5808580	3467180	4360970	5150860	4894690	3260440	2637690	5031700	3859820	4097420	4356210	36996.4	1221320	4386390	19631.2	4526890	60386.8	5167600	5322420	4702730	2924860	3205780	3229160	97984.2	5208500	3912340	782510
592800	2806160	5828340	1938350	707478	4964340	2758700	18762	3490190	4812790	13902.8	35727.2	908815	3588400	5800540	3455620	4351230	5120280	4871530	3253950	2659290	5026530	3864190	4079710	4366900	36126.4	1233690	4370810	19142.9	4535570	60718	5154100	5309380	4688810	2926080	3197110	3227100	97577.2	5221390	3896310	779904
594000	2802670	5814670	1958490	707557	4970240	2756920	18940.4	3481760	4804160	13983.6	35539.2	912634	3577740	5779540	3443790	4356070	5103380	4850260	3241730	2677810	5028110	3870700	4067970	4380720	35985	1241240	4352860	19270	4528390	60240.4	5146830	5304530	4679600	2924510	3190710	3231120	99998.8	5223560	3881490	784280
595200	2792380	5811360	1960330	702644	4975540	2750920	18591.6	3480150	4804100	13985.6	35651.2	917176	3566800	5762040	3430160	4352270	5101340	4820390	3222800	2694320	5018210	3872730	4058810	4393800	35289.2	1253080	4335400	19343.6	4542630	60596	5145970	5300200	4657780	2932000	3171170	3227370	99692.1	5227730	3869240	780308
596400	2780180	5797380	1962670	699788	4981130	2752140	18810	3466260	4807500	13810.8	35237.1	917924	3553100	5747030	3425140	4356400	5079370	4788460	3207280	2710320	5004850	3877310	4078820	4395960	35252.4	1279590	4324290	19766.4	4555920	60415.6	5138030	5295080	4650830	2935810	3147600	3224340	99962	5229740	3854460	781332
597600	2769530	5774450	1970210	700041	4981670	2758610	18542.4	3458500	4802770	14114	35761.6	921570	3534600	5644230	3435300	4344640	5062190	4767520	3196920	2730590	5013030	3886330	4080100	4403710	35577.1	1299150	4314320	19688.8	4563040	60539.6	5130520	5297240	4633070	2942540	3157070	3239400	99980.8	5230740	3837260	782733
598800	2765650	5769260	1970330	703054	4987200	2766180	18643.6	3452470	4801780	13936.3	36194.4	922706	3520140	5778740	3425130	4349850	5054010	4737040	3178260	2745470	5001550	3883150	4063620	4410970	35986.4	1324670	4318650	19197.6	4572100	60261.7	5131760	5299100	4613750	2948390	3145240	3250630	98653.6	5243370	3817500	775845
600000	2753960	5783290	1980280	707507	4994860	2745950	18715.2	3436010	4806590	14067.1	36213.6	925512	3517580	5703310	3416120	4355300	5055650	4714000	3163750	2762710	4982170	3893690	4059670	4418500	35495.2	1349960	4315510	18857.6	4577320	59647.1	5130020	5299830	4605560	2953480	3133530	3251950	97453.2	5244840	3798120	774780
601200	2744090	5771970	1985430	712688	5011020	2738530	18645.2	3428950	4828860	13907.1	36239.2	924609	3503530	5648520	3403630	4346740	5053690	4694560	3153030	2788430	5002920	3899980	4053730	4444590	35883.6	1372930	4313980	18700	4585770	59560.4	5128080	5303710	4586190	2958800	3115030	3277660	96702.8	5245550	3778930	771368
602400	2736500	5768400	1999800	708860	5021560	2729170	18674	3427630	4819530	13939.2	36062.8	927718	3499690	5642670	3388270	4343750	5049070	4665270	3140150	2805820	5001750	3902430	4044850	4454660	35120	1387890	4304700	18764.4	4603750	59499.2	5118370	5297800	4559160	2960330	3112560	3275260	96443.3	5249910	3760960	767832
603600	2726780	5753980	2004710	710090	5030330	2730290	18436.8	3410610	4801210	13960.4	35937.6	930384	3477230	5613010	3388290	4349230	5049750	4644310	3130140	2821160	5041880	3921510	4049120	4455000	35149.2	1403450	4297800	19291.2	4642680	59406.8	5109650	5302180	4537380	2964440	3102310	3269260	97583.2	5255960	3751200	769553
604800	2709450	5736360	2004230	708737	5035020	2731730	18470.4	3397430	4795650	13904.4	35702.8	930296	3452410	5590090	3380960	4349440	5045690	4619760	3120770	2839410	5042900	3932330	4063610	4460810	34982	1416460	4292070	19381.2	4636920	59437.6	5096220	5297640	4521970	2972130	3091800	3263120	97935	5258520	3741000	769445
606000	2699570	5734290	2017200	709338	5040180	2727740	18531.2	3384660	4794950	13751.2	35760.4	930515	3440430	5579810	3375000	4343860	5026490	4594080	3106410	2850340	5033480	3951540	4055610	4468870	34325.6	1421380	4296640	19316.8	4632650	59442.1	5089620	5296030	4501840	2979780	3086230	3264410	98442.4	5273330	3729420	767478
607200	2692830	5730220	2026090	711200	5048480	2722220	18254.4	3376680	4786770	14009.2	36065.2	930448	3425780	5571360	3368400	4345310	5010240	4584560	3099400	2863120	5024960	3954760	4054410	4478410	34369.6	1425880	4302470	18911.3	4639000	59757.6	5083830	5291180	4480650	2985960	3084180	3272870	99786.8	5261810	3718970	770215
608400	2679550	5727520	2025300	714843	5063660	2717100	18432	3366880	4784520	14040.8	36761.6	928770	3418030	5551370	3361560	4342850	4999160	4578980	3091290	2867900	5017020	3964610	4044050	4494340	34437.2	1431390	4290360	18506	4646930	59170.8	5079350	5282530	4458770	2996790	3071470	3276420	98970.4	5270270	3679010	766452
609600	2680200	5727180	2034110	712505	5073380	2712260	18339.2	3350350	4776710	13811.3	37099.2	928241	3404120	5538130	3345720	4339260	5000310	4546930	3068640	2878710	5057170	3982270	4035840	4497060	34462.4	1434700	4277820	18860.8	4656130	59824.8	5077870	5279440	4441720	3005620	3068330	3284330	96864.8	5279950	3684700	766083
610800	2668970	5713440	2049270	712512	5087540	2708500	18105.8	3345270	4771640	13827.1	37438.8	925904	3393390	5510730	3360230	4340220	5000130	4514190	3055620	2900800	5054520	3995990	4035460	4509360	34898	1446680	4268110	19042.4	4662000	59740	5073590	5284610	4419270	3009160	3054870	3291060	96502.4	5286510	3671220	766542
612000	2658680	5712730	2050690	715650	5095130	2707190	18209.6	3337380	4762930	13804.8	37180.8	922683	3378390	5495520	3353410	4344050	4997890	4470020	3041760	2920520	5055920	4007770	4029920	4515650	34869.2	1450620	4250270	19394.8	4666220	59459.6	5067100	5285580	4408050	3024260	3043230	3298370	95467.5	5290130	3659480	765290
613200	2646460	5700130	2067930	712507	5105100	2704600	18053.6	3320200	4749740	13708.4	36847.2	923881	3366530	5474410	3338010	4347930	4988760	4446320	3029910	2925540	5060730	4015340	4028760	4526460	34764.8	1459610	4244170	19035.6	4671840	59451.2	5045190	5292660	4393250	3028950	3037880	3301410	95889.2	5290800	3638040	773004
614400	2638140	5697190	2065420	713286	5112590	2702750	18056	3303680	4744520	13799.6	36162	927303	3353850	5446760	3326020	4354370	4983440	4427890	3021300	2937210	5060280	4028050	4020440	4538190	34758.8	1467980	4242370	18492	4672530	59843.3	5040830	5292070	4372320	3038740	3026530	3277470	96672.4	5299910	3616030	763758
615600	2627700	5692690	2073060	712074	5128380	2703170	18124.2	3295090	4735760	13772.5	35616.8	926029	3342050	5431310	3334320	4359960	4975770	4417510	3003070	2943160	5039770	4037210	4018380	4556360	34381.2	1476340	4244190	18292	4673380	60584.6	5032900	5290050	4350890	3040930	3020410	3292620	97506.8	5301210	3603720	763686
616800	2615490	5681800	2086350	707726	5143500	2698810	17887.9	3283210	4722960	13592.4	36093.2	922155	3329670	5416940	3325320	4374040	4986770	4413360	2991080	2959420	5006690	4048260	4020150	4567850	34429.2	1486280	4234970	18505.2	4717700	60723.2	5021650	5275010	4338850	3053930	3020650	3306890	98355.6	5300100	3594720	765092
618000	2594350	5679200	2088840	709231	5146420	2695980	17840.8	3271480	4713900	13678.8	36696.3	922647	3312860	5397300	3309610	4372830	4968650	4392180	2975600	2973290	5006660	4061050	4015840	4575750	34070.4	1497320	4231170	18644.2	4748410	60672.4	5015230	5263620	4324120	3066790	3013540	3314010	97766.8	5294250	3579070	762454
619200	2594170	5674930	2102150	710945	5166970	2689930	17951.6	3256720	4710340	13467.2	36814	923121	3298130	5370260	3305560	4374990	4951990	4375540	2958700	2968380	5024900	4065300	4012300	4590440	33897.6	1513840	4218500	18828.4	4775680	60712	5030050	5273280	4308610	3059500	3008400	3331600	96974.4	5286800	3571030	764418
620400	2582220	5678950	2099930	707408	5175580	2684420	17782.4	3245910	4704110	13593.2	37549.6	923096	3286800	5355430	3293540	4375480	4935870	4356000	2945310	2978820	5043620	4078890	4008110	4601730	33675.4	1527490	4246400	18295.2	4761560	61104.6	5003440	5266230	4286130	3069090	3004540	3337810	96944.4	5293200	3569570	763301
621600	2570660	5678940	2104800	708151	5180710	2684780	17933.2	3233700	4699220	13507.6	37521.2	923128	3276680	5340080	3302680	4379080	4919920	4342690	2928240	2991810	5022660	4070950	4002850	4617980	33625	1542600	4243300	18260	4740450	61457.6	4989500	5256710	4273310	3071040	2998620	3335290	96372	5298130	3550610	766545
622800	2552620	5671720	2114510	706694	5193900	2683360	17704.4	3222840	4688410	13452.5	37230.8	924221	3266140	5324020	3296670	4389510	4913330	4328180	2917180	3000300	5007190	4083000	4007580	4626180	33788.4	1557230	4219360	18451.3	4737020	60751.2	4973280	5250580	4259290	3077700	2989430	3344580	97415.2	5304310	3526500	764024
624000	2541310	5677220	2118740	702040	5205400	2680480	17776.4	3231420	4684810	13560.4	37122.4	923003	3265010	5311120	3288660	4398920	4900460	4301650	2912240	3006100	4983970	4084790	3997930	4630840	33715.4	1568780	4198370	18588	4739760	60670	4966600	5267550	4235850	3086470	2973390	3336070	96965.4	5314760	3505450	764141
625200	2533480	5676400	2129520	706168	5218610	2672820	17751.7	3219300	4679930	13490.8	37094	922411	3247450	5290330	3279040	4414330	4895330	4286260	2894130	3006720	4984100	4089430	4005430	4638840	34813.6	1586590	4184000	18631.7	4747520	61433.6	4957960	5280880	4230500	3089480	2975690	3317790	96880.8	5306860	3497650	760915
626400	2525300	5672990	2130290	705456	5239200	2673910	17640.4	3208000	4679830	13756	37445.6	922815	3238100	5267990	3281740	4416890	4895070	4262080	2883080	3018850	5011190	4094140	3995800	4656370	34380	1608010	4177030	18178.8	4737020	61023.6	4954500	5258850	4207470	3096600	2969970	3308120	96788.8	5310700	3484910	759491
627600	2515450	5666440	2139740	705348	5254920	2672850	17868.8	3193040	4678330	13650	37301.6	921558	3228800	5264690	3269410	4425670	4880570	4249200	2873150	3022050	5029390	4095350	3993830	4668910	34182.1	1667780	4168710	18018.8	4742670	61205	4940860	5247680	4186990	3096610	2961850	3300220	96165.8	5300520	3475780	763219
628800	2508710	5654350	2141610	709719	5272200	2673180	17802.4	3184980	4671710	13648	37174.6	921432	3213740	5247390	3259530	4432150	4872230	4231840	2865410	3021120	5027550	4106880	4003610	4692950	34263.2	1690330	4164140	18003.2	4741560	61174.6	4926920	5241050	4169710	3100400	2949150	3292960	96578.8	5299040	3469580	763970
630000	2496770	5645000	2148320	708088	5286430	2678120	17763.2	3187540	4659790	13457.6	37105.6	919724	3206280	5227360	3254030	4458080	4861150	4206010	2852530	3027180	4992550	4105880	3999900	4704450	34035.6	1711430	4161810	18478.4	4764430	61290.8	4917190	5228600	4155700	3102630	2956800	3293200	96745.6	5303720	3465740	767773
631200	2489450	5634920	2170680	707983	5299500	2677850	17456.4	3178440	4643460	13474.4	37308.4	923506	3191700	5206950	3251590	4478010	4851400	4193790	2837380	3039150	4984560	4131430	4004840	4706330	34248.8	1722320	4157430	18313.3	4771290	61472.8	4902290	5225670	4148820	3112930	2952620	3298350	97542.8	5304480	3459440	767237
632400	2483790	5635510	2171700	706695	5314350	2679800	17747.5	3165570	4633740	13534	37118.8	922095	3182700	5185950	3253530	4458480	4847160	4172390	2823020	3042010	5004360	4137020	3997800	4714130	33647.2	1729520	4157220	17758.3	4786010	61384.8	4896930	5222180	4134740	3128390	2944260	3301430	97935.2	5306570	3457220	767027
633600	2475530	5640830	2185360	705115	5333010	2695530	17571.6	3159390	4622810	13631.2	36763.2	919784	3174880	5159150	3253450	4462670	4842290	4152150	2807250	3038070	5021530	4137670	4006340	4718320	33741.7	1745100	4160410	17658.4	4793540	61362	4890150	5225480	4126830	3140850	2946250	3302190	98697.2	5303740	3444350	768764
634800	2464170	5637250	2180290	705653	5357340	2699620	17782.4	3156650	4628120	13481.2	37236.7	918528	3164830	5140400	3254510	4468470	4839990	4137070	2791560	3047770	5030030	4144990	4004570	4716520	33778	1762170	4165650	17915.8	4795070	61298	4875920	5218940	4105600	3158390	2942400	3308600	97824	5294180	3436360	766480
636000	2442530	5628980	2195190	706303	5378550	2680360	17852.8	3151280	4620820	13397.5	37572.4	918317	3151300	5120420	3253180	4477250	4842720	4113340	2780360	3053560	5035930	4159570	3997550	4722590	33962.1	1780710	4143730	18806.4	4803200	61707.2	4862990	5211940	4096660	3147730	2935060	3311890	96944	5291590	3424820	769085
637200	2445590	5612760	2206650	707950	5400420	2670080	17638	3142090	4603870	13461.6	38456.3	921290	3139840	5097110	3237710	4492060	4825650	4098900	2768710	3057060	5023810	4162560	4003100	4719010	34227.9	1794890	4127640	18574.4	4802370	62016.8	4851280	5208120	4077430	3144600	2929200	3317710	96279.6	5299590	3418400	772929
638400	2437410	5621080	2204820	704056	5429730	2667620	17800.8	3142140	4600110	13630.4	38434.8	922292	3132110	5072270	3234960	4496280	4817550	4075070	2757930	3060680	5013600	4164370	4002710	4720820	34406.8	1820630	4114330	17892	4811820	62298	4851750	5181420	4058350	3143800	2918810	3321210	95988	5302470	3406780	771061
639600	2426740	5623990	2222040	704958	5448830	2665720	18036.4	3146390	4589070	13481.2	38048	923210	3123210	5051620	3229280	4499400	4824220	4059450	2744700	3067310	5003840	4167730	4002470	4708820	34612.5	1839920	4097470	17864.8	4821960	62335.8	4826510	5180300	4048220	3142880	2910670	3326320	96420.4	5291310	3398390	775164
640800	2422340	5621820	2219650	704853	5479710	2663340	17875.2	3137260	4604510	13501.3	37848.8	926499	3117330	5023500	3215860	4513770	4817920	4048400	2726620	3081310	5013420	4175130	4012900	4715570	34959.6	1849020	4089670	18045.2	4824130	62068.4	4830700	5175760	4025710	3148190	2894850	3329160	97748.4	5291810	3384860	775107
642000	2419700	5624600	2228870	705498	5498010	2664610	18051.2	3125880	4594460	13395.2	36727.9	923588	3110940	5001370	3211420	4523530	4800530	4028890	2716980	3095330	5018950	4180020	4011780	4716280	34824.4	1863830	4086630	18709.2	4824380	61913.2	4816880	5175460	4008880	3151560	2893430	3334490	98657.2	5307860	3373820	776230
643200	2406320	5622810	2245800	705591	5525700	2666920	17990.8	3117830	4586680	13451.2	36536.7	924257	3094760	4974670	3208570	4526330	4786000	4022400	2704560	3110140	5016730	4199350	4013790	4717050	35019.2	1878760	4099090	18727.5	4824880	61841.6	4803570	5178240	3988030	3152040	2886340	3337550	99418	5316040	3368330	781005
644400	2393970	5622220	2252540	707934	5542310	2666100	18047.6	3119280	4589840	13553.6	37204.8	927106	3086510	4948640	3207420	4525230	4780250	4000400	2688270	3120590	5023970	4217220	4008490	4713230	34577.9	1888400	4088170	18482.8	4819770	61829.6	4786050	5159940	3966700	3158330	2879280	3341320	99480.8	5321120	3360840	779481
645600	2384970	5634920	2267380	704779	5567990	2667170	18196.8	3115200	4586160	13287.6	38195.2	926452	3075820	4926130	3203950	4526330	4758260	3984430	2675980	3124400	5021390	4224470	4009570	4703650	34457.1	1901090	4069670	18098.4	4836920	62036.4	4764080	5145630	3949180	3160650	2874650	3344870	98425.4	5319790	3346790	780303
646800	2373940	5646140	2270850	702206	5594540	2664120	18037.6	3108310	4601590	13308.8	38648.4	930916	3063070	4895920	3197290	4523640	4747370	3977380	2666620	3124240	5014970	4229310	4013370	4705930	34419.6	1918600	4060050	17920.4	4852420	62737.6	4752950	5131790	3925670	3163230	2860760	3347950	97722.4	5312830	3338170	778189
648000	2360960	5659010	2277780	700259	5628280	2663140	18326.8	3100680	4600970	13456	38846	928765	3055000	4891660	3192420	4528200	4744620	3953970	2653720	3131840	5015840	4236840	4034910	4701290	34547.1	1941540	4049400	18264.8	4862490	62296	4741110	5115110	3909580	3166850	2855270	3352340	96560	5315710	3329040	779854
649200	2350560	5661530	2286840	701842	5660680	2655810	18124.2	3093480	4627910	13326.4	38825.4	927629	3040640	4864180	3181760	4532370	4744110	3939420	2649070	3137880	5009910	4244730	4030000	4699040	35175.4	1956590	4040570	18714	4856630	61872.1	4733180	5117210	3897410	3181150	2857160	3352030	96960.8	5305830	3318760	795612
650400	2343170	5696650	2288840	699874	5694210	2658990	18204.4	3093350	4636740	13454	38858.8	930450	3029530	4840340	3170880	4531340	4733310	3909840	2639260	3147440	5019220	4255670	4020900	4704860	35438	1965970	4037470	18599.2	4851990	62085.2	4724880	5109660	3878850	3192470	2850320	3344130	97106.3	5313620	3308800	802854
651600	2336220	5692670	2298890	699984	5715780	2663310	18181.3	3085230	4611710	13289.6	38503.3	928691	3018700	4820820	3174260	4527930	4737960	3888560	2628160	3152960	5046890	4267180	4021790	4710750	35558.3	1976700	4031430	18170.4	4867040	62057.6	4711750	5113640	3868960	3193620	2843450	3346630	98704	5320530	3300280	811304
652800	2320640	5680640	2300060	700806	5739910	2663650	18000	3086920	4614950	13360	38281.6	931606	3003520	4792950	3183120	4529080	4734190	3873500	2617630	3158640	5028300	4276780	4018500	4708750	35849.2	1987230	4033350	17700.4	4870590	62043.2	4693200	5109580	3855230	3195680	2825810	3355980	98906	5313580	3287970	818854
654000	2309940	5683410	2313400	698912	5766060	2649740	18274.4	3081640	4618420	13313.6	38225.4	932991	2993900	4777370	3185710	4532650	4718730	3859280	2602580	3163520	5020630	4289390	4009540	4700630	35186	1997250	4027030	17941.6	4871460	62418	4687650	5097600	3837400	3190070	2823790	3359390	98683.6	5328420	3279340	821974
655200	2300940	5664490	2326490	696559	5785300	2639120	18206	3078540	4626310	13274.4	38314.4	930568	2980470	4750280	3157320	4551850	4711120	3850790	2593470	3166410	5010650	4290590	4010430	4694360	35060	2007730	4020270	18490.4	4889420	61977.6	4677850	5096270	3824990	3187500	2810080	3360040	99326.8	5332130	3265480	827242
656400	2298770	5660660	2323510	696217	5809760	2632600	18393.2	3072100	4634150	13092.5	38199.2	931778	2966480	4735310	3138980	4538920	4699110	3831800	2583420	3184140	4996250	4301010	4010930	4694700	34754	2018370	4009860	18753.2	4903900	62391.6	4677200	5084750	3810740	3195190	2800080	3361520	99204.8	5341610	3256440	835428
657600	2292330	5651070	2336120	696794	5825570	2629860	18370.8	3061200	4622960	13038	38321.7	929828	2958350	4711100	3141490	4515990	4701010	3815650	2567670	3190230	4991050	4306740	4016030	4691570	34847.6	2033040	4001430	18906.4	4919920	62113.6	4665960	5089120	3799700	3192370	2795440	3368870	99812.8	5343890	3245720	841959
658800	2281280	5649670	2339200	694240	5851450	2629220	18460.4	3061090	4615830	13052	38682	932997	2944600	4688610	3138760	4516130	4691440	3794510	2558530	3200010	5009850	4306110	4015340	4693820	34904.2	2042380	3997380	18197.2	4924780	62562.4	4661290	5084270	3785250	3189570	2786230	3368640	98879.6	5343890	3235390	845002
660000	2274650	5648050	2347350	694573	5869600	2626630	18684.8	3053490	4612000	12959.2	38766.8	937251	2935640	4671710	3141240	4505900	4673460	3774590	2546670	3203880	4999930	4302710	4015000	4696440	34663.2	2057130	3983840	17766.7	4929750	62725.6	4640170	5079270	3777210	3181630	2780530	3364690	97626.8	5335690	3219360	852370
661200	2266160	5635510	2366800	695756	5885960	2619190	18645.2	3053550	4613120	13140.8	38676.4	937260	2923080	4646530	3132240	4503440	4658240	3762970	2538550	3216200	5015930	4306840	4015570	4698600	34868.8	2068680	3981890	17801.6	4926190	62366	4616860	5091340	3763130	3175680	2772170	3366000	97231.6	5338980	3202750	850840
662400	2256140	5631250	2367600	691823	5900200	2616000	18630	3047320	4625320	13118.8	39458	939336	2915690	4631500	3129560	4522650	4640850	3734150	2527080	3223300	5021880	4324450	4003670	4699700	34838.4	2079350	3977270	18773.6	4922590	62970.8	4593200	5084560	3747140	3174060	2768750	3362990	96991.6	5339390	3191710	853071
663600	2251160	5617450	2371950	690573	5907040	2611570	18537.2	3042610	4649220	13064.4	39350.8	940827	2903490	4608690	3121270	4531510	4631580	3719270	2514210	3223670	5013650	4346500	4010580	4712930	35227.1	2093530	3973760	19054.4	4943080	62359.6	4576050	5078400	3728010	3174940	2761040	3363140	96878.4	5335410	3181770	857646
664800	2243280	5613360	2368760	689629	5918000	2606050	18681.2	3039150	4662730	13023.6	39727.6	944545	2893030	4577130	3118630	4521380	4626670	3692370	2509560	3232020	5005980	4360550	4008250	4695320	35189.2	2095230	3972890	18765.2	4951620	62324.8	4565830	5075340	3711840	3180130	2760150	3364520	96543.2	5342180	3177830	859828
666000	2238870	5598000	2389490	688171	5926040	2594790	18704	3037490	4671340	12881.6	39768.8	945659	2886280	4554110	3114540	4511070	4619280	3677290	2495860	3223650	4997410	4361050	4007910	4683990	35349.6	2107720	3963330	18327.6	4963140	62366.8	4548700	5075210	3699720	3181700	2752990	3370960	97925.2	5338120	3168160	863098
667200	2231260	5581740	2392460	688033	5941040	2588760	18609.2	3031680	4673440	12876	39700.8	950853	2875110	4531560	3108880	4506000	4615300	3658550	2482270	3227370	5004250	4373950	4010340	4686390	35258	2123550	3951210	17770	4990530	62385.4	4542350	5069400	3685670	3191810	2743970	3374510	99117.6	5340020	3157570	862820
668400	2226580	5577300	2395750	685023	5939420	2581190	18897.2	3023640	4675300	12914	39193.6	951036	2872120	4509850	3101000	4508050	4603810	3637500	2470910	3226620	5010390	4380140	4004850	4686960	35318.4	2137770	3948020	17803.2	4998280	63202.4	4520020	5059020	3671750	3203060	2742970	3371670	98727.2	5336230	3148820	864188
669600	2218530	5558550	2400600	687472	5952510	2571840	18574.4	3017900	4659350	12891.6	38664	952552	2863660	4477170	3094270	4511040	4591600	3621370	2462380	3224940	5013360	4383280	4010800	4688490	35030.8	2153190	3941150	18342	4982590	62846	4508540	5062140	3656080	3195770	2735060	3369020	98949.2	5328230	3135200	866420
670800	2214890	5555730	2397720	685804	5951740	2562420	18803.8	3018390	4668040	12923.2	38598.3	953030	2849710	4451550	3092070	4518480	4580380	3602510	2456200	3242150	5015710	4385100	4003320	4686900	34684.4	2160680	3936860	18895.6	4991170	63416	4492480	5052360	3642760	3190190	2729810	3369890	97398.8	5331500	3127230	867704
672000	2207420	5537450	2410380	687188	5964180	2553490	18858.3	3009630	4676890	12882	38675	954330	2838400	4425920	3085990	4517400	4565000	3585450	2443250	3237740	5020410	4390960	4003340	4675420	34927.2	2174440	3929180	19009.2	5027260	63089.6	4477080	5052630	3632350	3188240	2725560	3368190	95748.8	5322210	3120320	877681
673200	2200570	5522420	2418670	689393	5975960	2548370	18656.8	3010170	4681420	13007.2	39342.4	960822	2834390	4400110	3084470	4520640	4555630	3570550	2435670	3232080	5008590	4391970	4001280	4674800	34882.1	2196260	3929300	18647.9	5030490	62749.2	4481730	5039250	3611850	3194410	2714800	3361850	94775.2	5318400	3108560	874893
674400	2198150	5511850	2426060	687839	5966980	2545340	18756	3001340	4678680	13039.2	39493.2	961400	2826750	4367010	3095310	4526270	4541270	3551300	2425540	3223470	5012340	4408780	3995910	4663420	34792.1	2210320	3926340	18027.2	5033710	62686.4	4457510	5032740	3600950	3195900	2707200	3364750	94761.7	5321650	3095660	874756
675600	2192150	5490060	2439790	687541	5964710	2538130	18698.4	2989880	4675190	13042	40219.6	964284	2815780	4327740	3085570	4536890	4527430	3543400	2414620	3219510	5020490	4416740	3995680	4662320	34717.1	2219790	3945900	17878.4	5034140	62488.4	4440740	5024100	3589260	3189240	2693340	3359570	96031.7	5313680	3091610	874019
676800	2183570	5480230	2438500	689885	5954740	2524650	18683.6	2986960	4672300	13235	40370.4	965132	2810600	4292110	3066660	4551220	4518150	3524780	2404680	3222930	5025010	4418430	3993470	4656900	34957.2	2233150	3952850	18331.2	5025660	62981.7	4422750	5016170	3572930	3194480	2679960	3358570	96419.2	5312390	3084360	883358
678000	2180280	5471800	2455120	691925	5939930	2517430	18626.4	2980700	4674240	12989.2	40034	963370	2803450	4270260	3057670	4561350	4507320	3517150	2392560	3235190	5022760	4424390	3985750	4645740	34605	2244950	3924380	18878	5044640	63488	4402480	5035380	3558440	3203410	2680970	3362350	96056.8	5307970	3074520	882188
679200	2168790	5449330	2464180	692480	5938960	2511530	18631.2	2967180	4685080	12980	39743.2	962044	2795340	4244230	3051850	4558900	4481150	3504430	2381110	3236600	5023770	4445060	3995410	4642290	34889.2	2259840	3901380	18769.6	5036030	63048	4392050	5022910	3539520	3210060	2676700	3367300	96112.8	5309320	3064490	882810
680400	2165920	5454060	2468900	691651	5931730	2505380	18630.8	2961370	4677380	12949.2	39718.4	965260	2788170	4225620	3039340	4568740	4464890	3482520	2370060	3237340	5039970	4445990	3996720	4636360	34848.3	2274630	3897620	18539.6	5033270	63474.8	4378130	4994390	3524560	3213320	2664940	3342380	95464.6	5309710	3057020	881296
681600	2159230	5443570	2480540	693205	5918180	2498430	18708.8	2956600	4670830	12902.9	39162	963511	2780060	4199210	3050810	4580050	4455360	3464080	2361480	3226090	5034730	4450980	3985290	4632900	34794.4	2295890	3883000	18369.6	5032370	63259.6	4364740	4965870	3513970	3219550	2657230	3392670	95514	5311390	3043100	887653
682800	2151840	5425060	2492050	695054	5911260	2490540	18502.1	2948730	4668600	13092.4	39267.5	969326	2773140	4169700	3046630	4585620	4447030	3458090	2354060	3225620	5043630	4461610	3977140	4636370	34769.6	2342770	3875000	18074.8	5051650	63228.8	4346100	4954600	3494240	3227300	2656230	3383150	96605.6	5303270	3034210	883372
684000	2148430	5418280	2497530	692928	5893940	2483930	18878.4	2939750	4671650	13052	39412.8	970166	2771120	4146780	3046390	4586950	4433380	3435140	2346770	3230730	5035160	4467570	3971760	4658340	34442.8	2376730	3873820	18345	5049950	63372.4	4332210	4942770	3485220	3248940	2653620	3371170	96971.6	5310090	3024590	881040
685200	2140540	5401590	2518540	693672	5881280	2478830	18522.8	2931050	4679100	12902.4	39545.6	969005	2763810	4122410	3036510	4585970	4416760	3438370	2337000	3232620	5033670	4480590	3962910	4658440	34946.4	2392820	3867230	18534.8	5065610	63442	4314890	4949320	3476640	3249930	2652620	3365710	97676	5305900	3013450	884289
686400	2134430	5399740	2507990	692066	5872030	2475450	18355.2	2922480	4679320	12912.9	39355.6	970562	2752730	4103900	3033740	4587700	4404150	3423010	2328130	3239360	5029280	4487220	3959560	4648870	35060.8	2404930	3867430	18572.4	5077300	63617.9	4291120	4940080	3454500	3248750	2638080	3374950	96292.8	5311580	2999560	888552
687600	2128150	5383880	2534910	691772	5854060	2469100	18670.8	2912970	4686970	12820.4	38782.4	970561	2745770	4089850	3033070	4593230	4379530	3398190	2318950	3246880	5029630	4493050	3958070	4653290	34639.2	2422290	3865820	18660.8	5081110	63574.8	4275040	4938780	3445310	3244420	2634890	3382950	94564.6	5307790	3003980	892021
688800	2119430	5359400	2542550	691429	5846410	2463290	18460.4	2908870	4685900	13060.8	38724.8	971902	2739760	4065690	3028520	4588710	4362060	3392310	2309970	3249610	5039540	4498650	3953530	4662900	34507.6	2443020	3864510	18409.6	5109150	62972.5	4263510	4933950	3431590	3240650	2628130	3374520	94239.6	5300350	2991030	886606
690000	2116270	5361680	2549540	698494	5817470	2461520	18351.2	2898720	4678670	13095.2	38950.4	971297	2734240	4046320	3026940	4602610	4351350	3373200	2300380	3248690	5031660	4504430	3942710	4673430	34145.8	2473720	3853230	18043.2	5118660	63562	4238730	4919960	3417120	3246860	2619120	3369210	93826	5304660	2977990	886187
691200	2109270	5348140	2556920	696462	5806530	2456840	18014.8	2887060	4696900	12970.8	38944.4	973303	2724600	4044230	3019730	4602710	4343640	3362320	2287670	3255500	5036150	4508940	3948000	4690620	34001.6	2503790	3841070	18395.8	5124700	63806.4	4213000	4920150	3406290	3252260	2610020	3369320	94360.4	5299370	2972000	893308
692400	2101370	5326940	2573450	694327	5797610	2453870	17734.8	2879280	4701510	12900	39170.4	976807	2715480	4010500	3014530	4606040	4330610	3356620	2278950	3265110	5042650	4504260	3942480	4698340	34071.6	2538510	3831200	18340	5117520	63761.6	4201060	4919130	3393690	3256450	2605850	3372690	95584.2	5297960	2968330	895428
693600	2096550	5318370	2574940	699374	5783260	2470460	18039.2	2866440	4706780	12949.2	39018	974140	2711030	3974360	3011300	4599400	4311500	3338320	2268710	3259120	5027160	4507500	3934490	4691120	33764.4	2566190	3826030	18476.8	5112040	63803.6	4178970	4903810	3378230	3261600	2590280	3380390	96710.4	5282880	2964350	889279
694800	2086280	5294970	2590150	700220	5761910	2472470	17979.2	2858500	4707450	12651.2	38840.8	980712	2701290	3947490	3008030	4663220	4294450	3322820	2258010	3268410	5023190	4513650	3937520	4700420	34075.6	2585640	3821770	18411.2	5113160	62400.4	4161380	4890480	3367240	3268480	2586930	3388120	97030.4	5286080	2957060	893340
696000	2075620	5274760	2585790	700774	5758310	2458840	18063.2	2853980	4711260	12786.4	38598.4	986922	2697620	3915210	2998860	4648060	4284890	3307020	2248880	3268870	5027310	4519790	3927740	4712830	34167.6	2601990	3821090	18396.8	5114340	62676.3	4143900	4889250	3359640	3277500	2578420	3385480	95749.6	5285830	2950640	897657
697200	2073950	5269300	2591380	699866	5727010	2442620	18151.6	2843160	4720330	12793.2	38236.8	991365	2693950	3900880	2994950	4589400	4269480	3283280	2236300	3267560	5019520	4526680	3919790	4718750	34362.8	2618800	3810320	17918	5116280	63487.6	4126330	4879620	3347310	3276260	2569180	3389200	94599.6	5269510	2941640	902701
698400	2069520	5248900	2595890	701296	5715680	2436260	17862.9	2831330	4713440	12555.6	38339.6	993254	2686590	3880940	2979520	4531730	4254230	3266470	2228630	3266020	5002240	4537940	3920820	4731320	34265.2	2626520	3806160	18198.8	5112530	63613.6	4102000	4867160	3333100	3272690	2558660	3390680	95037.6	5248570	2931300	908096
699600	2060560	5248320	2597840	703972	5694200	2430940	18020.4	2830150	4691000	12710.4	37678	996808	2679500	3870500	2985310	4515060	4236280	3244690	2221120	3273230	5013820	4538500	3913970	4736540	33966.3	2636610	3796390	18448.4	5107140	63090.4	4082360	4848370	3318380	3278650	2549470	3393560	94535.4	5242640	2923320	901636
700800	2062810	5262110	2607200	702622	5666460	2430400	18165.2	2819820	4681850	12603.2	37506.8	995944	2667940	3860440	2982140	4512060	4213890	3227680	2210990	3276110	4995370	4544990	3907200	4731100	33543.2	2661150	3783080	18438.4	5099970	64175.4	4062400	4829880	3312500	3283000	2547130	3398900	94004	5228480	2914770	897645
702000	2060630	5233420	2612750	701267	5656040	2427840	17852.5	2811360	4662680	12632.9	37812	1004930	2662960	3838470	2967480	4518000	4198390	3213670	2205100	3281010	4994530	4554390	3915430	4732880	33558.4	2676980	3772200	18202.5	5097460	63172	4046830	4818250	3294410	3287750	2540780	3403970	93952	5227370	2910530	903497
703200	2051360	5210140	2618310	701003	5627890	2430110	17956	2806020	4638110	12654.4	38145.2	1012560	2661140	3817750	2964630	4509470	4196490	3193260	2188610	3293340	4998360	4557240	3910650	4731870	33487.2	2695890	3777440	17813.8	5099800	63094.4	4033340	4796600	3285930	3293740	2536560	3407420	93898	5223270	2906630	903289
704400	2041680	5176750	2638240	700287	5609380	2430420	17834.4	2800330	4633430	12574.4	38249.6	1015550	2653010	3800070	2964360	4498270	4172220	3179420	2177090	3295910	4990750	4560880	3904230	4734990	33384	2706880	3776220	17975	5102880	62124.8	4011270	4807800	3280880	3292200	2532660	3410530	93665.2	5217470	2896790	916396
705600	2032640	5154090	2628420	699897	5597280	2424500	17778	2795310	4631270	12579.6	38525.2	1015390	2645110	3777500	2961040	4493650	4143680	3163940	2172850	3305910	4968350	4568000	3895540	4738810	33790.4	2714710	3763410	17983.6	5100620	62520.8	4004780	4788320	3267650	3298390	2523000	3412970	93751.2	5211660	2889010	912830
706800	2026270	5144320	2638270	698730	5573760	2423230	17924.6	2781300	4626640	12430.4	38378.8	1013940	2641780	3761540	2960160	4484670	4112350	3146470	2157830	3311040	4963430	4566500	3888260	4735590	33733.2	2724660	3747640	18106.8	5105380	63295.2	3982960	4754430	3253000	3298720	2521740	3415110	93097.1	5197370	2885130	917611
708000	2017170	5129130	2641970	695941	5562490	2420470	17799.6	2771690	4616630	12374.2	38090.8	1018530	2634530	3739690	2953900	4479910	4099200	3143060	2153960	3315760	4982900	4564710	3879890	4740150	34154	2748980	3736010	18169.6	5101850	63475.2	3971490	4732870	3240620	3307380	2514080	3419390	94181.6	5188660	2878900	909049
709200	2012280	5131030	2648820	695164	5542500	2422000	17894	2764260	4622580	12308.4	37638.4	1022620	2632540	3724560	2947160	4479180	4092340	3120750	2146750	3345320	4966880	4562820	3876040	4740640	33982.1	2763860	3732570	17507.6	5110110	63587.2	3954500	4710170	3222750	3315410	2510820	3425600	94312.9	5187110	2875390	915110
710400	2000040	5117840	2660830	695605	5534480	2422100	17957.6	2756820	4613700	12154.4	37239.2	1027850	2632600	3709450	2939730	4473530	4070610	3100200	2136210	3341560	4964190	4563590	3881780	4738890	33556.4	2770950	3721290	17563.3	5098980	63149.2	3939010	4696480	3209810	3312620	2506340	3425510	94739.2	5175520	2867830	914834
711600	1991650	5107780	2665800	694853	5516800	2415770	18102.8	2745870	4616280	12319.6	37285.6	1036580	2625410	3692160	2938410	4480080	4049400	3088720	2136680	3341630	4953670	4564720	3867800	4742000	32902.8	2787390	3720570	17715.6	5093510	62845.4	3926740	4682230	3195840	3318890	2495970	3429940	94908.8	5178030	2862980	925725
712800	1988870	5094090	2675320	691244	5489230	2413650	18070.4	2739400	4630770	12087.2	37323.8	1035920	2621240	3682000	2934960	4485020	4021960	3069420	2125680	3349270	4942450	4570050	3860170	4741790	32491.2	2802160	3709400	18035	5099440	62170.4	3906060	4662950	3180560	3337570	2490830	3435010	94896.4	5172970	2849920	923632
714000	1979160	5074540	2683070	691774	5480100	2407480	17697.6	2734440	4635460	12146.7	37728	1037360	2610050	3666990	2937430	4498000	3999000	3063960	2122300	3352970	4941300	4580860	3856140	4738700	32632.8	2812400	3719800	17927.2	5085070	62000	3912380	4653840	3165640	3332780	2489060	3430270	95772	5160280	2842080	929412
715200	1970070	5073790	2685660	689529	5450270	2408450	17995.2	2729800	4631600	12142.8	37903.8	1040490	2606370	3654150	2934000	4505010	3981300	3039390	2112760	3358330	4926320	4580180	3843640	4736660	33021.6	2817920	3712700	17492.1	5084030	62800.4	3895070	4633390	3154570	3320180	2479350	3428570	94508	5154900	2834130	923037
716400	1963140	5059750	2700140	690655	5424360	2401280	18098.4	2718660	4634430	11992	38337.2	1043460	2599920	3643160	2928570	4494260	3964560	3026210	2104020	3364220	4924340	4571290	3843890	4732240	33252.5	2829540	3695920	17536	5083300	63268.4	3874960	4627890	3139670	3317560	2475890	3420040	93455.6	5138260	2826670	939638
717600	1951380	5042580	2694800	687104	5412340	2400480	18004	2712710	4636710	12189.2	38736	1047560	2594030	3628950	2917690	4489710	3951000	3011180	2097680	3370000	4930240	4586150	3835840	4717240	33336.4	2843810	3685530	17351.7	5090770	63342.8	3862160	4619770	3122350	3322200	2466160	3416230	98473.2	5140690	2819580	931444
718800	1947510	5035720	2710620	688085	5401210	2396330	18444	2705860	4641510	12064	38440	1047900	2592310	3623770	2913420	4487640	3935120	2988520	2091100	3373730	4916730	4586890	3830760	4715940	33574.2	2854990	3673770	17486	5086390	63801.7	3845960	4620690	3111060	3323320	2461290	3412480	100697	5130790	2813100	938340
720000	1940270	5024950	2718930	688362	5388080	2390350	18000.8	2698520	4632180	12221.2	38024.6	1054630	2587620	3611970	2898650	4490360	3920240	2985220	2085670	3378950	4902270	4590000	3832490	4712340	33528	2897420	3663610	17407.1	5085560	63576.4	3838920	4588610	3094850	3321630	2455790	3406560	103875	5129930	2804300	933624
721200	1931960	5028550	2722410	688849	5360060	2386880	18398.4	2694020	4631700	12030.4	37505.2	1057170	2585310	3612910	2902480	4494980	3898170	2965320	2075710	3384190	4879530	4593410	3819320	4700280	33432.4	2932890	3658630	17499.6	5078400	63015	3823200	4562670	3081960	3326420	2452690	3399990	105638	5129480	2797990	943358
722400	1927140	5013290	2740070	689106	5338030	2382050	18416	2691800	4633200	11986	37778	1059850	2577480	3602010	2903330	4500200	3876210	2947990	2066710	3385680	4870950	4597890	3820060	4680540	33994.4	2966080	3655280	17344.8	5091980	62588.8	3813760	4546670	3069160	3324220	2447830	3399200	109036	5119830	2790960	939757
723600	1925130	5020750	2744850	686292	5312210	2381460	18364.8	2693450	4631500	12190.4	38434	1063040	2579050	3593740	2896480	4505890	3856470	2930950	2060210	3394710	4853900	4602900	3814440	4655100	33789.2	2971740	3659810	17591.2	5094510	62631.6	3798080	4533230	3057250	3326520	2432550	3403410	110920	5119820	2786480	946329
724800	1922840	5011060	2760100	685940	5293770	2376180	18355.4	2683180	4626060	12107.6	38074.2	1069500	2571990	3572910	2892670	4503040	3829650	2918000	2052390	3396330	4839560	4603580	3811860	4635570	33464.4	2972400	3657150	17480.8	5090420	62928.4	3783330	4519580	3047130	3321320	2430860	3387280	113777	5108640	2775110	943592
726000	1921140	4987100	2763360	687232	5282980	2374750	18476.8	2678400	4618370	11911.6	38093.2	1076200	2567830	3547480	2882560	4512560	3814870	2910430	2046010	3406140	4836210	4606220	3823700	4629120	33639.2	2977770	3644380	17189.6	5086900	63758	3773070	4499840	3034780	3328380	2423690	3425000	115173	5105810	2772650	948909
727200	1917440	4983900	2763010	686836	5264500	2372850	18634.4	2673010	4606530	11966.8	38038.4	1077710	2563870	3533900	2879750	4520980	3802060	2892250	2035500	3417080	4827390	4607460	3817880	4614040	33129.2	2971410	3633800	17244.8	5087570	63932	3757520	4472920	3021550	3332470	2417180	3419400	115130	5109000	2765820	945216
728400	1910750	4958780	2780780	689002	5244380	2370230	18531.6	2666420	4605270	11899.6	38011.6	1079610	2558180	3515830	2878380	4521970	3783030	2880810	2029620	3419800	4828390	4617120	3807180	4605560	33263.6	2978410	3623930	17430	5084950	64040.4	3746780	4455010	3010620	3336420	2411170	3409180	115624	5092690	2758120	955039
729600	1902780	4949960	2788160	687751	5236380	2369780	18391.3	2659930	4602850	11939.2	38185.2	1085490	2554840	3492360	2881040	4518940	3765780	2871750	2025510	3430790	4809170	4626230	3793690	4589240	33371.2	2980980	3627400	17652.4	5086140	63374.2	3731330	4423700	2997010	3345800	2393120	3402080	116620	5094530	2748630	956242
730800	1900510	4944430	2798700	690907	5214500	2370450	18793.2	2654390	4593980	11818.8	38133.2	1087260	2554460	3485170	2880480	4510600	3752780	2858090	2015420	3436290	4806870	4607980	3782250	4568190	33232.8	2988150	3620100	17742.9	5078970	63242	3721580	4411950	2983580	3340050	2388370	3425210	117483	5089690	2742300	973211
732000	1892730	4924560	2803690	691044	5215570	2366900	18614.8	2651420	4588420	11932.1	38196.4	1090760	2548380	3472290	2868230	4508040	3736020	2845430	2013050	3429850	4805930	4592940	3780480	4548470	33623.2	2993780	3605420	17332.8	5076330	62835.8	3708420	4396240	2969810	3349200	2388400	3426800	117960	5085050	2734810	968204
733200	1886830	4908260	2809320	688447	5185140	2358750	19176.8	2645960	4573300	11982.8	37446.4	1095330	2551320	3456880	2858600	4496440	3719110	2830200	2002610	3433070	4797540	4595110	3778400	4539850	33608.8	2992540	3607440	17158.8	5076020	63647.2	3700180	4373500	2954580	3350940	2382980	3418600	118234	5075800	2731240	973160
734400	1880960	4884020	2821350	689440	5167520	2352610	18702	2639070	4561700	11751.2	37159.2	1098190	2546570	3437780	2854650	4504350	3697580	2820460	1993060	3428340	4793880	4596560	3773310	4525200	34165.2	3003190	3604530	17176.4	5076350	63500	3684480	4360350	2943160	3345320	2378520	3407650	118046	5079700	2723220	980300
735600	1876630	4864590	2820410	688776	5145710	2350560	18543.6	2638450	4553040	12012.9	37617.6	1101370	2541490	3421550	2845430	4496160	3681330	2802010	1986690	3440080	4785450	4596690	3765510	4519760	34258.4	3010830	3600130	17543.6	5071820	63432	3668460	4336270	2927270	3349800	2374470	3400520	117360	5084260	2714540	980778
736800	1868870	4841010	2841320	688589	5124320	2341920	18808.4	2636090	4549810	11775.6	37975.2	1104970	2541090	3402010	2838420	4482370	3662960	2785930	1975570	3448250	4779240	4597780	3771730	4513010	33846	3028700	3590340	17689.2	5074340	63422.1	3653960	4328300	2918130	3353830	2369730	3402950	115742	5082540	2707950	982481
738000	1864410	4811620	2842450	689725	5128710	2335360	19127.2	2636070	4541390	11936.8	38357.2	1110660	2537960	3395730	2832900	4480730	3643880	2777730	1973330	3456180	4776610	4598170	3760100	4518230	33642.8	3042830	3592640	17436	5073760	63361.6	3640550	4325880	2900900	3356510	2362330	3401600	116134	5077750	2699210	984174
739200	1860930	4806070	2862900	691337	5102620	2330950	19610.4	2630230	4526320	11932.1	38372	1112740	2533970	3383740	2829620	4470960	3631810	2761680	1964260	3456850	4774380	4597530	3752600	4513750	33384.4	3046450	3582360	17214	5074720	63751.6	3630990	4310690	2890800	3354880	2357770	3408930	114685	5072790	2689920	984775
740400	1852570	4781910	2886330	689095	5091290	2321760	19213.8	2625760	4527090	11874	38577.5	1124130	2529850	3359860	2823730	4467730	3613150	2753160	1957790	3454130	4770700	4598500	3757780	4509320	33903.2	3066900	3578450	16934	5078970	63997.2	3620790	4292940	2880210	3390940	2354790	3399540	115457	5071030	2680730	991373
741600	1850670	4770760	2884360	688322	5065360	2314520	19312.4	2620970	4520310	11989.6	38160.8	1129430	2529150	3349760	2821110	4459800	3604070	2737540	1953100	3467640	4760520	4605280	3736400	4497770	33846.8	3073970	3572970	17228.4	5095240	64152.8	3608290	4278650	2867940	3402450	2349000	3396080	115029	5085040	2672050	995864
742800	1846140	4748480	2887870	687956	5037770	2310300	19310.4	2620270	4512240	11964.8	37417.6	1132320	2526260	3333330	2814350	4444940	3582650	2729800	1945450	3472540	4761340	4613240	3724530	4496070	34281.7	3079330	3561200	17462.5	5105930	64212.4	3599950	4259350	2856710	3402120	2345760	3392960	115900	5074810	2660590	1003440
744000	1840650	4728130	2891950	688388	5022830	2308390	19276.8	2614140	4486380	11972.8	37514.8	1136400	2522050	3318850	2805140	4442980	3572440	2725540	1942580	3471960	4775910	4609490	3714180	4495360	34057.6	3091630	3571330	17584.4	5121630	63353.6	3590000	4244240	2839950	3404740	2342410	3391760	115940	5075890	2652170	1009600
745200	1836140	4721600	2900670	690781	4994380	2296930	19330.4	2610440	4471000	12004.8	37507.2	1136330	2522750	3312650	2798700	4436870	3553650	2708410	1933960	3484670	4765100	4598310	3710540	4497850	33830	3092430	3569920	17565.6	5126630	63004	3570960	4242900	2827820	3408210	2334210	3388010	114906	5078430	2650370	1017780
746400	1830180	4708920	2910920	690655	4977070	2291950	19020.8	2609500	4470020	12080.8	37231.6	1138880	2518970	3295530	2789720	4430330	3531100	2702280	1924640	3477600	4747070	4595230	3706220	4499910	34105.4	3103190	3546080	17153.6	5133250	62929.2	3551990	4233580	2816890	3412240	2325640	3408280	114918	5067450	2643430	1027680
747600	1822640	4696260	2912900	690980	4957960	2289960	19278.8	2604250	4461930	12184.8	37666.8	1147660	2512470	3284280	2790200	4422380	3515610	2689130	1921290	3480880	4749110	4592720	3701190	4515360	33786.4	3114740	3530940	17000	5145560	63393.6	3532260	4220640	2802170	3416840	2313960	3406070	114152	5066590	2635030	1038340
748800	1816840	4688040	2920110	691634	4928160	2283150	19372.4	2603840	4450320	12090.4	37883.6	1149850	2509510	3275870	2795360	4412150	3496210	2677650	1918850	3492220	4735920	4591990	3698200	4508820	33276	3134150	3516900	17228	5158160	64601.6	3520840	4199700	2786910	3427620	2312300	3394310	113316	5057360	2626850	1033360
750000	1811310	4682140	2933190	693991	4906490	2281390	19342.4	2600420	4442040	12099.2	37743.3	1156040	2505610	3261870	2782170	4403830	3479990	2667070	1910730	3497300	4755240	4594690	3703720	4510070	34115.6	3173620	3506710	17520.4	5196990	63939.6	3505520	4186160	2771410	3437210	2306430	3386500	114119	5044430	2623760	1038030
751200	1803730	4689570	2931320	694905	4889340	2277760	19106	2599950	4431330	12159.6	37567.6	1161080	2504090	3255680	2773960	4396100	3466580	2652930	1904040	3504610	4751370	4586660	3691160	4508660	34090	3203040	3501840	17544.4	5212500	63947.5	3484160	4174670	2754130	3439150	2298340	3382210	113377	5042280	2613340	1044070
752400	1798680	4674910	2936760	694622	4860110	2267880	19319.2	2594870	4412220	12164.8	37123.6	1163330	2500890	3244720	2770380	4388200	3450100	2638920	1898210	3501500	4740630	4587300	3691560	4503810	33984.6	3208790	3493500	17546	5228230	63685	3460010	4163390	2746320	3444770	2291780	3378200	112772	5039180	2606180	1058890
753600	1795950	4655920	2933400	696858	4843750	2265320	19160.8	2591550	4405740	12230.4	37597.1	1166270	2495160	3234020	2765650	4402710	3437410	2630830	1893590	3499340	4750910	4592030	3693880	4510430	34123.2	3213970	3483190	17299.6	5247650	63767.6	3448400	4156240	2730740	3453490	2282930	3373620	113840	5034690	2595150	1067930
754800	1787020	4650940	2937220	697376	4817790	2259090	19341.6	2589440	4391020	12165.6	37742.4	1171060	2494430	3225660	2762810	4405560	3427070	2611860	1887010	3499080	4741260	4592170	3681590	4510890	33895.6	3219320	3476190	17232	5264350	64210.8	3432640	4139240	2718520	3459660	2277990	3372510	112515	5028810	2586520	1072550
756000	1779170	4623720	2935480	696175	4804990	2254220	19426.8	2582280	4381210	12034.4	37867.9	1177210	2493220	3216790	2764060	4368930	3410570	2596660	1880030	3495680	4738260	4599560	3676800	4501970	34157.6	3223010	3469190	17241.7	5278860	64009.6	3411950	4132280	2709100	3464660	2280920	3375070	111649	5031810	2580250	1080640
757200	1767230	4602760	2937650	693849	4787370	2252010	19329.2	2579910	4368740	12173.2	37276.4	1189350	2489920	3210550	2763870	4349370	3399370	2585360	1877730	3505350	4735100	4592920	3666100	4500640	34202.5	3258630	3468640	17285.6	5302950	63822.4	3394390	4114540	2686890	3487870	2274260	3378300	111083	5032360	2567460	1094640
758400	1769370	4574780	2932680	697021	4764280	2246820	19636.8	2575300	4364040	12029.2	36573.2	1192600	2488600	3195890	2762150	4332040	3384780	2572620	1868900	3496910	4725420	4601880	3672950	4491930	34087.6	3284740	3457500	17357.2	5336660	64462.4	3378060	4100180	2673510	3499520	2270250	3373810	109658	5017980	2565530	1106030
759600	1766680	4542670	2942930	702048	4754550	2242360	19272.5	2572180	4355980	12167.6	36400	1191900	2484520	3185460	2760100	4327590	3373050	2567180	1866860	3498820	4714710	4604250	3669040	4493230	34107.6	3313320	3461640	17288	5358700	64671.6	3365710	4087890	2654200	3492220	2262960	3369010	110832	5006820	2555500	1105740
760800	1756520	4525500	2956910	697458	4731670	2248880	19339.2	2575400	4342240	11927.6	35931.6	1196310	2481010	3176340	2762980	4318150	3357520	2552690	1861780	3505510	4710410	4602640	3655730	4496710	33784.8	3337540	3457190	17454	5373300	64945.2	3339880	4059880	2638800	3495510	2255370	3374060	110746	4995830	2546350	1110020
762000	1752510	4509950	2978690	700842	4708330	2247140	19034	2573860	4335860	11972.1	36618.8	1198850	2472180	3161870	2753770	4311150	3341080	2545060	1853230	3504810	4715060	4632460	3656120	4503260	34416.8	3344970	3432010	17104.8	5389520	64292.5	3318560	4055980	2629780	3494960	2253410	3369930	111603	4982880	2536150	1130190
763200	1751320	4497800	2978880	697209	4684880	2234640	19096.8	2571070	4325500	11915.2	37436.8	1202760	2474900	3151690	2753290	4304670	3335700	2537740	1849990	3508900	4703450	4639440	3653630	4502290	34291.6	3324040	3421340	17210.8	5411230	63828.4	3297940	4035470	2610390	3494900	2246070	3368010	111470	4983050	2529350	1153090
764400	1751260	4484420	2998640	701961	4667230	2225630	19067.2	2572910	4318010	11986.4	37292.4	1201970	2470650	3144200	2754710	4298420	3318500	2524660	1842550	3508560	4692730	4639750	3647310	4495580	34725.6	3352950	3402130	17223.2	5428070	63946.8	3279850	4025250	2597090	3503190	2246150	3365850	110574	4966800	2525350	1155600
765600	1745740	4465670	3000470	734056	4655840	2219810	18786	2564610	4308530	11873.8	36989.6	1204990	2456210	3131160	2750290	4294810	3302460	2520380	1840190	3506490	4694020	4632140	3627750	4485030	34670	3417850	3395080	17068.8	5430070	64186.8	3262980	4008560	2576980	3511510	2238330	3365810	110589	4955620	2511490	1156660
766800	1741480	4446310	3003040	740566	4630380	2216660	19112.1	2557630	4308600	11928.4	35953.2	1207860	2460980	3126120	2745880	4287950	3287760	2506400	1832480	3504850	4691840	4625580	3627180	4481560	34602.9	3455750	3386020	17153.2	5452110	64291.6	3245380	3989590	2564630	3525860	2227350	3364480	109331	4948300	2505300	1180120
768000	1736780	4413610	3004130	739133	4611370	2217420	18774	2557200	4314370	11877.5	35523.2	1217870	2456840	3113490	2745580	4276970	3276600	2500810	1830730	3504020	4672760	4618920	3623130	4482500	34618	3448890	3374580	17147.9	5473270	64186.8	3227720	3980330	2543220	3535290	2219980	3362870	109922	4930410	2495150	1196390
769200	1728810	4395120	3003830	737566	4589550	2216000	19186.4	2547710	4301460	11978.4	35319.2	1224990	2454120	3099380	2737920	4279440	3268220	2490130	1822920	3512110	4652650	4622600	3612480	4481910	34082.8	3446410	3367510	17032.5	5472380	64449.2	3208840	3967530	2527990	3538530	2216850	3360360	108768	4918650	2489210	1222800
770400	1727280	4375030	3018500	733569	4565010	2211970	19056	2541690	4293440	11847.6	35348.8	1225790	2450680	3089960	2732850	4273260	3253040	2481350	1816660	3516250	4647740	4625600	3604510	4475830	33720.8	3462100	3364520	17062.4	5471730	64700.8	3193840	3954070	2510730	3548330	2211360	3358600	109449	4921410	2481170	1234530
771600	1718670	4353270	3031930	741038	4547590	2212060	18693.2	2535270	4287460	11863.6	35928.4	1233130	2444770	3076570	2727450	4269380	3240240	2478850	1811170	3511630	4637210	4611800	3600300	4475060	33671.2	3465270	3364480	16928.8	5482910	64521.3	3176620	3938510	2492190	3558640	2203380	3352880	109727	4907920	2469820	1243250
772800	1711900	4346490	3048760	737531	4521650	2210880	18948.8	2523750	4278420	12117.1	35620	1232120	2442990	3066620	2726790	4257300	3226520	2466710	1805680	3511770	4618550	4602310	3597730	4468430	33515.6	3487370	3352120	17078.4	5506530	64428.4	3155880	3921340	2472350	3568000	2196030	3354940	108707	4888280	2460540	1236230
774000	1705770	4342350	3064850	740974	4493120	2204840	18487.5	2520240	4278250	12072.8	36036.7	1235060	2440870	3053520	2722600	4249630	3213320	2457140	1798770	3509220	4618290	4591610	3593160	4462070	34281.2	3523970	3333400	17192.4	5524330	64074.8	3138530	3911580	2456590	3572640	2192990	3378430	108569	4872720	2453840	1241660
775200	1699110	4315200	3057060	740671	4477850	2205310	18535.6	2514800	4273320	12122.8	35598.8	1244110	2436430	3041960	2717110	4237950	3205390	2452530	1796120	3508680	4603860	4585970	3582230	4457080	34034.4	3547920	3321280	17216.4	5532620	64532	3120340	3895220	2439980	3582320	2189040	3366560	108142	4860480	2438270	1257230
776400	1691040	4284560	3073370	739440	4456650	2204560	18586.4	2508580	4272200	12016.8	35135.6	1244180	2434390	3030610	2715530	4223690	3197500	2439310	1785250	3518740	4597800	4582590	3577660	4455610	34312.9	3577440	3310470	17137.2	5549250	64744.6	3100590	3877480	2423630	3587940	2181660	3351730	107808	4846420	2427000	1275600
777600	1682850	4250940	3084010	736244	4432400	2202140	18353.6	2503500	4267080	11942.4	35006.8	1249700	2430630	3018180	2707920	4218700	3185180	2434570	1782620	3523730	4595800	4580320	3579510	4457430	34439.2	3648120	3298540	17260	5550380	64112.1	3079650	3875040	2405060	3598060	2172940	3350460	109086	4830050	2417440	1289140
778800	1680180	4232800	3085720	736711	4414320	2199220	18438.4	2496490	4262260	12024	34616	1260330	2431760	3005870	2714270	4218610	3168790	2418050	1774640	3529290	4571520	4572480	3570200	4474210	34015.2	3677230	3290420	17145.2	5551840	64841.2	3062970	3854530	2384130	3595420	2166010	3339860	108562	4816340	2411230	1281530
780000	1673650	4205310	3094550	733749	4387720	2201750	18542.4	2490420	4256540	11765	33740	1262870	2429510	2994760	2711370	4215050	3152470	2408240	1769540	3532570	4555400	4572300	3564720	4467480	33687.6	3691890	3278230	17446	5559180	64968.4	3045490	3836720	2370560	3612300	2158520	3338020	108044	4793280	2399820	1291450
781200	1666850	4176270	3103310	731332	4373990	2195710	18462	2487730	4249730	11892.4	33502.1	1268500	2427980	2982230	2702530	4218090	3139660	2401050	1764780	3545700	4541710	4574390	3554990	4462710	33753.2	3695740	3273290	17164.4	5572000	64387.6	3028330	3814040	2350010	3611040	2149510	3332050	107342	4778390	2391440	1321960
782400	1661160	4159460	3110200	730389	4349990	2194510	18622.5	2481020	4244980	11916	34202.1	1274890	2424420	2974120	2704370	4202530	3134860	2383910	1757520	3553150	4532150	4606830	3545940	4462720	33755.2	3698320	3264380	16947.9	5571680	64728.8	3007750	3787010	2332300	3618150	2142010	3344320	106218	4764860	2384860	1326660
783600	1654710	4133520	3115870	726573	4331320	2190450	18177.6	2477070	4237950	11783.2	34604.4	1278850	2421510	2959240	2697330	4195310	3125150	2376200	1750810	3555230	4535240	4575360	3545700	4454210	33977.9	3769460	3246690	16914.4	5579520	65042.4	2994180	3775860	2317560	3615770	2133190	3336650	106281	4745790	2372570	1335580
784800	1650670	4108010	3113990	722981	4322490	2186210	18488.4	2470550	4224770	11940.4	34974	1286940	2417200	2946230	2691640	4195060	3114120	2368770	1744080	3563060	4525510	4538560	3537250	4449910	33851.6	3818340	3240040	17075	5589410	64632	2978670	3758540	2292870	3619290	2127460	3340540	106587	4739450	2360290	1324570
786000	1647740	4085450	3132280	720749	4290100	2177440	18433.6	2467650	4223810	11784.4	34158.8	1288000	2416040	2940930	2688400	4201270	3101010	2353500	1736180	3579140	4509780	4536030	3529570	4449160	33652	3801380	3226310	17010.8	5593430	64169.6	2958950	3759010	2275520	3622670	2121840	3333540	105777	4733720	2353230	1321910
787200	1640820	4063700	3141980	721469	4284080	2168520	17918	2467810	4212300	11893.2	33658.3	1295570	2410240	2924780	2684220	4193360	3093840	2350790	1729330	3597980	4496930	4539030	3527570	4447230	33659.2	3801170	3219640	17096.4	5587310	63554.4	2944290	3762500	2260920	3625740	2117950	3339210	106172	4719130	2343850	1332250
788400	1638810	4054720	3147740	718968	4256490	2169360	18070.4	2458720	4203530	12016.8	32654.4	1300280	2408090	2913800	2674740	4183360	3082290	2337580	1724330	3605140	4492150	4534860	3521310	4448090	33557.9	3817890	3208820	16671.2	5592560	63341.2	2929610	3737890	2240490	3631050	2111110	3337080	105038	4707320	2337840	1348250
789600	1632760	4028060	3151540	719710	4238720	2168440	17970.8	2454590	4197950	11838.3	32425.2	1302440	2405720	2897480	2671930	4176760	3069000	2327360	1716730	3594040	4476160	4529700	3513920	4439030	33608	3809010	3203280	16710	5587500	63221.2	2914250	3714750	2225430	3636630	2104940	3329380	105566	4686650	2325950	1354970
790800	1622920	4007770	3154560	721036	4227710	2164650	17957.2	2446050	4186190	11861.2	32474.8	1310630	2405010	2886160	2671570	4174660	3059280	2316640	1713020	3594780	4457700	4511850	3504950	4435590	33638.8	3864600	3203280	16679.2	5585780	63304.4	2900280	3687660	2204900	3644870	2100490	3321070	105110	4673680	2316210	1355600
792000	1619550	3988290	3160510	718559	4210560	2161250	18094	2443440	4173660	11861.3	32908	1309450	2400530	2872600	2659610	4163020	3048160	2305270	1708650	3603050	4442030	4501690	3500470	4434170	33502.4	3880210	3192210	16647.2	5593000	63258.8	2885150	3666260	2186430	3650580	2094310	3330410	105468	4661160	2309060	1350430
793200	1615630	3959640	3168050	719348	4187650	2155000	17777.2	2440020	4173060	11678	33194.4	1318730	2394150	2860790	2650710	4164580	3033810	2294830	1703770	3611910	4442690	4497840	3500930	4432510	33724	3882140	3176790	16810.4	5594400	63551.6	2877150	3662890	2169840	3660420	2088350	3330660	106412	4643810	2301830	1368990
794400	1606570	3945850	3179940	719608	4169210	2149970	17986	2436000	4162670	11635.6	33729.6	1322850	2393560	2845810	2647540	4166720	3024300	2282590	1700370	3623150	4429920	4493990	3495850	4431180	33322.1	3905610	3174130	16606	5595120	63596	2871570	3644500	2150280	3663900	2082650	3323050	105920	4634130	2292010	1374850
795600	1598860	3926820	3198470	722606	4146590	2149540	18230.4	2431490	4143750	11694	33333.6	1322590	2389930	2838550	2641230	4159240	3013100	2268310	1694240	3626910	4421430	4490420	3488770	4429440	33152.4	3940500	3162950	16405.2	5589320	63628	2860250	3632030	2137540	3664500	2083820	3321920	105550	4620200	2284420	1379250
796800	1599250	3901270	3219810	723405	4130730	2145270	17693.6	2429530	4135310	11565.6	32788	1326940	2385350	2823870	2632290	4157720	3002720	2260040	1689260	3630750	4418540	4494790	3484680	4429880	33211.6	3995090	3151740	16386.4	5584250	62823.6	2850910	3625640	2120000	3674680	2075760	3315150	105735	4604180	2277590	1389870
798000	1593650	3893360	3220420	722808	4107890	2143000	17810.4	2424710	4125520	11790.8	32378.8	1326280	2381070	2811780	2626070	4164450	2997160	2240380	1685200	3644920	4400260	4489780	3472620	4420950	33111.7	3987640	3145110	16322	5578760	62841.3	2839450	3604230	2101380	3678570	2070210	3307300	105506	4595580	2272640	1383710
799200	1591410	3876470	3227860	725355	4083970	2135670	17882.1	2418980	4119860	11454	31509.2	1320030	2380360	2799270	2620460	4163000	2985630	2223040	1678130	3654110	4389830	4478120	3464910	4420260	32987.5	3963440	3133110	16484.4	5574500	62362.8	2828770	3592120	2088500	3691630	2068110	3306110	105472	4584510	2263360	1378240
800400	1581330	3855480	3234900	722030	4077020	2131240	17726.3	2415530	4104080	11670.4	31948.8	1322670	2375420	2784910	2616370	4152760	2980860	2210880	1672350	3656650	4376010	4470560	3466050	4410610	32614.6	3974040	3128040	16290.4	5562870	62612.8	2818440	3576820	2072670	3700000	2058480	3296620	105787	4571300	2255340	1385480
801600	1576890	3848720	3239450	723205	4051920	2124140	17648.8	2410110	4092130	11496.8	32083.2	1324350	2373460	2777160	2611540	4140680	2969310	2193170	1670210	3661780	4366040	4460700	3460890	4404780	32320.4	3990550	3124470	16256.8	5556270	62676.7	2806660	3553730	2050620	3706530	2055820	3287580	104783	4563210	2248940	1385330
802800	1574850	3831320	3252080	724215	4030050	2113780	17436	2409730	4081790	11629.2	32689.6	1324520	2365980	2763060	2612680	4127610	2960010	2180010	1659590	3670670	4357920	4462580	3456380	4433060	32411.7	3992100	3115210	16281.3	5544860	63196.8	2798730	3553470	2039800	3709090	2050800	3287610	104536	4540850	2243440	1380450
804000	1570800	3811480	3260530	723061	4020330	2111430	17431.2	2402310	4069600	11647.6	32706	1330700	2363910	2753240	2609410	4117040	2949890	2170210	1658780	3680190	4348080	4467650	3447790	4438660	33075.8	3998150	3110630	16249.2	5545030	63001.7	2791790	3538900	2023070	3704610	2044940	3278130	104948	4529370	2231970	1381320
805200	1566340	3800880	3261930	723729	3997530	2109330	17696.8	2395370	4062890	11441.3	32082	1341450	2357460	2741780	2612570	4102890	2937730	2159720	1651720	3670320	4341450	4465430	3444470	4434090	32739.6	3987390	3103020	16159.2	5541020	63158.4	2784580	3520290	2007840	3702510	2042200	3271330	105432	4521910	2227080	1396290
806400	1560680	3780560	3276170	723517	3982570	2105090	17282.1	2389180	4052300	11484	31828.3	1349280	2353540	2732550	2609400	4096410	2928890	2154830	1649390	3705000	4334640	4461050	3443870	4437890	33450.8	4000520	3093690	16104	5539720	62701.6	2779060	3517650	1993090	3709250	2039710	3270060	105600	4510310	2217260	1417740
807600	1555930	3776110	3279140	723407	3969440	2103150	17130.4	2385600	4038490	11501.6	31443.2	1346460	2349150	2718570	2608460	4096150	2924940	2144420	1644990	3709160	4326280	4471760	3437570	4442730	33520	4018070	3098150	16265.2	5521560	62929.6	2771300	3505500	1973940	3705050	2033780	3269040	105535	4500310	2210890	1420730
808800	1553660	3766770	3286360	725023	3956980	2098440	17146.4	2383270	4023830	11390.8	31193.2	1350630	2347000	2711360	2598380	4084440	2915030	2133640	1638790	3711080	4318710	4475130	3431720	4456290	33097.9	4028130	3093230	16253.2	5506810	62762	2765270	3485690	1957800	3708850	2029760	3264560	105134	4493780	2200960	1423440
810000	1544980	3760550	3299260	730168	3943540	2092570	17122.4	2382680	4014080	11347.9	31542.8	1352390	2341270	2698660	2596620	4086340	2908990	2129320	1635630	3713360	4311490	4462110	3432800	4458030	32974	4052620	3077470	16086	5489140	62197.2	2759680	3492690	1942310	3706470	2025220	3256740	106356	4482210	2190010	1420660
811200	1540590	3756680	3309280	730982	3930060	2089800	17051.2	2375750	3997140	11408.8	31816.4	1354440	2337060	2690720	2591710	4077370	2904770	2115970	1628490	3722460	4301270	4453240	3432210	4463210	32663.2	4034530	3068100	16195.2	5478960	62448	2750350	3475270	1924600	3704960	2020780	3255310	106326	4479430	2184660	1422130
812400	1536290	3731720	3315660	730425	3914170	2089340	16980	2370450	3995440	11276	32187.9	1359790	2334650	2673700	2582580	4068730	2897990	2105090	1623980	3736830	4296230	4452000	3423260	4477840	32607.2	4027490	3055390	16160	5474900	63062	2742230	3462540	1913700	3701260	2021760	3271200	107508	4463700	2177390	1440640
813600	1531620	3716610	3316750	729559	3902380	2080920	16982.9	2365010	3988010	11285.8	32321.6	1361320	2327220	2658460	2575240	4058090	2895750	2097110	1620700	3734460	4284080	4457030	3407960	4481540	33122.4	4048690	3048670	16230.4	5466550	62853.6	2742160	3448740	1900340	3700230	2015460	3260500	107426	4453300	2174720	1441910
814800	1527550	3707110	3323440	729566	3872100	2072280	17474	2360760	3976290	11273.2	31750.4	1368300	2323580	2646100	2574710	4050260	2886660	2082170	1615640	3738780	4273980	4453780	3398860	4474150	33302.1	4045640	3043360	16130.8	5458720	63529.2	2729600	3422180	1884650	3701540	2014630	3249880	106975	4450300	2167810	1447990
816000	1521370	3689590	3327450	728543	3854750	2067480	16917.6	2356280	3970900	11187.2	31173.8	1379090	2315490	2631360	2572210	4037890	2877570	2070780	1605700	3736630	4265870	4443150	3396670	4472830	34011.6	4043910	3031830	16016.8	5444760	62510.4	2723430	3415200	1874240	3695370	2013410	3239610	106441	4426830	2158240	1452070
817200	1515500	3679190	3341590	733122	3837900	2072530	17048.4	2353110	3958830	11127.2	30988	1390400	2310020	2617740	2569450	4029830	2875980	2057080	1603170	3748140	4259020	4425400	3387140	4468210	33848	4049500	3032020	16084.8	5437100	62836.4	2713540	3403290	1861480	3698960	2009280	3232210	106012	4431220	2148450	1477420
818400	1510830	3668870	3355270	733114	3807870	2067620	16771.7	2350430	3953120	11180.4	30938.8	1396880	2311360	2609870	2574750	4021920	2865940	2046140	1598900	3749140	4242730	4411180	3391670	4464070	33577.9	4039890	3027110	16187.2	5431910	62999.2	2708330	3402170	1849970	3702910	2005000	3223480	106551	4406170	2143570	1487100
819600	1508560	3653310	3359050	737610	3791640	2060570	17078.4	2345830	3952310	11145.8	31382.8	1404460	2300550	2598390	2572940	4009960	2858900	2037130	1596870	3749320	4235690	4419780	3382660	4458090	33739.2	4091190	3027070	16060.4	5407720	62692.4	2700990	3395990	1838980	3706470	2001590	3228680	107923	4398840	2137480	1492950
820800	1502610	3649680	3358400	737572	3779180	2053220	17012.8	2347580	3940390	11150	32091.2	1408800	2299580	2588300	2567870	4001200	2859760	2025630	1592040	3755820	4222230	4415730	3377650	4456050	33704.4	4119680	3028080	15828.4	5374920	63038.8	2694090	3374230	1823600	3709370	1995650	3224290	107650	4391550	2129430	1503080
822000	1497380	3637510	3360680	740141	3759060	2053680	16966	2342540	3933810	11155.2	32038.4	1408420	2299490	2573830	2563120	3997620	2850300	2017240	1586820	3756630	4211110	4408340	3371470	4453070	33340.4	4128500	3013410	16033.2	5357420	63222.8	2687800	3359460	1812580	3710800	1990100	3217900	106881	4365470	2119170	1517310
823200	1491610	3617660	3364770	741008	3749610	2047780	16797.2	2345390	3931480	11148.8	31849.2	1407040	2288080	2561400	2553810	3983100	2842060	2009800	1581250	3756290	4201330	4399500	3362740	4439650	33241.3	4139810	3003190	15930	5347190	63197.2	2682650	3352230	1804460	3703940	1984430	3213670	107029	4348410	2110030	1530070
824400	1485430	3616950	3363470	743602	3731010	2037600	16993.2	2345630	3923140	11204	31635.2	1412330	2280060	2550760	2545840	3971180	2840980	1997950	1577830	3767350	4187690	4385090	3355960	4434880	33073.3	4135240	2995700	16000.4	5334420	63808	2680570	3330280	1793620	3702810	1981310	3207300	106435	4347040	2103100	1534560
825600	1484000	3598400	3366700	742882	3718780	2031940	16798	2345420	3922200	11077.5	30830.4	1418320	2278770	2545320	2539220	3956240	2832540	1990880	1571570	3769520	4187610	4394640	3355970	4432740	33268.4	4130240	2982780	16046.8	5325580	63610.4	2673890	3326120	1782550	3706660	1978470	3200830	106670	4356920	2100030	1541450
826800	1478030	3589220	3372270	748070	3710070	2027470	16748.3	2341910	3912680	11037.2	30841.7	1422250	2273280	2535580	2530760	3955120	2832690	1980830	1566850	3773310	4174530	4378500	3350800	4435220	33287.9	4137510	2974870	15904.4	5306980	63176.8	2671570	3315070	1773520	3707230	1972500	3194210	106828	4344180	2093850	1553610
828000	1476620	3585400	3375770	748873	3689960	2024230	17022.8	2344840	3907640	10950.8	30724.4	1428120	2273780	2525780	2522400	3946190	2825850	1967780	1562640	3768900	4167920	4361210	3347610	4431840	33594.4	4137980	2975580	15842	5295210	63174.4	2662040	3303040	1763670	3714580	1964950	3185870	106637	4332550	2085270	1556540
829200	1470650	3563850	3392760	751188	3669400	2031940	16913.6	2350300	3901800	10931.6	31196.3	1431320	2269050	2512110	2522750	3931340	2814300	1956750	1554530	3785510	4157020	4358260	3338130	4428810	33412.4	4139390	2965370	15944.4	5275190	63089.6	2654620	3297200	1758130	3723390	1963150	3183260	107016	4309430	2074960	1559190
830400	1465470	3555270	3390830	751974	3658620	2035280	16902.8	2350890	3898870	11011.3	31721.2	1434030	2264810	2496040	2518580	3925370	2808850	1953200	1552350	3799920	4147970	4349480	3328770	4420490	33244.4	4175040	2962680	15929.2	5259370	62796.8	2652010	3283460	1745740	3722840	1956730	3175180	106698	4302580	2069450	1569400
831600	1460660	3541970	3395540	752742	3631130	2029650	17148.4	2345130	3887390	10979.2	31643.6	1433530	2262500	2477250	2517010	3919080	2806170	1940340	1546720	3787140	4132020	4344710	3319600	4420390	32844	4185170	2959250	15980	5233750	63804.6	2646320	3270490	1735940	3724110	1953510	3170290	105422	4298930	2064230	1583630
832800	1456580	3518870	3392470	757389	3612840	2022240	16843.2	2343640	3882000	11070.4	31132.9	1435340	2259820	2452710	2515950	3910250	2798520	1925980	1544460	3777630	4113730	4341460	3315430	4430260	32587.2	4196620	2953160	16131.6	5215350	62734	2639740	3274800	1729600	3723460	1949580	3166200	105860	4292180	2053460	1598320
834000	1452690	3510060	3394980	759885	3601290	2017680	16956.4	2345210	3876260	11105.2	30859.2	1436940	2250680	2441160	2506170	3908670	2797380	1920670	1540380	3783730	4096960	4334620	3309580	4427010	32528.4	4214840	2946230	16149.2	5197510	63276	2638630	3265820	1719380	3718300	1944820	3160780	105859	4281380	2045490	1605320
835200	1451900	3509230	3400670	761863	3581460	2010680	17174.4	2344730	3867600	11072.9	30705.2	1438560	2248720	2428130	2504280	3898930	2792090	1912910	1535770	3787820	4088450	4327370	3305180	4420620	32331.6	4226480	2940100	16092	5183590	62413.6	2625150	3241710	1709880	3723450	1942560	3161110	105651	4275110	2037430	1604210
836400	1448030	3490420	3420270	760634	3560120	2003390	16938.8	2344820	3863310	10870	30698.8	1444640	2243900	2407870	2489530	3891040	2781630	1900390	1529690	3789600	4072850	4331580	3306040	4409410	32411.6	4256220	2930880	16177.2	5171640	62376.4	2610850	3235580	1704490	3727060	1940350	3153050	105788	4260920	2029720	1612940
837600	1442730	3478790	3435770	761786	3550720	2001730	16955.6	2349440	3855720	10860	30984.4	1463750	2235250	2388050	2481100	3884020	2779150	1894430	1528470	3798110	4073520	4323330	3298850	4401390	32732.1	4249090	2919960	16186	5164400	62159.6	2602610	3232180	1694600	3729670	1930770	3147320	105688	4253930	2019200	1623830
838800	1440020	3470710	3433940	763376	3528370	2000820	17012	2348020	3847810	11010.8	30900	1478500	2233650	2373640	2480430	3876790	2772490	1881280	1518830	3797830	4056030	4316400	3295400	4399450	32812	4279190	2913760	15994.4	5150180	63049.2	2592330	3213890	1685120	3732110	1926820	3142810	105232	4247790	2013950	1631400
840000	1439160	3459650	3428000	764461	3509470	1998940	16928.4	2348060	3845960	10996	30854.8	1484090	2225360	2356160	2479440	3864330	2760950	1869530	1510800	3801200	4039140	4313400	3293660	4389400	33194.2	4298620	2906270	16052.9	5124590	62338.4	2585680	3210280	1680580	3736860	1918730	3139060	104928	4226790	2012340	1640710
841200	1433540	3449630	3428680	764529	3491330	1994080	16861.2	2348980	3839610	10960.4	31057.2	1489590	2221190	2341810	2479920	3858650	2756880	1862020	1509290	3801560	4024250	4304160	3285380	4380650	33404.6	4296320	2897550	15916.4	5106820	62448.3	2574620	3196930	1669360	3738950	1912300	3140950	105078	4219500	2003570	1643610
842400	1426510	3442230	3426430	765740	3468820	1992270	16892.5	2348440	3831390	10969.6	30920.8	1487510	2215670	2330540	2475100	3849330	2748370	1854970	1506120	3803540	4011110	4286980	3279370	4375410	32978	4306180	2891390	16059.2	5084210	62497.6	2564810	3186450	1665180	3740610	1909470	3148170	105030	4203840	1991850	1645820
843600	1418490	3427510	3433350	768860	3457580	1987470	16928.4	2350910	3833040	10932.5	30702.8	1489180	2208830	2313890	2471680	3850460	2738490	1850080	1502410	3806920	4009010	4291900	3282520	4366310	32411.6	4318150	2894740	16007.2	5074390	62302	2557090	3186420	1655850	3745340	1905110	3137880	105563	4179030	1987090	1650050
844800	1409360	3423530	3438090	769698	3441790	1984070	16833.6	2350380	3826610	11064	30470.8	1491840	2195460	2298790	2468180	3850700	2734090	1841230	1499430	3805850	3986360	4279360	3275580	4361050	32015.2	4318470	2896370	16187.6	5053600	61900	2549390	3194110	1650660	3743010	1897970	3124400	104901	4162940	1979830	1649210
846000	1404870	3412950	3429290	773518	3422290	1982190	17012.4	2350930	3818210	10982.1	30052.4	1489640	2195810	2284420	2463610	3837550	2725190	1831210	1493590	3804100	3964250	4272860	3267810	4355200	32204.4	4328410	2884020	16068	5024620	61392.8	2545140	3181480	1641370	3746430	1895820	3107460	104051	4146250	1972300	1660880
847200	1397340	3397610	3428910	773148	3406110	1977690	16758.8	2354460	3818250	11108.8	30399.6	1493500	2189430	2266250	2460100	3825870	2719150	1831570	1488060	3804430	3950710	4273810	3260300	4361270	32491.2	4340900	2875600	16149.2	4997790	61220	2535670	3168190	1633600	3746260	1890130	3099060	104510	4129340	1963210	1675760
848400	1393960	3392360	3432970	771146	3391490	1976430	17053.3	2355460	3808560	10923.6	30449.6	1498280	2182910	2252610	2454540	3819770	2713930	1818360	1485160	3829360	3937750	4259270	3251900	4359150	32608.8	4356610	2872900	15875.2	4975790	62130	2520500	3142110	1624030	3746850	1887010	3095850	103551	4110160	1957740	1674470
849600	1388010	3382160	3435470	774104	3369410	1971620	16791.3	2360500	3806340	10852	30614.6	1502080	2174820	2240200	2451820	3806600	2701950	1812030	1475190	3829820	3934420	4259510	3245850	4348790	32293.6	4369030	2863590	16067.5	4955440	62135.2	2509730	3125550	1620760	3743680	1884370	3091490	102765	4088690	1951690	1667470
850800	1382570	3364530	3448630	779273	3353620	1968190	16702.4	2364390	3798940	10951.6	30770.8	1506770	2166090	2224710	2448640	3800540	2695400	1810500	1472900	3820920	3929310	4258220	3240050	4335220	32588.8	4432310	2852890	15895	4935810	62410	2501850	3124760	1616410	3753250	1879370	3082860	103586	4066750	1940910	1661080
852000	1376300	3367920	3445120	777807	3334660	1964170	16707.6	2365950	3788890	10955.6	29962.8	1520000	2163740	2207460	2447610	3799520	2685610	1800580	1466880	3816580	3904640	4246030	3226600	4329830	31844.2	4438900	2849240	16128.4	4917570	62062.4	2492130	3106890	1605380	3757670	1871890	3075490	102973	4059150	1938450	1672320
853200	1374300	3345330	3442400	779003	3312790	1960500	16730.4	2369490	3785270	10977.2	29683.6	1520610	2159090	2191720	2440160	3811580	2676020	1791210	1458880	3812500	3890730	4248940	3225600	4318360	32363.2	4437640	2840120	16092	4888240	61894.2	2482440	3102640	1601290	3762960	1870730	3074750	104114	4035740	1924880	1688850
854400	1373240	3324220	3439150	782969	3301440	1959530	16532.4	2371510	3782700	10903.3	29407.2	1523330	2150430	2174360	2440470	3794410	2667460	1786140	1455830	3818600	3889790	4247380	3220900	4310670	32451.6	4445870	2837030	16162	4866380	60746.3	2470450	3099050	1594960	3763640	1865010	3073590	104506	4024510	1910630	1696370
855600	1365690	3318720	3441190	782507	3279150	1954850	16743.6	2371090	3773960	10950	29820	1521530	2144640	2164540	2441150	3774140	2663580	1774470	1451790	3821070	3875140	4235350	3212690	4309020	31868	4451770	2832730	15986.8	4847520	60647.5	2459870	3088510	1586420	3761400	1858470	3066220	103210	4005210	1899570	1724950
856800	1361030	3301310	3433670	786448	3257590	1953650	16710.4	2373960	3769670	10948	29951.3	1522190	2137620	2149200	2433330	3757750	2657100	1768090	1447790	3831630	3878940	4231480	3212430	4309430	31660	4457570	2826340	16145.6	4827680	60563.2	2451600	3085010	1583260	3768270	1853910	3061200	102443	3976130	1893530	1773400
858000	1354950	3282800	3438790	789392	3240720	1951670	16602	2378740	3767810	11018.8	29951.6	1528610	2128000	2129960	2427100	3755250	2649340	1764900	1443640	3831030	3873730	4233730	3204210	4299990	31714.8	4462040	2818300	16047.9	4813010	61802.8	2441010	3076780	1574120	3774710	1848370	3056340	101786	3951880	1886780	1805960
859200	1346890	3280740	3428390	790205	3221940	1948380	16515.2	2378160	3765470	11028.8	29890	1531040	2118880	2114030	2426100	3752650	2639740	1751010	1436180	3823690	3856330	4216050	3195170	4290510	31734.8	4487570	2815630	15826.8	4808590	61124	2433920	3062700	1565500	3772730	1844440	3053900	101405	3935400	1879170	1831740
860400	1341090	3265770	3424780	787308	3202780	1954600	16694	2383430	3769080	10945.2	29651.2	1529470	2113430	2102000	2424640	3747360	2627570	1745270	1432170	3826260	3844680	4206560	3194180	4288670	31797.6	4526070	2807620	15910.8	4796880	61109.2	2423050	3057830	1561870	3791780	1842730	3051030	101620	3904600	1870190	1855030
861600	1337540	3248370	3420580	791292	3189900	1947820	16260.4	2381770	3762890	10980.4	29151.6	1537470	2105630	2082820	2410260	3748410	2621770	1739830	1428320	3822380	3832710	4192250	3189490	4279090	32024.8	4544430	2805240	15577.1	4777460	60584	2408460	3049310	1552290	3790070	1836120	3042370	101877	3885650	1860630	1854550
862800	1333600	3238750	3415270	794274	3161480	1939280	16557.2	2381090	3757480	10885.2	29056	1538760	2098200	2070280	2410630	3737830	2616230	1731010	1421940	3819580	3824710	4179640	3178630	4270330	31791.2	4557410	2795960	15812	4751260	60756.3	2399130	3040120	1544550	3786280	1833630	3037200	102570	3867000	1848630	1860600
864000	1330290	3221330	3410570	796670	3145040	1932320	16329.2	2379790	3752430	10941.6	28868.8	1541950	2086950	2053130	2406530	3724990	2612940	1728030	1416710	3827860	3810060	4170910	3190590	4263800	31682.4	4566220	2785670	15887.5	4728870	59949.6	2388300	3044230	1538090	3781030	1831860	3028700	102848	3843730	1835500	1879620
865200	1324530	3206870	3410550	800118	3123760	1930780	16414	2379450	3741580	11054.4	29276.4	1547660	2081410	2037530	2398740	3727700	2604190	1723360	1412040	3830470	3801070	4157250	3177170	4255500	31627.6	4574560	2782770	15934.8	4700800	60130	2377890	3027270	1523410	3780120	1827940	3022070	101844	3828890	1828760	1905200
866400	1319850	3192860	3404810	805297	3101000	1928060	16232	2377790	3745230	11015.6	29203.6	1551680	2075680	2024580	2394720	3710260	2593060	1716450	1406590	3841320	3787590	4168350	3174860	4242780	31099.6	4576350	2771270	15860.4	4648320	60627.1	2368300	3015570	1518430	3777330	1820930	3015550	101262	3808970	1817860	1917640
867600	1314250	3169510	3400760	808058	3084960	1930320	16018	2382330	3741710	10933.3	29024.4	1556730	2063560	2006970	2387730	3691720	2584510	1711270	1400170	3840370	3778640	4148260	3170230	4230780	31494.4	4575820	2759140	15569.2	4598560	60797.6	2360850	3024230	1512980	3769990	1819190	3028020	101398	3789120	1805410	1924090
868800	1307150	3160370	3414480	810624	3068980	1925600	16311.6	2381250	3736690	10856.7	28982.4	1560540	2056800	1995260	2387620	3673750	2578680	1700780	1394400	3842110	3762800	4133710	3167090	4223940	31360.4	4587550	2752840	15407.6	4566050	60345.6	2350970	3013180	1504020	3766270	1813660	3017460	101535	3779580	1798690	1920260
870000	1302800	3144120	3412600	811426	3051720	1918370	16351.3	2384470	3740760	10889.2	28476.7	1561450	2050650	1985110	2383550	3659020	2566330	1694870	1388630	3850660	3748910	4125980	3160840	4216870	31434	4591320	2742170	15736	4541600	60326.8	2340010	3004540	1498350	3763770	1810020	3012460	102520	3758670	1788930	1932470
871200	1297240	3128370	3403590	812479	3041020	1913490	16234.4	2385520	3738870	10692.8	28529.2	1565190	2043460	1966430	2374750	3652920	2561840	1689220	1384000	3853480	3731060	4116160	3154210	4209300	31536	4593240	2738770	15588.8	4526630	59670.8	2330880	2991220	1486920	3763460	1804840	3001070	102994	3737680	1774450	1952450
872400	1294020	3118080	3396010	813771	3022280	1909290	16282.9	2383420	3730980	10810.4	28430.4	1562930	2040360	1954020	2368220	3640140	2552740	1680390	1378850	3856600	3711210	4107020	3150770	4201300	31720.4	4606890	2726900	15527.9	4507660	60192.8	2318990	2969910	1478850	3768600	1798860	2990120	101653	3722210	1766180	1967780
873600	1288150	3100170	3392540	815714	3006160	1907100	16064.8	2387980	3729820	10561.2	28394	1568190	2027840	1940940	2362160	3620090	2545870	1671830	1371360	3866770	3713690	4097830	3141460	4190880	31823.6	4619990	2715620	15732	4478530	60132	2310450	2968780	1473130	3772250	1798540	2985820	101634	3700090	1756940	1968060
874800	1282130	3087310	3396620	817148	2999020	1905690	16123.3	2383600	3731050	10780.8	28881.6	1573590	2021890	1926530	2358890	3584210	2539450	1668500	1365960	3861350	3696430	4081320	3128930	4182880	31650.4	4618330	2710310	15525	4461300	60018.4	2299700	2954330	1461530	3769180	1794210	2977850	101401	3679570	1750710	1971820
876000	1279490	3079300	3397720	816594	2980570	1897550	16082.8	2383660	3727270	10773.3	28455.6	1580080	2012000	1913440	2352890	3546250	2532850	1659390	1359650	3847260	3673910	4071460	3130070	4175250	31419.6	4623780	2707050	15446	4447620	60659.6	2292090	2945940	1453820	3769850	1788130	2972940	100473	3663720	1739430	1983130
877200	1273820	3056610	3396530	819328	2971720	1892180	16020.4	2382920	3724450	10613.2	28491.6	1585430	2002410	1896090	2343680	3543170	2526160	1655570	1355880	3843150	3653960	4057250	3123620	4171580	31394.8	4650710	2701330	15501.6	4424090	60089.6	2280510	2944990	1450750	3771790	1783580	2971220	100914	3645730	1728910	1993900
878400	1270560	3043720	3392540	821989	2961060	1885890	16092.4	2375280	3720130	10795	28561.2	1589180	1998110	1883630	2337040	3549270	2518220	1641460	1350740	3846700	3635110	4042260	3114040	4168970	30818.8	4649970	2700690	15572	4419600	59899.2	2268390	2930720	1437330	3765720	1776820	2961910	101218	3637820	1720040	2001710
879600	1264840	3027140	3385750	824889	2947510	1879340	16102	2375560	3719730	10701.3	28226	1588480	1990140	1873040	2327670	3547280	2508530	1636170	1344870	3851090	3622330	4041360	3108780	4157950	30232.1	4669750	2694790	15310.4	4405820	60244	2257390	2924590	1434070	3771050	1775690	2961220	101515	3623430	1711650	2006460
880800	1258960	3014950	3390770	824455	2939250	1875640	15958.8	2373730	3715940	10624.2	28478	1601650	1981500	1859220	2317960	3540830	2500790	1636000	1338950	3849750	3609850	4033030	3104720	4145860	30444.4	4677420	2681870	15469.2	4387770	60390	2247940	2916550	1426590	3777060	1767040	2951750	101640	3603350	1703710	2010930
882000	1254520	3008530	3386700	826765	2922780	1874340	16253.6	2374360	3712400	10614.8	27970.8	1600140	1975910	1846420	2313410	3535180	2493520	1624510	1334310	3846250	3592760	4019670	3099510	4131030	30323.6	4690860	2675680	15351.2	4366180	60540.8	2234160	2908240	1416730	3774840	1767260	2969960	101372	3592430	1697060	2015930
883200	1250830	2993590	3389390	831791	2907690	1869000	16002	2375930	3714170	10584.4	27820.8	1606580	1968040	1833970	2305560	3522850	2482380	1619780	1326520	3843640	3581160	4008580	3091600	4118770	30813.3	4703210	2663040	15315.8	4346180	60267.2	2224230	2909880	1412440	3770970	1764460	2955930	101478	3570320	1687700	2035690
884400	1245230	2981470	3388420	837433	2903570	1867060	16031.2	2374030	3721540	10504.8	28364.4	1612560	1961200	1819970	2294750	3522140	2477390	1619050	1323420	3842200	3572310	3998530	3077250	4109150	31068	4700950	2662290	15422.9	4332960	59730	2218390	2900130	1401810	3779380	1760770	2935700	100809	3556360	1677780	2054350
885600	1239410	2974270	3382400	841812	2888670	1864780	16256.4	2372990	3731180	10571.2	28694	1616660	1954130	1807940	2287310	3512060	2469220	1608170	1316590	3843620	3555120	3991050	3071320	4104690	31205.2	4702630	2646140	15372.8	4320280	60744.4	2207540	2887580	1393000	3780330	1757440	2929880	100943	3548510	1667450	2052170
886800	1234090	2962750	3386360	840730	2877230	1862640	16003.3	2373410	3739650	10505.2	28783.6	1615780	1949520	1797320	2279150	3502320	2462310	1602280	1310150	3856180	3544040	3978980	3068710	4091470	31104.4	4704220	2629550	15482.4	4306530	59671.6	2197590	2884190	1387850	3782900	1754930	2920270	101157	3530250	1660170	2048640
888000	1230440	2963290	3386660	841615	2867360	1858870	16074	2367960	3746230	10524.2	28548.8	1623050	1943770	1785700	2276340	3511090	2455380	1594310	1307830	3857740	3521010	3969220	3059820	4083910	30920	4707620	2622600	15172.8	4298380	59875	2186640	2871840	1376850	3793370	1749360	2916080	101106	3524840	1650060	2035090
889200	1226670	2947460	3374700	844426	2853360	1855260	16201.7	2365810	3756100	10373.6	27979.6	1632490	1937390	1772180	2267710	3516540	2448580	1587860	1302210	3851790	3511480	3960940	3056350	4066460	31134	4719600	2610140	15396.8	4284140	60961.6	2179570	2872940	1372410	3796990	1749130	2919490	100996	3502240	1635300	2038830
890400	1220580	2937480	3398310	848629	2846620	1848120	16140.4	2361990	3768070	10454.8	27951.7	1650400	1929830	1758870	2256570	3498270	2442410	1586070	1297970	3858350	3500830	3947330	3049890	4058020	31065.6	4735600	2611300	15325.4	4275170	60361.6	2171580	2861720	1363200	3790310	1743440	2915470	101329	3494430	1629100	2050290
891600	1213390	2932830	3389980	851334	2835040	1847210	16423.2	2359910	3780170	10593.2	28201.2	1657100	1923840	1748020	2246660	3480880	2428820	1576310	1291280	3859530	3486830	3947900	3046250	4045870	31209.2	4730000	2603390	15240	4253120	60852.4	2162230	2857570	1354700	3787450	1740570	2916110	100394	3492430	1618390	2072420
892800	1209780	2917340	3385000	854281	2821140	1840890	16285	2357300	3802180	10470.4	28529.2	1669380	1916050	1734580	2237550	3472610	2422500	1570430	1288530	3865990	3481470	3941300	3045250	4035520	31030	4738310	2591020	15523.6	4239260	59430.4	2156780	2860540	1347770	3782780	1738020	2915980	100291	3476330	1600390	2097650
894000	1204020	2906000	3386930	852299	2813930	1838310	16631.2	2353660	3810800	10495.4	28881.2	1673290	1909350	1726090	2228800	3481990	2415390	1562140	1284390	3862970	3460410	3922580	3034030	4025640	30967.6	4742680	2585570	15330.4	4237340	60070	2148400	2837400	1338740	3777730	1733270	2905450	100434	3468730	1589030	2090760
895200	1200340	2894880	3388850	855788	2794830	1834730	16620	2350280	3822710	10432	28713.8	1676220	1899040	1716410	2223040	3481280	2404910	1553780	1277360	3856020	3448420	3904420	3030160	4003020	30847.6	4746520	2579670	15354.6	4211450	60024.4	2142710	2830220	1329450	3773400	1728830	2904510	99955.4	3457440	1581820	2094840
896400	1193130	2880910	3391060	860546	2789100	1830030	16611.2	2345600	3834900	10481.2	28413.6	1685730	1892630	1703210	2218040	3485080	2398420	1553790	1272160	3850290	3440280	3894300	3022970	3982290	31395.2	4771670	2575320	15276.4	4183380	59763.2	2138290	2825910	1323300	3777610	1727820	2901830	101284	3442840	1572620	2083820
897600	1188860	2876670	3392310	862915	2772900	1823790	16784	2344660	3845310	10658.8	28284	1689260	1887700	1696890	2212500	3490930	2393640	1546040	1266090	3854760	3423120	3880920	3017370	3974350	31128	4788010	2576810	14993.2	4155890	60527.5	2129350	2810160	1315360	3777370	1725240	2897710	100342	3438710	1566640	2087930
898800	1184890	2862970	3379640	867010	2761930	1817700	16821.2	2346420	3860500	10458.8	28402.4	1693680	1878040	1686150	2203500	3487870	2385470	1538020	1261390	3868450	3412820	3874380	3014670	3960210	31355.8	4802110	2571530	15128.4	4136370	60098.4	2122790	2811020	1308840	3777420	1723010	2896240	100955	3424630	1557540	2111540
900000	1178240	2855030	3379760	870387	2752060	1816480	16764.6	2337960	3871090	10541.6	28580	1703960	1873220	1675210	2194300	3497940	2380340	1532840	1257200	3873830	3404950	3857550	3006260	3942600	30944.4	4816000	2573440	15242.1	4134720	59444	2117420	2796610	1298760	3783350	1717900	2890030	100980	3419010	1544750	2120030
901200	1172240	2846440	3374380	869713	2735610	1811080	16955.2	2334400	3877810	10554	28521.3	1707400	1863130	1668210	2189170	3494890	2375950	1529010	1251510	3873630	3393780	3855280	3003110	3933580	30728.4	4823530	2568620	15148.8	4109700	60498.4	2111480	2792230	1291110	3778880	1716950	2886870	100338	3410430	1536770	2113300
902400	1167670	2836910	3368140	872713	2725640	1805330	16994.2	2329790	3891680	10460.8	28651.7	1712280	1859960	1658240	2168800	3492910	2369510	1525430	1246710	3867810	3388330	3847290	2995350	3919300	30906	4840070	2564530	15199.6	4090410	59601.7	2102870	2792920	1283570	3788700	1714480	2875300	100844	3394400	1527650	2121150
903600	1161730	2837630	3371430	876216	2712600	1803180	17137.5	2326180	3898930	10550.4	28558.8	1722380	1854530	1650950	2166300	3482460	2363120	1519990	1241620	3860370	3375760	3827410	2986730	3905510	30573.2	4847540	2563290	14926.3	4068820	60263.6	2098180	2784870	1274140	3790710	1710410	2872900	100169	3394700	1520030	2137560
904800	1159420	2823900	3364910	880678	2703390	1799600	17197.5	2324990	3910080	10535.6	28160.8	1721870	1846040	1639420	2157550	3479290	2356920	1514640	1237460	3862420	3372580	3827830	2981220	3895390	30376.8	4866310	2557380	15086.8	4045640	59638.4	2091550	2781090	1267410	3790130	1712610	2877460	99593.2	3385390	1513800	2146280
906000	1154160	2813150	3363590	887206	2700900	1794460	17058.8	2318830	3920860	10547.6	28362	1729850	1840040	1631350	2144540	3471140	2350890	1513670	1232270	3858890	3356530	3813550	2972910	3886110	30455.6	4891000	2561070	14958.8	4028430	59395.6	2083660	2769750	1258100	3789300	1707560	2873380	99484.8	3378870	1504190	2149470
907200	1148970	2811610	3360390	891003	2684180	1787300	17250.4	2314060	3919250	10591.6	28228.4	1737010	1834820	1620630	2136730	3467500	2346390	1507560	1226960	3859640	3345320	3806370	2957880	3872860	30178	4898760	2553840	15413.6	4011240	59052	2073560	2759530	1248300	3785810	1704820	2868280	98860.8	3371090	1494620	2156440
908400	1144140	2800440	3351390	895244	2677060	1778280	17124	2309990	3927310	10516.8	28186	1745680	1827070	1610330	2128880	3463080	2333230	1505440	1221510	3853720	3335480	3794790	2935430	3857290	30206.4	4905090	2548570	15213.2	3995940	58827.6	2068880	2756560	1240790	3796050	1701620	2863370	98695.2	3354060	1485680	2165630
909600	1141470	2796850	3351830	898157	2663400	1775210	17315.8	2301950	3929080	10686.4	28208	1746060	1821230	1601620	2126190	3456910	2328570	1499100	1219660	3847360	3322360	3776640	2915950	3850100	29980.8	4922480	2554760	15045.2	3985720	58528	2061600	2742670	1227660	3792920	1698850	2860180	99064.8	3358810	1477060	2178710
910800	1134760	2785560	3343430	901304	2645350	1770030	17375	2295430	3925730	10481.2	27981.7	1747170	1811540	1593880	2120470	3445020	2319390	1490630	1213180	3838880	3316320	3769790	2910240	3841610	30301.2	4943860	2549500	15054	3965380	58094.2	2052690	2744040	1222370	3783030	1698320	2855010	99133.2	3354230	1469460	2185280
912000	1128870	2773160	3336360	907815	2637760	1763360	17549.6	2292340	3923650	10474	28191.3	1756640	1805480	1582650	2110970	3440390	2317680	1490130	1210680	3837390	3306410	3756510	2897260	3834130	30587.6	4960290	2546610	15180.8	3949320	57873.6	2046820	2734860	1212290	3778170	1696240	2847690	99156.8	3328920	1455830	2191270
913200	1125880	2773790	3331000	916184	2621440	1757890	17524.6	2281120	3925740	10572.8	28269.6	1760530	1800170	1579080	2102010	3428370	2315400	1486200	1205010	3829400	3294300	3746590	2877400	3824980	30565.6	4970780	2542250	15278.4	3930610	58163.8	2037510	2722030	1201830	3782930	1690880	2838390	97885.2	3323420	1449400	2201280
914400	1121820	2760120	3327360	917397	2609490	1752360	17701.3	2280060	3923560	10353.3	28080	1764470	1794930	1569890	2093400	3418140	2304060	1477660	1198400	3842420	3289690	3738880	2865450	3817950	30663.2	4995080	2541000	15384	3916160	57530.8	2026770	2718270	1195570	3782260	1688910	2835300	98344.4	3307520	1442940	2211950
915600	1115380	2753400	3325510	919299	2605550	1745420	17539.2	2270810	3922780	10408.8	28359.2	1777170	1786960	1561270	2083130	3410800	2302520	1475610	1195010	3842450	3274440	3721570	2846690	3812520	30451.2	5025050	2537330	15323.3	3905820	57650	2020450	2710870	1185610	3788380	1681990	2826520	98654	3297330	1433000	2223040
916800	1111270	2751400	3316770	925148	2589750	1738540	17726	2262940	3923100	10444.8	28295.2	1781000	1781360	1554080	2075410	3396620	2295540	1472030	1189500	3835300	3264820	3710680	2835550	3808430	30199.6	5036670	2533890	15165.4	3891430	56686.4	2012780	2704660	1174400	3788610	1680920	2822200	98439.6	3285970	1421130	2231240
918000	1106610	2737840	3315310	935590	2581060	1732730	17694	2259520	3922470	10370.4	28223.6	1784850	1774760	1542470	2068750	3371340	2287240	1470060	1183950	3831690	3255540	3693560	2813210	3799340	30328	5055540	2534150	15047.6	3880250	56295.6	2004730	2704350	1167000	3787530	1680240	2814120	98634.4	3271690	1413730	2243970
919200	1101650	2738700	3316470	944432	2572330	1731560	17898	2247380	3916270	10572.4	28359.2	1794610	1771600	1534230	2057270	3393120	2282230	1459560	1178070	3831280	3241030	3675650	2793840	3791410	29997.5	5071680	2532100	15277.2	3862050	56824.8	1994870	2700750	1156280	3786200	1675510	2807360	98489.6	3263650	1406080	2253850
920400	1098040	2727450	3314550	950983	2555520	1718810	17835.6	2242430	3907520	10453.2	27859.6	1799650	1767380	1529380	2054330	3385040	2271170	1455030	1171950	3837270	3229380	3670640	2794390	3785160	29915.8	5090500	2532360	15336	3849660	56686	1982040	2692500	1150390	3783350	1674470	2804380	97485.2	3248870	1396760	2255500
921600	1093160	2713900	3310480	961505	2548690	1709530	17685.2	2232140	3909260	10470.8	27938	1802380	1759330	1517820	2047040	3371560	2268750	1456970	1168180	3830540	3221510	3654960	2786080	3779180	30219.6	5116050	2526280	15532	3842590	56923.6	1979710	2678310	1140590	3783430	1670570	2795300	97082.4	3239880	1387680	2254890
922800	1090470	2712220	3303300	962863	2535680	1702640	18034.2	2225880	3904030	10561.2	28197.5	1807690	1753930	1510440	2038120	3354570	2264220	1451450	1164090	3816640	3212500	3634190	2785210	3776040	30106.4	5136370	2526910	15373.8	3831010	57336.8	1967650	2662910	1129620	3781720	1666440	2794200	96102.8	3233060	1377070	2247230
924000	1084540	2694640	3293930	965863	2521210	1695770	17715.2	2221730	3896910	10563.6	27901.2	1813580	1748970	1502140	2030950	3332020	2254720	1446960	1155930	3814100	3204720	3639820	2781090	3772880	30437.2	5158960	2517950	15468.3	3815780	56242.8	1955400	2658910	1121680	3781720	1664450	2789600	96547.2	3208590	1368600	2256590
925200	1077420	2691870	3290690	971563	2510740	1693870	17605.2	2216370	3889390	10535.6	27833.6	1822280	1743290	1489580	2013010	3317260	2245740	1446190	1152260	3805440	3195630	3629230	2769450	3765270	30331.7	5176650	2509470	15197.5	3819950	55525.2	1946380	2658450	1111540	3790050	1661520	2786240	96854.6	3205300	1362410	2271440
926400	1072600	2690600	3287690	976376	2496520	1688560	17660.4	2208180	3879930	10586	27898.4	1826960	1740210	1482640	2015340	3307260	2243630	1440260	1147190	3792740	3180710	3607590	2760500	3751030	29971.6	5200620	2510950	15162	3805110	56057.6	1936840	2645060	1100680	3789820	1656370	2776790	97369.2	3197170	1355190	2283730
927600	1068210	2684850	3284250	990663	2483530	1683130	17774	2203160	3872060	10540.8	28056	1822840	1734220	1475380	2007040	3296720	2236990	1435070	1140000	3786870	3170240	3598050	2759510	3740040	29927.6	5219680	2505570	15310.8	3793280	55425.4	1926930	2643060	1090760	3779370	1654560	2774770	97608.8	3182420	1346150	2293330
928800	1064710	2668920	3288270	992823	2474810	1677200	17793.2	2194060	3858030	10580.8	28351.7	1821280	1731090	1467370	1997260	3290140	2227330	1433690	1136160	3782400	3161840	3577330	2751760	3728960	30024.8	5241430	2503210	15499.6	3781750	55551.6	1918180	2640210	1081510	3772110	1649950	2769510	97066.8	3162760	1335950	2296360
930000	1060650	2660330	3286500	990018	2462630	1670310	17883.6	2185440	3853070	10594.4	28150	1825860	1728230	1456160	1991300	3283080	2219350	1428260	1131180	3770870	3147330	3552750	2743140	3731690	30115.2	5259640	2504330	15780	3767400	55777.2	1907130	2629620	1070050	3770000	1647190	2763200	95694.4	3154690	1330440	2294120
931200	1055010	2645110	3274490	992858	2450260	1666800	17648.4	2177230	3844090	10570.4	27715.6	1830210	1724760	1447970	1984360	3272950	2212180	1422660	1125600	3762970	3137450	3557840	2742430	3728320	30148	5282290	2497610	15548.3	3752090	55728	1899520	2626370	1062280	3763450	1644770	2756980	95392.8	3140230	1323710	2301630
932400	1049650	2631130	3262890	994117	2442900	1659630	17665.8	2168600	3836190	10720.8	27587.1	1833200	1718660	1440150	1979180	3264260	2206710	1421240	1121200	3763410	3129590	3541500	2731520	3718500	29917.6	5298400	2498000	15441.3	3741640	54898	1890630	2619460	1054430	3753230	1641670	2746270	95315.6	3127100	1314120	2311390
933600	1044430	2630200	3255220	997833	2427510	1652000	17878	2161520	3835240	10644	27338.8	1834910	1713390	1434550	1977030	3258930	2202860	1413530	1115540	3754570	3113150	3529190	2720920	3702410	29528	5312650	2497780	15261.2	3738600	54414.2	1879860	2608250	1042350	3748790	1635610	2737680	95149.2	3116400	1305180	2324550
934800	1040920	2622960	3249300	1002800	2409820	1649000	17916.8	2150070	3822760	10625.6	27445.6	1833700	1707040	1428010	1971170	3248020	2194910	1407880	1109670	3750320	3109300	3517610	2716060	3692550	29376	5323750	2491620	15314	3722120	53799.2	1867580	2596010	1030640	3741760	1632460	2731570	95780.8	3103150	1298080	2331050
936000	1035080	2611980	3239510	1009000	2399490	1644260	17928.8	2148690	3799930	10556.4	27742.5	1840030	1701890	1416750	1962240	3237180	2186280	1400510	1104330	3755220	3092960	3503710	2710250	3680670	29340	5346300	2484430	15430	3708700	53087.6	1861480	2594020	1021740	3741350	1630330	2727250	96193.2	3087780	1291630	2345320
937200	1029460	2607030	3242150	1010080	2388990	1642770	17804.6	2134970	3773510	10596.8	28272.4	1848440	1699390	1407480	1965450	3234610	2178440	1400720	1100330	3754450	3073760	3487980	2700170	3671630	29135.4	5364120	2479120	15528.4	3695740	54535.2	1848800	2579360	1011810	3736460	1626620	2720110	95559.6	3078650	1284240	2350930
938400	1024470	2606900	3239390	1022320	2370100	1636220	17975.6	2124920	3757990	10392.8	27658.8	1851210	1697230	1400750	1965370	3225240	2168550	1396470	1096270	3748410	3060750	3470990	2695910	3661550	29080.8	5368820	2473530	15654.2	3685880	54308	1839870	2565250	1001230	3732450	1625090	2722890	95217.2	3070630	1275000	2354670
939600	1019950	2596220	3244830	1050770	2356170	1627340	17654.8	2117630	3752220	10622	27284.4	1854950	1693500	1394560	1956910	3214820	2160630	1394980	1090680	3745470	3050680	3461590	2691160	3655680	28973.6	5385830	2463020	15546.4	3673760	53954.2	1831440	2561460	993688	3721620	1622690	2717730	94965.6	3050280	1266780	2360360
940800	1012280	2585040	3239870	1072860	2346020	1620790	17647.2	2105730	3734560	10512	27259.6	1860300	1685150	1383480	1947350	3207870	2152160	1391560	1085990	3752770	3040750	3440630	2684700	3644410	29490	5395040	2463690	15334	3675930	53528	1822510	2550710	983656	3714360	1616490	2701820	94350	3033980	1260000	2362950
942000	1007020	2584410	3226550	1081220	2327790	1615550	17650.4	2092890	3716550	10422	27249.2	1863520	1684810	1380300	1943680	3201430	2143100	1386820	1082370	3745790	3027410	3424350	2681160	3636590	29277.6	5406160	2459010	15295.6	3657390	53078.4	1813620	2538560	973311	3702630	1614140	2692920	94321.2	3027770	1253400	2370750
943200	1004870	2570180	3213340	1090470	2313550	1609540	17802	2084090	3696070	10369.2	27462	1870790	1681640	1373060	1934720	3189880	2133850	1385260	1076660	3751850	3016010	3415520	2678370	3632630	29390.8	5407930	2455620	15360.4	3642870	51904.4	1802930	2534940	964824	3694430	1610070	2683770	95123.2	3013770	1245840	2382840
944400	998477	2556950	3209180	1101220	2304750	1611170	19739.6	2111750	3690400	10278.8	27749.2	1929830	1675840	1295420	1890460	3271030	2015520	1332590	995853	3816230	2936540	3383120	2801920	3733200	27663.6	5543720	2490090	15801.7	3763150	53371.6	1723260	2403500	906053	3732990	1416230	2641580	99686.8	2884450	1160290	2709890
945600	877705	2605790	3322920	1141800	2326800	1632140	22010.8	2091620	3736970	10772	32513.3	1950570	1642230	1222380	1840100	3307270	1986960	1279120	988657	3899960	2951120	3367420	2816380	3781710	33082	5261350	2422840	16890.8	3719290	63021.3	1682440	2386940	872807	3810200	1388790	2657490	107856	2840280	1142110	2656860
946800	851898	2563600	3369090	1144680	2275090	1592190	22452.8	2036990	3670480	10850	33740.4	1829790	1607250	1171270	1828230	3271540	1973690	1259440	987312	3884400	2943400	3310020	2778840	3765830	34114.4	5160080	2369660	16010.8	3623900	60516.4	1643330	2334070	848315	3831160	1385180	2638190	106180	2766740	1125960	2404090
948000	838130	2476680	3365750	1128520	2187760	1557790	21230.4	1973740	3560220	10164.8	29833.2	1751410	1567250	1136770	1792430	3193940	1929240	1232790	969472	3856870	2881300	3219590	2704580	3697730	31329.2	5034770	2313550	15040	3512940	57336.4	1601080	2271710	817625	3784490	1365160	2583210	101028	2676340	1101670	2127570
949200	822775	2388500	3330140	1114620	2096220	1522310	19916	1907780	3434440	9388	27234.8	1683370	1529530	1096780	1750620	3104910	1878250	1203520	947160	3798480	2779700	3108750	2620140	3614500	29885.2	4926850	2248560	14521.2	3409210	53082.1	1558470	2209550	787411	3681370	1343940	2521300	95660.4	2594050	1072420	1938260
950400	803258	2312420	3261240	1100280	2016540	1490210	18822.5	1851910	3309040	9063.6	25959.2	1630830	1501270	1061600	1708410	3027030	1828610	1174360	924083	3723280	2696780	3024470	2526390	3528160	28896.7	4853350	2201790	13955.2	3324230	50162.8	1523630	2155800	757592	3589920	1320680	2486490	91126.8	2532680	1043990	1841130
951600	787317	2243430	3181710	1091900	1936790	1456440	15585.2	1784380	3207280	8721.67	22968	1598310	1468420	1038840	1691610	3049280	1827020	1175490	920223	4064060	2772080	3178680	2555730	3609480	21599.6	5433450	2219110	11228	3371650	34381.2	1604140	2327710	753909	3969060	1412960	2817820	72964.4	2763470	1091760	2129920
952800	848011	2270960	3477620	1191100	1959220	1469090	13148.8	1795710	3260970	8058.4	21498.4	1876640	1531490	1135220	1782270	3000910	1886410	1243000	941776	4051550	2826130	3252590	2520370	3497330	20524.8	5832260	2233270	10559.6	3408120	45482.4	1604010	2353350	756936	3846350	1442490	2815250	79915.2	2807000	1067980	2278100
954000	854229	2333800	3373760	1160190	1996570	1482040	13598	1808120	3264560	7955.2	21494	1981000	1530220	1158310	1751980	3011120	1862560	1238600	911379	3902410	2808370	3257610	2548320	3551840	21408.4	5913030	2254310	10541.3	3497910	42106	1600680	2356530	740664	3875750	1448420	2764560	84266.8	2808080	1040300	2424900
955200	848476	2350570	3338050	1191020	2000240	1509790	13698.4	1815630	3321540	7920.4	22252.4	1956800	1535230	1183470	1743580	3049900	1853300	1236280	891927	3896950	2804540	3268390	2520550	3501140	21562.9	5700360	2288090	10400	3478870	46253.3	1600700	2370300	728664	3847190	1449740	2733310	88902.8	2816620	1032490	2659450
956400	842448	2370140	3291450	1230850	1992840	1526570	14906	1827280	3372350	8256	23705.8	1999960	1539640	1199200	1740200	3050360	1842720	1233340	887044	3860720	2819030	3273980	2543980	3472360	23564.4	5810420	2321900	10987.5	3490500	47166	1592860	2371170	721382	3808170	1446360	2712850	95769.2	2818960	1035550	2829870
957600	838234	2388430	3258440	1252940	1986200	1531970	16375	1844220	3412360	8612.4	25177.5	2045830	1539300	1207310	1735670	3066830	1833360	1231950	887732	3833410	2824710	3233490	2530300	3460160	26840.8	5800730	2349290	12095.6	3469830	51129.6	1586410	2374880	717042	3782950	1449870	2688860	102839	2820020	1043930	2771340
958800	836476	2406270	3244990	1239740	1989990	1546810	17667.1	1863440	3425360	8854.4	26092.9	2046370	1542450	1212080	1737040	3062860	1837270	1235740	894576	3833510	2833590	3256250	2515690	3457250	28175.2	5741330	2380810	12812.5	3463510	50461.2	1586850	2396240	714932	3790640	1455400	2682420	104907	2827140	1049510	2632520
960000	833539	2427660	3264090	1225770	1998720	1549990	17813.2	1878110	3449600	9186	25678.8	2029900	1548250	1219140	1746350	3072380	1847510	1239300	897888	3857660	2828690	3252400	2509200	3478970	28312	5681570	2407880	12784	3459930	51661.2	1586600	2405630	712978	3813960	1456670	2679390	103119	2836920	1056110	2596920
961200	831943	2445430	3291680	1211250	2003740	1547580	18372.8	1891720	3449840	9449.2	26236.8	2053780	1551610	1227070	1759260	3083230	1853240	1239960	899331	3873250	2815810	3250330	2524020	3512280	27508.4	5643460	2426360	13190.4	3458180	52743.2	1586840	2403670	710665	3836800	1460260	2696750	103178	2851770	1058150	2649390
962400	830351	2457330	3307730	1202280	2009060	1545820	18699.2	1901540	3444980	9923.6	27144	2060170	1555590	1235810	1757890	3095990	1853530	1242360	897330	3884630	2810550	3259830	2538580	3534000	28199.2	5627150	2434870	14225	3455930	54719.2	1585390	2411570	708930	3837000	1463090	2710040	105214	2858390	1056280	2687400
963600	826663	2465790	3313220	1208060	2016130	1545200	19376	1903910	3434450	10455.2	29318.8	2078270	1556050	1244290	1754080	3100600	1854880	1249030	896290	3886900	2812630	3272750	2542950	3538950	28388.8	5619940	2440790	15330.4	3448950	54400.4	1582310	2416090	706219	3820890	1465740	2726370	106267	2868840	1055750	2664080
964800	822954	2475440	3313160	1215480	2026390	1542490	20245.2	1904670	3416130	10612	29704.8	2100590	1556360	1247960	1758170	3100240	1860010	1254250	895442	3893440	2805430	3276850	2533860	3535160	28205.4	5603150	2446480	16052	3444970	56641.2	1581720	2406950	701965	3818190	1465280	2720670	108738	2880850	1056050	2590800
966000	821104	2486750	3302790	1227550	2028590	1538630	20944.4	1901480	3403350	10790.8	30208.3	2128130	1558250	1253370	1764330	3100090	1862400	1258160	895293	3894730	2790240	3272860	2531500	3537450	28495.6	5588530	2450390	16062.4	3429480	58580.4	1577960	2400600	695519	3814760	1465210	2722410	110200	2888070	1059180	2544700
967200	818142	2479730	3310870	1238540	2028190	1535130	20992.4	1899740	3385810	10823.6	30328	2151530	1560870	1255010	1763550	3097650	1860410	1262250	893171	3899610	2778810	3267600	2521680	3531680	29789.6	5584080	2448400	15695.2	3419000	57018	1576520	2398100	691679	3814290	1466890	2727880	109826	2890830	1059180	2540040
968400	815809	2474300	3296770	1239960	2031270	1528690	21283.2	1900420	3374750	10828	30602.4	2170900	1561960	1254700	1758450	3091710	1861440	1267380	891432	3898510	2777750	3263440	2505870	3526070	30448	5578940	2449100	15648.4	3409220	57420.4	1576480	2402600	690210	3810970	1467940	2733250	108062	2892550	1061740	2570440
969600	814699	2471070	3288810	1249260	2039340	1525370	21245.2	1896320	3360300	10792.8	30800.8	2189790	1561450	1253350	1754600	3086720	1862870	1275150	889121	3884340	2764830	3255060	2495460	3511830	30145.2	5574920	2446810	15477.2	3395150	57313.2	1574510	2400560	685948	3806220	1464930	2733680	105518	2894730	1058600	2604950
970800	810704	2476370	3291880	1271570	2037250	1519640	21080.8	1891630	3344070	10667.2	31078.8	2209160	1562860	1252050	1750360	3086320	1863480	1273080	889034	3869480	2754710	3250350	2488430	3507280	29834.8	5569400	2449850	15888.4	3383260	55802.8	1573070	2391560	681531	3792280	1463130	2734430	104854	2901110	1057920	2612350
972000	806426	2465240	3292210	1285060	2035140	1514500	21102	1891700	3324560	10677.2	30612.8	2230070	1565760	1249080	1747290	3082880	1862560	1271170	885408	3871070	2742150	3252310	2482880	3496500	29377.5	5565520	2444780	15876	3370300	56493.6	1571300	2382880	677396	3784860	1461440	2736170	104753	2903620	1057880	2616610
973200	803606	2461050	3283030	1294720	2035920	1509600	20822.8	1892330	3311710	10627.1	29985.2	2233070	1566420	1245590	1740110	3074750	1859970	1270440	884414	3868000	2735520	3255840	2473160	3483860	29167.2	5556190	2439860	15759.2	3359640	54600.4	1567340	2383630	676128	3785160	1460980	2736730	103500	2897050	1058060	2620370
974400	798530	2454220	3274070	1307550	2042580	1503280	20740.8	1889300	3294170	10843.2	29428.3	2232890	1565110	1243720	1732860	3069850	1862160	1276240	884555	3859370	2729940	3251480	2463680	3466740	29071.6	5550050	2439460	15628.4	3337120	55732.9	1566700	2381230	672427	3780140	1459780	2731410	102001	2884910	1055620	2635920
975600	793880	2459470	3257290	1313410	2040380	1499890	20827.6	1883550	3270360	10906.8	29472	2233030	1564380	1243980	1726800	3068750	1861990	1274760	883116	3853620	2716250	3241980	2456360	3450950	28642	5541490	2436870	15584.2	3328440	54690.4	1562910	2365070	667635	3764830	1454330	2722180	101643	2884300	1054940	2641050
976800	791351	2447720	3240520	1312630	2039390	1494390	20508.3	1884030	3252370	10997.2	29618	2233670	1564240	1242110	1716830	3057660	1859610	1272420	881293	3836790	2705640	3246130	2452160	3437340	28335.2	5538190	2426500	15384.8	3310820	53324.4	1558640	2359030	663399	3747330	1453140	2713150	100821	2877760	1053660	2637690
978000	787202	2442360	3233290	1320600	2040470	1484840	20478.8	1884070	3236340	10826.4	29913.2	2231310	1562310	1238390	1706770	3042110	1855530	1273530	878663	3821220	2698630	3244110	2438690	3418300	27569.6	5537310	2416770	15408	3294150	52380.8	1555550	2357900	661390	3721710	1453390	2704080	99496.4	2862880	1052860	2631030
979200	781618	2436990	3224070	1325860	2043070	1480120	20424	1876800	3220080	10823.3	29280	2238150	1562050	1234690	1700440	3030970	1856900	1276090	878960	3809810	2687120	3235680	2425790	3401660	26642.8	5523300	2412590	15534.8	3278250	52283.3	1552540	2352810	657986	3714240	1452230	2689130	98527.6	2853450	1050420	2632450
980400	778106	2437750	3216910	1323950	2040170	1471740	20289.6	1871340	3199650	10754.4	29025.8	2245490	1563190	1234220	1697850	3023330	1854720	1273080	878244	3797580	2669730	3221990	2415220	3387240	27041.6	5523950	2409140	15402.5	3261300	52208	1547950	2339990	653589	3703810	1446670	2674750	98226.4	2844750	1047920	2633840
981600	775404	2433840	3208280	1328930	2032050	1468420	20235.6	1866230	3179780	10624	28915.6	2254930	1560840	1230710	1692570	3009970	1851880	1268370	878439	3792910	2652460	3219060	2409220	3375620	28143.2	5519260	2399280	15215.6	3240000	50609.6	1542040	2330370	650350	3712030	1444770	2677820	97502.9	2832930	1046330	2631810
982800	770591	2425140	3203990	1332150	2029010	1466470	20162.4	1864120	3166180	10556.3	29390.4	2262690	1556940	1224190	1681900	2998480	1845080	1265400	874350	3778240	2642250	3212700	2395860	3364800	28140.4	5499470	2394130	15481.2	3221410	51248.8	1537540	2329010	646971	3708660	1442250	2666730	97564	2817810	1041690	2624110
984000	766896	2416360	3200950	1336190	2030760	1456530	20372.5	1854220	3143350	10605.2	29699.2	2268430	1554190	1220030	1673290	2988980	1844170	1268380	873565	3769140	2632030	3202920	2380630	3346200	27892	5487060	2391330	15312.8	3204610	49981.2	1534440	2320510	644211	3698280	1440700	2652810	97478	2802180	1039540	2622750
985200	763890	2421070	3202480	1333150	2022490	1447000	20559.2	1847720	3123390	10788	29236.4	2283270	1552810	1216670	1666400	2980530	1841740	1262460	873730	3761080	2620590	3190010	2364560	3326440	26924.8	5475530	2387540	15210	3192540	51371.2	1527170	2307460	638262	3686710	1437620	2643800	96481.2	2796990	1037850	2612310
986400	759951	2411080	3193220	1336920	2015160	1439540	20315.2	1840470	3106320	10691.7	29158	2291310	1551920	1211420	1661020	2964230	1837220	1256600	870544	3748070	2608370	3180710	2356490	3307530	26488	5464990	2378550	14868.4	3170500	50976	1520680	2304950	634218	3685390	1436050	2639780	95448.8	2785160	1036360	2616080
987600	757843	2394940	3186020	1340280	2011190	1433360	20388.8	1836810	3084860	10624.6	28801.2	2306450	1546920	1209760	1652840	2952990	1834100	1254380	868798	3734620	2603740	3173060	2341600	3289360	26864	5464590	2369460	15173.2	3157940	50312.8	1514970	2305900	633257	3677930	1434450	2631980	94876.8	2771090	1032740	2605460
988800	756378	2385330	3184380	1341570	2010050	1427880	20487.2	1830010	3068280	10520	29198	2304790	1542200	1204600	1642660	2943320	1828150	1255780	868430	3730770	2594040	3158480	2325010	3270830	26543.8	5452750	2369190	15006.8	3142660	49800.8	1509930	2297680	629188	3674010	1432560	2617540	95472.1	2754600	1029780	2601450
990000	753230	2391520	3178120	1346590	1998790	1423040	20856	1820040	3045300	10566.7	29252.4	2316850	1540160	1202740	1632960	2936170	1822060	1245950	868821	3730960	2577000	3150940	2310770	3254420	26532	5443570	2367980	14843.2	3118850	50374	1501630	2288840	624225	3667870	1427430	2605400	95962.8	2747300	1027960	2595410
991200	750422	2377860	3169560	1348150	1984620	1414070	20646.4	1811680	3024980	10512	29018.3	2328690	1534910	1199020	1625790	2920250	1813240	1242050	867755	3716790	2565580	3147800	2304550	3238870	26632.9	5428310	2355490	15020	3101710	50766.8	1495120	2281550	620404	3673000	1426630	2601680	95569.6	2733260	1025080	2598300
992400	747782	2368330	3167980	1351580	1975680	1410390	20560.8	1806340	3008590	10440.8	29223.2	2334040	1532210	1193060	1618570	2914860	1805620	1241450	865395	3715710	2553810	3134930	2287990	3224420	26898.4	5422960	2346840	14972.9	3083670	50460.8	1489340	2282200	617046	3673050	1424730	2592360	95716.4	2719010	1020660	2589440
993600	744222	2368680	3166100	1361020	1965830	1406380	20750.8	1800280	2989050	10657.6	29012.1	2347230	1530530	1190140	1607760	2903020	1803990	1236530	864718	3703070	2534600	3117360	2271610	3211350	26708.4	5417530	2344290	14912.8	3068800	50189.2	1482940	2269090	612376	3657620	1421990	2586880	94827.2	2705000	1016670	2582300
994800	741823	2363640	3158180	1365860	1950890	1402640	20873.6	1791260	2968510	10487.2	28730.8	2354880	1529630	1187890	1602260	2890590	1799070	1231120	862946	3689380	2518800	3107600	2259420	3196690	26813.2	5419950	2335910	14837.2	3048590	51160.4	1476160	2262050	609462	3643390	1421760	2576180	93382	2696870	1015550	2588810
996000	739033	2353060	3157270	1371110	1947170	1393870	20780	1787240	2950750	10444.4	28682.4	2363680	1527130	1184400	1595660	2878750	1792210	1230380	863632	3696380	2511670	3094950	2241490	3186670	26836.7	5420580	2331300	14887.2	3039070	49998.4	1471810	2263900	606424	3635970	1419180	2563810	93194.6	2681800	1012830	2594280
997200	736081	2352590	3155770	1379210	1947770	1389810	21097.2	1776520	2932860	10635.6	28752.4	2369430	1527660	1185010	1589210	2867940	1786650	1226570	861782	3690370	2504090	3080230	2225250	3185410	26349.6	5422800	2332950	14740.8	3018740	50688.4	1464310	2254310	601747	3647540	1416170	2553690	93129.2	2670070	1009610	2587310
998400	734472	2348590	3147830	1386670	1921320	1384140	21016.4	1767400	2909560	10522.4	28638.3	2377030	1525180	1180020	1585380	2858820	1776810	1220700	860987	3685070	2488200	3069580	2215620	3180790	26211.6	5405400	2326070	14766	2999280	50230	1457440	2247550	597654	3643030	1414140	2548250	93311.2	2657690	1005060	2584690
999600	730218	2332780	3167940	1389910	1906700	1378740	20835.2	1760830	2893000	10455.2	29032.8	2382460	1520230	1174120	1577050	2847180	1766630	1218640	858293	3683960	2477300	3058160	2204770	3162880	26495.4	5407070	2326850	14894.8	2983050	50504.4	1451000	2247310	595399	3636400	1414250	2539360	93355.4	2667660	1003280	2580630
1000800	726630	2328990	3154940	1398150	1902590	1378120	21083.2	1752420	2879830	10445.2	29210.4	2390150	1517040	1170940	1567000	2833290	1760370	1217370	859034	3678470	2461500	3043620	2189090	3150830	26577.6	5413820	2316370	15146	2968690	50045.2	1446580	2233930	592217	3630980	1413570	2528280	93603.6	2657250	999590	2582710
1002000	724057	2325260	3138520	1407750	1884220	1373430	21330.4	1741640	2864240	10569.6	29009.2	2408900	1516280	1167810	1561350	2809530	1752620	1211930	858134	3671680	2444640	3030300	2179830	3140360	27120	5414730	2307200	15002.4	2949110	50415	1441520	2230480	587734	3626590	1408600	2522760	93164.4	2648590	997491	2586040
1003200	721704	2311390	3125490	1415170	1863830	1368640	21280	1736400	2846410	10474	28950.8	2418580	1513530	1164140	1556710	2817340	1743060	1207320	856588	3665030	2433650	3019960	2168120	3129080	26942.8	5407010	2298910	14976.3	2934840	50138	1436230	2225500	585475	3626480	1408970	2517190	93247.2	2638440	994956	2589570
1004400	718410	2302480	3116140	1421360	1852020	1367660	21232	1731990	2829980	10601.2	29058	2429870	1510160	1159960	1550420	2804830	1737010	1212580	855171	3660620	2417150	3008650	2151100	3117260	26641.2	5406280	2297950	15036	2921350	49812.1	1429950	2216420	581596	3635950	1410080	2507800	92942.5	2626850	990279	2587500
1005600	715909	2301190	3114350	1436910	1834450	1364490	21483.6	1723080	2815580	10630	28868	2438940	1509120	1159280	1541610	2791460	1730800	1203870	855402	3657810	2409840	2995530	2137970	3111960	26549.6	5406440	2301590	14910	2908510	49241.3	1424070	2207400	577461	3629980	1406040	2500040	92549.6	2621450	988897	2584630
1006800	713567	2289100	3122350	1442460	1821170	1362560	21205.6	1720770	2801840	10432.9	28764	2445750	1507120	1155620	1535670	2778220	1720990	1197970	853334	3655570	2400640	2988040	2128950	3106610	26526	5417450	2293520	14744.4	2893460	49517.9	1418760	2203870	575518	3625960	1407470	2493590	92461.6	2612740	985192	2592480
1008000	711928	2278260	3126840	1446560	1813940	1359260	21317.2	1717760	2783020	10465.2	29180.8	2453700	1503610	1149670	1531760	2768290	1709140	1197380	852771	3656270	2394600	2977560	2113770	3094160	26610.4	5418540	2289010	14746.8	2879550	48948.8	1413130	2204950	572757	3613760	1406240	2484850	92848.8	2599260	982913	2599120
1009200	708388	2275790	3120520	1457870	1801700	1357420	21486	1712790	2766140	10656.8	29691.6	2471860	1503120	1146940	1526400	2760990	1702220	1193510	852702	3650050	2381400	2961060	2098270	3088850	26656.8	5422770	2292350	14774.4	2867860	48922	1408430	2198690	568780	3603720	1403010	2474600	93425.6	2589180	979048	2594710
1010400	707696	2266370	3104600	1465190	1786880	1355070	21575	1705920	2751890	10615.6	29493.6	2481910	1501360	1144230	1521110	2751000	1692710	1187450	850870	3647030	2364580	2953710	2092580	3078550	26517.5	5423670	2288830	14966.4	2853410	49227.1	1403510	2197170	567429	3602970	1404070	2473510	93537.6	2579450	975912	2596260
1011600	705668	2253590	3094980	1476100	1785430	1353820	21543.8	1703950	2738920	10450.4	29081.3	2488290	1499840	1142920	1515320	2736780	1686720	1187120	849768	3639040	2357350	2943880	2081470	3074020	26462.8	5421550	2285180	14950.4	2837240	49066.8	1399840	2197810	565517	3601360	1402860	2467810	94253.6	2567290	975571	2601810
1012800	702218	2247170	3089560	1486260	1776970	1355200	21820.8	1697160	2724960	10619.2	28928.8	2498710	1498170	1142360	1509160	2734330	1679090	1183870	849582	3634750	2344620	2925820	2069660	3064900	26576.7	5417400	2287570	14982	2819270	48958.4	1393570	2182980	561653	3595350	1400790	2461530	94986.7	2567260	974164	2604710
1014000	699187	2237500	3085490	1490120	1766670	1348550	21662	1691450	2712700	10661.3	28757.2	2506040	1496630	1138140	1503970	2726980	1665050	1177270	845395	3640550	2337120	2921910	2059240	3064750	26482	5420360	2282600	15100.8	2801810	48820	1389030	2180410	560262	3584220	1399930	2457030	94543.2	2553360	970377	2614920
1015200	695087	2227420	3083620	1499810	1765410	1346940	21653.6	1687200	2698250	10542.4	29648.4	2510680	1492620	1132100	1495470	2716990	1659930	1178640	845270	3654300	2321890	2909070	2045650	3054900	26422	5426820	2278640	15002.1	2789100	48242.4	1385760	2178450	557294	3579250	1397690	2453260	94747.2	2546430	967868	2624590
1016400	692016	2229730	3085780	1506640	1751100	1344590	21983.6	1681270	2678590	10631.2	30093.6	2524580	1494070	1131360	1494140	2709210	1653220	1172900	846024	3646810	2313460	2897580	2042110	3046530	26398	5430320	2279890	14761.6	2771530	48600	1379620	2168340	552193	3574890	1397220	2446410	94570.8	2540380	967780	2638990
1017600	690531	2216050	3082710	1519220	1742460	1342840	21778.4	1678030	2670670	10629.2	29955	2530250	1492480	1129060	1487960	2697380	1641760	1173050	843912	3638270	2308350	2886860	2029130	3030170	26399.6	5430040	2277530	14958.4	2754510	48762	1376590	2174320	551728	3572110	1397620	2438290	95034.8	2530520	966223	2651750
1018800	688178	2212540	3086300	1538500	1737870	1341790	21872.8	1670620	2659890	10616.7	29362.8	2543750	1487670	1124970	1485090	2689870	1634420	1169560	843192	3632210	2293030	2874690	2014810	3019210	26448	5430930	2281060	14682.9	2742150	48865.2	1368070	2167160	548606	3564370	1395330	2433450	94885.4	2525870	962962	2661910
1020000	685628	2206060	3090030	1547780	1726700	1339980	22041.2	1664770	2642400	10648.4	28883.6	2555370	1488330	1121700	1478610	2681420	1625600	1163350	841128	3618670	2278360	2867580	2008870	3011880	26504.2	5440440	2275510	14778.4	2724050	48946.8	1364850	2160600	544973	3559660	1396440	2427390	95086	2517290	959682	2661160
1021200	684572	2196710	3081010	1555000	1722480	1338690	21847.2	1662350	2630410	10606.3	29022.8	2560610	1486830	1116770	1472840	2670980	1615720	1161450	838911	3617100	2270920	2854670	1999330	3003330	26664.8	5439680	2272940	14803.2	2713040	48437.6	1361100	2163780	543370	3551780	1394190	2423020	96256	2510270	956720	2670100
1022400	682156	2195530	3077480	1580400	1716380	1335580	22036.3	1654250	2615920	10741.3	29815.6	2576220	1486100	1114310	1465470	2663060	1610950	1158400	837263	3620190	2257200	2842210	1986200	2993240	26322	5433500	2279620	14653.6	2698100	48670.4	1355430	2151760	539894	3542120	1393350	2413920	96081.2	2509430	955352	2673650
1023600	679547	2184870	3074900	1618750	1708800	1334120	21968.8	1646980	2606540	10608.8	30021.2	2591250	1486110	1111900	1459660	2655520	1603920	1153040	835458	3616460	2250720	2839460	1981500	2984310	25868.4	5427400	2276120	14845.2	2682320	49440.8	1348230	2148700	539553	3539740	1391710	2408730	96323.6	2499890	951820	2690960
1024800	677047	2174680	3069740	1640670	1704670	1334100	22113.6	1643690	2595310	10776.8	29734.2	2601590	1484050	1106270	1451920	2649260	1596350	1152680	834785	3615370	2239350	2828810	1969930	2974630	25683.2	5422460	2273050	14872.9	2672100	48603.6	1343660	2143420	537263	3533610	1388720	2405750	96453.2	2491970	948740	2711410
1026000	674704	2175290	3070750	1659160	1695310	1326270	22182	1641350	2579530	10774.8	29707.6	2613360	1484040	1104750	1446870	2645080	1590470	1147410	833364	3616110	2224940	2840430	1965250	2965580	25455.6	5423360	2271410	14706.4	2658700	48913.8	1338610	2133320	533036	3529670	1388320	2408770	97010.4	2489210	947912	2719960
1027200	674569	2161480	3067830	1672460	1687340	1322780	22368	1640220	2566060	10662.4	29678.8	2621760	1481800	1099810	1440280	2632110	1579910	1144060	830844	3607950	2225210	2852230	1956890	2957110	25984	5426530	2267990	14865.8	2646410	48034.8	1333220	2136110	533422	3527340	1386930	2407320	96828.4	2479720	945228	2720640
1028400	671815	2157760	3075350	1679100	1686230	1324220	21986	1634270	2551880	10752.8	29859.2	2635450	1480360	1096440	1434920	2626430	1575120	1141950	829513	3610460	2211400	2853900	1945560	2943450	26806	5430260	2267560	14768.4	2631930	48169.6	1328290	2125880	529165	3519830	1385290	2398870	96743.8	2471900	942048	2728930
1029600	669880	2156520	3078540	1689950	1676000	1321890	22265.6	1631720	2535950	11152.4	30377.1	2649230	1481150	1093000	1428160	2619670	1564900	1134370	827670	3604080	2198030	2855080	1944730	2936330	26620.4	5434180	2267400	14717.9	2618060	48248.8	1321570	2119440	526140	3510580	1384850	2396940	96400.4	2465430	939005	2739670
1030800	666040	2145150	3079520	1698170	1670940	1322190	22191.2	1629300	2521530	10907.6	30845.6	2656630	1475540	1088570	1421010	2610590	1553660	1132250	824703	3600550	2191860	2851780	1935840	2925430	26356	5419470	2265820	14836	2604120	48675.2	1315410	2117890	525902	3508700	1384290	2395180	96940	2453830	937245	2746150
1032000	662628	2140090	3081060	1721020	1667400	1320000	22058.8	1623660	2509930	10822.8	30233.2	2666870	1475120	1086820	1414470	2602410	1547620	1129480	822607	3607290	2178390	2841880	1924750	2912380	26641.3	5411020	2267770	14894.8	2590410	48316.8	1310660	2108670	522465	3504660	1380720	2390880	98020	2450510	935121	2748590
1033200	660296	2137810	3081650	1730400	1658050	1319970	22185.6	1617750	2503440	10875.8	29951.6	2679990	1472500	1082910	1408580	2593610	1537640	1124590	818923	3611140	2168720	2841300	1921530	2904000	25702.8	5404210	2264140	14786.4	2579350	48662.1	1303620	2101350	520585	3506060	1381270	2389000	97174.6	2440930	930614	2759000
1034400	657633	2125540	3079130	1731340	1653130	1316870	22120.4	1612710	2492230	10749.2	29833.6	2695650	1469600	1079600	1400830	2584970	1526190	1119090	818852	3607770	2161760	2833500	1910650	2890280	25218	5408580	2261570	14675	2562460	48394	1296050	2098850	520331	3504220	1379920	2381470	97295.2	2433770	927217	2771180
1035600	655400	2118720	3074460	1744430	1647720	1315860	22318	1607070	2476480	10945.6	30356	2710120	1468180	1074870	1394360	2575850	1521170	1113870	816622	3603890	2149930	2820810	1903320	2880750	25606.8	5397950	2263580	14696	2555130	48728.8	1290460	2091610	514571	3494570	1376630	2376930	97361.2	2430350	923610	2785080
1036800	652672	2112450	3069480	1748790	1637460	1315790	22238.8	1605200	2465160	10753.6	30834.4	2712880	1469190	1072460	1389590	2569570	1513140	1108420	814762	3600600	2141930	2813810	1903250	2867990	25948.4	5390100	2259580	14736	2541600	48523.6	1282840	2086980	512330	3487160	1374840	2374370	96681.6	2420200	920950	2795640
1038000	649759	2101630	3063820	1758680	1632770	1314740	22168.4	1603710	2457500	10762.8	31074.4	2716470	1465540	1068600	1382900	2560960	1503430	1107240	812879	3595220	2137130	2802980	1896400	2861860	26459.2	5384510	2253800	14687.2	2533880	47911.6	1279680	2082700	512366	3484250	1372830	2370090	97032.1	2411600	918850	2804790
1039200	646916	2101200	3064050	1780140	1627160	1314530	22251.2	1599620	2445950	10695.2	30859.2	2715590	1464160	1064090	1373880	2553040	1495690	1099920	810435	3589960	2124920	2787940	1890070	2865070	26627.2	5384590	2258120	14551.6	2527790	48610.4	1273640	2073560	507583	3478930	1368150	2365040	97316.7	2405930	914673	2806070
1040400	644682	2092580	3067050	1790210	1619260	1311430	22190.8	1596430	2434820	10687.1	30301.6	2737030	1461680	1060720	1369600	2540730	1486260	1092340	809122	3592680	2114290	2780660	1888430	2861060	26388.4	5393370	2253410	14567.6	2514820	48747.6	1267110	2069960	507007	3482740	1365880	2367060	97612	2394730	912843	2825480
1041600	642421	2084960	3058080	1799000	1618020	1310780	22010.8	1590190	2426210	10590.4	30298.8	2754820	1459300	1054760	1359430	2535680	1480980	1091460	808023	3589990	2110350	2770220	1881070	2838160	26152.4	5380360	2248260	14584	2506050	48495.2	1262670	2065350	505711	3479350	1361920	2357970	97787.6	2384490	908138	2837820
1042800	639798	2081900	3052460	1807900	1610610	1313350	22352.8	1584990	2415030	10756.8	30640.4	2773710	1457710	1053270	1352070	2529200	1475660	1083380	805768	3589950	2095710	2760750	1879980	2819940	25767.9	5370270	2250770	14608.8	2495280	49035.2	1255930	2051410	500609	3476290	1358670	2358500	96747.9	2382370	905579	2841120
1044000	636863	2068370	3048850	1819490	1600580	1309540	22421.6	1583220	2404830	10692	30958	2786410	1452660	1047340	1340080	2520100	1464570	1078380	802577	3585510	2091480	2757900	1878210	2805150	25835.6	5351670	2244120	14483.2	2481700	48607.6	1251160	2048710	500986	3472430	1358340	2354560	96451.6	2372350	902575	2841490
1045200	633277	2059920	3042950	1829480	1601330	1306610	22373.6	1576520	2394010	10617.6	31531.2	2799400	1449830	1043840	1333440	2510400	1457680	1076830	800664	3595450	2085920	2748650	1879960	2793260	26178.4	5350020	2245130	14460.8	2471990	49328	1245380	2039680	499794	3471550	1355000	2349900	96549.2	2366620	899956	2853160
1046400	629201	2056430	3037860	1842380	1592360	1305430	22568.4	1571620	2381340	10728	31608.8	2813770	1448780	1042420	1326130	2499960	1451650	1068860	799556	3593700	2075520	2739620	1874380	2782750	26157.9	5345340	2242830	14469.6	2462710	49493.6	1238490	2027480	495933	3471850	1351860	2347560	96652.9	2363870	895462	2853720
1047600	626153	2048150	3033320	1852550	1583170	1303210	22349.6	1567880	2373340	10582	30734	2825270	1442410	1038840	1319510	2487740	1442230	1062370	798668	3579560	2069460	2732500	1867190	2772200	26694.4	5341940	2236950	14573.6	2450710	49234.8	1232150	2027690	494566	3467260	1349240	2345260	96994	2351720	892391	2856920
1048800	622932	2041300	3032040	1862600	1578130	1303470	22216.8	1560820	2356900	10692.4	30777.6	2843780	1439310	1033280	1313610	2481430	1433180	1057780	796454	3576250	2057180	2728560	1862340	2762790	26942.4	5329580	2239760	14408.8	2441820	49204.8	1226470	2016820	492254	3465160	1344470	2340480	97402.8	2348410	889479	2859330
1050000	619427	2032280	3029690	1874650	1568390	1304640	22296.4	1555340	2347950	10441.2	30879.6	2864140	1439240	1031700	1307430	2471380	1423370	1050400	789887	3571720	2049850	2727570	1860170	2752850	26512.4	5314500	2236460	14394	2432190	49528	1222690	2011340	491238	3464140	1340720	2338560	96362.8	2337940	886239	2867730
1051200	616096	2022310	3022630	1884300	1565470	1298920	22243.2	1555070	2335660	10377.6	30998.4	2878970	1437950	1025760	1299720	2464420	1415940	1050820	788759	3578240	2036200	2715640	1846940	2741940	26759.2	5300700	2231210	14330.4	2425290	49855.6	1216620	2003710	489202	3467920	1336630	2340410	96525.2	2330550	882105	2869680
1052400	613257	2020370	3018310	1896280	1554200	1292280	22844.8	1548070	2321260	10375.8	31997.2	2889560	1434520	1022290	1289390	2453770	1410100	1039950	786304	3572130	2025530	2702170	1839420	2731760	25975.2	5294220	2222500	14350.4	2414370	50164	1208720	1999530	486640	3455230	1333150	2341470	96285.6	2326070	879864	2869820
1053600	610472	2005620	3012770	1919460	1549570	1286500	22691.2	1544010	2311700	10568	32136.3	2892400	1431610	1018660	1279280	2441840	1401300	1038090	782485	3572180	2022760	2697350	1829590	2716740	25825.2	5288740	2221670	14313.6	2395980	50154	1202110	1994150	486436	3449130	1330310	2338760	96868	2316310	875605	2870100
1054800	606412	2006030	3012280	1922710	1545030	1284350	22674	1539900	2298900	10516.4	32004	2894930	1427770	1015070	1272830	2433580	1395080	1030060	782053	3569730	2008420	2690920	1822580	2708340	25980	5290560	2216280	14052.4	2403340	50221.2	1194650	1983210	483085	3439590	1327910	2337490	97622.4	2309080	871474	2866560
1056000	603597	1996030	3008090	1921890	1533680	1282530	22960	1536180	2286800	10466.4	31432.5	2896530	1425350	1012540	1263210	2421660	1382870	1023320	777260	3570330	2001110	2685020	1818180	2698080	26198.4	5277780	2209310	14014.2	2393100	50214	1186460	1981480	482817	3431780	1326140	2340930	96580.8	2293470	868289	2871050
1057200	598332	1982750	3002850	1942140	1531730	1282190	22837.6	1531740	2271700	10556	31198.8	2904380	1419730	1005890	1255610	2410780	1376390	1019620	773895	3568850	1994190	2678690	1811080	2686980	26193.2	5263680	2208070	14167.6	2381560	49776.4	1180280	1977450	480745	3424990	1321520	2338770	96380	2284870	865028	2871670
1058400	594574	1978250	2997360	1950630	1525200	1279440	23179.2	1521810	2256880	10428.4	31271.2	2907250	1416230	1004210	1249170	2402760	1369880	1013310	771088	3562300	1981330	2669310	1803630	2686050	26250.8	5248560	2209520	13966	2370810	50192.9	1171210	1968510	478501	3428710	1316190	2332380	95596.8	2281720	862438	2865120
1059600	592254	1964660	2991220	1957150	1516770	1278760	23008.4	1519740	2247270	10473.8	31872.4	2909130	1413300	999342	1240910	2389280	1360370	1007250	767720	3560570	1974590	2663450	1798360	2682570	26456.4	5248350	2202280	13933.2	2358890	50817.1	1164310	1965390	478450	3417790	1312710	2330940	95468	2270020	859219	2862330
1060800	587106	1953600	2990160	1968950	1513530	1275060	22836.8	1513380	2234610	10541.6	32203.6	2913540	1405470	993840	1233480	2381960	1354320	1006720	766309	3560360	1963970	2655540	1790810	2667460	26410.4	5242510	2197560	13891.6	2348180	50452	1158110	1964570	476669	3409560	1308050	2328480	95878.4	2257060	856765	2855010
1062000	583292	1952590	2991600	1980650	1505450	1273560	23157.6	1506590	2226090	10386	32049.6	2913340	1401470	992734	1227920	2370310	1347410	999149	761240	3564930	1948980	2649320	1787850	2654730	26023.2	5233460	2195650	13884.4	2340310	51002.8	1149240	1957020	473579	3403250	1303440	2326260	96265.6	2251790	853363	2857590
1063200	580435	1937640	2994720	1986190	1496450	1268240	23110.4	1501960	2217310	10275	31632.4	2913540	1395700	988494	1222130	2360360	1338270	994062	758771	3561480	1943170	2644160	1785020	2642420	25445.8	5214150	2189740	13875.6	2333510	50504.4	1141960	1951360	473655	3402900	1299820	2322140	98141.3	2238270	849828	2848830
1064400	576036	1927160	3008190	1987750	1494490	1264530	23207.2	1497660	2205230	10305	32064.8	2907800	1390330	982417	1215890	2347330	1330080	989745	756323	3549380	1930990	2637740	1777330	2628460	26071.3	5196810	2192920	13946	2328940	50210.8	1134960	1945810	472230	3401180	1295380	2317220	98130.4	2230090	846007	2841150
1065600	570915	1920570	2997110	1997910	1482040	1261540	23548.8	1491400	2192890	10302.9	31792.4	2919660	1386950	979235	1207690	2337670	1319780	984324	751923	3545180	1922990	2629300	1776900	2618100	26244	5197830	2183150	13732.4	2316270	50499.6	1125840	1938930	470819	3400600	1293660	2313320	97392	2217180	843408	2851620
1066800	566588	1908290	2982980	2020460	1478680	1259440	23456.3	1487060	2181520	10163.6	32570.4	2932210	1381300	974056	1200610	2322180	1310200	980862	747690	3540830	1917590	2626120	1767220	2605590	26280	5196670	2177350	13642.8	2308730	50458.4	1120570	1935740	470926	3395510	1288090	2310600	97282.8	2206760	840173	2858780
1068000	562401	1901740	2981050	2018710	1471240	1257440	23468.8	1482710	2171740	10335	33017.2	2949420	1375890	970565	1194990	2314860	1304740	975094	745477	3537690	1906230	2618930	1764390	2596440	26234.4	5205060	2177480	13489.6	2299350	50808	1114380	1924500	468085	3392420	1281510	2303630	96668.3	2200950	837967	2852660
1069200	559133	1889540	2975050	2019290	1462180	1255660	23356.4	1478120	2162420	10246	32149.6	2953700	1371220	966192	1189200	2303990	1295240	968978	742060	3525150	1896870	2614230	1759590	2589860	26225	5194240	2166530	13656.8	2290550	50869.6	1106820	1923130	468511	3380920	1278940	2300640	97142.4	2187410	834834	2854010
1070400	554709	1878340	2968790	2030730	1458020	1252460	23373.6	1469890	2154750	10244.6	31528	2959840	1365560	963219	1184350	2295050	1290620	965984	738953	3526770	1887380	2603700	1750830	2581510	26108.4	5187870	2162860	13567.6	2283630	51004.6	1101180	1916560	466538	3371130	1274140	2294390	98538	2177770	833132	2906830
1071600	551066	1871990	2954690	2034260	1450110	1251410	23756.7	1466290	2145050	10302	31833.8	2964460	1364320	959992	1180110	2286700	1284130	961840	734917	3519240	1877110	2596380	1746240	2570810	25788.8	5168060	2156360	13585.4	2274480	51317.6	1093630	1907040	465211	3369220	1270160	2290030	98488.4	2166210	830574	2887300
1072800	546990	1858000	2941560	2043530	1440970	1247100	23684.8	1461790	2135730	10446	31938.4	2969060	1359070	955196	1175220	2275240	1275100	958398	733337	3520900	1874330	2591450	1744420	2565470	25516.8	5144160	2148400	13480.8	2266180	50975.8	1086660	1907550	465889	3366650	1267600	2287580	98108.4	2152160	827462	2863740
1074000	543327	1848710	2940580	2056310	1438810	1244540	23800.8	1455940	2125330	10423.2	32951.3	2966610	1353730	949662	1169330	2267460	1269730	954223	730273	3526530	1863180	2582550	1734810	2554440	25932.4	5126510	2145870	13401.6	2260280	51106	1079110	1900130	462333	3354870	1262170	2282100	97704.8	2147230	826127	2870220
1075200	538329	1837760	2936030	2058250	1426770	1240440	23894.4	1449050	2115340	10413.6	33096	2959890	1350870	946727	1163390	2257840	1261040	950744	727298	3526430	1852660	2575370	1735590	2547430	26102.9	5132360	2138030	13214.4	2251460	51248.3	1070580	1894120	461346	3342710	1258750	2278550	96744.8	2136990	823210	2893450
1076400	535624	1824270	2936170	2065330	1421220	1237290	23937.9	1444800	2108580	10242	33177.9	2946080	1347990	940402	1156470	2248800	1252430	948318	723400	3527220	1846070	2566400	1727350	2537370	26226.8	5122640	2134190	13322.4	2245620	51096	1067540	1896810	461348	3341930	1255460	2282280	96683.6	2124050	820928	2918850
1077600	530626	1816560	2931800	2067120	1415850	1236990	24236.4	1440340	2101730	10335.2	33118.8	2944860	1341330	936400	1151390	2239660	1248650	943428	721672	3518560	1836420	2555840	1720970	2529000	26523.6	5110040	2133480	13354.6	2239500	50855.2	1060300	1888560	460121	3326640	1250370	2271950	96979.6	2119550	817106	2921640
1078800	527608	1804400	2921450	2089930	1405980	1234340	24220	1436590	2097860	10321.2	32935.2	2952860	1340620	932929	1146560	2231570	1235930	939914	717170	3509850	1827060	2548820	1719060	2519300	26602.8	5090820	2124570	13049.2	2232240	50545.2	1055190	1884050	459235	3316980	1248710	2265230	97252.5	2108190	815685	2922080
1080000	522033	1790680	2912510	2095580	1402800	1230280	24258.8	1431000	2091760	10166.8	33018	2960520	1335020	925180	1140070	2225300	1229780	940913	715382	3494350	1819840	2537970	1708700	2512340	26628.4	5071560	2116770	12918.8	2226750	50262.4	1048830	1881520	458959	3309140	1246280	2259610	97648.8	2097700	812754	2918910
1081200	518307	1788300	2907530	2099030	1395350	1229410	24550.4	1425650	2082500	10213.6	32750.8	2970330	1331370	921880	1137550	2216880	1225240	936071	712240	3516000	1810310	2528470	1704730	2510420	26460.4	5065920	2115490	13139.2	2216480	50599.2	1042560	1874590	456006	3311800	1244070	2254030	97898	2096280	812474	2915520
1082400	516572	1774640	2903200	2110190	1386230	1226680	24623.3	1421880	2075670	10189.6	32810.4	2970910	1329540	917435	1133900	2207010	1218580	932252	709659	3506520	1803300	2518870	1699660	2499750	25977.2	5082900	2107340	13174.6	2209350	51455.6	1036920	1871860	456576	3311580	1241670	2248080	97586	2087920	810343	2917870
1083600	512410	1758510	2902920	2112270	1382660	1222730	24260	1416190	2067430	10168.4	32936	2971040	1324090	911353	1128300	2198180	1219820	932742	705162	3497040	1794170	2512050	1691130	2488350	26124	5073320	2104430	13082.8	2204020	51228	1032840	1871880	455098	3298740	1236920	2239540	97561.2	2081020	808090	2919680
1084800	507782	1751770	2902060	2120130	1374240	1218840	24677.6	1406930	2057240	10299.2	33033.8	2986470	1322530	908595	1123290	2191560	1217850	928408	702699	3481070	1782860	2504690	1687650	2479210	25987.6	5059840	2098090	12928.4	2191480	51383.6	1027470	1860700	453059	3282760	1234460	2225450	97010.4	2075260	805753	2927550
1086000	504408	1739620	2889720	2166740	1365970	1217290	24697.6	1402010	2051960	10276.8	33524	2997710	1322770	902586	1119720	2180260	1212180	924795	698585	3475360	1777010	2493630	1682290	2470930	25917.2	5044100	2088210	12902	2188960	51005.6	1021020	1863610	453310	3270090	1231540	2224620	96925.2	2064950	802376	2927020
1087200	501171	1727970	2885620	2181370	1361320	1215710	24510.4	1394730	2041990	10285.2	34198	3004790	1319710	897277	1115950	2175100	1206860	924677	696741	3474540	1769700	2479070	1674420	2459910	26074.4	5038320	2087130	12966	2185140	51251.3	1016030	1860560	452073	3264030	1229620	2210910	97507.2	2057840	800804	2924380
1088400	498233	1717030	2877380	2182010	1353780	1213560	24550.4	1388750	2034410	10158.8	34434.6	3006500	1317570	895078	1112260	2169700	1198700	920888	694173	3465900	1758130	2473580	1671030	2452200	26474.6	5035030	2077960	12922.8	2174670	51500	1009820	1859980	449612	3253470	1226630	2205670	97986.4	2054230	798388	2932720
1089600	494443	1703400	2873580	2189940	1347770	1210330	24566	1385160	2028360	10307.5	35032.4	3001960	1314530	889154	1105360	2159640	1192230	919306	690423	3471820	1752430	2468390	1664200	2444370	26610.8	5026910	2070700	12848.8	2166940	51316.8	1003140	1862420	449449	3245480	1227240	2199480	98622	2043190	796075	2939210
1090800	490539	1697400	2869720	2212620	1341820	1208060	24441.7	1376820	2021220	10345.6	35137.6	3017240	1314390	884996	1103420	2150430	1185640	918895	688302	3469190	1743610	2459120	1657280	2437900	26422.1	5014840	2070480	13007.2	2157950	51266	998020	1857290	447807	3243860	1221780	2187110	98785.2	2038540	794549	2944270
1092000	487390	1687470	2870930	2212550	1333170	1209100	24334.6	1373220	2015340	10433.6	33843.8	3032540	1312970	882842	1099070	2145300	1180420	915107	683446	3453090	1734820	2446740	1657300	2429240	25976.4	4992890	2065680	12986.4	2148800	51316	992192	1857280	446877	3231620	1220470	2185320	98472.8	2033000	792142	2954440
1093200	484146	1672050	2864970	2208880	1328390	1206020	24246	1369170	2011000	10382.8	33659.2	3033450	1308790	876406	1093620	2141110	1173600	917140	681494	3449630	1729490	2435460	1650690	2419170	25652.8	4971580	2062730	13114.4	2142330	50881.3	987619	1854880	445886	3223790	1218770	2179650	98976.8	2026350	790762	2961010
1094400	480169	1666740	2864620	2207970	1323110	1201790	24532.4	1365070	2000310	10439.6	33844.4	3033530	1309630	874002	1091910	2132700	1168020	911141	680498	3441290	1720830	2422900	1646260	2414430	25899.2	4969200	2058820	12996	2134530	51057.2	983071	1849160	443663	3208400	1218040	2173250	98728	2021460	789651	2964290
1095600	475623	1651640	2855120	2219120	1314970	1203070	24502.8	1359230	1994730	10582.5	34373.2	3042050	1306600	869848	1086220	2124600	1161580	908885	675911	3437700	1713410	2418040	1643890	2404130	26154.8	4967270	2050330	13229.2	2126550	50963.3	976967	1851200	444063	3195110	1214660	2165770	99007.9	2009660	788467	2965360
1096800	471191	1642530	2851370	2231340	1312490	1200930	24338.8	1355560	1986420	10398.3	34950	3063260	1305440	865012	1083370	2117970	1156230	908120	674042	3440530	1706860	2408790	1635210	2397660	26393.2	4978810	2045770	13087.9	2118210	50410	971735	1848150	442742	3187380	1209760	2153330	99072.4	2004680	786160	2962870
1098000	468757	1634490	2848440	2243240	1306430	1197960	24376.4	1352930	1978250	10326.4	35298.8	3079210	1304200	862198	1080100	2113320	1148870	903922	668812	3434120	1700480	2397820	1636790	2392170	26594.4	4973310	2037680	13028.8	2108840	51118.4	968047	1844290	441747	3177420	1209540	2149110	98229.6	1996840	783280	2971240
1099200	464839	1617970	2839480	2243440	1299050	1193810	24314.4	1352730	1972690	10284.8	35262	3076940	1301470	856194	1075090	2105600	1141430	902854	666368	3433370	1695750	2386390	1628920	2383230	26611.3	4952250	2029850	13127.2	2101450	50348.3	962507	1846020	441148	3167550	1209260	2141390	97996.8	1988720	782364	2973150
1100400	461440	1613150	2836830	2250850	1298030	1193870	24294.6	1348350	1963720	10272.9	35532.4	3082420	1297800	851756	1070750	2103140	1134750	901712	664720	3431960	1688110	2372050	1623460	2376380	25979.2	4928710	2030680	13103.8	2090990	50287.6	957330	1839920	438666	3162990	1205840	2133580	98780.8	1991570	781034	2978690
1101600	458821	1598540	2831350	2267510	1289680	1192690	24658.8	1346550	1958360	10271.6	35610.8	3090360	1297910	846193	1067940	2093540	1126800	898865	663106	3424540	1683990	2367030	1619060	2372490	25934.4	4919090	2016260	13105	2080910	50411.2	952889	1842460	439761	3149270	1206570	2128270	99314.8	1978160	779740	2983510
1102800	456119	1590140	2822070	2278220	1287640	1192480	24204.8	1343380	1955380	10451.2	36239.6	3094110	1295710	843621	1061440	2088380	1121970	900479	660664	3416740	1680560	2356660	1612520	2370800	25852.8	4912910	2003510	13137.6	2076180	50292.8	948246	1843270	439393	3149740	1204810	2121320	100315	1973530	778303	2991430
1104000	451156	1582490	2840300	2289450	1279790	1189600	24277.2	1340320	1948210	10292.8	36639.2	3105100	1295480	840773	1057990	2085000	1116750	896888	657778	3407640	1672620	2349290	1611890	2371900	26006	4913440	1995570	13180.8	2066000	50622.4	943448	1837680	436276	3148750	1205290	2114800	100788	1968540	777465	2991280
1105200	447947	1569150	2841640	2297470	1275100	1188540	24048.8	1340090	1944800	10392	36142.8	3115110	1294110	836906	1053050	2080530	1110600	896213	654740	3406140	1667830	2343310	1610470	2356420	25962.4	4904560	1991460	13398.4	2060230	50011.2	938596	1838530	436649	3144720	1204900	2108860	100718	1958170	775818	2996280
1106400	445401	1559650	2841500	2317790	1271840	1186740	24093.3	1335910	1944040	10556	36155.8	3122880	1295250	833753	1050370	2078860	1103300	893018	652654	3403700	1662030	2333550	1604520	2348660	26348	4902430	1995150	13216.4	2052480	50092	933504	1836080	434763	3138630	1203320	2102900	99578	1956800	774286	2999580
1107600	441869	1550070	2835910	2328950	1263300	1182800	24338.8	1333940	1941790	10650	35780.4	3145040	1295540	831654	1047730	2072600	1093510	888731	649023	3398770	1656490	2328180	1602580	2337570	26244.6	4892770	1989650	13229.2	2045280	49979.2	928646	1835780	433762	3126950	1203180	2100350	98603.3	1948540	771408	3005380
1108800	439404	1538350	2830670	2336220	1259390	1181580	23694	1332540	1938780	10484.6	36248.8	3153300	1293840	828025	1041840	2065830	1088470	889630	648738	3396240	1651300	2317990	1598410	2328820	25982.8	4889940	1988480	13217.6	2037340	50122.8	924195	1836940	432455	3119980	1202110	2099360	99201.6	1937860	771220	3007680
1110000	435517	1532030	2834690	2348900	1254030	1180510	23970.4	1327920	1933210	10684.8	36771.6	3159980	1293810	825619	1038990	2056490	1085630	886310	645885	3387790	1644410	2309360	1594430	2322960	25707.6	4895580	1986150	13385.2	2034560	50063.3	918504	1829980	428908	3111070	1200700	2090630	99738	1933890	768919	3006510
1111200	431655	1520260	2831460	2361080	1247970	1177530	23938.4	1324910	1928290	10514.6	37178.4	3169880	1293820	821575	1035050	2056960	1076460	885191	643215	3390540	1643880	2306240	1592910	2321000	25378.8	4889900	1979180	13325.6	2027030	50008.3	912416	1832960	430372	3105130	1199640	2091070	101017	1921480	768515	3012450
1112400	428666	1511280	2832480	2377920	1246580	1176190	23838.3	1320420	1923360	10574.8	37794.6	3189180	1293070	817200	1030760	2053030	1069940	884378	642051	3390640	1637110	2295540	1589920	2312510	25682.8	4885090	1976450	13422.5	2022030	49138.8	907450	1831350	429277	3101470	1198370	2084530	101407	1914720	766288	3014070
1113600	425785	1505910	2826440	2390350	1239220	1175360	23686.8	1319140	1914730	10651.2	38185.6	3195160	1293190	814409	1027530	2048150	1062100	879816	639031	3387630	1629570	2288130	1587300	2307560	25770	4881860	1977160	13312	2017190	49983.6	900688	1825290	426170	3100200	1196830	2075610	101762	1912010	765959	3015650
1114800	423323	1493390	2814150	2390340	1233330	1174070	23827.2	1317020	1909810	10582	37488.8	3208100	1290600	809934	1022610	2042900	1054010	875618	636678	3394780	1625780	2284530	1585670	2299500	25853.6	4861600	1970640	13362	2009760	49037.9	894016	1825940	424406	3098660	1195180	2070900	100665	1898650	763558	3021250
1116000	420560	1482490	2813370	2401470	1231530	1173580	23749.6	1313380	1906340	10587.6	37641.3	3208300	1287720	806334	1018490	2040620	1047070	876146	634937	3408210	1622800	2275620	1579010	2295680	26238.4	4848500	1966010	13526.4	2002220	49549.2	890326	1822520	424197	3091730	1194390	2067150	100130	1891350	761298	3022490
1117200	416368	1479570	2814230	2414970	1225650	1172700	24006.4	1309720	1898200	10564	37886	3215840	1286400	803593	1015000	2038800	1040830	872528	633450	3423140	1614580	2269700	1572780	2288900	26021.6	4836860	1963680	13345	1994110	50158.4	883779	1817470	421114	3093730	1192490	2065400	99597.5	1888020	760559	3026420
1118400	413180	1465100	2805210	2432790	1218120	1168270	23847.6	1306990	1890330	10468	38196.4	3225410	1284350	802437	1011710	2033650	1031860	868618	631350	3429400	1608320	2264820	1574630	2281750	25668	4823710	1955930	13386.4	1988630	49918	877379	1816870	421456	3089140	1191180	2066700	100023	1878380	760462	3033040
1119600	410634	1454850	2813780	2446030	1214500	1166080	23726.4	1304510	1889720	10480.4	38682.4	3232810	1281420	797708	1005870	2029980	1026150	868570	630278	3428540	1605710	2257550	1570960	2274690	25558.8	4805140	1956570	13411.6	1986710	49311.3	871979	1814830	419686	3082080	1189570	2063440	100921	1865700	758658	3038370
1120800	407192	1449560	2819540	2464650	1212150	1163440	24087.1	1301580	1882620	10546.8	38817.9	3241270	1280400	794493	1001180	2025750	1018360	863030	628050	3423280	1597810	2249010	1568030	2266730	25302.8	4792490	1954960	13398.3	1980970	49502.4	865418	1810750	417355	3081500	1187940	2064200	100364	1860240	758393	3040670
1122000	404796	1436120	2815770	2475930	1206700	1160780	23917.2	1297780	1879730	10454	38403.2	3243470	1278690	792447	996714	2021260	1009810	861062	625176	3416980	1598590	2245480	1564940	2258830	25478	4780400	1953570	13421.7	1971780	49076.8	859646	1808260	417425	3083370	1185640	2061790	100020	1847770	757060	3048070
1123200	401916	1427360	2817440	2481120	1203990	1159370	23887.2	1292600	1875810	10472.5	38689.2	3248960	1275970	789965	992810	2016980	1006820	860683	624056	3422110	1589010	2237820	1560820	2250900	25398	4782440	1956050	13411.2	1969660	49482	854528	1804010	414881	3081280	1182510	2064430	100228	1838800	755989	3049030
1124400	399063	1422840	2814640	2493250	1197320	1157510	24294	1289790	1867700	10606.8	38674.8	3265200	1275470	788853	989027	2017990	998464	857791	620944	3420850	1581910	2236990	1562000	2251400	25509.6	4774430	1950710	13684.4	1962970	49440.8	848482	1797250	413066	3082720	1178070	2058460	99807.2	1831010	755314	3057610
1125600	397620	1415170	2810770	2501730	1193110	1155600	24405.6	1287860	1864640	10580.4	38832.4	3278910	1269950	785134	982287	2014200	989312	853726	618095	3417160	1578860	2233840	1557890	2246580	25520	4755010	1946000	13667.2	1960720	49398.8	842144	1797840	412814	3079900	1172430	2050550	100845	1820240	752565	3072250
1126800	393826	1410480	2815990	2506840	1187740	1154590	24507.6	1281420	1855700	10688.4	39353.2	3286900	1268330	782371	977446	2010220	984034	848109	617189	3426810	1570610	2226540	1553830	2239040	25100.4	4730270	1948690	13803.6	1956030	49468.4	836484	1790410	409696	3072820	1168790	2049610	100536	1815020	751482	3075360
1128000	391212	1398510	2811620	2523740	1182150	1151060	23879.2	1280700	1850320	10684	39133.2	3301890	1266960	781568	975151	2006030	978719	845260	614105	3424240	1566720	2223920	1550500	2233180	24614.8	4713650	1940480	13834	1949890	49800.8	830224	1786480	408092	3064650	1165100	2048300	100393	1798230	751587	3074420
1129200	388098	1391330	2807970	2531380	1182350	1152090	23750.4	1276320	1840070	10612.8	39284	3308600	1264400	777176	970294	2003520	968453	845675	612195	3425220	1559730	2217670	1545090	2225950	24616.8	4707190	1939380	13836.8	1948860	49464.8	824026	1784720	406555	3063970	1160090	2043360	100199	1790110	749672	3072160
1130400	385446	1387980	2807760	2537150	1175670	1149050	24272	1273320	1831230	10645.6	38875.2	3330520	1260200	774182	966218	1999280	962557	840159	609916	3425150	1551540	2213450	1541770	2219590	24725.6	4708860	1938260	13949.6	1941560	50104.8	817317	1782210	404329	3064190	1157370	2041080	99520.4	1784400	747352	3079110
1131600	382311	1381070	2803480	2545500	1170830	1148140	24312.4	1269350	1828110	10556.3	39347.6	3340680	1259400	771330	962618	1997000	957481	837892	605572	3419000	1546410	2207350	1536900	2212380	24992	4706810	1931580	14192	1937920	49716.8	811729	1779420	403809	3062910	1153400	2040130	99682.8	1771350	746528	3081860
1132800	379468	1377880	2805770	2552210	1168470	1144290	24568.4	1262980	1824080	10554.4	40012.8	3336240	1255270	768788	957633	1992790	952306	834281	603606	3423690	1535070	2199660	1531450	2205230	24791.3	4690730	1933330	14093.2	1932810	49647.2	804687	1774210	399915	3059980	1149990	2034880	100522	1766570	745106	3079460
1134000	377345	1371910	2805400	2560640	1159230	1139090	24880.8	1258870	1818230	10536.4	39838.8	3348270	1253690	765513	953521	1988150	945904	829586	600362	3417800	1529890	2191950	1530090	2200020	25226	4674410	1928570	14373.6	1927950	49467.1	797987	1773570	400221	3060440	1145930	2028390	101093	1751510	742870	3082380
1135200	373265	1365200	2805070	2565810	1158980	1136850	24317.6	1255900	1813970	10645.6	40030.4	3363320	1248760	762504	947498	1981100	938548	830042	599190	3419780	1523120	2182460	1523870	2192140	25279.2	4652720	1925300	14716.4	1922270	49375.6	789886	1768300	398593	3054530	1144380	2025080	101517	1738720	740886	3084510
1136400	371228	1363360	2806380	2572670	1151630	1136490	24439.2	1248710	1805050	10824.8	39901.6	3363630	1246710	761428	944850	1979470	935577	825859	598602	3421880	1513930	2173050	1519440	2189890	24917.1	4642040	1924120	14754	1916390	49718.4	781286	1760930	395610	3048630	1138100	2020470	100842	1732380	739450	3085600
1137600	368781	1358510	2805000	2582540	1145810	1133360	24400.4	1245030	1798420	10572.4	39046.4	3368910	1244650	759252	941314	1977660	927602	821330	594529	3417130	1509740	2170500	1518770	2183640	24451.3	4633540	1915920	15163.2	1910060	49733.6	776788	1759170	394835	3044950	1135860	2014640	100492	1721110	738272	3081350
1138800	365759	1352990	2793790	2587860	1142700	1132550	24664.4	1240360	1791510	10562	39119.6	3370880	1240530	754676	934681	1973860	922149	820813	591635	3417650	1502280	2162040	1510030	2174070	24119.2	4622910	1915760	15413.3	1904390	49655.6	772418	1755930	393284	3046540	1131710	2009470	100386	1712610	736846	3079400
1140000	362945	1347960	2795030	2596390	1134910	1130380	24699.2	1233770	1782860	10811.2	39596.4	3375830	1237560	753076	931029	1972790	917739	815831	590518	3408850	1494680	2152370	1502790	2167230	23984.8	4610270	1910770	15876	1901160	49878.8	765963	1748280	391240	3042090	1127520	2006030	100604	1705220	735651	3079850
1141200	361288	1342260	2788510	2603900	1129110	1128550	24429.6	1229770	1775570	10581.6	40755	3386940	1232790	750927	927575	1967300	911387	812926	588531	3403820	1488870	2147690	1494560	2156600	24846.4	4592720	1905230	16440.8	1896060	49190.8	760904	1745890	390886	3036890	1124490	2004800	101333	1690040	733387	3087380
1142400	357918	1337450	2789460	2605070	1126560	1126250	24006.8	1221830	1769020	10767.2	40734.4	3396440	1229830	748026	922283	1965010	906534	810318	586712	3411250	1480780	2137210	1485390	2150690	24890	4575470	1901850	16773.8	1893630	48799.6	753738	1738730	388393	3037680	1118380	1998090	101896	1684400	732050	3078130
1143600	355130	1330530	2783030	2608150	1120780	1124750	24086.8	1216550	1763390	10613.6	40499.6	3402340	1225340	745127	919486	1961620	901373	806144	583101	3410190	1469190	2130850	1486110	2145980	24992	4569840	1893660	17195.6	1887680	48870	747192	1734750	387690	3039100	1116180	1996810	101431	1671830	731158	3076280
1144800	352667	1321070	2778770	2608400	1116570	1121020	24220.4	1212100	1757000	10512.4	40245.4	3409000	1221520	743557	914416	1959450	895711	805305	580817	3404490	1466380	2123040	1479520	2136340	24973.2	4555550	1888470	17518	1879150	48982.4	742744	1733700	386317	3036810	1112000	1991950	101642	1658270	730490	3080370
1146000	350793	1321150	2777640	2601520	1108670	1120490	24663.6	1204440	1752070	10601.2	40270.8	3421800	1217730	741104	910273	1954890	891958	803142	580176	3399500	1454790	2111180	1475010	2128500	24429.2	4538800	1886710	17830.8	1878220	49643.8	736285	1723990	383391	3029820	1105020	1991330	101312	1651000	728948	3082060
1147200	348107	1312020	2775140	2606270	1102270	1117570	24800.8	1200930	1744970	10578.8	40117.1	3427610	1214930	739475	906184	1951190	883618	799772	577295	3390920	1449640	2108460	1477090	2121420	24016	4517230	1876170	18534.4	1873180	49773.2	730608	1722810	382943	3023090	1099160	1987430	101448	1638390	727142	3084130
1148400	345132	1306770	2773610	2611770	1100730	1115010	24410	1194740	1736770	10657.2	40611.6	3435040	1211690	736988	902161	1947450	880673	799050	575580	3388830	1440470	2096890	1473160	2114970	24116.3	4492030	1875310	20054.4	1869500	50005.6	724212	1715430	381785	3018750	1094230	1979570	101585	1630420	726749	3086820
1149600	342612	1304570	2772080	2617480	1092150	1114590	24500.8	1188610	1726810	10606.4	40840.8	3443920	1208050	735595	896522	1944100	876128	795884	573955	3405330	1435420	2089000	1475760	2110880	23802.5	4483550	1871960	21817.6	1863050	49741.6	716830	1709530	380664	3015280	1090430	1974770	100967	1622420	725880	3079310
1150800	341171	1297320	2765830	2623320	1086360	1113410	23946.4	1186820	1720420	10581.2	40574	3444780	1204800	731935	892955	1937270	872978	794341	571984	3399880	1431000	2082710	1474850	2106010	24455.6	4470780	1863480	30418	1855370	49167.6	712431	1706820	379763	3013220	1085060	1968640	101730	1612500	725083	3082720
1152000	338050	1296380	2774850	2624350	1082850	1112440	24340.8	1179560	1711020	10636	40008.4	3444990	1201930	729823	890342	1932720	867809	792208	569384	3388670	1421320	2076400	1472650	2100110	24627.2	4462970	1863170	39848.4	1851170	49412.5	706020	1698290	377003	3007840	1079550	1962630	101457	1603770	722918	3082060
1153200	335608	1288340	2774200	2622410	1078700	1108760	24881.6	1174010	1705140	10576.8	39829.6	3461110	1198840	728082	887523	1929110	862241	788472	567014	3375690	1414980	2071610	1476740	2093800	24722	4451280	1857740	44712.5	1847000	49046.4	699878	1698870	377403	3000500	1075410	1958730	101727	1592940	722378	3087370
1154400	333638	1284970	2755960	2628540	1076500	1108270	24639.2	1169720	1701770	10701.2	40109.2	3463480	1194630	727602	883958	1924030	859646	788727	565828	3368880	1409650	2063340	1471600	2083560	24621.2	4432120	1855110	48894.4	1843320	49221.3	694460	1693710	376625	2994970	1069820	1951660	102349	1579830	720898	3084090
1155600	330914	1278870	2747390	2636670	1071850	1106910	24694.2	1163300	1693020	10648.8	40478.3	3466900	1193350	725429	881751	1923330	860443	784835	562761	3363980	1404160	2053810	1469710	2076420	24241.2	4418730	1853590	53522.8	1839910	49525.8	689147	1685710	373456	2995510	1063830	1942330	102268	1574290	719464	3078760
1156800	328631	1275390	2733430	2640500	1063330	1103980	24518.8	1157610	1687370	10575.2	41262.1	3474380	1189240	723504	877462	1916630	854844	782722	560078	3351880	1396760	2050260	1471250	2070720	24023.6	4411400	1843640	54097.5	1830300	49182.4	683091	1682090	371499	2990380	1058120	1941860	101824	1566360	720747	3075250
1158000	325996	1270760	2726120	2648110	1061980	1102890	24546.4	1153960	1680400	10442.8	41798.4	3477220	1184310	721502	873657	1909150	850961	783605	559664	3349430	1392440	2045200	1465530	2063010	23875.6	4393820	1839040	58453.6	1827080	49056	677472	1679000	371008	2989880	1053730	1937120	101578	1554900	718000	3077990
1159200	322670	1268780	2725560	2649140	1058280	1100110	24858.4	1149780	1674190	10503.2	41426.4	3473330	1182490	718675	871877	1904620	848479	780634	558288	3349440	1384140	2033430	1463220	2054640	23599.6	4388770	1838370	62486	1823210	48988.8	671490	1673300	368267	2980520	1047420	1932620	101014	1548740	716511	3076860
1160400	321712	1262370	2722860	2650690	1051690	1098850	25242.8	1143970	1667030	10338.8	40693.6	3478410	1179910	716811	869642	1897010	843534	776966	556355	3341330	1380980	2029130	1465730	2051090	23691.7	4376040	1831690	67339.6	1816970	49893.6	664963	1672310	367945	2973550	1045440	1929800	102024	1538230	715674	3082690
1161600	319731	1255790	2723340	2651750	1048820	1096220	24942	1139540	1659420	10411.7	40737.6	3481480	1178410	714317	867274	1893250	839528	779281	554550	3336110	1376720	2019510	1461530	2043170	24115.2	4349830	1828220	70492.1	1808960	49620.8	661223	1666590	366343	2964810	1039500	1923840	102900	1528400	715710	3083780
1162800	316404	1256810	2721810	2649440	1043100	1094320	24963.6	1133940	1649330	10728.3	40650.4	3503770	1176080	714270	864670	1889840	836656	774550	552721	3334000	1365250	2011600	1460040	2030910	24047.2	4328920	1822140	73902	1806900	49884	654081	1659230	363252	2952790	1034220	1921570	102908	1524610	714726	3083560
1164000	314456	1250750	2715340	2652040	1038170	1092720	24751.6	1129820	1644040	10500.8	40721.7	3513300	1173530	712710	861878	1882820	833398	774294	550005	3324660	1365370	2006720	1459720	2018550	24546.4	4313140	1814240	77934.2	1797620	48792	649985	1657200	362594	2941890	1030120	1921000	103761	1515410	714257	3079630
1165200	312095	1243390	2712440	2656420	1036940	1092730	24812.4	1124610	1636090	10610.4	41654	3511210	1168850	709052	857080	1879480	831236	773627	549642	3324910	1357110	1999330	1454970	1998730	24303.2	4301390	1809950	80534.2	1796370	48583.2	644922	1652530	360325	2932880	1025350	1911630	103293	1507350	713006	3077750
1166400	310320	1237940	2701710	2655110	1030400	1088440	25213.2	1121780	1629170	10651.7	41018.8	3508660	1167580	707634	854724	1873370	826812	770065	547136	3311270	1349360	1991250	1457170	1992480	23861.2	4288820	1804130	83992.8	1790020	49195.6	637973	1646690	356462	2922410	1022100	1907290	101715	1500270	713026	3073660
1167600	306770	1231430	2694030	2651120	1027770	1085040	25321.6	1118080	1626070	10706.3	40911.2	3509520	1165250	704550	853010	1868990	821618	769567	544772	3297860	1347450	1984830	1451910	1976950	23756.4	4267610	1799180	85577.2	1783440	49054.4	633666	1643050	356706	2916690	1020220	1900890	101734	1490430	712731	3068830
1168800	303758	1227130	2692630	2659880	1024620	1082520	25116.3	1110400	1616780	10840.8	41276.4	3509030	1162770	700913	849882	1863400	819013	770342	544274	3291860	1339910	1977200	1448290	1966550	23824.8	4249100	1799930	85839.2	1779310	48930	628028	1635270	354094	2910230	1015210	1892340	101754	1484550	710531	3066970
1170000	301964	1225020	2683970	2659120	1017860	1080590	25066.8	1105230	1609020	10747.6	41847.2	3513210	1162770	700476	847876	1851350	816686	766494	542056	3280110	1332090	1963620	1446750	1963170	23769.6	4237910	1793120	87123.6	1775110	48838.8	621658	1630550	351407	2906600	1010150	1885130	102697	1476410	710099	3063040
1171200	299141	1215820	2677400	2651620	1014270	1077450	25066	1101430	1606980	10755	42491.6	3520980	1160540	697818	844534	1850700	813433	764172	539860	3273710	1329160	1956110	1445410	1960350	23913.2	4223120	1789470	88069.2	1769130	48506	616835	1628730	350516	2905840	1006150	1881980	103641	1465810	708560	3055570
1172400	296586	1210780	2685880	2662630	1013750	1076860	25191.6	1093390	1601270	10850	42762	3528810	1156830	696629	841643	1847370	811554	763098	539804	3274210	1324150	1945420	1440050	1958730	23908.3	4220070	1789230	87963.6	1763680	48220.8	610962	1624310	347896	2893800	1002540	1874040	103725	1461270	707963	3051710
1173600	294266	1208570	2680080	2668320	1006070	1074850	25399.2	1089910	1595170	10731.7	42321.6	3526480	1155060	694655	841600	1842900	810459	761506	536452	3265850	1318210	1936170	1439900	1957830	23928.4	4211160	1782540	88802.4	1754510	48528.8	606760	1618230	346720	2883160	998232	1869250	103200	1451970	708312	3049740
1174800	291806	1198710	2668350	2672310	1003380	1074640	25447.6	1085180	1590780	10647.2	42000.8	3528350	1154660	692653	838151	1837980	806681	762123	534053	3256770	1316620	1932410	1436250	1951500	23720.4	4187900	1775820	89580	1748280	48490.4	600920	1614620	347087	2879460	995036	1864300	102580	1443710	707827	3042780
1176000	289505	1200200	2663960	2671270	1000480	1071910	25254.6	1080510	1584260	10674.2	42572.8	3527210	1150860	690143	833741	1834500	806443	759193	532894	3252880	1310940	1919710	1429380	1950540	23126.4	4172370	1771920	89624.8	1743300	48134.8	595555	1608670	345147	2874450	992178	1854470	102134	1441800	706306	3040210
1177200	286236	1192350	2655950	2669990	993804	1070920	25548.4	1075880	1582880	10695.2	42690	3534820	1150580	688513	830989	1829860	802102	757491	530400	3242020	1306410	1915540	1429320	1954930	23123.6	4151050	1759620	90349.6	1736470	48712.8	589671	1606500	343928	2871840	990417	1853290	102166	1431490	706762	3038260
1178400	282640	1183790	2647450	2672520	990430	1070580	25305.8	1072500	1580730	10584	43392.9	3524120	1150230	687284	828298	1824020	798359	756279	528988	3236980	1305670	1905440	1424020	1954210	23204.4	4132160	1751640	90164.4	1729060	47866.3	584824	1601020	342586	2868680	987828	1847590	103538	1419730	704645	3039410
1179600	280218	1181360	2646890	2675790	988145	1067990	25240.8	1066270	1573680	10523.3	43554.4	3544320	1149620	684683	825894	1821340	794386	755110	527727	3229820	1298150	1896200	1421070	1956520	23052	4118720	1749470	89920.4	1723760	48018.3	579192	1592530	340646	2851120	984208	1837130	103814	1414300	704950	3040950
1180800	278034	1174660	2636300	2676280	981671	1066380	25342.9	1061550	1569960	10539.2	43629.6	3569240	1149430	683790	823750	1816840	791018	751275	525804	3221320	1295110	1891700	1418400	1959690	23036.4	4103190	1738800	91435.2	1717480	48503.6	573358	1590270	339997	2838910	981849	1832670	104059	1407110	703693	3034090
1182000	274998	1167460	2632680	2677630	980721	1062240	25238.8	1057440	1567650	10550	43188.8	3586000	1147460	681751	819879	1812930	788555	751413	523946	3217390	1289660	1884310	1411790	1960320	23304.4	4088450	1731520	89979.2	1713010	47742.8	568000	1585900	339573	2827120	979315	1828500	104086	1398740	702781	3034900
1183200	272189	1166560	2632580	2675930	975153	1061400	25170.4	1051350	1564340	10648.8	43223.2	3589790	1145710	680420	819268	1810930	787130	750239	523784	3211190	1285340	1870930	1407690	1962130	23093.2	4087730	1731500	89554	1707030	48808.8	562021	1577100	337576	2817180	976875	1824070	103478	1393480	702682	3031210
1184400	270171	1156400	2625300	2681980	971208	1061360	25380.4	1045130	1562820	10802.9	42752.8	3591260	1145380	678054	815999	1806240	785323	747123	521102	3201120	1282680	1865050	1405330	1962520	22980.4	4077980	1724250	89983.6	1701870	48730	557759	1572860	337343	2815400	974733	1820540	103044	1385750	701825	3030310
1185600	266890	1147880	2626720	2684450	970626	1058180	25088	1040650	1560090	10824.2	43397.6	3597100	1145130	675678	812994	1806570	782510	748134	519343	3197870	1280870	1857720	1400150	1962220	22802	4058400	1725960	89316.8	1696650	47816.8	552155	1568190	336482	2811300	973896	1810980	103405	1377210	700739	3026380
1186800	263867	1149330	2621450	2687890	964660	1057360	25336.4	1037050	1555480	10844.4	44273.2	3606580	1144190	674426	810387	1807060	778907	744248	519428	3193430	1273140	1849930	1397860	1959180	22871.6	4045570	1723040	89043.2	1693370	48047.2	547615	1560910	334621	2801700	970672	1802780	103162	1375920	700870	3026010
1188000	261393	1141030	2613140	2685240	961646	1053830	25248.4	1032910	1554390	10741.2	44257.6	3618250	1143200	673280	810169	1801540	775736	742693	517705	3179600	1271580	1848090	1396560	1957780	22441.6	4021510	1718370	90396.8	1688380	47662	541968	1557800	334778	2796470	968306	1799290	103526	1363610	700699	3025710
1189200	258620	1136130	2622200	2693600	961795	1053380	24985.4	1028300	1551960	10823.2	44778	3631750	1142710	669820	805964	1801800	776366	741160	516464	3180190	1269370	1837350	1390910	1956170	22665.4	3991570	1723250	89948	1684290	47656	536536	1550760	333564	2799740	965735	1790640	104038	1357510	700268	3029310
1190400	256347	1132980	2612960	2689010	956242	1049790	25371.7	1023800	1547350	10788.4	43953.8	3641760	1142010	669290	804691	1800180	774303	739183	515352	3158850	1266280	1830450	1388650	1955470	22889.6	3978540	1722540	90770.8	1678960	47783.6	531154	1545360	331594	2793140	964385	1790040	103282	1352650	698257	3021060
1191600	253231	1123500	2608150	2688570	952491	1046520	25048.3	1021520	1547520	10876.7	44188	3653220	1139580	666288	799178	1797470	770643	737173	514406	3168420	1262970	1827010	1386230	1955100	22920.8	3964060	1716730	90810	1676060	47310.4	525312	1541840	332566	2786410	965048	1784990	102937	1342100	697348	3018220
1192800	250297	1119850	2607530	2696190	951923	1046270	24960	1015240	1543730	10770.4	44290.8	3655790	1136200	664062	798316	1795150	770589	737102	513746	3162470	1256610	1821380	1381530	1949020	22654.4	3953310	1720810	91130.8	1671840	46844.4	519500	1534660	331236	2776650	960508	1778750	103381	1337550	698036	3025980
1194000	248482	1113860	2601460	2693810	949040	1045450	25218.8	1009940	1540950	10727.5	44967.6	3663060	1136280	663800	795773	1791570	767508	734920	512743	3146480	1255050	1816720	1382970	1949900	22221.2	3944730	1720500	91441.2	1667600	47357.5	514359	1528900	330366	2762000	959870	1777190	103252	1330220	697711	3035090
1195200	245132	1105530	2598870	2692870	948061	1042240	25325.6	1006770	1539890	10727.1	45734.8	3674830	1135200	660469	792636	1785130	765026	735936	511572	3139920	1253730	1810450	1378580	1940060	21628.8	3929440	1718120	90911.2	1661950	47226.8	508970	1528500	330985	2756860	955740	1771020	103968	1321810	696532	3041690
1196400	242184	1103680	2597250	2700050	944414	1040270	25450.4	1001870	1535870	10735.6	45310	3671410	1134060	658665	790154	1787170	763773	730911	509904	3131150	1246400	1801970	1377100	1935630	21470.4	3910300	1716370	91442.5	1660540	48122.8	503535	1522890	329447	2752480	951328	1765080	103678	1316860	695207	3041180
1197600	239708	1094430	2593300	2703790	941528	1037550	25475.2	996454	1532900	10752.5	44930.8	3672260	1133690	658233	787738	1782910	759856	728256	507865	3119960	1242030	1797700	1376440	1930820	21888.4	3891020	1714660	92538	1655680	47461.7	496556	1516450	329147	2752050	949934	1758970	102608	1306750	694396	3035280
1198800	236988	1086010	2591800	2707250	939086	1037320	25279.2	991856	1528800	10696.4	45012.5	3680380	1131290	655853	783586	1775670	759934	729711	507373	3118630	1238460	1790850	1373620	1926660	22140.8	3869650	1711600	91707.2	1651610	46875.2	491314	1512040	328564	2755600	946935	1751850	102558	1298500	693702	3034680
1200000	234815	1083210	2593100	2708080	935988	1034940	25093.6	985840	1523940	10876	44994.4	3689970	1129550	655296	783199	1773320	759529	724533	506309	3121610	1232860	1782610	1372920	1922990	22233.8	3858600	1712660	92504.8	1648300	46399.6	485727	1504510	326045	2749630	944212	1748880	101896	1296710	692629	3032230
1201200	232101	1074700	2584060	2706250	931478	1033450	25395.6	983024	1523860	10670	45337.6	3702770	1127700	653502	778982	1770310	754570	723074	504906	3111480	1229760	1780290	1371310	1917280	22049.2	3846100	1708080	92201.6	1645020	47129.6	479149	1500670	327455	2745660	944282	1747110	102344	1286570	692294	3030430
1202400	229135	1066510	2583140	2704650	931171	1031960	25326	977637	1520460	10921.6	46418.4	3714780	1124900	651674	777304	1770850	753395	722034	503784	3102660	1227500	1772810	1367580	1917650	22060	3833260	1710220	91929.2	1640620	46671.6	474000	1492420	326108	2738140	939959	1738960	102529	1281400	690758	3027930
1203600	227710	1059490	2589880	2705440	927025	1028640	25749.2	970149	1519750	11023.2	45979.2	3734580	1123950	650395	774594	1769240	753538	720040	502066	3087950	1220810	1767630	1366520	1914350	22080	3822370	1707180	92110.4	1636800	46969.2	467459	1488220	325030	2729740	938802	1733120	102598	1274270	690043	3029050
1204800	224254	1048900	2586250	2706320	924705	1025710	25507.5	964422	1518910	10997.6	45388.8	3746290	1122980	648115	770814	1764510	751046	720405	501912	3087570	1221060	1762020	1363260	1906600	22388.8	3804930	1707370	91866.8	1633520	46521.2	461715	1483920	325988	2724480	936647	1730090	103269	1265790	689136	3032400
1206000	222828	1044860	2580530	2719650	923446	1023050	25595	959251	1515330	11066.8	45543.2	3754820	1123220	646690	768469	1766750	749500	718856	500363	3078040	1214790	1757760	1361710	1903240	22143.3	3790750	1707830	92259.2	1630730	46245.2	455715	1477720	323825	2720480	935425	1724810	102246	1261840	688366	3028750
1207200	220199	1037280	2573490	2718330	918738	1019990	25620.4	953824	1514210	11270	45954.8	3780250	1121650	646639	766722	1763370	745493	715456	500642	3060250	1211890	1756770	1359860	1897130	22160.4	3781590	1705640	92722.4	1627820	46059.6	449292	1472270	323541	2718700	935600	1723550	101799	1254260	688438	3028190
1208400	217498	1027460	2570540	2717030	919638	1019390	25563.2	949212	1512510	11282	45989.6	3781120	1118880	643489	764054	1756560	743195	715261	498847	3049250	1208790	1749690	1355070	1893620	22156.4	3770430	1702690	92873.2	1623240	45788.4	444200	1469420	323673	2721070	933228	1717900	102134	1244790	686171	3026690
1209600	215500	1023010	2569130	2721380	915246	1018800	25821.6	944459	1512860	11464.8	46670.4	3772640	1118460	642434	762451	1751830	742307	712627	497128	3041730	1202510	1742660	1354440	1889870	21718.8	3768810	1703600	93815.2	1621250	46236.7	437462	1462660	322230	2725610	929734	1711640	101611	1241860	686616	3029790
1210800	213030	1014240	2567240	2723760	912816	1017270	25920.4	939186	1511500	11456	46994.4	3773840	1116940	641392	759696	1749910	742518	711534	496317	3034350	1201440	1737300	1351760	1884780	21715	3755540	1699370	93358.8	1616130	45729.6	432437	1459080	322527	2738680	930321	1710960	102130	1233720	685080	3030380
1212000	210831	1008570	2574470	2723610	911260	1015620	26078	932366	1506980	11694.4	46807.6	3762280	1114570	639069	756695	1746640	742338	708915	495085	3039830	1197210	1729040	1346950	1880520	22003.6	3741680	1701560	93942.8	1610030	45449.6	425459	1453530	320398	2755620	925522	1703120	102558	1229940	684119	3029070
