# Supplementary material for: The singularity response reveals entrainment properties of the plant circadian clock
Source: Nat Commun. 2021 Feb 8;12:864. doi: 10.1038/s41467-021-21167-7 (PMC7870946; doi:10.1038/s41467-021-21167-7)
Supplement: Supplementary file 4 — Source Data [file 41467_2021_21167_MOESM4_ESM.zip › raw_bioluminescence/SR_experiment/2hdark_prr7_prr9 (Figure 2, Supplementary Figure 1, 2, 3).xlsx]

## Sheet: 2hdark_prr7_prr9
time (second)	prr7 No. 41	prr7 No. 42	prr7 No. 43	prr7 No. 44	prr7 No. 45	prr7 No. 46	prr7 No. 47	prr7 No. 48	prr7 No. 49	prr7 No. 50	prr7 No. 51	prr7 No. 52	prr7 No. 53	prr7 No. 54	prr7 No. 55	prr7 No. 56	prr7 No. 57	prr7 No. 58	prr7 No. 59	prr7 No. 60	prr9 No. 41	prr9 No. 42	prr9 No. 43	prr9 No. 44	prr9 No. 45	prr9 No. 46	prr9 No. 47	prr9 No. 48	prr9 No. 49	prr9 No. 50	prr9 No. 51	prr9 No. 52	prr9 No. 53	prr9 No. 54	prr9 No. 55	prr9 No. 56	prr9 No. 57	prr9 No. 58	prr9 No. 59	prr9 No. 60
1200	170971	214747	693919	268475	458362	137905	504753	240675	185315	570205	391586	82489.6	107571	130763	35492.4	289396	70003.2	425500	162803	494527	117448	140636	189529	296340	99922.8	84867.6	86758.4	113680	151929	56913.2	122137	159986	134472	361646	92000	163079	188980	56371.2	162468	82546.8
2400	214177	233016	721424	306989	474860	171476	582534	280904	234624	595253	431364	86990.4	128726	164114	38013.6	334406	72893.6	504109	192392	488931	144868	158552	219889	332890	114036	105349	104275	142228	204024	77950	167115	201522	179133	394507	114764	203526	234946	69657.6	188558	99710.4
3600	225826	271406	889349	368783	492801	197396	648739	308181	263952	606955	458070	94834.8	135762	170604	40697.6	357461	77054.8	509864	210388	488733	163563	169106	225407	398885	123904	129427	129511	157603	223675	84938.4	195771	216987	189491	413192	126121	220221	268114	75035.2	208561	122972
4800	210230	282919	963140	377965	496742	209976	661102	323057	262472	617600	453913	100291	140280	170736	39744	353985	76675.6	488638	222928	472130	170323	169670	223614	438987	127669	133485	150120	165659	226944	91518.4	211830	222431	186582	425714	127357	219771	269790	80810	222186	143692
6000	215964	287071	1014500	394323	495534	212585	670872	329831	263151	625106	456750	97664.8	145044	179906	39488.4	347333	77358	460657	234774	457891	170232	169720	220407	453327	126732	137478	159515	171269	224236	94829.6	214212	211686	182848	431502	123587	213032	262742	85914	226094	152533
7200	224572	290100	1044400	394068	504373	222881	675187	326110	249721	632963	470761	97212	147879	177862	40727.2	347950	79316	441094	238225	448913	169370	168620	214337	453712	124022	136749	153223	171394	206742	92617.2	206157	202640	179717	430052	117606	202032	250484	83992.4	224703	145476
8400	217071	298014	1031530	393334	513815	223696	673828	316489	237098	634767	484716	98898	147511	175046	42245.2	352230	80174	431640	238494	437129	165733	168673	208893	449880	121125	128450	142997	162625	194295	87669.2	192902	194550	176605	427674	111952	194717	244983	80007.2	220478	136327
9600	208748	308877	1030230	393320	524346	213177	662988	311307	234094	626788	492504	98363.2	148836	175363	42652.4	362715	78043.6	429319	241216	424000	162113	168637	206612	448648	119342	121318	137029	158895	185771	84366	180111	192564	173954	428649	108080	189591	243625	76391.6	222360	130195
10800	206976	316999	1007460	389742	530125	206173	654654	312256	238786	616219	491796	96334.4	152023	179344	44385.6	375919	76604.8	431647	246544	412206	158822	169114	208636	447384	118513	115844	133037	156164	182286	81973.2	170249	191200	172126	424318	105926	186403	245322	74704	226858	124433
12000	210935	321358	998816	386064	537920	205048	640966	317413	246536	601960	489026	94873.2	155410	181403	45760.8	389050	76177.2	430333	253067	400621	158079	170462	209496	447400	118612	115554	132305	155706	181232	80655.6	165112	190819	170253	424833	104822	183504	242506	73323.2	232562	120316
13200	214856	321944	983130	390601	543538	208132	627609	320872	249770	593318	489836	93806	159689	183656	47354.4	397432	77409.2	428100	259399	392173	157682	171161	210639	444499	117796	116163	132387	152974	181097	80532.8	163158	189622	169074	424762	104244	183689	240846	72651.6	238584	118638
14400	224410	324538	979805	397872	543102	211104	615622	320101	249398	587948	493345	93072.4	162148	184198	47775.6	405039	78348	423098	265007	383528	156642	172143	211466	439223	116875	116710	132360	152638	181805	80287.2	162112	188244	167078	426121	102090	183150	237470	71409.6	244232	117035
15600	222937	322942	962416	404359	538392	211242	607707	319470	248556	582655	493306	92562.8	166512	185220	48267.6	406106	78552.8	419370	270108	377898	156546	171387	211526	433959	116220	114974	132721	151065	181845	79900.4	160587	185424	164702	426735	100599	182384	235350	71417.6	248330	116744
16800	223104	322641	955378	405772	530247	211826	605643	318793	249610	575251	491922	92010.8	168282	185994	48582.8	408392	78578.8	415550	275167	374435	155684	171259	210873	429671	115736	113290	132960	150354	182634	80172	159580	183205	163252	426911	99546.8	181278	233230	69716.4	250384	116170
18000	222602	320452	936752	402786	524004	213396	602465	318571	247709	567348	492245	92082	170985	187678	49099.2	409954	78285.2	413346	278963	370540	154535	169889	210552	423868	114773	111153	132632	148304	181352	79468	157146	181537	160622	427119	98290.4	181123	232547	69628	252411	115471
19200	223520	322539	925291	400211	522767	215574	600713	320849	248223	558587	494224	91428.4	172465	187866	49636	411377	78120	410104	283632	368589	153230	169732	208977	418633	114651	109850	134021	147568	181824	79366.4	155882	180254	158132	424547	97703.2	178845	231148	68495.6	258472	114290
20400	223085	321792	905076	396840	521550	215753	596139	322534	246595	550585	494803	91307.6	174472	189098	50065.6	412241	78074	407567	293990	364597	151848	169346	206613	412656	113386	108896	134000	145931	180374	79302.8	154563	178510	156016	420620	96876	178671	231269	67887.6	259461	113113
21600	222898	325342	895746	392378	522217	215694	590790	323400	246173	542296	491700	91637.6	175174	188660	50073.2	412420	77762.8	402168	294847	361596	149965	168495	204734	407776	114492	108178	135244	145112	180484	79868.4	153368	177296	152855	415324	95854.4	178397	228621	66514.4	260813	111450
22800	221661	324917	880331	388140	516434	215040	582613	322861	245249	535564	490189	91327.2	177797	187472	50109.6	411526	76990	397953	296618	355908	148567	167143	202316	402097	113873	107517	135062	143180	179274	79400.4	151709	174726	150344	409684	95159.6	178338	228100	66176	262273	110448
24000	219691	326785	871348	383340	506324	215087	575476	324273	241377	525264	485757	89846.4	178706	187360	50130	411562	75854.4	394088	298500	352230	147497	164538	200180	397066	114704	107580	135916	141875	179054	79515.2	150456	172442	147359	404020	93958.8	177085	226137	64814.4	262062	109517
25200	218738	325609	856429	379860	495848	215212	566892	322973	238419	516017	484322	88442	180717	186677	50158	410075	75446.4	391591	301250	347979	145397	162295	197284	392346	114370	106600	135550	139441	177345	79733.6	148016	169784	144825	398010	92115.2	176417	225762	64021.2	262099	108344
26400	217216	326473	849213	377486	486049	215903	558923	322679	237943	507018	481912	87356.8	180391	185790	49997.2	408593	74662	387932	302957	344663	142208	159761	194881	387201	113872	106658	136146	137393	176386	79637.6	146750	167593	141592	390961	91564.8	173585	222833	62855.6	260682	106422
27600	215090	324677	841656	375478	477956	215633	551241	319908	237857	502069	478224	86398	182150	184985	50190.4	408035	74326.8	385793	303610	340081	138902	157311	191410	383968	112221	106183	135412	134467	172333	78757.2	144450	164808	137898	382712	89797.2	171566	221682	62359.6	260038	105607
28800	213568	326128	836995	373562	473118	214932	543592	318903	236549	493828	475695	85926.4	183271	185189	49980.4	405770	73455.2	384025	303826	336322	136246	155314	188946	381326	111370	105856	135392	132473	170387	79055.2	142558	162241	134818	374500	88296.8	169488	219387	61261.2	259036	104378
30000	212145	322201	830671	374971	465568	213522	532728	319642	235088	488571	471682	85930.4	184700	184332	49688	404240	73119.2	382483	309044	332552	132262	152874	185376	377878	110108	105046	134801	129628	167087	78055.2	139611	159544	131144	366426	87361.6	167565	217808	60454	258048	102120
31200	211324	322771	826217	372488	459560	211294	523928	318988	233608	483487	466505	84722.8	184052	183358	49315.2	402359	72454.4	376858	310098	327233	128562	149230	182940	373737	108546	104510	134735	126528	164461	76944.8	137293	156873	127936	357181	85730.8	164360	214935	59178.8	255794	100694
32400	211516	318829	816780	369110	454068	208861	514325	320027	232839	478256	464936	83972.4	185216	183222	49672.8	400546	71589.6	371640	310924	323557	125265	145961	180304	369022	106624	102596	132530	124079	160769	76198.8	134673	152972	124229	349494	84178.4	160407	214848	58268	255319	98423.6
33600	213600	318800	809044	369679	450246	207612	509859	320576	231911	472562	462659	82887.2	185311	182840	49849.2	400336	70334	367924	310501	319591	122862	142637	177350	364151	105006	101966	132532	121516	158166	75115.2	130798	150590	121112	343315	82445.2	157731	212864	57595.6	254325	96482.8
34800	214651	314079	803155	368286	445670	206934	500838	322963	228038	469977	459754	81198	187139	183376	49846.8	401839	70101.6	365514	311778	317307	119288	139996	174009	359668	103782	100233	131219	118075	154816	74298.4	127138	147542	117815	334616	81078.4	154259	212397	56838.4	252522	94439.2
36000	215984	313881	799816	369742	441285	205604	494430	330663	227397	466789	457177	80221.2	187965	182301	49852.8	401684	69542.8	363209	311050	313893	115654	138043	170811	354014	101304	99586	130236	115601	152870	73140.8	124805	145334	114182	330784	79700.4	150870	209575	55588.4	249983	92876
37200	216494	310650	795228	370230	435445	205373	488377	333056	227800	463304	458957	79636	189133	181982	49844.4	402213	69897.6	361253	311174	313292	113070	134916	167611	349789	99352	98105.6	128252	112894	149238	72222.8	122077	141916	110972	324015	78418	147670	209558	54777.2	248860	91126.8
38400	215548	308055	792206	372068	432916	204416	483536	331699	227622	459520	456830	78544.8	189037	180377	49914	404313	69244.8	358762	310405	313206	110008	132014	164278	344849	98046	97201.2	127417	110608	147545	70948	119988	140925	108524	319052	76949.6	144776	207680	54076.4	249381	89488.4
39600	215780	304526	788666	376532	428081	204546	478917	332158	227383	459213	455488	77862.8	190729	181170	50303.2	406246	69183.6	355933	311908	313226	107295	128857	160957	341406	95620	96369.2	126118	108380	144269	70032.4	117848	138215	105770	313175	75392.4	142170	206401	53932	249706	87841.6
40800	217672	304450	788337	379052	427136	205077	473813	331887	228301	456806	453938	76373.6	192200	181271	50255.6	409456	68726	354016	312925	310527	104617	126872	158487	337636	94970.8	95637.6	126322	106928	142498	69605.2	115072	137042	103534	308805	74424.8	139107	204632	52996.4	249835	86347.2
42000	219196	301956	783924	379519	427680	204831	470060	333644	228287	457509	450321	76045.6	193440	180823	50474	410347	68417.2	352787	314011	308966	102645	125262	156235	334797	92890.4	94782	125050	104743	140210	69147.2	112542	135219	101436	304927	74510.8	136796	204002	52792.4	250604	84858.4
43200	220378	302350	786378	383463	428029	203853	467836	335054	225262	456968	447768	75251.2	194574	180203	50531.6	411946	67931.6	350694	314665	340466	101048	123369	154246	332198	92272.4	94868.4	125422	103695	138728	69013.2	111682	135496	99483.6	302238	73710.8	134003	203180	52244.4	252273	84389.6
44400	220368	299739	781084	387076	426145	203883	466884	339262	223963	456925	447023	74848	196028	180077	50373.2	412659	68220.4	349413	314842	353415	99530.4	121371	151572	330481	91348.8	95251.6	124203	101757	138396	69111.2	109799	134967	97906.4	299566	73202	132558	202699	52272.4	254494	82907.6
45600	221498	298680	780477	392486	428948	204121	466428	345650	225776	454412	445863	74490	196770	180205	49926.4	414074	67772	347983	313490	350745	98120.4	120263	150252	327066	90678.4	95918.8	124831	101627	138086	69543.2	109372	136082	96796.8	298186	72188.8	131080	201947	51754	255935	82550.8
46800	222476	294573	777566	395749	428901	204454	466056	349400	226790	457207	443582	73796	198333	180742	50466	416079	67748.8	348165	312846	349161	97502	119426	148918	326030	90376.8	95674.4	125178	100487	137221	69994.8	107879	135284	95467.6	297476	72091.2	129628	201274	51792.4	256535	81810
48000	223522	295221	773988	398107	432365	205417	467062	351920	227593	458248	441426	73179.6	199124	180805	49890	420701	67532	347251	313003	347666	97139.6	118838	147490	323522	90427.6	96496.4	127195	100744	136791	70254.4	107002	136016	94719.2	296791	72463.6	128360	200963	51357.6	257549	82014.8
49200	225429	292773	771152	400455	434374	205407	465905	354916	226378	461166	441494	73280	201190	180664	49868.4	425229	67404	347850	312224	347566	96704	118349	146622	322144	90387.2	97230.8	127148	100267	136307	70554.4	106165	135734	94895.2	294188	71938.8	127319	201296	51868.4	260185	82104.4
50400	226273	291208	771496	405830	438456	206662	467681	359251	225439	463907	441322	72223.2	200732	180880	50082.4	429156	67283.2	347952	311160	346696	96381.6	118626	145733	321367	90536.8	98592.4	129811	100268	136883	71455.6	106160	137255	94367.6	293820	72087.6	126144	200517	51594	262182	81750.8
51600	225940	287856	771057	411142	438531	207014	468038	362376	226986	467744	442820	71840.8	201442	180137	49992.8	434139	67852.4	348868	311736	348664	96664	118023	145645	320130	89960.8	99454.4	130542	99967.2	136301	71680	106132	136976	93768.8	291307	71834	126032	200282	51528	263935	81652
52800	226772	286840	773106	414244	440354	207656	469381	368871	229269	470977	442430	71252.4	200790	179592	50208	436241	67492.8	349617	309754	352122	96554.4	118226	145330	319126	90537.6	101064	133516	100238	135925	72883.6	106918	138036	93491.6	289539	71948.4	124627	200518	51474	266544	82262.8
54000	228101	285241	772487	425878	440308	208886	470546	371271	229584	475264	444030	71739.6	200720	179886	50250	439186	67636	350344	309900	357778	97038.4	119009	146052	318902	90877.2	101863	134898	100509	135404	73259.2	105864	138069	94369.2	288165	71242	123706	200027	51346.8	267115	82740.4
55200	230436	285239	777052	433132	445326	209779	473512	375198	230343	478281	445173	71757.6	201260	179643	50218.8	442613	67471.2	351683	308740	361859	96919.6	119796	144027	317434	90964.4	103317	137995	100889	135620	73165.2	106942	138779	94342.8	288506	71750	122803	199178	51446.8	268014	82701.2
56400	231679	282866	776530	436313	446352	210904	474984	377361	229264	482411	446124	71800	201293	179902	50188.4	445494	67652.4	354629	306248	367016	97321.2	120301	144361	316650	91461.2	104072	138155	101202	134971	72644.8	106528	137895	95128	287353	72328.4	123461	199104	51661.2	268902	83282
57600	232548	283226	778598	440954	450505	211985	477954	381049	229458	486670	447529	71767.6	201060	181624	50436	450662	67995.6	357097	304566	373388	97138.8	120902	143942	315702	92086	104978	140359	101299	135714	73548.4	107585	138799	96088	287194	71954.4	124054	199156	51189.6	270118	83976.8
58800	234498	281387	779484	444566	451756	211908	481157	384797	232217	490143	450530	71738.4	201254	182139	50648.8	454586	67531.6	359207	303545	381986	97646.8	121250	144408	315736	92348	105616	141252	100600	134908	73721.2	107384	137757	96197.6	284210	72402.8	123122	198189	51221.2	270376	84028.4
60000	236352	282808	781252	448978	454961	212997	483877	386574	234529	494552	451847	71268.4	202162	182398	50967.2	458974	67535.2	361641	301311	389345	97943.2	121927	144156	315541	92872.4	106993	143217	101260	134906	74263.6	108587	139000	97154	284201	72732.8	123253	198166	50783.2	271510	84720.8
61200	237291	283841	782789	452383	455229	214152	486392	388466	236119	499842	453495	71676	201872	182172	51053.2	462778	67749.6	365534	300150	394514	98488.8	122962	145821	315899	93186	108069	143167	100899	134443	74166.4	108452	139010	97726	283993	72773.6	122847	197516	51254.4	273208	85456.8
62400	238870	284497	785234	458919	460582	214356	488805	392406	236745	506610	457891	71497.6	202549	186080	51044.8	467287	67869.2	367324	298879	401137	98627.2	123522	145978	315273	93756.4	109013	144282	101178	135268	74631.6	109699	140867	98945.2	285727	73252	123235	199040	51113.6	271450	85758.8
63600	240968	286500	788488	463930	459066	215067	491582	397651	238332	510330	461596	71864	203242	187993	51673.2	470395	68001.2	372254	297953	407660	99122	123694	146572	316644	94476.4	109893	144859	101253	135980	75415.2	110147	138959	99548	287384	73097.2	122966	198045	51252	270644	86262
64800	243553	287050	794958	471379	464906	216028	495198	402138	239411	513581	468435	72308	204787	189412	52700.4	475897	68449.2	375993	296622	410687	99545.6	124520	147715	316422	94721.6	111100	145920	101408	136367	75895.2	111470	139998	100846	289770	73954.4	123180	199174	51292.4	269442	87344.8
66000	246318	289003	797353	478678	469767	216648	498871	406931	240864	515089	473852	72316.4	205731	191670	53667.2	485291	68681.6	380922	296310	415221	100441	126673	150096	318108	95009.2	112744	146499	101753	136592	76329.2	112426	139072	101586	290825	74015.2	123253	199632	51416.4	269599	88422.8
67200	250000	291146	799839	485564	475803	217446	502062	411665	241589	519506	478222	72878.4	206863	193678	53823.6	492952	68280.4	385428	296616	419875	101244	127224	153112	317941	95439.6	115068	146870	103505	137686	77444	113560	140707	103364	294534	75215.6	123784	202215	51484	269822	89114
68400	253490	294166	805392	493822	476523	218984	507698	415660	244254	520540	482032	73360	208294	195586	54191.6	495798	68977.2	390639	297122	423332	101726	128378	156794	320098	95911.2	116485	147509	103445	138441	78718	114301	140218	104141	296002	75747.2	123880	202856	51632.4	270386	90226.4
69600	256255	297606	809199	502832	481055	220705	513025	422238	244028	525759	485479	73779.6	209820	197977	54444	503356	68899.6	397436	298482	426207	102095	128634	159692	321755	97393.6	118271	148502	104340	139363	80012.4	116508	142173	105584	301238	77858.8	125946	205204	51738.8	271008	91488.8
70800	259500	299126	813313	511848	482384	221984	516850	428113	247484	527619	490838	73506	209751	199033	55118	510042	68975.6	402001	301763	430895	103555	129650	162102	325318	97624.4	119855	148997	104484	140859	81089.2	117349	141605	106672	303271	77796	126621	204737	51893.2	273222	92269.2
72000	264277	301541	816686	518236	486184	224329	519303	435638	253103	534246	493932	73842.4	211087	201309	55342	519662	68618.4	407008	304677	434858	105139	130485	164143	328190	98102	122481	150664	106282	142508	82392	119660	144588	108248	308954	79514.4	128763	208403	52298	275327	93984.4
73200	268273	304906	821000	524220	485912	225910	522647	439462	258032	533681	497724	74687.6	212495	203135	55476.4	526124	68981.6	412996	307762	440285	106316	132006	167529	331809	99386.4	123998	151928	107478	144260	83673.6	121190	144637	110105	310857	80638.4	129984	210020	52830.8	278031	95193.2
74400	272901	308323	824111	531095	489066	227769	526003	444229	260274	538212	505720	74734.4	215225	207540	56334	535580	68822.4	419505	311589	445370	107796	133433	171154	334207	100576	126036	153325	109028	146244	85698.8	123894	148395	111732	317164	82649.6	131863	213510	53021.2	280667	97326.8
75600	275698	310157	829726	538152	490256	229312	530341	447322	264030	540837	513004	75134	217048	207862	56741.6	545664	69142	426228	315135	451206	110037	135738	175100	338722	102154	127578	155572	110498	148880	87478.8	125645	149552	114326	320265	83550.4	134323	215586	52654.4	284830	98464
76800	278408	312739	833894	545722	494389	231415	537541	453305	265781	541560	517961	76582	219965	211080	57847.2	558854	69600.4	433225	318371	453753	111616	136930	177746	341419	103694	129605	157800	112654	150899	89839.6	129069	154022	115809	327709	85710	136924	219903	53147.2	288746	100314
78000	282120	315123	837455	552646	495534	232892	541279	457767	268101	543929	521312	77001.6	222223	212083	58088.8	567453	69842.8	440079	322821	453669	114168	139839	182137	346958	104743	131756	160412	113819	154648	91260	131225	155376	118339	331259	87040.8	139280	221915	53500.8	293568	101898
79200	285673	318976	841779	557824	501720	234074	546178	464964	271670	549123	527974	77551.6	223673	213958	58431.6	581856	70246.4	448037	326313	453123	116650	141186	185858	350470	105962	134288	162823	116738	157260	93431.6	134577	158580	121006	340158	88978	142712	225763	53919.6	297118	104788
80400	288976	322197	845019	564398	500828	237350	549198	468782	276012	548882	533376	77781.2	225862	215438	59488.8	590121	70370	455392	331209	457539	119637	143772	190172	356375	107642	136116	164596	118965	161372	95796.4	137213	160046	123458	345687	90282.8	145360	227242	54706.4	300332	106850
81600	291732	325699	850575	568268	502518	239124	554435	475192	279654	552827	541973	79275.6	230441	218041	59832.4	601046	70864.4	463349	335748	463319	122381	145177	194445	357918	109364	138194	168058	121445	164272	98062.4	140217	163894	127048	353741	91882.4	148495	233147	55292.4	304469	109177
82800	295524	329798	854793	573702	500074	240763	556941	479218	286098	557509	550011	79389.6	231946	219133	59966	607969	70720.4	469668	340180	466130	124567	148029	198982	363811	111319	140377	171063	124066	169329	100475	142731	166460	130035	358098	92962	151057	235659	55938	308192	111615
84000	299130	334284	858212	577760	501883	242033	559862	484961	292229	559748	557854	80186	233657	222086	61064.8	621406	71549.2	477746	343931	464267	127716	149404	203887	368360	113666	143030	174174	126774	171562	103637	147079	171016	133451	367412	95602	155265	240453	56632.8	312419	115261
85200	305296	338488	865521	585058	501029	243269	562124	490772	301761	557916	563188	80450.8	233930	222320	62123.2	627625	71468	484806	347686	468463	131732	152646	208590	376348	115671	144782	178298	129782	176904	106174	150831	173218	136586	373386	96378.4	157559	243047	56966.8	316730	117772
86400	310040	341274	870114	589752	503093	243986	565009	498267	305130	560301	568894	81612.4	237556	226414	63113.6	638725	71979.6	492804	353356	470137	134288	155414	211574	380073	118157	146966	181436	132647	180184	108391	155026	176494	142254	381826	98986	161980	247902	57755.2	322288	121102
87600	316803	346566	873986	595434	500870	245869	571259	502159	312433	558694	578584	81683.6	239362	227079	64156.4	651478	72059.2	500110	356984	472116	138330	158261	216418	387260	120069	148602	186129	135873	185854	111012	158462	180300	146169	385770	99356	165095	249600	58513.6	327360	124375
88800	323861	350184	876270	597795	501282	248354	571430	507301	317899	563436	585064	82498	244289	232047	64696.8	661719	72605.2	508944	362144	473792	141394	162169	219799	393214	122696	150767	189742	138752	189676	113484	162521	184313	149252	392634	102388	169130	254441	59377.2	333191	127887
90000	328118	355324	879969	604806	500683	251583	575045	512978	325090	568151	594747	83046.4	244142	234351	65213.2	672557	72967.2	511230	366284	476028	145352	165529	224863	399464	125273	152599	194452	142747	195128	115608	166113	187545	153166	395693	103273	172470	257581	59602.4	336245	131296
91200	332343	358003	882027	607526	502016	252338	581014	518436	329570	571077	602418	83824.8	247104	237643	66391.2	687580	73376.4	519956	369829	480506	148293	168289	229479	404551	127822	154313	198031	146378	198792	117003	170310	190942	156119	400537	105543	177238	261430	60536	341106	135114
92400	334559	362763	887780	611460	499532	256290	583638	523070	336235	572238	606961	84072	247596	239753	66455.6	695623	73546.8	521948	375358	481186	152321	172913	231726	412364	130412	155792	202981	150190	203686	119507	173917	196034	160093	403157	106517	180846	263420	60966	344328	138764
93600	339325	367262	891283	612838	498072	256592	585076	526149	338945	570787	612784	84498.8	253053	243654	67364.4	702114	74172	530767	383310	480854	156508	176208	235738	418568	132192	157534	206107	152702	208792	120897	177760	198249	162624	406651	107851	185455	266641	61432.8	349426	142962
94800	346821	374824	894495	616998	498729	260033	588160	531970	346724	569596	619773	84779.6	254476	246878	67899.6	710614	74744.4	532256	389266	476270	159566	180328	238856	425158	135108	158465	211208	156729	214194	123200	182237	204260	167402	410265	110465	188932	269732	62135.2	352752	146714
96000	350887	378264	899254	617706	498372	260929	589463	533562	348541	571388	624267	84982	257400	250065	69132	723002	74929.2	540874	392091	476396	163666	184352	243400	430458	138238	159646	214167	160103	218357	124719	185853	206527	170409	416765	111874	193131	272798	62278.8	356631	152275
97200	356284	384152	904929	627552	499672	266749	590677	540711	352996	572664	631888	85099.6	257464	251716	69834.8	732906	74799.6	543484	391036	473600	166912	187297	245764	433322	141231	159853	218352	163526	222747	127894	190311	210405	174805	423177	113316	197594	276192	62701.6	357407	156640
98400	361729	386807	908421	632640	498408	268286	589660	543897	354141	569915	637628	85877.2	261031	255129	71211.6	744621	75331.6	548475	394416	477485	171014	191250	248742	438336	144126	161067	221025	167283	227672	128622	193598	211055	176956	425063	113806	201467	277171	63088.4	359762	160942
99600	366988	390406	912638	635256	503291	271872	592690	550890	358685	568762	643623	86373.6	265781	257762	71941.2	759771	75473.6	551409	400236	478812	174326	193410	249847	442434	146284	162460	223977	170328	232719	129858	197704	214082	180942	427658	115978	205828	280579	63764	363572	165106
100800	371650	394936	916384	637292	500762	270285	592236	554773	361392	565335	651036	85938.8	269769	260593	72898.4	766675	75348.4	555638	405095	481246	177424	196814	252354	446877	148013	164700	227819	174812	237567	131383	200792	216254	183353	428886	115468	210356	281698	63791.6	365713	169261
102000	376778	396390	915960	640927	500886	273958	594332	557368	365355	564769	659049	86413.2	274543	264490	73198	777226	75805.2	561368	408834	482752	180300	199117	252600	449441	150340	165836	230381	177040	241835	133699	203499	218819	188261	430899	117044	213932	285820	64799.2	368013	173474
103200	383052	401518	920527	648746	502701	273464	593681	562489	366687	559471	673564	86546	274993	266792	73845.2	790023	76307.2	564900	413850	481514	182640	201324	252628	456606	151936	167546	234238	181210	246641	135560	207006	222459	190462	432642	116620	218128	286062	64888.8	367621	177258
104400	386647	403738	918948	652842	502450	280074	595219	562826	369064	557758	682914	86881.6	280313	270225	75280.8	802844	77162.8	572292	422376	482279	186136	203680	254603	456084	153426	169006	237781	183956	251038	136712	208840	222926	193052	434540	117612	220628	287807	65374.4	371110	178988
105600	392454	406991	924286	657101	503347	279189	599426	569070	371839	556079	692856	86708.4	280442	272832	75866.8	811074	76914	570888	427476	481625	187496	203842	253728	459135	155009	169908	241698	186921	254999	138373	211932	226734	195488	435617	118516	224900	289714	65914.8	369783	181340
106800	395946	410191	924355	659952	501140	281074	599292	569811	373888	554496	703136	86503.2	287283	276672	77119.2	815704	77138.8	576188	432184	484932	189229	205213	255630	462666	156468	171560	246445	188966	258204	139220	213442	225879	197751	434585	118286	228235	290681	65830.4	369622	183180
108000	399145	414687	924458	664148	500581	279960	602777	574091	376212	552461	724602	86571.6	292360	278462	77293.2	834230	77012.8	579060	433090	487382	191716	206689	255056	461906	156810	171845	249613	191537	261985	140501	215895	228196	199680	436699	119588	232434	294794	66566	368394	185456
109200	402674	418268	927442	671038	499116	282245	597978	575973	380681	546629	729646	86349.6	297934	281137	78268.4	847798	76598.4	582834	435839	492117	193742	208281	255050	463334	157486	172116	251820	195885	264783	141469	217711	229600	200674	435487	118845	235144	295120	66234	368783	186970
110400	405811	417976	924202	675124	497665	282481	596076	576940	380650	545124	732417	86059.2	304040	284036	78934	861879	76686	588229	438687	494841	195267	208987	255680	462591	157926	171676	253012	196121	267976	142987	219668	229238	201230	436166	120043	237238	296942	66498.4	370190	186786
111600	408067	419822	927130	679637	498486	286212	592585	581134	382995	544543	734332	85848.4	303444	285014	79568.8	871097	76551.6	588384	441997	492474	196216	210735	255366	466469	158444	172004	254098	199503	269748	144912	220368	231948	203414	434770	119628	238058	298560	66743.2	368630	187653
112800	409721	422689	926934	682029	495612	282661	590061	577486	383876	541237	732376	85462	307695	286953	81178.8	880189	76752.8	593880	447361	494233	197133	211062	255195	467562	159332	171986	256263	200590	272456	145048	221029	230385	203198	433566	118347	238340	299257	66312.8	367250	188166
114000	413834	423837	940092	686160	493501	287485	592378	580207	387319	544678	732846	85190.8	308516	289318	82078.8	894821	76302.8	592896	450582	492967	197234	210942	254540	466843	159185	170995	257187	201784	273550	145772	222176	232835	204529	432241	118736	239310	300569	66859.6	364332	188253
115200	416182	426763	943241	689855	490928	283846	588906	580855	386344	540838	738822	84514.8	312978	292410	83447.2	897577	76442.8	593925	451919	493028	197121	210908	253149	467678	159849	171797	259551	203451	275231	145904	221996	232458	204487	429151	117152	239895	298226	66510.8	363607	188283
116400	418987	428840	946102	691992	492048	290443	586957	582208	387270	542593	744212	84332	318764	294935	84770.8	906616	76370.8	596996	455310	491720	196620	209888	251486	467207	159434	171070	258941	203185	275311	146697	222052	232060	205505	426652	117708	241396	299730	66226.8	361747	188165
117600	421612	429906	956991	694086	491895	288214	585771	584142	388235	543745	747536	83554	321511	295482	84740.4	913470	76232.8	599069	458493	490024	196374	208840	251253	466160	158936	170969	258899	204496	275597	148055	222614	232756	204309	422541	115700	243235	298835	65775.6	358540	187426
118800	422819	430252	954795	692305	489146	292500	583975	583691	389446	546669	751594	83874.4	330096	296204	86227.2	913405	76489.2	604590	461521	490986	196050	208592	251058	464321	157893	170224	259706	204362	276374	147292	221499	228735	204619	418533	114982	244585	299385	65500	356361	186498
120000	422157	432335	957274	695131	489998	291294	580043	585887	388716	548918	756674	82460	328233	296397	85484.8	925512	75849.6	602133	464240	486404	194071	208176	249565	463965	157307	169023	259125	204423	276830	147701	222148	227753	203508	415303	113928	245675	299452	64983.6	353212	186492
121200	422197	432519	954288	694670	489193	294166	574302	584497	389598	554033	753352	82378.8	333327	296210	86232.4	925245	75948.4	604540	467570	484358	192832	208794	248534	464245	157704	168573	257695	204868	276195	147604	220364	224448	202618	409948	112542	245019	297464	64709.6	350574	186149
122400	422736	435756	954501	692722	490672	293716	576475	587635	388933	559524	753139	81494	331241	294634	85975.2	935944	75263.6	604461	469894	478689	191184	207694	245796	462310	156310	167101	256823	205998	275924	148644	219997	223885	200878	405441	111580	246296	298531	64348.4	346338	185312
123600	424212	437484	957313	691104	487906	295517	575725	585460	391272	561638	755582	80773.6	334571	294233	87401.6	938738	74899.2	605399	472865	476258	188712	205476	243753	461700	155343	166879	254660	205351	275119	148274	218575	221986	199189	399188	109689	245540	297953	63841.2	343972	184440
124800	429910	441059	959059	689068	489933	296521	578272	587794	392334	568693	762784	80186.4	337936	293860	87614.8	942255	74686.8	604183	473420	471234	186871	203705	241253	459492	153746	164951	253776	204564	274679	148510	218172	220956	198255	393076	108688	244737	298169	63463.6	342210	184063
126000	430163	444533	958245	689418	487611	296678	576022	584463	390681	569180	765715	79855.2	340884	291496	88203.2	947012	74202	606818	474804	469631	183870	202717	238535	456117	153511	163746	253644	203962	272533	148249	216444	218742	196891	387860	107249	244977	295091	62094.4	339510	182672
127200	427796	443297	953898	688306	490937	295132	574168	585912	387769	577776	769630	79280.4	344092	290872	88538.4	955115	74540.8	605743	474843	467782	182608	201546	235029	454534	152484	163413	251564	203668	271093	147570	215867	217185	194732	383954	107218	244766	294593	62082	337887	182862
128400	425816	440363	954019	685224	492938	295644	570963	585355	386038	583573	769061	78676	343467	287550	88170.4	956255	74671.6	601770	480978	466680	180277	200834	232309	452617	152300	162306	251424	203534	270267	147092	215716	214873	194070	380158	105664	244038	290746	60946	332674	181138
129600	425400	439664	947582	681971	496443	294843	569229	585078	381324	588204	773770	78725.2	347743	286823	88089.2	961482	74043.6	603438	484368	465488	177862	198942	229096	448680	151706	161338	249751	202865	273480	147117	214415	212565	192281	375849	104683	243486	290359	60662.8	328579	181654
130800	429258	440104	949324	679614	497485	295277	566619	583339	380410	588096	776189	77330	347451	283852	88208	969816	73757.2	604278	484964	466924	175798	198220	226700	450942	150543	161035	248276	202395	271331	146731	214589	210200	190758	369020	103004	243264	287897	59580	323145	180511
132000	432354	438280	946785	676285	499311	294718	569693	580580	375747	594947	777516	76842	350371	282535	88047.2	979459	73299.6	608544	485584	466369	173455	197990	224214	449370	149281	160452	246722	200940	268499	145992	213592	209020	188617	365950	103068	242652	286564	59153.2	321176	181247
133200	435438	438666	952585	675821	501676	295350	569690	583266	376148	597874	778981	76725.2	344775	282032	87565.2	984405	72958	608528	486917	469124	172131	197858	222804	449539	148953	159943	246524	200962	268233	145455	212661	208639	187418	363116	101785	241995	283728	58670	317245	180380
134400	433516	438625	952590	671929	505231	295262	569401	580850	372692	601889	783968	76446.8	347836	280958	87646	1000090	73205.2	610987	489935	471632	169804	198279	220211	446245	147709	159342	244599	199288	265989	144508	211722	206672	185281	360852	100230	241042	284100	58026.8	316537	181969
135600	432160	438814	956934	666681	507314	295691	570533	580790	372664	601338	788951	75734.8	343153	279816	87474	1001300	73014	609935	489545	469646	168264	197652	218564	446158	147062	158932	245134	199272	265380	144082	211996	206386	184792	358797	98343.2	241240	280243	57567.6	312234	182815
136800	430539	438124	957169	662026	509812	294467	569726	578045	369500	605292	795449	75618.8	347755	279460	87462.4	1002620	73484	613561	488364	470119	167185	196092	217249	444881	146072	158471	243921	197759	265359	143655	212143	204804	183962	357338	98495.2	241160	280625	57299.2	311794	183190
138000	431539	439773	962935	660205	513630	297757	570717	579083	371325	608469	800255	75107.6	343860	280272	86779.2	1006970	73370	610690	487284	468579	165416	194696	215332	446247	145156	158428	242504	197598	265381	143068	211448	203799	184816	353972	96450	240626	277478	56985.2	308476	184026
139200	432047	438285	966533	660378	516930	298452	570349	579512	371202	613146	808390	74982.4	346541	279430	87540	1008990	73732.8	612694	487599	468843	164611	193923	213024	445219	143987	158069	241429	196146	265375	141947	210886	202974	183993	352973	95644	239766	276585	56735.2	306413	186166
140400	433555	437406	974972	655901	519402	300335	569316	580915	373503	614238	825748	74287.2	339995	280409	87552.4	1006010	73366.8	612913	491135	469957	163761	194335	211600	447379	142954	157889	240664	195930	266601	141284	210458	203069	183819	352241	95051.6	238579	274074	56356.4	304080	187015
141600	434339	435935	978070	653096	523710	301666	570072	581770	372672	616992	836538	74579.6	339996	281376	87489.6	1004680	73537.2	617568	496675	471720	163645	193996	212240	449123	141479	156909	239922	195155	266660	139712	210472	200981	183613	351120	95620	237947	273913	56690.8	304010	188772
142800	437587	437228	985810	650012	529170	304914	570380	584699	375375	617704	847497	74308	335055	282174	86944	997745	73184.4	615579	509149	471810	162895	193872	212212	448594	141725	156780	241047	194949	266882	139230	211350	201339	184006	350156	96027.6	239777	272066	56107.2	300860	190812
144000	438736	435889	988742	647084	534302	304609	569398	585501	374085	617975	855802	74425.2	337843	281333	87577.2	1003780	72962.4	619994	505594	471902	162403	193919	211571	447680	141008	155850	238077	194787	265119	138320	211236	200506	183052	349878	96252.4	239364	271253	56206.8	300983	191887
145200	440944	433000	993546	647465	536796	306296	571217	587590	381412	619076	869037	74026.8	333941	282022	86886	1003310	72576.4	623807	503380	471580	162484	193693	211714	446848	140609	155922	237951	194138	265445	138083	212369	200818	183604	350466	96151.6	239213	268712	56207.2	299186	193458
146400	445409	429676	998158	642007	538123	307733	575750	590300	382918	622464	881193	74336.4	337494	283591	87705.2	1010640	73086.8	631704	496642	472326	161876	193960	212704	447636	140363	156164	236587	193266	265429	138072	212270	199571	183920	351035	96570.4	239642	268242	56425.6	299566	195309
147600	449445	430543	1005220	641892	543535	308822	617430	595954	387077	623392	894419	74397.2	335621	285033	87890.4	1011680	73179.2	631202	491945	477684	162570	195551	214254	449696	139657	155140	237400	192616	265656	137732	212584	200032	184762	351995	96786.8	239740	266646	56285.6	297606	196752
148800	451666	431470	1006930	640213	544620	308670	625772	597360	388884	621704	906217	74536	340010	286786	88827.6	1011920	73389.2	639447	493604	482205	163009	196387	216325	448753	140092	154773	236900	191352	264750	137329	213250	199474	186781	351872	97356.4	239444	267244	56607.6	298763	197923
150000	454816	433564	1015140	640929	547618	310519	619160	603982	393558	622220	926971	74613.2	337540	289534	89102.8	1017470	73576.4	640765	495153	484453	163685	197165	218697	450638	140578	155727	236994	192773	264127	137219	214049	200610	189110	353385	98067.2	239468	264457	56447.2	296956	197723
151200	456666	435300	1017420	640608	546457	310920	613968	605671	396048	624948	945261	74611.6	341244	291524	90202.8	1013520	73946.4	648594	494983	486768	164796	198487	220554	450630	140493	156266	235874	190728	265625	137496	214770	199416	189296	355005	99454.8	239781	263670	56994	298127	198622
152400	462848	438578	1024090	642746	547801	312252	613710	612563	401147	627723	963461	74516	338410	293262	89940	1015120	73816.4	651427	503253	488015	165520	198452	223831	451229	140962	157453	236429	190891	265509	137632	215639	201085	191256	356878	100612	240387	262453	56955.6	296394	199762
153600	468806	439350	1026520	644499	549054	310965	611854	615148	401530	629916	976578	75082	343058	297466	91071.6	1019310	74054	661222	514814	489724	166328	199964	227164	453647	140906	158674	234457	189399	265127	137676	216241	201595	192292	359745	102210	241206	263227	57280.8	297964	201558
154800	475500	442612	1034010	646984	553145	313079	613331	621909	406394	633192	984325	75377.6	340709	300434	91986	1028250	73956.4	664492	522320	493103	166816	201032	231305	456932	141608	159379	234690	190231	266255	138324	218039	202814	194577	362147	103011	242532	261872	57495.2	297467	203514
156000	480629	446840	1032510	648205	553941	312676	615468	625854	410074	636108	997954	75692.8	344148	303209	93340	1036360	73977.2	670466	532613	494583	168750	202459	235886	458527	142350	160401	232981	189150	265770	138592	219694	203910	197094	365284	104975	244385	263427	57955.2	300209	206066
157200	486486	451003	1040460	650848	555020	314616	613820	631838	415516	635953	1005170	75378	341700	305546	94332.4	1045980	73915.2	671152	541560	498434	170273	204071	240580	462874	143973	161988	234685	189806	266980	139240	220662	205980	199260	368922	105916	245419	262897	57990.8	299511	206792
158400	494302	454331	1043730	651757	552799	315951	612330	636500	417660	637029	1015680	75795.2	347298	308261	95068	1053510	73803.2	682148	553295	498484	171516	204810	245665	463570	144752	164713	234031	190340	268645	139985	222926	207357	200759	373143	108349	246800	265321	58849.6	301838	208656
159600	502158	458752	1049820	656816	550259	317003	613595	640840	423680	635171	1029870	75675.2	344976	311502	96355.6	1058330	73751.6	687249	561884	499016	173090	208165	250195	467115	146025	167203	236679	190932	270018	141622	225140	208911	203216	378689	108705	249116	263532	58966.4	303765	209108
160800	507840	462770	1049640	660974	551379	319402	615481	649745	426912	639671	1042650	76059.6	346914	314896	96813.2	1070430	74104	693875	570110	501790	175025	209430	253692	470903	146722	169188	235664	192027	271719	142037	227539	211295	206843	383813	111332	252253	266038	59103.2	305077	212587
162000	516929	470044	1057510	664449	551479	320457	615182	654274	431430	635572	1058440	76018.8	346765	317122	98077.2	1075770	74230.4	696914	578015	504615	177825	210814	259692	474900	148344	170973	237070	193898	274015	143186	231124	213268	209170	390168	111953	253378	265734	59610	307154	213041
163200	523291	472550	1062860	670924	551004	322636	617326	665082	435433	638121	1080900	76194.4	349195	319429	99170	1087880	74009.6	706509	587294	507360	179036	212688	264670	479114	148698	172780	237815	195265	276005	143867	234369	216224	212542	396439	114410	256282	269084	60046	310986	216056
164400	531944	479248	1074970	670988	549912	324683	615842	672378	443045	634591	1092340	76430	352743	325091	100072	1096380	74578	713017	596651	513770	181722	216169	270485	485322	150931	174147	239549	196959	278367	145942	237862	217800	215578	402717	115018	258822	268934	60034.8	312886	217010
165600	536993	480654	1083230	672244	548594	326950	617366	681502	448564	636326	1109840	76808	356862	327581	101054	1102970	75236.8	719510	604548	516322	183407	218668	276086	486882	152452	176209	240323	199210	280756	146849	241737	221256	218389	408936	118310	261592	271918	60548	315865	220334
166800	542996	486664	1094240	678560	546362	326442	617215	686704	455668	636041	1123920	76875.6	358750	331557	102104	1103780	75242.4	723489	612061	520885	185236	220005	281723	492337	153615	178474	241884	201660	283936	148348	245122	222760	223174	413846	119000	264723	270992	61125.2	319626	222621
168000	550513	490206	1097290	681929	545038	326916	617789	694483	461640	636611	1144970	77257.6	359748	334376	102884	1111530	75148.8	729472	622780	523649	187567	221743	286998	496930	155431	180887	242002	203418	288587	150158	249654	238532	226939	420865	122185	267204	274616	61351.2	322718	226829
169200	559802	495460	1099650	687322	542806	326678	615525	696992	465894	636216	1165000	77287.6	362318	336356	103380	1117260	76296	739291	632725	526545	191098	224038	292516	502327	158797	185014	244859	206359	292010	152758	254311	234916	230297	428387	123002	269874	275125	61592	327067	229695
170400	568329	497406	1098170	692188	544410	328776	617570	703920	471840	636960	1182790	77670.8	363685	339036	103077	1127620	75740	744685	637384	528005	193318	226193	298357	508533	160777	191077	246798	209196	296058	154583	257778	237859	232775	434083	126497	272643	279119	61904.8	330869	232780
171600	577720	502590	1100640	694073	544084	328814	616372	706385	478447	632823	1190450	77782.4	365424	341835	103995	1134160	76158	751018	646444	529177	195975	231140	303555	515846	163531	194103	248976	213077	299540	155948	262142	240200	237146	440028	126806	278170	280600	62316.8	334616	235741
172800	588508	505032	1098180	695574	547704	333509	615365	714836	484089	632380	1209600	77681.2	367272	346325	103543	1147410	75807.6	755467	649324	531585	198625	233270	308640	520104	165622	197658	252065	215812	303676	157666	267207	246846	241334	445312	130575	281138	284402	62362.4	337477	240436
174000	598212	508778	1099410	696578	548267	334589	613968	717972	492153	632491	1232850	78376.4	371900	349108	103785	1153700	76362	762307	656736	534064	202146	236308	315123	527831	167542	200185	254497	218895	308092	159812	272128	252424	243968	450662	130870	284956	284154	62495.2	342504	243375
175200	609757	511164	1098410	703926	552822	337228	613811	725339	498844	633046	1278360	78368	373479	352838	102830	1164400	75862	766035	665781	532876	205945	239270	319244	532639	170046	202372	257912	222788	311804	161456	277313	258593	248370	458235	134455	289344	286759	62914.4	343758	249127
176400	622143	517016	1101970	708551	554086	336513	614597	728560	505530	630725	1307370	78738.4	378566	355596	103314	1166600	76741.2	774710	676117	534575	209307	245792	325012	542845	172648	205634	260295	225111	314580	162547	282244	262800	252270	463079	134636	292720	288426	62805.2	348850	251896
177600	626969	517909	1102880	724498	555470	337670	614014	744160	514136	630722	1334180	78724.4	378664	359546	102835	1178580	76130	780355	681686	534726	212293	249803	329650	547913	175250	209036	263740	228506	318747	164500	287819	267898	255535	467972	138817	296947	290771	63299.2	351768	255152
178800	636638	523687	1103800	732287	556128	338035	611116	749585	518900	625122	1349680	78912	385594	361284	103660	1183170	76724.8	787917	688715	536178	215675	252797	333797	556223	177719	212203	267069	232744	322858	166804	293151	272218	260326	472640	138525	299625	291099	63326	356342	258676
180000	652349	524599	1104560	741537	560088	342713	611565	758192	532622	624144	1374570	79217.2	390625	366327	103162	1197910	76293.6	791280	694126	536336	218669	254878	337902	560449	180050	214074	271662	236862	327078	168520	297509	277182	263814	478404	142031	304447	294706	63928.4	359981	263230
181200	661326	529689	1107150	752739	564800	344719	612198	762654	539661	623834	1394480	79640.8	395046	367004	103874	1207730	76888	797058	701035	536028	221552	257412	342691	567219	182045	216734	276187	240431	332314	171210	301904	280897	267841	484124	141770	307776	294673	64205.2	362542	266869
182400	668964	530318	1104890	760332	566782	347166	613799	765539	546416	628579	1417250	80161.6	399440	371792	103924	1220040	77127.6	805794	710992	538111	224828	261347	346440	572675	183444	218694	280087	244668	335865	172454	306506	284438	272889	487112	144332	311098	296946	64705.6	367283	272340
183600	677258	538210	1106560	762329	574535	348666	616704	778502	562068	628915	1438220	80039.2	399575	374434	103990	1229650	77218	807832	719563	537484	227496	265746	350460	577364	184483	221588	286575	248675	338616	174286	310906	288572	277380	490336	144897	314567	299045	65204	367749	276250
184800	682461	541600	1104230	761990	577228	351053	614461	780778	575936	631544	1468340	80436.4	405339	375794	104185	1312190	78176.8	818101	727242	542358	232285	267166	355214	580136	185266	223119	287888	251841	341044	176111	315884	292684	280296	491231	145905	316423	299670	64800.8	372070	279460
186000	687767	543430	1104780	766060	581853	355250	616754	790732	582507	633788	1499950	80752	406698	378434	104066	1329570	78833.6	822324	733944	543888	234671	267688	357224	581632	186544	224956	293170	255468	345281	178996	320612	297548	284621	492131	148065	319259	302576	65706.4	376473	284137
187200	695182	549546	1108890	771582	583059	358588	613167	794034	588634	636004	1511610	81144.8	411108	389790	104654	1334870	78893.2	828604	739927	544140	238810	269864	359542	587068	187549	227720	297628	259123	349906	181376	324089	302258	289029	492437	147991	320804	303235	65432.4	378039	286047
188400	701310	550456	1106980	779802	584813	363770	611843	799114	592847	642175	1522170	81675.6	416717	393886	105429	1337890	79153.2	837080	746204	544586	241626	275050	362855	591786	187386	229441	300756	263151	353871	182831	328143	305128	291346	490469	149868	323053	304736	66041.6	382300	291077
189600	708822	554466	1113320	785542	592198	366934	610599	806326	608546	646106	1535450	81826.8	419078	389754	105826	1333500	79170.8	839533	751506	547042	244307	279087	363443	596694	188240	231563	307941	266634	356625	184536	332225	310378	295674	489136	149989	326048	306138	66369.6	383110	292777
190800	711268	560072	1112940	787064	595563	367651	606259	810013	611806	648025	1551380	81958.4	425628	384220	106825	1339070	79983.6	850229	758004	546996	250495	282233	367678	601815	188720	234630	309114	268944	359093	186692	335072	313769	299275	488218	150350	327684	305207	66504.8	382261	295871
192000	717527	562269	1113080	786331	597941	371346	605356	821458	619650	651872	1577270	82372.8	427551	388070	107016	1360410	79760.8	854809	765991	547360	253618	284995	370977	603013	189647	235302	312516	273178	361224	188419	339011	318595	301755	488660	152300	330765	308563	66915.2	384198	299552
193200	727280	570205	1117590	792810	600243	373427	607303	826183	627921	656738	1586680	82589.6	431199	393992	107373	1381770	79402.8	857936	772801	546156	258272	285814	373838	607602	190517	237806	317377	276940	364462	190513	344286	321379	304813	490240	152200	333780	308750	67002	385899	302502
194400	735229	572705	1113780	795641	603973	377108	606202	827803	636536	660270	1606680	82602.8	440494	400169	107778	1406130	79836	867062	781195	548677	259590	287899	374371	608157	190640	239676	321051	280254	365857	192136	345175	323009	306426	490120	152448	335317	311044	67159.6	388308	305979
195600	745102	575961	1122990	802626	609086	380673	607047	841838	647511	664837	1626390	83104	442512	407138	108477	1428190	78940.8	867540	786482	547064	262426	289026	374318	607703	190936	240877	327009	283620	367978	193671	349294	327340	310103	493248	152895	337298	313085	67690	387280	309968
196800	752225	579685	1128180	807284	612096	382433	605925	843987	650715	667884	1627390	82473.2	448139	412234	109117	1443740	78996.8	873659	795214	548858	264611	291955	374784	607408	191909	242624	329891	287227	370000	195407	352122	329169	313580	492652	152590	338444	312692	67738.4	386988	312734
198000	760176	580014	1128120	812481	615043	386317	605703	847239	655493	672319	1642590	83256.4	450103	418197	110660	1459260	79204.4	879034	805046	549564	265394	293397	374608	604995	192524	244078	332048	289949	372786	196462	354546	331746	317225	492713	152616	339096	314136	67843.6	390406	316100
199200	767725	585881	1131690	817454	617166	388140	606793	850768	658741	670092	1654190	83208.4	451485	421724	111341	1466450	79466.4	882291	809871	549311	267280	295520	374172	607112	192940	245153	338034	294494	374904	198044	357380	335724	318560	493912	152292	341644	314983	67902.8	391261	316802
200400	771254	586672	1128160	820530	620622	384447	601872	849925	666514	671195	1666840	83495.2	458462	425062	111869	1477140	79901.2	892198	815589	549565	267732	298639	373315	606728	192623	245246	340691	296703	375348	198066	359235	336934	320077	494151	152786	341732	318058	67908.4	392530	319947
201600	777191	589902	1130720	825148	626820	386959	604862	856132	677450	673536	1670200	83566	459981	428889	112305	1482710	80013.6	889176	820915	550313	270657	300000	374348	606866	192769	247322	346758	300156	378478	200339	361227	341071	321640	496904	152898	342894	318644	68294	391325	322841
202800	781732	591523	1129790	826795	630194	389545	603658	854886	679658	675385	1700340	83565.6	466463	432743	113196	1489740	81223.2	901099	828187	553113	270520	303680	373858	604245	193358	249438	347112	302714	378367	200376	361872	342904	324378	498840	152306	343210	318660	67970.8	394396	325894
204000	785934	592325	1133800	831496	635761	394354	604442	861060	684060	680026	1721620	84001.6	465674	436426	112558	1500590	81210.4	902839	836165	553892	271880	304150	373996	603656	193003	251502	351898	306495	379260	202184	363140	345910	324716	500760	153336	343155	321131	68515.6	394984	329635
205200	787600	599153	1134960	834715	640311	395723	605190	861888	689152	679355	1735740	83795.6	465970	438076	113091	1496200	81351.2	904917	844240	556159	270692	306103	374266	605439	193758	253904	356063	308199	379018	203064	363557	346906	325987	502852	152574	344088	315768	68064.8	397271	330258
206400	790113	600862	1133800	833814	642232	396552	608413	864954	698554	681345	1750810	83517.2	467879	440715	113814	1494810	81172.4	912566	847315	557523	271705	308038	373545	602756	192867	256140	360408	311112	378324	203830	364581	349000	325838	503759	152268	344408	317977	68771.2	400170	333032
207600	794189	604058	1135100	835197	646361	391946	612041	869639	711301	684333	1765660	83753.6	469617	441201	114632	1491200	80704.8	914180	850828	559195	273091	309328	370869	602012	193274	260139	365372	313415	377545	202459	364886	352028	326584	505853	151024	343592	318826	67958.4	399946	332109
208800	793866	606003	1132080	834995	648742	390365	611203	869990	720430	690351	1773940	83657.2	475060	443698	115969	1502090	81378.8	922926	855462	559122	273662	313613	370816	600069	192720	260629	363848	314626	377812	202524	364957	352268	326126	507570	150841	342324	319279	68528.8	401340	333704
210000	797833	607069	1133570	838056	654270	391246	612837	873499	734904	692121	1783760	83024	471466	443314	115548	1506280	81100.4	922325	860117	560488	273981	313416	368532	598520	192757	262451	369103	316174	378155	203876	364462	355514	326366	509596	149982	341688	320198	68224.8	401232	334529
211200	798457	609039	1132120	839380	661305	393659	609782	871165	746231	695480	1792970	82817.6	473035	445574	116831	1508640	81925.6	926972	867333	561259	274295	312880	366934	598205	193172	264922	366506	316894	376505	203852	364472	354884	326904	511002	149918	339747	317302	67937.2	402112	333956
212400	799481	609156	1129750	843777	666280	395794	610845	893705	753300	702856	1809370	83298	469488	447063	116850	1511770	81392	927022	872001	561314	273406	311888	364339	594536	193052	266595	374534	317577	376465	204479	364665	355746	328135	513751	149894	339261	319110	68104.8	402488	335956
213600	802874	615250	1131580	844740	670854	395426	612193	903655	758635	704052	1820210	82714.8	472379	447852	117874	1511140	81021.2	932813	872331	561708	273544	312558	362757	594552	194441	270826	384262	317194	377122	204610	363893	358370	328503	513777	149483	338356	316411	67740.8	402862	334590
214800	809406	613877	1129440	846131	675220	396310	609178	911126	758771	707093	1833510	82638.4	478366	448095	118212	1517740	80884.8	940494	876831	562510	274153	313437	359302	592868	193999	272670	388280	316486	375239	203838	362853	359686	327041	517802	150333	337064	317520	67903.6	403947	337436
216000	815682	617071	1130820	849644	680522	395154	608078	914806	763382	708214	1846030	82028.4	473403	447031	118653	1520800	80620	940456	877749	565537	273922	311684	353964	593262	194948	275662	397080	317986	376138	204132	360847	361464	336380	520557	148760	335148	318433	67111.2	403508	341283
217200	823155	619449	1131400	851536	685556	392120	604987	911291	766708	710927	1858300	82114.8	473749	448845	120064	1524990	80951.6	948958	883636	567348	273035	311974	350068	593288	196460	276790	396108	316816	373765	202322	359461	360545	333430	521019	148451	335377	316227	67217.6	405109	343287
218400	825773	620738	1133070	856684	688743	388711	605800	917389	775124	717263	1867510	82072.4	469025	448429	119716	1533220	80723.2	954936	895932	568232	271263	311357	345896	591675	197344	281200	398932	317129	374044	202501	359430	363349	335856	523929	148974	332948	317374	66503.6	404491	344222
219600	830193	626880	1130600	860324	689562	387548	601178	918945	781644	715980	1864360	82053.6	473484	446668	120584	1538100	80765.6	959737	900349	570319	270764	312217	345051	590515	198063	285048	397708	317542	372480	202671	357622	361748	338884	524485	148362	333154	318265	66176.8	404778	345064
220800	833200	628735	1129430	864438	691708	389014	603220	934087	791804	717370	1874180	81730.8	473736	445442	119914	1552350	80616.8	963522	900907	570834	269732	311997	343947	585881	199014	288800	398657	317156	371459	202822	357393	363558	342545	526010	148401	332761	321066	65810	404858	345417
222000	837937	631876	1134820	869120	694211	390276	603346	945270	797658	714656	1889860	81537.2	471040	445113	120972	1554790	80505.2	967271	907142	569772	268874	313370	344048	588260	202168	292546	401406	317229	370114	202579	355813	363036	343109	527803	147240	332849	320842	65139.2	405312	345260
223200	842352	633930	1136650	873600	697928	391424	606286	960658	802169	719106	1903840	80985.6	466684	444198	120960	1561110	79958	977298	913688	567559	267588	313691	343462	587267	202652	295938	400694	316892	368882	202893	353418	363986	344896	529232	148847	333081	324128	65046	405548	346643
224400	848806	637772	1139540	879998	701476	389293	605676	971482	805643	713841	1906670	81103.2	465693	444571	122418	1569950	80308.8	981505	919558	567973	266699	314473	342236	588843	204052	300070	401154	316432	366676	202332	352632	364316	346190	530697	148314	332184	322856	64754	405458	344162
225600	855722	639000	1139420	882842	704382	387077	604465	975139	814771	713324	1915640	81060	463955	444274	123368	1572340	79633.6	986131	924912	570494	266532	316430	340595	584753	204724	304362	400740	315419	366262	201936	352324	363980	345638	531948	149816	333255	325353	64985.6	404321	344374
226800	861092	643241	1143060	892200	705002	383927	606558	974792	821968	709209	1914860	80422	464460	442954	124114	1577840	79812.4	986613	930408	572375	263977	316788	339571	582663	208630	308548	400948	315357	363608	202165	350063	364770	347319	534544	149080	331654	323810	64566	402644	343028
228000	870125	647086	1146430	897135	707301	383675	611155	981942	831630	708490	1919980	80693.2	463206	444489	124012	1582060	79496.8	994096	934384	572634	265503	316901	336232	578347	208742	311926	397373	313779	362833	202844	347708	364869	348618	543282	151651	332604	324454	64202.8	402317	343662
229200	879135	652988	1148190	903583	707632	384021	611741	983243	861687	706478	1929230	80586	462279	446046	124467	1584950	79034	997559	939680	572990	264534	315373	335066	586581	212406	314924	396645	313938	362328	203108	346200	365085	348710	542625	151612	333968	324999	63946.8	402451	343385
230400	889160	654552	1150190	909225	705186	385882	614703	997166	869716	709171	1951700	81206.8	459899	446565	124552	1591800	78719.2	1012420	947043	574340	263335	316442	333964	580549	212570	318584	394019	312616	359907	201961	345103	364468	350188	540384	153643	334509	326634	63957.2	401962	345003
231600	899713	659880	1153030	916091	705977	386758	616397	997394	895991	706426	1958880	80811.2	459179	447739	124913	1594630	77944.8	1009340	951652	575193	263032	316218	335357	578453	214362	321854	393916	312618	357943	201201	344387	365436	350782	543046	153599	335800	325847	63717.6	399180	344458
232800	907102	664848	1153550	917953	703654	386391	616830	1002990	907179	709178	1970980	80790.4	458711	449510	124834	1605000	77715.2	1020930	954640	575498	262990	315534	338594	576837	214518	323607	389470	311116	356304	198883	342484	364295	350765	545882	155993	335901	327844	63699.6	399130	345612
234000	921002	670695	1159300	923791	709561	386950	618697	1006390	911643	711812	2003600	79930.8	457080	450890	124807	1603470	77478	1025510	956322	577771	263268	314791	340684	579323	217541	327333	387101	309999	353810	198540	341034	365390	351543	550273	156066	340066	325942	63460.8	396976	346596
235200	928587	674222	1161460	927377	711073	388108	616496	1012690	920101	715268	2021310	80922	457602	453054	125456	1604090	77491.6	1037110	960538	577366	263155	315910	343814	578187	218638	328991	380397	309167	351540	196984	339412	364738	352901	552025	158653	341946	327488	63842.8	397550	347977
236400	937450	682510	1166610	932582	712940	387034	617420	1018390	933643	717292	2045700	80178	456425	454471	125911	1604570	76719.2	1037580	965252	577841	263936	315905	348110	582223	221556	332233	379122	308910	352443	197421	338108	366456	354718	552265	158434	345461	326525	63288	395514	347412
237600	944701	686175	1163770	937760	712261	387245	617491	1027550	935358	721093	2063710	80492.4	456592	456659	125998	1613030	76420	1048800	969581	576556	264252	315893	352453	583324	221820	335780	373062	308197	350271	195483	337544	365679	356540	552722	160926	347187	326185	63558	395098	349984
238800	962326	691136	1173550	945827	714768	388198	620756	1033280	955507	723752	2066470	79682	454436	458495	126362	1617210	76280.8	1054440	969934	578264	265758	315916	357045	585660	224904	339787	372842	307106	348585	195018	337918	366848	359338	555848	161491	350136	323980	62890.8	394195	348731
240000	973662	696127	1170650	951705	715324	388088	621158	1034530	972274	725036	2065520	79968.8	456558	462712	127356	1629720	76342.4	1062580	975672	576234	266960	316675	360270	587955	228920	343029	368014	306684	348115	192376	338027	368778	362724	559126	163396	352354	324566	63400	395466	349143
241200	984792	702350	1174240	957706	716588	390186	623319	1047400	993310	729964	2064680	79254.8	457397	467122	128096	1631900	76056.8	1069700	978371	577719	267482	316484	366603	589023	232212	348478	368114	307530	349307	192311	338382	371303	364319	561952	163878	356362	322097	63292.4	394462	350663
242400	994903	706225	1172260	959741	718095	392168	623827	1062010	1010890	735298	2077450	79385.6	459335	470848	127990	1640600	76030.8	1080680	982819	577659	268352	316708	372004	585860	234749	351403	363983	308560	348461	191058	338052	373022	365755	565264	167015	359061	321933	63127.2	396884	354099
243600	1005770	715171	1178570	965506	723846	391987	626980	1066560	1024290	734854	2081930	79260.4	461084	475679	128207	1646670	75487.6	1084990	986132	579916	269904	317066	379330	587855	239372	356859	363539	309564	348584	190399	339547	374055	367783	566683	167419	362417	321874	63340.4	397979	351242
244800	1018350	723369	1178200	972314	729669	392843	629101	1076710	1035210	736372	2092420	78999.2	465417	481786	127359	1654930	75326	1092040	991162	579401	271651	316692	384814	584426	241482	358922	361864	309656	349751	190218	341375	376338	372294	569932	169956	365782	324416	63089.6	399554	353672
246000	1030340	734739	1181440	977150	730302	391503	628316	1067420	1052480	739131	2097510	79169.6	467764	487276	127910	1668000	75498.4	1099370	999468	580025	274098	315978	391774	585992	245050	361397	360147	312400	350742	188802	342000	377666	374879	573246	169646	367542	324774	63226	402564	354279
247200	1040340	738397	1194770	982818	729284	392964	632066	1073260	1066980	740188	2114560	78948.8	468242	492047	127215	1679960	75564.4	1102480	1002360	581636	274581	316313	396861	590433	247299	364632	357176	312399	351362	189316	345454	381038	379800	577678	172518	370040	328190	63233.2	404146	354466
248400	1054250	744716	1199220	988057	732504	395006	631941	1068160	1080580	736288	2123710	79156.4	469951	496145	128432	1687940	75394.4	1108390	1008720	582856	275612	318110	405666	590904	249007	369254	356720	317127	352255	188610	346434	383010	383526	581499	173344	373290	330597	63545.6	407515	357420
249600	1067980	749931	1200660	997897	735349	396875	636606	1069650	1093940	735768	2149220	79023.6	470459	500209	128008	1699680	75139.2	1120250	1010960	583184	277094	318858	410315	588662	250808	371654	356964	317856	354857	189335	348969	385990	387340	585168	175385	377545	333753	63747.6	409259	358753
250800	1081880	755406	1195370	1005780	735135	397405	638291	1065810	1098760	732150	2152790	78636	472216	502791	128804	1708130	75470.8	1133730	1018000	582383	280530	322050	416818	588911	252573	373619	355343	319532	355774	189065	349908	386852	392598	586207	177223	380419	337580	63839.6	414205	362306
252000	1092320	760466	1198420	1015610	737680	400064	641172	1068110	1112910	731839	2152440	78458.8	471174	508046	127258	1716440	75263.6	1139290	1018700	581304	283594	322263	421265	590265	254367	377489	358128	321678	358360	188980	350920	390761	397202	588292	178829	385295	340036	64182.8	414292	365067
253200	1111840	768374	1196550	1018000	734914	402241	640186	1064210	1122220	730589	2158040	78983.6	472551	512907	128910	1723950	75408.8	1148230	1023570	582692	286745	324466	428480	592082	259866	379878	358300	324594	360689	188686	351617	392596	401400	589853	179630	388431	342992	64762.8	419965	369528
254400	1131630	778517	1204620	1026910	736462	403447	641072	1068560	1136030	732524	2185760	78728.4	475056	517768	127679	1732510	75564	1154190	1022660	582710	289469	326224	434850	593282	263482	383676	360941	327669	360602	190568	353827	397738	408174	594280	181474	392628	346176	64902.8	420727	372692
255600	1144040	786372	1204540	1033370	737888	406851	643820	1070920	1146530	735167	2203730	79736.8	478741	522249	128011	1747630	75931.6	1163800	1025910	584058	294917	328309	440585	596796	266728	384950	361372	330824	361774	190814	354839	401149	412924	596074	183222	395600	349862	65073.6	425129	379763
256800	1161300	790192	1213720	1041000	743659	409614	646086	1076370	1153660	732799	2224260	78756.4	480515	525218	126956	1758860	76103.6	1163550	1028600	584598	297845	331002	444672	600763	269955	389789	364257	335326	375439	192399	356961	406949	422429	600509	184684	400005	350861	65140.4	426226	382180
258000	1181820	796635	1216350	1044520	749475	412288	648676	1079330	1147600	733360	2250190	78986	484951	532103	127232	1773720	76038	1173830	1037210	584476	305114	334188	449972	604739	273768	392281	363354	341456	374592	193754	360296	409706	429142	602455	185853	406402	353945	65669.6	431034	387271
259200	1199130	800436	1225060	1048340	753427	415129	651059	1086490	1161190	734387	2264600	78592.4	484779	535493	126735	1779210	75271.2	1171620	1040440	587354	308132	337454	456212	609560	278808	395533	367592	346033	374645	196714	362714	412251	438543	604330	186683	409909	355809	65486.4	433033	393981
260400	1215280	804899	1224320	1049720	755014	416524	650553	1091370	1177810	738762	2273580	79464.4	487020	540443	127781	1787520	75403.6	1181740	1043400	589823	312000	339272	460951	615072	282418	396766	367815	351218	376895	197468	364886	414002	444951	603593	186589	412882	360024	65803.2	435802	399416
261600	1228680	812889	1235010	1055220	759090	415724	650676	1094320	1193620	738838	2289360	79003.2	485531	543023	127080	1795570	75415.6	1185710	1039970	592155	315956	341240	464092	620440	287033	399228	372598	354863	378509	199579	367998	417473	454225	605374	188112	419052	360065	66359.2	435713	404021
262800	1243500	815133	1235720	1058370	765967	416442	649110	1101620	1212230	743091	2310260	79762.4	491376	548358	127383	1808310	75778.4	1190910	1047020	594433	320706	345366	469579	626268	290539	399298	373648	359432	380158	200722	370440	418290	460312	605213	190208	427096	362051	66839.2	436222	410408
264000	1263720	818236	1241690	1051430	776826	420581	652760	1105050	1224230	747163	2315930	79237.6	495451	552287	127681	1816680	75923.2	1191240	1047490	595362	324884	349240	473488	632078	295160	401653	377906	362995	384358	202929	372080	422714	467544	609316	192124	430968	362773	66884.8	437514	417344
265200	1272870	822321	1235370	1053800	781720	423330	654544	1118030	1235010	750070	2333670	79668	501250	557445	128382	1824940	75682.8	1199550	1050610	596362	327958	354490	475369	637148	299250	401404	378984	368783	388047	203431	373894	424242	467907	609738	192057	434599	364196	66881.6	440190	424207
266400	1280540	826230	1241440	1056270	790353	425975	656425	1124880	1250390	751798	2345580	78814	501762	559107	128060	1829570	75878	1196700	1049610	599042	330690	359060	476199	644384	304569	403478	383456	371714	391348	205712	376747	426988	471842	613944	193532	437086	366976	67106.4	442098	431062
267600	1285750	832182	1239520	1059400	794086	424967	655964	1132620	1254600	753262	2349870	79677.6	507836	566638	129451	1842240	76622	1203520	1055190	599934	333717	365157	476984	649566	310913	402898	385036	375383	395077	205774	379359	426948	473150	617845	193406	442642	370407	67425.2	445062	438628
268800	1300090	838995	1245630	1065030	800997	427311	658980	1141270	1265970	757870	2349330	79398	508245	571891	129593	1850660	76720.8	1203640	1053370	605624	335500	368421	479198	655138	315876	405840	391565	377754	400435	209128	382190	429334	475991	621594	195183	447492	372050	67398.4	445884	443923
270000	1313220	846540	1250910	1066030	808845	429700	659687	1141820	1282340	759921	2366970	80060	513706	577511	131480	1853890	76908	1208170	1059940	609926	341089	376593	480982	661022	318174	407534	395337	381973	403804	210262	385102	430190	479257	623125	195835	451956	373478	68355.2	446246	449568
271200	1318530	849882	1254080	1073720	818271	432133	660616	1152760	1296590	766365	2381250	79596.4	514998	584486	130660	1866330	76702.4	1207620	1065980	612563	343989	382307	483813	663902	323422	411609	399649	385183	407472	213222	387665	433600	484002	626964	197652	457135	373802	68353.6	446055	454556
272400	1325730	859948	1251050	1081660	822223	434078	662178	1148350	1304530	771440	2387880	79827.6	522828	591009	131710	1875120	77126	1215930	1076580	612518	347656	390636	488053	666773	327227	415405	400197	389432	410836	213151	389110	434354	484789	627762	196617	460321	374858	68832	446775	457402
273600	1342160	865060	1251530	1090670	830163	436798	664197	1150320	1323670	777870	2379870	80192	526197	596454	131230	1873120	76531.2	1217730	1074700	613484	350804	397449	492589	670488	330832	416177	405378	391474	414462	215924	391157	436101	486572	630869	197071	463549	375261	68962	444854	460915
274800	1356880	874854	1248260	1095460	834065	439722	666225	1145780	1340070	784598	2371110	80755.6	531554	600946	133124	1877790	76651.2	1219310	1076090	615730	354009	405653	496899	672380	334515	417676	408530	395206	419715	217758	391710	438311	486868	632391	196868	468449	376571	68724	446456	464302
276000	1367440	875076	1259120	1103440	842353	442095	667990	1157460	1350740	790932	2381280	80444.8	534984	608315	134185	1881920	77076	1221840	1075020	619426	357144	409862	501658	671667	336936	417301	411533	398226	424442	220427	394136	438825	489837	638563	198851	473546	379444	68993.6	447478	466158
277200	1380030	884524	1259530	1112940	848596	444981	669184	1157660	1362800	790012	2392880	80822.4	544153	611865	136126	1883440	77509.2	1230930	1082940	622130	361949	415632	501407	675096	339986	418652	414406	403459	431610	222772	395442	441320	491802	638747	197925	476223	379654	69004.8	448460	467602
278400	1412960	888118	1253650	1119460	854746	448394	671760	1163780	1380250	794323	2408330	81158.4	547524	618696	135835	1892870	77168.4	1232550	1084360	622538	365125	419090	502380	675127	341304	421799	412718	406747	434772	223788	397164	441219	493698	641153	200342	480864	383298	69126.4	449070	471462
279600	1440720	893832	1256310	1125000	862292	451206	672201	1164530	1393850	796048	2400230	80801.2	551060	621506	137415	1894250	77222	1232040	1084450	626591	367639	425661	502264	675940	343704	423654	416252	412590	439365	225361	399753	442337	495149	644156	200496	483080	383410	69786.4	451372	473606
280800	1445600	896402	1254810	1127140	868348	453578	675778	1168750	1407240	802238	2400610	81925.6	555577	627831	137555	1901840	77436	1239670	1083870	629443	371401	429118	500925	676722	345308	424747	415298	413226	441366	226159	401271	443488	495535	646595	201279	482792	385726	69894.4	453078	475200
282000	1437500	904890	1262970	1141780	876030	453773	678505	1165190	1415160	803011	2403010	81500.4	558664	632978	138904	1910530	77710	1240360	1086100	632360	373462	435438	503034	677536	347180	426792	419595	419191	446283	230096	403675	444506	497406	649878	201165	484844	386400	70192	451849	474985
283200	1440000	911926	1256260	1149680	885269	456014	680915	1169840	1429270	808674	2392940	82234.4	566694	641393	140095	1922730	78547.2	1248870	1089660	635778	377701	440312	503845	676596	350998	425356	419610	422120	450308	232633	405119	443173	497360	652269	201641	487380	386862	70044.4	451432	479138
284400	1460080	916478	1260650	1156950	892497	460402	682192	1175990	1446740	812474	2396290	82142	567073	645322	141412	1925650	78986.4	1246180	1092930	634527	380995	443415	506003	673802	353841	428337	424575	424254	454335	236253	405000	445542	499526	658336	201864	488453	387996	70344.8	450679	480899
285600	1474100	925754	1259260	1160590	901356	463815	684569	1177740	1458980	816993	2384420	82759.6	571554	651822	142640	1922710	78932	1254170	1094840	635174	385492	449295	504753	672504	353328	431063	423775	427536	456824	236396	406682	443928	497390	661522	202216	490293	388524	70488	453181	483395
286800	1487100	932908	1261960	1171580	910523	467144	687776	1187890	1480500	821625	2396540	82760.4	573558	656973	143912	1922490	79058.4	1253560	1097190	637040	388094	450900	502326	669289	354359	434271	425478	427422	458636	238565	408008	445895	495572	667643	202757	492421	389802	70140	452384	484667
288000	1503420	941144	1260420	1170470	916574	466095	687684	1189850	1489390	825909	2407290	83212.8	578686	662332	147181	1928710	79063.2	1259510	1102900	643644	390785	454513	500684	668763	356038	436135	425066	430592	460825	237873	408245	445415	494056	668176	202632	493110	391156	70020.4	452883	484345
289200	1526540	944658	1263170	1177400	922948	466554	689011	1198120	1495570	830194	2429440	83521.6	574892	671013	147738	1931960	78942.8	1259770	1101910	637105	393486	454914	500906	667086	356452	434918	426166	431980	464366	240354	410328	445974	492993	670287	203340	495040	392782	70540.4	452968	486182
290400	1538660	953878	1258570	1185520	931325	468163	691957	1195420	1498540	830076	2423690	83679.6	572454	677832	150511	1945090	78670.4	1261810	1105370	638888	396274	461455	499524	667711	356782	436138	426182	435148	466588	240824	410055	446576	494301	671273	202282	496322	395079	70604.4	454635	485992
291600	1540700	959292	1254770	1191850	944006	473824	694706	1200690	1519190	835341	2432400	84272.8	574784	685940	152108	1963390	79384.4	1263620	1108200	643268	397653	462007	498985	666292	354684	437272	426718	434581	468450	243659	411308	447998	495363	677171	203171	496486	396734	70781.2	453527	488012
292800	1561060	967786	1252470	1198600	953473	478158	695984	1197550	1521220	837288	2427290	84730.8	583060	692798	153617	1969160	79506.8	1262330	1110970	645898	400806	465684	498263	664337	353886	438308	428214	436911	471620	244628	412646	447759	494788	684210	201937	494305	396420	70693.6	454620	487662
294000	1583600	974289	1248960	1206130	960087	480550	699755	1205380	1535620	844410	2437550	85320.8	584903	701811	155109	1976220	79522.8	1266840	1112480	647937	403894	466236	494778	660206	352615	438733	425986	437361	472762	246020	413535	448305	492631	689538	203174	495918	399223	71030.4	453267	490800
295200	1599730	982959	1251850	1212680	964037	481627	701644	1206200	1549150	843342	2434750	84919.6	580923	707008	156606	1980140	80196	1277660	1109770	649977	406036	469382	492689	661262	353118	440237	424677	441833	474989	247335	416472	449290	491122	692477	202578	495491	398156	70953.6	452023	488049
296400	1593680	987742	1250450	1214130	970280	486049	702736	1212710	1556680	841882	2441250	85439.2	579240	715241	157900	1991650	80812.4	1288360	1113850	652173	407680	470930	487241	658304	352828	442195	422082	442491	476629	248685	417031	450646	490326	702880	204414	496980	400609	71159.2	452534	490830
297600	1612270	993722	1255160	1220490	978884	487468	705398	1221500	1569090	844394	2442670	85136.8	578102	722473	159744	2001030	80640	1288190	1115910	654133	409930	473674	482731	658833	355644	445462	423878	444109	481348	252025	417780	451266	488882	708402	204886	498280	400043	70992.4	451181	492480
298800	1630910	997220	1245030	1225160	985578	490412	705593	1223420	1573180	850192	2446860	85740	584313	729884	162252	2015030	81004	1291030	1120540	655316	412083	474314	478301	658292	355862	447190	421261	445898	483771	252765	417774	451416	486498	709607	205480	500166	400892	71250.4	452087	495004
300000	1635220	1001560	1239630	1234390	994322	489957	710978	1233520	1579310	847985	2444260	86051.2	582004	737464	163771	2022880	80301.6	1282290	1114130	658080	412327	475122	475907	655650	353211	449144	422047	446359	486344	256016	419157	451161	486248	714708	205674	499956	400125	71038.4	453522	495450
301200	1643990	1010020	1241790	1239940	996164	489534	711743	1236630	1584910	851028	2444620	86560.4	583372	745925	167246	2029660	80380	1286450	1117920	659356	412440	475451	473933	654492	351072	451203	416827	447702	488426	255544	418270	451575	486121	715804	207085	501604	400673	70993.2	451580	497458
302400	1655780	1015670	1235010	1246350	998558	491194	714750	1241190	1602830	852372	2452200	86556.4	580920	752953	167585	2035490	80182.4	1286090	1118100	660717	413085	472967	472006	654714	353200	453424	416017	447564	490242	257949	421135	454274	487606	717028	207684	501726	400613	71008	448461	493893
303600	1669210	1020980	1230620	1249410	997774	491142	715200	1238630	1601730	854620	2452790	87098	582957	761354	170087	2043950	80620.4	1294640	1121270	661457	414021	472445	471353	654771	352564	454290	411906	449528	492008	257653	419248	451258	487626	714730	208049	501626	402078	71162.8	448317	494317
304800	1681640	1026160	1235590	1258010	998675	491291	721249	1241930	1620220	849177	2454540	87630.4	581583	766276	171006	2047770	80255.2	1294550	1121260	663172	415428	470404	469657	652820	350387	458137	410898	449348	495234	260917	420052	453395	488116	718081	208778	516056	401530	71232	447788	493357
306000	1685720	1036820	1233660	1261440	996271	493923	724231	1238720	1615440	848521	2453220	87525.2	583696	771039	174456	2051120	81030.4	1300350	1121570	666180	417158	470946	467250	653680	350894	458700	408941	450553	496722	260762	419518	453104	490540	720928	208132	517775	401404	71104.8	448548	492032
307200	1680540	1036090	1229430	1264330	997478	499161	729215	1249700	1617230	852609	2460820	87063.2	581718	778063	174142	2051660	80897.2	1299540	1126100	666627	417576	469712	465847	647846	349130	458626	409352	449918	496833	263412	422102	453282	491619	724892	211480	532069	401278	70600.8	447365	491479
308400	1678690	1044180	1224260	1266670	995637	501637	732380	1244820	1618310	849855	2457390	87714.8	583809	779796	177136	2052370	81164.4	1303620	1133010	667917	416519	471641	466237	648983	349434	461523	409601	452967	496621	264501	420665	453239	492124	727427	211199	534025	400168	70980.8	445520	490534
309600	1682800	1043460	1230510	1270770	996096	505955	736452	1249010	1622010	847970	2463820	87907.2	583275	788720	177020	2055660	80970.8	1306480	1132120	669382	416671	472756	467990	646903	349323	464450	408759	452737	497956	265810	421381	454123	493411	734440	212122	534869	400078	71052.4	442511	489313
310800	1680890	1051610	1227050	1274120	996486	508211	739417	1246910	1621630	846250	2450720	88222	586586	794654	179326	2056910	81248.4	1312800	1132040	672195	418577	474505	470754	647682	352307	468160	406336	458920	499758	264016	422044	453467	494203	735118	212089	541425	399600	71016.4	443672	488649
312000	1670490	1055510	1233870	1278400	996520	512300	743514	1253400	1628800	849173	2445400	87954	587568	800057	179167	2068100	81358.8	1321660	1129930	673574	420071	474594	472504	644702	351618	471435	404797	459526	500383	265300	422265	453205	493990	738446	214303	547367	402408	71084.8	441265	488874
313200	1667210	1066910	1235380	1283060	998695	514127	747650	1250860	1644000	845705	2439010	87900.8	588839	803253	180320	2073300	80682.4	1323470	1132430	677944	421994	475566	477882	647987	353102	474799	405074	462986	503071	264030	421365	454006	494915	740011	213350	552105	400215	71199.2	441398	487221
314400	1666320	1071700	1233610	1285430	996174	515416	748640	1255020	1651380	849718	2445200	88397.6	589518	810815	180948	2080600	80337.2	1329180	1136250	678286	422642	473473	481203	646207	354667	477428	402773	464307	500698	264370	421876	453593	496813	741824	215976	560686	400995	71509.2	439724	487744
315600	1682470	1087030	1239120	1287640	989904	516368	749853	1254780	1658080	848810	2445320	87768.4	590697	812723	184432	2084250	80496.4	1334990	1139180	678938	423415	474886	486112	647821	356650	481374	401056	469344	501372	263129	421224	454196	499278	743356	216124	563460	400387	71847.2	439986	485136
316800	1688240	1091000	1241360	1289870	991467	520506	754985	1265870	1668180	851650	2447290	88192.4	592114	819651	184617	2094890	80285.2	1346740	1135660	678461	423407	473041	489105	646688	355594	482528	399926	471961	501890	262515	420196	456199	500478	744778	218872	566498	403053	72184.8	439821	485656
318000	1684800	1102460	1243490	1297330	988908	523944	757042	1262410	1677440	851417	2437630	87699.6	597030	852635	186699	2094870	80506.8	1350400	1140400	679080	426535	473541	494068	648318	356089	486738	399682	475136	501402	260536	420874	456790	502358	748202	219033	569251	400788	72088	439985	483903
319200	1673550	1107670	1244700	1302040	991320	530278	758476	1271740	1690820	855948	2443900	88319.2	598381	859674	186228	2101660	80570.4	1354080	1144000	677886	427932	471423	497716	650775	354739	489466	397968	474710	501584	260653	421020	458564	507170	749351	221172	574990	403040	72210	440330	483569
320400	1677400	1118310	1247810	1309790	986116	533108	758453	1269950	1697360	858361	2443080	88331.2	600945	855383	188624	2102830	80737.6	1352550	1145620	678830	432233	471227	502264	652065	357008	494149	398311	478095	503731	260353	420561	459960	510934	751176	221630	579967	401388	72442.8	440595	483008
321600	1677300	1123900	1246950	1312960	987420	540416	759613	1283380	1718740	862008	2448120	88338.4	604452	861422	189128	2115800	81195.2	1356430	1146250	678743	434335	467591	507194	652116	356194	495715	399005	481675	503734	259076	422468	461980	512664	752883	224544	584517	402547	72274.8	441989	483082
322800	1692540	1140160	1250360	1321120	990637	544374	760861	1280340	1726180	858804	2446030	87767.6	605492	860993	190581	2119370	81224	1358310	1145720	680594	435300	468978	514826	654839	357544	500876	397951	483219	504998	259220	422652	463518	514443	756805	225238	587181	401540	72131.6	443479	481600
324000	1698800	1147190	1254900	1327160	991157	549687	759864	1293230	1731430	864167	2447440	87869.2	604842	868713	190264	2124780	81023.6	1363270	1143660	681447	436830	467209	520906	655249	355939	504631	397030	485347	506758	258558	423718	464390	516952	758232	227865	591630	402633	72374.4	445822	483121
325200	1713730	1161560	1260840	1332210	986002	553174	758379	1292290	1736930	861308	2434550	87510	607613	870860	191515	2126900	81300.8	1363970	1145900	681375	439673	466626	527218	659619	356496	510726	399398	488171	507352	258872	422827	466144	518672	762857	229910	592058	401348	72153.2	447128	484989
326400	1725860	1173150	1261460	1336180	983425	561060	760653	1303770	1745000	861822	2437180	87784.4	610504	878486	191099	2129180	81322.4	1368540	1147370	682442	442951	466066	534639	659609	356753	514229	400375	487939	509268	259222	424034	467828	522698	768899	231883	593785	403045	72158	447141	487685
327600	1733410	1195650	1265650	1341680	976561	565572	759599	1301720	1746770	858619	2431630	88007.2	612500	879456	192989	2123990	81387.2	1369560	1148350	684212	447790	466778	541894	663785	357978	520666	402819	491699	511489	258739	424517	468934	525867	773860	232790	593066	401370	72536.8	449068	489380
328800	1740650	1206410	1265650	1344680	978408	571173	758066	1309540	1740730	861294	2432780	87769.2	615309	887600	192215	2128710	80888.8	1371310	1151940	683593	450982	468443	548661	664362	356108	522275	403475	495722	513094	259441	424253	471694	528476	779903	235538	593966	403748	72306.4	450041	493933
330000	1753680	1220300	1270620	1349300	975424	576058	756930	1295760	1753850	860138	2434230	87840	617872	896230	194537	2125920	80702	1373390	1152590	686679	458448	470434	555556	668447	356423	527780	406805	500255	512920	258006	426564	471885	532688	784266	236927	594767	403305	72551.6	452820	495919
331200	1756990	1228490	1270990	1356780	974741	587523	757167	1298260	1769790	872527	2438320	87314.4	615134	906584	193469	2127450	80627.6	1375410	1155680	689228	463082	469148	561357	668937	354983	530436	409274	501963	514717	258492	427794	474596	537612	790414	239506	597964	405947	72552.4	454636	498740
332400	1765910	1241600	1273340	1361910	971061	591010	756840	1286460	1776720	874656	2439480	87074	618735	910450	195030	2126380	81141.6	1376320	1163220	691067	466572	471632	566952	671729	355234	533944	411746	509183	518180	257341	430540	476133	543257	793220	242498	602625	407694	72748.8	455803	500419
333600	1775470	1249110	1272160	1365320	971727	602603	756604	1291640	1791680	881142	2448700	87047.2	622565	916466	195004	2127490	80346	1378540	1164500	695070	467862	471402	573872	673014	353966	536379	412102	513851	520184	258559	432542	479479	546616	799812	245639	610335	409645	72675.6	457971	502239
334800	1798600	1260890	1281340	1371530	968148	607155	758804	1283110	1807490	885661	2446070	86803.2	627180	916731	197372	2131720	80470	1379120	1164690	698630	472536	473200	582122	676187	354175	538200	413344	519236	522032	259074	433284	479900	552175	804178	247226	612128	410170	72551.2	462123	503728
336000	1816380	1267350	1284320	1377610	967627	612137	762041	1293300	1812080	892303	2450500	86746	629916	920304	196754	2136640	79878.4	1383130	1166250	707668	476172	473064	591739	678114	354572	539201	416364	522765	523346	258851	435701	481762	555802	809036	250480	613783	412777	72661.2	464493	508090
337200	1826930	1285500	1284040	1387670	964277	611305	764024	1287020	1807470	890955	2449900	86064	633861	923220	198304	2138430	80618.8	1384470	1167740	709540	482114	477441	598724	682512	358795	541006	418183	528586	527150	260221	437457	482956	559929	812967	252012	614154	412460	72571.2	467562	512047
338400	1830690	1287100	1283430	1393600	963959	617170	765965	1295080	1818360	896731	2462540	85954.8	637015	929888	195651	2141170	80225.6	1382650	1169410	709996	485628	476426	602245	686217	361921	556276	420688	532069	529465	262407	440046	485019	565879	816552	255742	616949	415934	72672.4	469541	515726
339600	1838610	1299880	1286240	1401720	965848	619780	765478	1291720	1831570	900548	2460000	86553.6	640907	933771	198058	2140700	80384.4	1381290	1179540	714643	489636	479851	604681	691278	364572	571312	424127	538832	531507	262780	442051	485468	572920	819732	258672	617890	417126	72546	471892	519498
340800	1851440	1299380	1294750	1414210	969598	624314	765468	1299770	1835280	905819	2476370	86319.2	639754	942309	197686	2142930	80090.4	1384150	1185390	717584	492264	481354	605012	692966	365987	577420	427107	544062	533669	264347	444144	488033	578968	823920	262208	619088	418957	72632.8	475374	526149
342000	1866640	1307310	1295110	1418030	966398	627115	770618	1294030	1842830	905135	2471100	86391.2	636905	944858	198463	2145490	80166.4	1386040	1190510	725222	496402	485049	604674	696035	368174	577294	430714	548657	535274	265106	446887	489248	586339	828508	263788	622500	419951	72732.4	478342	528445
343200	1881920	1311460	1300740	1423100	971758	633426	771495	1304470	1858320	910147	2483200	88528.4	636926	953708	196053	2151170	80360.8	1384610	1190830	730129	501119	485759	604599	697835	369403	577178	432886	551464	538752	266436	450774	491276	595489	833469	267545	625218	423432	72757.6	481618	533488
344400	1897260	1324610	1302600	1428330	970974	635292	773441	1296630	1861540	912579	2482390	90662.8	634912	957026	197870	2147030	80471.6	1384580	1191910	732146	501830	488693	602966	704898	371189	577046	436532	557990	543974	266809	453538	492151	601254	838034	269672	624672	424634	72577.2	484256	537850
345600	1905620	1326420	1302890	1433690	978528	642080	776435	1303680	1869630	915483	2493440	91535.6	633753	966509	196568	2148620	80330	1387240	1192400	732172	503735	489563	603970	706111	373683	578362	438752	562297	545954	268092	455690	494710	603771	842598	273898	627686	428062	72827.2	488060	543928
346800	1926410	1337560	1303900	1439690	981065	643439	777254	1300210	1878080	915250	2486730	92009.6	634786	969905	196794	2145460	80767.6	1386810	1197190	736841	506394	492576	606194	709766	376390	580112	442520	568643	547214	271402	459712	497557	613076	846489	276724	627546	429213	72823.6	489647	549027
348000	1937330	1340860	1304910	1440630	990638	648408	779662	1311600	1889650	922126	2492510	93400.8	634386	978847	195853	2145400	80754.4	1389560	1204230	737941	509444	495234	613033	711442	378530	585325	444640	576931	548221	273822	461106	500165	618505	849318	280098	630482	431631	73037.6	491074	556415
349200	1950630	1350400	1309500	1444420	990570	651722	782243	1310690	1898830	923886	2485470	93432.4	636877	981578	196289	2137760	80556.8	1389560	1207160	741230	512239	500170	616839	714145	379823	590556	449605	582826	551603	276097	463029	501638	624150	852361	280306	631693	432079	73006.4	495096	559512
350400	1967190	1354630	1306850	1448610	994414	662101	784773	1321020	1916880	926163	2498520	94495.2	640356	987736	195784	2138620	80492	1390410	1212250	742814	520074	508515	618727	715622	380108	594373	452145	588211	552965	278921	463358	500864	625241	856468	283168	634411	435128	73544.8	496070	565884
351600	1990000	1365520	1313080	1454850	997766	668606	785928	1321860	1924390	922158	2519070	94536.4	641905	993195	196410	2140210	80390.4	1389210	1210010	749553	524159	513871	616348	720785	382402	596486	458713	596585	555955	281137	467622	501028	629995	860846	284142	638924	435292	73389.2	498623	568801
352800	2000480	1388810	1311760	1455550	1003770	671667	786426	1335660	1936220	929103	2534520	95068.4	643629	998270	196044	2148070	81161.6	1394530	1212500	751985	530212	518627	616937	724586	384626	594582	471116	605828	557680	281927	469060	501769	634490	863350	286169	643529	439001	73835.2	502018	574232
354000	2016550	1404460	1318370	1433850	1008220	673022	791860	1341890	1948740	929286	2530770	95703.6	644945	1004390	197125	2147810	80898.8	1390120	1215430	754543	535294	521921	617085	727510	385944	592627	480029	609658	561056	281320	472233	504944	639977	867027	288551	647616	441841	73481.6	503828	579217
355200	2034240	1421740	1316030	1435060	1007910	676262	794016	1339580	1959770	931688	2523120	96994	652736	1012180	198179	2151310	81372.4	1396550	1229390	764159	539622	525793	617750	730890	389435	589463	485898	612694	564794	281954	474776	505507	643974	867592	289736	648706	443161	73668.4	506091	583595
356400	2043750	1422440	1316010	1451870	1006700	682129	798097	1339910	1978770	927408	2525250	97604.8	656281	1015940	196661	2157800	80831.6	1394310	1234870	772240	545856	528205	621043	731588	392591	589189	496360	616500	568568	284326	475712	507829	648783	870112	291060	651259	445275	74120.4	506636	587904
357600	2051320	1425740	1317110	1462040	1005100	684754	797518	1337540	1982810	931108	2512780	98320.4	660280	1025560	197370	2157700	81388.8	1397090	1243640	775035	549686	532574	621334	733990	396518	588049	502824	620470	571588	284830	475979	507266	649798	872452	291111	651577	447752	73961.6	508760	590198
358800	2067910	1426570	1319090	1474480	1006550	691780	801838	1341340	1999370	934836	2522790	98743.6	657200	1037370	195577	2163570	81411.6	1394770	1246930	776790	555287	532372	623727	733958	397161	588127	507963	621813	573236	287674	478040	509534	653963	878672	294163	655479	450439	74170.8	510198	592453
360000	2086100	1437440	1320860	1481610	1003420	691815	806447	1335420	2013730	936368	2516070	99339.6	657753	1051640	196965	2164310	82208.8	1394860	1254280	776704	560900	533822	622786	738290	399167	589532	512093	627258	576308	289114	479126	509662	657925	882772	294098	656630	453209	74164	513074	591518
361200	2091050	1438920	1324460	1483340	1003570	698718	808330	1343300	2024900	938703	2522240	99822	661187	1060530	198417	2172790	81972.4	1400840	1253930	779985	571256	535209	622431	738464	399490	587226	514546	630756	578468	290643	479316	511389	659148	884359	296878	659606	456478	74442.4	516457	596532
362400	2097370	1449690	1326140	1493640	1002880	696028	810036	1343060	2038420	934658	2517110	100291	664214	1059240	198579	2169820	82512.8	1398310	1254980	783747	578913	536918	622880	741139	400758	587592	518339	635892	581610	293355	480523	513269	662804	888570	298158	660180	458144	74476.8	519295	594453
363600	2090080	1459040	1320620	1506410	1005490	697808	809558	1349410	2053480	938605	2512690	100798	670570	1064790	200613	2182750	82463.2	1403540	1260910	785122	585928	538287	625150	741513	400783	587513	516696	636521	581105	295032	481892	512877	664036	894465	298675	660427	460340	74938.4	520890	596118
364800	2090130	1474410	1318380	1519520	1009110	696088	813847	1359380	2070070	940461	2514420	101701	674277	1075870	199294	2186950	81723.2	1399040	1262630	786992	591717	536213	627001	742982	401776	586627	519207	638277	583236	298451	484334	515177	667663	899224	299785	661529	463790	74869.2	520322	597236
366000	2095000	1486240	1319090	1528440	1006900	695572	815026	1358120	2078820	942542	2500610	102617	683002	1084840	201744	2189770	81912.4	1405650	1268760	789805	598372	539590	627531	745100	403272	587134	522475	641975	586920	300694	486502	515175	669354	901662	300322	661420	467443	75012.4	521523	599786
367200	2094650	1494540	1321880	1540140	1009670	702045	818873	1369540	2097320	945454	2490630	103735	684621	1098660	201881	2194630	81547.2	1404190	1273360	793708	601442	539065	621620	744712	401920	584687	522692	644526	589502	302242	488908	516840	670018	905650	305276	662374	469441	75360.4	525274	604472
368400	2099900	1507690	1323420	1550580	1011500	709654	824602	1365050	2110870	946452	2473580	104481	685270	1104140	202641	2191510	81054.4	1404010	1273760	798856	603385	536580	613348	746694	402029	585722	522443	650012	592514	304503	489867	516371	673032	909065	306931	661684	467683	75148.8	528093	603768
369600	2105420	1512130	1321300	1559540	1013000	719498	827365	1374130	2121410	952714	2473920	105402	685759	1111170	202496	2198720	81265.2	1407170	1278800	805032	609931	538748	608027	746868	405056	585216	520408	651389	595596	305625	489819	518845	672918	911792	308377	662208	469270	75706	530102	604554
370800	2117560	1524080	1328190	1570920	1012030	720385	828908	1373050	2136660	949570	2455180	105831	684574	1114910	203068	2203650	81423.6	1404660	1280700	804208	617843	538183	604153	748340	406465	586001	521860	656831	599802	307992	491832	522110	675604	917405	308542	664802	468293	75634	533785	603522
372000	2123810	1527550	1322160	1574570	1015180	721308	827730	1375470	2140980	953728	2414440	107064	685658	1118590	204468	2205700	82330.4	1411710	1283710	810306	624369	539005	603284	749492	408500	584431	523108	657099	601872	309796	492680	520214	676718	918687	308496	665326	469822	75753.6	537322	604378
373200	2136600	1537460	1321280	1579620	1021800	726865	833150	1384200	2153020	954967	2397840	107748	686578	1120780	203834	2204880	82724	1410620	1286870	812314	627688	537930	599082	749540	407268	583983	523883	655267	603757	311548	494426	523322	679165	921476	309322	666752	469425	75700	542135	610772
374400	2136530	1546060	1318100	1584350	1021420	730451	832616	1380190	2157170	953381	2361050	108127	690414	1118230	207225	2203510	83116.8	1414150	1292620	815904	630691	540382	594061	749335	407645	585007	522671	658007	605622	312257	495259	525067	678335	924376	308983	666410	469481	75842.4	543196	611822
375600	2143180	1544540	1315940	1586650	1024950	736567	837402	1389930	2166630	959012	2356490	108748	692686	1120860	209239	2213160	83582	1420280	1298110	821374	633760	541699	590865	749338	409395	583663	519990	658998	608152	312301	496368	528466	679072	930980	311550	667516	470547	76402.4	543785	616259
376800	2159470	1555080	1321030	1592690	1026230	737868	841386	1391170	2171940	960924	2349170	109099	695767	1123260	210358	2208260	83245.6	1419450	1299060	824661	637627	544008	586389	752798	410516	584120	519501	660977	609724	314157	498384	530426	681108	938480	311450	668578	469142	76608	540379	615998
378000	2169490	1553870	1317940	1592070	1031450	741822	840466	1406320	2183730	965448	2336810	110095	698439	1129990	211306	2212900	83464.8	1423230	1304790	830843	639537	546326	581933	751328	409976	583515	517685	658998	611357	314678	497326	532159	680283	940473	313506	669814	470477	76905.6	540562	618216
379200	2188430	1551270	1317780	1600840	1040170	745891	842890	1410250	2193330	967043	2340110	110543	695357	1138860	210380	2205040	82934.4	1420850	1303420	834858	641707	547119	579537	751858	411664	583569	519369	657180	613817	317336	499770	534516	681488	939544	312812	672960	470956	76839.6	541331	616504
380400	2200940	1548330	1312660	1604480	1039000	744536	840369	1410310	2197960	975005	2325650	111681	696967	1142280	213858	2202290	82593.2	1424240	1308440	840167	643818	550144	579810	754164	414829	583720	517233	661249	616912	317293	499138	537775	681828	939904	313081	681764	470992	76508.4	542824	613804
381600	2210260	1545970	1312860	1608780	1039190	746424	845493	1419350	2205930	984031	2328170	111638	700150	1145550	215770	2204790	82643.6	1425970	1315750	845144	647207	551776	581403	753636	415979	583085	516156	661565	617602	317938	500602	541061	681214	943177	315300	688335	472718	76915.2	544563	616587
382800	2215930	1551550	1311480	1610980	1036700	745633	849529	1416370	2220010	979303	2315170	112178	698383	1148380	218963	2201450	82366.8	1426940	1322010	848853	651697	555012	582867	757104	418927	585446	515971	663859	618848	320386	501038	542954	687665	943286	315230	694377	473155	76583.6	545089	614538
384000	2220640	1548420	1307520	1610380	1034950	751221	850868	1421510	2231640	974761	2305030	113411	701147	1161030	220546	2205820	82415.6	1431270	1327980	855399	654930	556409	586437	757651	419626	584318	512030	662632	618762	320552	500455	542901	687538	945352	318443	697161	477081	76353.2	545229	618760
385200	2235750	1555170	1308610	1611550	1031330	755444	856295	1419550	2243160	970948	2309330	114224	702867	1171490	219967	2194770	82882	1430600	1334530	861881	656982	555559	590284	761695	420209	585764	515445	662728	627775	321541	502125	545668	686486	951638	318592	698062	476392	76576	544936	618530
386400	2243640	1551960	1304440	1608620	1032050	756163	854440	1421900	2254740	972717	2303390	114788	705102	1178300	221236	2199250	83476.4	1436590	1338570	862372	657662	556810	591162	763938	420428	586190	512408	664987	631863	321771	502591	545670	685388	951705	319710	700065	477300	76518.4	546484	619686
387600	2256470	1553410	1305090	1611440	1032480	755467	857250	1425370	2260090	974095	2305620	115495	702872	1181310	220209	2199690	83158	1437400	1335990	865242	657458	558496	593746	764636	419604	587938	512847	662782	638174	322179	504593	548967	684215	956907	320648	704460	478690	76943.2	545315	619085
388800	2277670	1552830	1301590	1611040	1035190	757832	856254	1425190	2263040	974767	2291300	115326	706246	1184320	223240	2205490	83577.6	1442420	1339890	871894	658088	561236	595409	766972	418638	587532	511153	665994	643589	322288	503782	549906	682289	957204	320926	704776	477907	76562.8	545003	621374
390000	2290870	1555510	1304680	1608870	1045670	766181	857157	1435700	2276410	975275	2294790	116078	706833	1193150	224318	2212000	83234	1443480	1340790	872847	658366	562068	595258	767393	418128	587993	508947	663413	643227	323263	504996	553176	683586	961101	323087	704056	480570	77201.2	547417	622858
391200	2317610	1570010	1302770	1604730	1046030	768679	856708	1432200	2281860	975122	2284530	117176	707428	1199060	224922	2202320	83406.4	1441850	1341140	876288	657858	563792	600380	771227	417983	590658	510238	667524	642383	323994	505791	552704	682650	960282	323855	704822	479858	76810	546800	622933
392400	2313210	1569550	1303760	1599510	1051710	774218	860028	1439670	2288980	979526	2283200	118614	709536	1211530	225474	2203570	83194.8	1450090	1345920	875933	659980	566298	603793	774118	417057	589478	509370	669689	638016	323820	506406	555548	682214	965511	325979	706900	481857	77000	546981	625965
393600	2316600	1576440	1303190	1601120	1053870	773907	863698	1444240	2291460	977933	2288700	119417	711610	1215110	226861	2189270	83499.6	1458330	1343870	879233	658767	568899	606680	776270	416993	590701	512039	662105	634906	323719	508240	557160	685417	966473	327258	708266	480972	77377.6	547737	626130
394800	2332400	1577790	1297900	1599060	1055360	772412	861317	1451150	2296240	978961	2284390	120785	712394	1219760	228139	2192610	83851.6	1471820	1350910	885172	658182	568682	611524	778368	417809	591733	509734	668603	634839	322415	507491	558621	684802	966990	329248	711138	482759	77276	549433	628576
396000	2348590	1583390	1299910	1601110	1058330	774080	862808	1457120	2306500	977733	2292100	120986	714208	1225880	227694	2192990	83738.4	1476410	1354350	889391	658505	569226	620067	780323	417188	593802	510963	674245	636870	323816	510371	561226	685828	971177	332291	717451	483188	76971.2	548160	627041
397200	2362600	1587730	1298790	1602620	1056910	777618	863714	1452940	2305610	981783	2275590	122154	716001	1232530	228914	2194440	84285.6	1485070	1359270	896366	661263	572704	625978	784166	415908	594785	510869	688264	638589	323866	510796	561796	684281	973392	332670	720927	482760	76888	548362	625995
398400	2377690	1591040	1297510	1607100	1064700	785457	868523	1465090	2315730	986141	2270630	123301	720443	1242820	228732	2199440	84602.8	1484750	1361010	900481	661013	575424	635300	787524	414766	597856	512773	686769	642126	324044	511739	564460	687690	977006	335837	725367	483126	76976.4	549497	625900
399600	2390340	1591610	1293610	1611120	1060160	787894	867309	1464520	2319570	984699	2253620	124428	720286	1246210	229584	2199910	84880.8	1488460	1367510	907026	663493	578113	641399	792690	414552	601364	512074	691863	647931	321343	511956	564967	688545	978241	334577	729195	483759	77408	552525	626696
400800	2403360	1586500	1292460	1616090	1064440	794578	870256	1475570	2331020	985621	2252580	125611	724191	1257990	227932	2202490	84885.6	1490970	1369430	911669	661793	578870	645045	794544	413819	602602	513099	697508	653532	321556	512600	566937	690026	981799	336271	736828	484393	77812	554765	630036
402000	2414040	1590260	1291330	1624900	1062820	794300	872413	1473780	2338620	984836	2241500	126117	723026	1261240	228944	2194960	84566.4	1496090	1369970	917985	658565	582321	653312	798076	414757	605354	513714	706062	659849	321753	513720	567614	693548	988892	337296	742085	483413	77225.2	555582	629282
403200	2415080	1587670	1288370	1623690	1065240	798447	875306	1480640	2345390	988822	2240030	127066	727534	1268700	229968	2198210	85306.4	1500710	1374630	922964	654838	586034	660229	799150	414693	607946	513717	707878	663894	321029	513692	570437	695210	990391	339483	747809	485238	77282	558060	633435
404400	2429790	1595700	1289340	1624600	1065420	800689	876292	1475830	2356130	986706	2239730	128114	726136	1272800	229781	2187220	85510	1501880	1373580	928498	651375	587553	667768	804650	415185	613842	515479	710088	671722	322189	515272	571991	700266	993625	339364	752405	485851	77600.4	559532	632751
405600	2457260	1592340	1278910	1630040	1070130	807214	875411	1477540	2361380	988006	2227610	129968	731617	1276160	229163	2187630	85905.2	1511070	1376660	931120	651374	592332	671941	807130	414861	615298	514359	713369	676395	320311	513850	573030	703186	993583	340037	755794	486585	77698	559647	635687
406800	2472010	1597280	1289050	1639060	1074240	816560	876122	1481110	2371840	985935	2221700	130993	732961	1290200	229007	2187010	85835.6	1510500	1376470	932027	650352	592672	682198	809510	414604	618728	515795	719212	680540	322522	516514	576298	708064	995698	342483	758818	488329	77880	557624	637464
408000	2481560	1597070	1278630	1642350	1070620	818171	868902	1476770	2375060	989386	2204200	131810	737341	1299430	229621	2183890	86125.6	1515120	1383350	936624	651448	597800	683348	813730	415172	624275	518021	724628	683529	321197	517342	575534	711041	999281	343208	760463	487778	77578.4	558783	640363
409200	2477850	1600340	1275050	1646130	1076830	817883	871309	1481710	2386960	992676	2200950	132112	736935	1308360	230420	2187270	86473.6	1517290	1390740	938408	649833	599772	688080	816802	413738	627725	518788	729193	686246	322500	518831	578215	715296	1003820	344731	765982	488861	78042.4	558984	646133
410400	2482090	1605610	1274490	1651550	1073980	816723	871370	1477460	2387060	991632	2182380	133329	737799	1313530	229899	2182370	86198.4	1517140	1391210	943953	649198	603006	692390	824874	415670	632461	520010	738360	689564	321668	519505	578229	720667	1006010	344669	770120	488741	77637.2	560156	645230
411600	2483540	1605210	1273390	1656450	1083180	823631	873080	1481980	2397400	992836	2179620	134054	739324	1328290	228790	2184320	86437.2	1521840	1395020	943410	646895	606317	697264	827776	415726	637293	520239	743996	692775	322099	522204	579480	722572	1007910	347760	773599	489926	77780.4	561616	649332
412800	2490590	1614060	1278270	1664110	1080320	825420	871884	1480920	2402160	990794	2171340	135203	742702	1333920	225206	2179540	86410.8	1522090	1395510	947874	646703	608804	700123	833671	417249	642536	523707	751357	699124	321493	523192	579796	729159	1010910	348120	779221	490180	77588.8	565531	650767
414000	2479140	1610410	1273430	1670480	1086510	831945	873494	1489540	2412060	994772	2168390	136336	744728	1343810	224524	2180410	87282	1524620	1397460	954289	648374	613015	703194	837704	416180	650626	524159	752980	702756	322174	525564	580796	732140	1013500	350870	785828	492105	77697.6	567825	657417
415200	2485540	1620810	1276080	1674200	1087530	824462	877441	1490810	2421050	992211	2161200	136585	746400	1348910	224506	2170400	87322.8	1522750	1403030	964346	648324	616778	704352	847282	415233	658350	526939	758689	707927	322172	530024	583304	740237	1018370	352758	790618	491163	77686	570285	659545
416400	2480260	1618690	1270630	1673410	1088440	828543	879029	1493530	2429540	995676	2145410	138112	749249	1359740	225107	2170600	87775.6	1528520	1410520	967335	649600	621782	703083	850480	414474	661593	526785	766017	709516	323328	531673	583215	738894	1021280	355132	789829	491836	77602.8	572335	664829
417600	2491350	1627240	1274240	1681250	1092530	832056	884362	1497310	2449490	994393	2145260	138212	748972	1364180	224354	2161430	87706.4	1523390	1411490	976342	650839	624431	708954	855967	413797	665062	529698	772430	711589	324142	534180	586392	745336	1029000	356322	795523	492892	77717.6	573127	669056
418800	2499570	1628010	1272600	1686590	1088940	832778	881902	1494100	2460780	996044	2136430	139200	752065	1370040	225740	2159090	87368	1528580	1430210	987117	652535	629889	705466	862311	415714	671720	531522	778719	715367	325932	534689	585562	748033	1033670	357784	800947	494176	77423.6	577535	673007
420000	2513660	1636560	1274480	1691390	1087870	838754	885141	1502250	2468600	993957	2140870	139414	751102	1383240	224763	2154500	87312	1525340	1433990	994575	654596	630639	705424	865581	415152	677967	535464	782540	719708	329281	537185	586394	751543	1038030	361858	807150	495648	77555.2	578674	676606
421200	2528430	1636800	1271790	1688060	1081990	841794	883050	1507410	2468070	993729	2125810	139440	753696	1385740	225228	2154330	86948	1530130	1440620	1000570	656258	636546	701474	872182	416480	684520	535328	789834	720908	330963	539258	583824	753998	1042670	361443	811815	494140	77057.2	580570	681523
422400	2527610	1642620	1270250	1689290	1090130	848938	887050	1513430	2482640	994619	2118710	139685	753254	1391650	225520	2153920	87660	1535650	1445260	1000820	657105	639930	699176	877640	415740	690548	537878	794526	725097	333154	542133	585329	760206	1047970	365694	818908	496424	77511.6	580152	686153
423600	2528980	1650500	1269100	1692740	1087810	847614	884782	1504420	2498110	994217	2098050	139906	755172	1391740	224835	2148590	87721.2	1538830	1451600	1004400	659096	643762	696404	885362	417798	695790	539494	804234	727944	335474	545090	585884	762968	1052590	366646	823135	497474	77437.6	584242	689210
424800	2525690	1651530	1266630	1691970	1093980	855658	887577	1506650	2503560	996922	2090860	141279	756670	1409430	224030	2154270	87885.2	1539350	1463590	1008560	664539	645222	694923	888911	416748	698666	539798	807014	730609	337230	548846	584962	766908	1060330	369336	830348	500136	77679.6	587334	695549
426000	2529040	1665630	1268340	1693640	1093060	855129	889040	1503480	2507650	991930	2082970	141350	757409	1417310	223741	2147190	88112	1536970	1475610	1014150	666903	650738	694140	898546	419203	704896	542033	815653	737808	339883	551132	585318	773451	1068930	369182	834006	502237	76992.8	589582	698479
427200	2525770	1658550	1264680	1692830	1094790	859758	895482	1510240	2520070	995205	2079850	142508	761788	1423570	223954	2149350	88205.6	1540280	1487740	1016840	669948	655310	694314	903828	419200	708436	542867	821721	740056	342082	552479	586306	777066	1070530	371621	838446	504036	77816.8	592712	705518
428400	2537750	1676190	1261830	1694680	1094590	859176	897957	1509650	2521520	992270	2075260	143168	762704	1431260	224911	2140710	88608.4	1536690	1485760	1018550	673008	658569	697995	913740	421063	714516	547146	831755	746023	344943	554721	587302	782472	1076060	373374	843172	503866	77506.4	594077	708743
429600	2546900	1672610	1256700	1692250	1093480	861865	904210	1504700	2531630	994804	2060790	143447	767800	1444660	225957	2143430	88614.4	1544020	1485990	1020950	676728	664318	697373	917931	424025	717578	546765	837945	748298	345210	556134	584764	786003	1078300	377491	848156	506519	78026.8	596601	713024
430800	2555490	1682410	1256830	1696030	1096380	865256	903566	1505560	2538020	991714	2052570	143454	768619	1455180	225897	2136940	88168	1536380	1484870	1023980	680889	666480	697545	925388	427317	721622	548649	846246	753159	346882	559141	585930	792371	1085370	378276	853552	507573	77479.2	599228	719399
432000	2563950	1686400	1256120	1698860	1094140	869088	903275	1501930	2526860	992704	2036980	143578	776256	1460220	226428	2132140	87782.8	1539790	1509300	1031260	684366	671463	700308	932178	430768	725958	547647	853026	758102	347618	562167	586150	793768	1089340	379911	856645	507485	77758	602472	725793
433200	2573470	1695910	1254790	1711500	1100420	878193	891693	1507250	2536180	993840	2036860	144140	778704	1472190	226033	2126170	88163.6	1539890	1520740	1032700	687898	674236	700755	937909	433229	728732	552152	854100	762446	353022	564169	587844	799886	1095440	381716	864534	510917	78229.6	603887	731680
434400	2575330	1699040	1255000	1716810	1096780	879025	890562	1500610	2536240	990367	2025140	144405	782477	1478210	225677	2118460	87482.4	1545200	1527730	1040970	693086	678906	699974	948879	435113	732908	554538	861452	767497	355003	569590	588055	817354	1099590	376693	869862	512610	77838.4	606620	738044
435600	2578560	1695060	1250310	1719470	1103630	885513	893232	1509450	2547800	991020	2016970	145433	785440	1491460	226072	2118510	87907.2	1546950	1539680	1045100	694373	682560	703506	954840	437264	735047	554758	864672	771479	357095	571662	586649	821781	1103340	377936	873821	514936	78403.6	608027	742294
436800	2580780	1710060	1250530	1725680	1100380	885405	891344	1508390	2544730	984284	2010420	145799	787724	1495690	225732	2113420	88288.4	1551070	1549470	1048080	698933	686309	707640	964539	440346	737807	558856	870041	775900	361238	591023	588710	831155	1109770	377352	877926	515675	78071.2	608074	743896
438000	2577530	1717310	1247330	1725740	1102260	887330	887936	1505860	2548380	987591	2003750	147275	792854	1509170	226902	2112630	89370.8	1553790	1558610	1051610	704277	692662	703615	970408	443714	738020	556673	875057	779444	364404	587706	588654	829061	1116490	377034	880610	517088	78335.2	609474	752156
439200	2587220	1721790	1247070	1730240	1107980	893770	888766	1508620	2555840	986603	2001390	147215	790550	1521920	227066	2110970	88936.8	1544760	1557080	1052250	708731	694861	707991	977654	446332	741517	558842	875226	783698	366822	585163	589230	827379	1122200	379254	883230	518240	78366	611998	757591
440400	2588280	1723850	1244850	1734760	1105200	898042	889503	1503970	2556310	985782	1984990	147104	792930	1531730	229769	2103890	89310.4	1545790	1560480	1059980	713814	698650	708107	987810	450666	745691	561694	879551	786926	368714	578327	587656	823988	1124080	381286	882172	520590	78187.6	613046	762521
441600	2591180	1721840	1242880	1734930	1110060	906134	894709	1511150	2569150	987681	1978110	148441	795017	1556680	230320	2102030	88494	1545200	1577960	1059130	720490	700821	712096	990218	452138	747560	563098	877619	787931	372745	576047	589146	818432	1128660	385394	884422	524095	78408.4	614571	768753
442800	2600980	1735690	1243400	1736800	1110090	905168	893836	1505550	2569120	986892	1972340	149040	797569	1569980	230876	2094490	87867.2	1542110	1587780	1058100	726206	704007	714080	998079	455468	750426	568647	882982	793706	372343	578514	592463	820223	1134600	385849	888135	526140	78726	618752	772284
444000	2597470	1734530	1237840	1737210	1093190	905976	889346	1500250	2570390	984384	1956030	150456	800404	1583360	232249	2098960	88407.6	1546920	1589570	1060700	731994	708191	713500	1006060	459814	749934	567688	883455	799878	372833	582042	592843	819072	1139350	385739	893636	526652	78516.4	622608	777037
445200	2605770	1744720	1236310	1744240	1094790	913394	891474	1503500	2565770	984742	1953140	151482	800516	1600520	231323	2096520	88717.6	1543320	1596420	1059040	735674	710412	714128	1012950	463386	752238	568772	888224	804157	375044	587776	594399	824719	1144300	385010	897416	527837	79033.6	622570	780796
446400	2614540	1751660	1233680	1746520	1090290	916747	893396	1499010	2555470	982662	1941280	152068	801499	1607940	232014	2091130	88582.4	1542450	1604340	1070340	738830	714824	715646	1027040	467703	755947	567649	891888	808747	377101	593466	596432	829804	1146990	381761	900571	529304	78843.6	623373	783036
447600	2611810	1746140	1231600	1751140	1099330	924621	893340	1500800	2561710	983960	1927690	153987	805197	1619980	232922	2091570	88444.8	1545380	1604590	1073170	743801	717400	718076	1032530	468264	754227	565845	890687	810924	378324	594974	595865	830124	1149420	388567	903296	531004	78904	625328	787453
448800	2612170	1756190	1232680	1757020	1099300	927872	890438	1503710	2564050	983505	1919310	154479	807129	1626250	232947	2084510	88791.6	1542160	1599850	1074110	744996	720202	722715	1041270	470350	755786	570119	895040	814432	380806	597085	599117	837072	1155400	389050	906716	533665	79302.8	627178	786990
450000	2610760	1758430	1229560	1757870	1097760	932816	884575	1505830	2555400	983560	1908040	155803	810906	1634400	234382	2082030	89221.6	1544670	1615000	1078970	745617	723954	719153	1050160	475200	758161	569146	898868	818762	381970	599082	597302	838434	1155930	389246	903728	534290	78866.8	630581	788532
451200	2610460	1760930	1225550	1755330	1102890	943245	885592	1512340	2560450	984836	1897980	157126	815418	1641130	235269	2082190	89566.4	1543710	1614840	1082440	745821	725636	721292	1056190	478044	759531	568416	894607	818962	385310	601910	597805	839909	1157710	389676	905687	536042	79571.6	629202	792012
452400	2610910	1771270	1221770	1757140	1098630	941089	882344	1512230	2555620	981911	1890680	156695	817702	1647730	237984	2077400	88944	1541840	1623940	1090980	751064	727038	721520	1066710	483239	762284	572064	897857	821159	387437	604894	599487	841405	1164370	390784	909644	538004	79444.4	628745	792836
453600	2606830	1772700	1217910	1763340	1104700	943066	878714	1517310	2553360	984481	1877760	158330	825537	1658100	240314	2078420	88866.4	1546010	1641800	1098460	756617	735009	717570	1073350	485793	763358	572318	891847	822650	386734	608809	599586	841472	1162710	391924	910384	539110	79178	627658	795108
454800	2610130	1782230	1219070	1774170	1113430	947137	879921	1518770	2550080	983206	1871220	159017	826406	1665640	240509	2078820	87869.6	1544940	1644990	1101390	760961	732777	714853	1078450	486009	765527	572924	890092	826654	387765	611735	602596	846005	1163600	394682	913458	542295	80000.4	625767	797055
456000	2653410	1787400	1214890	1774910	1115190	946977	876960	1509690	2536400	983298	1855000	160035	828741	1671670	241708	2071250	87964.4	1544830	1647150	1107730	769147	735542	713974	1088370	489848	770296	573574	894668	829786	387849	613876	604410	849208	1164540	394971	916793	542707	79423.6	627379	798604
457200	2671960	1784380	1213320	1773860	1124120	952768	879736	1515500	2531120	983816	1845370	161601	833574	1684680	243161	2069300	88828.8	1547030	1651940	1110920	775614	737251	714402	1092330	493904	770781	570504	891141	832845	389346	614770	606875	849357	1165140	396507	918679	544894	79960	630750	803658
458400	2675920	1792300	1213810	1780860	1129160	958976	881174	1517550	2527810	981338	1838560	162485	828636	1695570	241599	2065850	88094.8	1545410	1646230	1110930	774410	736467	716166	1099490	495757	772516	572746	891822	837556	393360	617044	610495	855033	1166580	400156	926342	546214	79801.2	628785	805902
459600	2669460	1795930	1212920	1786600	1124550	959392	878626	1510730	2519390	980573	1826110	163190	831886	1697910	243815	2063830	87665.6	1548280	1655020	1119870	776222	740328	714114	1108630	500022	774806	573411	893669	837884	393125	616948	613236	856954	1164410	400254	928598	546744	79737.2	626910	808688
460800	2652950	1792270	1210040	1788480	1132070	962460	880219	1507850	2519490	981017	1822420	165374	836416	1708900	245960	2066480	87882.8	1546990	1661940	1124050	775672	741762	709896	1112490	499619	773182	571922	887120	839491	393772	617306	615859	857944	1163580	402804	931434	548150	79935.6	627735	810903
462000	2660040	1800920	1210040	1793760	1131890	960711	880383	1506110	2521760	976334	1816100	166643	836368	1708590	245712	2054280	87853.2	1547910	1664620	1127970	775974	745007	708862	1120790	504074	777462	572219	894512	843150	394990	618486	620104	860913	1165120	402271	934665	549656	80326.4	629157	812574
463200	2652890	1791420	1206740	1792810	1134630	961969	879985	1505400	2511370	977466	1800670	169408	841556	1727360	248309	2053310	88351.6	1551320	1671610	1137360	779459	748430	705192	1124670	507522	780175	571350	893401	847510	394212	617565	622394	860254	1164010	402894	933201	551483	80074.4	631031	813556
464400	2656510	1796260	1203580	1799110	1145210	965590	882124	1512840	2510540	980126	1792830	171519	842633	1735390	249768	2052140	88078.8	1550580	1674910	1139590	777903	747587	700790	1130080	508856	782751	571364	892136	851327	396113	617780	624950	862334	1171250	404060	932796	553654	80519.2	630892	815945
465600	2666810	1806510	1208750	1810330	1144600	964139	880830	1508760	2512130	976858	1781910	173063	841007	1750250	250089	2046800	87161.6	1552960	1678010	1144260	779660	749249	701830	1139500	511382	786061	572567	899284	852318	396181	616482	625104	862297	1172830	404128	933935	554460	79933.6	631183	813544
466800	2662260	1797010	1204850	1811490	1150910	967571	880372	1511980	2521990	978762	1774350	174940	842391	1765970	251259	2047420	87130	1557030	1678430	1144650	785828	749988	700892	1142320	513412	787539	569528	896777	853230	396489	618106	624714	863262	1176230	405884	934776	556737	80194.4	630742	815247
468000	2658340	1801490	1206350	1820850	1156760	965923	879136	1518680	2523730	978540	1768730	175465	838134	1788630	250102	2043180	86652	1553870	1679850	1143210	786308	751797	708714	1148130	513736	791253	571631	899325	858895	398149	619124	628742	866191	1181470	407920	937644	558736	80681.6	630681	813727
469200	2659510	1804250	1206570	1824820	1154190	965769	878300	1524690	2529170	977638	1756770	177352	838734	1796350	252209	2037030	87264.8	1555190	1685810	1150950	786228	754115	710256	1155910	515957	796710	573409	903909	862657	398539	621463	628983	867404	1183910	408832	940415	557724	80225.6	629578	804646
470400	2652780	1790690	1205550	1828210	1158110	964801	877156	1532580	2532910	979173	1745720	179934	839280	1813650	252907	2036460	87706.4	1556410	1689180	1154190	790683	755702	707861	1158070	517464	798927	572470	912655	864573	398766	621477	628684	865925	1185670	409940	940754	560191	80384.4	628536	801174
471600	2652490	1797400	1206450	1840860	1159680	963592	894587	1543120	2527670	979392	1741140	181116	843718	1818130	254004	2031850	87358.4	1553540	1686270	1155780	790634	753081	712843	1164200	517388	801659	574617	911798	865816	399137	623172	630044	868505	1189160	412317	945389	561815	80572	628318	796290
472800	2655070	1794130	1204670	1842600	1155820	960282	892988	1555330	2522200	977810	1729510	182821	850077	1823490	255147	2022770	87538.4	1555550	1689810	1160560	790115	754276	714776	1169200	521140	803392	575140	913374	869877	397470	623886	632661	869169	1191450	412504	946368	562407	80527.6	630690	793930
474000	2652680	1799520	1206400	1854790	1165330	962912	891486	1561830	2539230	981016	1721970	183888	858470	1829640	256419	2020030	87235.2	1557310	1691340	1161560	789248	755970	716673	1168670	522024	803652	574364	914234	873476	398338	624321	638012	871127	1200440	415048	955221	564576	80636	630007	791150
475200	2658270	1797300	1207020	1858280	1166530	960329	891830	1568940	2539010	978283	1713960	185520	862221	1834400	256746	2013230	86366.4	1556790	1697250	1164840	788801	756793	742154	1172790	524836	806166	577343	920609	878618	399944	626357	640614	875132	1204930	416596	960321	566531	81172.4	628764	788689
476400	2661180	1786890	1204370	1859090	1163780	957484	888021	1569230	2540430	980781	1702900	187696	867720	1835600	257301	2009390	86698	1559070	1707960	1172200	791154	759839	734865	1179420	529117	810212	575799	920106	882903	398574	627910	647235	874827	1211630	417363	961964	566251	81045.2	629004	787854
477600	2664300	1779250	1201000	1866480	1170860	954232	886574	1575740	2544850	985522	1694310	190369	871706	1856500	257121	2011040	86771.2	1560800	1710040	1168960	794522	762756	724042	1180600	527878	811350	576604	921244	884349	399814	627732	646876	876806	1218790	417597	966224	568424	81323.6	630584	785168
478800	2669850	1786350	1204420	1871870	1166770	952644	885128	1574650	2543970	978691	1687270	191381	869729	1851290	257191	1999690	86669.6	1559780	1708270	1171990	791148	764550	726722	1187100	529543	813975	579401	928942	888294	400923	628782	652372	880567	1225350	418833	969224	569405	81426.4	630339	783900
480000	2663610	1782050	1210220	1869820	1167370	951701	881104	1575000	2535400	978340	1679590	192902	872042	1854800	259435	1998520	86951.6	1564980	1717120	1175680	791325	769500	724450	1190640	532172	815166	578980	931857	891942	399998	629897	655085	880819	1231490	418878	968590	571987	80914.8	631238	786662
481200	2657670	1783440	1208620	1876030	1168750	949810	879522	1577170	2541560	979890	1678480	194304	871398	1863230	258851	1999050	86940.8	1565120	1721970	1173820	792504	768352	734194	1189360	532700	814236	581847	932058	892716	402292	631600	659908	884446	1239420	422503	970558	575021	81198.8	630814	789696
482400	2664480	1786080	1212070	1884690	1165310	948744	874822	1583150	2541860	983528	1667620	195438	876200	1860290	260150	1990960	87141.6	1563490	1726020	1182230	790656	770696	738816	1195330	534641	818225	584980	937504	895348	403549	633104	663904	886944	1244110	422503	973782	574832	80288	632580	786472
483600	2653700	1778400	1213030	1888870	1164900	947977	876512	1579470	2541890	985959	1662210	197990	881470	1870910	260571	1991830	87258	1569090	1735320	1183900	792427	772190	743659	1197390	534111	815619	586158	938134	895339	404323	635999	664354	885971	1250800	425398	976557	577782	80598	634836	785815
484800	2655080	1783020	1213160	1888890	1164420	947467	876284	1579770	2545010	988650	1657600	197686	880711	1870430	260405	1988960	86708	1564560	1737460	1186380	792501	775179	743611	1201970	535964	818386	589053	942010	896558	406098	638231	667137	887576	1262390	427137	980487	579736	80586.4	635067	786707
486000	2656480	1776120	1213160	1882260	1163170	948883	872551	1583860	2540350	990539	1646820	199632	884202	1872970	260593	1983350	86810.8	1563350	1739730	1192350	790334	783030	743932	1205010	537550	821441	590215	945662	899800	405851	639897	668134	887509	1268510	428388	980459	580919	79742	638075	789330
487200	2656470	1771790	1213080	1884300	1167450	949630	872294	1594700	2545260	993839	1642920	199588	887686	1882230	261577	1980380	86706.8	1556990	1729880	1191280	793812	783957	744146	1198600	536694	823642	590981	953784	902667	407132	643032	672218	892299	1275370	431592	985354	583189	80552.4	638956	790528
488400	2664400	1781390	1217460	1888090	1164610	945858	871568	1597950	2545770	989066	1634630	200147	888735	1887150	262839	1971420	86874.4	1553510	1737900	1195420	793000	787800	743393	1201570	537954	830106	593111	958679	906284	406510	644111	671955	896555	1279820	431860	987393	582504	79982	640274	789066
489600	2661730	1767520	1220490	1890420	1166760	950012	871088	1598530	2548570	991033	1626200	201504	890138	1894370	265661	1975020	87274.4	1557790	1739130	1198250	794725	791296	741283	1193680	539242	834380	594134	959637	908884	406553	644883	672497	898550	1290730	433751	990837	584427	79952.4	642590	793311
490800	2661010	1771800	1223290	1898860	1164840	951845	869104	1605980	2550230	993155	1627880	201564	892063	1900990	263749	1968650	87382.4	1551040	1742410	1200690	797093	792430	744670	1198390	542272	836651	595702	966796	910870	408044	645893	674283	904341	1299250	436965	996628	586543	80399.6	643746	795449
492000	2664460	1769710	1227590	1892770	1161230	952371	867120	1602280	2538520	992196	1617170	203225	892983	1912690	265564	1962300	87455.6	1548680	1750860	1206280	793720	797714	747796	1205650	544485	839382	593790	967210	914218	406782	648662	672655	906589	1307440	437908	999554	585928	80022	644948	797957
493200	2663780	1766380	1227350	1893710	1163960	956488	866960	1609240	2539630	990905	1611660	204605	891790	1923410	265192	1962990	87700.8	1544860	1751110	1206530	794717	799423	752692	1203990	543514	840781	593244	970335	918129	408396	648299	674465	908430	1312990	442390	1002750	589907	81332.8	646857	801821
494400	2665410	1767930	1233580	1897330	1162080	954746	865009	1609160	2547660	989299	1607490	204041	889640	1924650	266797	1952060	87557.6	1539050	1750100	1210470	797421	803201	755414	1207090	545898	846913	595812	977162	922610	410173	649299	674299	912274	1321460	444712	1008190	589620	80419.6	648750	801571
495600	2666300	1760380	1234550	1895960	1163110	959585	862034	1618070	2552390	993034	1597630	204934	890470	1933450	266965	1951930	87536	1538960	1756160	1208450	800499	807436	752292	1204320	546871	847902	595778	975443	925288	409914	650844	674428	913336	1332010	446057	1012720	592699	80304	651956	804727
496800	2671800	1763950	1242340	1897520	1164900	958476	860900	1629320	2558540	994156	1590430	204911	890284	1943700	269378	1942280	87697.6	1533770	1754130	1206730	803472	809760	751084	1196070	546273	848066	598342	978858	927600	410837	653968	675956	919844	1339460	450061	1016790	596079	80035.2	651850	808661
498000	2678080	1757020	1247550	1891120	1160440	959059	858578	1626940	2555860	992407	1579520	207232	891591	1950670	269964	1939180	87897.6	1529620	1757730	1209460	804064	815578	748916	1195800	548267	845351	599311	982409	931933	411910	655566	676550	921564	1345990	450150	1022710	597170	80024.8	653193	809099
499200	2668190	1751440	1253630	1898070	1159460	963112	857547	1625630	2559840	992562	1569580	208272	888240	1962370	270777	1939290	88208	1522680	1765760	1211690	805889	818518	744276	1178820	550687	844338	600901	987652	937742	413415	657124	677080	926378	1357700	454049	1030930	601470	80234.4	653976	815008
500400	2673360	1754450	1258600	1900630	1148640	960227	855260	1627110	2558660	989749	1568150	208328	885035	1963950	271086	1928680	88485.2	1519760	1762230	1215780	809723	822036	747240	1173140	553192	849568	604550	995762	940452	414740	659842	680958	931620	1364730	453658	1038170	601820	79648	656251	816215
501600	2669770	1742440	1263770	1901890	1144970	962458	851794	1626670	2552650	995414	1563170	210558	886780	1975440	273694	1924040	88670.4	1522440	1770160	1218140	814426	827225	746905	1163160	554449	852022	604540	999887	946266	415262	662641	682339	936136	1374240	457060	1045840	604023	79576.4	659942	823982
502800	2674630	1748890	1272710	1907780	1144070	964980	853122	1627630	2550710	994356	1561660	210608	888914	1984700	273130	1915560	88188	1518960	1765050	1215770	816438	826851	747602	1159750	556055	855699	608148	1002470	952254	416296	663372	685878	942139	1381050	460333	1053940	605124	79884.8	663773	824978
504000	2670140	1741800	1279790	1907180	1140250	966373	849785	1626850	2545220	996154	1549510	210949	893515	1987330	275893	1908160	89147.2	1521740	1764280	1217720	820921	832555	750955	1155180	558642	853985	607816	1005810	957925	416050	665892	687448	944299	1387300	462019	1057180	604714	79751.2	667209	826014
505200	2662490	1745030	1283880	1908270	1140600	971183	847611	1631240	2546920	997862	1547430	211834	895782	1994680	275224	1905360	90015.2	1518580	1761340	1220040	825526	835401	747093	1146160	561886	858374	613111	1007630	961573	418225	669302	689992	947418	1393540	466976	1062330	608562	79692.4	670820	828605
506400	2672670	1741160	1292530	1908620	1137380	969827	842274	1638080	2547390	994632	1540830	209997	896729	1998490	276089	1897150	89551.2	1517550	1759040	1223340	829101	840866	751937	1140950	564152	863308	614412	1019120	967756	420056	673817	692272	953102	1396870	466735	1068640	609873	79375.6	672697	827228
507600	2668730	1731260	1299650	1905700	1131690	972422	840093	1637740	2547280	990900	1536450	212055	897346	2009990	275008	1894180	90755.6	1518120	1767340	1219560	830797	848014	748299	1132610	566099	862374	615363	1023880	970643	421028	677888	693872	956786	1402000	468998	1076350	610817	79251.2	676760	831544
508800	2669720	1733470	1304350	1914000	1132930	974477	838063	1641360	2550190	993543	1533040	212613	893841	2008030	276111	1889610	90346	1510430	1770140	1218460	833339	850310	747972	1133340	568056	863846	618130	1027770	974506	424474	680364	695836	961927	1409520	473575	1086080	613876	78761.6	678405	835135
510000	2678790	1731010	1309840	1909330	1128900	977400	833028	1639130	2553320	992010	1525580	213657	896942	2013470	275650	1856200	90126	1507760	1774080	1224050	830674	855343	748110	1135920	574616	866264	620268	1035040	976835	426507	685239	698332	964385	1418280	473973	1093800	614215	78923.2	681144	839803
511200	2675860	1728110	1314170	1913370	1132900	981248	832344	1639700	2563260	992185	1519090	215266	901584	2023650	276466	1847210	90444	1503550	1779120	1223230	838221	855344	744126	1132270	573460	864840	620668	1040440	982119	427794	687449	699900	970799	1423320	476763	1100510	617257	79011.2	682588	843104
512400	2681490	1736660	1321170	1913570	1126110	983542	828859	1636440	2562590	988869	1511120	215208	900139	2022100	276037	1835850	90195.6	1499060	1781280	1226670	842218	860053	744896	1131660	575205	867434	623488	1048480	987296	428912	692180	702774	976052	1426610	476282	1110000	616770	78892	684908	844625
513600	2675970	1726110	1326910	1912760	1121420	988660	826215	1636290	2564600	985790	1501450	217398	901119	2034120	277484	1831260	90351.2	1495450	1787300	1226970	847815	865289	741319	1130600	579467	866288	622982	1048530	989546	431172	697510	704592	978566	1432380	473663	1115660	619737	78834	688547	847276
514800	2679290	1732760	1331860	1915500	1121050	988900	826776	1646950	2569170	984903	1499340	217575	904802	2046980	276588	1822850	90261.6	1491590	1788280	1225180	854590	867258	741614	1138910	586806	871487	626578	1052440	992194	433340	700655	707264	985035	1440380	478666	1122060	621216	79092.4	689389	849330
516000	2692260	1729530	1337960	1912090	1115900	988665	823361	1651120	2564170	982370	1489430	218353	910700	2049080	278106	1815900	90923.2	1491780	1793280	1230640	858566	873624	737293	1148810	592708	873983	628314	1058480	993133	435166	706130	709190	989258	1443560	478282	1128160	622118	79359.6	690444	850618
517200	2686590	1725940	1340210	1916240	1117560	991711	820265	1650900	2561370	981135	1481660	219503	911963	2066900	277834	1812810	90800	1487670	1799050	1228400	860887	876183	734253	1154830	595432	874466	627744	1057420	996889	438109	708230	711175	994514	1447890	480988	1131910	624184	79193.6	692568	856327
518400	2692900	1736690	1344400	1917770	1116340	989934	818070	1658350	2572590	976649	1475170	218506	910452	2066440	278760	1808760	90447.6	1481650	1804050	1227920	863023	880165	736089	1158810	597989	878700	631725	1065770	1002830	439378	713278	713227	999195	1452370	482980	1141330	626167	78892.8	693032	856570
519600	2692340	1728440	1346490	1915780	1111100	990646	812315	1668870	2570480	973414	1467690	220176	916010	2068390	280580	1801410	91355.6	1480220	1807040	1224770	866568	886170	732129	1159060	604634	878563	631176	1070570	1005150	442410	713538	713038	1002570	1452980	484485	1147790	627866	78608.8	694598	859932
520800	2685600	1724510	1350790	1918360	1116040	995790	808905	1674360	2573280	971905	1464200	221013	918304	2072080	279344	1794660	91353.6	1474100	1802320	1218920	869678	885616	730084	1158300	604266	882431	631666	1073180	1006900	445160	718484	714847	1006590	1461510	487467	1151910	631132	78818	698309	862760
522000	2678350	1731600	1357670	1918240	1108440	998638	805708	1671900	2574160	968138	1458430	220746	922889	2070000	280922	1782590	90984.4	1471280	1802000	1221270	871476	891184	735195	1163730	612580	883519	633545	1080650	1011900	447878	723306	717939	1011190	1465260	488744	1155390	630024	78424.4	702271	862683
523200	2662300	1728990	1357300	1918290	1104670	1002520	801264	1669230	2567670	969982	1452750	222986	926022	2082050	282764	1770420	91344.4	1471840	1803430	1220060	878568	893901	736009	1171670	615409	881914	632462	1078940	1014290	448934	726668	719918	1012960	1467850	489541	1163210	634221	78532.4	708012	867040
524400	2653060	1737230	1354060	1921860	1104180	1004140	800911	1681050	2573620	965738	1440940	223784	924942	2083760	282173	1762650	90246.4	1467060	1804690	1227200	882078	893760	738563	1179210	619587	881100	634348	1081240	1017960	448888	730024	722128	1019570	1473340	492471	1169010	636873	78803.6	709782	867706
525600	2653200	1739940	1358270	1915060	1096260	1005460	790144	1674820	2571230	962803	1433610	223404	928446	2074900	283372	1752870	90340	1464840	1807470	1232110	889368	899250	744589	1185350	624734	882751	637684	1087240	1020410	450140	732463	722594	1022580	1476820	491656	1171500	635634	78436.8	711234	867825
526800	2641840	1733680	1358310	1921700	1098150	1012490	800699	1674960	2564170	963414	1422020	225315	936497	2081260	283419	1743280	90881.2	1464740	1815020	1229340	893097	902739	742374	1187190	627564	879210	636381	1091850	1020320	451189	737374	724496	1025610	1481600	491759	1173800	638412	78969.6	713479	869811
528000	2633350	1738100	1356650	1924290	1103520	1018660	799157	1675570	2568660	961377	1413140	226734	938129	2082320	283753	1733710	90372	1459150	1809110	1225090	896791	900360	746239	1190570	631971	883215	638074	1095600	1025980	456492	741205	725024	1030330	1487690	494559	1173230	639850	78934	716875	871333
529200	2624970	1740580	1355370	1919490	1100100	1017860	799172	1673420	2564700	957997	1403650	227583	942992	2083800	285868	1715880	90805.6	1461660	1807530	1227360	900367	905210	751269	1192590	638733	884724	639662	1102270	1027160	457741	744664	724086	1032720	1489310	493201	1174840	640426	78611.2	717456	868002
530400	2607370	1734540	1355890	1921330	1099520	1023570	798661	1678440	2559870	959339	1395870	228892	945672	2101520	285868	1720480	90540	1455060	1813230	1228400	904758	906933	752452	1195340	639970	883978	639750	1101070	1025710	456458	746086	724548	1034920	1491320	492566	1179120	642827	78753.2	717369	871349
531600	2603720	1738420	1354270	1926050	1100250	1025260	799136	1677210	2560560	960237	1385950	228085	945905	2104130	285228	1711050	90194	1446790	1810500	1232660	907922	906978	759990	1199850	642491	884432	641642	1105280	1028300	460632	751006	728678	1040920	1498080	494079	1184400	646628	78837.2	716353	873080
532800	2607580	1738060	1352430	1924860	1096390	1026700	801596	1672140	2554390	956863	1374850	228614	953408	2101080	286738	1698580	90191.2	1444710	1815200	1232180	910063	910621	765236	1204280	647406	883987	642382	1111420	1031840	464604	754084	728212	1042240	1494060	494286	1187160	646056	79021.2	716961	871794
534000	2593820	1734740	1352350	1924460	1101000	1034580	804446	1681220	2555480	959125	1367090	231190	960418	2106220	288054	1680200	89880.4	1441410	1822650	1227680	915708	911116	769744	1203830	648398	879842	640604	1104610	1034890	466575	755302	728495	1043230	1496770	495444	1187820	649174	79184	720593	874295
535200	2588480	1743310	1346790	1926490	1102570	1037980	805336	1678360	2545150	955090	1358280	232103	959868	2104760	287773	1671270	89702	1438990	1822080	1226060	919206	908858	773723	1211680	649275	880222	641934	1107590	1038730	466797	758162	729681	1048670	1504610	496262	1189220	650860	79382.8	724993	875435
536400	2583380	1746330	1346480	1922690	1096900	1039140	805359	1670190	2535800	951100	1351040	232392	963014	2102950	288051	1662530	89734.4	1436700	1828880	1231020	925760	914267	770655	1218670	650276	880946	643275	1111600	1044880	465048	761816	731218	1050690	1503750	495860	1192460	649268	79121.6	727890	873883
537600	2573980	1741520	1344870	1923620	1097880	1041870	803770	1672260	2530500	950325	1342850	234861	971018	2110910	289376	1659520	89626	1437060	1832270	1232190	929570	915801	767141	1220920	650042	879356	643278	1111810	1058370	464314	762931	731564	1050120	1501700	495907	1194280	650650	79081.6	731391	877173
538800	2568360	1743170	1339970	1927740	1101510	1046650	801552	1672560	2529400	951266	1333940	236168	974722	2120530	291446	1651030	89870.8	1433520	1835190	1228800	934292	915446	765987	1219140	650822	878335	643448	1110250	1063870	468839	767097	733038	1054380	1505920	498674	1203410	654572	79628.8	732962	878608
540000	2564380	1747940	1337200	1930610	1094610	1048490	800024	1668900	2527500	949862	1326670	235674	977405	2116820	291919	1637970	89321.6	1430680	1840150	1226320	937648	918224	770552	1218550	654367	878698	645343	1113910	1063770	472952	772329	733376	1055250	1509490	497166	1209270	654001	79570	734106	876639
541200	2557580	1746280	1333620	1925630	1092180	1050320	797947	1673470	2526710	949317	1319440	238347	980292	2115900	295128	1627290	89766.8	1431980	1845240	1224120	942357	921080	770356	1216160	656448	875313	646605	1110930	1057890	472737	772692	731949	1052150	1510800	499314	1211470	657878	79784.4	732737	876848
542400	2544560	1746180	1328900	1931040	1094870	1052170	799430	1670670	2526320	951377	1312790	239256	983359	2116480	295866	1618590	89960.8	1427910	1845900	1222000	943107	919027	773823	1219120	658024	872021	645294	1112640	1058010	471609	773651	732521	1053220	1519410	502820	1215070	661357	80005.2	733116	876940
543600	2552450	1753480	1324420	1933210	1092700	1050250	797836	1662230	2519490	948724	1301550	239252	986880	2115830	298110	1608270	89376.4	1421460	1846120	1221020	946601	920644	778524	1225330	663106	873364	646823	1122620	1058740	472588	778178	735550	1055460	1522940	503890	1217510	661732	80195.6	732573	874000
544800	2546460	1746820	1318960	1931290	1094430	1056650	796488	1660480	2508970	946525	1291000	240992	991850	2125270	299444	1598700	89571.2	1418940	1849420	1219790	958458	927393	778080	1226580	664914	870769	647761	1126220	1059670	472288	782198	737018	1057960	1519830	503702	1219690	664088	79801.6	734954	874122
546000	2536050	1755890	1312210	1937910	1099150	1062960	797346	1658770	2508530	949628	1280150	242315	995163	2139170	300141	1592720	89015.2	1414360	1843250	1213900	968077	927149	778444	1224420	665386	868892	647192	1125870	1060950	474153	788370	738604	1064710	1523400	503576	1223240	667876	80405.2	735467	876111
547200	2531510	1755400	1307490	1938730	1096980	1062640	796234	1653300	2510430	946840	1271160	242638	997594	2142970	302454	1582520	89296.8	1405400	1840500	1210960	974492	931658	780541	1225890	670473	867885	648288	1127810	1061760	474750	792126	742058	1067090	1524530	503646	1228350	668220	80334.8	735560	873672
548400	2517440	1749890	1304150	1930980	1095790	1068980	798063	1652490	2504020	947101	1259290	245375	1003130	2151270	305198	1569730	89187.2	1407690	1842580	1209950	976407	936600	778983	1227260	671040	864206	648549	1127880	1059980	472966	791551	742687	1070370	1520980	501313	1230050	669758	79936.8	735414	874747
549600	2502320	1751240	1303010	1929170	1100430	1060180	797613	1659550	2504420	946693	1250090	246348	1007130	2146270	305162	1558930	88718	1402310	1843010	1207370	975664	940000	776158	1228790	672623	859671	648192	1127100	1061830	475424	793045	745407	1076570	1523680	501081	1235550	673900	80692.8	736866	874848
550800	2493730	1756050	1294250	1927400	1095290	1057450	798792	1656390	2503250	942930	1240350	246973	1011030	2143060	305796	1550890	88569.2	1397720	1846930	1206120	978550	943470	777773	1233350	678698	858292	650284	1129270	1060420	476926	797219	747630	1079990	1522980	503532	1238320	673108	80117.6	737235	874272
552000	2481370	1752390	1294480	1923570	1091750	1058290	797047	1651490	2496950	940345	1231530	248139	1017670	2137440	308126	1541350	89182	1396840	1851760	1205650	984732	942581	779692	1233420	683191	856805	650939	1133240	1056030	473882	798194	746278	1080480	1520560	505554	1239220	674088	80120.8	740135	875062
553200	2468040	1752840	1289140	1923100	1096390	1062160	797905	1653730	2493370	942115	1224790	250770	1021210	2129560	309800	1530610	89247.6	1393840	1852520	1204460	985133	942386	779015	1232580	680808	854812	652077	1129690	1052360	475194	800696	746183	1085380	1520790	510084	1247520	677064	80451.6	745314	877704
554400	2470010	1756230	1281770	1921370	1096350	1066710	797792	1651870	2491630	941414	1216410	251010	1021630	2123460	310598	1518570	89511.2	1388300	1851250	1202430	986134	941125	780134	1234490	680388	854714	653170	1133710	1050820	475853	802506	749466	1084620	1519360	515329	1252170	679438	80372	746871	876128
555600	2455010	1758630	1281020	1918170	1092840	1068400	796307	1649210	2484120	939926	1210990	252308	1023320	2132640	310430	1511200	89654.8	1385600	1861310	1200740	992621	942853	781467	1240810	680754	855904	652318	1136020	1049350	473243	805688	750268	1085470	1518620	516878	1254770	681121	80212.8	745988	874974
556800	2438670	1754940	1279600	1919910	1097800	1076090	797892	1647060	2488750	940972	1201600	254961	1026540	2145370	312991	1502900	89656.4	1381370	1861770	1196370	994582	943833	783710	1243120	677911	854067	652986	1137060	1048210	476113	808149	751638	1085470	1519760	518725	1256550	684981	80956	749332	877751
558000	2428950	1758880	1277470	1920580	1098680	1077100	798118	1644820	2482630	939056	1192670	254962	1032020	2155910	313232	1491820	88429.6	1379570	1861990	1196680	994688	943387	786835	1246310	679907	855310	654963	1142650	1050460	479027	809390	754782	1088870	1522320	521639	1257730	686083	80894	750425	878614
559200	2421080	1755730	1276530	1916380	1095050	1078280	795504	1630010	2470120	937598	1181930	256420	1034660	2158380	314075	1481190	88506	1377000	1865610	1195080	1002930	946390	790482	1248950	683862	856620	656543	1143470	1051110	477580	810136	755674	1087830	1520700	521594	1255170	685285	80478.8	749551	879805
560400	2393410	1752990	1273700	1914380	1093150	1085610	796266	1633440	2471690	938414	1176540	260268	1039630	2164500	314099	1474910	89106.4	1373310	1867210	1192400	1004870	946850	789893	1244940	684744	854868	658015	1144030	1051310	477670	810136	756740	1092450	1520150	524480	1250440	689199	80577.2	750972	882406
561600	2380830	1757640	1271410	1911310	1092580	1088040	794410	1630530	2468020	937551	1170670	259231	1041580	2181550	313851	1462550	88517.2	1366690	1868990	1191740	1005610	945616	793550	1245050	685588	856715	657770	1150570	1050510	477889	812124	758086	1094170	1521370	524322	1251460	692637	80581.2	750164	883439
562800	2376910	1771580	1273420	1902790	1086110	1092440	792484	1623030	2460500	932300	1163590	261045	1043910	2182330	316062	1448360	88646	1363080	1870080	1194170	1008060	949311	793197	1243840	687874	857365	660959	1151600	1048820	476486	815587	757372	1091180	1521390	522776	1250470	691366	80138	751776	882321
564000	2369060	1750190	1268580	1900770	1088520	1098570	791349	1623700	2461920	929868	1156710	263523	1048550	2198420	318536	1441200	89390.4	1359960	1880110	1191280	1010070	948762	791432	1239850	685934	856531	661066	1151580	1051370	476012	819590	757647	1090590	1522580	525421	1256150	695300	80554.4	752436	884588
565200	2366590	1755210	1265510	1897850	1089450	1103820	791237	1618940	2461540	924856	1152580	262684	1049980	2179040	316400	1434630	88790	1354910	1876770	1193020	1011620	949820	796033	1242230	688845	857653	663830	1156040	1056650	478651	821547	762046	1092910	1523600	526708	1255550	697188	80942	753063	884881
566400	2366490	1753390	1263810	1892790	1086430	1102790	788839	1612920	2455900	924653	1142960	264367	1053270	2172440	319352	1423920	89406	1355310	1882040	1189060	1016530	952569	801056	1244140	693837	859084	664886	1159090	1058400	479072	822726	764824	1096640	1521090	527743	1255110	695666	80398.8	752343	884263
567600	2356390	1747060	1263840	1891310	1085530	1109460	789206	1612630	2449750	922788	1135540	266394	1054150	2186690	320191	1415870	89477.6	1354010	1883330	1186700	1012590	957408	801867	1244450	697667	859626	664736	1164080	1058050	480458	824144	765204	1096550	1524040	529949	1256720	700422	80717.2	757801	887330
568800	2356800	1752790	1260570	1895870	1088660	1109590	788790	1607180	2454380	919672	1127340	266622	1049350	2192900	320482	1405200	89340.8	1350670	1882020	1185510	1010860	957317	804391	1245410	701382	860414	666252	1167640	1063260	481968	829344	765163	1096970	1526090	531860	1254600	703125	80740	760096	889106
570000	2354550	1753800	1257260	1889390	1081120	1109900	784321	1600130	2447350	917963	1120010	267890	1045120	2183850	319626	1396380	89424.8	1342300	1885950	1184280	1014750	964086	805956	1247520	704971	863372	669154	1172300	1062840	483450	831612	767830	1095570	1522100	529583	1254230	703529	80295.2	759538	889742
571200	2349480	1752160	1254640	1888790	1081430	1117760	784671	1601420	2445900	919667	1115760	269380	1044510	2192720	321387	1389260	89616.8	1337560	1890700	1186080	1013520	966158	805656	1246290	704482	865068	668379	1170760	1063690	483166	834472	768359	1092530	1518720	528706	1251980	707560	80446.8	771241	891480
572400	2348610	1746870	1247150	1892040	1083580	1121080	787590	1599710	2445480	917301	1107070	270790	1038200	2194770	321410	1375900	89049.2	1327250	1886220	1178420	1016530	963745	809239	1245430	704549	871345	670622	1176410	1064170	485998	836669	773669	1095480	1521060	528022	1255580	710780	80486.8	775458	892175
573600	2351700	1745130	1246760	1889360	1076250	1121060	785399	1596680	2454320	913975	1100950	271386	1034240	2188460	322792	1364530	89086.8	1321760	1890900	1182090	1017970	966337	812173	1249070	707723	875008	673484	1181680	1063390	487586	837449	775960	1097190	1519000	524692	1255800	710156	80552.8	781874	893564
574800	2344630	1742870	1243200	1884070	1074350	1125570	784919	1592180	2445920	911257	1091880	274875	1031590	2194180	323940	1353230	89233.6	1318030	1893480	1184290	1018780	968710	807022	1249490	708153	878039	673324	1182700	1066540	488082	839682	775162	1095100	1515970	525390	1256470	714499	80844.4	787132	897849
576000	2341290	1742100	1239150	1886410	1074960	1127890	785751	1586680	2439440	907334	1087620	275319	1026840	2192990	323492	1346390	89000	1312130	1888650	1180530	1019740	970924	810070	1249660	708197	880276	678219	1187990	1073590	490099	842112	775090	1098250	1514680	527279	1254990	717380	80534.8	789198	900422
577200	2340020	1740760	1234940	1881300	1071010	1125830	784322	1578290	2436000	904550	1080280	276213	1027030	2179190	323588	1337470	88989.6	1310520	1892720	1183980	1023340	977066	814322	1256730	712710	886768	681600	1190730	1075290	490852	843989	775236	1097640	1512620	528489	1252920	717361	80572	793703	902247
578400	2332870	1731400	1232440	1882410	1068570	1130410	782709	1584010	2431420	904806	1077880	279518	1030410	2171070	326219	1333280	89790.4	1307270	1894200	1180800	1026520	979521	813531	1256830	712875	889041	683339	1192710	1077650	491538	843494	775217	1096030	1518420	530874	1251460	721581	80682	798465	908381
579600	2332940	1733530	1230320	1884230	1070550	1133180	782134	1583710	2428770	904128	1076820	281602	1027190	2161260	325042	1324230	89562.8	1299050	1894710	1178720	1028000	982604	818754	1263350	715400	894665	687089	1197190	1081700	494631	846135	778447	1100190	1521280	536052	1254040	726994	80642.4	803190	910643
580800	2333190	1736290	1225640	1883250	1064250	1132770	779522	1579250	2419480	903326	1072760	282124	1027690	2143630	327117	1315340	89705.6	1294880	1899450	1173530	1029630	991569	824780	1269360	719114	900324	688586	1201670	1087990	495892	848791	781615	1102300	1520240	534700	1255650	727622	80500	802769	913584
582000	2324820	1730420	1221230	1883060	1059870	1139760	778010	1576670	2414030	901043	1069880	285729	1028340	2140570	327473	1310450	90412	1290710	1900840	1170130	1031920	992168	823867	1268150	722232	905345	690161	1204150	1091770	498042	851503	784177	1102670	1522150	533367	1255250	733119	80608.4	806904	916749
583200	2319090	1732430	1219250	1886910	1060020	1141270	778990	1573050	2414460	900519	1068250	285454	1024420	2130360	328426	1310550	90059.6	1282790	1899530	1163550	1033500	996548	831386	1270320	728645	910884	695102	1211150	1096070	500812	855923	787553	1106160	1526340	534793	1253250	736171	80505.6	808703	919387
584400	2323030	1726520	1215180	1885660	1057220	1142380	777374	1567380	2407450	897857	1063190	288270	1026420	2121840	329854	1302750	90852.8	1274870	1900610	1159970	1039620	1001530	835362	1274220	733262	911272	697645	1215600	1101170	501768	859708	789692	1105470	1526030	533422	1252390	735858	80285.6	809621	922824
585600	2315040	1727330	1213650	1885510	1054070	1147850	776278	1571120	2407920	897528	1058170	289899	1028520	2129920	330792	1295590	90416	1269970	1905010	1158470	1044140	1005580	837820	1272900	731266	911572	699959	1215740	1103740	504300	862954	791054	1105930	1535230	535099	1255530	740437	80384	812494	926210
586800	2316030	1730940	1210550	1884300	1052230	1150520	775752	1563720	2404880	895060	1054400	290654	1027280	2136390	329774	1288230	90615.6	1261690	1903710	1159690	1044250	1009190	843236	1277400	732243	914242	704736	1225050	1108950	505899	868703	791986	1114070	1535860	536069	1256580	745479	80695.2	813072	932070
588000	2309240	1727400	1206320	1876570	1049760	1152330	773670	1557870	2402270	893095	1048990	292351	1026220	2144450	332029	1279930	90882.4	1255340	1905040	1157320	1050480	1019550	847417	1281470	732227	914102	705531	1229320	1110720	505459	875329	792566	1114380	1531280	534539	1258520	746269	79939.6	816025	919495
589200	2300320	1724360	1212410	1879250	1048370	1159330	774793	1557960	2403720	893980	1047080	294390	1024410	2165820	332724	1273850	91112.4	1246190	1904890	1153320	1051110	1020820	850424	1280160	734185	913944	708720	1235650	1115500	507329	877990	795178	1121370	1534160	536461	1262070	753432	80468.8	819711	916339
590400	2294340	1724030	1206400	1875800	1044980	1157720	774240	1550600	2396400	892052	1042960	294157	1022490	2156950	333118	1267200	91114.8	1235990	1906490	1151050	1054300	1027940	855786	1287210	741412	919574	713233	1243710	1123770	508106	884045	797370	1127220	1533000	537652	1265140	754300	80510.8	822088	911672
591600	2286900	1717390	1197420	1870360	1039860	1158950	773757	1540100	2387540	890653	1038190	297296	1023350	2155210	334374	1260290	91590.8	1232680	1913860	1153560	1058850	1034600	856126	1287970	745482	920312	715474	1237360	1130110	509397	890154	798822	1125940	1533220	535262	1270050	759484	80486.4	826924	910941
592800	2280620	1717360	1192630	1871950	1041850	1163600	774118	1534900	2383000	889249	1032840	298284	1022780	2159120	333940	1254910	91648.8	1224190	1909080	1147190	1062270	1035690	860110	1291540	749640	923488	719818	1239650	1133860	510746	897303	800730	1128210	1534500	535385	1274330	763781	81102	829048	909504
594000	2278210	1726030	1188550	1871550	1037110	1165270	770750	1530430	2380600	885681	1026590	298814	1022490	2152280	332586	1246560	91198.4	1214640	1916740	1149690	1065140	1042610	865424	1296110	755308	925086	724818	1245730	1142530	511407	902814	803936	1126880	1534480	533792	1276080	763609	81045.2	830657	907869
595200	2269430	1726360	1187610	1862600	1033080	1169980	770223	1527120	2371750	882283	1020890	302520	1022730	2153330	336378	1240620	91564.8	1207500	1917660	1147410	1067450	1048550	865176	1299340	757195	926774	726098	1245590	1146460	511714	907230	803744	1128420	1537570	533749	1279850	768570	81040.8	833610	905364
596400	2263530	1711610	1183380	1864250	1035490	1171160	771817	1522600	2361790	882563	1015480	302544	1025470	2155200	336530	1232610	91410.8	1194530	1917160	1143740	1069780	1050520	868646	1303240	764501	927697	729869	1251290	1153640	512410	910738	807346	1135000	1543910	535786	1280520	772064	81039.6	836332	907830
597600	2263300	1703580	1178170	1855210	1032480	1173000	769243	1513580	2360240	878801	1010080	302567	1025250	2148950	337580	1223580	91666.4	1185170	1915020	1144390	1075140	1059370	871136	1311930	770359	928931	736486	1255160	1159300	515234	913548	810186	1134830	1543930	536696	1278510	770608	80738	837731	905202
598800	2257460	1700810	1172890	1851650	1028840	1178200	767749	1510290	2354870	877252	1005290	305842	1027910	2153190	338232	1216300	92028.8	1178200	1910760	1143670	1080520	1059960	865504	1314980	770795	926436	737842	1254350	1162900	517232	913914	809781	1133730	1543250	536290	1279940	774944	81284	843222	906925
600000	2246460	1708820	1167630	1849600	1027840	1183000	768644	1506150	2355100	874321	1000490	306323	1027470	2145530	338773	1207960	91764.4	1167810	1908040	1138970	1081620	1060820	866926	1319900	774268	931576	741040	1252380	1169370	521347	918895	815280	1135980	1549230	538415	1282230	779510	81083.2	846310	906068
601200	2243170	1708750	1166990	1844770	1019110	1184000	765870	1498860	2351540	871767	997941	306479	1023780	2138310	339536	1201710	91570	1158940	1900880	1140150	1088200	1070090	866562	1327480	780654	935542	747703	1246450	1177180	523555	924238	818538	1136340	1550250	535546	1285350	780178	80909.2	847980	905210
602400	2238060	1700030	1159370	1838450	1021820	1190570	764681	1500320	2352800	870009	991502	309958	1024610	2151710	339975	1192710	92449.2	1149630	1894370	1136850	1094490	1074360	862264	1329310	783523	935919	749474	1248690	1179620	527438	930445	817506	1136080	1549150	535803	1290180	783022	81801.2	852744	905625
603600	2230120	1697910	1154020	1842230	1023320	1192030	764049	1494800	2350910	868684	990082	309770	1025190	2155080	339202	1184000	91555.2	1137370	1890660	1132110	1093250	1073960	866360	1334120	787030	943006	754025	1256010	1187160	533178	936642	821213	1141070	1551280	537350	1291330	785744	82214.4	853684	906894
604800	2222760	1690240	1147180	1835090	1021140	1189710	761378	1482890	2342560	865782	982310	311396	1024520	2149030	339503	1175210	92327.6	1127120	1890790	1132540	1098470	1082800	863206	1342490	791150	944895	758286	1260490	1193980	535377	940099	822996	1141260	1551200	534196	1292750	786945	81861.2	855335	907978
606000	2210350	1688050	1144860	1828130	1019460	1196790	759623	1478770	2340740	865058	978719	313702	1026520	2151500	338835	1167850	92336.8	1118600	1891850	1132180	1102570	1084100	860122	1344800	791615	945590	761377	1259770	1197640	537944	943042	821816	1142670	1547620	532545	1293320	791942	82108.4	860338	909353
607200	2204220	1688110	1141530	1827100	1018520	1199340	759022	1474710	2344870	862113	974755	312541	1025140	2144770	337754	1163750	92420.4	1106860	1890920	1125750	1104820	1086320	861756	1350170	796925	949268	764642	1264320	1204050	541155	947648	825982	1146360	1545860	532505	1296810	794809	82495.6	863342	910936
608400	2197640	1682800	1135800	1819990	1016420	1202620	755928	1463610	2339780	860651	970311	313778	1028780	2136480	338056	1156180	92781.6	1099230	1892690	1122760	1111440	1092550	859302	1358760	803299	950009	768182	1266400	1206570	542954	951196	824427	1143030	1545210	530134	1298380	794621	82316	867920	909600
609600	2178740	1677040	1127780	1813680	1015260	1209420	755040	1457480	2338090	858298	963774	317682	1034050	2162050	339099	1149140	92504	1090000	1900310	1117420	1111210	1091770	849550	1362210	802312	953354	770392	1264080	1211090	544135	953890	827405	1144790	1546390	532172	1299520	797454	82666.4	873913	910432
610800	2168400	1675060	1122580	1819890	1015980	1211670	754696	1449890	2341000	858238	961446	317570	1033060	2164060	338845	1139480	91964.8	1079690	1896910	1117820	1112840	1091360	846850	1365090	805596	957243	775088	1268160	1217690	546306	955946	832761	1147400	1547770	533401	1298390	800920	83084.4	875829	910884
612000	2160140	1674640	1120830	1810930	1011780	1210710	752994	1440770	2340900	859614	958063	318452	1033590	2158800	339809	1131400	92210.8	1074380	1898550	1118080	1119100	1101000	844044	1372450	813414	962084	779022	1271700	1221080	547442	960598	834010	1144670	1543050	535784	1297410	800104	82907.2	878458	909974
613200	2145750	1671340	1114610	1802140	1010610	1217130	753351	1434490	2338650	858751	951924	321448	1036530	2162700	340692	1124270	91894.8	1067620	1898100	1115330	1125430	1103110	835425	1375050	811668	962348	780208	1270030	1224420	548386	963339	836108	1149940	1538810	534188	1297570	803415	83368	884312	911048
614400	2135870	1670990	1108860	1802810	1014760	1218480	752950	1430050	2339930	857206	948314	323345	1037610	2167140	339597	1115340	92017.2	1054290	1895880	1107800	1124380	1104080	833633	1377000	813192	961431	786110	1272870	1232560	550814	970130	838628	1151720	1541310	529358	1299150	805788	83440	889362	910973
615600	2129580	1669450	1104460	1792870	1008890	1217770	748614	1416690	2343010	853052	941206	323954	1038120	2161340	338625	1107030	92194.4	1046010	1893020	1106650	1128550	1110070	833103	1385460	819352	963781	789750	1274070	1234760	553316	973408	838091	1154600	1541870	531109	1296420	803945	83029.6	892435	909377
616800	2112330	1668790	1100520	1789150	1009390	1225460	747269	1412090	2342690	851356	937984	327446	1043870	2164110	339801	1100380	92629.6	1038430	1890920	1106510	1136590	1111370	825515	1387830	826454	966354	789872	1272640	1236760	552553	975923	839459	1156040	1538720	536740	1297800	807057	83760.8	895040	909362
618000	2103530	1672200	1096460	1788420	1011620	1230600	748038	1408910	2347860	852094	930859	328352	1046050	2168440	339856	1090170	91907.6	1028650	1888430	1102010	1139810	1109250	820871	1391890	827174	974222	794562	1274590	1246080	553559	978033	843834	1157080	1538100	539968	1298120	808437	83977.6	898082	908740
619200	2098200	1678750	1093560	1782540	1008670	1234660	743926	1399990	2347920	852464	923606	329785	1048090	2159970	339819	1081600	91950.8	1019770	1891110	1102610	1142970	1116550	818841	1397660	833507	975581	796860	1274370	1250710	554377	979780	847256	1157590	1535990	537297	1297330	806243	84027.6	900297	907304
620400	2085650	1673350	1086210	1776450	1006280	1245050	740219	1394520	2344040	851668	914980	332839	1051870	2158490	339992	1074570	92136.8	1011490	1894110	1111770	1151510	1116750	815380	1400830	832535	976259	798910	1272580	1252990	555156	980202	850052	1156970	1534230	537501	1295870	811936	84124.4	904089	909548
621600	2072750	1672460	1080200	1776610	1007670	1250240	739934	1385080	2349510	851263	911154	334095	1054280	2153850	340774	1067650	91768.4	1002100	1886260	1105800	1151240	1114000	814485	1405580	833123	977618	803918	1274710	1258810	556134	983450	853942	1159440	1536460	536488	1295450	814922	84260	908730	908277
622800	2062110	1676260	1074130	1772260	1002660	1252950	736094	1375990	2350120	850561	909086	335290	1057130	2146000	343642	1060070	91828	994762	1884990	1102140	1156880	1118850	813402	1415080	836136	981180	807493	1274890	1263000	559041	987267	857576	1158460	1533910	533907	1291270	814608	84496	907944	907902
624000	2056090	1674700	1069600	1767570	1000410	1259510	732264	1371480	2368380	849308	905676	338334	1060240	2149780	342821	1052770	91698.4	986966	1883310	1099040	1157680	1123340	808739	1422020	832779	979520	809609	1274310	1264120	558471	992228	860225	1158780	1532810	532191	1290220	818287	84239.2	912606	907712
625200	2037080	1680000	1067680	1772190	1005950	1268080	731818	1365440	2359170	850077	903522	340318	1056570	2151280	343435	1046650	91544.4	978162	1881670	1098940	1160390	1121920	807891	1427200	831923	982679	813371	1275940	1270650	559374	997117	863283	1161890	1530640	533927	1287400	821838	84969.6	917472	908792
626400	2026540	1676350	1061070	1773280	1003230	1273840	730125	1358850	2357230	847948	899122	341104	1059360	2141600	342532	1038350	91310.8	971970	1877790	1097240	1160880	1124820	807494	1436350	838306	987898	816349	1277820	1275110	558908	1006790	865842	1163870	1526390	534939	1285640	822269	84446	921012	907791
627600	2011010	1677660	1057520	1764920	999974	1276730	726686	1349490	2360490	846242	894945	344230	1059380	2139980	345054	1029440	91577.6	965858	1877460	1093220	1164300	1133220	805826	1443990	839393	989566	820054	1276070	1272650	556545	1009940	867156	1163500	1527880	534592	1281880	824255	85315.2	922956	909694
628800	1998660	1682310	1052040	1761950	1000470	1284660	724667	1344770	2359920	848362	887202	347952	1063110	2138590	345923	1023290	91295.6	956500	1876240	1089570	1165420	1133810	802303	1445950	838821	989976	820395	1276670	1273540	557761	1013550	869262	1165110	1528610	535322	1282490	828611	85806	927289	911628
630000	1993030	1685020	1045350	1762860	1000170	1293290	726262	1338070	2374090	845712	883408	348520	1061490	2134190	345231	1018710	90229.6	948747	1909620	1088150	1163740	1134730	803828	1454340	837176	995604	823588	1278460	1278520	559948	1015970	873898	1165570	1526130	535510	1278330	829326	85587.6	928727	912778
631200	1986040	1689710	1043420	1755400	995090	1298430	722377	1329520	2379120	842395	879112	350972	1061620	2131430	346215	1010860	90690.8	943025	1895370	1084830	1165340	1142310	805647	1464520	839353	997969	823364	1276090	1278000	559862	1015490	876526	1165630	1520420	533020	1271450	825915	85121.6	929560	909356
632400	1976320	1685990	1037400	1751630	995050	1306050	721892	1326930	2376400	842603	873632	353277	1066650	2129790	346838	1002100	90822.8	936481	1870320	1082090	1166670	1142360	802590	1470300	836266	1000420	824858	1274690	1278250	558932	1017950	878512	1166940	1519880	535378	1270960	828954	85630.8	934479	908821
633600	1964850	1697110	1032080	1749520	996812	1310780	719973	1319740	2382650	841652	870255	353836	1068220	2125120	346029	994018	90169.2	928880	1823700	1082830	1167100	1140570	799809	1473790	835442	1003120	829043	1276860	1286020	560703	1020680	883729	1170090	1522440	537108	1269140	831856	86115.6	939952	908776
634800	1957860	1697780	1024900	1743520	992824	1310500	715430	1312790	2390080	842171	865070	354863	1070250	2113840	345804	988192	89637.6	921047	1803890	1081620	1172100	1145780	800894	1478530	837267	1008810	831287	1277320	1289670	561350	1021550	884966	1170280	1515110	538618	1266790	832125	85840.8	941243	906513
636000	1946010	1701690	1021680	1736660	991116	1317080	715004	1309760	2387660	843352	858915	357715	1076080	2109740	348425	980594	90329.2	915562	1801530	1078660	1174450	1146200	795760	1481800	834928	1009120	829891	1275000	1292030	562289	1021780	885547	1168920	1512040	538311	1265420	833926	85670.4	944064	909055
637200	1937660	1706150	1016320	1734780	993202	1321740	716113	1305050	2386590	841055	856580	358154	1073980	2107720	346422	973952	89582.8	911347	1813860	1075840	1173090	1144830	794671	1483000	831235	1013470	832030	1273430	1292920	561694	1021970	888659	1168760	1511040	540445	1263600	836134	86027.6	946907	912234
638400	1928740	1727100	1008680	1728750	989775	1323720	712500	1292780	2388610	838503	851343	357734	1074760	2097630	346188	967381	88739.2	907532	1817990	1073950	1176160	1150170	795441	1491830	833627	1020160	835035	1274490	1296390	560858	1021790	891390	1168300	1509150	542148	1262930	835460	85560	947003	912971
639600	1919340	1724590	1003790	1721770	985737	1328430	711308	1285610	2384780	837171	844510	362002	1078730	2087780	349220	958333	90328	903252	1814210	1077770	1176620	1154010	791828	1500580	831781	1023160	833720	1272990	1296390	560103	1019630	893324	1165350	1505690	545329	1264150	841249	85738.4	949983	915354
640800	1910470	1727940	1000360	1718510	985152	1334370	712655	1283210	2392360	836725	837026	362429	1080690	2083600	347921	951131	90049.6	899570	1804150	1076420	1171380	1150950	789174	1503870	830826	1025810	834456	1271310	1296530	561067	1020950	897568	1166370	1503690	546814	1261730	847069	85943.2	951476	918261
642000	1913740	1744170	993850	1713540	982452	1337310	713047	1274700	2393240	834294	831929	361694	1079110	2072100	349214	945729	89297.2	893778	1795980	1074680	1170340	1158520	790968	1513180	831339	1029560	838702	1272140	1302190	563615	1020330	900715	1163950	1498990	547312	1259710	846974	85544	953213	916646
643200	1912510	1755440	989036	1706340	973196	1343910	709477	1269250	2386060	834526	826599	364241	1083040	2067220	348215	940730	90174.4	889146	1791440	1070900	1173600	1160120	788908	1519680	834650	1033080	837871	1272690	1302030	561994	1020090	900403	1163780	1495760	545707	1259810	848151	85654.8	955707	917015
644400	1911700	1756850	981868	1703650	972929	1352420	711417	1261800	2384640	835810	821984	367072	1089150	2064660	348634	935198	89472.4	884526	1789790	1066560	1174830	1158920	785347	1522800	831082	1037400	840794	1272070	1304600	563294	1020020	904286	1166300	1500360	546989	1258060	853765	85896.8	957791	919131
645600	1903740	1758830	975503	1699650	971816	1354460	708669	1254440	2385450	833221	817912	367703	1087400	2057780	347706	927854	89171.2	882146	1788990	1068120	1178110	1161160	787246	1533250	830970	1041590	843092	1274780	1310640	563935	1023230	907193	1170360	1500130	547813	1256310	853188	85523.6	957345	913687
646800	1897710	1762760	969491	1692170	968828	1358870	709690	1245790	2378870	832370	813299	371536	1091970	2051270	349815	924050	89132.8	877144	1790340	1069830	1175650	1165980	786006	1544760	833258	1043950	842496	1274120	1311360	562933	1020920	906565	1167800	1491720	548484	1253610	854119	85423.6	959389	914184
648000	1891560	1766860	960014	1691350	969280	1364870	711480	1239800	2375710	832163	807594	372329	1093290	2049540	351087	916568	89226	871912	1789800	1060420	1172120	1166250	783252	1549440	836987	1047270	844590	1272290	1316630	566044	1021410	912974	1166870	1488710	551672	1252810	859038	85650.4	965069	916636
649200	1888910	1772810	955709	1686510	967093	1365000	709577	1232750	2374970	830913	803178	372016	1091070	2036530	350768	910752	89114.8	867114	1784640	1057970	1172830	1168150	785547	1559200	837591	1052960	847458	1276190	1321530	567164	1019030	916771	1166830	1484270	552000	1251570	857969	86237.6	964894	914135
650400	1884050	1777250	948404	1679660	961973	1367320	707966	1225920	2368850	829513	797485	374363	1091880	2038750	353817	906123	89296.8	863904	1781370	1055970	1171230	1174780	783744	1565770	837853	1056180	844636	1273630	1323570	564464	1015020	918146	1165300	1477840	550928	1249710	858079	86072.8	966518	916674
651600	1876210	1775410	941060	1673560	960323	1371510	706499	1220220	2362450	829250	791947	377308	1091790	2035570	354175	902888	89110.4	860858	1775990	1051870	1171000	1174390	781694	1570640	834262	1058970	845663	1274620	1325460	566985	1013850	923387	1168470	1478080	549209	1249690	865400	86150	969271	918029
652800	1876590	1781270	935023	1669590	957142	1374010	704829	1210480	2357640	828862	786936	377563	1091940	2036520	355186	895213	88297.6	856088	1769630	1049590	1167970	1175320	785881	1583430	836252	1061900	845736	1278010	1330930	567948	1011020	926253	1168070	1476390	550410	1249970	864263	85991.2	971969	916830
654000	1872070	1782900	931597	1662280	953571	1377770	701956	1205130	2353360	829431	782741	381095	1093120	2033320	357532	888870	88898.4	853522	1765480	1045280	1170990	1180750	781916	1592110	836470	1065440	841158	1279910	1332290	567317	1006910	929456	1170380	1470550	555990	1250570	867092	85998.8	975349	918158
655200	1873510	1783080	923202	1656050	953890	1383600	703257	1199180	2352130	828394	776932	384187	1094440	2037300	358530	880734	89023.2	849020	1758240	1042450	1168820	1180830	784328	1594820	834926	1073490	846220	1282670	1336600	569007	1006320	933692	1173410	1471770	557547	1251540	873347	86065.2	979696	919435
656400	1879690	1780460	916662	1651430	952065	1385600	702864	1189780	2354940	827272	772223	382323	1090780	2031580	358894	874122	88905.6	844422	1751090	1038680	1166060	1181120	788681	1606440	840083	1076400	848406	1282940	1342160	568675	1001900	933653	1177330	1466700	559460	1251870	872022	85985.2	977968	920381
657600	1881290	1781080	912147	1642880	945828	1389530	700439	1183810	2348180	825932	769456	384256	1092690	2029300	359620	866806	89656	841277	1746860	1039020	1165950	1185990	788013	1613260	843554	1078640	849003	1278010	1340930	568290	1000560	934148	1176220	1461930	557666	1250130	874104	85952.8	979800	919903
658800	1881210	1782840	905785	1636620	943417	1390580	701187	1176390	2347080	825577	766110	386256	1091700	2027100	360802	865532	88992.4	837998	1752380	1039970	1166780	1189090	784636	1619920	844824	1082780	849268	1281480	1344930	571062	999446	935931	1176470	1461350	559777	1250600	879096	86449.2	985317	921978
660000	1877660	1781210	898611	1633760	940178	1391110	700433	1165960	2344010	824488	762491	386792	1088150	2017770	361225	859440	88867.6	835451	1746250	1034880	1166350	1190710	784687	1630880	846529	1092690	853732	1281980	1349660	572460	998268	939378	1179610	1459790	555001	1249960	879798	86389.6	989644	919578
661200	1873670	1774580	887503	1622390	935636	1391380	696292	1158320	2335500	824574	756573	389093	1091060	2007090	362594	852774	89388.8	832240	1749710	1036520	1171450	1198480	782818	1639090	847918	1100430	851983	1280070	1350850	570820	994386	937693	1179950	1452680	555912	1250920	878007	86042.8	989654	919624
662400	1868650	1774440	883257	1618160	932542	1396360	696107	1152660	2331230	825004	751674	391452	1092230	2003900	363209	846784	89481.2	829412	1740660	1031800	1171420	1198180	780160	1643120	846069	1107300	852470	1280440	1354630	570054	994437	938366	1182450	1453600	558778	1249530	881815	86444	991651	921797
663600	1865440	1776980	879909	1614020	932507	1400410	694660	1140860	2325480	823304	749274	391470	1089890	1995760	363287	841271	89135.2	824727	1724600	1029820	1171700	1202210	779779	1652930	848496	1119680	855082	1280700	1361230	571567	993228	940483	1187430	1455020	560940	1251410	883193	86289.2	993673	922701
664800	1866420	1771310	874792	1605810	927294	1402800	691959	1129610	2313260	822884	742140	393095	1088430	1987090	363769	837547	89740.4	822421	1716070	1031390	1178210	1211440	780004	1661100	849290	1123720	854702	1276000	1363470	570668	990336	936821	1186560	1447630	560400	1250930	883831	86190	998096	924824
666000	1858720	1766160	866622	1599810	926919	1410940	692213	1124690	2305750	824685	740433	394296	1089120	1983480	364005	833544	89156.4	818752	1701550	1030190	1174700	1211220	778382	1668030	849628	1133070	857228	1277690	1366850	574398	991119	940602	1188380	1447620	564448	1251800	891496	86625.2	1003970	925934
667200	1855600	1762630	861676	1594610	924064	1411440	691066	1115920	2299170	822857	736685	394347	1087410	1975850	363415	829412	88920.4	813825	1687680	1029240	1177300	1217750	783604	1682150	854279	1142720	860726	1274610	1372630	575542	989816	941048	1188520	1444060	567586	1252950	891326	86499.2	1005830	922739
668400	1852930	1751650	852906	1583710	922186	1412540	690864	1110290	2279150	823105	732820	397772	1088720	1971810	365923	824502	89541.2	810471	1674130	1029140	1182590	1224300	786161	1688470	861463	1147620	859677	1274190	1371780	576009	988990	940606	1189020	1443120	565123	1254600	892048	86100.8	1007880	925821
669600	1848900	1750470	849359	1576420	922806	1418240	691488	1104000	2272700	822695	730416	398983	1088310	1965670	366090	821122	89241.6	805736	1666160	1025110	1183380	1225270	783730	1691880	863633	1153020	863726	1273940	1377080	579525	988495	944177	1193700	1445230	566080	1255580	896835	86535.6	1013580	928893
670800	1850070	1743000	846804	1569560	919068	1416430	688390	1095170	2263930	819164	728739	398124	1084770	1963360	366150	817953	89092.4	802789	1653230	1024580	1185130	1231700	788014	1703040	876000	1156730	869248	1275420	1379590	580570	989804	945912	1198920	1441420	567446	1256520	897489	86585.2	1015180	927625
672000	1846390	1731960	840953	1556520	916206	1421850	685834	1087190	2253100	820160	722066	399172	1086140	1950030	367984	814498	89298	800800	1654080	1028190	1185720	1239420	787402	1713960	878914	1157870	870510	1276520	1379420	581422	988506	948364	1199410	1439000	567155	1258970	898574	86456.8	1015660	931101
673200	1840730	1723250	837192	1550240	916109	1426560	688442	1078100	2249950	820296	718612	400322	1083720	1941670	370213	811318	89317.2	795296	1648430	1027680	1191060	1236830	785111	1720450	878921	1165800	875306	1278840	1383250	583877	989363	954387	1204950	1437920	567586	1260350	905090	86815.6	1016170	932436
674400	1839640	1713570	834402	1541540	910127	1425540	686314	1069960	2237680	818934	713050	401362	1084090	1931280	370826	807368	89152.8	792452	1639870	1029520	1195090	1244610	791748	1733830	883852	1173520	877114	1279940	1386180	583876	989081	956820	1208170	1436370	570310	1264410	903040	86922	1018780	933556
675600	1833890	1697410	828907	1528880	908040	1429240	683972	1064340	2220660	819894	711790	404891	1089040	1927900	371876	804334	89509.6	786529	1637030	1027120	1202300	1247200	785693	1740090	882799	1175020	877087	1280240	1385570	585530	991496	958997	1206670	1436390	573786	1267610	906650	87268.4	1021290	935769
676800	1827710	1686130	821716	1521950	905053	1434750	685672	1057000	2221800	818353	708330	404194	1089030	1923580	371057	801016	88528.8	784378	1630160	1023630	1205190	1245890	784054	1745610	884946	1181980	880377	1282140	1390500	589683	994783	963996	1210810	1438130	578448	1270090	911178	87644.8	1022510	934658
678000	1828810	1672860	817616	1510740	903016	1433480	684220	1048590	2210940	815612	705477	405308	1088860	1918030	372273	796708	88377.6	780044	1616910	1023600	1210530	1256900	789247	1754670	892165	1192170	880135	1282250	1389040	587420	998816	966866	1209180	1434790	582639	1268110	912078	87813.6	1022650	937146
679200	1818140	1660320	811910	1498390	902612	1438400	684814	1043300	2201010	818515	702797	407929	1089080	1911330	374186	792346	89340	776585	1612800	1020320	1213420	1259150	784130	1758310	892408	1201020	880696	1281790	1391170	589212	998009	972231	1212430	1434450	585272	1272370	914227	88217.6	1024050	940712
680400	1808920	1649350	807651	1489630	905254	1439140	684814	1038930	2192000	816101	700474	407538	1089560	1903320	374204	789839	88775.6	773711	1603430	1014640	1215190	1259790	785661	1765310	901911	1205740	884326	1285840	1398400	590156	1002920	976313	1215360	1430700	585218	1275840	916172	88587.6	1023150	941338
681600	1805360	1637530	803993	1478280	900265	1442520	682757	1030440	2180460	814882	696416	408402	1090270	1894610	376325	783978	89641.6	770851	1598540	1016050	1219850	1268070	787197	1774200	905112	1212290	886841	1281370	1398440	590717	1005780	978190	1213690	1426930	584678	1278230	914901	88691.2	1024210	942316
682800	1795280	1622380	799395	1467180	897814	1444640	683373	1022610	2172090	815697	693287	411517	1092580	1890880	376509	780984	89404	766484	1596250	1015220	1221700	1267000	784212	1778250	900221	1217420	886355	1280940	1398590	593137	1006350	980385	1216620	1427650	589236	1281800	918649	89043.6	1028460	946176
684000	1786780	1610010	793308	1459120	895308	1443400	681847	1016820	2166720	812299	691361	410968	1088470	1884800	374105	777503	88972.4	762112	1590300	1011740	1221560	1269070	787204	1787180	904850	1225900	890214	1281670	1404540	596397	1010230	985996	1217910	1426720	593798	1282900	919752	89384.4	1028210	944857
685200	1777170	1598110	788781	1449520	890788	1438490	680382	1011830	2148900	809073	686369	412128	1088540	1878610	375051	774876	89205.6	758550	1585060	1014510	1221630	1277640	786091	1794510	907064	1227160	887462	1280380	1404760	598265	1012740	986798	1217160	1420550	591762	1284990	919215	89231.6	1027280	948474
686400	1767890	1585820	783358	1438830	890027	1434490	681599	1005220	2140450	810609	683755	414388	1088920	1871840	374053	772014	89454.8	753942	1580520	1012200	1221490	1278700	787684	1797830	904204	1230010	888412	1278520	1402810	600498	1019420	990259	1220750	1419070	591919	1290360	924999	89723.6	1030610	954099
687600	1759370	1575700	780358	1432420	891415	1433280	679358	996506	2134320	810082	682404	414190	1086610	1866660	374460	768971	89026.8	749935	1571280	1009160	1225720	1284910	792938	1807390	910737	1236200	888824	1279960	1407370	603741	1023770	991560	1224460	1420310	591436	1292460	923990	89778	1028860	951443
688800	1750800	1559950	777542	1418310	887902	1437960	676341	989135	2115790	808883	677748	417202	1088770	1855960	375900	763387	89735.2	745017	1565600	1011200	1233030	1292680	795448	1812690	913621	1246260	888588	1277030	1403050	603152	1027710	990832	1224840	1412640	589726	1290750	924096	90450.4	1029380	954478
690000	1740850	1555360	772462	1410200	885841	1440620	678300	982220	2106920	810233	672620	419301	1090510	1848530	376370	760640	89962.8	740258	1562040	1008890	1232200	1291300	795776	1815600	913151	1254320	887638	1276600	1407530	607194	1032480	992616	1226030	1410580	592324	1288070	927566	90796	1029870	955486
691200	1731460	1542440	770289	1400470	882446	1435410	675158	972410	2096860	807398	669518	419241	1088860	1844630	376370	757106	89996.8	735752	1556030	1009500	1233970	1297720	798209	1828020	921667	1258740	890940	1279320	1410150	608557	1034640	994146	1226670	1407320	589750	1285610	925458	91008	1031010	954665
692400	1720640	1530340	766172	1388880	877702	1433940	673586	963530	2083000	807152	666454	422034	1089540	1836610	376849	754996	90026.4	731810	1550530	1007160	1236950	1301990	792775	1832770	923143	1258750	890662	1277210	1411820	608860	1035110	993786	1226140	1402800	591247	1286000	926724	91198.8	1031480	957153
693600	1708360	1513810	761556	1383010	875793	1435930	674678	953932	2063720	806224	662956	422801	1087960	1832180	377020	754269	89304.4	727724	1544250	1009540	1239430	1301780	791012	1836160	928472	1263000	894074	1280150	1417260	612127	1036810	997178	1232850	1397490	595799	1283240	928405	91766	1031060	957855
694800	1700320	1500870	758184	1370700	871171	1434590	668129	945432	2060380	803798	658602	423047	1092370	1819530	377470	749524	89295.2	723425	1539080	1005600	1245230	1311900	793620	1849100	934005	1269040	896261	1276910	1419080	614494	1036000	996846	1230980	1392100	591852	1280420	926536	91875.6	1028730	957687
696000	1688930	1487490	752522	1360820	870434	1438300	673224	940706	2040960	806124	655332	425155	1093320	1815350	377067	749340	89791.2	718262	1534390	1005700	1247050	1316080	791353	1850880	934260	1275680	895362	1273090	1416810	615597	1035360	997560	1231080	1387600	592506	1276270	928136	92356.4	1029120	961064
697200	1679590	1472480	747455	1351470	870978	1447010	674965	929841	2021320	805932	651653	426254	1091720	1804970	376927	746200	89114.4	713289	1523080	1003800	1248570	1314080	793587	1852710	936289	1280770	897776	1272160	1422040	617174	1038770	1000600	1234600	1382490	595186	1273310	929028	93560.4	1030410	961104
698400	1666870	1460930	742842	1341290	864832	1445890	669084	922197	2007000	803498	649922	425756	1091220	1797010	377181	740951	89541.6	708444	1515150	1001570	1253360	1321080	794576	1863340	940198	1283210	898910	1271890	1423690	618490	1039650	997291	1232450	1376360	597419	1271370	925520	94055.2	1029500	962468
699600	1656870	1447870	740448	1328280	859834	1449040	666672	917198	1990320	805311	643940	428454	1093380	1791730	377241	736046	89830.4	705948	1514860	1000300	1255460	1324410	796382	1871060	936959	1280280	900324	1271270	1424270	617740	1039900	996373	1231740	1371570	601964	1272040	927806	94232.8	1036120	965478
700800	1646820	1435400	734212	1321010	858210	1454830	670053	909232	1978760	806818	642729	429872	1095920	1784010	376385	730476	89511.2	700029	1509970	996260	1255500	1325960	796203	1871900	938691	1290030	903337	1268660	1427240	621222	1043570	999993	1231670	1367780	603238	1268270	929185	95127.2	1037100	964736
702000	1633710	1419240	731644	1311640	854410	1456390	665607	900100	1965030	805385	638192	429670	1094520	1775860	376996	724056	88989.6	695660	1496360	1000110	1256310	1333900	797546	1881730	942193	1296920	906056	1269250	1427700	622856	1044190	999306	1230720	1361270	601507	1264110	927044	94580	1034210	962813
703200	1620020	1410250	728893	1301670	849421	1458450	664320	895561	1952960	806021	634344	432269	1093910	1774440	378095	720688	89271.6	693641	1492080	1002840	1260190	1337760	794325	1885550	942096	1295430	905730	1266610	1425810	622948	1042010	998570	1230700	1356590	605458	1261720	929286	95276	1034650	966574
704400	1606230	1392210	725579	1294860	848196	1461300	662073	888481	1934830	805935	632412	431085	1093020	1769900	378817	716224	89337.2	689436	1485310	999178	1262610	1337450	794827	1881450	944885	1296070	908906	1265170	1431180	626496	1041690	1002890	1234490	1351390	610002	1264150	931045	95404	1035920	965620
705600	1594670	1379330	723475	1287650	842849	1458220	658159	880969	1921630	803902	630153	430405	1096120	1763240	377790	707476	89130.4	686578	1482210	998192	1264010	1344970	798045	1886930	949558	1303860	911800	1262210	1430520	628207	1038670	1004100	1232150	1345030	611338	1264100	926182	95515.6	1033660	965304
706800	1581060	1364060	719551	1277590	835057	1458970	655720	873959	1906660	803616	626709	433464	1101320	1754650	377188	699492	89463.2	681502	1480870	996233	1267430	1346830	801198	1889300	948935	1310740	910498	1259010	1428440	628706	1033270	1007260	1230250	1341470	612788	1263340	930852	95868	1034620	971574
708000	1571000	1349800	715356	1272640	831344	1463410	657172	864626	1890720	803858	621880	433918	1102910	1746110	377066	694001	89358.4	676457	1472650	988776	1268540	1345750	801170	1886510	946480	1317450	911739	1256260	1431740	631795	1034630	1009530	1232660	1336030	614512	1261120	935580	96877.6	1035590	971095
709200	1560950	1339090	712016	1264500	829159	1466830	653451	859690	1881470	801969	622360	432100	1098330	1745850	376478	689468	88829.2	673066	1467550	988531	1274490	1349650	804393	1896020	949198	1318670	910016	1254800	1434100	634651	1034610	1011420	1229410	1328930	617578	1259310	935791	96838	1035390	966890
710400	1548290	1324760	710113	1255370	822100	1465140	649923	854186	1874340	799033	617893	434208	1104850	1735830	378080	683636	89911.6	671243	1460100	986409	1278380	1353980	804457	1898090	951900	1319710	906858	1249360	1436330	632474	1030690	1009800	1230030	1323880	619566	1261960	934904	97279.6	1035840	969926
711600	1537820	1307050	707908	1248870	815698	1471820	649827	849443	1854180	802870	614751	433273	1104570	1727600	377407	679708	89287.6	667663	1455510	981421	1278280	1351240	802142	1895170	948788	1322880	904854	1249030	1435840	634386	1029150	1012870	1229790	1317800	624145	1261120	940204	97940.4	1036980	973085
712800	1524920	1293530	704441	1242000	810765	1472970	646960	842166	1837470	801316	611521	431635	1103160	1718210	378519	675162	88618.8	664299	1448510	975197	1279610	1350640	804952	1896150	952549	1329260	906732	1251320	1439460	639602	1027780	1019720	1230840	1313580	627914	1258900	942065	98032.8	1035380	973594
714000	1512970	1280200	702303	1233500	803662	1470570	642905	836144	1826850	798595	608522	432078	1106460	1709880	378778	670307	88777.2	660791	1439310	971082	1282740	1358360	809057	1903160	955287	1334840	903284	1246650	1440520	641531	1024540	1019770	1228850	1304010	628190	1260840	943554	98069.2	1031230	974322
715200	1498310	1271660	702169	1226850	797215	1472680	639579	831208	1809970	797254	605965	434057	1105920	1709020	379406	665542	89001.6	658878	1434470	967447	1284760	1360730	809086	1903830	957224	1333890	900043	1246860	1436890	642178	1022750	1022540	1230140	1298830	630455	1260580	946377	98358	1032500	982074
716400	1484740	1256200	698916	1221640	794546	1475960	638331	824158	1799470	799180	602626	432160	1106540	1706930	380646	662909	88971.2	656538	1429390	961818	1284240	1356160	810766	1889700	955726	1336490	900284	1247180	1439780	646245	1022270	1026250	1232400	1293950	632353	1262000	949472	98575.6	1032050	982713
717600	1470070	1244920	695245	1217700	788298	1444870	636791	819166	1786070	796256	600650	430709	1104270	1703610	379473	657598	88585.6	653615	1423500	958648	1288450	1361600	819999	1884280	963092	1342490	903889	1247000	1442780	650040	1023870	1029110	1231650	1288480	636756	1259230	949535	98984.8	1028230	981001
718800	1460940	1234340	692150	1209750	782304	1441910	634551	814051	1771140	796844	598382	430292	1106340	1693010	380116	652944	89116.4	650598	1418340	953632	1291430	1364890	820581	1881680	964360	1346970	902685	1241970	1438670	653756	1022180	1027600	1231200	1280530	635888	1258530	951787	99295.2	1030300	986050
720000	1446630	1222510	689549	1203230	776998	1439300	632028	808978	1757990	798107	594468	429868	1111090	1683140	380582	647644	89280.4	648942	1414250	952846	1290850	1367960	822190	1881990	962356	1348440	900597	1241380	1438580	657006	1022470	1031030	1234800	1278680	640329	1261570	960178	99986.4	1027730	989497
721200	1433980	1207400	685671	1196970	772974	1436990	629315	802323	1745930	797818	591332	428216	1108860	1671260	380408	644761	88376	646017	1408630	949622	1291240	1367180	827948	1884300	965799	1355170	903108	1239300	1443990	659477	1021240	1036130	1235540	1273300	642340	1262620	964201	100134	1028100	988832
722400	1422050	1194030	683550	1191060	767582	1434180	625768	797562	1734830	798293	590255	428937	1108910	1659400	381596	640540	88404	643397	1402070	947950	1293800	1371850	830716	1893790	967688	1361550	903829	1235220	1442600	658072	1020460	1035890	1235060	1264110	640843	1263030	962718	100157	1025740	988758
723600	1407250	1180160	679908	1184830	761928	1432680	624586	792927	1724070	797572	585844	429562	1110300	1649870	381621	636483	88940.8	641938	1394510	946519	1297270	1372140	829967	1891270	967464	1363780	900367	1233460	1435170	658732	1016810	1037400	1235800	1259180	642269	1262380	967998	100306	1024780	995662
724800	1392420	1164030	677324	1180650	760001	1432860	621570	786376	1708990	799391	584306	428310	1108120	1640350	381700	632392	88630.4	639072	1384500	942886	1296750	1369490	829847	1890520	966079	1373060	902847	1233820	1437950	663892	1014740	1041790	1237970	1254510	648371	1263550	975396	100657	1022160	998160
726000	1378330	1149720	672764	1174840	758554	1434790	619986	780838	1694300	799879	581850	428140	1110520	1633290	382185	628940	88509.2	637844	1375680	943024	1296940	1372720	833208	1892120	968843	1379690	904530	1231660	1439580	666386	1015890	1042170	1237580	1248250	648995	1263360	973801	100302	1016670	996311
727200	1368120	1135310	671675	1167660	752392	1433820	617208	775244	1680200	799014	581006	429501	1112710	1627500	383747	623607	89552.4	635790	1369780	937946	1301640	1376680	833916	1889340	967662	1382960	901551	1233470	1435610	666612	1010840	1039230	1236280	1242070	650014	1265720	978239	100546	1015660	1002720
728400	1353950	1119870	669494	1159990	749336	1432680	616634	770713	1667190	799907	580680	428540	1111510	1619630	385008	622060	88530	636503	1365520	931433	1304260	1378550	835066	1882060	964256	1389050	902537	1236820	1435060	670868	1009450	1043850	1236270	1238690	651031	1265560	984888	100857	1015650	1004780
729600	1337770	1109230	666152	1152830	748112	1431600	613317	766274	1655870	798459	579110	427822	1111080	1608710	383095	617477	88084	635074	1359120	930192	1304670	1384740	837153	1879720	967696	1393820	904245	1234530	1434310	673211	1009930	1045080	1238560	1231370	649922	1265650	984218	100802	1013210	1003780
730800	1325940	1098150	663154	1146630	744898	1433630	610258	759850	1646050	801563	575633	429065	1113180	1598950	383819	614580	88819.6	632252	1353750	925097	1308730	1387630	842554	1879180	968698	1403060	904150	1232920	1429590	670205	1006210	1044030	1234940	1225120	652315	1268180	985298	100680	1012650	1009800
732000	1312390	1083780	660334	1140890	744255	1435590	609658	756289	1633120	804368	574004	429716	1114780	1592430	384290	611514	88643.2	631367	1345180	920617	1308430	1385650	845502	1873040	967719	1410030	905448	1230350	1431940	673609	1006420	1044890	1235590	1222350	658119	1266640	990316	101250	1013230	1010750
733200	1299780	1069930	658006	1134650	742776	1439070	607233	750427	1622780	803233	571678	427999	1114250	1583260	384009	606912	88370	629178	1338750	916302	1309960	1387970	847425	1875570	974650	1416400	909452	1228410	1431390	674523	1006840	1045570	1233850	1218390	664665	1266410	992829	100926	1010860	1010400
734400	1288340	1059830	656436	1124930	741158	1442200	604576	744637	1612900	802302	567812	430011	1115150	1578390	385728	602981	88672.4	628572	1329680	912688	1312450	1391600	849131	1869870	971983	1421280	908146	1224240	1423740	673421	1004350	1045440	1234560	1211710	670378	1263750	994800	101146	1010270	1014990
735600	1277540	1050670	656345	1118950	740310	1441420	603815	740015	1598440	803743	562676	429071	1113310	1571100	385554	600272	88260	626132	1324910	911711	1314450	1388740	849230	1866220	971074	1426070	909337	1226030	1420520	675167	1005960	1046710	1236660	1210140	668082	1260900	1001130	101178	1015930	1018740
736800	1261830	1040750	652588	1113340	738206	1441550	601183	735288	1580750	805835	558969	428432	1111840	1561480	386374	596859	87899.6	625368	1321040	908863	1316360	1394370	853630	1868370	974794	1435020	914946	1223060	1418590	676326	1005910	1046640	1234200	1206910	663293	1258900	1001320	100801	1014940	1017770
738000	1252500	1028420	650099	1103850	735629	1443610	597805	729184	1565450	808639	555943	429124	1115030	1555190	387921	594501	88581.6	623754	1318570	904422	1318690	1399170	853278	1862550	974756	1441660	914033	1220360	1411580	674758	1004860	1043930	1235040	1201760	663914	1255710	1003720	101321	1016040	1023030
739200	1239700	1016980	646656	1100740	734996	1444670	596157	724119	1557290	813389	552828	428667	1114540	1548620	387568	592497	87845.6	622494	1314450	900092	1322400	1399680	856487	1857370	972768	1443680	917289	1219370	1411060	679553	1006500	1046870	1233480	1194050	664683	1254050	1009320	101305	1015320	1024120
740400	1228820	1008140	643484	1092820	731666	1444390	593298	719770	1549260	813757	548893	429104	1114940	1534940	387334	588376	87771.6	619992	1308530	894475	1323050	1400840	857613	1853600	972821	1446920	922781	1220010	1406050	681097	1004770	1046080	1231870	1188490	664060	1251810	1007300	100814	1013670	1024540
741600	1216960	998847	640195	1084410	727022	1444010	591276	716138	1534590	816382	547076	431700	1114960	1525900	387890	583253	88028.4	617974	1302340	892028	1327900	1403160	854230	1851120	971788	1451300	921247	1216320	1400620	680710	1003100	1042780	1231140	1180120	667069	1251950	1012300	100518	1015680	1030220
742800	1202320	985957	637181	1079940	725742	1443910	589349	712777	1517980	818590	544230	431010	1113640	1518120	390684	581508	87900.8	617029	1301140	888507	1328680	1401540	854941	1849830	969159	1453640	925486	1220230	1404050	683571	1007070	1046060	1232820	1175810	670234	1249440	1019110	100722	1017610	1029100
744000	1188900	979543	632942	1071600	723314	1445680	585919	708969	1500370	821789	541632	431072	1112670	1510160	391998	578118	88193.6	615519	1291820	881376	1329220	1411610	858534	1848810	973482	1456430	926765	1221520	1402100	680205	1008430	1041880	1231220	1171590	672524	1247970	1016760	100560	1017150	1031670
745200	1177300	971199	629914	1064900	717500	1444420	583817	704991	1478800	825174	540362	431453	1114800	1506540	393172	574197	88802.4	615926	1286340	877518	1333210	1413340	856489	1842740	974289	1456330	924963	1218330	1397410	682367	1009800	1040000	1233100	1165780	676024	1247110	1021610	100145	1018300	1038450
746400	1161870	961218	626602	1058460	715668	1445540	583338	699668	1460290	829658	538053	429030	1112380	1500920	394701	571481	88127.6	615124	1277650	869040	1334920	1413460	856816	1845080	978110	1459460	929444	1217740	1400150	685638	1011470	1042220	1232180	1161640	675795	1246150	1024960	101032	1016790	1037610
747600	1154710	953019	625083	1050640	711564	1448260	581221	695156	1439360	832436	535862	429662	1111830	1496840	394827	567573	88832.4	613533	1271580	867579	1336950	1422110	856166	1843190	981467	1461200	930225	1214370	1396520	685254	1011560	1034670	1232020	1156950	675148	1242640	1025490	100672	1016410	1043390
748800	1144210	943876	622262	1042650	710395	1450840	581178	691045	1418890	838984	533649	427990	1108790	1485260	396745	566177	88422	612318	1271320	861508	1342130	1423130	852678	1840430	980086	1460810	932732	1212660	1394720	686211	1013990	1034580	1234660	1153370	674497	1244910	1034550	101568	1017220	1048650
750000	1133800	935414	618457	1037040	707636	1448720	578021	684721	1404540	844436	530102	426772	1107050	1471460	400646	562927	88053.2	609965	1263500	855979	1344690	1425880	853054	1837040	982862	1461520	938042	1208110	1396820	688120	1017250	1032070	1233640	1149050	674914	1240500	1034820	101189	1014800	1046040
751200	1123330	926487	617894	1029520	702914	1450690	576548	680016	1386810	846756	528160	428030	1111530	1467380	402544	558880	89057.6	609232	1258390	850691	1349960	1436100	852091	1833150	987523	1461910	937288	1204930	1392980	688313	1015560	1027460	1236320	1145560	680508	1238050	1040310	101454	1018710	1051040
752400	1112680	916354	615763	1022570	699452	1451740	574567	677023	1371950	849728	526621	427593	1110500	1464770	403020	557852	88547.2	609054	1253140	844684	1350230	1432730	851381	1832470	986311	1464350	943027	1205010	1396940	689236	1019500	1027920	1236980	1142610	685530	1235890	1048720	101494	1014590	1051190
753600	1104880	908059	612950	1017430	695236	1451460	570863	672869	1353080	852154	523028	427172	1109340	1456900	406045	553855	88816	608486	1246730	839748	1350840	1442190	852986	1832460	990952	1467800	946404	1201860	1395840	689838	1018650	1025120	1236330	1137250	683709	1233340	1045890	101315	1014750	1053620
754800	1095310	899785	611352	1011440	691268	1453540	569658	668684	1337040	856858	520681	426882	1108010	1453200	407434	550309	89049.6	607660	1243280	833970	1351180	1445020	850783	1831300	992411	1463950	948077	1200060	1395040	692136	1019470	1025450	1238570	1131470	688538	1232550	1053420	101644	1015950	1059670
756000	1083300	892481	605406	1004280	690123	1456110	568589	665298	1323770	857236	519785	426863	1105940	1445210	410322	547052	88475.2	605364	1234670	827907	1353670	1447440	856702	1835040	1000770	1467790	954269	1196240	1397470	695432	1021700	1027910	1238890	1125900	691296	1230650	1053930	101165	1013580	1056770
757200	1075790	885691	604161	997814	687997	1458210	566384	660967	1311650	862822	517970	426886	1107320	1439060	410268	544889	88452	604716	1230050	822964	1358640	1459000	858173	1834820	1001610	1468250	956332	1193050	1393430	695145	1023120	1026540	1238230	1118970	692279	1227840	1059540	101329	1013110	1064740
758400	1064820	877366	602530	990354	688528	1459710	565703	659400	1298800	867377	515638	426533	1103650	1433770	410739	544170	88117.2	602196	1224480	816513	1375040	1457190	859608	1833500	1005780	1466300	962296	1190660	1400300	697873	1028540	1029480	1238720	1111900	692234	1227970	1065730	101636	1011240	1064110
759600	1055670	874401	600520	983822	683084	1460610	563108	654177	1283070	869396	513572	428677	1103370	1426770	410579	541005	88324.4	600005	1217780	811709	1361160	1469760	863371	1831130	1014440	1472500	962548	1186560	1397760	699342	1031400	1027450	1235540	1108310	690872	1227070	1063700	101300	1010070	1068580
760800	1043460	861890	596322	974057	679289	1461530	562000	650298	1273390	874494	510564	428464	1099980	1422120	410236	538439	88066	598737	1213510	806235	1363840	1471620	860615	1830270	1016470	1469610	964936	1181310	1400980	702126	1031560	1027570	1238810	1100620	695857	1224580	1072980	101325	1013550	1072280
762000	1036760	856829	595540	968058	677152	1460730	560303	648802	1263740	876034	509494	427856	1095700	1408420	411540	536620	88174.4	596938	1206540	800138	1368870	1479230	860444	1831240	1018350	1473210	971903	1178350	1405460	704734	1031680	1031240	1240060	1098160	697028	1224850	1072060	100983	1028810	1071030
763200	1027470	849208	593682	960077	672490	1462020	558770	645739	1250660	879596	506902	430001	1096620	1398960	411240	532945	88651.6	595002	1201500	796559	1367340	1487490	858318	1830430	1014340	1473950	972746	1176300	1402930	705456	1032540	1027470	1239460	1089820	701043	1223030	1077690	101110	1036520	1080370
764400	1018690	842425	592053	956409	672471	1465620	557443	643915	1241180	881590	507762	426768	1096950	1390770	410108	530458	88180.8	593734	1197720	791986	1366520	1490600	862216	1827450	1019070	1474400	978505	1174150	1407800	710356	1034310	1030550	1243090	1087780	699482	1222530	1081290	100855	1042500	1077240
765600	1012710	838062	589857	949896	669537	1464450	555001	639360	1230240	882760	506161	428154	1100570	1383600	410665	528408	88558.4	592354	1191530	786965	1367940	1503980	861566	1824720	1019090	1475990	979280	1170760	1404590	709837	1032710	1027240	1242140	1083900	696781	1218460	1084070	101105	1047950	1080360
766800	1002250	829734	587476	943148	669608	1465500	553083	636768	1219890	885158	504556	427517	1100580	1375160	411070	526218	88513.6	590245	1184710	780900	1368800	1503330	862110	1819920	1017590	1473770	983852	1171600	1404010	713442	1030240	1029460	1245090	1078580	698208	1221780	1091720	101488	1050080	1079360
768000	997081	823903	584826	939356	666436	1464790	550254	632543	1211630	885570	502899	426424	1095170	1368270	411637	524075	88028.4	588112	1177110	777596	1369270	1518440	865603	1817850	1020990	1473170	986998	1168340	1403890	715224	1029930	1029960	1241240	1074450	695704	1221360	1090260	100970	1050630	1079290
769200	989533	816194	580674	931417	665688	1465230	547392	627295	1196820	888244	500437	428115	1095710	1360910	410272	522096	88338.8	584772	1171910	773511	1372950	1524870	864700	1816790	1021350	1468110	986257	1165610	1400460	717691	1026540	1028780	1243740	1067930	691647	1221000	1096400	101448	1052130	1086750
770400	982353	807598	578952	928794	664658	1467270	549119	624492	1183080	889075	498872	428650	1095780	1350770	409981	518700	87957.6	581527	1163700	766340	1371530	1528800	865992	1808620	1024240	1472100	993617	1162640	1402320	719938	1027700	1032810	1243950	1062270	696414	1220420	1097530	101452	1053580	1082540
771600	974867	801872	574997	921564	660417	1468790	546408	619752	1171420	889812	496110	427047	1097830	1341640	410120	515341	88472.4	581647	1159190	762507	1375070	1539860	871246	1803450	1027450	1472450	996342	1159120	1395780	721666	1023910	1028230	1240550	1060450	703445	1218240	1098890	101734	1055610	1088900
772800	965978	793758	572204	916570	661118	1471700	544638	615992	1159740	891240	495649	428493	1099630	1335690	410622	513084	88258.4	579874	1153710	758035	1373320	1544380	872486	1797370	1030590	1470880	998752	1157790	1395040	725002	1020570	1028980	1242390	1053870	707762	1217690	1103810	101627	1059930	1089530
774000	958383	786246	569078	911140	661070	1472830	541631	611086	1146750	891369	492893	427386	1098660	1328210	410580	509521	87445.6	578147	1146210	752503	1375100	1556590	876712	1791890	1037370	1472480	1003090	1152040	1398770	726236	1020470	1027280	1241350	1048200	703811	1216000	1104500	101127	1060980	1084690
775200	951981	780974	566992	903834	656185	1470240	539615	607441	1138920	889730	489443	429587	1099130	1321600	409903	507364	87558.4	575283	1142670	750534	1381300	1567260	881324	1779240	1038260	1471650	1000470	1148230	1395270	728358	1020220	1025150	1240840	1043120	696039	1215820	1108410	101657	1062720	1090710
776400	944012	774392	562552	898476	656956	1470740	539744	602744	1124160	889197	489412	428442	1096630	1312910	410432	504748	87193.6	572618	1136860	746161	1383300	1569250	882609	1768660	1040120	1476030	1004740	1144470	1398620	731838	1020170	1026840	1242570	1038410	689795	1215590	1113180	101881	1064410	1088350
777600	936216	769546	559185	892693	654629	1467670	536628	600646	1113540	887597	487588	427731	1097810	1310770	411003	501564	87463.2	569918	1127940	742960	1386530	1584120	885256	1765790	1042390	1485510	1006930	1143420	1396900	732683	1019710	1023730	1242670	1034890	686762	1213840	1113290	101712	1065480	1090750
778800	928743	762549	556222	886976	653778	1467610	534210	597523	1102110	888552	485638	427148	1098060	1299920	412734	500220	87387.2	566663	1122540	740404	1390240	1592020	885980	1759530	1041890	1487210	1006110	1142960	1391390	733583	1018500	1025030	1242670	1030640	687449	1218410	1122120	102212	1068750	1091950
780000	920303	758684	554645	883047	656413	1467370	537182	595325	1098890	886767	482756	425356	1093230	1290370	412651	497703	87488	563520	1112990	735781	1391710	1593780	889264	1761310	1046510	1490730	1012220	1141640	1393910	736492	1017890	1024600	1239300	1024710	692058	1216380	1121550	101780	1067990	1085640
781200	914495	752673	552608	876700	653307	1466410	534237	591664	1088320	886133	481400	426237	1092160	1278990	412217	494311	87300	561524	1110450	731761	1392480	1604420	890164	1756650	1048970	1491960	1010440	1138480	1389450	733389	1015460	1022310	1235630	1015080	698860	1213370	1125810	102273	1070190	1090150
782400	907517	744840	548742	872316	654654	1466440	533330	588896	1081250	885731	479052	424968	1090750	1268310	411508	492948	87022	559156	1106550	726983	1397250	1605590	894096	1750550	1054790	1496330	1015900	1136250	1392890	735657	1015800	1024100	1238540	1009750	705360	1209680	1131650	102500	1069720	1086650
783600	899459	743715	545659	866770	652649	1465820	528170	584110	1070670	883480	477504	424244	1091450	1260490	412708	490882	86867.6	555743	1099780	724861	1396190	1619090	897302	1748960	1057150	1500790	1016970	1131710	1390100	736566	1016310	1018610	1237270	1009500	706923	1205030	1129890	102292	1069250	1085880
784800	891922	734864	543714	861375	652015	1466950	528069	580918	1061120	883260	476090	423886	1092010	1256720	413678	487532	87250.8	552545	1095440	721784	1399360	1624510	896476	1746740	1057550	1499880	1012540	1130660	1387410	736930	1013040	1018090	1238600	1004670	709087	1203870	1138730	103046	1067590	1088590
786000	884937	729848	541343	855591	648642	1459950	526900	577483	1057330	881054	474404	421726	1089600	1253270	413458	483571	86820	548070	1085130	717308	1400550	1629520	900893	1741380	1059280	1501540	1015490	1125500	1391580	739881	1012420	1017880	1238410	996845	714389	1200830	1139340	103326	1067240	1084750
787200	877052	723575	537823	848266	643896	1455150	524609	571065	1044590	877170	471699	421992	1088350	1243580	412508	480347	86675.2	545610	1077390	713456	1404270	1639810	904026	1727690	1059770	1505630	1011300	1121850	1387150	739596	1012140	1012320	1238550	991310	714634	1197660	1140710	103800	1067840	1086530
788400	868917	717462	536545	843077	643767	1455460	522192	566098	1034790	876334	469350	423905	1090250	1235690	412714	480124	86608	542008	1073610	709361	1404650	1644930	904745	1725530	1054560	1510240	1013290	1121500	1387680	743970	1011120	1014100	1238490	983286	719438	1195650	1148120	104708	1068890	1088460
789600	862970	712372	532728	838628	641249	1457630	520718	561506	1027490	872872	469196	420634	1087040	1228810	412252	477194	86268.4	540102	1067330	706375	1404910	1648330	909363	1728380	1056920	1511880	1015270	1121480	1389710	744726	1010510	1013640	1236210	979368	724498	1191350	1147940	104442	1067240	1082760
790800	855944	709146	530752	832177	637902	1459160	518099	558704	1018170	871768	469770	420492	1087330	1221370	413496	474618	87298.8	538251	1061620	702348	1408080	1651880	910097	1727830	1061380	1510980	1013640	1115020	1385260	744584	1007130	1008680	1235860	975074	726340	1190860	1148130	105060	1067410	1087240
792000	847484	703599	528514	826366	637331	1456600	517468	554893	1008670	869388	468099	420364	1086010	1209520	414583	471905	87143.6	536317	1054280	699509	1409740	1659230	911119	1724580	1058450	1509880	1011540	1113220	1380700	745901	1007770	1011130	1236230	972437	731816	1187850	1156360	105523	1069920	1090710
793200	839688	701837	525984	820967	635204	1454370	515088	551410	1003730	865422	468114	418974	1092620	1203190	414686	468860	86870	534188	1046960	695455	1409570	1668910	913293	1727110	1059050	1510660	1015210	1109000	1382790	747565	1008970	1010740	1235010	969964	735879	1187310	1159370	105292	1071870	1084650
794400	832681	695080	524341	814712	633223	1450530	511330	547573	996522	859928	466724	419501	1095750	1199440	416877	466075	87623.2	531245	1040430	692148	1412720	1681680	912614	1727320	1059800	1512380	1010820	1109700	1377330	746748	1005230	1007310	1234960	968090	738434	1183970	1159120	105340	1072610	1087780
795600	826284	689824	522084	809437	633991	1446140	511847	542934	989624	856608	467459	418916	1096720	1193660	416290	465970	87033.6	529894	1033820	687273	1413730	1684100	912982	1719130	1057100	1512930	1009410	1108220	1371980	749180	1002100	1007590	1235790	964485	742100	1184520	1161620	106357	1073590	1088130
796800	818306	684112	518843	804588	632777	1444050	508327	539287	982669	851510	465359	416984	1094260	1183580	416587	462952	86503.2	526934	1029250	683231	1413580	1686610	916624	1718370	1060090	1516870	1013030	1105410	1370580	751752	1002330	1006870	1233840	964141	746092	1183130	1160410	105670	1069740	1081020
798000	811954	682387	515708	795774	629861	1442350	510747	536666	977274	849462	462296	417087	1095410	1175720	416553	460252	87334.4	525067	1021280	681734	1413580	1691380	917839	1719120	1056250	1513400	1007490	1103230	1363360	748366	1000780	1001590	1231120	961961	751229	1180710	1163710	106752	1070520	1082610
799200	805559	678350	512609	791463	627348	1444240	508938	531648	967212	845746	463163	416011	1094400	1167620	416643	458492	86897.2	522897	1014230	676393	1416460	1689200	916358	1712510	1056580	1516400	1009010	1100760	1363210	750080	1001990	1002330	1229520	956942	758260	1179170	1167900	106976	1073200	1078830
800400	799180	672418	508306	787115	627710	1442550	504134	528584	958510	841098	460244	415779	1092340	1159150	415725	455668	87287.2	520274	1005970	670989	1421010	1695650	918679	1711870	1060710	1522140	1008710	1100360	1360120	749859	1001380	999351	1225950	951296	760008	1176660	1165020	106834	1073560	1080260
801600	793682	668281	507789	780646	624538	1441970	501313	524521	951933	836290	460202	416553	1093910	1147900	415846	453504	87482.4	518030	1002650	666514	1423090	1699120	918955	1707360	1057950	1523160	1002660	1100980	1355360	747252	999549	995167	1228190	948797	762653	1175650	1169990	107220	1076450	1087450
802800	787227	662612	503854	775838	627764	1440790	499596	519573	946294	831771	458698	415733	1092210	1144390	415938	452813	87201.6	514490	995387	662871	1423230	1697140	921446	1702530	1058010	1527490	1005220	1100320	1355840	751987	998624	994998	1228940	947099	764872	1173530	1175000	107413	1075550	1084030
804000	781496	659638	500640	772406	628533	1437460	496036	515480	942916	826897	457176	415670	1094150	1135900	416861	448992	88100.8	511779	989967	660570	1421010	1698710	925431	1694910	1058910	1530900	1003510	1097190	1350570	749251	996368	990451	1225150	946893	766554	1170930	1172500	107456	1078100	1083240
805200	774202	653658	498617	768181	626436	1437520	494300	512643	931322	821726	456375	416265	1092980	1126870	416870	446873	88176	510002	982554	655459	1423010	1696980	923052	1688040	1053620	1532320	1001900	1096470	1345980	750771	992982	989284	1225260	945089	771341	1168900	1178490	107432	1082360	1089110
806400	767539	650710	496766	765082	626704	1440870	492439	507449	923576	820159	454704	414144	1089530	1117640	416199	443780	87872	508414	977533	652854	1422090	1700100	919832	1686690	1054170	1539310	1003520	1096780	1344040	757003	993072	989251	1223430	944252	776958	1168090	1179840	107821	1085610	1081300
807600	761885	646916	493426	759863	623306	1440330	488660	504974	917262	815257	453898	414228	1088360	1113830	416679	440840	87784.8	505791	970950	650595	1421700	1702280	922434	1682710	1054670	1538560	1001090	1095040	1338850	756612	992585	984072	1226220	947784	778672	1168410	1179210	107562	1087990	1083990
808800	756300	644661	493794	756122	624366	1437990	486730	502960	914356	812392	453254	414112	1087490	1106620	415809	440240	87890	504256	966514	646461	1422060	1697220	922962	1677660	1048990	1537520	1001750	1096060	1337630	761787	991259	985608	1224190	945870	783876	1166300	1185730	107784	1090310	1088080
810000	750356	639821	490624	752468	625401	1437600	485988	499719	908596	808966	453546	412934	1085580	1097860	415914	437203	87332.4	502812	957972	643205	1419720	1699420	926357	1679140	1049990	1540240	1001540	1092920	1337190	762063	992648	979867	1223520	941943	785000	1161070	1183640	107361	1090300	1080400
811200	743681	638421	488164	746950	626512	1436820	481717	498805	900243	803876	451411	412288	1084520	1087110	418569	434478	87992.8	500967	952150	638622	1417950	1700790	925482	1675450	1049220	1542650	998379	1092060	1330500	759343	989217	974820	1223110	939364	787784	1157390	1183460	107527	1090950	1082830
812400	738126	632752	485482	741674	629940	1437360	480319	496686	894841	799982	449889	413657	1083840	1080220	419328	431146	88122.4	500372	946815	632173	1417840	1696340	925111	1669090	1048700	1546310	999938	1094620	1329880	762312	990380	976380	1225340	937463	791894	1158170	1186370	107807	1093110	1082340
813600	730848	631046	483854	736078	629973	1435240	477946	493330	886580	794689	448167	412777	1079470	1070410	418073	429478	87486	498967	942760	629146	1421100	1695840	926574	1666590	1051000	1547110	998214	1093320	1327570	763086	989461	970964	1225830	935820	791173	1157660	1183560	107448	1091800	1078030
814800	725171	627119	481906	730619	630242	1432880	475409	491541	881648	790368	447592	412804	1081390	1062030	417814	428078	87762.4	496650	940160	627038	1420920	1691340	925548	1663070	1046120	1550120	996280	1097270	1320980	762922	985534	969102	1228980	933569	795567	1155320	1186850	107884	1094970	1084770
816000	718623	622828	480376	729542	632223	1434510	474385	490455	875341	788020	448071	412392	1076770	1052000	417686	426312	87582.4	496566	933484	624319	1421510	1685620	926530	1663840	1043700	1553570	998327	1098960	1321710	766504	985315	969320	1229650	930285	799569	1150810	1189130	108194	1095480	1081520
817200	713276	618806	478544	725310	632234	1431850	471465	487202	868672	783901	446405	412696	1078410	1043610	417778	424505	87566.8	493862	927296	621232	1419700	1682980	924633	1657870	1045180	1551560	992953	1102430	1314880	763988	985530	965463	1230360	929006	797581	1146110	1187250	107928	1096630	1085990
818400	706810	615395	475040	720349	634417	1433790	469735	486909	863511	778626	446136	414178	1079150	1036070	420267	423284	87714.4	491391	922829	617517	1417000	1676980	924256	1654160	1040020	1554570	992379	1103920	1311740	765393	984042	964670	1233780	924801	802791	1144800	1188200	108494	1096630	1086790
819600	703516	612376	472631	716258	633558	1429930	468468	483404	859402	776363	446609	413252	1075870	1022940	419094	419964	87472.4	490840	916562	613656	1417550	1676230	926488	1654840	1041510	1556840	992951	1105880	1309270	767790	983649	962123	1233500	923154	801451	1143600	1182060	108271	1098180	1080890
820800	698699	606172	468615	711122	635021	1427920	465305	481463	850740	769342	444433	415380	1077420	1016050	420057	417456	88244.8	490166	911172	610121	1419700	1673310	926101	1650940	1036390	1560990	988896	1109100	1303800	766371	981247	960216	1235750	918815	807242	1142530	1182320	108296	1097170	1084180
822000	692462	602130	467024	708189	638813	1429950	462799	480058	845600	765750	444832	414296	1077190	1006680	420401	414847	88437.2	487501	906964	605098	1418920	1675290	924661	1651590	1035680	1566000	991316	1110900	1302850	769000	983379	958357	1237380	914565	812041	1141200	1180910	108678	1093760	1080520
823200	688056	599937	464438	705050	638368	1428510	460153	478699	837996	760190	444364	414048	1073710	997337	420244	413317	87532.4	485970	901878	602489	1423850	1676300	929090	1654970	1035940	1567720	989692	1113960	1299950	765959	982178	953615	1238010	910416	813467	1139720	1175380	108085	1092150	1079420
824400	680623	597180	462888	701009	639905	1431420	458167	476231	831556	757509	444102	414358	1074990	992733	418935	412920	88177.6	485560	898118	599834	1425150	1668350	929482	1656800	1030820	1567400	986248	1116130	1291650	768033	983265	953277	1243880	907762	819256	1137440	1179180	108563	1095610	1082430
825600	676357	593774	460749	697535	642220	1436540	456918	473795	828280	753838	443833	413158	1070220	984876	418653	410398	88063.6	485128	892932	597828	1427470	1664420	931229	1661720	1033560	1574760	988130	1120610	1290630	771112	982323	954618	1247620	903319	821327	1135970	1177720	108906	1096440	1076370
826800	670493	590679	457248	694522	643458	1435270	453303	471741	820815	748088	443341	415058	1073820	973109	419526	409178	88641.6	485099	887934	594122	1427630	1664070	928341	1664210	1031610	1568210	984115	1121900	1282090	770854	978239	947928	1249360	898289	824263	1133120	1178000	109117	1097970	1079980
828000	665669	585527	455114	691165	644123	1430220	452673	468262	814084	743214	444358	414397	1070200	963845	419306	406290	88591.6	482831	885450	590516	1430630	1655470	929838	1659900	1026930	1568790	985154	1125710	1278760	774629	979071	947710	1254320	895603	826585	1134500	1182980	109519	1100190	1078340
829200	661930	583630	452636	687944	645245	1425180	448722	465371	808925	739462	443873	414014	1073160	959709	417353	403738	88404	481522	878289	586174	1436310	1655260	931348	1661860	1024850	1570540	983893	1128140	1279270	773910	979874	943774	1256130	893167	825388	1132580	1178680	109328	1099000	1078330
830400	657230	580500	450862	683696	644504	1425400	450666	464623	801478	733239	442128	415157	1072410	948602	417207	404468	88703.2	480891	875144	584336	1439460	1650550	928820	1662820	1019330	1570420	982716	1133470	1272570	774705	981000	942310	1259880	889626	827820	1132700	1185580	109869	1101540	1082560
831600	652308	578278	449669	681051	646370	1431190	449557	463138	797289	731547	442846	413537	1065990	940255	417161	402797	88566	478774	867549	580767	1440570	1644600	931591	1662120	1017940	1574800	984739	1131880	1273740	775874	982999	940350	1261730	885423	829030	1131660	1180670	109297	1103500	1076220
832800	648844	575169	447439	677349	644441	1430740	445414	462785	791716	728028	442907	416204	1066640	932205	418076	400427	88786	479647	864827	577794	1444320	1642030	930667	1661630	1017110	1573550	980284	1133620	1266370	774714	980929	936618	1265060	882628	830454	1130640	1182380	109982	1106880	1078760
834000	644221	570126	447240	673274	645450	1436330	443236	460336	787031	726000	442272	416671	1063150	927980	418255	398168	88616	477090	859006	572422	1445600	1628290	930895	1659460	1018430	1570980	982021	1134490	1264490	777436	981181	937308	1269470	876970	832648	1129500	1186310	109774	1108040	1075130
835200	641719	567209	446139	671040	645456	1431780	441654	458855	780952	721925	441644	416006	1062660	922218	420053	397102	88754	476415	851479	570860	1451030	1625140	931706	1658960	1020660	1572150	980936	1134160	1261780	777532	979161	935319	1269600	873832	835000	1128220	1181500	109527	1109000	1071410
836400	635220	562985	443856	667326	644288	1432130	439605	456154	773001	716477	440765	417523	1062280	914232	420119	396379	88827.6	474882	845170	566797	1454850	1618160	932790	1653480	1017420	1573640	980326	1134420	1257170	779217	977989	935992	1277450	871089	839422	1128250	1185640	110099	1107400	1076420
837600	632538	560264	442136	665511	640927	1434400	438670	454176	770578	711168	440413	416501	1059000	906000	419922	395245	88199.2	474430	843299	566053	1455010	1613350	935682	1654770	1020090	1578480	986441	1134070	1256680	782269	978359	935174	1281990	867253	841959	1129000	1184310	109914	1106200	1074600
838800	628618	556183	440999	660296	639656	1433290	435825	451157	765105	706638	436873	417553	1059350	899584	419952	394375	88366.4	473734	841289	564299	1458970	1609940	935084	1652970	1017860	1575380	983969	1132300	1250540	781711	976591	932954	1286810	863586	844580	1128290	1183920	109837	1107130	1081410
840000	624668	551376	438428	656968	638935	1435470	433817	446279	758484	701641	435144	418570	1057840	894140	420635	391828	87954	472042	836104	559340	1459680	1602270	935198	1651220	1017920	1577670	987736	1129520	1250320	784694	977480	934538	1291030	863056	850490	1124660	1185520	109821	1108130	1080460
841200	621357	551604	435430	652595	636694	1435240	430122	441681	749652	697825	434242	418926	1056430	886900	420558	388608	88056.4	471524	831170	556955	1463930	1595010	936295	1651300	1013960	1577340	985985	1126530	1246220	781391	976228	931916	1296780	860124	854488	1122010	1183200	110231	1111930	1086760
842400	617948	545562	434691	649847	636414	1436120	427549	438259	747178	695089	434113	419505	1057510	880859	419481	388080	88174.4	471166	828568	555905	1466430	1582380	934578	1650430	1008720	1582920	987101	1122190	1243930	785035	977116	932960	1304170	855940	858653	1120330	1187890	109739	1113510	1088110
843600	613718	544422	434982	648660	635310	1438900	426905	434851	743192	690578	434180	420051	1044670	872146	419622	385368	88346.4	469321	822962	554008	1467600	1579770	936327	1646270	1008920	1585460	989678	1117470	1240440	787293	976188	932453	1314420	855284	855660	1118970	1184040	109620	1113740	1085750
844800	610153	541080	434134	644334	634832	1437520	425410	432092	737468	688552	435581	420063	1051840	866509	417635	385744	88036.8	469562	818219	551622	1474520	1575250	934615	1647020	1007190	1585570	985563	1117160	1233970	788603	974947	935146	1322830	853611	857348	1118680	1188760	110471	1111750	1087050
846000	607428	537226	432467	643470	633882	1442290	424061	429214	732109	684524	436002	420150	1049090	859622	421648	383246	88090	469324	809493	547549	1475610	1567210	935238	1640150	1009840	1587920	986814	1109900	1232910	790418	975054	933743	1329170	852480	855049	1116820	1190770	110101	1111000	1080710
847200	602562	535095	432284	638684	632378	1439300	422196	427376	725757	680512	435009	422055	1047840	851574	421569	381231	87863.2	469040	802877	547659	1479860	1563850	933099	1634550	1006000	1588790	977276	1106280	1225090	790816	972955	931258	1338030	850397	853186	1115850	1189040	110278	1111240	1083980
848400	599548	530815	431534	637366	630389	1439050	420174	423888	720295	676776	433975	421532	1045620	847884	420284	381234	87405.2	468864	798073	542934	1479130	1553200	931934	1630410	1005230	1593640	979417	1103530	1224380	792580	975047	933816	1342060	848926	853084	1114790	1190850	110518	1110130	1085590
849600	597410	528866	430028	635295	631944	1440110	417989	421417	715178	672000	435827	422244	1042610	843722	422874	379286	87448	469514	792061	542944	1479690	1552560	931499	1628080	1007510	1595550	974855	1097190	1220890	792423	976459	932344	1348600	847724	853542	1111660	1187660	110371	1109510	1082510
850800	593672	524493	429259	631348	630631	1439630	416866	418636	707720	667968	435600	422966	1044920	835944	422548	378555	87586.8	469777	788582	542452	1483880	1545300	927991	1619770	1002850	1591580	972076	1094560	1215410	795600	976427	932772	1360910	845896	858842	1108910	1190920	110510	1110750	1086640
852000	591892	524884	429544	629437	629427	1443920	415430	415615	703806	665137	435426	423272	1040710	829740	423767	376436	87725.2	468347	778990	539360	1481800	1540740	926321	1616100	1002590	1594740	971270	1086800	1214770	797223	979957	930911	1369960	844632	859816	1105670	1187830	110812	1109780	1081620
853200	588712	520297	429429	624868	628377	1445580	413198	413067	697886	661594	434110	423891	1041750	825692	423785	375762	87334.8	467682	773360	538053	1486920	1534230	924952	1612850	999344	1595210	965804	1086310	1209070	796216	977697	930810	1378320	843046	863251	1102600	1187200	110605	1110470	1085010
854400	585415	516630	428338	623605	627223	1450520	411452	410677	692013	658813	434049	425147	1036150	818047	424185	374777	87306	465483	766534	536863	1487130	1524370	926022	1609140	1000950	1599930	963524	1080340	1207470	798462	981677	930510	1386770	841751	865006	1102950	1187250	110633	1107880	1078840
855600	582558	514393	429244	619993	622996	1447430	409964	406621	686601	653922	432607	425608	1041580	812470	425716	373194	87021.6	465569	763486	536956	1487370	1518710	926856	1603800	1000040	1595710	956452	1073580	1201220	798050	980088	927290	1390920	836973	863248	1099310	1185860	110324	1109140	1082920
856800	578781	509786	427780	618634	621136	1449850	408315	404374	680378	650534	433935	425800	1041340	808288	425325	372138	86753.2	464864	757756	535184	1489080	1508440	925708	1599620	997895	1593500	953290	1069320	1197440	800132	981765	929690	1398660	836162	866402	1100070	1187750	110853	1109730	1077880
858000	577738	508799	427468	615781	620464	1454890	405977	402336	676345	646798	434054	426924	1036960	798414	426450	371860	87067.2	462765	749766	534732	1491620	1502790	923604	1595930	999231	1596350	953043	1064240	1192600	799015	980452	927679	1407260	834366	867635	1097980	1184860	110648	1109200	1078920
859200	573587	505301	427239	613091	620821	1457460	404345	398988	670401	643285	432864	428494	1038500	792165	426633	370536	86685.6	461302	742755	533418	1492160	1491890	923448	1589740	995477	1596280	951139	1058870	1187160	800160	981670	926918	1410880	831823	873906	1098870	1189860	110872	1108100	1079550
860400	570402	504222	426583	612246	618745	1458850	402114	396404	666070	640868	433439	428026	1033910	786603	427315	369112	87174.4	459664	740120	531960	1495540	1485900	926536	1587420	996362	1599650	956150	1055370	1185080	799616	980215	924586	1415440	831043	872160	1098300	1190690	110901	1106540	1073420
861600	568584	501741	425859	610339	616709	1459580	401718	393252	660455	636600	432200	429580	1035090	779797	427318	369184	87562.4	459855	740077	531755	1499000	1480410	927481	1581910	993581	1593220	952588	1053140	1179020	799852	981746	924419	1416700	829940	873535	1097820	1192530	110938	1106820	1076060
862800	564971	498968	424533	608751	615945	1463990	400839	392294	656044	637014	432508	429828	1032570	776027	425498	367006	86814.8	458072	737202	529244	1496980	1475570	927362	1579500	993026	1589110	955705	1047220	1178910	802444	987610	923400	1415720	825592	872978	1096320	1190990	111204	1106620	1070310
864000	563021	499352	422861	605550	613958	1468400	398760	389559	652141	632682	431774	428646	1034270	770953	425215	364860	87022.4	457073	733323	530405	1499220	1468830	926944	1577230	991933	1595620	952886	1038550	1168140	801777	986998	918457	1420680	823025	873264	1099470	1191720	111083	1103980	1071160
865200	559509	496156	422618	602906	613071	1473340	398052	388664	648417	630391	432380	429070	1031690	767994	425002	365059	86845.2	457195	729780	529288	1504530	1460240	925270	1569400	993781	1603800	953206	1035270	1167900	803221	990570	921089	1421590	820965	875850	1102400	1192480	111161	1104120	1070750
866400	557079	494075	420300	601460	611258	1475050	396020	385997	643265	625537	431257	430422	1025960	762296	427347	362390	86936.8	455690	722517	527552	1507470	1451330	926035	1565060	993413	1606890	953399	1031600	1161790	801206	989346	917622	1419500	819624	875184	1102340	1184600	111246	1102310	1066580
867600	554157	491202	419197	600867	609612	1477960	393402	384649	638356	622547	431881	430969	1025270	757157	427754	361954	87076.8	454315	715459	527158	1508990	1444380	925495	1558390	989459	1604260	951994	1029040	1157060	800795	988640	916433	1420760	816440	879286	1103130	1186950	111691	1099870	1069930
868800	552150	491247	417084	598374	609212	1478630	394410	381392	636390	619804	430743	431375	1019360	750712	429883	360846	87461.2	453168	706335	526679	1508540	1435130	927730	1552760	992164	1601920	954483	1020670	1156820	801192	989795	914580	1417650	814855	881945	1105330	1183880	112244	1098170	1062540
870000	550326	489744	414232	595469	605541	1481370	392303	378977	629982	615688	431549	431631	1019570	743946	427521	359528	88001.6	451734	698424	526282	1506740	1429010	926585	1548500	991212	1598210	950921	1012060	1148720	799737	987627	911791	1414990	812082	882122	1108280	1184040	112240	1100220	1063630
871200	547526	488350	414022	593813	604830	1488710	391691	377631	628104	616168	431955	431558	1021520	744396	427775	357941	87381.6	451238	691624	526207	1507180	1421460	924708	1540160	990422	1603570	953992	1003720	1147270	801566	987383	908622	1411000	808758	882748	1111710	1183900	112544	1097940	1058140
872400	544588	488376	412889	593916	603342	1488390	390010	374568	623109	610848	430834	430958	1018660	735534	427972	356464	87533.6	449185	684402	525261	1506030	1413820	954686	1535640	989242	1607480	953565	995398	1142170	800823	985192	904526	1407650	805437	880132	1115520	1177660	112914	1095780	1054630
873600	540347	484372	411190	591082	602001	1487880	387376	372805	618002	605233	428582	431224	1015860	727932	429302	354663	87330	448744	685274	524211	1507030	1406060	941314	1531380	988328	1604210	951934	990952	1137990	800295	984427	903525	1404100	802848	882276	1121140	1178190	113855	1099160	1057480
874800	537030	482206	408104	591324	599187	1497220	385952	370786	614757	602360	427732	429288	1010570	723804	431176	352932	86957.2	446831	684189	524340	1503570	1403760	917468	1526630	988970	1605760	953029	982120	1135860	801334	983645	897285	1399050	798609	880602	1125530	1175410	113438	1097040	1052050
876000	534272	481620	406568	589930	596976	1500800	384928	369339	612072	599041	426836	429632	1007490	719337	430361	351718	87276	445748	684066	524467	1502070	1398620	894538	1521400	988584	1604040	951110	974908	1130780	797136	984259	894541	1394760	797450	882385	1132260	1173990	113405	1096250	1049600
877200	532482	478145	405158	588377	595581	1504900	382999	367469	608646	596005	425036	431319	1005760	718045	429802	350002	87258	444275	681691	522202	1503940	1389050	881865	1512870	987122	1608760	951685	970259	1128870	796908	985188	891713	1390960	794578	885516	1138150	1174770	114404	1096670	1049560
878400	528188	477688	402084	587989	594087	1507320	380750	365602	603319	593673	424271	430359	1005590	710933	430622	347694	87366.8	443140	677532	520959	1501570	1381370	883223	1507080	983968	1613020	952958	961760	1122620	798389	985155	886450	1388440	791730	885026	1142880	1170650	114037	1095320	1042600
879600	525566	476396	402048	585173	588762	1510650	379048	364644	600189	590450	424120	431113	1004900	707635	430378	346660	87862.8	441555	674752	520680	1503600	1373920	889193	1502610	980409	1611460	947435	954823	1116600	800110	983726	883549	1379560	786081	885928	1149010	1172390	114337	1099080	1041680
880800	522283	473996	399832	586166	587199	1517010	377858	362624	598692	587734	422964	431847	999642	704317	430840	345660	88200.4	439102	669278	521666	1504030	1368310	895078	1494370	980426	1613950	949553	948070	1115450	802930	985392	881877	1375090	784654	889448	1154910	1170410	114811	1095320	1037240
882000	521286	474179	398283	584902	584098	1520660	376178	361452	595661	584234	421855	432450	998474	702442	431690	344047	88130	439585	664316	522702	1501600	1362360	897192	1485660	981264	1614650	946981	942441	1109360	803940	985246	876461	1370180	782913	887954	1159080	1164180	114341	1096070	1034880
883200	519334	471675	396272	583818	581868	1522490	375160	358496	590930	581404	420720	434289	994281	698259	430942	343330	88115.2	438484	660401	520480	1503660	1353320	903057	1481440	979350	1613620	943545	938674	1105260	805375	987666	875461	1367270	778138	891148	1161490	1164970	114598	1097880	1032770
884400	516872	471191	394779	584446	579462	1531300	373470	357734	586816	578163	419232	435703	991110	691252	431381	342495	88174.8	435496	653526	520681	1501850	1346380	905849	1478930	978050	1613950	944471	930518	1102490	804686	988009	869925	1358850	774522	890080	1165370	1159760	114770	1097010	1025760
885600	514897	469807	393927	583264	576039	1535330	370860	356702	585331	576936	418643	437486	991704	685606	431912	340857	88224.8	435018	650242	521060	1504730	1340960	910919	1473930	976053	1611080	937735	924573	1098370	802758	988004	865542	1354800	771688	889478	1165490	1160260	114020	1099020	1024920
886800	512897	468273	393023	583300	575202	1542820	370729	355698	581754	574132	416606	438530	991076	682227	430808	338482	88614.4	432376	650509	520587	1506580	1333310	912335	1461320	974156	1612490	937084	922009	1094520	804519	991440	863531	1347620	767956	895280	1166280	1161040	114877	1099980	1020730
888000	510896	468152	389925	586257	571166	1549710	368683	353767	579143	572456	415445	438863	987499	676936	430448	336380	88412	431336	650752	519537	1505320	1328010	918555	1453760	973767	1616400	937150	914865	1090250	804892	990422	859394	1344930	764138	892712	1165080	1155570	114238	1099170	1014160
889200	508237	468004	389587	585853	567970	1554780	366959	352543	575922	569379	413810	442416	989716	674726	429880	334898	88561.6	431197	647022	520586	1505360	1320570	918838	1448400	969543	1615030	932836	909494	1086520	803807	988528	855622	1339850	761263	897228	1163070	1156940	114978	1102450	1013480
890400	505811	466816	387834	586410	568289	1561820	365153	351116	573622	566930	411366	442418	986409	671274	430894	332727	88243.2	430475	645616	520380	1504710	1314120	922586	1439280	968176	1620850	932128	905853	1085820	805579	989578	853018	1329540	757928	899336	1160240	1153020	115038	1104330	1004590
891600	503257	465018	385204	587245	565282	1566580	363111	349984	569705	562576	408763	445045	984104	665524	433061	330909	88237.6	428933	641929	519429	1507430	1304950	923146	1430820	968442	1621580	929754	900447	1077630	807752	986031	849474	1324850	754224	899612	1163410	1152260	114495	1103630	1001770
892800	501372	464361	384973	588026	561436	1566280	363145	348745	566076	559289	407918	450028	982488	660560	432928	329021	88544.4	427822	640248	518915	1508240	1299550	924407	1423880	963636	1624110	926031	894756	1073410	807310	986724	847731	1320520	752690	907396	1161100	1152630	115219	1105340	998756
894000	498337	461301	382560	590199	563541	1567420	360071	346466	563626	556650	406918	457821	977909	657590	434586	328320	88373.2	427002	633227	520246	1507300	1295140	928476	1414870	963132	1628250	925282	897426	1071810	810201	987571	846800	1315030	749619	910331	1156560	1146790	115549	1102630	993450
895200	495194	461330	380728	592690	559838	1566590	358740	344982	561825	554312	405658	462716	975722	651800	432910	327634	88872.4	425170	627575	518709	1506550	1285320	931092	1405940	963002	1627050	921398	887831	1066220	807898	987810	840418	1308620	748933	909579	1150930	1142060	115032	1104420	988982
896400	493414	459281	379746	592700	556107	1567070	356917	343346	559459	551046	403186	470394	974882	648078	432492	327712	88867.6	424152	626991	518564	1505230	1277680	930662	1397570	960683	1626430	917684	880306	1059310	805974	987636	838954	1301550	743309	914620	1146990	1145050	115741	1105370	986896
897600	489988	458284	377696	595697	553277	1574810	356474	342610	560300	549232	400830	474227	976628	645127	433043	325719	87729.6	423704	627289	519340	1509790	1279430	934061	1393640	962049	1629390	918058	874675	1053510	809026	988938	836566	1293340	741426	918308	1145650	1141980	114794	1106790	981985
898800	487598	458259	376198	598890	549293	1579690	354536	342089	558034	547257	399427	478678	976701	641748	433249	324157	88122.8	423240	622248	520403	1510800	1271300	935224	1385930	958824	1633050	910879	868184	1046820	807660	986340	830221	1287800	740056	922147	1140660	1140830	115060	1107520	978563
900000	485444	456678	374977	600223	547446	1585180	353332	339288	553366	543846	396815	482878	972831	637919	433379	323200	88125.6	421721	621180	519236	1511590	1259550	935672	1378370	956404	1633650	911729	863434	1041120	809160	985941	827091	1281630	734508	929294	1134560	1139520	115730	1109230	975034
901200	482508	456745	372756	602327	547717	1590450	352633	338796	552006	542205	393945	484587	968329	636158	433568	321415	88510.4	422039	615642	519997	1514030	1253470	937698	1371840	957222	1635940	907709	856476	1037530	809948	986168	823140	1274100	731436	930930	1129830	1135110	115541	1110210	969998
902400	479421	454258	371030	604540	545766	1591190	350628	337992	551283	538720	391776	489176	971750	632778	432746	319809	88782	420568	612671	519450	1513810	1250760	936383	1363370	955354	1630250	900812	853216	1031620	808647	987790	819580	1271250	727900	932752	1127640	1131650	115790	1112040	967283
903600	477152	452991	367680	607028	542638	1596200	350482	335752	548584	536036	389450	494652	969162	629330	433579	317952	88545.6	417844	613753	519219	1512810	1242990	933667	1357110	952488	1625390	898222	847971	1025840	808465	987531	816587	1266120	722051	937676	1119710	1130030	115643	1111210	962394
904800	475063	452901	366078	607885	540112	1600200	349785	334145	545128	534327	386633	496930	966136	623695	434800	316038	88256	417268	608566	518233	1513860	1235670	936066	1349140	952050	1626890	896850	841507	1019790	809282	986996	813232	1257210	718722	939553	1118020	1125520	115631	1110250	959917
906000	471139	451594	364774	609346	537815	1604820	347610	333589	542157	531397	384102	502302	965277	620194	435859	314485	88936.4	416365	606106	517865	1512470	1228470	936073	1342860	949467	1624420	892105	838813	1012190	809312	986558	808663	1249600	716281	944320	1114290	1126240	115967	1110950	957336
907200	468995	452058	363027	611655	536962	1609550	346692	332704	540414	529405	381719	506254	961049	617117	436335	312700	88522.4	414878	605215	517912	1511360	1222820	936838	1336090	951035	1623900	891096	833608	1008250	810903	987285	806821	1240520	713476	950832	1110740	1125370	115805	1111670	954043
908400	467295	450358	361588	614658	534640	1611420	344803	331097	538389	525958	379302	508756	957916	611854	436770	310949	89388.4	413461	603162	519486	1512830	1214510	924786	1330360	950075	1624410	889252	827972	1003620	810677	986656	801048	1235140	710204	953753	1105920	1122490	115444	1112500	948797
909600	465732	450853	360733	614848	533880	1618760	343265	331225	534916	524413	376480	513104	956445	610740	437019	309735	89620.4	411852	603515	519796	1516370	1209760	920677	1326670	948067	1621000	885040	825607	997275	809119	986070	799795	1234720	707851	959562	1104630	1125270	116346	1113980	946956
910800	464488	450518	360348	617324	531842	1622550	342466	330278	533676	522366	373480	519285	954702	606396	437617	308685	89182.4	411999	598282	519496	1516170	1202430	919116	1318170	947572	1622870	884715	817590	990334	809986	986256	796939	1224850	704434	965214	1095380	1121880	115953	1111000	941348
912000	461108	450606	357226	617941	529938	1624040	339978	328849	531494	519670	369662	520372	953319	601410	438564	307890	90127.2	410355	592012	517229	1519110	1196690	918640	1311270	949525	1621790	882756	813762	982855	809561	983772	791867	1219080	701705	969891	1090250	1119260	116207	1112620	937421
913200	458702	449511	356387	617162	529404	1627490	338758	328034	530470	515513	365632	522048	953364	599450	438674	306648	90420.4	410082	591047	517186	1521320	1189050	917204	1304130	947067	1617650	881067	809756	977380	810693	982530	790048	1214230	698604	976518	1086100	1121170	116118	1115660	934934
914400	457672	449745	355317	619271	528002	1632430	337770	326317	528399	515096	363154	523268	952018	596028	439603	305150	89937.2	409260	585686	518382	1521060	1187640	920905	1295830	947528	1619280	882050	803309	973741	812868	979743	785856	1205290	695232	978410	1078850	1119010	115759	1115000	929528
915600	455302	447334	354118	620421	525216	1632770	335649	325451	526816	511169	359342	526139	948756	593216	438656	303971	90463.2	409255	582206	518180	1522780	1178770	921139	1290540	942093	1615440	877033	800066	967210	810846	980162	780926	1200170	691846	982296	1070810	1120560	116122	1114800	924472
916800	452307	446749	352318	621988	524880	1637810	334696	323609	523791	509302	357043	526041	945285	591364	439195	302316	90125.6	408968	579812	518368	1525030	1172710	919643	1288120	942745	1618610	876614	796512	964144	813504	979615	782889	1193990	688951	988172	1063930	1119110	115684	1114530	919280
918000	450159	445624	350840	621744	523320	1639290	333592	322418	519578	506624	354324	528240	943576	587022	439530	300620	91220.8	406729	573528	517882	1522820	1165530	920902	1281310	942398	1619710	874002	792091	958591	814724	978405	774456	1188970	689086	987655	1058930	1118400	116244	1114090	913371
919200	448662	445233	348492	620587	524624	1642280	331557	321864	519460	503860	351927	530991	941284	584776	439514	299414	91536.8	405776	569517	518805	1524670	1159220	921287	1274980	939364	1617720	871982	787850	953812	814645	977190	770996	1183340	687207	998087	1055070	1119630	116279	1114520	917887
920400	446016	444052	346611	619685	522103	1646140	331069	320183	518009	501668	348183	529575	935454	582039	439105	297986	91856.4	405419	565422	518567	1526150	1155290	924387	1270650	940789	1618810	872709	783614	949329	817490	975497	768506	1178760	686445	1000530	1050290	1118270	116166	1112530	913075
921600	445012	443456	346856	621183	519555	1648250	329324	319418	517528	499907	345449	530595	934687	578672	438724	296927	92122.8	404320	563393	519066	1526090	1148110	923468	1264710	938052	1618840	868108	778344	943459	817714	972724	762527	1171850	682844	1004050	1041290	1116640	116300	1113550	907414
922800	442580	440746	344994	620649	517547	1650800	328293	317746	515080	499008	343157	532653	932986	575938	440492	294899	92692.8	403294	557540	519112	1523970	1140900	923866	1258990	935397	1616290	865509	772499	938483	820248	972647	758655	1165920	681131	1012350	1038230	1117000	116034	1114150	894428
924000	440597	440418	343738	622154	515382	1651560	326125	317462	513072	495454	340302	532938	930765	572347	440257	293209	92769.2	401915	555690	518871	1522480	1135020	925214	1253300	936538	1614400	865172	768095	934052	820678	968518	754461	1159070	681410	1014140	1032960	1114610	116403	1113100	883587
925200	438460	438389	342549	618900	514574	1653830	325629	315319	510854	493959	337932	533514	931747	569186	440256	290796	92964	401906	554832	518240	1519850	1129560	924295	1249040	934991	1613270	865134	764361	929845	820626	967532	752645	1153640	679214	1022070	1027680	1115600	116525	1113480	884353
926400	436139	438768	341222	619877	514448	1658810	323460	315816	507081	490374	334322	532481	928644	568726	440697	288985	93821.2	401041	551827	518954	1517220	1122960	924369	1244110	940243	1613380	866137	758243	928341	820425	964872	746782	1145480	677226	1025700	1020320	1112080	116284	1112650	884224
927600	434539	436067	340323	618500	512139	1657650	322092	313845	506450	488656	331629	535460	926946	566716	439461	288043	93582.4	400534	550596	517330	1514650	1116450	925544	1237470	938803	1607170	858716	751805	924625	817909	962602	742398	1136760	674219	1025380	1015050	1110960	116350	1113220	882013
928800	431903	434664	339061	617942	512768	1661370	321482	313818	504081	486234	328609	537839	925832	563399	440712	286450	93933.6	399426	548205	517814	1511430	1108480	926298	1232700	943435	1603840	857592	748144	921864	819324	963231	739770	1129730	671276	1027370	1011230	1110580	116622	1114090	880602
930000	429219	433363	338310	618813	511074	1664560	320333	312927	502664	483078	325330	541048	925750	560130	440060	285139	94331.2	398102	544742	516478	1511170	1102050	926283	1225220	947018	1600840	853681	744689	919069	819684	961441	736609	1123710	668010	1027230	1002350	1106840	116864	1116330	878441
931200	426913	432706	337564	615683	510321	1662330	317865	312803	501289	481723	322204	543321	924018	559528	440082	283371	93728	398213	545104	516903	1507970	1097880	923255	1220620	948489	1601070	849348	742519	915715	822014	961742	734775	1116920	663671	1031610	998420	1109530	117184	1117990	876806
932400	425830	431582	335475	615619	510730	1664220	318113	312042	498421	481221	319484	545194	917666	557805	440326	282152	93880.8	397204	542593	515499	1505130	1090130	921831	1213700	950409	1605340	848390	736696	912148	824986	962202	728864	1109500	661661	1035000	988799	1104670	116990	1116840	869649
933600	422025	428330	333640	613338	508414	1659770	315727	311315	495944	478480	316896	546726	916825	556436	441587	281124	93951.2	397568	541680	516538	1499750	1086950	919481	1209020	953108	1599360	843377	733135	906439	824040	957330	726441	1103670	657651	1041520	984688	1105240	117836	1115480	862629
934800	420478	427134	332536	614012	507712	1663780	315472	310866	494532	474881	314723	553911	914636	553830	443467	279939	94001.6	394349	539158	513379	1491970	1075760	917163	1202640	955742	1603270	845250	727604	903471	825314	956776	723185	1097590	655756	1046700	982298	1101390	117632	1114930	856448
936000	417164	424524	330693	611316	504944	1661280	313093	310674	493690	471662	312166	556689	911674	550890	444626	277773	94746.4	394865	538720	514642	1491830	1069800	914676	1198310	959984	1602900	839747	724544	900619	822548	951037	720578	1092130	654603	1051140	976134	1101950	117809	1116630	854698
937200	415360	423573	329957	611155	503139	1663180	313762	309738	491754	470449	308307	559516	910131	550935	444946	277115	94502.8	393051	538608	513645	1491430	1064200	914971	1192420	964176	1601690	840278	721284	896804	824550	951934	718981	1086410	652649	1059750	970236	1098130	117618	1115770	851138
938400	412775	420914	328744	608485	502961	1666190	313991	308949	489786	467908	306410	562300	907672	548236	445518	276686	95105.6	391384	538052	512244	1485780	1055180	915844	1182590	968639	1601790	839804	717191	892408	825016	952576	713849	1079930	651251	1061220	961627	1094480	117876	1115880	846333
939600	409752	419451	327190	607332	501945	1662070	314050	309078	487190	465441	304880	564995	905892	546085	447074	275267	95573.6	390258	540209	514284	1484750	1048100	912518	1179640	970166	1596800	836744	715477	887600	827846	952787	712893	1075600	648831	1068710	957774	1095490	118179	1115480	845873
940800	408059	419074	326402	606654	502181	1658090	313914	307612	485576	463188	302638	566249	904899	543876	447574	274546	95850.4	390126	540348	514052	1484380	1042790	911823	1174480	976133	1599550	835162	710768	880560	828271	953139	710594	1069050	647114	1069000	950875	1089420	118280	1114290	843778
942000	406171	418185	325191	604527	500561	1656260	312150	307870	484679	461643	300832	568308	902749	540855	446874	274218	96687.2	389663	543242	512908	1483290	1034780	909766	1169430	977436	1593600	829598	708008	873534	825462	951508	708266	1062480	643847	1071100	944138	1087280	118629	1113600	842232
943200	404481	417102	324885	602925	500476	1657880	311559	306997	483623	458735	298812	570868	901469	541453	446066	273374	96072.4	388497	543538	510893	1481050	1029330	908927	1160240	981435	1596330	829294	704034	868744	828625	949301	705811	1066250	640604	1072890	938999	1085480	118882	1113770	835888
944400	401953	415525	323528	600440	504675	1663020	316687	306474	466118	460416	281664	600810	935899	535836	497024	266952	98550.8	393846	537842	505587	1467930	1058850	962087	1210330	996497	1730840	879786	717026	918805	870956	978099	728874	1088630	657056	1233750	955961	1068380	115910	1199650	897658
945600	387408	400553	313376	608891	517708	1718980	323361	306110	456968	476770	278814	609752	980955	561384	490411	266011	98252.8	385841	557650	508816	1495600	1064610	947918	1244680	1003110	1731320	878275	719821	927846	881205	981229	725551	1069250	673295	1263420	942033	1067130	114344	1219210	893658
946800	381900	401504	308660	606977	509506	1749550	318391	297590	458404	474656	276854	569812	994699	563070	486559	261979	93526.8	373692	561586	504870	1475660	1039520	921816	1218420	1009090	1693240	858277	705787	898775	873957	958552	708412	1042150	661105	1247480	907897	1052960	109829	1201520	868548
948000	369814	391557	298659	590948	498936	1725940	313792	287024	446087	465448	271587	527530	979776	549842	464662	252726	89009.2	359787	555581	494041	1440040	1002300	884245	1168140	997893	1618390	833927	682053	862576	852969	927018	689765	1013120	639908	1225560	874297	1039600	106716	1175830	847724
949200	353466	375988	287798	571564	484978	1675240	304555	274822	427972	449486	262592	499390	963263	528254	445264	242420	86716	346579	543706	483157	1400360	966771	851328	1120060	969002	1553070	810202	658240	835256	829614	896014	672620	983084	617781	1181110	846113	1025410	104492	1146440	825300
950400	337630	362711	275253	554754	473958	1624580	297562	263964	409543	435436	252854	485534	947889	508058	430461	232738	84727.6	332852	531482	468974	1356320	931405	821879	1070690	933874	1511230	793800	637284	815198	813836	874368	657891	963195	604564	1166550	822694	1009780	101536	1122140	805482
951600	325398	349920	265480	537274	458556	1581250	289549	253836	393616	424448	244716	484830	939429	500404	443534	225604	86609.2	323837	551651	471822	1454400	936698	836555	1095740	1046170	1481900	801714	640647	794099	849153	886313	665072	998741	606190	1087730	842682	1093830	106780	1132830	789517
952800	337173	374523	281261	541006	467248	1595170	290022	258454	422473	427880	248365	530641	993025	497260	451862	225134	90676.4	334772	555329	481305	1454800	949871	839664	1057000	1063520	1496870	825369	642684	803928	885764	892780	680701	997952	606166	1103340	852459	1112690	111646	1190220	829570
954000	326873	368060	280096	544419	474237	1648720	292692	253881	410352	432946	236834	538712	961334	493762	467753	219116	93402.4	330397	557881	466995	1451360	942311	870899	1083250	1093620	1571350	844921	646439	838346	874347	913041	679787	1003310	615207	1106880	873385	1128860	113238	1187110	839462
955200	321426	369296	278652	555614	486873	1651370	302359	254820	410409	430274	230166	553710	957879	500420	476351	219151	95946.8	336796	563721	459050	1445680	935411	891894	1072890	1117300	1654810	852399	648398	843314	882081	938347	683742	1006150	623555	1084120	869258	1108110	116244	1192880	833891
956400	319872	370129	280797	563412	487934	1656480	311387	258619	410853	429084	227368	587194	949328	511844	487132	221084	98892	342547	555733	459378	1451990	940279	906160	1072440	1089620	1685550	849390	650682	837175	881129	966416	673474	1002450	619910	1079280	865636	1098080	118097	1185550	816332
957600	320413	374765	284074	567595	489794	1644960	313118	262771	414660	426318	225473	618090	944610	522366	486359	223010	100988	347870	551909	465546	1460500	943858	918252	1071250	1053590	1687220	841540	649641	824100	877852	975072	667634	993583	613839	1105750	861230	1091440	119119	1184030	813010
958800	322754	381448	287421	570447	489119	1639700	312240	267498	422424	424952	223774	611810	939004	524382	475284	224318	102227	354029	544233	473086	1461300	942066	924870	1066450	1041840	1669260	841320	647692	820866	881882	978466	667088	987674	609303	1091000	864622	1073300	119845	1181600	814404
960000	324874	386172	290034	571250	488690	1642960	309938	271603	428425	426721	223605	600989	938949	523595	471113	226400	102300	359103	542370	477316	1461080	936762	925358	1065390	1034600	1654600	837991	646928	823764	880263	975713	671823	987102	611997	1092770	869512	1057160	119966	1183930	818395
961200	327404	392215	294195	573374	487538	1643810	310117	275087	434127	429039	223083	596988	936306	524900	472298	228352	101091	364128	541793	483308	1463450	936030	919267	1068120	1032300	1638850	836087	645633	829274	881841	975034	673528	984341	612725	1099410	871936	1043910	120683	1188360	820888
962400	330208	395748	296627	573988	488093	1644350	310662	278143	440062	431384	222495	598978	929668	523851	478340	230957	100822	368321	543418	487242	1465000	936434	916618	1069700	1032700	1637220	838974	646173	835389	885641	979429	673381	982612	615737	1103120	873369	1033720	121519	1190330	818933
963600	333203	397899	298695	576161	489984	1642350	310783	282214	446224	434327	222870	605760	922792	527914	480747	233022	102008	372342	545574	492570	1466810	938139	916873	1073650	1033010	1634240	835976	647322	837321	888566	978979	671070	983176	616628	1109350	874353	1036040	124215	1197330	820204
964800	335843	400883	299918	576340	491497	1639510	310748	285133	449441	435519	223340	609838	917816	528578	478947	235590	101977	375263	546570	495395	1468290	936128	919878	1072980	1032470	1635290	836966	644428	841476	895071	980382	669418	980372	615053	1117370	873456	1038160	125728	1200980	816181
966000	335581	400774	302240	577126	493528	1644530	310560	286952	451369	434485	222424	610119	914684	528126	475906	237305	101618	378450	547353	496122	1470430	932278	922089	1073370	1037070	1636770	836520	641168	841288	897798	979602	665483	976459	614095	1121470	868846	1037130	126533	1201570	813992
967200	334986	400287	303678	575738	492624	1638320	309952	289133	450438	432704	222548	611209	913917	526063	478464	239406	102036	379985	549241	496468	1469080	931220	921298	1074390	1036840	1627370	834158	636662	838146	899293	976103	664887	970422	613192	1130010	864321	1035400	127161	1201400	809401
968400	335439	401486	304663	574618	492894	1633470	310893	290328	451359	431959	222192	610720	911237	525114	478966	239968	102553	381722	549283	494955	1467850	930986	925873	1075830	1040850	1628590	834112	631107	836204	902861	974848	661492	964926	611636	1130020	861446	1029560	127374	1200180	805528
969600	334483	399981	305895	573325	492203	1626300	310100	291215	449905	428072	221430	611396	906682	522862	477682	241190	103539	381751	548019	494430	1461330	925897	926526	1081200	1043530	1618700	830313	626581	829680	902516	969960	657564	957194	607636	1135920	858275	1027780	128418	1197040	801610
970800	333712	398740	306402	572000	493576	1624750	311791	292212	447795	428447	220080	612012	906323	521156	476747	242285	103985	381456	549510	493385	1462730	924503	926892	1086640	1047500	1609360	829241	622984	828711	905211	965288	651912	952271	604839	1144170	854506	1024500	129150	1193330	794509
972000	332192	397005	305753	571433	492000	1622990	311374	293254	445818	424517	219295	612197	902440	517930	475470	243499	104900	381676	551174	493301	1461040	921774	925789	1086760	1050700	1601460	827681	619794	826778	900087	962074	645362	945746	603160	1146440	855680	1023560	129338	1188420	787052
973200	330267	395170	305815	568822	490251	1615400	311684	293091	444012	424369	218279	615906	898475	515123	476102	244167	105432	381276	551479	492663	1457390	916896	923055	1084760	1051540	1588560	827710	616916	823881	899295	956366	642854	938056	600539	1153490	850496	1026140	130042	1187900	780774
974400	329096	394753	305050	567918	491350	1613760	312837	292659	443790	422844	217388	616868	894552	513670	475882	245370	105380	381154	550130	492900	1451750	912465	920642	1077780	1053730	1579830	824645	612980	820560	897380	954907	640058	932309	596950	1155770	848012	1025240	129759	1184830	773051
975600	327844	391975	305231	564841	489391	1607450	311917	292215	440553	421670	216460	616367	890894	511934	474650	245468	105362	379918	551424	491923	1448890	907576	919104	1074620	1052880	1569470	822148	609697	816674	892142	950308	635140	926577	596489	1155560	843682	1025730	129914	1181690	768050
976800	325319	390076	304671	563638	488903	1605470	312092	292388	440409	420470	215489	615556	887376	511350	474686	245639	104626	377848	549778	490234	1445590	901878	914867	1069550	1051370	1558370	819278	606238	811594	888631	947396	633828	919641	592855	1159940	839247	1023800	130076	1177820	761861
978000	324261	389478	303604	562385	486719	1600780	312691	291564	440016	419248	214640	614983	882489	509692	472622	246423	104753	377356	551882	489094	1443460	897684	914647	1063740	1053710	1553240	818388	602884	807288	884352	943940	629056	913201	590323	1152560	835692	1021380	129703	1170320	757457
979200	321178	386316	303387	558535	485736	1591180	311404	291214	439073	417373	213554	616111	878814	507770	472240	247168	109663	376498	551537	486714	1440120	891268	910048	1056400	1052330	1541920	812131	598919	802284	878375	936819	627123	906252	587579	1154900	831419	1018830	130061	1166330	753415
980400	319998	385710	302902	556774	484330	1585720	311396	291078	436985	415149	211697	616634	872225	505789	471804	247419	112729	375282	552542	484956	1434420	885701	907994	1047850	1053170	1532810	810716	592500	797424	874539	930983	623661	897914	583897	1154270	827707	1014250	129180	1159480	748203
981600	317033	382177	301294	555964	480824	1577280	309700	290404	434956	413239	210771	617725	867999	504067	471088	247386	114246	374404	550990	483196	1429770	880025	905933	1039510	1051860	1524130	807126	589585	792693	868306	925062	617051	891689	578266	1152590	820557	1012420	129382	1153840	746008
982800	314297	380705	300123	553104	477495	1571410	309382	289163	431782	411029	209469	620060	865562	504073	470718	247016	114874	371976	552384	482229	1423340	873109	902700	1030690	1048250	1512560	804374	585164	788892	865658	922999	615073	884735	575145	1153950	813908	1007160	129361	1149290	743842
984000	311955	378496	298332	550075	476014	1566360	310190	287850	430918	408796	208410	619894	862354	501849	468610	247994	115050	371410	550564	479893	1417880	867256	900410	1023330	1046060	1510710	801841	582201	784266	862605	920771	612609	879124	574451	1147970	806919	1000500	128741	1145880	741893
985200	310370	375959	297951	548628	473912	1557330	308180	287644	429880	407126	207584	619818	857947	500087	467885	247530	115848	371043	551544	477544	1409390	860286	896130	1017130	1043800	1499650	797625	579752	779358	857167	915193	609028	872226	569847	1147730	801800	997087	129056	1140300	740099
986400	307306	374604	297348	544651	471418	1551650	307764	286211	426163	406225	205091	621274	857006	497714	467728	247255	116768	369431	549121	475205	1418830	854317	893870	1007030	1042000	1492760	794902	575946	773827	856680	912963	606071	865402	566225	1149990	795210	992065	128889	1136700	736950
987600	305030	372688	295881	542538	467864	1544260	307119	285241	425217	403638	204108	620020	851615	496050	466456	246970	117356	369077	547156	474316	1406400	847888	891849	1000050	1039490	1490020	792476	571746	768815	850003	910407	602583	857867	563457	1141750	788385	985245	128120	1130010	734981
988800	302810	369585	294330	541578	466660	1535640	305639	283890	424011	402586	202803	620785	848395	495680	464536	247714	117848	367941	548569	473152	1393350	841112	888628	991859	1036150	1480600	787216	567945	763823	845976	905478	597590	849828	560732	1146610	778571	979892	128422	1126210	731732
990000	300797	368753	293821	540708	465635	1534470	306130	282940	420687	401010	202198	619312	843423	494323	464826	246925	118222	367318	545500	470446	1382140	833542	887902	984400	1036050	1479030	783348	563562	759702	842422	901755	595209	845654	558064	1140630	769796	975567	127897	1118670	728702
991200	297002	365031	293590	535783	460308	1524290	304275	281685	417858	398226	200757	620153	840645	493689	463002	247054	118588	365474	542754	468514	1375290	826033	880682	978232	1032880	1470720	777848	560650	750806	832689	896517	592158	835778	553898	1145420	762552	971353	127902	1117760	727488
992400	294751	362562	291795	534046	459750	1516210	304159	279572	415769	396587	199209	620175	837955	492536	462999	246110	118575	365184	541530	465947	1371190	818463	877908	969688	1030450	1465140	773950	556589	747820	831020	891812	589120	829710	550485	1146500	754792	964148	127422	1112480	726723
993600	292753	361178	290271	530912	456555	1509750	302268	278448	413878	395475	198272	617414	835078	490942	462281	246232	118790	364888	538865	464605	1366320	811530	876978	963408	1029430	1460680	769783	552728	743277	827265	886663	585406	821138	547754	1139230	748108	960049	126910	1108740	724682
994800	289930	357753	290365	527368	454850	1504730	302855	277306	409575	393488	196069	618513	833942	490316	462574	245940	119501	364247	536831	461333	1361720	806254	873845	956166	1025740	1451800	764664	550682	738646	826497	883679	581964	816237	544762	1142900	741149	954928	126573	1102200	722525
996000	287208	356174	288827	525592	450557	1497670	301840	276262	407094	392778	194805	617337	830759	488448	461415	246150	119554	364605	535766	460014	1355090	800254	871862	950682	1024050	1449560	762000	546621	734768	822441	879553	577385	808120	542465	1137210	735376	948019	126646	1096590	723548
997200	284315	352823	286586	522642	451269	1488290	300226	274454	404754	391001	193547	619029	827989	489062	460010	245787	119505	364550	535226	456641	1347070	791056	870990	944985	1019670	1441540	757790	543930	728520	819044	874077	575359	803943	539851	1138290	728063	946684	126049	1094030	726592
998400	281723	351988	285728	520847	449082	1479140	299491	272866	402714	389855	192396	620962	823500	489960	459770	245332	119952	362638	533092	454635	1338500	783936	869180	937543	1018680	1436180	756261	539526	724775	818624	869258	571152	795989	536614	1141370	721210	940982	126116	1089290	726847
999600	278799	348619	284109	518098	444508	1468260	299013	271245	399959	386868	190420	622298	819776	488386	457857	244276	121452	363936	531538	451611	1331740	776403	869805	932983	1019430	1434400	752523	536409	718803	812736	864727	563756	790184	532626	1137610	714278	938785	126177	1086450	730188
1000800	276068	346713	283545	516763	442387	1463690	298028	269814	398147	386577	189460	620648	818449	488635	456734	244306	123018	362341	531570	449851	1327510	770737	867855	928868	1016920	1429550	750428	532958	713736	810583	861178	562075	782671	529905	1142140	707741	934911	126088	1084840	729566
1002000	272679	344506	281539	515281	441772	1455860	298935	268203	395469	385577	187937	619760	813407	487036	457547	243034	123538	361803	528774	447459	1318270	764272	866528	920254	1015880	1430460	746836	529049	709940	807875	858982	558136	777845	528567	1133330	702978	929436	125542	1080460	729986
1003200	270259	342423	280752	512741	439662	1449190	297526	267183	393678	384536	187291	620835	813342	488829	456340	242919	124811	362129	528143	445463	1307730	757665	865548	914231	1015690	1421140	743932	524846	704580	805969	855879	555018	771779	524859	1136050	697958	927502	126203	1079510	731631
1004400	267582	340492	280102	511447	438820	1442540	297620	266160	390552	384380	184710	623191	809548	488983	457320	242616	126141	360930	525438	443125	1306540	751624	864778	908805	1013850	1420360	742235	520744	701112	804738	853345	553374	766047	522370	1131700	692684	922872	126542	1074840	730809
1005600	263945	336974	277178	510116	436397	1428620	296962	265298	387994	381883	183806	622672	807484	487872	459305	242244	129149	360257	524563	441170	1300130	745853	865739	903334	1009160	1415710	739200	516847	698913	800468	848228	549261	760336	519732	1127990	688379	919487	126950	1072620	733024
1006800	261672	335832	275599	508954	435009	1421000	297449	264438	386188	381823	182319	625429	807124	488032	459063	241778	131321	359808	523868	438987	1296350	741338	865982	897651	1006320	1411990	738764	513331	695655	802167	847273	547075	756041	516377	1127260	683136	916731	127097	1070310	731556
1008000	259014	333175	274468	506626	432588	1418000	297573	262618	384114	379702	181456	624850	805108	487512	457556	241462	134259	359342	522288	436012	1289820	733928	866928	892023	1004950	1410050	735541	509021	692182	797368	842962	543094	750283	514020	1122310	677135	913963	127396	1069310	734170
1009200	255622	331688	273260	503540	431358	1410050	299834	261912	380850	378480	180080	629163	805857	487662	457829	240645	136595	357668	520836	432628	1280960	727243	865076	884865	1000270	1404300	733752	506097	687166	796902	841565	541342	744073	513073	1126790	671343	912995	127899	1067050	734357
1010400	252633	329404	271320	503644	429705	1402300	299820	260861	378445	377158	178751	627230	804210	485975	458038	239872	140992	357222	517660	431765	1278530	724822	865570	880220	1000390	1402820	733192	502880	684949	795570	839792	536854	739388	511624	1121480	665757	909337	128454	1064610	734276
1011600	250472	326253	269730	500836	428548	1395420	300530	259911	375758	375980	177222	634043	803902	487802	458374	239428	144768	357160	517076	430714	1280570	718258	864536	874227	998311	1392870	730248	500611	681948	794674	839265	535757	734031	508155	1128870	660258	908313	129152	1067120	734485
1012800	246807	325548	268336	500285	427709	1390480	302684	259194	373887	373638	176382	635963	803488	488587	460103	238561	147713	356659	513748	428294	1272940	710781	863805	869935	999371	1391770	728803	497701	679803	795600	836183	532874	729064	508502	1121130	658999	905068	129240	1062990	733825
1014000	242894	323615	267411	497664	424380	1383790	303394	257171	373190	373036	174721	639025	802701	487673	460316	238132	154326	356141	513359	427034	1267000	705842	861152	864716	997669	1386190	726698	494885	675751	792724	832754	530245	726389	506331	1120460	654740	905662	130142	1063200	734236
1015200	241423	322348	266142	498138	423963	1380740	305291	257101	370890	373385	174541	641108	802637	489138	461036	237845	158940	356714	513235	425154	1257560	700438	860462	860108	998468	1384300	728733	491534	673968	794742	830905	530299	721834	504762	1116940	651832	903700	129890	1063770	732504
1016400	238457	320100	264911	496205	422518	1372980	305606	255804	368439	372056	173724	644255	804324	488933	461947	236580	161920	356061	511792	424368	1253560	695865	861765	854488	997014	1378950	726631	488909	671026	792882	825751	526737	716579	502511	1117560	648234	899922	130444	1062990	732787
1017600	235896	318024	264567	496014	422416	1365720	307814	255402	366009	370122	172680	643088	805648	486114	461089	235662	164280	355455	509971	423464	1251540	689971	861620	846885	996452	1375360	728018	487630	669444	795210	822894	524156	714133	501106	1121500	644638	898104	130770	1061470	732318
1018800	233668	315941	262854	494678	420288	1356070	308816	253929	364206	368547	171931	645037	804999	486951	462402	234694	167335	355095	509834	420924	1248870	685097	860805	842464	993715	1367620	727996	483095	666176	794447	819046	520010	708930	497169	1125500	640477	896831	131591	1061490	731327
1020000	231138	315089	262426	492230	419278	1349620	310044	253294	361720	366792	169784	648706	807594	488099	463139	233692	169782	352982	507276	419922	1245570	679201	861840	837079	993982	1364710	729819	480571	662698	795820	815625	518874	704340	494488	1129000	638452	893211	131192	1059710	729453
1021200	227995	312384	260385	491254	417922	1343190	311766	252054	360565	367046	168758	650891	807020	488701	464098	233912	172754	353102	507868	419012	1244910	674310	864038	833262	996893	1360640	729470	478701	660511	795293	812328	515460	701554	494017	1124940	634492	892850	131606	1059360	727750
1022400	225753	311037	259985	489161	416911	1338430	312438	252123	359049	366163	167720	654892	809499	490270	464774	232672	174716	351965	506330	417238	1244030	670172	863928	827897	995992	1356710	733075	476383	659234	798262	809630	514242	696944	491218	1127440	631301	891289	132308	1058610	725934
1023600	222803	308396	257834	488370	416766	1328820	312965	250218	356375	365028	166710	658523	811200	490267	466740	232439	177895	350457	504074	416313	1239430	664982	865279	822551	994858	1355490	731797	474087	658338	798111	803819	510186	692780	489867	1121550	628564	889582	132177	1058180	726387
1024800	219770	307376	257332	487231	416216	1322230	314566	249966	354620	365304	165547	659942	816852	492054	469308	231234	178869	350418	504345	414821	1235770	660366	863032	819908	993304	1352500	736253	473196	654652	804088	800805	509834	689940	487345	1126520	625158	887679	132865	1059000	723985
1026000	217288	305601	255824	486617	414991	1317420	316652	249678	351828	364494	164377	659630	818896	492272	470548	230380	181428	349865	502499	414415	1228660	656031	862544	815678	997573	1352030	738228	470654	653134	805039	797052	507229	687059	486852	1120360	622898	885617	133086	1058670	721610
1027200	214872	304387	255110	484481	413964	1311790	316976	249081	350040	363626	163128	661336	819635	494614	470615	229836	183626	349056	501934	415049	1228940	653214	862561	812758	997050	1345440	740942	469853	651088	802500	793427	505635	683460	485951	1125230	621098	885647	134159	1059320	719247
1028400	212391	302733	254224	483920	414866	1304040	317837	249005	348776	362252	162568	663398	824642	494652	471649	228777	185588	347846	498658	411543	1225210	647578	862455	807003	996630	1343290	744067	468761	649442	802512	790710	503537	680337	485079	1119260	618406	882720	134166	1058080	716287
1029600	209420	300764	253770	482067	412948	1290880	318258	248644	347258	360498	162023	664836	826242	495149	471871	228382	187354	347224	497804	410795	1221440	643644	861060	803124	995989	1339800	746598	466221	646286	801923	786032	500358	677020	481434	1123250	614172	884249	135748	1057380	715529
1030800	206464	299920	252130	480389	413208	1282070	320184	247480	345642	360089	161055	665940	827191	494988	474015	228181	189624	346092	496493	410134	1215720	638746	861645	798412	999365	1338010	750786	464307	645347	806680	781214	499724	673493	481154	1123340	612996	878949	136257	1054650	711970
1032000	203957	297060	251099	477802	411084	1272050	319081	247703	344261	357452	159978	667340	828355	495751	475705	227618	191912	346216	495442	408461	1215730	636733	861329	793968	996054	1334450	752975	462894	643002	808957	776644	497231	669497	479415	1123250	609239	880251	137271	1057690	709928
1033200	200933	295737	249908	477737	410556	1262700	320332	246970	341892	357761	158928	669779	832448	496910	476548	227592	191893	344969	492984	407881	1216800	633389	862439	789836	993913	1327770	755779	462550	641733	811776	773157	496202	666501	477869	1123190	608686	877191	138514	1054030	705100
1034400	198296	293652	247677	476379	409176	1252020	320354	245617	340256	356753	156923	672877	833698	494624	477041	225830	194275	345027	496179	407043	1213180	628334	862620	785704	991412	1324930	757789	461300	639241	810540	767783	493441	662237	475572	1119480	604465	875006	139482	1053670	703367
1035600	194710	292324	246586	473980	408458	1243850	321028	245360	338147	356552	156528	675080	837439	495662	479474	224801	193274	344840	501846	405286	1211810	624053	862838	780923	993067	1319040	760440	460102	638155	814109	763972	491575	659030	474286	1119650	602123	872149	140112	1052770	700004
1036800	191867	291357	245618	473563	406683	1232390	320094	244132	335623	354819	154903	675376	837540	494474	481668	223976	194958	343989	499126	404419	1205800	620545	865777	775966	993098	1316280	762479	458677	635893	814584	759772	489227	655961	474050	1113070	600917	871355	140840	1051750	696083
1038000	189889	289082	245460	471313	406317	1224080	321304	244567	335249	354550	154284	676866	841915	495563	479998	223974	195453	344190	496743	403538	1205530	617181	865365	772626	993097	1309980	768297	458753	634028	817192	756445	489286	653572	471458	1116410	599451	871188	141970	1052030	692825
1039200	186704	286721	243414	471531	406590	1215970	321202	243366	332876	354018	152943	678972	844259	493812	479563	222224	196901	342197	492601	402475	1203060	613124	865288	769908	993103	1305690	771276	457078	633547	816773	755137	487358	654100	470810	1109020	597880	868210	143083	1051610	689737
1040400	184290	286251	242882	469280	405094	1207700	321632	244248	331823	352590	152275	680775	848029	494231	481311	221515	196324	342638	490573	401899	1202780	609516	863018	765853	989025	1298840	770708	455661	630648	818940	751889	486142	650368	469621	1117460	595564	866878	144172	1052800	686708
1041600	181848	284678	241102	467758	404347	1199890	322541	242666	330282	352561	150844	681082	847986	491722	481602	220862	196568	342556	486932	401563	1197190	607651	866738	763347	987841	1293920	773428	455020	629274	819156	751288	484159	648245	468136	1109300	591523	861592	145196	1049660	681174
1042800	178288	282094	239816	467135	402810	1189400	322666	243156	328303	350916	150514	686250	849206	491302	484382	220268	196771	341951	484851	400048	1194860	603572	866157	759673	984537	1286900	773173	453828	627392	820681	749850	482688	643961	466219	1115160	588428	859844	147114	1050480	680401
1044000	175291	281385	238820	465089	402500	1183660	323165	242229	326816	350386	149525	686630	849627	489794	486220	219602	197311	340534	481948	398717	1191020	600812	867848	756222	984677	1279740	773874	452361	626479	822784	749324	481043	641233	466068	1108010	587341	855866	147207	1048600	677091
1045200	172421	279578	237686	463658	399392	1174470	322722	242072	325108	347346	148198	687558	848932	489374	485864	218071	197740	340890	478382	397946	1186970	596640	870274	752744	980552	1274490	774698	450573	623401	823231	745602	478496	638572	462685	1104410	584351	854862	147942	1050320	673909
1046400	169770	277738	236934	462203	400951	1168190	322406	242341	323469	348334	147998	686288	850875	489377	486820	217733	198251	339220	475086	396464	1182760	595115	871555	748328	979106	1268310	776062	449578	622165	824596	744749	477329	635115	461957	1102190	582150	850641	148535	1051100	670045
1047600	166809	275945	234762	460949	399705	1159770	321033	241094	320947	346275	146308	688853	851336	488643	487879	216344	199444	338558	474194	395872	1177660	593852	872728	745590	977728	1264600	776346	448680	619813	825012	742388	474482	631363	460322	1096990	580697	848135	149809	1050760	666755
1048800	163938	274180	233977	458578	398883	1153030	321581	241334	319916	345673	145788	692572	853482	488267	492227	215046	198373	337510	470992	394591	1175370	588806	875210	741372	974663	1255560	776802	448325	620432	825463	741361	474145	629138	459317	1096600	577706	844183	151065	1050600	664181
1050000	161498	273072	232632	457235	397738	1148110	321486	240230	318398	344393	143743	690480	852566	486226	489724	215099	197978	337646	469606	393214	1171710	585860	874898	740093	973381	1248820	778282	446278	617975	825474	740822	472200	625948	459152	1092850	575301	839148	152560	1047480	662507
1051200	158939	272001	231562	454440	396008	1142380	321130	239460	317225	343116	143850	696723	853416	486327	490002	214432	197616	337612	468168	392174	1170490	582796	875470	736699	970670	1238810	778351	445572	615720	826040	740317	470914	623876	457279	1095350	572293	834868	153306	1046220	658354
1052400	155513	270760	230217	454915	395681	1138250	321657	238172	314970	341436	142225	693104	851104	485273	488397	212932	196644	335690	465788	390634	1164540	579978	875151	733010	968633	1232850	777815	444306	613636	826956	738780	470277	620761	456792	1087500	570559	830860	153874	1042480	656993
1053600	152412	268762	229005	452170	394270	1128910	320414	238223	314707	339949	141132	693448	852141	484953	488380	212073	197337	336005	464958	390676	1160750	576109	875578	730320	965199	1225530	776926	442173	611725	824292	737011	468703	616587	454651	1084390	567058	826346	154916	1040040	655633
1054800	149637	267312	227320	450657	393487	1123150	321269	237310	312828	339770	140417	692610	851392	483371	488908	211594	197686	333920	462959	388568	1155570	573419	877105	726954	962023	1214520	777291	440678	609682	824088	736076	466346	612750	453699	1082460	565334	821104	155158	1038960	652422
1056000	146314	265424	225888	448866	391599	1114750	319631	237076	311977	337262	138999	692481	850292	481938	487460	210335	198821	332971	460998	387540	1149420	570897	876049	724994	963734	1206510	776554	438600	607807	822891	734244	464044	609717	452698	1081040	562018	818658	156028	1036300	651173
1057200	143253	264771	224819	447356	391434	1108310	319829	236647	311010	338280	138249	694141	852370	482174	488494	209405	197100	332912	460596	385791	1147400	569995	878056	722738	963712	1198480	776411	438494	607487	825590	732370	463426	605096	450883	1082670	560526	811705	157097	1034040	647397
1058400	140306	263483	223513	445871	389502	1102100	318618	235798	308906	336079	137055	694199	854317	479971	486998	208405	197831	332392	458808	384076	1142160	565278	877633	718330	960954	1190880	775614	434877	605223	823956	729430	460699	602288	450653	1073840	557928	808690	157225	1031260	644240
1059600	137303	261240	222671	443725	388790	1096380	318189	235464	309239	333865	135838	696636	853973	479409	486756	208318	196912	331162	457848	383279	1138620	562335	877184	715565	957956	1184130	774369	433115	602668	822164	729443	461537	598581	447917	1076080	555362	803974	158433	1029300	641939
1060800	134032	259838	221392	442020	387928	1093010	318764	234564	307518	333006	134592	695292	849954	478461	485888	206276	197339	329852	455668	381470	1133510	558070	878519	712796	955740	1179540	775515	431770	601244	821924	727159	459326	594486	448172	1069850	553142	798192	159127	1026010	636548
1062000	131682	258600	220569	439853	387022	1085960	317058	234014	305946	332214	133421	697061	847466	476660	486474	205938	197794	328999	455436	381112	1129820	556014	878278	709632	951000	1173450	774200	429180	597332	820091	723280	457228	591520	446530	1067560	551236	794997	159751	1023880	634964
1063200	128614	256710	218950	438063	386706	1081940	316800	232581	304317	331463	132357	695918	846187	476026	486492	205090	197976	328065	453552	379104	1125400	553408	878634	706306	949601	1169000	773400	427490	596537	820044	720751	455866	587924	445219	1068150	549026	789346	160413	1019050	631028
1064400	125549	254809	217398	436729	384748	1073260	315791	231586	303165	330162	131393	693570	843005	475290	485029	204652	198764	327385	452269	377428	1121940	549540	879554	704266	951941	1162420	772392	425399	593961	820047	717562	453588	585336	443736	1062460	545509	783153	160775	1020520	631267
1065600	122663	253259	217508	434552	384265	1068080	314729	231516	300905	330141	130625	697115	842489	474126	486364	203424	198610	326504	450578	376160	1117190	545912	876163	698456	945832	1153800	768922	423030	591751	819994	714764	453964	580880	442295	1065630	545633	777738	162535	1020160	627522
1066800	120259	251767	215620	434199	384102	1062600	313558	230138	298234	329178	128984	697685	839284	472141	485249	202446	199181	325968	448588	373923	1116380	546036	875898	695142	940467	1145520	765820	421126	589936	817049	712436	450456	578174	442334	1059460	542580	771647	162517	1015990	625470
1068000	117556	249574	214834	431498	381983	1056450	312974	229876	296813	327914	128155	698250	837834	470546	486738	201892	199368	324530	448004	374227	1114180	544482	875585	692379	938134	1135690	764771	420403	587562	815169	709734	449934	575341	440773	1062740	539761	767106	163405	1013360	622955
1069200	115256	248801	213371	431268	381713	1049450	311920	228760	295454	326490	127187	695912	835281	467898	485478	200422	199743	323189	445574	370253	1104990	540474	874368	687499	932788	1128920	760073	418905	584841	815658	706315	448963	570660	439320	1058900	538440	761123	163069	1008900	619439
1070400	112466	247197	212818	428744	380484	1042150	310480	228276	293626	325072	126332	697528	834401	466630	485392	199905	200293	322327	444241	371365	1097320	537082	873966	685146	929081	1122580	756119	417258	582006	811762	704348	446596	567256	436938	1058260	536195	758676	163846	1008710	617851
1071600	110112	245529	211996	427681	379954	1037740	310236	227624	292895	325112	124929	695806	833383	466075	488006	199063	200583	321526	442108	369735	1090870	534134	873645	679725	925150	1114470	754353	415517	580396	812449	701265	444899	561796	436961	1055540	534190	752894	164031	1004360	613696
1072800	107756	244428	210901	425871	378810	1032260	308916	226574	291383	323511	124447	697210	828984	463959	487799	197713	201652	321185	441545	368638	1085000	531400	872910	675632	921173	1110400	750660	414526	577100	808998	699755	442380	558606	434064	1049510	531532	748894	164191	1002350	610858
1074000	105488	242500	210631	423168	378521	1026030	307541	225950	290767	322637	122957	701449	826981	462929	489359	197404	201843	320178	440180	367628	1076960	527039	870612	672034	917036	1104300	747590	413364	575402	806757	696778	441989	553309	432900	1051170	530021	742429	163796	999947	608140
1075200	103344	241482	208643	422003	377199	1022290	306720	224595	288769	321542	121710	698760	823112	459768	488557	196417	202643	319442	439513	365348	1069820	522932	871374	669634	910209	1098490	743796	411427	573100	805286	693939	439628	549553	432865	1046080	527248	736202	164204	994934	603885
1076400	100805	240027	208406	420251	376112	1016260	305290	225117	288327	320236	120474	700080	817868	459480	491197	195341	201875	318249	438714	364982	1063170	520029	872558	665448	905597	1095340	740501	410484	570411	803165	691468	439895	546690	429447	1047120	524646	732032	164809	992428	601333
1077600	98636.8	238941	207555	419646	376310	1012070	304642	224168	285985	319836	119342	700142	814856	457241	491413	194186	203287	316628	435667	362073	1054440	516555	871302	662361	901917	1091290	735985	407388	568554	800995	688221	435886	543530	427949	1040780	521461	724845	165030	987601	598239
1078800	96196	238399	207189	417290	374619	1002920	302714	223116	284575	318707	118198	704754	812332	454305	494956	193398	203358	315546	435338	360072	1047650	513252	870314	658597	895231	1085860	732624	406151	565659	798972	685080	435273	538973	426598	1041420	518536	719405	166074	985044	596135
1080000	93478	237081	206097	416380	374701	998139	302135	222044	282366	318480	116858	702154	809774	451883	494138	191288	203300	313493	433948	358332	1039880	510242	869560	655884	891302	1082130	727101	404253	563950	798374	681082	432446	535120	425725	1036700	515930	711806	166152	982439	592375
1081200	91751.6	235236	205044	414876	373383	991860	301314	221487	280355	317496	116080	700739	805086	449541	492331	191132	204787	313152	432274	357650	1035880	506375	865951	652830	888077	1078160	725114	402248	559843	796211	678579	430513	531046	423306	1032350	512507	708910	166513	980581	591146
1082400	89385.6	233494	204502	413261	374209	985480	301003	220722	279914	317046	114889	701738	803600	448352	493411	190328	204297	311528	430710	354939	1028300	503658	864047	650745	883930	1075260	719327	400983	557468	796752	675878	429363	527438	422600	1025890	510668	704019	166079	976392	587714
1083600	87678.4	232538	202975	411744	371976	980640	298932	219882	277619	315524	113502	701953	799622	445127	495718	189719	206410	310024	428726	352860	1021310	499171	861248	648154	882592	1072680	714308	397974	554293	795106	672515	426897	523182	420656	1019040	507834	697812	166596	971066	584898
1084800	85486.8	231985	201764	410648	371412	974582	298254	219454	276326	314176	112726	704162	795979	444358	496427	189238	205950	308543	427893	351777	1014250	495901	859648	644388	880587	1068040	710642	396371	551376	795783	669878	426266	519749	420351	1016200	505007	694039	166542	969493	581922
1086000	83720.8	230310	200953	408667	370304	971437	297500	218461	275030	313440	111060	702641	792928	442819	494321	188417	206756	306747	426833	350492	1008130	492949	856813	641648	875658	1065690	706058	394650	547236	791625	665796	424263	515505	418785	1010090	501809	686305	167224	964112	578951
1087200	81744.4	229453	200632	407252	369151	966576	296102	218299	272784	312742	110286	705969	788998	440462	494479	187690	206772	305358	424537	349154	1000560	489191	854758	637517	871597	1062810	701918	393104	545020	791483	664686	424466	512938	416642	1012580	499892	682675	167362	960894	576271
1088400	79919.6	227138	198455	405848	368408	963276	295522	217295	271300	312021	108713	707142	783879	438427	495796	187336	207964	303555	423640	348585	991581	485533	852737	636284	872481	1061080	696765	391308	541868	789747	661246	420673	508345	414516	1009020	496486	676082	168330	956028	573192
1089600	77893.2	226069	198963	403398	367699	956984	294786	216957	270831	311029	108059	709022	780679	437545	496731	186623	207148	302217	422204	348065	985437	482305	851401	633057	868010	1058530	693152	390338	539160	789376	658670	421014	505742	413049	1008780	494621	672115	168357	953707	571682
1090800	75981.2	223804	197762	402762	367455	952014	293337	215670	268657	310446	106843	708909	775261	434304	496372	185824	208372	300063	419667	346861	979637	478648	849804	630624	867970	1054970	688574	388729	536306	786694	655952	418031	503278	411914	1001450	491769	667441	168006	949206	568775
1092000	74285.6	222882	197185	401299	366354	947047	292735	215642	267373	307890	105916	711372	771348	432610	494316	186200	209936	299165	419946	346252	972282	474313	847614	627178	864070	1047540	684326	387236	531716	785146	652253	415958	498964	410674	1000090	489724	661963	168677	946552	567583
1093200	72861.6	220687	196677	400665	366050	941640	291377	214286	266230	308835	105249	712035	765064	429499	496389	184971	210831	297876	418499	345293	964911	471193	845511	623987	859456	1037190	678076	385812	528070	783877	649191	413915	495972	408195	993815	486358	656228	167924	939436	563642
1094400	71149.6	219326	195670	398296	365235	935070	289717	214438	264115	307778	103888	715609	763656	428135	496169	184469	210957	295330	417146	345231	958322	467652	843457	620023	856958	1030640	674898	383507	527419	784561	646231	413133	493794	406848	993181	484022	652421	169005	937216	561573
1095600	69628.4	218139	194811	398033	364470	932024	289349	213490	261790	306713	102999	716843	758588	426117	496215	183275	211180	294297	414715	344242	951140	464733	841552	618208	856185	1029880	671180	382087	523930	782640	643730	410194	491160	405416	986958	480971	645406	168271	935179	558906
1096800	68320	216054	194072	394913	363830	926307	288124	213820	260773	305880	102075	719341	753983	423957	495622	183160	212076	292141	414557	343256	945862	460478	840293	614761	852400	1026340	666615	379895	522302	782315	641076	409073	487648	403526	986429	479188	641552	168399	931274	555314
1098000	66634.4	214764	192244	393602	362598	922454	286413	212545	259450	304376	100734	721321	749871	421515	495902	182554	213968	291440	412978	341647	940889	457509	837038	612524	847818	1024120	661857	378086	519521	781753	639020	406558	484754	401546	979796	476809	637635	167790	928196	551907
1099200	64983.6	212754	191328	393121	361100	918462	285356	213788	258448	304814	100064	724962	747544	419198	497915	181806	213969	289636	411052	341059	933963	453437	833752	607328	843852	1018030	659898	375977	516785	780924	635510	404962	481170	399592	980177	474249	632890	167970	924813	549591
1100400	63335.6	211715	190956	391907	361198	911678	284818	212462	257090	304058	99628.4	724032	743855	416816	498764	181159	213596	288452	410952	340117	928061	451224	831393	605058	843038	1013440	655254	374188	514495	779644	634270	402782	479722	399214	976556	472252	627746	168015	920273	545700
1101600	61871.6	210461	189950	389294	360498	904707	283182	211587	254938	303845	98390	728385	739932	413845	497016	181063	214283	285936	409916	339102	922497	447236	828336	601969	841360	1005000	651505	372820	512162	778460	632211	400501	476464	397135	977048	470470	624276	168679	917321	542688
1102800	60528	208717	188776	390544	360320	901905	282619	211164	253266	303694	97511.6	727680	735685	410920	495958	180500	216386	285517	407212	339524	916232	444787	827870	599280	841312	998862	648482	371918	510930	781147	631216	399153	475264	395512	973821	468670	618686	169230	913078	540350
1104000	59343.2	207715	188128	388280	359122	894144	280125	210576	251414	303060	97171.6	732507	732194	410635	495358	181002	216445	283869	407273	338705	909673	441786	824381	594625	838278	991981	645212	370255	508918	781052	630320	397766	474001	393067	976164	465896	616563	168856	911467	538632
1105200	58059.6	206865	187552	387673	359390	891823	279574	210732	250616	303966	95880.4	732767	726882	408378	495290	179387	217052	282836	404646	337070	902984	438453	821214	592001	837852	986683	642255	369795	507928	781007	628536	395775	471064	392440	972600	464317	611664	168855	908962	533690
1106400	56583.6	205448	186476	386088	357523	885477	278431	210366	249280	302810	95390.4	734712	724810	407910	497025	179329	219838	280521	403586	337492	899048	435101	819770	590166	835866	983451	638421	368082	505090	778262	626766	394974	469180	391481	971252	461708	609113	169623	907627	533178
1107600	55163.2	204596	185310	387057	357952	882200	278807	210478	246962	302326	94395.6	732809	723253	404264	498535	179059	220612	279783	401940	335982	894460	433873	816240	587417	834155	980266	636446	368049	504798	781352	625635	393315	467226	390894	965237	459455	603913	169845	902759	530323
1108800	54237.6	203334	184828	383438	355860	874645	276936	210228	245550	300829	93816	736624	719346	403645	498998	178946	220661	277916	400262	336481	889249	430712	813148	584551	831470	974698	632857	365609	503567	780335	625259	392328	464590	389189	964879	456846	601933	170397	899210	529017
1110000	53020.4	202868	183445	384446	355967	871728	276414	208451	244720	300410	93055.6	738818	712674	401765	499924	178227	221772	276570	398355	335270	884577	427892	809473	581738	832851	968723	629612	364548	502255	782544	624817	390243	462155	388981	960123	456014	597650	170988	894232	524782
1111200	51720.8	201483	183234	380733	355632	866130	275393	208921	242374	299261	92308.4	741277	708493	400896	501570	177884	222886	274980	397306	334520	879996	425814	805378	578326	831889	964029	626565	362727	499810	785356	622277	389349	459353	386861	959642	453266	594594	171341	892559	523432
1112400	50807.2	200950	182021	378027	354686	862687	274190	209171	240942	298238	91826	741838	705333	397552	501999	176832	223286	273233	394942	334532	874287	424291	803556	576103	827827	959502	622656	361513	498468	785258	620217	386364	458364	385588	956356	450458	589356	172105	888126	521888
1113600	49271.2	199320	181036	372886	354010	856134	273196	209833	239327	297050	91162.8	753118	701194	396410	502939	176747	224358	271874	395050	333351	868496	421241	799238	572185	827038	951856	617878	361034	496625	786682	618328	385369	455220	384226	959719	448700	587755	173316	886770	519287
1114800	48055.2	198107	180446	372211	354051	852278	273000	209184	238073	296090	90563.6	767688	695481	393988	504520	176941	225531	270553	392437	333081	862782	418019	793149	571251	823399	948324	615044	359444	496100	789918	616344	383454	454248	383544	953679	446593	582739	172538	883563	516464
1116000	46803.6	196783	179021	370417	352948	845799	271673	209406	237007	294689	89519.6	781376	693670	392566	506142	176681	226955	269510	392510	332327	858529	415168	788162	567394	821867	942833	612446	357386	493496	790982	614360	383214	452132	381969	954122	445310	581332	173461	881854	515221
1117200	45816.4	196194	177789	370262	353337	842518	270670	209616	235850	294401	88698.4	786487	690379	390541	505681	176151	227642	267896	391072	330970	853314	413898	783170	565217	818698	939383	608633	355962	492324	792138	612474	380697	450459	381315	950878	443049	576344	174404	877702	510293
1118400	44546.8	194617	176946	368072	351519	835951	269419	210178	233730	292421	87897.2	793689	686372	388852	508132	176450	229065	265597	390046	329854	847165	411926	779045	560673	816993	934023	605784	355658	490706	793227	609425	380418	448130	380172	955084	440751	574700	174786	874822	509881
1119600	43332.8	193402	176832	367750	351990	830971	268734	209826	231700	291031	87179.2	795428	682845	386480	509306	176073	230573	264403	389288	328940	840276	409283	777947	559448	815053	930945	603104	354390	489394	794986	608153	378028	446069	379110	951078	439829	570890	175074	870980	508827
1120800	42359.6	192682	174911	366754	351427	826982	267747	209790	230470	290399	86523.6	799377	678429	385727	511069	175297	230874	262807	388813	327853	835097	407104	778141	555232	811588	925331	599134	353252	488047	798394	605413	377870	444788	377762	955634	438063	569962	176496	869253	508022
1122000	41280.4	191353	173974	367060	349860	821325	266343	209104	228223	287739	86232.4	812676	672780	381522	510192	174942	231886	261669	386618	327173	829732	403636	775725	555292	807057	921162	597640	352317	487550	801004	603364	375548	443623	377102	954276	436066	565819	176707	863715	505696
1123200	39974.4	190862	173559	366400	349536	818203	266293	209556	227099	287373	85404	817896	670328	379993	512124	175083	232466	259686	386102	325832	826719	401500	773344	552670	804391	914443	594893	351489	485437	804999	602004	374308	442504	376566	958088	434355	563544	178176	861494	503116
1124400	39092.4	189560	172811	366912	348897	815694	265263	208752	225735	287945	84590.8	818718	667098	377719	514327	174612	234095	259310	385675	326006	822852	400872	769720	550294	802106	911670	593342	351187	484786	808967	600036	373560	441741	375050	954168	432732	560734	178750	858721	501467
1125600	38069.2	188931	172420	365489	348887	810390	264385	209198	225026	288144	84264.8	827881	665641	376946	515096	174773	236116	257396	384270	324981	816929	398189	764024	546896	797986	906196	589347	349249	483414	810967	596972	372638	440167	374233	956282	431001	559628	179931	855754	500780
1126800	36929.2	187658	171417	366008	348079	806306	263052	209805	223888	289542	83715.2	824788	661915	375052	514766	174454	237879	256900	383223	323990	813094	396263	762578	545874	796847	901638	586450	349220	481706	815940	595113	370871	439036	373347	953256	427956	557009	180775	852433	498050
1128000	35992	186814	171204	364494	347755	803532	263214	210066	222728	290061	83152.8	826233	658568	375180	515810	175006	236861	255804	381851	323478	809012	393972	758511	542819	793372	895740	583256	347970	480504	818827	591998	370272	437571	372338	952514	426048	555819	181354	849924	498293
1129200	35012.4	185344	169915	365908	346192	801898	261830	209785	221856	290666	82277.2	823234	654302	372296	514714	173991	237565	253510	381896	322852	803075	392421	756952	539896	791931	890349	581458	347682	479308	822756	589974	368431	436334	371608	947631	424342	553299	182155	846020	495908
1130400	34204	184078	168715	363127	346492	797712	261304	210349	219991	290900	81750.8	822030	650355	371531	516638	173732	238216	251963	381029	321570	799754	391814	754872	537572	789450	885282	578117	347066	477982	825871	587429	367462	434297	371009	945681	423914	551318	183030	843750	494998
1131600	33208.8	183134	168383	364024	346110	794537	260130	210234	219226	291230	80919.2	819221	647334	369312	517764	173191	238232	251147	379694	319348	795060	389256	752366	536262	787184	882159	575820	345859	476354	829510	583383	366332	433817	369805	938857	421493	549496	183523	839606	493121
1132800	32129.6	181440	166973	364513	345050	789610	259278	210453	217397	290931	80586	820717	642833	368558	517569	173678	239497	250474	379600	319912	792025	386764	752426	533325	784110	877090	572188	345105	474914	831937	580160	364484	432146	368099	933836	419819	547930	185069	837743	492618
1134000	31246.8	180909	166312	363522	345298	786812	258632	209577	215390	290735	79841.6	817405	639599	366816	518909	172785	239722	249166	378567	318900	789921	385244	749173	530721	780978	873169	571015	343448	474641	837091	576702	362389	431746	367847	928295	418624	543259	185248	835414	490783
1135200	30367.2	179543	165276	363678	343436	781766	257622	209799	214352	290326	79528.4	818994	636974	365410	518861	173054	240721	248257	378942	317658	787030	384926	747574	528921	781673	868431	567866	343902	473077	840301	574125	361059	430080	367932	925710	416836	544055	187123	833876	490954
1136400	29413.2	178544	165373	363601	343681	777280	257297	211510	213274	290532	79355.6	822574	633936	363962	522735	173801	241638	248066	378033	316694	781831	385073	744931	525907	779301	863668	566851	343552	471596	844260	571119	360422	427752	366322	924984	416158	542362	186975	831094	488659
1137600	28620	177782	163976	362148	341925	776036	256119	211553	212213	290654	78910.4	819695	630792	362556	521762	173814	241230	247246	378057	316508	776140	382949	741802	523419	776905	857894	564905	342532	472089	848096	567995	357908	426607	365831	920770	415381	540140	188668	827786	488818
1138800	28074.8	176492	163667	359910	341104	772247	255304	211916	210830	290246	78484.4	820953	627366	360362	523827	173474	243620	245892	377535	315284	770562	380073	741154	520588	773255	850465	562566	341614	471235	848654	565041	358653	425520	363739	922114	413787	537393	189363	825768	486426
1140000	27286	174758	162410	360383	340465	767766	254749	211032	209908	289303	77876.4	822229	623924	355803	525023	173842	244869	245464	375637	314673	764172	379494	738498	516639	770606	845937	559682	339974	469769	852334	563324	357770	423666	362937	919273	412846	536194	189926	822543	486434
1141200	26599.6	173696	161020	359313	339344	775261	253622	211768	208201	288692	77854.4	824427	620836	354655	526324	173413	246024	243242	375114	313400	758406	378379	737534	514745	768500	841795	556826	339055	468759	856104	559886	356378	423049	361341	919189	410748	536224	191530	820396	485321
1142400	25811.6	172876	160800	359742	339070	778183	253303	212272	205803	288413	77141.2	825433	619267	353516	527647	172462	247332	241466	374202	312569	753638	377046	734584	513043	765559	837424	554877	338037	469110	857178	557595	354212	420935	360598	912666	409133	532371	192057	818323	483812
1143600	25057.6	170721	159582	358045	337314	776703	251626	212412	205114	287877	76321.6	827498	617676	350499	528852	171528	250457	241252	374865	312497	747791	375966	732872	512066	762627	832596	551464	336438	468345	858484	554407	353578	419418	359468	908466	408498	532302	192876	816061	482748
1144800	24558.8	170262	159069	357554	337340	773044	251661	212580	203710	287706	76334	826406	615985	348225	526756	171474	254038	240517	372377	310690	743716	374929	731965	510236	758275	829065	550307	335730	467653	861272	552722	352282	419051	357328	904630	407845	529998	192725	813176	481613
1146000	24064	168320	158189	357378	337020	768382	250314	212012	202759	286468	75937.2	825303	615576	346014	527461	170514	257296	239950	371310	310526	738542	372605	731348	508176	756322	825036	547098	335196	466352	863922	549416	351337	417561	355718	901453	406108	530140	193164	813342	479997
1147200	23622	167393	157642	357089	335259	765659	249350	212246	200869	286223	75514	823779	614228	343830	528938	169408	258758	238248	370055	309068	733160	371610	728485	507072	755196	820926	545483	333944	465916	865836	546782	350388	416307	354642	899902	405540	528347	194033	810598	477728
1148400	22910.8	165839	156233	354958	335080	760836	248224	211947	199599	285574	74689.2	824613	607903	340863	528452	169124	261424	238010	368693	306934	727970	369232	728060	504553	752712	817220	543389	332254	465087	867888	543910	348105	414913	353558	894546	403455	526503	195150	808335	476656
1149600	22462	165114	156580	353581	333104	756604	248341	212904	198090	284488	74666.4	826078	602323	338617	529170	168361	262040	236648	369006	307470	720504	367780	726093	501636	747230	813532	539922	332126	463160	869918	540254	348315	414239	352023	894625	402079	526593	196212	807043	475273
1150800	22068.4	163381	155661	353317	333548	753243	248154	212590	196242	284924	74168	825520	598300	337212	528801	168274	264742	236548	367962	306119	717905	368294	726499	499942	745945	810226	537526	331274	462648	871090	536660	347702	411916	351210	892337	400680	522834	196151	804220	473032
1152000	21519.2	162039	154064	351531	331754	747652	247293	212700	195209	284074	74280.8	825432	591948	334097	531969	167454	268353	235350	367064	305015	711972	366144	724561	497008	741734	803582	535032	329946	462155	871444	533750	346938	411832	348857	891504	399210	523450	197038	802121	472781
1153200	21064.4	160463	153348	350370	331390	745295	246720	213186	193740	283372	73671.6	827417	588914	333408	533545	166801	271033	233408	367127	303683	705348	365106	722455	495040	737008	799534	533328	329401	460690	872514	530028	346152	410970	347915	888471	398288	521505	197154	799182	470310
1154400	20654.4	159130	152653	349268	329629	739090	244728	212890	192215	282387	73546.8	826987	586138	331501	534292	166603	274512	233016	365520	303263	700576	362711	721092	492111	734120	795150	530882	328634	459883	873537	526788	344750	409505	345790	885918	395918	519370	197703	796558	469618
1155600	20045.2	157577	152428	348048	329747	734410	243955	213186	191326	281898	72721.2	832326	584878	330049	535028	165927	275393	231177	365027	301538	694649	361658	720230	491931	732962	790470	528195	327175	459796	873545	527180	343730	409249	344915	884885	395542	518813	198674	792606	467724
1156800	19794.4	156816	150842	347458	328306	728190	242821	212957	189149	281036	72496.8	830162	581846	327719	535071	165502	278046	230763	364039	300852	688444	360838	718853	490149	731760	785774	525417	327299	459357	876056	523405	341583	407929	343794	879132	394864	517338	198640	790068	467621
1158000	19553.6	156484	150626	345897	327536	722868	241983	213827	188330	279358	72232.8	831973	582221	325972	535801	165381	279418	229079	362738	299744	683518	359072	717822	486020	728814	780611	523916	325661	457997	876316	517773	341292	405432	342611	880513	391954	515431	199569	788384	463663
1159200	19050	154977	149884	345760	326257	720486	241216	213296	187233	279782	71837.2	829938	578729	323648	535470	165226	280799	228455	360838	298792	680470	359835	714971	485395	727385	775507	521427	325606	457825	876655	514621	340646	405181	340503	877453	390120	513093	199225	784926	462237
1160400	18865.6	153498	148786	343713	325720	714627	239316	213257	185504	279209	71289.6	831366	577641	322463	537240	164806	282816	226904	359698	298000	675151	358817	712893	482999	723505	769116	518438	323390	456631	875830	509046	338902	404516	338895	876331	388026	511562	200222	782121	459532
1161600	18660.8	152571	148245	343624	325243	711442	237838	213054	183828	277926	71046	831575	576290	319345	536043	164016	285024	226919	357855	297206	669401	356458	709560	480238	720206	765520	515512	322893	456712	875508	505186	337200	401729	337294	876042	386394	508769	199819	776160	456766
1162800	18256.4	150226	147760	342097	323146	706325	236253	212570	182619	277273	70672.8	830959	573990	317680	538186	163365	287268	225788	356638	295814	664972	355088	707088	478647	718417	760317	510360	320912	453818	872823	501631	336214	399646	335586	875236	383710	508192	201022	774060	455470
1164000	17932	149461	146486	342135	323418	703172	235044	212850	181171	276727	70625.6	830226	572194	315583	538277	163662	288315	224390	353559	294746	660141	354466	704285	476038	714647	756736	510137	320175	453468	874045	498994	336115	398938	334903	874479	383002	506513	202611	770466	453030
1165200	17706.8	148585	145758	340160	322410	697919	233401	212747	179895	275561	69689.2	833334	571248	313071	540285	162664	291141	224028	352349	293961	654826	352725	701594	474558	713103	752132	507561	318614	453819	872338	496532	332924	397216	332634	869326	381625	505968	204978	766830	450532
1166400	17620	147283	145514	338162	320877	695684	233650	212273	178374	274942	69566.4	836150	571170	312267	542888	162166	292210	222566	350542	292502	649846	351946	698722	472332	709282	747309	503305	317662	452081	872330	494058	333260	397295	331352	869969	380690	503582	206942	763965	448606
1167600	17211.2	145667	144210	337518	320151	692474	232255	211804	177224	274218	69433.2	838707	568548	310600	539868	161375	293297	222413	348322	291752	644339	350924	695050	470721	707963	743466	501961	316287	452564	871613	491102	331355	397079	330396	866319	378744	501870	207292	760716	446533
1168800	16972.4	145309	143595	336982	319219	688522	231016	211545	175924	273599	68924.8	844033	568928	308539	542740	161418	295937	220944	347296	290628	639695	348749	691485	468661	705753	738466	498438	314329	450252	869652	488681	330686	397323	328154	865853	377048	500742	208648	756075	442622
1170000	16870	143840	142884	335813	318425	686276	230013	210463	174953	272626	68440.4	838972	566762	306517	543616	160734	296164	220485	344947	289853	635014	347775	689750	465386	701494	734494	496935	313684	451326	867618	486018	328916	396444	326703	862635	376146	498691	208168	751325	440339
1171200	16667.2	142141	142300	334656	316234	681856	229320	210168	173496	271697	68485.2	837322	564843	304824	544370	160513	298348	219306	342780	288825	629942	344836	685788	462255	698347	729935	493020	311895	449807	865323	481521	327707	395336	325448	862679	374609	496522	208474	749123	438632
1172400	16474.4	140957	141785	333461	317575	679430	228801	209266	172358	270968	68315.6	835811	562714	303003	545552	159564	298657	219157	342479	287619	625241	344589	681642	459892	694814	723982	490500	311027	450749	865153	478868	326950	395377	323365	860872	373042	494431	208430	744456	436146
1173600	16473.2	139739	140713	332837	315345	676084	227215	209023	170962	269973	67854	836630	560992	301500	547246	159081	299196	217844	340848	287230	620917	341498	678189	457332	692078	719062	485969	310768	450399	861857	475548	325001	394537	321607	858158	371225	493549	209198	741404	434380
1174800	16269.6	139311	139923	330841	313760	675157	226588	208378	169268	269706	67786	841339	560157	300043	548810	158219	299918	216430	338815	285422	617160	340590	673030	455780	687787	713382	483855	309530	449509	858808	472675	324452	393378	319622	856765	368536	491734	209140	735565	432260
1176000	16148.8	137790	139157	329949	312317	670457	225752	207302	168084	268205	67678.8	843199	557443	298228	549566	158064	303009	215574	337348	285237	613316	338278	670074	452873	685036	708348	479856	308411	450689	855334	469594	322666	392388	317957	855252	367738	490162	210111	733237	429538
1177200	15922	137140	138640	328621	311880	668499	224829	207086	166881	267809	67474.8	844582	557340	295813	548621	157620	302521	215086	334832	284306	609408	336308	666136	450603	682212	701746	476635	308156	450193	852772	467121	322775	391925	317452	857606	365929	489754	210156	728600	426990
1178400	15858	135933	137761	327977	310562	666073	223986	205904	165904	266856	66623.6	844391	554968	293648	548829	156636	304573	214198	333733	283039	604340	335007	662755	448681	678899	696498	472599	306813	451468	849687	462678	320816	391709	314946	854392	363771	487222	210186	724612	424024
1179600	15763.2	135285	137510	326270	308922	662112	223021	205771	164637	265566	66558.8	846313	554305	291482	549861	156492	303178	213554	331364	281919	599448	333128	659235	445459	675105	691170	470390	305930	451308	846685	459762	320381	391387	314193	855122	362858	486421	210278	719849	422646
1180800	15642.4	134322	136910	325184	307351	661661	222434	204011	163427	264453	66804.4	844604	554245	289970	549768	155996	304528	213597	330555	281544	595250	331718	656779	442958	670665	687801	467533	305374	451788	843228	456586	318483	390623	312037	851806	360155	483437	209840	716935	420129
1182000	15433.2	133789	136196	323294	306096	659180	221098	204115	162406	263922	66184.4	850405	551595	287213	553477	155792	305107	212658	328410	280489	591249	329675	653023	439792	669210	680678	463376	303979	453242	840118	454044	317480	390408	311218	852701	359064	481729	209542	713381	417903
1183200	15602.8	131965	135623	323126	306441	656502	220464	202464	160929	262983	66048	849772	550556	285854	553554	155034	306364	211870	326634	280280	585027	328911	650525	438954	666983	677254	461406	303054	453247	837746	450486	316629	391043	309591	850992	357473	478897	208758	707762	415185
1184400	15496.4	131369	135018	321702	304811	652288	218851	202331	160577	262366	65641.2	854115	548626	284053	553668	155396	306305	210663	325615	279932	583816	327628	646866	438310	662401	672377	456758	302267	453863	833344	447130	315990	389710	307078	855978	355431	478126	208898	703840	413991
1185600	15438.8	130702	134836	321532	304895	651477	218934	201234	158972	261850	65375.6	853992	547166	282820	553034	153732	306273	210766	323239	279416	579254	326994	645873	437110	656664	669637	453272	301563	454379	830302	443657	314179	388721	306278	854240	354264	475552	207869	700783	409879
1186800	15484.4	129636	133372	319339	302585	646663	218661	200299	157924	260188	65048.4	856502	545413	280842	553926	154229	308584	209473	320423	278990	573968	325548	639932	435161	651801	664523	449770	299244	454796	827529	440862	312376	387566	304250	852916	352655	474416	207719	697259	408537
1188000	15307.2	128955	133227	319272	303058	645451	217951	199506	156613	259510	64912.4	856633	545499	279020	554510	153225	308796	208967	318641	278324	568985	325113	637544	432722	649049	661716	448802	299203	454741	824428	437476	311648	387144	304288	849949	351204	473354	207443	691624	404441
1189200	15178	127684	132604	318347	301088	642566	217578	198304	154793	257978	64478.4	858691	542759	277354	554841	153220	312828	208132	317767	278961	566068	322706	635279	431500	644456	657122	445628	297934	455046	819241	434695	310466	385924	301818	846890	349396	471959	207889	688344	401568
1190400	15390.4	127431	131606	316773	301726	642838	217372	197654	154375	256985	64696.4	860337	544138	276761	555787	152592	312671	207543	314565	277663	561735	321416	630699	428273	640376	652543	443077	296918	454536	815830	430602	309403	385370	300578	845660	348412	470038	207977	684945	398960
1191600	15224.8	125853	130284	315728	299842	637960	216656	197013	153088	256648	64363.6	862864	540880	274415	557086	152432	325365	207166	313878	277046	557290	319953	628716	426823	637545	648164	440796	295595	453747	812025	427928	308023	384586	298480	841627	346367	468711	208308	679766	397214
1192800	15234	125531	129560	314948	299936	633195	215836	196160	151762	254548	64265.2	863109	539420	272602	559350	151892	330662	206074	312589	277360	554032	318676	625181	424469	635384	643191	438074	296120	453762	809574	425477	308193	385147	298954	843788	345608	467675	208466	676746	394787
1194000	15197.2	124442	129236	312886	299042	631904	214679	195137	150716	253184	64053.6	862372	537105	270939	558109	151535	333275	205850	310794	276664	550688	316943	622408	422399	629968	639128	435591	294310	453105	805581	422218	306781	384365	297796	840507	344659	466561	208484	672576	392472
1195200	15332	124459	128860	312742	298565	628542	214618	194325	149309	250737	63402.8	864447	535332	270261	559150	150614	334512	204472	308160	276565	546591	314952	617387	420159	626017	635370	432712	293836	452992	800524	418801	306003	383278	295652	840093	342314	464148	208382	669953	390427
1196400	15286	123326	127586	311776	297288	627001	214118	193420	148224	249873	63127.2	863550	533463	267498	559685	150366	337141	204473	307030	276193	541927	315449	614323	418647	622754	631799	431293	293306	451738	796947	415886	304248	381256	294122	837477	341686	461810	208762	667324	388629
1197600	15271.6	122488	127367	309356	296417	623872	213654	193089	146940	248319	62947.6	864310	533235	266298	562016	149888	340109	203849	304788	276546	538845	312550	611751	416774	619110	626644	428013	292426	451586	793416	413833	304455	382311	293345	839940	340050	462841	209021	665000	387698
1198800	15178	121900	126368	309095	296787	622465	213676	191780	145766	247070	62770	863620	531191	264914	559972	148840	343196	203513	302972	275695	536028	312292	608736	416110	615150	622486	427295	291962	451486	791044	411203	302764	381136	293569	836441	338524	459832	208860	661970	386804
1200000	15347.2	121470	126269	308824	296715	618300	213288	191200	145172	245510	62632.4	864343	531700	262712	560834	148242	345034	203470	301092	275969	533484	310829	604437	412546	612166	617747	425691	290913	450692	787457	408367	302036	380622	291988	834036	336493	459372	209400	658852	385568
1201200	15285.2	120597	125546	308979	295703	618892	213225	190814	143667	244954	62701.6	866170	530605	261833	560570	148556	346800	202786	298573	275036	529981	311189	601246	410300	607682	612750	424614	290048	449602	783663	405282	300474	378843	290762	831572	336254	457187	208736	654936	385804
1202400	15211.6	120270	124500	307548	295704	613556	211671	190426	142180	243214	62211.6	864809	529941	259183	562254	148177	351028	201778	296847	274980	527216	309799	597485	407626	602120	609263	421742	288984	447365	778590	401804	299768	376449	290046	830527	335595	455559	209339	651997	385330
1203600	15102.8	119280	123567	306627	295961	612862	212333	189307	141229	242898	62424	865598	526983	257154	563573	147049	351682	201841	294022	273948	525049	309189	593427	404933	598070	606670	420374	288368	448662	775458	399672	298914	376055	289567	829502	334186	454430	209780	648548	383565
1204800	15025.2	118326	123395	305732	293563	608447	211219	188772	139886	241828	61874	870022	523490	255762	564432	147508	354228	201668	292239	273758	522029	307380	589657	403877	594484	602125	417472	287582	447126	770479	398011	298152	374434	288579	826567	332290	453430	211588	644130	383570
1206000	15094	118696	123133	305322	293180	606107	211433	188022	138322	240910	61726	868339	521961	254476	564636	145944	354827	200589	289832	273170	518848	306754	586148	400924	590646	599020	416496	287350	446135	766768	395815	297707	374275	288373	828468	332814	451360	211662	642098	381288
1207200	15123.6	117262	121914	304570	293075	604068	211045	186888	137856	240080	61709.2	864624	518868	252444	565021	146555	358516	199835	286314	273100	517594	304838	582982	398876	586213	595057	415079	285878	445897	762522	392792	296198	371238	286944	827724	331768	450584	211756	637052	379945
1208400	15054.4	116766	121272	303247	292202	600540	210679	186599	136321	239925	61246.4	866806	517150	250206	566136	145510	358128	199266	284595	271060	515377	304243	580255	395493	582815	591932	412967	285905	444841	757775	389787	296287	370427	286501	830656	330110	449666	212206	634236	379625
