# Supplementary material for: The singularity response reveals entrainment properties of the plant circadian clock
Source: Nat Commun. 2021 Feb 8;12:864. doi: 10.1038/s41467-021-21167-7 (PMC7870946; doi:10.1038/s41467-021-21167-7)
Supplement: Supplementary file 4 — Source Data [file 41467_2021_21167_MOESM4_ESM.zip › raw_bioluminescence/SR_experiment/2hdark_prr9 (Figure 2, Supplementary Figure 1, 2, 3).xlsx]

## Sheet: 2hdark_prr9
time (second)	prr9 No.1	prr9 No. 2	prr9 No.3	prr9 No.4	prr9 No.5	prr9 No.6	prr9 No.7	prr9 No.8	prr9 No.9	prr9 No.10	prr9 No.11	prr9 No.12	prr9 No.13	prr9 No.14	prr9 No.15	prr9 No.16	prr9 No.17	prr9 No.18	prr9 No.19	prr9 No.20	prr9 No.21	prr9 No.22	prr9 No.23	prr9 No.24	prr9 No.25	prr9 No.26	prr9 No.27	prr9 No.28	prr9 No.29	prr9 No.30	prr9 No.31	prr9 No.32	prr9 No.33	prr9 No.34	prr9 No.35	prr9 No.36	prr9 No.37	prr9 No.38	prr9 No.39	prr9 No.40
1200	203852	520506	270648	279062	134133	495806	189016	237132	326821	314447	172074	398296	193103	353644	559925	425291	105266	131090	287286	684012	306969	434237	242815	1134820	303467	349423	189171	177694	409336	115983	286933	118494	282610	271073	162971	745359	255200	228965	419646	410362
2400	245451	514011	298700	330781	147650	583318	226560	219682	359594	355172	205809	414418	226314	526096	596510	548336	134294	159790	297967	715668	352852	483383	290025	1136060	356917	435809	255000	217892	555545	148638	349691	149264	304292	333026	198765	850784	352236	285492	495961	539467
3600	343548	603570	395455	345747	194613	705700	284990	234826	436054	436951	258529	549876	260842	635886	672216	630526	151271	182000	292954	759434	391465	508785	356942	1192920	386031	504388	291864	243823	587529	162118	376267	171792	315564	379007	201763	900528	407024	343522	565638	562714
4800	379838	642747	484836	353014	220507	723574	309951	238945	446851	462892	275852	572271	288780	684263	670797	649990	160570	185240	287800	770801	422770	506989	386175	1144920	391381	551305	308392	255704	595284	169230	371836	177838	314512	401590	208810	902100	421340	383252	623148	574204
6000	408492	661624	510232	357052	231898	723492	317764	237616	445014	453536	288392	557066	313662	702682	671201	677037	177844	180909	378470	758507	443490	503755	401698	1099720	394623	575571	314630	255425	582898	174426	366792	177187	312867	453952	209148	894211	416195	409844	647056	577669
7200	425312	653063	470267	353696	227368	717572	312779	236456	442469	422949	286409	540365	317139	719439	669887	661086	185800	178544	377699	760179	453896	497565	399481	1053130	391424	574836	315838	246052	547962	168726	357915	174419	301456	433294	203859	874620	406545	409698	658032	583412
8400	422839	659204	420627	347507	217830	693932	314499	234966	438637	397010	273350	534182	310474	723196	659226	613300	181318	175938	374999	744795	458816	478345	385764	1038860	380108	561645	314686	236117	510518	161521	348440	176742	290371	415781	196588	851168	397876	377600	674396	560181
9600	406007	638525	368142	339189	207794	656587	314141	230316	438311	376112	262620	527232	307086	721162	657967	573336	173320	177764	371278	741479	474354	453745	370379	1040200	365729	547565	308549	228444	488975	153850	341872	180937	277291	403942	191918	840938	388234	345810	692299	522351
10800	388245	625267	341589	334508	202212	634979	313880	226243	442762	357930	256402	522920	310035	710562	660203	552828	163550	179515	357928	725220	493585	428394	357543	1046430	353806	534959	305666	226741	480713	149270	341607	185812	270980	402476	190900	838176	385404	325118	712211	492460
12000	372006	615118	334189	328415	196162	615818	305092	222830	449447	346946	251079	515725	317310	701012	661716	546871	158164	185668	345610	708150	517143	413630	352668	1054680	347823	526018	310238	225192	478329	146918	341064	191170	262826	408882	191534	836081	383014	310944	732504	474236
13200	357018	610373	330550	325727	192496	601913	301854	220379	458122	343280	250486	511578	324467	687357	669422	545508	156543	190801	335777	692310	533387	400469	346550	1052740	340284	510796	305497	223051	475512	146049	340251	194149	257694	409249	194530	833230	375544	301664	740805	463760
14400	340440	604538	328382	320168	188154	590371	294437	217042	462842	338130	248851	499022	324130	677524	679806	540748	155483	193531	328410	674629	547013	396147	345248	1043780	334768	500912	304140	224108	474428	144623	338803	197127	250082	404276	195192	827623	370363	291113	743780	455748
15600	323566	587344	323381	313537	183597	583609	288649	211115	467408	338239	249880	491592	322987	664443	686103	540164	155020	189447	320879	655900	555016	386102	341781	1035980	325080	484751	298170	221516	475786	143291	335518	196263	243099	399372	199395	819989	365754	284442	742776	452339
16800	312022	573738	323974	307042	181721	571580	286465	205848	467338	333319	247938	476026	314950	650791	659602	538474	152142	184222	311174	638261	563093	381940	340482	1029460	319980	475905	300081	221753	475428	142130	331979	194960	236348	393737	198806	810238	361133	276857	734200	445496
18000	303554	555043	320267	298906	177792	563845	280584	197734	468301	330627	247318	465632	309905	639041	640514	538327	149000	180776	303740	625680	565888	378378	335856	1020010	312703	467851	296147	220022	471220	139365	327866	192773	230484	387157	198525	802708	358387	273885	730019	444672
19200	299941	547432	321788	293860	177580	562459	277439	191251	468176	327022	244376	449624	301995	632744	619563	536683	146969	175784	294088	611804	570340	373700	331640	1010120	308690	463686	294552	221105	470369	138060	325021	191796	225143	380886	196613	797352	354080	270711	725125	441274
20400	297342	536650	319266	286400	176647	553830	272239	185507	467577	321971	242180	440574	298410	619629	657365	538716	146845	173056	287484	600487	575055	370237	328530	1002120	303962	457694	292342	217637	471336	136380	319016	188995	217346	372832	194659	786356	350144	268678	727217	435819
21600	295400	534488	320632	284554	176747	550826	272004	179799	465628	318299	240949	433700	293382	605469	656879	540918	144804	168302	279731	579623	576520	365488	324208	987156	300209	452021	293620	217868	472475	135181	314772	189758	213246	368105	193936	780221	347766	265407	730988	432753
22800	293590	522679	318981	279686	175798	549547	266826	173572	462365	313485	238992	424463	290544	589684	647717	538874	144673	165270	274073	567640	584286	364988	323763	973880	296772	450403	291180	215264	472164	133310	308468	187708	206228	363713	189084	765592	341931	263371	715589	427192
24000	290186	519244	318526	277506	176520	544580	264806	170467	460695	309269	238555	418727	285888	572776	638710	539092	144124	160307	266892	550507	587238	357645	320786	951573	289816	446824	289498	212839	473188	132528	304211	188256	202619	360804	188346	753749	337981	261452	706415	425033
25200	289286	510338	319244	272450	175719	542643	258398	163646	454798	302311	235790	406956	282305	557624	621328	535742	144073	158126	261325	537550	593773	355445	319003	930588	288116	445043	288934	210815	473186	131079	299546	186320	195795	358433	182711	741598	330692	258420	693630	419944
26400	285511	498255	317947	268596	174750	536538	257439	159910	452294	299114	236376	402669	279002	544266	605911	531780	143262	154419	253253	518922	594151	346998	314339	899892	279873	440609	287205	207898	469634	129286	296112	184739	192088	352764	181409	730412	326136	257450	686779	415401
27600	282711	488553	317923	262715	173217	527244	250591	153444	444164	288655	231630	390516	275865	529528	576570	527507	142071	152013	247107	504012	597061	342145	311059	875725	277856	438480	287011	204996	468084	128066	291893	182540	185595	348577	174948	717954	317588	252222	674319	409094
28800	279317	474799	313310	258808	172342	531780	247104	148658	439270	284180	232712	387778	274394	509410	561448	522142	141809	149789	238207	491206	595969	335111	306755	851071	272120	434204	285234	201898	461549	126023	287072	179865	181692	342584	172310	709269	310462	251484	670839	404054
30000	276858	464584	313035	252823	171373	532802	240983	141395	431664	274442	227844	377774	270640	491578	543640	516441	139840	147373	230552	473874	592304	328941	302020	831234	269387	429183	282394	199173	457250	124127	283402	178211	175598	337396	166252	694667	302965	247565	661342	396054
31200	272648	450707	309762	245234	168504	523876	236151	136469	426914	268577	226713	372620	270207	479434	536156	512044	139191	146149	223931	459662	588944	323334	298078	806650	264081	421932	278672	195792	449838	120744	277452	175986	169649	333616	162024	679028	294758	245803	657165	390048
32400	268233	444465	308052	240244	166304	513712	230257	130236	418562	258692	221318	364182	265872	464522	521628	504225	137323	143462	217988	440420	582217	316258	292807	783633	258754	416696	274154	193614	445520	119331	274076	175126	164534	328880	157276	665588	286746	240946	646208	381893
33600	263672	431135	302968	233870	163585	509187	224959	123992	412562	251043	217931	355582	264440	453898	512970	496854	135432	141132	213234	428001	576756	311933	287284	759791	253696	412359	269793	187762	435972	115850	268829	172102	158404	324659	153595	647138	278492	237807	633638	375542
34800	258618	425047	299370	230278	161564	502830	220658	118190	406292	243089	213326	346100	260430	441272	496021	491300	133742	138870	206878	410596	566690	305035	282627	732725	248575	411013	265444	186635	430577	113436	265751	170423	154677	320419	150339	632419	271624	233656	622476	367412
36000	253287	408400	292835	225058	159270	490902	213048	112830	397027	235175	209604	336301	259090	430683	483027	500980	131832	137208	202725	400082	557476	300723	277292	710243	245189	408111	259254	180264	420530	110995	260669	166000	147231	314480	146443	618086	264748	229649	613033	360372
37200	247096	398697	287264	223160	158223	477480	209300	108698	389474	228859	205158	329282	255114	416013	470137	496197	129381	134164	196506	382823	544623	291300	271409	684275	237741	401914	254393	178573	412456	108508	258856	164232	143837	309636	143883	604223	260536	225996	604634	354426
38400	242404	384294	282246	218291	155308	470894	202272	103226	381522	221708	199696	319709	254153	403831	457218	487693	128158	132492	191465	373507	536984	289830	267446	665506	234796	395378	247991	171844	403294	106762	254131	161375	137542	304798	140205	587734	253287	222457	594003	348729
39600	236897	376397	277618	216729	154510	465529	200148	100055	376512	217274	197081	312887	250836	392824	444706	477775	125650	129900	185482	360122	525164	282783	261841	646013	229526	386445	244421	172048	395918	104301	251627	160805	136990	301952	139402	578682	249790	220032	586308	342729
40800	232975	368080	273766	212910	151556	458803	194546	94876.8	367493	210069	193035	302732	247546	382254	435909	471119	123567	128072	181320	355322	517816	283288	259777	634612	228088	381572	242798	165719	391732	102906	248378	159560	131622	297606	134956	568858	244500	216679	577050	338314
42000	228840	363099	268679	213046	151247	450863	193434	93414.4	365084	206285	191657	297725	244059	378600	428094	470275	122192	126179	176197	346564	507766	279108	255290	621953	222406	378243	239005	165337	385405	100478	247158	158523	131204	294784	133621	563426	240363	215496	573705	336329
43200	226157	359612	266378	211580	148844	441832	188843	89996	358967	199634	188469	290669	239990	370374	420941	469851	121074	124461	173416	338956	499929	279969	253662	614983	222327	376168	237550	161052	381229	99225.6	245619	158680	128449	292328	131030	558294	236824	211841	567502	331689
44400	222465	352748	261167	210041	148134	432546	186616	89384.4	356709	197653	188191	287151	239232	367330	416520	468674	119661	122419	170618	335214	495386	277021	250352	606210	219685	371919	233829	160340	377041	97322	243020	158512	127083	289048	131042	555911	234590	210604	565565	331443
45600	220399	350954	259645	210912	148483	427693	184752	87147.6	352763	192855	185712	281226	235674	361461	407732	465848	117782	121941	168959	328992	487333	277603	249606	602705	218300	366927	233244	157838	374412	96604.4	242711	159734	127258	286494	129902	549915	233384	209701	561756	327425
46800	217512	344981	254794	207546	146890	421039	181628	87034	349854	190639	185638	277876	236059	356521	404306	465541	117701	120841	168115	329900	482712	279043	248046	599233	218550	360359	230422	156441	370532	95428.8	240838	160394	125412	282275	129873	548296	229849	208619	559385	326602
48000	216780	349884	254232	210019	148220	416562	181398	87375.2	348204	188907	185469	275317	233358	355288	398370	463459	116306	119630	164688	326010	474954	278594	245859	595842	217203	355208	230346	156348	368692	94574.4	242134	162455	127162	280283	130103	549371	228842	209499	552382	326290
49200	215678	353327	253172	208444	147820	410691	179564	86245.2	347044	187270	186234	270184	233580	355547	398393	464548	116107	118793	163311	330388	472209	286173	246062	598124	217964	351357	229720	154300	364616	93765.2	239580	162392	125050	277741	129362	548200	225944	208011	546826	326754
50400	214467	356662	252146	210563	149178	403879	180990	86973.6	346413	186992	187012	270704	232071	354330	397633	463581	115499	118373	163359	328103	464867	284738	244319	600731	216973	347687	230062	154420	364367	93317.2	240050	164711	129340	275577	130608	551300	226115	209626	544246	326540
51600	214616	354719	253962	208717	147895	399648	178861	85692.8	344577	184286	187596	267880	233003	354384	398262	463796	115460	118052	163766	332048	460692	291850	246318	606681	220478	345738	229705	153694	361739	93113.2	238942	164973	129591	274268	129941	553168	225755	209732	535244	326359
52800	213338	358598	252109	210497	149950	398249	180515	87538.8	346996	185325	190129	268122	233550	357076	402423	464024	115504	117347	165585	332556	454707	291967	245116	606916	219437	341249	228278	155149	361720	92884.4	239589	167316	132914	272872	131634	558440	225828	211571	531208	328032
54000	213520	361947	253913	210355	152129	396179	179724	87478.4	346306	182641	190303	267007	233542	359134	401549	464461	116205	117463	166315	337953	449779	300497	247542	611968	224611	339620	229461	155330	360235	93858.8	240142	168351	134341	271401	131667	560927	226011	211435	525800	327523
55200	213874	364086	253622	212302	153929	396594	180613	89659.6	346847	184662	193325	271774	236247	363411	406992	466871	116670	116684	167650	341108	444552	299166	245058	617099	224232	335331	226988	152960	357081	93634.8	239643	168958	137230	270491	134192	566222	227146	212819	523702	329714
56400	214604	369493	255006	215137	156011	391456	181512	91108.4	343897	183415	193706	271160	236161	365177	406636	465864	117877	116495	169008	341797	439742	302330	246530	626296	229478	335238	230686	156558	358036	94559.2	240127	170465	140176	270146	134329	567733	227611	213697	519750	328724
57600	213188	366874	254519	215352	156492	387991	182539	92644.4	343600	185979	195132	271960	239013	372119	409395	468200	119314	116628	172924	348545	436066	306349	247223	640398	233020	333768	228625	157419	356254	95207.2	239380	171063	142336	269846	135287	573081	229026	214682	519627	332296
58800	214032	368440	256464	218753	157679	386326	184766	93361.6	343825	186706	194829	271852	239249	377391	410096	465841	119536	115688	174472	349070	430378	307077	247243	648000	235310	332539	229681	160821	358125	95224	240024	172375	146499	270371	136393	577522	229828	217188	516444	334207
60000	215028	367014	258900	220346	157267	384615	183326	94657.2	345699	187142	196396	273492	242036	385401	417720	468595	121028	116446	177925	356666	428406	311410	248744	658075	239060	330518	227958	160669	356432	95881.6	239132	172436	147965	270313	136138	583616	230337	218325	515244	337466
61200	215933	370444	260146	225852	160070	383310	186474	95461.2	347665	189490	198316	275878	241408	392290	420128	465011	122327	115506	179375	359190	424277	314483	248347	666412	241432	330560	230354	163678	362142	96312	241023	174808	153105	271776	136520	594271	232794	219773	515316	339206
62400	216794	370372	263162	227184	159499	383759	186110	96375.2	348306	190340	199370	278097	243653	398110	428806	470059	123825	116091	183286	367058	424738	319002	250931	679005	243306	331374	229398	163574	362592	96685.2	240422	174977	153666	271983	135341	601095	232447	220105	514863	341391
63600	219310	374637	264969	233007	160596	388263	190780	98775.2	351888	193596	200542	282326	245584	402851	433368	471763	125558	115721	184987	372952	422540	318596	251990	688713	245660	333498	230872	165507	367047	97488.8	241606	177547	159854	272502	136982	611760	235275	221249	516016	346241
64800	220191	449859	269133	234976	159247	390768	189928	99538.8	351561	193252	201232	284639	247735	408826	440386	476728	127305	116535	188789	382936	424975	326114	256051	702748	250136	337242	231722	166656	370799	98326	242181	176989	160962	272800	135417	618344	235776	222214	519118	350307
66000	222216	460429	271936	240886	161332	397401	194029	103802	355430	198560	203693	289101	250603	414996	447304	482775	129117	116189	191510	389720	427301	325799	257604	710083	250637	339930	231595	167256	375452	99011.2	245478	180363	166526	273269	137020	632192	238867	224831	523217	356048
67200	223982	469564	278106	248239	160880	399046	195320	104823	356492	199648	203324	291898	251673	424345	454862	488437	130577	117614	195360	399128	432032	336138	263153	726569	256516	343808	233577	169658	381738	99964.4	247045	181056	168208	276200	135411	639060	239770	225392	523588	357567
68400	226595	480072	280114	253962	162916	402096	199170	109028	360633	206558	206720	297115	254120	435472	465231	495991	133072	118311	200690	423219	433574	338088	264606	737646	257099	347992	233616	170238	387086	100418	249249	183634	172580	277662	137508	654321	242636	227804	528460	363653
69600	230340	492529	285930	262974	164895	412644	201228	111078	361598	208241	206728	300620	255139	446068	468765	502375	135105	119539	204570	432718	435328	346006	269276	752088	264102	353281	238387	172596	396026	101699	252199	184611	176412	280794	137073	661571	244282	229355	530280	367354
70800	232632	500938	289564	266161	166882	417472	203784	114984	365056	214952	209997	305793	258930	459405	478283	509515	137440	121333	209292	441129	439923	348561	271025	763648	265302	358003	237968	172367	400896	103136	254888	184839	179646	284884	138316	675182	247780	232246	535644	373643
72000	236415	511232	296128	276717	170939	419490	208447	118283	368929	218547	211274	310468	260598	466382	482019	517186	138638	122667	211896	444994	445081	352064	275557	774680	272037	367818	243050	176126	411358	106175	259390	188310	185803	288000	138923	688660	251866	235312	539501	376728
73200	239646	517732	301458	278632	172902	423215	210136	121385	374598	223301	214996	314804	266609	473420	494598	525872	142322	124804	218432	455996	453494	361076	281071	791434	275409	373142	244347	176556	415666	108322	261676	189300	187466	291056	140156	700546	255113	238406	545141	383344
74400	244651	525085	307678	288438	177877	429168	218590	125935	381311	230537	219314	323423	269003	480899	500136	532502	144754	126200	222909	462023	458558	363118	284290	805616	280340	379725	248613	179431	426237	110706	268654	193864	194651	296246	142779	716990	261165	242285	553314	388918
75600	249346	531150	315844	291456	180848	432258	219687	128366	386136	234022	221863	327206	274413	488817	508745	540813	147797	128737	228780	476364	468068	373164	289769	826429	288262	387706	253474	181412	433096	112725	271713	195399	196283	297901	144466	728094	265860	245994	559089	394906
76800	254120	536211	322767	299267	187477	438475	224823	134595	393969	241362	226100	335996	279018	500318	519901	548684	150378	130440	234124	484914	472897	374597	294088	841729	292537	395470	257676	183964	442891	114926	277381	200971	204309	302191	147576	744996	275444	250600	567596	401974
78000	260463	546960	331758	305530	191601	443211	226658	138431	399342	246226	229808	343937	284220	517075	530301	558872	153505	132921	239684	497232	481637	385512	301887	863459	301396	405856	262506	186496	450869	116795	280544	201836	206661	306916	148421	756484	279329	254670	573922	406888
79200	265902	561078	338273	312516	197500	447113	231713	143681	408436	253238	235340	353780	290522	533599	539602	570180	157889	134437	244928	500820	488128	387681	304745	883267	304926	413710	266360	190462	462984	118707	287231	207542	214392	313831	152646	776969	287814	259928	586975	417567
80400	271874	568766	348364	318234	202196	454531	235220	146114	415727	255942	238845	360319	294947	548487	546865	580569	161012	137731	252601	513863	498865	400803	313843	908369	318705	427128	274383	195478	474994	121654	293781	210828	218627	318203	155208	790810	294332	265340	595007	425488
81600	278326	577544	356473	322578	208938	464446	240023	150172	427841	264658	245381	370015	302810	564004	559214	591010	164740	140657	257571	523813	508200	403973	316619	925645	323612	434448	276646	198362	483848	123752	299486	214848	225416	324157	159603	810054	302936	270986	607246	440426
82800	285904	590826	367530	331038	216379	471574	244087	154305	436478	269777	249100	376490	307940	570022	563610	600926	168912	143646	265164	534770	516276	411244	327698	946938	331147	444272	284076	204502	496442	127055	306536	218015	232818	328946	161236	823712	310037	274817	613950	442933
84000	291120	597042	374192	334334	220549	484181	246883	158232	446014	275733	254273	382583	317613	575535	577724	615196	173006	146800	272774	546344	526554	418942	335904	967604	337363	452102	288118	206935	503637	129570	310884	220486	236901	336237	166086	839666	320192	281710	625475	454864
85200	299786	608480	387224	343504	228816	491925	252818	161917	455492	281348	260093	388606	321275	580001	579384	622677	176542	149810	278010	552661	533396	420031	343418	985912	344132	461975	294169	214452	516762	133301	318871	226287	244819	344690	169880	855814	329783	287658	637395	462359
86400	307120	612165	398041	345981	232766	497942	254487	165046	463945	286018	266135	395557	329103	591054	590702	635522	181212	154141	286098	567421	544920	430333	352692	1004650	353505	479363	299424	216595	525802	136212	324830	228522	246631	351539	173702	869126	337418	293587	648629	471208
87600	314158	617100	407416	353782	240226	504314	261615	170396	474232	293089	271348	403657	334862	606671	595770	646245	185812	157133	290794	575639	555887	430306	357833	1019250	359282	489124	303550	223002	540607	140679	332123	234528	253204	360209	178282	885513	347658	300156	662379	479255
88800	321631	618904	415560	354464	242462	512941	265371	173240	481944	296875	276300	410117	342016	623413	607049	654712	190204	161554	298662	593591	571062	441176	365835	1039630	370200	501654	309880	227890	550355	143602	338659	236536	256763	372953	181324	894563	356468	307383	672195	488166
90000	329860	624844	424152	360842	249431	522636	275602	175299	493183	304630	281491	420189	347228	642307	615264	662785	195330	163912	303000	620953	577973	440720	370894	1053340	374134	510327	314630	235485	564295	147710	346254	240708	266514	386874	185217	912520	368714	314242	684106	497022
91200	335697	630185	434869	361021	252645	527771	277054	175526	501633	307500	285910	423960	353762	654982	625254	675039	200274	168557	312705	632022	592758	450698	379629	1071450	384524	523400	319472	239574	574133	151911	351802	242878	267264	400070	187070	922324	377155	319770	694984	507826
92400	345954	635855	443329	367736	259333	536787	282485	177338	512364	314914	291886	431833	359500	664867	631787	682214	204800	171572	318016	653622	599622	448884	381549	1085290	387720	531451	322418	245113	585047	155718	359256	247937	273449	410518	191084	939530	388698	328086	705034	519205
93600	354404	641690	454887	368255	263398	548240	284620	177562	517521	315768	294459	436725	364530	666650	634628	690520	209714	175706	323096	670700	610450	460930	390807	1109680	400772	542030	330422	250236	595712	160182	366242	249817	274814	422076	192883	947016	398202	334270	711846	526247
94800	361866	641292	460596	370567	269153	557250	291834	178686	524578	322038	299044	443873	371042	669036	641914	699690	213671	177865	329152	682663	618129	459363	392937	1271560	400968	547483	330614	254603	604249	162938	372116	253780	278440	429679	197918	957645	406533	342906	722798	538984
96000	370936	647962	471304	374368	273354	566648	296408	177785	530111	322744	301570	448384	373412	673886	641030	706298	218181	181444	334444	695747	624910	464704	401077	1289500	414104	556953	337748	260791	615295	168020	379992	255672	280760	439147	198839	963664	414161	346449	730386	542311
97200	377977	646230	477153	374564	276326	571870	302045	180177	535735	325462	305859	452135	378735	685764	653990	716099	223702	185032	340865	698469	634648	468727	405860	1238930	418406	564919	338589	263421	623566	171216	385558	258502	282712	447529	201099	972632	423922	354664	736244	554290
98400	387490	647742	487681	378376	282779	577371	308294	176999	542673	327667	309256	457799	378643	696050	654032	721622	227825	187496	346097	696039	636599	468748	408868	1215720	424916	571145	340513	268714	640587	175307	392024	261136	287877	454383	201149	979484	434067	359720	736278	560754
99600	393524	645425	493551	378104	284666	579695	308668	175064	547263	328368	313234	458893	382038	705303	659856	730832	231088	191123	351490	701810	646992	474749	413516	1211680	431958	581080	343334	270356	646062	178172	395527	261141	286097	462922	199655	979920	441245	365912	741025	567312
100800	400628	644287	505179	383783	290237	581373	315222	172290	553618	332238	315268	464567	382970	714306	660508	737457	235476	193971	352981	701314	652542	470953	414052	1208550	433650	584587	342864	274916	655551	181908	401610	263363	293657	472579	197978	985378	447720	371183	748060	573033
102000	407693	645518	512648	385270	289356	582473	316933	167679	554533	331077	317019	465873	384488	719422	662318	745935	238404	198340	354419	706155	662978	478138	417898	1208210	443618	591098	346158	277554	661542	185721	407549	263024	290520	479732	191955	981786	452388	375844	748768	573734
103200	413739	640041	512164	387689	290331	583898	318991	165624	558482	333769	319750	469503	385793	723403	664283	751381	242265	199560	354761	698375	667996	474000	416745	1195810	439920	593873	341043	280326	664808	187899	411768	265192	293667	489193	192734	988784	460230	381664	751798	582077
104400	419750	639865	516689	390040	290175	592724	320974	161794	558848	331524	320695	470034	383785	721518	659351	755440	244855	203093	358828	691942	672219	478620	420339	1188770	446835	598572	345524	283987	669626	191312	416024	267053	291835	495814	189576	989778	464675	385102	749324	582191
105600	423610	633420	515831	389988	288774	595537	321274	161527	562857	332206	323322	472979	386046	723964	663911	761357	246822	205750	359606	683689	674606	476494	419007	1177840	445268	600716	341954	284870	670638	193411	418248	269282	291109	500805	191040	989949	469296	388343	749228	586327
106800	426936	633863	519452	394225	288057	595994	323625	157673	563640	328556	321949	474577	382908	721042	655864	762384	249954	207334	360684	678027	675587	476720	422060	1173930	449235	604170	343737	288809	676257	195606	422351	269483	291132	507428	191293	984903	473055	389948	746412	583168
108000	431059	625270	517997	392809	285768	597509	325244	154952	564423	328575	323508	475517	385271	721476	660801	768801	253117	209738	362854	672354	677738	475738	420439	1166510	446482	604894	343760	287489	674305	197427	424370	268848	290042	512902	194446	978910	478526	396190	746403	588646
109200	437550	622426	519460	395161	285921	600000	327870	149701	563116	325312	321328	476835	381486	724109	652821	767004	254091	211103	364119	673530	677446	475257	420798	1158200	448115	606018	348490	290936	680990	200072	428380	268048	288777	517888	193678	976324	481715	396909	741974	584894
110400	440036	615282	517282	391894	282716	600127	326342	147084	562656	322754	322389	475416	380797	726668	654264	769966	255888	213476	365321	673468	679500	475588	423053	1150950	446577	606788	349177	289200	678352	200292	428721	266199	285622	520045	191377	974832	484848	400320	740632	586426
111600	443872	612384	516184	394917	282023	603882	329870	145274	561416	319232	321631	476568	375266	729631	645524	766038	257776	213968	364232	665410	675494	471355	421293	1143500	444762	608395	350992	293136	682092	202074	430717	269547	284779	522529	189363	972112	488241	401933	735676	583186
112800	446529	607187	513691	393080	278314	607904	328503	140947	557784	312518	320297	474944	372941	731234	642992	768063	259371	215651	366674	658839	664933	472628	421353	1135010	444838	607994	351562	291084	680246	201880	430834	268419	278446	524042	183234	960774	490492	402994	729572	580252
114000	449063	599426	507197	396107	278036	609165	330270	139369	556817	309430	316905	474989	368267	733525	638523	764894	260863	214943	366308	643756	656164	461422	417140	1119840	440733	608301	349024	293288	679634	202941	431359	269749	278442	525045	181318	957235	494593	404318	723802	579081
115200	449021	593250	503584	390966	274888	607879	327140	135110	550096	303368	312882	470977	365238	731137	633493	765709	260748	216065	367062	638330	649050	460168	414465	1110360	439040	607621	345926	291947	674074	202812	429601	267637	272119	524894	174126	949358	493311	403682	715672	575498
116400	450981	587564	499678	391764	275106	607979	329938	132492	547416	302035	311718	471803	360787	728415	629002	764697	261968	215355	364741	629800	641752	450069	409030	1090210	434429	606404	343414	291972	672990	203337	430050	268680	271532	528220	171198	948526	493956	403825	707985	572766
117600	451898	580473	496032	384541	270671	604775	326920	128103	539498	294100	307183	468736	357892	721373	625293	761593	261915	215721	364696	619643	640996	451253	408068	1080520	433780	604587	340312	290678	669904	203314	428927	266221	264822	528356	165728	938428	492339	404044	696013	568178
118800	453740	572052	491202	385054	270769	600330	327285	126055	535930	291925	304402	467441	354010	717599	619654	758027	261989	214629	362308	601786	636266	442684	401779	1063550	422776	597255	334362	287042	667331	203410	427329	265745	262644	526074	164239	931000	491698	403868	687802	565431
120000	451868	565051	489192	381926	267987	594225	325484	122731	528275	284823	298342	460607	349656	711692	612699	756005	263600	213958	361275	585454	633432	441454	399387	1055090	420748	593959	331320	285885	661467	201831	424557	263476	255388	521361	159792	922312	489236	399851	681475	554566
121200	451118	551529	480622	380322	264479	592303	324894	120400	523871	279054	295152	457210	348325	708840	610981	753056	263153	213760	357072	581076	630380	433593	393680	1039210	410868	589296	324816	282438	658615	201194	422557	263852	252806	520186	158804	915309	489072	401218	677894	554309
122400	449141	545604	481659	376914	260468	588108	326764	116121	516662	271749	288979	451095	340361	701600	599655	744751	262581	211940	353474	561385	625360	428380	388404	1027550	408357	586334	320916	281438	656250	200636	421853	263275	247540	519406	154914	906748	486607	397993	670871	546185
123600	444359	533417	471829	369059	256270	585512	324959	112550	510296	267078	285632	445982	335668	698415	594562	741478	260720	211686	349324	549335	621398	421324	381892	1012620	399085	583026	313476	277508	647990	197916	417789	260666	242445	514431	152483	896580	480764	397270	664490	544492
124800	442808	529500	469004	367702	254467	583332	325926	110002	504168	260751	280071	439978	327747	695887	584126	733424	258828	208791	343722	531937	616680	415805	376436	998768	392664	579675	310021	275352	644738	197720	416557	260231	238936	509645	151055	901408	479141	394701	654562	534999
126000	439352	520516	460918	359108	248386	578411	320717	106794	495056	255154	276447	433313	322550	696746	578508	725580	256269	208089	340152	521756	613412	411147	372967	982034	385714	576516	304501	269850	636236	194690	411742	255963	231765	499809	148578	890782	475804	393100	644513	531055
127200	436944	513606	456079	360090	247217	570689	321346	105426	489916	250192	269417	428021	314137	695294	569397	715433	254048	204673	333210	511642	609365	402129	365249	964639	375204	571392	300197	267344	630704	194145	410015	254427	228954	492806	147605	889360	473323	389042	631158	523646
128400	434524	506154	452639	352180	242870	563006	315034	103009	480762	244647	265499	421398	308997	689036	567723	706391	250051	203734	331336	506042	604956	399967	362382	950246	370072	565327	295042	261282	620676	190811	406014	251766	223506	489429	143827	876362	468309	386170	619151	520292
129600	431016	502944	444704	350638	242389	556766	315768	101479	476118	240973	261326	415761	301560	683636	565910	697900	249554	200932	325952	494426	596394	393010	354955	940030	359403	557034	290983	258289	615474	189112	404834	251892	221576	485775	142390	869364	464541	385153	609383	514372
130800	427188	497493	442794	343679	236826	548246	309028	99250.8	466524	236589	256266	408609	297591	678978	559616	690427	244960	199380	323198	488848	592922	392498	351965	932534	356772	552478	286433	253049	609879	186684	399844	249422	214203	479211	137587	859762	457773	380647	599140	509278
132000	424393	492584	437648	341061	235122	544030	308310	99149.6	461622	233297	251732	404695	290796	672060	553378	682386	243203	195896	319290	479965	587760	386059	344801	917616	346892	543510	281220	249409	603747	184739	398104	251658	214118	472182	135540	854544	454538	379701	593807	506532
133200	420918	488546	434164	335826	231357	538200	305318	97625.6	452058	227946	249300	399390	286919	665536	546076	672091	238974	194079	315003	476109	583369	387366	352124	909871	346250	535950	276435	246225	597803	182837	394942	248420	208624	461347	131371	845607	447356	372763	583388	499336
134400	415837	484214	428998	334737	228681	534435	304242	98152.4	448024	225687	247189	397025	283334	662920	546220	664609	238274	192472	312333	472167	577271	380282	350918	900054	337258	526860	271206	241621	591774	180613	391754	249457	207231	453652	127568	841733	444395	375596	578985	497584
135600	413385	483859	426120	332244	224695	532793	302218	97576.4	439003	221947	244160	393722	277424	658729	535903	656074	234111	189367	308982	468228	572434	378365	349956	899656	334656	520074	268976	239234	587667	178084	391122	246618	206072	450600	122573	836328	439276	371440	569122	489136
136800	407928	477515	421745	329868	221578	531754	299616	98372	443909	220205	242004	391281	276488	662600	535435	650722	233370	188687	305529	467890	565194	374078	346956	891925	329162	515186	265474	235480	578126	175237	386498	241906	203599	446390	121956	833678	433835	370203	561240	488149
138000	406136	479701	420844	331008	221105	535472	300935	98994.8	448167	217447	239086	391994	271379	662276	526000	643321	230787	186275	301520	466291	561261	373200	346070	884736	324397	509790	263885	234688	577631	174072	386115	241250	206291	439232	122233	832420	429044	367496	552599	481627
139200	403287	478367	421377	326828	218753	530114	296956	99571.6	446671	215937	237384	388384	269207	664480	527120	640915	229539	186332	300762	469225	556598	373455	344335	880212	320506	506764	262234	230904	570227	170716	383637	239321	213283	437510	122038	831532	423788	364986	546957	479507
140400	400246	482141	419595	329408	218766	527391	298282	100492	447719	214582	236288	388566	266200	662731	522184	636474	228584	183878	297186	467399	549275	369649	340020	876300	315176	501372	260424	228377	568182	169795	382589	240168	230718	430388	124514	833980	422028	365643	538913	477243
141600	396612	485656	421535	325982	215524	525565	294884	102497	445092	213040	234044	386216	264365	660826	521210	630353	225636	184320	296236	470916	545640	371706	342014	879956	316550	498723	260604	227292	564636	171654	380846	240693	237694	426623	124401	833096	418374	364028	534500	474700
142800	393374	489746	420346	328220	217006	528047	297576	104903	448009	214522	235910	386754	263385	661874	520076	626991	224940	183898	293948	470793	539428	366050	339773	881564	312383	493800	257105	225350	562852	169410	380992	244150	242548	428739	125292	837728	416602	364238	532565	473794
144000	388561	496611	424171	326952	214456	530204	297042	105115	445123	213727	234176	385443	260146	663272	519170	623787	223596	182577	293926	476776	537363	369670	341200	887831	313455	492191	257500	224915	562152	168429	380219	243609	242018	427231	122430	833540	412488	360321	525343	469445
145200	385088	511032	424327	327651	216112	533184	299320	108059	449571	217284	236464	387701	261851	669523	525753	622014	222842	180952	293934	480303	533328	367598	339327	888928	309924	489307	255983	222413	557482	167496	380604	244372	248168	424789	122934	841673	411938	364084	521020	470693
146400	382072	561367	430390	328021	215014	535699	300582	109842	448193	217384	234991	386774	260083	671075	524586	619373	221467	180916	295191	486531	531284	371079	342831	897528	311699	486772	257304	223260	558656	167879	381476	241984	253472	421052	120994	842512	410237	361662	516626	465782
147600	379067	568467	429564	327847	215180	536556	300671	113213	450331	218855	238464	388855	262746	678904	532955	619516	221474	181540	296870	494382	527698	370488	341646	904711	310748	485426	255316	221392	554764	167885	379755	242287	257728	417036	120911	846629	408824	366301	515372	468790
148800	377716	579302	432450	331729	216091	542569	303054	115742	452127	218591	236206	389556	260022	682493	533022	619416	225248	180594	296834	501959	526042	374122	344755	913116	312742	487182	257278	222566	559176	168410	381328	244236	263016	415592	121406	851798	409164	364353	510373	466387
150000	375510	586869	434572	331590	216100	548259	304865	118934	453863	221142	239354	390324	262056	694404	541524	623467	226232	181451	299594	513080	523570	375844	346079	920563	311191	485900	254984	220586	558400	169445	380756	246120	262370	414418	122133	858081	407277	366979	508365	468486
151200	375329	604854	439869	337794	217718	554396	309519	122887	456745	223690	238877	393423	260675	708817	546720	627024	226856	181702	301088	521722	521708	376382	347537	929599	312410	486564	256596	222454	566051	171384	382785	249747	265617	422260	124041	866734	408096	366967	507802	464588
152400	375076	616385	443476	336568	216588	556951	308553	126437	456983	226816	240816	398752	262845	725236	556592	630500	226618	183550	306257	535590	520992	382368	349364	946140	315368	488189	260002	222197	568583	171798	384424	252138	262634	420862	125712	873820	407556	367483	508576	466506
153600	375908	633581	449964	342345	219900	561820	314606	130118	461074	231423	241678	405560	261975	735690	558416	634355	229966	184815	307699	545254	519160	381906	350535	956943	315879	491787	261215	223084	574092	174049	386824	255414	265140	421234	129235	889215	410596	371759	510396	467642
154800	377780	648160	456727	344230	219072	568202	315656	132930	463469	235676	244217	409646	265048	748447	565255	638702	230970	186166	311895	560001	521843	389559	352031	975437	319611	498601	263661	223829	575305	174473	388944	254486	263686	421085	129054	895236	414172	372957	511983	469857
156000	378987	658942	460562	349664	220922	575112	320780	136785	468205	240312	246038	415267	266764	761008	573579	647117	234797	187537	319422	568846	522074	388873	355002	985181	319259	502737	266982	224881	580111	176591	392005	259163	268732	422662	131264	910474	418134	378170	515081	475302
157200	382718	672541	470084	352015	221872	580717	324118	140140	470819	245081	249396	419734	267988	774074	584277	651708	236484	189481	328210	584792	524825	396895	357123	1002410	324991	511548	271868	226444	584536	177212	394263	260107	267447	430237	130560	914332	422532	379177	513614	477431
158400	388507	683876	475060	355566	224215	588435	329070	145326	477577	249924	251930	426828	269725	788019	596967	660087	240959	191441	332376	596866	524874	395761	360193	1014270	325832	518988	273120	227759	588630	178204	397544	265731	270250	431438	133243	927918	427966	384552	518216	484221
159600	392875	705467	485985	360486	225887	594740	334171	147780	480173	251998	253719	433211	270554	795809	603608	664712	242178	193404	337484	614739	529061	401920	359487	1033380	330496	528619	276742	231441	597332	179637	401867	269046	270816	432806	133857	936448	433884	386670	519084	482611
160800	396648	717432	490148	364002	228372	601117	338199	150459	486030	258753	256202	443623	274135	809202	617095	673536	246396	196954	342360	628935	531530	403762	369380	1051340	332075	534775	277051	231490	599375	179311	403178	274376	273720	435772	136042	950012	439794	395154	526760	490724
162000	402800	739601	504692	371252	231226	610323	344319	153894	491064	263698	258504	450736	276609	819708	624093	681870	248788	199822	348579	641317	534940	408303	371912	1075780	337970	544076	283798	234885	610689	181824	408522	277377	277924	440082	137118	960510	445883	399496	531416	491998
163200	408312	748164	512122	373696	232852	619739	347678	158098	498979	270075	262859	459666	281638	837789	639732	691655	253757	203299	355390	658935	541310	412687	382311	1099420	341179	551832	285012	236432	614194	183434	412218	279094	280561	442482	139643	974398	452250	407702	537136	500664
164400	415256	768592	524068	383274	237218	630704	356262	163227	505865	276720	266237	466766	283939	845584	642953	700380	258954	205554	359017	667592	546788	414368	383471	1117530	344974	562022	290980	239872	623588	185278	416540	281854	286521	446962	143154	988895	459354	411900	542244	503946
165600	421621	774602	531779	385319	237976	640431	359219	166048	514060	282385	268679	473868	288022	859347	656548	710187	263481	207660	365226	681538	553711	421472	394100	1136540	348592	570184	294731	242877	628630	187651	418917	283858	286444	448291	144810	997982	465523	416635	547058	511059
166800	426986	791859	538903	394873	242284	656256	370717	170212	525130	290298	274414	485634	290613	874694	666382	719150	268906	211074	369479	692919	558841	422247	394590	1152100	351102	578568	299576	244904	638670	190209	424099	289207	293694	454454	149221	1016370	474493	425612	555381	517333
168000	436942	803800	552265	398967	243903	670582	374316	172162	531223	293381	275726	495231	293360	885658	672560	726953	271827	215288	375261	708436	567541	426872	404750	1174870	359057	588593	306756	249738	647058	192390	428908	290962	294834	460805	150651	1032550	484244	431254	560969	523927
169200	444034	810722	560293	405747	247613	678521	381844	177175	542172	299032	280084	506456	299220	899032	686654	736999	277666	220780	382836	717475	573100	427936	402322	1186260	359701	598816	307732	252744	651587	194841	432210	296316	298521	463786	153282	1051690	494971	439843	569932	534185
170400	451221	828755	575499	411265	250060	686616	389167	177898	550172	302377	282806	514829	301944	904672	689062	742430	281125	222895	392561	730768	580264	429894	412436	1206840	366020	609018	314534	258391	661840	197997	438353	296725	302823	466681	152831	1062510	500076	441257	574693	536020
171600	458714	837494	580160	412583	252936	693823	394550	180392	561850	305848	288795	525661	307952	919695	706090	751828	288004	227713	401302	745468	589066	432913	411792	1222090	369249	618265	316643	261248	665744	200995	444548	300512	307749	470374	155142	1079260	512024	450402	583924	547870
172800	466469	857150	590402	420322	256534	704373	401660	182689	570836	309771	290222	535325	307963	929207	708715	759716	292971	229360	408588	751861	600470	437230	421379	1238420	374188	628642	322432	264869	675351	205373	451212	301217	312558	477956	156564	1090340	521814	454030	589340	550084
174000	475452	858774	594184	420180	258924	710147	403772	187404	580522	315047	294803	543610	313060	939862	722784	767745	297044	233796	415960	762597	609030	439049	421156	1255510	378654	638950	323927	268164	682315	207461	458375	302566	314556	482456	159654	1100110	531477	462698	595347	561275
175200	486042	877030	602204	433015	264943	721802	412656	188074	591871	322334	296637	550770	313785	940283	724788	775850	302365	237294	424873	767545	618570	441714	427911	1267900	383079	650495	328030	272742	693004	210940	464700	305154	319039	489998	163928	1110840	540708	468230	600529	565082
176400	494234	878402	619626	435053	264846	732381	414554	188597	598678	326894	299153	556689	319430	948865	732110	782809	305897	240351	450494	782164	634272	444207	426873	1281210	388996	661563	331200	276425	697112	212473	471224	306597	320734	496223	167834	1119260	548812	475814	605779	575309
177600	501326	890493	626719	444885	268585	742876	422611	189447	610184	332386	302667	565354	322180	952389	735304	790706	311660	243833	467080	778489	646564	443562	435035	1290690	391040	669475	334781	279683	704283	216476	479809	309450	324192	505846	172625	1129350	559289	481784	611077	581800
178800	509712	889146	633770	444852	269475	747812	424227	189056	616071	332405	303332	572469	326553	960127	739645	795935	316350	247567	472702	788695	658747	445686	436861	1302850	395850	679524	338775	284120	708191	219277	484272	309345	321323	514072	172066	1133980	568958	486096	614179	586273
180000	518134	892316	636661	449478	272469	754648	431915	192252	627373	335850	306082	583738	329240	965483	745660	801886	319215	250424	481401	790773	667365	446528	442104	1305120	398899	685026	341224	287336	712465	222783	492642	310594	325219	521567	173346	1152500	579163	494722	619143	595975
181200	526391	893769	643994	447352	272226	758754	433784	192691	631336	336868	305333	588144	331258	968545	749446	806990	322472	255009	490336	796034	677223	448528	442806	1313530	404136	695558	343533	290676	717852	225470	499654	310387	322774	528613	170127	1155470	585799	499010	623592	600721
182400	534161	898877	645745	453731	275142	766762	442458	196520	641507	342131	309058	594992	334466	974439	753623	813438	327190	257466	496369	791102	682918	448744	445034	1314850	404732	700493	345557	294442	723472	229751	504683	313994	326930	536742	171335	1168060	597408	507747	630656	609851
183600	543389	903196	652770	453161	274614	772270	445947	194693	643450	342200	308550	604942	335653	981494	755404	818170	328713	260110	502486	795593	692187	450208	447273	1322950	408657	710963	348290	300188	727299	231963	508892	313805	325200	543626	169138	1170720	604125	510133	633805	615293
184800	548176	903385	656141	457716	277159	777976	453611	194040	654430	345448	312103	612588	340893	991036	763735	825812	333275	262806	508916	792612	698602	450847	447973	1322090	409416	715793	348277	301857	728147	234017	514463	314375	326957	548609	171598	1180440	614383	519838	636754	624971
186000	557152	907772	662429	461115	277537	784313	457779	193476	655353	344652	312062	615161	345504	988797	760326	828127	333290	265543	521510	786472	707488	451427	450664	1330020	413298	721891	351034	305628	731432	237103	519800	315275	326071	554262	170342	1177750	620249	525260	637618	626429
187200	559960	899596	663105	463432	279260	789930	461450	194726	663260	346659	314888	618266	404936	994231	764846	832985	335424	269448	526838	785037	715962	452454	448513	1342970	412918	724636	349798	306735	730335	240160	522117	315299	325318	558779	174893	1179950	629201	535740	636472	635327
188400	567708	895800	669788	467846	280464	797001	466004	192970	666068	346044	316512	620908	453460	998428	758064	836628	338015	271358	529560	780290	724396	453758	451790	1350410	415245	724470	351935	309463	733978	244039	526840	315737	325661	564427	175360	1179060	636164	538973	632248	636463
189600	571926	880739	663967	461020	279067	800588	465764	192180	669549	346831	318208	624628	488113	1006920	760048	841152	341379	273876	534621	781106	731350	454948	448642	1352350	415992	725212	351183	310438	731495	244342	531826	315907	324247	568716	175024	1181830	642506	545842	629638	644770
190800	578540	881280	664936	464712	280401	806255	472378	190856	675012	344962	319548	624912	502835	1007140	751356	843663	342760	275911	536238	769711	736558	454764	451140	1349890	416974	725779	352900	314115	735050	247450	537223	317469	325656	572324	176813	1187950	648237	550728	630996	647525
192000	581446	871057	661937	459645	279059	808028	471620	186421	673006	345428	321208	625639	507478	1016400	749330	847746	344048	277060	540665	774745	747511	458178	450956	1350970	419286	727820	356036	315601	733185	246149	539838	318066	321562	576008	175295	1182670	655065	553281	631481	652737
193200	587166	865454	662455	462580	280438	811650	476099	185079	678749	348100	322558	628142	509491	1017870	745298	850378	346948	278515	544233	768446	751419	459484	451147	1349160	416129	729510	354500	316443	734299	249363	544018	321250	322662	582243	178254	1185090	663267	559810	626903	659180
194400	591166	859878	665794	459356	279031	811180	475414	180689	675851	350168	319577	628380	508815	1021800	743775	855252	347308	279944	541287	767304	760548	459964	451689	1351690	418808	726794	358866	319037	734155	249295	548596	319610	319505	585237	175449	1175990	667503	561228	625180	660870
195600	596272	853511	662699	461912	279991	812664	480110	178425	681152	354336	322056	631804	508454	1025190	746088	858076	350695	280264	543648	760501	766284	461151	450626	1344910	415234	726861	358736	320165	734600	251091	553262	317986	320162	588404	179283	1173760	674700	571538	624497	666375
196800	601214	856218	667618	459583	278198	814670	480226	173120	678024	352246	322117	628528	502461	1024030	740565	862482	351140	280961	543183	756618	775690	461790	455119	1342240	417310	734240	362906	323430	732717	253998	554927	319358	318247	591635	175297	1162770	678893	574254	624622	666172
198000	602372	848064	664610	448714	277880	814238	480485	171025	678689	353155	326305	629220	501420	1022770	743638	866106	352528	280565	543442	747088	777859	458961	451040	1334630	413937	732794	359444	322831	727215	252976	556223	320756	315934	596319	174952	1160440	683145	581917	624898	673514
199200	605719	846314	666482	453696	277434	810414	481728	166974	677332	351094	327810	628851	496032	1017740	736118	868032	351842	282295	542389	739758	782846	459610	454201	1339630	413655	729922	362405	324202	727976	254540	559980	323466	311951	601683	170196	1151300	688940	577361	623225	667173
200400	607436	831222	662296	448740	274851	806985	478879	164780	674496	350643	330049	630640	492413	1019870	738792	868558	355279	282458	545726	731091	786078	457700	450037	1334480	409792	726214	359075	323071	723583	255184	563810	327017	310274	603806	169114	1149450	694218	582696	622186	676905
201600	610549	834517	665558	453198	275792	806944	479933	162070	673059	347153	330935	627181	481835	1011080	730167	867278	355196	282120	543974	724046	785648	457773	451624	1331320	407883	722819	359444	324487	722152	258216	564496	328006	309714	607992	168558	1141400	695970	585267	620379	675374
202800	613389	823595	662739	446939	274259	804527	476735	159547	667191	345724	332369	631410	477182	1010670	727243	868898	357993	284138	542232	720274	788418	460361	446960	1327630	406117	718521	357264	324826	718490	258382	564410	322465	305945	610036	166944	1136440	696808	589605	620443	677409
204000	613517	821755	662510	446979	274726	803560	480883	156684	667914	342911	331684	635580	468472	1002300	720182	868846	359135	284371	544346	709436	790996	461728	448648	1320190	404372	718030	357758	324883	717153	260239	563847	317792	306482	617927	166628	1141330	698560	594898	619412	676988
205200	613696	813357	661917	439430	271908	800650	476584	152076	659751	338734	332148	629621	460681	1003630	717772	868375	358269	285551	549604	708446	792096	461764	446357	1317980	403105	717657	353896	324618	712494	257896	562149	313454	302957	623393	164042	1132330	695260	595572	617102	676620
206400	614979	809501	657619	437738	270900	796038	477714	148959	657268	337213	330218	623712	452442	1003670	712226	867176	359453	283950	551964	702994	789685	457392	444694	1311250	397283	714697	351708	324358	710700	257669	562009	314190	301113	625853	164884	1125440	694813	596582	615240	675628
207600	615362	803416	657900	432019	267256	790260	473390	145734	649275	332881	329452	619560	443772	1004300	707116	863900	357021	285045	556278	701274	795518	458414	442817	1311190	397391	711942	348562	325346	704356	259047	559629	315426	295973	625651	163841	1110650	693425	596109	610984	676007
208800	612316	803299	653068	431883	266109	783544	473896	143428	646972	332242	328876	616469	436499	1005460	701939	861875	358864	284295	558267	694494	791600	453139	439802	1300110	392291	705485	346212	322903	702080	258606	559078	318524	294252	623631	164721	1104000	694974	605362	611212	675737
210000	609589	799605	650171	428017	262999	776656	470130	141366	637855	329408	329132	615010	426467	1006940	697132	861200	356421	284771	558209	689150	791187	454347	439497	1295240	392588	702534	342085	322661	698726	257374	557053	319137	290075	616591	164830	1092310	691066	604915	605888	671978
211200	604736	795861	647228	425578	262222	769512	471772	140302	633375	330520	332496	615958	420859	1008430	697521	864280	355396	283899	555964	682396	787492	452821	436434	1280440	388934	698586	339534	320349	695335	257056	555342	320849	289635	610394	165497	1090130	687900	609716	602471	673677
212400	604919	798524	647950	422120	259613	765353	467717	139036	622796	324628	332378	608253	409901	997479	690407	862278	351628	283492	551040	677443	785425	454819	436296	1275790	388542	695271	346393	320181	693606	256608	552564	315426	286189	605370	166862	1075300	684754	604585	597754	665691
213600	602636	795362	643661	416777	256477	760659	465413	138132	617549	324470	332943	606192	404126	997609	695624	866098	350919	283678	548985	674791	780200	452792	430644	1264830	384570	688613	345938	317723	689450	254084	548981	307668	283112	600225	164613	1068640	682522	607495	594397	667962
214800	602136	801762	643556	415529	254634	757604	464254	137044	612312	318320	332345	600887	394050	991480	688827	864674	347573	281994	546028	673639	777158	453394	431646	1258950	384750	687612	347739	317288	688249	254676	547452	300334	280030	597821	164789	1062570	679350	607027	589790	662338
216000	598123	801802	641931	411344	252011	753983	459638	137291	606023	315765	334003	595250	387524	998771	689024	868396	356067	281896	545741	675010	775011	451126	426304	1251350	381488	684532	344679	313610	683896	251381	543960	296354	277246	593037	162033	1053950	674367	613642	586157	664104
217200	594413	807072	645978	408844	251018	749302	457360	138415	601585	311877	332172	590774	380144	993550	681487	868818	363701	282175	542636	673276	773341	449997	426971	1245430	380242	680475	345018	312661	682033	252004	540788	295186	275036	589645	160279	1052510	671229	613936	580666	657151
218400	591568	802226	645767	403898	246682	745911	452216	140175	597510	309409	331286	588806	374414	995133	681064	871977	364796	280862	539882	671068	773142	448768	424380	1241430	378252	674309	345235	310920	678169	249645	535662	298182	273453	581303	154725	1045570	667694	614516	577886	656382
219600	589532	809187	643160	403826	245393	742191	450386	141654	593234	307696	328956	585742	367261	987726	677792	874400	363638	280471	537612	669349	770176	447332	422197	1233420	376824	668286	342628	308986	676392	250255	533935	300864	271594	579278	152126	1040680	665670	615666	574510	650285
220800	587882	809929	644597	399524	242144	738497	442345	142688	586613	305231	328392	582660	361118	988610	676901	880399	365232	278803	537709	673602	764836	449362	420630	1232160	376884	661755	340568	307601	673429	246276	530959	297348	268088	577299	150111	1032070	660368	615796	572247	647040
222000	586176	820775	644231	399352	242482	735767	441510	144484	584384	304644	330493	578659	356201	987486	673357	883030	368594	275846	534016	672437	757199	447584	418280	1226330	373586	654929	340506	305276	673088	245979	525667	293366	267569	574408	151871	1032270	657824	620983	571620	645622
223200	584169	827623	646071	396352	239527	735319	434846	146199	577628	301418	330865	577238	349763	988725	672592	886804	374900	275366	533242	679726	756209	447680	417880	1224680	373433	650221	340567	305728	668372	242598	521196	287478	264850	568588	152684	1020660	651220	618871	567260	639838
224400	577288	831227	644380	397366	238198	734469	433897	149733	576442	302146	331808	579070	346493	990070	674078	890424	382186	275522	533022	681936	751922	447215	412981	1225210	372235	647329	341725	304371	666657	240740	516814	286590	265815	566108	156353	1023350	650312	621784	566104	638110
225600	572602	843864	649630	396715	236843	735474	430382	151104	572424	298670	329952	578378	341989	984808	674657	890234	384491	274903	533626	685188	750614	447860	414944	1227590	375391	647031	344126	305395	668250	239459	512826	286555	266035	562906	158430	1016610	645570	615641	561099	629888
226800	568022	851560	651001	394822	234591	740514	427168	153565	569891	300345	331022	579234	339637	986058	679764	892630	388065	275159	532247	690104	745055	445793	409392	1223010	372742	642922	342869	303030	666527	236887	507530	289588	263881	554912	161283	1021040	643684	616982	560427	631171
228000	565330	865922	658858	395570	234550	748200	426524	156423	566329	298268	330392	578101	335856	978028	679616	893369	390470	275712	527994	695476	741846	446465	409320	1230840	375384	646663	346002	303550	668044	236870	503104	295024	264764	552627	161212	1021140	641350	613199	556537	622412
229200	561599	870985	661210	393433	233860	749335	421314	160204	563880	300246	332009	579916	334448	980524	685804	898420	395133	277264	527900	699876	737735	447326	407409	1235680	373898	646094	347153	301666	664040	235418	498256	295410	263118	547090	160992	1022370	638038	616302	556226	623290
230400	557776	886096	675601	411912	233943	755489	421291	163249	563002	298557	330642	583192	332894	978215	683283	899536	393622	276655	526493	702171	733019	445944	406894	1240590	374616	647411	349490	306168	667407	236202	494467	292047	264299	545762	160451	1028370	639828	613630	554456	620751
231600	555128	892228	681327	410223	232862	756211	416064	166391	559770	299880	330157	587623	332997	986621	690894	904354	395428	278111	530714	715907	730732	449728	404550	1248530	376089	646816	347830	306526	669804	234330	490319	287625	264229	542470	159417	1030200	637921	615465	551340	619725
232800	555571	908782	690834	414948	233561	759982	417504	170897	560896	302255	326805	590926	332848	988934	690786	906756	397081	278637	531853	723403	725712	450949	403512	1253990	376765	646398	349968	307442	672790	234568	487510	291548	266262	541172	158573	1039990	642947	613663	549080	617027
234000	555816	919312	698818	416234	232723	762722	413374	175092	559384	302511	326329	593116	333632	997254	697254	911825	399651	279826	534537	736330	725743	455654	405109	1261660	378647	647614	350258	308843	672012	234017	482760	295330	265849	540304	155851	1042630	642045	617481	546242	616661
235200	555506	934535	707281	423364	234085	769624	416582	178881	562079	306434	326246	599082	335460	1002010	703087	916793	400913	280839	535510	747714	720971	455794	403246	1268450	378808	648118	352588	307316	674448	234438	479754	305909	268730	539571	155138	1053500	646054	619416	546673	615330
236400	555371	949361	719640	426563	233876	778004	417180	180004	558840	307038	325124	603459	335782	1006920	718698	919826	402786	283596	542760	768163	719273	459857	403439	1281530	381532	653018	353131	309337	677243	234982	476173	310480	267890	540811	152401	1052630	646658	616238	545303	611855
237600	557127	966132	727292	432496	235428	786738	418872	183940	563416	312997	326012	609995	339374	1015670	728866	923376	406772	286299	547501	773674	717428	461928	402620	1292710	381972	656558	354792	309972	680368	235026	473901	311350	272124	543072	154863	1064140	649569	619014	546349	614894
238800	557522	984406	739544	436186	236025	792415	418460	188350	564403	314469	324864	612254	340836	1019220	734838	929717	408371	287706	549407	783917	717358	465845	404287	1311840	385002	663208	357803	312554	685032	234788	471434	305484	272689	545782	156031	1066400	655262	616888	544826	612152
240000	558470	997900	748441	442210	237704	801634	419588	192220	567512	320326	326141	621098	347053	1029940	745231	940038	413037	290884	554928	798710	716364	465277	402206	1318300	384017	666598	358028	313372	685408	235392	470263	308591	276842	548966	159732	1081630	662349	623299	547371	617996
241200	560235	1018910	764031	447384	239093	812532	420269	196069	569103	322094	325728	627421	348710	1031360	751706	942328	414679	293330	558194	812799	715353	470373	406186	1337580	387751	674989	363236	320547	693735	237110	467921	313826	279446	554146	162134	1087960	668870	621472	548850	617422
242400	561297	1032250	772986	453300	240518	823739	420933	200702	572797	325776	326854	640331	354293	1043030	767021	945789	418847	297948	568589	825872	715912	473621	405154	1354040	388404	681926	363244	321417	697506	235026	466284	322995	283126	557263	166705	1097390	675726	624940	551558	623951
243600	564116	1053090	783129	460208	242911	833480	425254	203426	576099	329897	327148	649492	357708	1047120	773908	950521	422133	300879	576066	833468	715670	476387	407633	1368690	392242	687088	368719	323274	702599	238102	466500	335989	286986	563892	168777	1105810	680310	624560	553586	624192
244800	567724	1056290	794216	464621	242931	840438	425124	206181	580255	335309	327379	662034	362074	1062310	784177	957464	425892	305836	583586	852068	717056	482522	407411	1389310	395212	692102	371752	326698	706637	239074	465450	342922	291830	569470	169294	1113190	685404	627292	557294	629906
246000	571534	1066900	803752	470116	246693	850656	430223	209450	586243	341898	327647	671273	365855	1073320	786432	961151	428123	308196	588626	866908	715262	485544	410026	1407660	397203	700348	374636	329655	712709	241796	466834	342121	295440	576257	170672	1127770	692952	630340	561152	633656
247200	577035	1078140	813475	471948	246881	861214	431215	212283	589276	346243	329739	681655	372769	1089310	798436	970808	434118	313272	593977	884658	719129	491088	412876	1428730	402194	707656	377846	332688	718333	241165	467738	336172	299140	583566	170441	1132130	697603	632632	563148	636112
248400	582402	1094210	822773	476185	252830	875152	438198	217543	599031	355723	332656	695236	378363	1100240	807297	984966	444442	319018	602586	886675	717193	494420	412807	1439610	402996	715677	380175	334585	724476	242495	469692	342944	304521	591504	172060	1146500	708100	639773	569687	644409
249600	591098	1103450	834116	480232	254242	887431	439768	217659	603419	358675	334402	704424	383178	1109780	811149	984822	446684	323127	606942	913368	719015	497691	418063	1460070	407736	724150	386574	339706	731299	245502	473306	351627	308258	600643	171858	1151000	716710	639981	574004	646628
250800	597776	1108960	841015	484760	258116	897401	445918	220195	613817	367517	339234	717098	391419	1122590	821520	990446	452941	332821	613229	923385	699820	501567	417150	1466950	409585	735109	387930	342608	738845	247689	475977	366254	313798	606851	174498	1165800	728006	651504	580388	653738
252000	609002	1123760	857875	490296	261283	911728	449801	220386	617826	371988	342475	722371	396356	1127780	823480	993602	455546	338090	619810	934988	703695	506339	423266	1484120	414516	742144	395319	347564	747835	252837	480561	382238	317486	618160	174943	1174400	739923	654964	587714	655698
253200	616665	1123940	862951	493815	263453	920764	452324	222711	625623	378280	346725	731376	405428	1144880	831477	1002370	464519	344725	630118	958781	704448	512835	423626	1496870	415833	752618	395305	350393	755091	256751	484503	392709	322006	625107	178048	1192760	751807	666688	595272	664752
254400	627133	1132020	876270	499310	267424	931702	461696	222392	632164	383857	350952	743129	408664	1147130	833036	1007830	465968	351852	635795	969797	705565	516249	428816	1514750	422824	760024	403196	354922	762900	259280	490400	393741	327218	632677	177870	1200400	762622	671048	600072	669356
255600	638396	1123570	882915	502686	269313	938734	464553	220640	657786	390429	356839	756323	418217	1161330	844699	1014340	468174	358067	646250	977020	708097	523754	429799	1525290	426189	768321	404648	358799	767636	258534	494766	385522	329654	640628	178119	1210140	771000	680424	606498	680941
256800	649451	1133420	893872	509051	273665	947910	471550	221376	662681	396517	381484	767511	421512	1165440	847794	1016930	471980	361967	651779	974364	714396	528599	435211	1536990	433299	778904	412351	363154	775119	262548	502754	386464	334900	649827	180359	1220420	785543	684624	611263	682751
258000	657235	1128910	902686	510527	275079	953721	473812	222578	670015	400034	401879	777306	430911	1177420	857070	1021490	478264	366507	660786	981475	722237	534808	436868	1547050	435193	788890	412569	367294	779467	267784	507637	390412	337129	659679	180646	1225430	794466	690495	617189	690364
259200	664604	1136720	910407	516545	278840	965368	481208	223357	682228	404073	412475	788157	436234	1187460	858593	1025740	488603	371591	665682	977188	728350	534202	441185	1557050	439691	797758	417535	371216	785436	273862	515469	406660	342678	674354	184954	1240490	808969	700570	624964	699230
260400	676583	1138570	922805	522042	280927	974552	482362	223123	687850	408541	418081	790618	440002	1194770	859607	1025500	492139	376880	672532	985313	734028	537691	445191	1568510	445299	804622	421372	375976	790579	278787	523648	422597	344169	686232	188625	1243800	819304	706386	629075	702143
261600	685387	1135780	922693	528046	285372	979446	486750	224781	701048	413910	427181	801332	445630	1204350	866198	1029830	495074	381774	676168	987255	742213	537706	446592	1572200	447662	811654	423756	379074	795530	280651	530915	442392	345970	696052	193191	1256350	830412	719437	637989	710718
262800	696140	1141390	931073	533082	287216	990614	490038	225036	708552	416669	435176	802741	447989	1211280	864546	1040440	494513	384002	677276	991304	747609	539788	449273	1583670	454867	817617	432244	386166	801620	282396	539720	438922	346822	708028	193172	1260380	842332	721408	640973	714921
264000	703990	1132660	933350	534843	291535	995903	494322	224806	715486	421798	441797	806021	458373	1221050	871858	1038840	500614	389810	682931	998027	754778	541330	450958	1582960	455418	822425	432876	389211	805008	283649	546559	435778	348397	716778	193925	1263670	852515	733864	649517	726704
265200	712048	1138610	939384	538876	294530	1005490	499594	224046	722954	426870	447426	809777	460431	1218540	871434	1044680	502561	393272	684202	999415	759913	542965	453325	1585960	461313	831686	438016	392217	812566	285878	555629	420621	349450	728800	193416	1270950	865066	737621	668869	734004
266400	718101	1130440	943430	542403	297002	1010790	499452	221859	726679	432671	453045	810414	464679	1229370	879583	1050390	508023	398023	691291	1007020	767242	545163	456028	1591360	466701	837771	437850	396022	814116	289133	561187	415646	351403	737534	192721	1273370	871825	746159	675077	741140
267600	725366	1130960	946638	547768	299870	1018960	506551	221038	736112	435508	458649	815528	467914	1228740	884057	1056650	512564	401178	694864	1020590	771929	546990	457212	1598000	466925	849217	440874	397770	820102	293500	570871	421809	354658	749814	195086	1280440	881851	756225	685883	746772
268800	731398	1117660	950130	546855	300233	1027290	505918	220270	739596	436338	462482	821058	471668	1233520	889193	1066090	512495	403464	703653	1021950	781224	550534	462679	1604400	474199	854636	444176	401017	824732	299089	578180	430585	355663	760515	195545	1276350	887606	762990	699342	749355
270000	738268	1108670	950471	550309	303880	1033870	511363	220349	745405	440329	465917	833986	474424	1236890	893385	1076700	510844	406971	707546	1015000	786882	554448	463981	1610630	477040	855649	444428	402583	830802	305008	588516	447922	356112	771148	199472	1284140	897157	773585	705974	755193
271200	745223	1097640	951854	548723	305002	1038220	509048	217124	747047	442208	467677	830464	475116	1239650	889102	1071880	506926	409762	710460	967281	792878	556520	469690	1624180	481449	862993	447858	408002	836213	311787	598393	461230	356802	780320	203730	1283290	903087	777068	715893	758065
272400	752555	1091610	951364	553027	307925	1042120	513196	216591	750114	445072	471651	840574	478175	1239170	884433	1077150	509452	411915	708161	965409	795903	554896	466749	1626240	480783	864628	446055	408744	838083	316168	607700	461601	356445	786562	208601	1290340	914643	788559	721768	768853
273600	756260	1084880	953379	554128	308874	1046710	513422	213674	747621	445254	473355	840851	478816	1235860	878370	1075740	511997	412651	706279	964881	799512	553122	471218	1630300	485026	868350	450766	412873	841248	326412	621497	449009	357032	791984	207788	1290070	921366	785500	724239	770758
274800	760762	1072460	949926	555692	310996	1049840	515439	212797	749888	448104	476431	851973	481120	1238090	880554	1076680	518173	415948	705726	963125	802988	553303	469247	1628710	483613	871269	446361	413622	844419	331934	627014	429236	357987	796224	207859	1297560	927375	795658	732530	775898
276000	766278	1068800	954444	555657	313090	1062150	517157	209069	748533	445968	476880	844500	479138	1231180	879622	1070200	522090	417287	705226	964596	806841	552139	474423	1627470	487712	875168	451623	418808	854780	337758	634763	421902	358362	800144	204034	1290540	934368	793205	734470	776910
277200	771850	1059790	951580	553326	314693	1058780	520520	205456	748931	449264	478103	849028	482312	1233680	885846	1068070	530797	422278	710066	969616	810804	554656	472518	1629870	486376	877188	446760	420445	856476	341178	641927	428330	357826	803074	200859	1293170	937791	803388	738021	785810
278400	775029	1061580	955265	558210	316103	1057300	522266	201229	745545	446254	479833	845920	477470	1223350	885176	1067530	530185	422981	712597	979019	814779	554480	476787	1636200	490531	877441	452419	421664	862190	346565	649750	436704	358586	805013	198953	1291850	941027	803936	740274	784915
279600	780754	1047170	950273	561792	317067	1052550	523620	199408	742092	447298	481844	847368	480684	1225080	891738	1072840	535690	423550	714850	977049	820471	554987	472835	1634590	491107	873239	446193	422158	865738	348969	657755	443608	360292	805774	202316	1294300	941442	815554	741761	790573
280800	790251	1042160	949515	564530	317986	1053500	524976	196102	737438	446037	482168	848792	477672	1213740	889761	1080540	543818	423068	712731	975635	821640	552404	476033	1630890	495725	875614	454217	423784	875470	354300	667896	454134	359061	826498	205140	1288000	948287	813664	739366	790941
282000	808436	1026620	946954	563016	316754	1055530	522974	191479	735427	444779	483311	849919	479009	1204890	890157	1078120	549192	425101	712734	971969	826329	557043	474703	1630280	495758	884737	449734	424548	879580	355622	670893	455823	356788	827236	209427	1280530	948193	820984	740082	793903
283200	809615	1021620	944258	564286	319064	1053790	525153	189087	734246	443854	485091	844102	474694	1188910	882528	1075660	549194	428332	709263	962458	829299	552837	475212	1625400	495929	887413	452319	423358	885336	357531	675113	452441	357121	823977	211769	1276680	956848	822050	740616	794825
284400	811777	1013770	939658	562105	317612	1047630	520551	185198	728620	442004	484729	839759	474058	1184020	878381	1075140	548629	430342	708336	957525	834275	557678	474326	1619920	494886	888044	450256	424292	888056	359266	677922	436402	353501	821480	211984	1267940	958371	818645	737738	796496
285600	809813	1008520	939836	563902	320232	1044730	524455	182648	718398	443898	486544	841506	472849	1183200	871811	1086870	547664	430589	702701	948328	837147	553809	473870	1613480	496166	885033	447596	423905	894767	359823	687570	419850	354574	819272	213548	1266360	961499	824433	737967	798008
286800	806070	1002430	938458	561982	319226	1046740	519439	178147	712229	440184	486386	834909	469388	1183980	865272	1084580	543826	431226	701524	946307	841064	556401	474145	1606220	496746	885950	449332	425419	906011	360167	693763	411349	351343	818190	212430	1262290	960770	821582	735813	800058
288000	805009	994433	929476	564168	320432	1047480	524109	176297	709062	438609	487640	836142	469222	1189820	864146	1083820	545268	432412	698020	940786	841308	552201	471072	1597920	497172	880158	442805	424826	906992	359204	696043	410128	350594	811997	212498	1264480	960642	830957	736060	803846
289200	806509	988083	926726	563634	320639	1054180	522608	171694	706651	432399	486770	827886	464015	1189410	856285	1084140	543483	432629	694082	935921	844502	557355	473462	1603220	493439	881087	445232	425432	915530	358485	699475	415258	349098	810115	210700	1256920	961639	827257	734031	801335
290400	801057	981522	921750	562321	318766	1051670	522820	168775	704334	433938	487763	827006	464306	1189900	856880	1090350	544210	447518	691156	935875	843970	557001	470290	1597390	494446	875391	439316	423491	920139	358130	702421	423423	348485	809349	207549	1255260	963704	833106	733846	808432
291600	800385	989246	924681	563786	319994	1051650	521492	165807	703946	430516	485880	821333	459668	1175730	852802	1095010	542448	446436	685620	931118	843678	560114	471132	1595360	490233	877286	443726	425343	925704	358780	706682	429248	344246	806148	202345	1244880	965843	826260	753161	804637
292800	796568	979710	928188	559702	319787	1045770	519227	164242	700036	430715	487039	818277	458882	1170490	855066	1096510	544520	448966	684227	939190	844991	560691	467226	1585910	493472	878276	440644	423828	931652	357550	703475	424716	343252	804488	198320	1240880	965660	831477	767576	807380
294000	795542	981063	930144	558273	320838	1052900	519433	161670	698654	429398	485309	809066	453323	1165310	849527	1099780	542251	448047	679135	924481	843110	563689	468982	1581610	487996	876108	442631	427827	938026	358422	704474	414925	341764	802011	199698	1236460	965010	826456	773455	803594
295200	793536	971857	922632	555498	318675	1053220	514689	157899	693994	425275	486375	807447	452454	1163820	849514	1107490	537430	459216	676600	915417	842200	564856	467114	1568940	492726	874494	437077	429800	940235	355246	706104	399003	338890	799770	200127	1230460	964822	828041	770452	805265
296400	789652	973194	916413	554307	319147	1059560	514332	156005	692812	421453	485140	804776	448598	1158700	843177	1120110	543776	460371	674067	914406	839107	565328	466061	1557090	487694	873139	432136	429833	944038	356101	709912	392246	338306	797868	202690	1264100	967248	827218	769124	802468
297600	786328	967797	911616	551103	313903	1059360	509284	152879	685708	418707	484046	801738	445854	1154480	839945	1122460	524026	463604	673058	927657	839515	567253	464513	1556560	493269	875962	429265	431437	947402	354282	718765	388747	335300	795157	202627	1250390	962167	827130	765811	803051
298800	780229	971808	912006	548205	312340	1056880	510263	151497	683894	418534	483782	800834	443921	1156020	837378	1127300	519074	463927	666199	938226	837620	567068	461047	1550820	484193	871180	426372	430180	953316	352991	718951	391588	334236	791028	204466	1251670	961522	833953	764382	805120
300000	776614	952256	917505	546447	310181	1054870	507780	149251	678824	415140	480217	794178	439662	1152780	832427	1120070	508864	464768	663221	939793	838030	568874	461368	1558310	489318	868757	429139	432361	958600	352914	717141	392195	332404	790937	202509	1239330	959684	831584	760061	800475
301200	771173	948068	913632	539636	309172	1052620	506077	147160	675032	415279	479046	815902	438220	1156060	833146	1124350	508448	468216	661044	941293	837082	570609	457561	1565540	481644	870138	422790	435386	963658	350577	718504	396168	329790	789713	203224	1241210	957499	836344	760048	801938
302400	769304	956686	921986	538833	307812	1055640	504384	146881	670694	413308	475780	811809	432629	1149210	827660	1129170	512454	467943	657084	935587	833084	572415	456485	1571750	486646	870022	426291	440164	972740	349881	718154	391805	328080	789026	201812	1240080	959998	828286	753569	796414
303600	765284	952272	923072	532202	305130	1052220	501628	146793	666621	411860	475172	810757	432359	1148800	830020	1134070	519662	473480	660144	939712	834174	575880	454408	1564410	480745	866008	420684	440296	974914	346496	715910	382171	326222	786264	201092	1237640	960305	830606	752786	799569
304800	765113	966852	928926	533180	305338	1052180	504308	148035	664224	411394	471729	809770	428869	1142700	826641	1142020	522152	474348	655638	938568	830934	575869	455771	1557240	484598	859270	420146	440316	979024	347986	715791	373525	324431	785551	199406	1233200	961933	830134	753094	798001
306000	764218	967757	934029	526926	302314	1055410	501843	148338	661653	410802	468395	810802	429478	1143170	828893	1157780	521754	475209	654254	941981	831581	577746	453856	1556860	480760	853406	417162	440783	984654	348042	715476	367648	322685	786098	195008	1231940	958839	828348	750933	798912
307200	763077	976563	945439	527824	303395	1058540	505312	149953	659040	412086	467483	817217	427615	1142650	828400	1168260	520892	476209	650888	943812	827850	577608	451160	1556490	482148	857179	416216	438565	993615	346726	715673	373204	322521	789278	193504	1235080	961782	831713	748099	799302
308400	761544	982320	951434	525106	300716	1060660	500685	149803	656970	410205	462871	817716	425962	1144360	828129	1171890	520104	475396	652082	948810	827773	582400	450838	1562130	481506	862880	417059	440470	999292	348712	714081	378910	320798	792567	192402	1231360	960759	815885	743344	796036
309600	756372	991956	957342	526149	300091	1058910	501900	150609	657090	412943	462498	822082	425612	1146320	828604	1175430	523335	484890	652479	949601	825268	579100	445834	1563900	481903	864925	414156	438420	1005460	346698	712258	383585	320347	799434	194628	1236070	960867	810512	741340	797590
310800	754259	1001020	970034	525732	300087	1056450	497586	151120	654328	411406	461507	821713	423834	1147020	827044	1178690	524336	481329	650830	954510	823783	584348	447095	1575770	481793	872670	417028	441752	1012780	348976	706339	377648	320634	804835	194168	1238990	959668	787356	737731	797642
312000	754284	1006790	972038	526639	298939	1058250	497413	153126	652769	413528	461257	829395	424942	1154990	835602	1190830	527077	481463	654092	969796	822860	586554	443061	1579750	482206	876245	412603	442449	1019520	348542	700343	370863	318679	810582	195326	1244800	959955	780749	733540	800746
313200	752017	1017830	980784	526746	297776	1062750	498695	156012	655546	414519	460144	833915	424160	1156830	837985	1201170	529889	483138	653290	974153	821629	591305	442636	1596000	480010	881337	415985	445360	1029320	348672	698332	371554	319146	818105	194928	1250860	963414	779029	729974	798380
314400	749227	1021350	984778	526965	296936	1063980	497167	157073	655816	415821	461602	840913	425601	1160530	844958	1208990	531928	484364	656049	991560	820763	594939	442650	1608030	481639	884958	414802	448896	1031800	347696	692106	374881	318578	826564	194882	1255820	962948	787887	726256	802056
315600	749534	1036260	995570	532902	298350	1065860	503908	160643	660117	420258	460886	850130	427204	1162310	851035	1218980	533574	485517	655613	997153	820895	594440	441160	1620650	479865	888536	414794	448626	1038930	348178	687498	384485	321738	834490	196576	1264790	968214	801981	722533	804033
316800	751253	1044050	1007420	532241	298657	1068240	499383	162642	660570	419284	458297	857661	427678	1163830	859137	1233310	538191	488002	659152	1010830	822456	596464	442129	1632010	485591	895437	416559	454653	1047940	348945	681440	391815	320553	841117	194341	1267020	968117	806666	718875	804255
318000	752150	1055540	1014440	536881	300745	1075720	503822	165354	665156	426468	457676	868590	431558	1171390	868294	1237860	548105	489892	661124	1024390	820663	598058	439593	1643250	482870	899131	415102	456662	1058430	350715	678978	399126	323837	852826	195776	1279400	972877	812853	721444	809483
319200	755124	1064320	1026530	543066	301354	1083330	502692	168346	668018	427636	457068	876520	433091	1177090	872385	1250980	555864	491046	668395	1030730	821999	604470	443842	1662150	489445	909922	419743	459632	1069780	354168	672813	396784	321972	866796	194957	1285450	975311	807141	720152	808544
320400	758424	1072980	1031050	545229	302098	1086290	505352	172585	672906	433132	456408	887096	437625	1187800	879290	1262480	565320	495204	674842	1038640	821910	608765	442192	1679840	485391	916942	418196	460084	1073350	356850	665351	393447	325028	879162	196052	1294610	981545	809838	720170	813846
321600	761186	1087060	1047030	552804	303799	1096490	508427	174754	677363	435470	455401	894542	438462	1189060	877554	1264940	567382	499402	679428	1044180	824548	611646	445532	1699100	493820	928800	423666	463242	1088620	360044	662371	392419	326329	894108	195925	1285450	985901	807950	721503	814331
322800	763005	1088460	1051270	556617	304020	1101990	509608	178040	681549	439332	457500	905846	443721	1203360	893052	1278100	573702	505586	683759	1055880	825317	615112	443799	1718320	490651	930374	422472	465556	1101060	362293	656177	399412	329108	905465	199271	1299530	991110	815274	725727	820243
324000	766536	1104070	1065740	561003	307392	1109520	514278	181719	688454	443221	459602	914940	446065	1209790	899886	1285230	576896	508140	688565	1061420	825786	620160	447477	1730020	495068	940762	427248	467021	1116500	364862	655094	409538	333667	919111	202439	1311570	1000230	817016	725280	819892
325200	769245	1103110	1070060	566346	308112	1114150	513420	184647	693218	444625	462735	924782	451313	1222070	910564	1295950	581254	511712	694506	1074810	829063	624598	447284	1751410	496252	944958	427005	470699	1127900	368016	653824	423999	337380	929186	203552	1324990	1008390	828193	727438	827274
326400	775345	1120360	1080180	574644	312165	1126700	518156	188791	700964	450513	467316	933604	454671	1227260	916062	1300610	582297	513627	697197	1080940	830727	627879	448812	1776150	502020	947593	431724	477298	1139180	373752	653870	436944	342596	944992	205001	1346390	1020220	834917	728182	831363
327600	783150	1121900	1087980	574309	313466	1134090	517786	191805	705294	454976	472280	943102	460730	1240040	921779	1309190	585740	519335	702030	1096890	831272	633824	451692	1811730	503922	952278	433110	486788	1148230	378464	650418	440870	346654	956513	206436	1357910	1027960	839913	732568	836401
328800	788470	1136880	1098520	588129	318054	1145800	525194	195092	716262	462097	480670	958507	465054	1252270	926262	1323190	586749	524550	704424	1106200	831750	635102	452746	1825980	509259	958423	436118	487614	1159510	383125	655999	436954	352512	969648	209050	1364690	1040410	846268	738044	842022
330000	794917	1137250	1106390	592962	319964	1154660	524259	197359	731456	467374	487316	969139	470112	1267960	933826	1337960	588468	529578	715510	1115680	836298	642388	456295	1847330	513479	971982	440238	491203	1172870	388612	658686	431148	355701	979670	211016	1367970	1050000	850644	742076	847624
331200	805878	1146700	1117780	597614	325540	1166910	528542	199481	742341	476182	496515	981967	477808	1280260	947116	1355910	599477	534762	721181	1118920	837716	645051	455628	1867570	516042	983244	442426	493182	1184400	392619	658022	437348	363165	992151	216077	1377650	1069120	861284	747002	857151
332400	818724	1152820	1127960	608330	327425	1180720	531613	202144	751348	480405	506087	990500	482666	1285500	951828	1368480	604030	539596	730058	1137360	841373	654446	461069	1897140	522878	995964	450031	498190	1201380	397408	660964	446820	366979	1005930	216755	1382010	1075340	859920	751875	858430
333600	828568	1157910	1135290	615882	332084	1188710	536089	205277	763363	488840	514530	1006850	488026	1297070	962125	1388190	605703	544706	735515	1141090	844276	659396	460652	1911790	525234	1001590	450625	501784	1211960	400709	664016	462324	371501	1016250	220818	1392060	1089100	868413	758733	867409
334800	837340	1166990	1151200	616568	336721	1200170	540478	207841	771876	493268	519519	1017430	491954	1302950	980454	1392450	607182	550870	744430	1146460	849665	667214	467526	1932890	531038	1008960	456345	505319	1227970	407739	672484	479512	375156	1026460	220660	1394040	1101750	876274	761259	870488
336000	844827	1170050	1160860	623708	340778	1213210	543420	210325	782324	500912	528992	1031200	499731	1316780	993760	1394780	616955	555904	751024	1156360	854301	667790	468712	1953310	533065	1017170	457247	510984	1240470	413273	681187	491261	382288	1037130	226948	1402010	1118060	885246	768537	881342
337200	853783	1178390	1178240	642156	345897	1227580	547218	211217	796316	503802	544772	1041570	501731	1321940	995023	1397080	619328	558524	755518	1159330	858026	673286	472453	1976310	538426	1027500	463770	516024	1263100	422995	689446	489407	387180	1050310	229431	1404530	1130560	886799	774366	882106
338400	865194	1174630	1180910	641946	348701	1237520	548113	212778	806771	509789	559682	1052030	508975	1335170	1007560	1406030	625187	564608	763711	1167570	866242	677299	473863	1998150	542821	1035620	465195	521746	1269860	430022	700603	476797	389211	1058250	231386	1404540	1143440	891379	780741	891576
339600	879634	1182710	1190920	655175	353367	1255330	552990	213564	822466	515436	564327	1062700	514273	1337580	1012770	1410960	625026	568613	768544	1167200	873296	683454	478327	2013370	548754	1048420	470152	523981	1282310	440481	712583	477489	394017	1073650	232028	1413900	1162360	896057	786400	896948
340800	889259	1175400	1191270	664117	356520	1267810	555241	213798	832194	519853	573562	1075320	518910	1346640	1022590	1417330	628470	575597	776936	1175970	881694	690559	482710	2029440	554506	1060190	473111	530262	1297380	448147	727879	482371	396666	1082750	233070	1416250	1173000	898840	792940	903941
342000	899428	1179930	1196500	672404	362984	1277350	561642	213992	846453	529780	577235	1088050	524304	1358530	1030770	1409210	634147	580557	780741	1177090	886607	694692	484334	2044750	555998	1068320	476477	535859	1314150	455666	741894	496471	401182	1093600	235332	1420050	1187200	909503	801774	912386
343200	909652	1177850	1198580	683234	365669	1290160	562251	215035	856505	536332	588418	1089560	527511	1363150	1038040	1417860	637789	585032	787948	1193950	889592	702809	490451	2072890	563415	1080260	481180	541316	1332500	464422	755111	506231	408114	1102560	235322	1422500	1194790	912901	807481	917212
344400	919640	1175820	1201690	694223	371290	1295190	567706	216205	867819	543595	592798	1102400	534236	1362950	1045000	1423190	645684	588986	791627	1197580	892555	707778	488810	2079230	563069	1088260	483850	542676	1346650	469644	772146	523772	412168	1111510	240690	1432590	1211020	923647	813246	925248
345600	925259	1176500	1206040	695423	375787	1306480	568135	218149	878727	548109	604761	1110220	536864	1361390	1051080	1425540	651092	590540	799894	1197780	898198	716577	496121	2093620	572513	1101140	488777	545097	1359860	479106	789007	526467	414956	1121790	242195	1441640	1222300	925267	818209	928225
346800	931240	1173090	1202880	703514	380405	1317290	569602	214954	885197	554326	605065	1122170	542683	1372640	1059690	1426270	659808	596594	805615	1198350	903986	721615	497256	2098820	573748	1132130	491378	545918	1370960	485993	807486	525580	417928	1126850	249894	1450080	1236480	933102	825327	937928
348000	937774	1175770	1210340	710881	386722	1327760	570041	214462	893636	557418	614274	1129230	543838	1368230	1065880	1434330	660074	597892	809128	1201360	908386	728782	501441	2114240	581729	1142430	496488	548702	1383250	492877	826816	509144	423462	1133060	252329	1458560	1252220	934805	829528	938737
349200	943556	1169890	1206530	710939	391072	1333110	571190	214713	901511	560811	615126	1140790	550064	1367550	1077210	1437910	666173	602030	816749	1207800	912544	734368	503924	2117350	583190	1151830	498424	551550	1393410	497208	843429	503969	425988	1141560	252368	1464640	1262190	944325	835718	953377
350400	949322	1176180	1210650	722202	397704	1340350	572986	215414	909564	564576	626796	1146060	551414	1356780	1077070	1438920	666548	602758	819444	1205080	917770	737162	507108	2121440	585757	1161660	501723	552158	1402120	502016	863531	510527	429604	1149270	252264	1476680	1275200	950925	843054	960851
351600	955319	1169210	1209100	723424	400384	1348260	572646	212459	917228	565958	622623	1153890	554953	1345890	1083470	1446100	669096	607452	825606	1213700	921940	743741	511404	2125610	590091	1177050	503342	556074	1412160	509134	880351	518942	429986	1149100	252208	1476160	1279110	956614	847699	975766
352800	961990	1173420	1210420	721374	406060	1357240	576635	211943	924596	571365	632589	1164390	557086	1340180	1086320	1450660	667652	610037	833327	1208630	926567	747273	513447	2125130	591822	1186970	503362	556253	1419200	513176	897692	530597	437967	1153390	254921	1481910	1289260	963917	858612	986180
354000	972208	1169130	1210570	721031	407848	1363090	576986	210225	926639	571025	633317	1164150	558467	1332430	1089970	1456220	669524	610785	841358	1206940	932809	752822	518772	2136180	598278	1197880	506449	564810	1428420	521138	917493	534483	439590	1156320	255226	1482000	1299020	966254	862970	983244
355200	975015	1168120	1203940	721017	412905	1368840	579204	210703	933888	574598	648133	1174780	562636	1328180	1097030	1460610	680082	613078	848288	1209940	935953	751731	519616	2142070	600806	1202600	510070	564170	1437460	526422	931909	537797	444020	1159580	258846	1490920	1309140	974492	868927	993041
356400	983124	1168400	1204290	716529	416267	1381730	578240	208422	938634	572418	644162	1174090	562668	1316990	1099900	1457680	681060	612500	848265	1202070	938516	753720	526856	2143780	606982	1211580	514440	567851	1450060	534362	948923	528759	444840	1164380	258270	1487790	1316650	973914	873682	992448
357600	985732	1164440	1199050	718512	419859	1392320	577419	207588	939605	576030	657072	1186630	565917	1317260	1103100	1463820	683534	614466	849894	1200950	941722	754960	528320	2143860	607872	1219720	514514	568177	1461790	540061	967054	519558	449271	1159660	262693	1487850	1325540	981492	880904	1001770
358800	989546	1164400	1200770	723194	427079	1405290	576467	204167	947267	575632	650628	1185060	564094	1312510	1094450	1461160	684956	612016	850782	1193140	945501	760507	534124	2150250	612826	1228000	519685	571982	1470600	545867	986885	504950	448464	1160740	263215	1485390	1331150	980478	887847	1001930
360000	989252	1155300	1196760	716115	429979	1409280	573126	202488	955011	577520	660896	1186060	568286	1304370	1098020	1464500	689595	615555	854092	1215960	948037	763158	536102	2147440	611921	1238010	520060	574676	1469270	546225	1009570	497453	450624	1157950	264648	1482310	1336380	986814	896883	1016310
361200	994140	1157520	1201050	716465	435675	1417140	574951	200177	959847	577489	656890	1186660	567004	1297420	1095640	1466150	685491	612427	859466	1212310	949617	770588	541082	2145050	613264	1241620	523860	576054	1480880	549442	1031570	502040	451194	1160860	264458	1482940	1345920	986628	909255	1029650
362400	997290	1151660	1207430	714600	435506	1415960	575526	198119	960764	579178	668880	1193990	568796	1288410	1102020	1468300	684504	614442	865841	1213620	950974	776698	543664	2151860	614000	1249070	526514	576800	1481560	549108	1045440	499094	453676	1156450	263274	1481470	1351450	992451	911845	1045490
363600	997888	1154870	1213930	716628	439736	1414750	578488	196616	969845	579667	663640	1197280	569058	1282830	1097440	1464750	692649	614691	863870	1206580	951692	774050	544708	2149800	613610	1255280	528607	575970	1484860	551978	1061420	503795	454804	1156630	261824	1484550	1362380	996696	916328	1052830
364800	1001060	1148440	1208760	717280	441289	1415130	574233	194400	968204	578590	674961	1197860	568104	1276170	1097430	1461060	695863	615427	863994	1225070	955378	779120	550192	2156170	616215	1266160	529296	578028	1485650	554690	1077640	500886	455005	1153890	258856	1480920	1366080	994087	919629	1052450
366000	1000450	1148590	1199940	724404	446044	1415490	576425	190852	973764	579442	668757	1204220	569622	1272380	1096680	1458180	696631	613358	859953	1203930	955673	779584	550976	2146200	612827	1268220	528857	579238	1488780	554407	1090080	507998	454629	1149500	261208	1488020	1377570	1001940	923642	1053550
367200	1005030	1145790	1199140	730068	448295	1420990	574859	188598	976134	573258	680866	1198270	568883	1263530	1094110	1456430	693019	609222	865276	1186960	955965	782576	555175	2149190	616792	1272470	532381	582625	1491520	555998	1105410	501680	454572	1151010	259741	1486660	1381420	997497	921878	1048990
368400	1003830	1136550	1191990	734963	450441	1423510	576467	186085	981041	574524	676103	1197360	570392	1256980	1101850	1468330	700091	608906	865948	1180270	954967	783532	552352	2141870	614884	1276580	532390	581490	1489920	554474	1107640	496297	452367	1147460	263256	1489640	1388320	1001620	924336	1049570
369600	1005280	1135760	1193570	736203	448364	1430690	575256	184090	981796	572110	683528	1185530	566620	1245760	1095320	1457320	704685	604297	868169	1182800	956610	787465	555785	2146910	617309	1281260	535118	584895	1492670	557074	1119860	480698	451273	1147010	264141	1487930	1393920	994894	922804	1046340
370800	1007240	1129710	1189220	735146	451630	1430550	574129	181386	980577	571728	681632	1184880	567419	1245500	1096560	1455840	715438	601963	873687	1174310	955875	807150	553700	2142950	614692	1279850	533102	585670	1487940	552379	1126110	464311	448844	1138960	265675	1489850	1394060	1002440	923598	1046100
372000	1004860	1134310	1192930	738657	458974	1431040	575650	179203	980915	571864	691302	1178370	565773	1241300	1088770	1448520	712718	597749	871046	1169670	954930	826087	555333	2144220	616320	1279540	534902	586862	1488520	553762	1145720	461581	447931	1134310	264917	1489640	1400090	1000430	924874	1053380
373200	1001690	1123430	1188040	742014	458867	1425430	573856	176895	977706	569320	685742	1173920	564150	1244050	1087410	1449570	711889	597871	875908	1169070	956095	828699	554876	2145660	613805	1287790	533679	587588	1484420	552335	1148060	459517	443124	1133310	263286	1487910	1398680	1000810	923032	1054690
374400	1004960	1128080	1186230	741765	462611	1423110	576656	176297	976441	568618	693576	1170770	563126	1245240	1081930	1451710	719453	593132	875836	1170910	955972	823267	555324	2141640	612446	1289730	534989	586377	1489000	552644	1150460	461940	441823	1133100	263930	1490560	1406110	1000650	921496	1059420
375600	998964	1124990	1184610	754366	454761	1420230	574438	173866	969898	566340	689855	1163780	562874	1252770	1080210	1454060	726590	594502	878447	1174960	957396	832031	556345	2143010	612482	1291020	534078	586663	1488340	551138	1149160	458195	438619	1133080	261470	1485910	1402340	992712	919128	1062560
376800	995528	1126260	1184040	758233	458661	1425410	573644	171763	970973	568558	696609	1160760	561453	1261750	1080050	1445360	725880	592322	874260	1167950	956274	834791	556171	2140690	607938	1289690	534932	587517	1492100	547471	1147850	458694	439524	1131210	260647	1486440	1408830	990708	923950	1062790
378000	992380	1124230	1181000	755571	451295	1426980	569086	169675	963166	565869	691230	1153380	557798	1259170	1078750	1437060	726245	589318	875575	1165250	958246	841355	558923	2147600	610792	1296040	535396	587939	1489990	547210	1145210	451896	437282	1130980	257507	1480400	1413270	986135	923250	1062960
379200	988459	1129110	1178750	756028	451725	1424120	568698	168312	960749	568310	697555	1154540	557718	1268320	1078020	1438640	750884	588458	871285	1160500	957450	841381	556417	2143470	604922	1297220	532047	588350	1487770	541922	1143030	446484	435795	1131640	257302	1483420	1421110	985582	925004	1067790
380400	984172	1130660	1182630	758013	450101	1422410	563698	165694	955167	575303	694425	1148150	554856	1270550	1072210	1433460	751922	587256	867703	1161810	959961	847154	561214	2143380	605182	1301420	532436	589598	1493210	541272	1141940	439503	433140	1131180	254918	1479170	1422560	977703	925002	1068240
381600	980402	1127070	1179500	754113	447796	1422410	556985	165185	952145	575626	704107	1148400	554085	1278300	1076060	1438570	752527	590664	862748	1159890	959713	846909	559736	2142630	601007	1296880	530165	590321	1487850	538219	1134630	433652	431970	1131510	255722	1477650	1424100	982202	929382	1076770
382800	978741	1134190	1189860	755054	447028	1422590	556648	164268	950607	570930	698445	1145580	551943	1283750	1068130	1437520	745636	588895	863036	1162410	959605	848027	562101	2142670	601906	1296870	531035	593100	1485260	538582	1130680	430386	428724	1133600	255013	1479200	1426580	975142	926682	1077980
384000	976354	1129450	1193520	750779	445608	1422880	554959	163274	946877	568346	701595	1149950	552199	1294640	1070450	1440450	744456	590306	861873	1165350	958944	843674	560559	2139550	597993	1294060	529182	594536	1481810	534688	1122690	429999	425292	1131380	256184	1477510	1428200	977173	932020	1083890
385200	977297	1141250	1200750	747555	448378	1424120	553543	162380	944624	566530	695461	1150350	549554	1296090	1065430	1439980	745592	584680	863071	1163890	959942	841709	563064	2139220	597953	1294830	529517	598215	1484190	533996	1121540	429666	423910	1131040	255277	1472660	1431660	976602	930938	1080790
386400	975372	1138690	1200440	744332	444347	1430610	548452	159990	939723	569201	698262	1151260	549546	1301860	1069620	1441750	748129	588756	864819	1158130	964009	840179	562879	2141390	594379	1292300	526311	603234	1483030	530134	1114720	429840	419548	1136480	254503	1469800	1437660	977393	938629	1083980
387600	973953	1149140	1204950	744229	446120	1433820	548570	159024	937918	567360	693096	1151500	545705	1309030	1067090	1434240	747059	586957	864045	1155960	966124	836868	563768	2144450	594028	1290380	526381	603302	1482900	529181	1111060	429144	418022	1142260	253114	1468140	1441000	979590	940214	1078580
388800	966505	1145400	1201560	740146	440036	1437920	547834	157743	931070	567338	694612	1153670	547392	1331880	1071300	1431290	748952	588452	867131	1165420	969897	837110	562319	2152210	591608	1289550	524394	607050	1483140	528326	1100590	423412	413966	1142810	249829	1468670	1441370	980936	937204	1145340
390000	961804	1151540	1204200	741707	442594	1444610	549266	157443	928935	565813	688850	1157650	546680	1361170	1067720	1430060	750548	591446	866035	1171390	969024	835168	562526	2156730	591826	1299800	524021	608400	1484530	527746	1093850	423882	413066	1149160	250380	1471680	1447440	979897	940169	1150390
391200	959317	1151630	1207700	742422	438436	1449450	546839	157399	921820	564700	691178	1163690	547750	1376930	1072190	1432410	755110	593998	870395	1175790	971730	839938	566006	2173810	594257	1305170	523979	611357	1486900	527594	1082050	420037	409758	1154310	249228	1469540	1442420	981966	939843	1150480
392400	957583	1158320	1210360	740056	440199	1457000	547867	157630	922314	565442	689754	1173270	547950	1394450	1073830	1439880	761119	597171	867064	1174750	972165	837726	564215	2178250	591109	1298200	522735	611540	1484680	526790	1068590	425298	409154	1161440	251761	1472590	1444730	985932	940386	1156960
393600	953824	1166620	1216040	739578	438106	1463990	547780	157700	921186	563109	689596	1174860	548688	1407860	1071260	1440680	758336	601436	869292	1185080	975800	844016	566962	2191020	594132	1296930	524969	615770	1488670	527232	1053650	426350	406635	1168100	249063	1470000	1441030	989522	936345	1164040
394800	950756	1173390	1218890	743732	437238	1471100	547676	157539	921472	565281	689026	1180220	549804	1424930	1076630	1450830	757942	606070	869778	1195700	974036	842551	564866	2192930	588569	1292200	523279	618538	1483800	526921	1045490	430515	405697	1174200	250304	1472820	1448820	996091	935232	1173640
396000	948778	1183830	1224930	741722	436840	1479790	549152	157825	919548	564837	690760	1183630	549370	1437810	1074830	1464180	754396	606280	876290	1201270	973662	845654	565951	2221280	590567	1293610	526439	623942	1482310	531212	1041600	433457	404665	1187240	248729	1477370	1449950	994740	932522	1174250
397200	944230	1186320	1221510	744562	434811	1482160	548080	158315	920596	567044	691331	1190120	550666	1456840	1079930	1473700	760115	613233	882291	1213290	975723	847656	566336	2229670	587093	1293300	526951	623616	1479150	531864	1040590	435685	403856	1195240	249216	1481650	1458710	999368	929818	1181540
398400	944596	1198280	1229420	753821	437335	1489220	551968	159496	926419	569340	693076	1191730	552318	1464790	1078110	1478010	760535	623398	889921	1221530	974977	847994	569446	2237470	590020	1293160	529585	625606	1483240	534574	1044510	438972	404544	1209710	250710	1487550	1457340	1000920	929582	1182970
399600	944628	1198750	1231440	751118	434659	1492550	551099	159978	928329	570166	694939	1200000	556908	1479470	1083730	1480850	762864	633576	895858	1236260	977102	851469	571016	2252050	589619	1295360	528821	629440	1486770	534676	1040010	441278	403400	1216840	252515	1491720	1456840	1010840	926051	1184540
400800	947974	1217170	1239040	754976	438269	1503830	556528	160926	934160	573676	696999	1209990	558835	1491000	1084520	1483310	765235	636363	898907	1240300	977613	851983	571231	2258620	592131	1299310	530171	635313	1496350	537582	1043690	445680	406286	1235010	256750	1494620	1463700	1017020	922905	1189290
402000	950896	1216170	1246270	761040	435362	1510050	555667	162060	936614	577052	699504	1220720	560645	1504970	1089240	1499720	768887	647664	906525	1254770	979652	858925	574393	2274350	592924	1303820	532287	639674	1500650	539884	1036090	449896	405173	1241630	258816	1493010	1467080	1025780	918884	1195600
403200	955440	1228350	1257260	763425	438046	1516880	561267	163406	943865	579878	703582	1230340	565060	1515570	1089600	1510240	771526	653192	912025	1247300	984548	862086	574130	2282470	592971	1307840	535438	641910	1508840	542948	1031570	460099	408652	1250040	265613	1499190	1477180	1034350	916826	1201820
404400	958068	1230820	1264660	767621	435170	1523550	560698	165068	946206	580911	703292	1238270	567893	1521820	1094740	1515910	775890	662233	920415	1262310	988230	873362	576167	2299140	595723	1311990	539241	645351	1511880	547086	1022480	465597	409847	1256420	265234	1496620	1470400	1039940	913997	1204360
405600	962346	1241550	1266250	774390	437581	1539510	566798	167116	957198	586015	707327	1252060	573950	1536010	1100810	1527050	782571	671705	923138	1276530	990534	873986	576105	2307260	594865	1311690	540521	650270	1520350	551256	1014080	475859	411232	1266010	266350	1502000	1469220	1050110	914476	1221980
406800	966620	1251760	1272480	777049	437081	1547350	567194	167996	960341	588519	710484	1252480	575162	1540620	1103650	1533440	785442	683164	930742	1288500	995624	882634	579792	2331010	597909	1317960	544257	654888	1530270	557505	1001670	477829	411556	1275530	265156	1504330	1469640	1056750	908863	1228060
408000	966071	1259430	1275830	785381	438196	1555920	571473	169786	970065	595432	717085	1263220	581815	1555660	1113610	1547180	792302	695609	936994	1301050	998029	886525	580543	2345670	598450	1321970	545361	659917	1537790	561847	992694	484590	413746	1288640	268135	1513750	1473100	1067070	910335	1236330
409200	971434	1275300	1285610	801128	438646	1566620	576618	171555	975904	598290	718625	1270450	583231	1554940	1114510	1561010	795666	704552	945079	1308320	1004150	892232	584416	2361910	602824	1328890	550521	664988	1552250	567672	992068	487433	418162	1301470	270543	1516890	1477600	1068270	911922	1235080
410400	973490	1280640	1291270	806990	438320	1574440	580149	173384	984154	603447	726201	1283340	590730	1579540	1123400	1571150	806994	717899	951691	1324870	1008170	896323	586576	2380710	600655	1335610	551155	672520	1560100	572945	997814	495634	421442	1311240	275240	1522760	1480420	1082570	914974	1248440
411600	977613	1291650	1303560	819035	442140	1586850	589975	176706	994084	609035	731714	1294690	594532	1581440	1122460	1584410	813836	724080	961015	1335500	1016020	901273	590311	2393200	602744	1343980	556725	681911	1575070	580753	1008280	504625	425831	1324850	279681	1527460	1487660	1093610	919503	1267900
412800	981810	1289920	1305620	828982	442202	1600420	594459	176554	1000790	614596	739822	1313720	600850	1599010	1131530	1597930	821676	738711	968820	1352710	1023030	905356	595380	2411790	606474	1352590	558489	689879	1583890	585856	1009800	514164	430737	1331920	285728	1538140	1495170	1103940	923038	1270330
414000	985736	1304490	1314880	841106	445770	1618120	602337	176946	1011520	620364	745622	1338710	607850	1608140	1131150	1609850	826306	745469	974028	1360160	1028680	911543	594771	2423360	608329	1359550	562357	692614	1598780	591977	1014960	523256	437911	1347530	290623	1548600	1515710	1109270	928381	1292010
415200	994067	1308970	1324920	847896	445621	1636070	606004	178704	1018840	654260	754226	1339500	614370	1614950	1136750	1634480	833134	758980	986028	1371180	1036320	922182	594021	2445250	613899	1375980	565971	698651	1609380	598774	1019750	529718	440130	1363600	289715	1554500	1514970	1113520	932580	1300010
416400	1008040	1321050	1331180	858986	450861	1637750	613108	181862	1033280	649275	760932	1335090	619580	1623450	1143770	1641660	839868	766277	989016	1375210	1043310	925724	592113	2452090	614798	1383290	568472	705919	1620990	606660	1023610	538946	446774	1377680	293578	1568500	1522160	1120620	938916	1308910
417600	1013680	1326850	1341110	869202	450810	1642320	615938	183320	1044960	638664	769641	1334310	623126	1629450	1150040	1653850	843698	778661	1000640	1390160	1051650	939152	597352	2471860	623102	1395020	572481	714764	1629080	615650	1028220	541617	450693	1393450	292420	1574600	1522160	1128550	941787	1310370
418800	1018780	1335150	1346750	877918	455859	1645460	622716	184290	1061070	625926	779449	1349690	628190	1641390	1156760	1659200	852904	786295	1006270	1399680	1057900	943000	598290	2482710	620454	1401190	574853	718618	1638040	623753	1033630	549417	456786	1411120	298358	1587830	1535300	1138630	949399	1328940
420000	1021900	1338220	1356230	894390	458228	1649520	629034	186212	1066610	618605	791318	1357160	632060	1647390	1161870	1670740	857992	797782	1014770	1410590	1067980	954803	601800	2504500	627073	1411930	582739	727137	1649520	633094	1037640	551430	462599	1435040	301744	1591080	1538980	1139530	952764	1330180
421200	1022830	1341860	1358720	902357	464309	1655040	636353	188151	1078900	625047	801890	1371430	637714	1658390	1167940	1684940	866296	808707	1019860	1417210	1073570	959570	599487	2510350	627174	1420780	584320	731694	1658750	640913	1044530	557002	470046	1452260	307200	1601700	1551160	1151530	963136	1342400
422400	1027530	1346720	1366560	917153	466436	1659750	643376	189489	1081010	636816	812695	1378200	642296	1662000	1171340	1691530	868928	821387	1028170	1420820	1084290	971021	602432	2522760	635390	1433070	588884	737970	1670130	650729	1059950	562211	475675	1466430	312026	1607200	1562000	1155370	975620	1344200
423600	1030940	1348870	1369040	925780	472060	1660560	649904	191416	1090770	650505	823312	1388490	650017	1672620	1178810	1703020	877918	833962	1035140	1426250	1090980	978022	602862	2532480	634430	1441380	592323	736370	1677110	656654	1069180	575983	482376	1475160	321678	1617610	1579610	1165860	983572	1356990
424800	1035460	1359000	1379460	938816	477153	1665420	656478	191614	1099500	659141	835427	1393420	654647	1672470	1181530	1708900	879831	840733	1042180	1435490	1100200	987962	606771	2553480	640130	1456420	598954	740258	1688130	665879	1084210	577182	488098	1490230	327246	1628210	1582300	1166490	988236	1360030
426000	1039480	1358490	1379020	948476	482502	1673290	660547	192786	1104870	664185	848950	1409390	660246	1676090	1193830	1722100	890202	855299	1049640	1446450	1106820	993282	607103	2571860	641168	1466150	597427	742897	1696740	673273	1096620	584085	492560	1502470	331638	1641740	1585970	1179430	996016	1369310
427200	1047160	1369460	1390980	957687	488853	1679060	667397	193147	1112000	661568	857828	1420530	662961	1678230	1194240	1731430	893023	859584	1052510	1451190	1112590	998594	609819	2578750	643931	1478900	603006	751379	1710270	684380	1115430	589879	501824	1518020	334032	1651590	1584530	1180670	1004680	1388060
428400	1057670	1362330	1390530	961910	493919	1684110	669232	194020	1118610	660142	868600	1432270	666508	1685340	1200720	1744840	899354	873010	1060140	1456410	1119550	1009170	612665	2581550	649170	1490950	605969	758726	1714650	693765	1133880	590835	507759	1525630	335252	1656140	1589050	1189480	1013700	1396870
429600	1065000	1369360	1396570	972508	504941	1689520	681100	194599	1134600	661113	881914	1449520	670603	1691440	1201580	1747430	906168	880180	1063730	1457910	1128010	1014570	611749	2584580	651295	1496650	610404	760910	1727660	700500	1148340	591582	514530	1537520	372938	1666020	1616340	1198240	1022020	1395780
430800	1079950	1368650	1401270	984510	506300	1695070	715369	195885	1143400	660800	890416	1458810	674877	1694240	1214440	1757450	910482	891134	1073890	1474830	1135690	1025780	616311	2597510	657027	1505210	616596	766154	1736100	708939	1155900	588707	518902	1540650	389425	1672940	1623770	1202130	1027640	1399020
432000	1086440	1374440	1404400	988278	514418	1700770	739080	195154	1156350	668911	901758	1479550	677890	1702170	1219050	1762420	917140	893209	1080240	1478170	1141840	1026180	616563	2595570	659448	1512220	616760	770024	1741860	713043	1163940	593173	526188	1553400	405127	1685560	1638030	1211920	1026560	1416940
433200	1097690	1376930	1413960	994795	517052	1706980	740784	195494	1160260	675145	907502	1491120	680054	1702320	1224400	1767040	918865	897534	1087220	1481420	1149650	1033990	621348	2591040	666614	1527250	622566	777228	1751730	722620	1183970	588999	529152	1566500	406465	1691850	1634960	1209290	1031840	1428370
434400	1100180	1380040	1413800	1001310	526118	1712540	746794	195515	1173350	686236	922486	1505340	690797	1709500	1228660	1776670	929714	901671	1091080	1482630	1151150	1035940	619952	2561720	668156	1537930	625448	778393	1756130	727618	1200530	584687	534834	1576820	414688	1703880	1656140	1221120	1050920	1443190
435600	1107620	1383690	1423990	1010710	528874	1720080	748607	196430	1183640	689880	927076	1509070	692094	1703520	1225460	1790430	932162	904796	1101830	1485270	1162090	1045000	624056	2572110	675600	1557030	631253	782444	1771790	736175	1219670	582789	542006	1589410	422794	1714740	1654740	1214830	1057410	1441660
436800	1112670	1377440	1419750	1010660	531638	1724910	751525	196681	1199600	693949	938498	1521320	695331	1708810	1232010	1798990	939121	915534	1114340	1495190	1165230	1050380	624829	2584950	678612	1563130	633282	782822	1780830	741888	1233570	588369	546726	1597220	431018	1723790	1664090	1222660	1067150	1450190
438000	1127610	1383490	1427120	1019870	534656	1732760	756642	196014	1208720	694877	942927	1529290	694510	1707200	1228370	1795060	937990	910274	1131780	1489050	1167060	1053510	626879	2593180	685487	1567410	637025	793400	1786620	746092	1257280	595886	551650	1608470	439729	1730700	1667120	1222750	1074250	1444730
439200	1132450	1377480	1425840	1023350	538310	1738220	761198	194216	1210930	696659	953488	1543880	697811	1712550	1236100	1792930	944337	915270	1144740	1494410	1166970	1057560	628897	2595200	688275	1570130	636968	795638	1787860	750546	1266960	596110	554220	1612790	443294	1733470	1667190	1227120	1080850	1454880
440400	1138610	1387320	1431760	1031080	544852	1747830	764901	194648	1219200	696841	957381	1553910	712718	1712680	1234960	1794800	948454	907841	1154570	1484770	1170870	1058610	631632	2589270	691975	1566340	640301	798327	1795700	752871	1281650	598323	558961	1622330	447415	1742150	1680150	1227650	1092220	1455270
441600	1145680	1384330	1426770	1032310	546238	1750880	763799	193877	1223630	699576	964344	1560490	713633	1712530	1240060	1798250	952065	915003	1165960	1490250	1173060	1065690	635353	2588970	696266	1574450	642010	800052	1797310	758205	1295860	590797	559870	1618000	445160	1742120	1680910	1227180	1096100	1464560
442800	1147490	1390740	1427450	1038980	554072	1758260	768276	193602	1240320	704164	969068	1571440	714873	1711670	1241760	1801850	954330	913252	1167790	1490080	1175820	1067500	636149	2585060	697816	1580000	646642	799166	1801930	760755	1310910	595174	562890	1615000	446186	1752030	1684680	1228990	1103230	1470800
444000	1149340	1387500	1428360	1040300	553094	1759950	765844	192013	1237990	705489	976185	1574840	713063	1704440	1242530	1807240	953397	922297	1170890	1497690	1179490	1078800	641237	2588090	705752	1590760	649166	798794	1806290	767226	1327120	593406	560906	1619120	443666	1759180	1681330	1227490	1107670	1468100
445200	1152200	1397350	1431380	1043100	561366	1763270	772418	191050	1247690	709608	981214	1583910	716638	1703890	1244180	1813340	957144	920466	1175150	1499830	1181480	1076680	638727	2575160	708102	1590170	652085	797451	1809510	768850	1341950	594380	567753	1624710	447038	1868120	1687690	1230520	1115700	1472780
446400	1151530	1399230	1437590	1044140	566028	1757550	774366	190583	1243440	706682	987000	1577970	716219	1697670	1242630	1812910	956387	926320	1180470	1499930	1183760	1085210	642786	2570670	714929	1600290	656196	801080	1816330	774624	1350590	584071	567761	1632720	444841	1817790	1686230	1226350	1118420	1463680
447600	1148580	1402050	1435630	1046820	573848	1757050	776180	189696	1250460	708447	988574	1586280	720894	1714620	1249520	1813210	958860	925907	1180820	1498320	1182720	1085010	640759	2577270	717273	1602410	658134	803634	1813710	776150	1359630	578733	565968	1632240	446368	1781180	1693850	1232960	1128370	1471650
448800	1150650	1406510	1439440	1049580	576497	1765690	779798	189692	1251500	707749	990158	1581610	717611	1709900	1251150	1805640	954717	921857	1182760	1489800	1184020	1087730	642834	2572360	722408	1609600	662588	807925	1821150	779434	1384930	571222	565509	1637240	444761	1747420	1693000	1223550	1131080	1467260
450000	1150760	1402080	1435240	1044520	579717	1770420	783828	188252	1252450	710099	990524	1585180	718376	1707660	1259800	1804980	958386	926487	1185820	1491530	1183720	1088920	644438	2562650	724570	1609880	660331	808955	1817830	777835	1392400	567060	564384	1639940	443707	1721900	1692720	1229800	1135800	1469200
451200	1153550	1408670	1437870	1044510	585136	1779650	787277	186105	1255940	713376	997514	1582920	717959	1703940	1254050	1803170	957224	914909	1183750	1488620	1183760	1088300	646266	2568280	728512	1613590	662240	813012	1825040	779998	1403710	569675	564960	1645930	443671	1714030	1686340	1223700	1143390	1469150
452400	1155510	1400650	1431190	1041560	582785	1779000	785993	183734	1256280	718180	992022	1584130	720242	1704250	1254140	1801900	962981	919658	1185940	1495830	1186030	1094290	648503	2567930	732854	1618310	662319	813065	1839420	779648	1407030	566212	560781	1641640	441076	1716960	1679540	1229750	1146400	1472990
453600	1156940	1407440	1434070	1041370	587920	1788190	790100	183502	1259040	724161	996404	1589050	719788	1702110	1244780	1797480	961240	911999	1184760	1495960	1180670	1092570	648150	2559960	732547	1617140	663370	814053	1838090	780147	1415140	569260	563599	1641700	441347	1728980	1681800	1231580	1153730	1475630
454800	1157610	1405560	1433520	1038060	585251	1791710	787616	183386	1249710	725032	987344	1580870	720126	1700790	1247760	1795870	962647	918846	1185970	1497110	1177430	1099890	651572	2557940	733411	1622520	664075	810665	1836850	782825	1418170	566946	557669	1639410	437525	1723900	1678300	1228720	1154760	1476360
456000	1161920	1412260	1434850	1039040	590300	1806520	792241	181138	1256210	726740	991035	1581160	720695	1702980	1243560	1792210	966850	914823	1183120	1491860	1175290	1096420	650460	2548050	734494	1623870	662950	810927	1834310	781494	1426210	570934	557967	1644490	437669	1719390	1682000	1232170	1162790	1475270
457200	1161690	1412810	1437240	1034910	588804	1813300	791665	179656	1251480	720730	981243	1570740	719636	1699770	1241360	1790760	968179	918282	1180480	1492500	1174440	1104210	652378	2541920	735519	1631120	663192	811701	1829670	782542	1436330	564135	552620	1650620	434526	1712540	1679040	1225130	1161760	1474730
458400	1158290	1416950	1436400	1032770	596420	1820670	795541	178892	1260490	722040	989735	1576470	721307	1701050	1238580	1787620	971146	914645	1172910	1491780	1173280	1102260	650576	2538460	735440	1631370	661613	809168	1824010	779056	1450140	559387	560262	1653890	436613	1711480	1680710	1229390	1167790	1477270
459600	1156250	1419180	1437100	1026950	594900	1832430	794281	175764	1252550	720901	981797	1575530	719536	1698300	1239360	1790410	968336	913513	1167920	1491660	1175100	1109300	653990	2533480	735329	1638060	663267	814480	1823170	778170	1466390	551369	559736	1655110	434116	1709330	1670650	1222290	1167180	1475210
460800	1154280	1417460	1432580	1024670	597182	1836810	796056	173642	1254330	722966	985941	1580760	719655	1702150	1238840	1792410	969786	914544	1166950	1486740	1169240	1105760	652324	2529540	733115	1635560	658371	821059	1825390	775324	1472000	550912	560304	1645650	435599	1720330	1665850	1228960	1170870	1489100
462000	1151620	1421890	1440900	1022210	597582	1838500	795410	172797	1250000	717425	971741	1578360	718340	1702690	1234470	1782240	969549	912390	1165580	1485650	1167370	1106920	654209	2531470	735599	1637630	660545	822313	1831570	777642	1481580	552052	561422	1647130	434564	1722790	1657650	1220280	1171940	1481730
463200	1146160	1416320	1437810	1017360	596847	1841660	799416	171510	1250860	720417	975329	1579420	721504	1705660	1237370	1781990	971574	916472	1167780	1484600	1166570	1105430	652032	2526130	735002	1640650	655776	818674	1827180	773309	1475230	553090	558215	1641900	434058	1733060	1656490	1225280	1172980	1483640
464400	1143460	1423000	1442600	1018990	599179	1848010	802062	170088	1248230	718717	967784	1573260	720558	1699900	1233260	1777440	968035	911153	1165200	1481170	1167170	1107520	660693	2521170	734680	1645560	654958	821784	1829380	775254	1483680	553022	555397	1646230	432049	1737350	1650170	1220090	1171720	1485950
465600	1139720	1419190	1437280	1015000	594632	1861290	801041	170329	1244910	720535	969764	1578340	724467	1701480	1239060	1782970	968979	915713	1167840	1482290	1162550	1110500	662513	2519910	731683	1652220	652636	819237	1829170	771330	1478260	546220	552121	1650720	431424	1744300	1648380	1232120	1174140	1498220
466800	1138700	1433250	1441040	1015550	597481	1879910	805203	169388	1243340	719548	958211	1576320	725334	1706090	1233790	1780510	965734	908020	1167870	1481500	1161500	1110140	666002	2523410	733104	1656800	653744	820128	1832670	771646	1483240	545557	554278	1653780	431507	1743090	1648130	1230830	1176960	1498700
468000	1137050	1426140	1437250	1012660	593810	1885840	801002	169056	1237810	719569	958417	1579310	727042	1709960	1235080	1777450	964736	913115	1170250	1486060	1156030	1110090	673973	2525560	731398	1662620	652403	819927	1836160	769781	1477620	541115	549840	1652110	429431	1749300	1645800	1236170	1179710	1504380
469200	1137370	1439950	1448820	1018160	595451	1900160	802180	168324	1236530	714422	950859	1581640	726813	1712670	1231070	1774450	963264	907509	1170970	1479440	1156200	1110710	677115	2522630	730726	1671430	654056	825012	1843290	770061	1481250	544898	551682	1657730	428448	1752710	1645430	1230670	1181720	1507570
470400	1134930	1433580	1447380	1017670	590102	1910140	798793	167936	1235220	711252	955891	1590750	724874	1715140	1232190	1771460	963720	912618	1173790	1482310	1153610	1117480	679601	2527840	730087	1674100	650502	827957	1844630	769953	1485630	546054	546399	1658670	426934	1753010	1639800	1238570	1181880	1512140
471600	1132610	1445110	1452450	1019020	590981	1926230	803632	167432	1239670	708456	952727	1597450	723994	1715950	1226530	1769230	962929	910085	1172640	1480620	1153960	1115000	676432	2532530	731642	1674400	650909	831360	1850880	768368	1489430	551088	546705	1662630	426087	1757370	1641890	1235670	1182530	1514570
472800	1129150	1437340	1453980	1019830	585841	1933490	800901	166913	1237110	706412	953869	1602300	725222	1719230	1231050	1775880	960994	916003	1174850	1484500	1151710	1119490	676538	2541280	727434	1680990	649344	831159	1854440	768111	1490410	548828	542524	1655190	423558	1762960	1637200	1239980	1182670	1515330
474000	1125500	1445980	1458840	1020040	589697	1955110	806168	167011	1242240	710596	948004	1611960	729984	1727010	1229170	1768490	958923	912534	1174610	1481260	1148470	1113480	677845	2545800	722068	1684420	650418	832445	1860210	769534	1491480	549697	542479	1651040	424325	1765950	1648550	1242480	1187610	1524460
475200	1120760	1443590	1461340	1019370	584300	1961870	805633	166365	1240270	709732	947708	1615380	731752	1731190	1233280	1769680	960547	921095	1179960	1480580	1145290	1120580	683434	2554820	723960	1692240	648186	830612	1867170	770585	1487490	548551	537980	1645550	422533	1767190	1646330	1247190	1184340	1531860
476400	1114850	1452480	1468460	1021260	587352	1984960	814457	166413	1248220	714575	948820	1622150	733670	1736230	1231930	1769170	967292	921030	1182190	1476570	1143330	1117440	682008	2556570	720739	1693160	647246	826655	1870520	770240	1482570	554146	541220	1646460	423468	1770740	1660660	1254100	1188560	1546430
477600	1113990	1456260	1471440	1021510	585306	1983320	812343	165199	1247640	708195	948778	1616010	733802	1740100	1230790	1774670	967343	925989	1190590	1479590	1143980	1123810	683668	2565700	723811	1699440	648394	833372	1878250	774811	1476840	557629	539173	1659390	422104	1777520	1659370	1256140	1187560	1544340
478800	1110770	1459980	1468210	1015830	586917	1990570	816561	165027	1249620	713553	945913	1621100	736238	1745630	1231240	1779650	967320	931718	1193080	1481660	1139210	1121290	679994	2564940	726227	1699810	643646	831720	1882500	773894	1467910	564900	539968	1672550	423592	1785050	1673490	1267700	1190820	1550000
480000	1108500	1470280	1478210	1016660	582379	1994420	820510	164837	1249070	709018	944080	1612940	737988	1747810	1229750	1783920	962128	934530	1197100	1484920	1139920	1125840	684345	2578610	728159	1701760	647466	839043	1892270	777598	1465100	564877	540196	1687140	422978	1787240	1676120	1263970	1189420	1545440
481200	1102840	1466740	1475450	1018110	581970	1994510	824907	165476	1250190	713989	941831	1619110	744826	1755460	1238820	1789910	966086	946174	1203850	1486240	1136940	1128770	684398	2586000	727930	1707900	643974	845400	1897650	779878	1464610	570590	541607	1689330	425310	1793580	1673790	1276780	1191470	1557040
482400	1103780	1480830	1481850	1022960	582421	2005130	833402	166506	1251520	719664	940920	1620730	750217	1758420	1234190	1790260	965754	949353	1207070	1487720	1136460	1130140	682851	2607570	731815	1709250	645365	853472	1909410	784694	1478680	573209	545430	1698390	424664	1802090	1682230	1277290	1192330	1570180
483600	1104900	1476410	1485850	1021070	581606	2008760	837020	166491	1254390	722174	940576	1623610	760304	1764150	1242760	1801360	970370	961672	1211710	1493360	1140560	1135550	683671	2614520	733932	1714690	645310	858372	1919770	785308	1484010	581141	546020	1701840	424037	1806800	1686470	1284420	1191960	1578910
484800	1106640	1489960	1485910	1025220	588928	2018540	845485	166601	1264530	727904	944680	1635060	764828	1772570	1243180	1804070	973392	966835	1216590	1494920	1143090	1133170	683243	2616690	736004	1720930	645414	859457	1931850	786053	1485520	587979	552040	1588640	427252	1816780	1696360	1289360	1190540	1590390
486000	1108310	1492040	1493080	1028550	587525	2025570	845901	166115	1267690	726612	944849	1637070	765436	1779280	1248930	1810450	978658	981265	1226380	1503190	1146500	1142460	686577	2631150	742276	1725310	646945	860212	1945890	794174	1490460	595321	554079	1587520	430270	1815960	1700530	1293760	1188600	1597300
487200	1107990	1499960	1495550	1027260	594316	2032350	857653	167901	1278810	736654	949782	1653310	770176	1792850	1248590	1812270	982338	988230	1234090	1504240	1146870	1135220	685998	2634260	743415	1734140	644777	862862	1953700	796606	1495530	600232	557430	1610860	438546	1821600	1711180	1305970	1192400	1611370
488400	1109070	1504600	1499330	1024880	594322	2036580	862994	168327	1278860	733893	951602	1658230	772562	1800940	1249850	1815250	985962	999883	1245750	1516600	1151390	1140330	689692	2647840	748260	1737590	647031	875848	1967510	804517	1490090	607330	561029	1637470	439964	1824450	1711760	1309480	1188850	1619820
489600	1109340	1508590	1500730	1024220	598714	2042380	873204	170109	1288630	746043	958979	1673760	779724	1819310	1256040	1823750	990876	1006260	1255650	1525330	1151630	1139740	689000	2652160	746878	1736340	645474	879321	1977650	807629	1488690	616036	564853	1655630	447560	1830890	1719180	1323710	1203730	1630540
490800	1121140	1521080	1514250	1027510	601432	2049610	880607	169668	1293660	744175	960118	1679640	781099	1830200	1257850	1827820	991342	1008180	1265500	1530550	1156520	1149390	691995	2659820	752934	1739510	648284	888696	1992720	813488	1496560	626550	570329	1667710	450656	1836240	1721990	1324820	1202530	1631650
492000	1121910	1521260	1513710	1027460	606821	2054820	888096	170802	1303020	753864	966212	1697080	787540	1846300	1267110	1839770	997542	1016190	1275810	1540020	1161240	1154680	691000	2664970	758508	1746410	647633	890745	2001430	817520	1497450	633989	575750	1674920	454384	1846070	1730500	1341020	1204100	1642240
493200	1127630	1535490	1526180	1036930	613784	2075850	899797	171829	1312660	756068	970966	1706300	789773	1855380	1267540	1843540	1000390	1018040	1288320	1544250	1165380	1160050	693402	2676170	763967	1755200	651458	896412	2019750	825026	1500290	643676	582224	1686240	456018	1854350	1745670	1341090	1206600	1656800
494400	1128690	1531430	1527930	1043480	614789	2085780	908214	172666	1317850	764520	983048	1720280	799165	1870070	1278400	1853750	1004500	1030620	1301050	1557930	1170090	1170450	695592	2681200	770012	1762860	651626	895812	2029030	832002	1503280	647281	586253	1692220	457848	1863740	1755180	1356160	1208140	1674220
495600	1130540	1541650	1537720	1050710	621808	2100150	923239	174099	1325480	773239	992098	1736330	803709	1889770	1276020	1850930	1006720	1034020	1308620	1561440	1173630	1172020	698385	2691620	774489	1768170	654257	895852	2044530	843688	1506390	657200	592816	1707680	464820	1873920	1771620	1356830	1211480	1689360
496800	1136660	1540180	1543670	1059660	624948	2103410	930240	175684	1330110	778097	1000980	1745480	806498	1905090	1288160	1856210	1015070	1048430	1324470	1574210	1181930	1186310	702814	2700900	781273	1777400	654316	904515	2059210	851253	1510330	662925	597209	1725310	470296	1880020	1777520	1363660	1213390	1695460
498000	1139930	1555100	1554020	1063650	632823	2110340	945733	177528	1345000	788282	1011320	1754090	812797	1925680	1290960	1856620	1019990	1055190	1332080	1576170	1188100	1184350	704048	2703320	784216	1783190	655767	910378	2072910	859915	1516560	673931	608429	1746180	478770	1892990	1793460	1372440	1217120	1707310
499200	1148230	1554880	1560860	1070360	633028	2106820	952431	178222	1347230	791875	1020560	1759790	818802	1940180	1299580	1864500	1026870	1067470	1348200	1588370	1195270	1197110	709851	2717010	791694	1795330	657920	914607	2083960	869292	1529230	678428	611836	1757530	481831	1899560	1802060	1377780	1217400	1710440
500400	1154690	1570480	1567550	1075800	640580	2115620	971392	179591	1361820	802302	1034640	1777070	823698	1959900	1305640	1871620	1030090	1073790	1353700	1597140	1200520	1198210	710138	2718880	798274	1803890	658875	920618	2096370	876767	1544680	689434	622645	1772360	487263	1915020	1820340	1383980	1221940	1724060
501600	1163590	1573140	1577400	1083800	642230	2122380	978822	181155	1365810	801784	1043360	1792990	826305	1973760	1315400	1879030	1032320	1080680	1368110	1609350	1208810	1211740	717275	2733990	805335	1815910	663616	931661	2112920	886972	1555330	694879	627026	1788610	491690	1920130	1822820	1381170	1222340	1725900
502800	1173000	1575250	1580720	1086060	648516	2129980	993702	182659	1379190	816036	1056900	1815130	833922	1999390	1330110	1885960	1040720	1090590	1377730	1621650	1213940	1212120	718124	2737110	807963	1821320	662951	938283	2125990	893063	1567390	704819	635682	1797040	496272	1934110	1834740	1394220	1226090	1738030
504000	1184690	1588650	1594260	1094470	655494	2145810	1004570	183468	1394940	817970	1064500	1830510	837713	2008440	1332780	1889560	1043020	1094050	1390570	1633350	1222750	1220930	723001	2743650	817456	1830430	668912	945300	2143030	902959	1583800	711798	643821	1812690	502895	1947540	1847280	1394620	1227420	1747610
505200	1192630	1582240	1593080	1096460	658274	2149010	1015540	184816	1402690	828094	1074120	1846330	844089	2020260	1344990	1904800	1049800	1105770	1404440	1644590	1226040	1229760	728537	2752570	824190	1843970	669834	948826	2151370	910429	1591600	719093	649290	1825080	507950	1958050	1859200	1407590	1228710	1755970
506400	1204940	1596980	1602670	1102800	668826	2145860	1028350	186487	1414430	832486	1081970	1865490	847788	2031850	1347650	1908810	1054290	1124770	1410600	1651050	1232200	1232320	734078	2758470	831623	1851490	673285	958355	2169750	919330	1603990	721856	658349	1840200	517198	1972170	1871730	1410930	1232830	1762370
507600	1215070	1594280	1603590	1105350	672464	2143930	1034530	188071	1421490	840612	1090650	1880680	852862	2033330	1359590	1918700	1061350	1128050	1424380	1669020	1237760	1244730	743250	2768280	842659	1862010	675334	964256	2175680	928772	1618850	725700	660589	1850980	520733	1981140	1874690	1418000	1233620	1771890
508800	1223400	1608050	1613870	1109540	681235	2152320	1050580	188836	1435110	848136	1100300	1896230	858548	2032450	1363920	1922990	1064140	1121070	1433000	1675320	1245230	1247270	744910	2767240	850496	1869070	677621	969090	2190830	937663	1636420	731404	669563	1870270	529824	1999840	1892180	1425160	1240210	1783070
510000	1235220	1604450	1618110	1112300	683001	2152210	1052790	189965	1444880	850551	1109580	1911950	861674	2027950	1376760	1928170	1069420	1120710	1447250	1682150	1250260	1259450	750476	2777020	859883	1881650	683704	976432	2192870	946709	1655210	737487	674530	1884810	534972	2013350	1893240	1428620	1246050	1785990
511200	1241890	1614010	1621960	1115320	691026	2156060	1068520	191239	1463690	862799	1123550	1932120	870578	2047850	1386690	1934860	1074560	1114760	1446930	1688600	1252750	1254130	752361	2770500	863506	1888780	687043	979703	2190540	950808	1668400	746546	681465	1902840	546960	2026520	1910280	1438250	1250040	1797270
512400	1253190	1617160	1631050	1125500	690352	2157710	1071330	193134	1470380	860950	1131020	1942030	874724	2048010	1398620	1947780	1084070	1116960	1458300	1700650	1261680	1266970	760304	2781860	876667	1900290	693382	988331	2198230	959991	1700130	748538	685736	1914410	554680	2036840	1916620	1440660	1249720	1795120
513600	1259510	1625970	1632380	1129420	697608	2168420	1082470	194932	1493050	871568	1142110	1961780	881769	2062960	1407050	1958940	1096210	1122570	1464560	1706650	1264450	1269310	762614	2780760	877519	1909830	695552	985003	2197760	967118	1735480	752145	694017	1928960	565759	2054920	1934260	1455940	1254260	1805630
514800	1268740	1631590	1640600	1136170	700180	2171330	1087000	196061	1503770	867820	1150560	1968840	887614	2060060	1417750	1964140	1098870	1130410	1475790	1713050	1273400	1280700	769196	2787640	885874	1921680	702862	995682	2207890	985852	1749420	752156	701650	1941820	572441	2066490	1934930	1454040	1254480	1820070
516000	1269780	1632440	1641860	1141050	705992	2166680	1099000	196568	1518610	879326	1161240	1982040	894082	2068420	1427640	1972840	1110400	1143070	1476930	1718730	1275540	1280130	761544	2778530	888357	1928870	704889	995757	2210230	992322	1777210	758078	708692	1940380	582925	2084020	1945530	1466900	1258650	1826160
517200	1278940	1639440	1650060	1148640	707967	2167310	1104410	196413	1527560	878228	1167000	1989170	898335	2057140	1433740	1972750	1112880	1152520	1486370	1728950	1280570	1291510	768594	2780310	897715	1939240	712485	1004060	2222700	1006820	1810910	759898	714066	1949760	589557	2095630	1950480	1463210	1261730	1821730
518400	1286100	1640850	1650620	1155250	711787	2164520	1110990	197788	1540030	887159	1174300	2002340	905050	2063880	1444510	1978980	1122200	1169220	1501340	1734290	1278240	1293700	771718	2782760	899890	1953190	715762	1003690	2221800	1016170	1829490	762622	717738	1958520	596400	2110330	1952230	1477230	1269120	1834610
519600	1294060	1650720	1661630	1167150	717284	2168340	1118640	198635	1551150	885976	1183240	2010770	910867	2071110	1446990	1976420	1127990	1177080	1501860	1730030	1286830	1300380	780278	2777600	906145	1961880	723305	1005910	2228090	1029440	1845050	767476	723877	1971090	605948	2124680	1956960	1479900	1272370	1832690
520800	1300750	1647530	1659580	1174510	715165	2166170	1125560	198894	1557720	892020	1192080	2019480	917184	2079430	1462390	1987990	1137320	1194020	1508640	1733370	1291390	1308880	786256	2773380	912398	1963680	726633	1003590	2224660	1037900	1859080	767664	724477	1975370	609593	2133220	1954010	1484690	1278960	1839530
522000	1308080	1659490	1667290	1188010	722008	2169010	1136840	200580	1571900	891544	1201620	2033260	922186	2085150	1466220	1988970	1140330	1199670	1508530	1730220	1294080	1310440	788812	2765940	917106	1964220	730252	1005130	2225670	1044980	1882250	773093	731182	1986350	622024	2151850	1963770	1490350	1285150	1843150
523200	1317690	1654620	1671090	1196700	721152	2167300	1136820	200303	1577370	891497	1211800	2039370	929390	2086050	1473540	1998720	1144570	1210330	1520640	1733550	1297300	1324980	797140	2767780	929007	1980650	734949	1008390	2229330	1054470	1894840	770915	731812	1989350	625518	2156870	1962540	1490150	1289520	1844550
524400	1327690	1664820	1674050	1202650	727375	2170930	1147720	200060	1592310	901004	1222180	2057430	938384	2096510	1476160	2000780	1153180	1212670	1522440	1728310	1296720	1326060	798265	2752850	931365	1989370	737336	1005630	2227250	1058520	1902730	774081	735938	1998710	634411	2171460	1971220	1500620	1299990	1863010
525600	1342610	1665750	1679770	1210400	728465	2171140	1145180	198890	1595250	900454	1222450	2054190	942896	2102550	1483340	1999590	1153920	1215460	1531210	1740030	1299090	1338740	805328	2753310	938816	2002950	746602	1008320	2233040	1065050	1923050	772897	738138	2000930	637012	2164980	1967520	1499550	1300690	1860330
526800	1345520	1671760	1682510	1214480	734894	2177590	1151090	198554	1605480	918584	1229400	2063010	955268	2110610	1487750	1998480	1159560	1221800	1528700	1746050	1293780	1340800	808968	2743110	941433	2007840	747121	1007440	2233970	1065960	1940000	775300	744525	2013170	646676	2176260	1971480	1509840	1309980	1865760
528000	1350470	1675270	1690140	1227310	735239	2183690	1145550	197869	1607570	919740	1231550	2061900	961254	2112900	1496400	1996330	1165630	1227200	1538290	1746590	1299120	1351190	812828	2745790	950829	2012440	751231	1014240	2235490	1070140	1956910	772030	746804	2011130	650153	2182950	1969460	1505910	1310130	1864650
529200	1351820	1680690	1690630	1233410	737624	2185530	1146170	196812	1612770	930328	1240490	2069830	968130	2123900	1504480	1996810	1169870	1227460	1534800	1736790	1296120	1353280	815155	2736700	953091	2017560	748928	1012820	2228920	1075710	1971050	776738	749400	2011440	666276	2199480	1975240	1514450	1319250	1876390
530400	1356100	1687040	1700900	1239740	738357	2190060	1140130	196710	1611470	925250	1238400	2071410	973862	2124730	1508880	1998100	1171840	1226540	1542170	1736630	1298700	1363330	824623	2736980	962560	2026230	753204	1020140	2232070	1079430	1988780	777020	747905	2019780	667310	2206540	1976390	1510790	1321990	1866340
531600	1358590	1684190	1706860	1242220	744712	2192660	1141940	195517	1611540	932378	1249960	2076950	980886	2137800	1520800	2006900	1173950	1233890	1544160	1733360	1290990	1367870	826768	2732590	967004	2036060	750494	1017430	2226650	1079610	2006410	778483	751319	2020180	673296	2216190	1976900	1518670	1331090	1868250
532800	1363680	1693930	1717990	1253070	746408	2196330	1142430	194141	1614610	927196	1248980	2078190	983115	2139280	1520210	2003790	1176770	1230080	1546550	1726330	1294200	1371690	828347	2724810	980312	2045450	755664	1019050	2232940	1085080	2022310	780174	755715	2019680	676836	2228050	1980820	1514450	1334530	1859370
534000	1367000	1689580	1712330	1258410	747003	2197190	1142500	192707	1615390	930453	1253360	2084090	988484	2141230	1531530	2004310	1185360	1237880	1554610	1728560	1287090	1376990	831138	2718720	984910	2050570	748154	1018440	2232710	1082530	2024850	778188	757841	2011440	685744	2240650	1983690	1520050	1342450	1866720
535200	1371790	1700720	1712390	1264000	751262	2206840	1147770	192966	1619220	935280	1260800	2086220	995273	2145740	1529680	1999030	1182440	1231340	1552330	1719770	1285700	1374910	834663	2710120	989271	2058120	748345	1018030	2233150	1084320	2031960	777895	761666	2017400	691033	2253870	1989230	1519190	1350970	1866300
536400	1376180	1695130	1709080	1266490	754658	2205190	1139270	191658	1614630	932117	1262260	2090000	1001550	2145660	1538570	2005820	1181440	1234960	1557070	1722790	1283660	1388460	836779	2706950	997279	2067700	747721	1012570	2229970	1084860	2031430	774038	761929	2014600	690707	2253300	1985000	1526240	1354100	1865330
537600	1379720	1703350	1711930	1270510	775255	2213050	1145280	191422	1617840	931249	1263450	2096610	1007860	2151460	1532700	2008260	1180210	1229420	1552140	1710670	1282770	1389400	836549	2706330	997625	2078530	747934	1017920	2228050	1089620	2039140	772697	762759	1964960	699476	2263140	1991050	1528330	1363890	1867750
538800	1383000	1697520	1710900	1273450	777486	2214380	1141230	190067	1612830	926426	1264850	2094300	1007920	2154480	1536250	2013360	1181530	1232730	1561120	1710080	1280520	1397920	840675	2714900	1005340	2089740	748279	1014920	2226880	1092030	2042110	767907	763522	1945580	702734	2263380	1982470	1528670	1369760	1865060
540000	1384400	1708400	1714590	1278910	785761	2227620	1148430	188009	1617000	931094	1268820	2105110	1012740	2159750	1533600	2010630	1179780	1229240	1556250	1705240	1273780	1397380	841134	2710890	1007440	2093400	748833	1014190	2230030	1091560	2048300	768878	767763	1940780	712010	2274850	1986360	1528800	1379770	1867700
541200	1387190	1706810	1713090	1285600	780503	2223240	1142640	186693	1609440	926583	1273000	2104080	1015360	2157180	1535900	2011070	1180780	1228600	1562660	1705970	1274870	1408390	845229	2711620	1015180	2103760	752047	1013510	2231410	1093910	2047370	764139	765542	1936340	716658	2275960	1981050	1529440	1381090	1864450
542400	1383990	1712630	1715750	1288190	783099	2223390	1149840	184834	1614160	931578	1276300	2111820	1019480	2162950	1532180	2012230	1182220	1221740	1558450	1700440	1271260	1404510	843278	2699400	1014730	2109110	752543	1009420	2231390	1093710	2049540	767906	766669	1938050	725403	2289420	1992960	1535650	1389770	1864560
543600	1381880	1710720	1719100	1291720	781592	2223750	1141760	183672	1608000	925700	1274700	2110920	1020290	2158720	1534510	2011370	1184300	1220360	1566880	1699220	1270420	1414060	850836	2690000	1019930	2126120	755598	1005930	2234760	1096820	2055860	763656	766279	1936980	727848	2291290	1997130	1531080	1390930	1854960
544800	1377720	1715770	1719700	1294870	782808	2235170	1144770	181979	1608520	929758	1276620	2119820	1023840	2166900	1528470	2015250	1186530	1219480	1568320	1692580	1262950	1411380	849473	2684040	1021560	2130700	754172	1002980	2234720	1094290	2055980	764307	769213	1931980	732980	2304490	2006170	1547500	1400730	1864590
546000	1382170	1718470	1725150	1300790	778413	2242280	1135980	180975	1603480	919650	1273170	2122930	1023620	2165100	1521410	2013750	1183410	1216270	1570870	1698220	1259970	1419450	863558	2683530	1027690	2145790	757542	1007340	2242880	1095910	2059560	760899	768296	1931540	734614	2310710	2005580	1539920	1403640	1857140
547200	1376770	1714380	1717080	1303480	776090	2248800	1136990	180221	1602260	922449	1273430	2125760	1028950	2167770	1525250	2020230	1186580	1210690	1571380	1700950	1253320	1423300	869774	2684050	1025790	2154130	756840	1009400	2241200	1093420	2056960	757818	766373	1926090	737758	2317370	2005580	1540460	1410730	1861910
548400	1379250	1716630	1720290	1311020	774000	2252160	1132200	179154	1597660	916383	1274720	2122890	1033720	2164250	1518980	2014760	1184280	1206050	1575150	1689360	1254500	1425040	878030	2682100	1030920	2163320	760960	1015000	2247050	1095430	2056830	758542	767838	1923350	737156	2319030	2003050	1531870	1413910	1863310
549600	1374320	1709330	1711980	1313770	769646	2251500	1130030	177732	1596830	919808	1272670	2123800	1038930	2168530	1525280	2018330	1184860	1205920	1584030	1692200	1250220	1426280	879047	2684960	1030340	2183410	757922	1008350	2247440	1089830	2048280	755954	767466	1918910	734046	2324550	2001190	1535760	1417950	1868160
550800	1375220	1717860	1719800	1322010	773020	2261970	1132260	176872	1598590	917830	1273000	2124760	1042170	2168800	1518130	2016080	1184360	1201600	1582580	1679570	1246520	1425710	882034	2685830	1030730	2195490	762727	1008430	2254860	1091700	2057510	755771	772050	1922050	734674	2329650	2005020	1532970	1422690	1871140
552000	1372770	1715330	1716050	1325740	769817	2264930	1128790	173448	1597040	913747	1271620	2128910	1047550	2170190	1522380	2014040	1187020	1199910	1592640	1687190	1241960	1426970	885756	2680490	1033720	2206360	760810	1006320	2258140	1088160	2045000	750920	769324	1919990	732420	2329400	2005890	1539570	1425780	1872200
553200	1370950	1719250	1716000	1332820	773630	2272810	1132100	174090	1599900	914960	1273330	2133200	1051200	2171470	1513640	2008500	1184640	1193670	1594330	1691170	1240190	1421290	885396	2678280	1033460	2215090	764417	1010440	2256520	1086990	2036580	754605	770822	1919590	734892	2330700	2013530	1541680	1433250	1877000
554400	1373550	1717370	1719300	1336610	771416	2280890	1124770	173091	1595900	910119	1275090	2130380	1052500	2166900	1515820	2005140	1185090	1192790	1600290	1700830	1234060	1430230	891450	2691900	1037690	2229430	764753	1013600	2264000	1086740	2029520	754492	768769	1921290	732612	2332790	2006680	1540010	1434310	1872720
555600	1374430	1722310	1721440	1337690	777200	2308370	1132860	173393	1601820	918215	1277580	2136270	1058590	2167190	1511320	2003550	1196020	1197320	1593840	1690240	1228010	1424040	892703	2685540	1033890	2233810	765562	1020440	2264640	1083130	2029130	758765	769248	1925690	735500	2338880	2010930	1545740	1441310	1878300
556800	1376290	1722280	1721290	1345460	773686	2313410	1124670	171254	1598450	912301	1274610	2131880	1066800	2166660	1513230	2000530	1198280	1197730	1605450	1687900	1229700	1428870	898618	2663890	1041210	2240250	767070	1026180	2275160	1085920	2030830	757179	765938	1928610	732634	2337980	2003940	1541900	1440020	1878390
558000	1376770	1723430	1718970	1347280	777104	2324710	1129210	171436	1603100	915478	1277580	2140930	1070670	2166960	1513270	2000920	1203370	1199030	1604390	1686350	1225890	1424930	900705	2658790	1043580	2244160	767717	1026910	2281690	1084730	2037810	762596	767717	1930050	734880	2345500	2013330	1550860	1447390	1890130
559200	1378050	1724960	1721120	1352110	778906	2336540	1123200	170144	1606480	909959	1275860	2138200	1075540	2168470	1514930	2000780	1203160	1198250	1612470	1689980	1224500	1428480	906937	2671980	1050100	2256270	771662	1027080	2293230	1094880	2043260	762066	765968	1931380	733319	2349360	2009660	1548240	1447720	1886620
560400	1378160	1718990	1718950	1354080	782544	2339190	1128600	170090	1608030	917787	1278840	2153710	1083120	2169420	1508610	2001070	1205610	1205330	1607390	1690060	1220220	1417720	905008	2665840	1053520	2260330	770749	1020060	2295180	1092530	2036740	767478	767118	1938570	735095	2357650	2014530	1556530	1457070	1895700
561600	1379350	1718770	1723280	1359110	781884	2336310	1121990	168434	1606670	912113	1277930	2152850	1082880	2164440	1501110	2001780	1203470	1208530	1612590	1693560	1220050	1413400	910696	2660720	1063030	2268510	774125	1022110	2310470	1096870	2031210	770090	765376	1948220	733754	2360540	2012210	1554600	1456690	1893100
562800	1381210	1709370	1718960	1361720	785887	2334130	1123720	168345	1608670	913923	1279210	2168180	1093570	2170700	1502180	2005900	1206320	1213970	1618490	1695920	1218030	1401960	911092	2657400	1063790	2267850	772224	1019280	2323060	1094440	2022230	779554	764057	1952680	736013	2363360	2021190	1565620	1465310	1903160
564000	1382930	1716560	1725950	1369720	789215	2336090	1122840	168642	1610970	910412	1276730	2173690	1099100	2173160	1496440	2001810	1205660	1212440	1626530	1698080	1217920	1403820	910721	2657940	1068510	2268870	777378	1026300	2334360	1094640	2025890	788056	765920	1962990	737673	2363770	2026540	1566520	1467440	1906580
565200	1381370	1708260	1724810	1371670	790234	2334080	1124400	168874	1612630	914259	1277930	2177520	1107710	2180530	1499850	2007430	1211420	1215160	1641930	1712680	1216280	1402150	911136	2658780	1075640	2276690	775914	1025540	2335750	1091390	2017290	795764	762850	1965360	737194	2364900	2025240	1576660	1469750	1912950
566400	1380060	1716610	1725510	1376420	797853	2331050	1133320	169635	1619580	915020	1281040	2184720	1112370	2184670	1492480	2006340	1211910	1218810	1639360	1710060	1216890	1397720	909781	2667740	1077760	2274530	780196	1025120	2341080	1088170	2015620	805434	765951	1977390	742946	2370230	2027410	1578770	1470800	1921290
567600	1380260	1709250	1723880	1383180	801415	2327370	1130720	168788	1620880	912886	1284170	2188010	1117460	2182930	1494030	2008820	1213410	1225750	1645870	1721690	1215300	1401620	914399	2679950	1081770	2281330	781243	1027450	2352140	1089530	2013100	808067	763816	1987260	741674	2371230	2025450	1584140	1472610	1930300
568800	1379670	1710520	1725170	1390810	811226	2325050	1140190	168306	1627360	920312	1290630	2203150	1120360	2190360	1488060	2004640	1214390	1232110	1639380	1720070	1211320	1399740	911523	2676230	1081190	2281590	782715	1027490	2363020	1091580	2020450	817691	768834	2000940	747008	2386290	2034540	1589090	1474130	1949590
570000	1376760	1707130	1727890	1400840	809465	2315780	1135090	167543	1629740	915162	1292250	2206730	1121710	2196590	1487580	2001520	1207250	1237520	1656590	1731760	1214710	1407510	915121	2685870	1090280	2296220	784706	1030300	2376980	1096330	2016700	825932	767636	2006470	748385	2382280	2034180	1595120	1475530	1955180
571200	1379950	1704140	1726020	1405720	819976	2316650	1144700	167988	1639300	925949	1297280	2221220	1125610	2213060	1486860	2000940	1210010	1241290	1655600	1734640	1214660	1402920	915132	2686460	1093340	2298650	787976	1031450	2390260	1101720	2008600	837322	771900	2018850	753730	2390550	2046680	1605390	1481030	1973620
572400	1384080	1704370	1730590	1416410	818735	2292430	1141250	167930	1640060	921627	1297850	2223390	1127140	2220090	1487580	2003310	1212770	1247550	1666140	1744570	1219760	1405960	917344	2684470	1102200	2301990	791534	1036150	2405000	1111490	2003270	844752	773806	2033580	760987	2396810	2050100	1608540	1482560	1977450
573600	1383390	1701510	1733660	1422890	825707	2289980	1154240	169612	1651030	931937	1310200	2234810	1135340	2232850	1489590	2010480	1218990	1255350	1668530	1753280	1217950	1405030	917042	2676110	1104990	2301080	793452	1036950	2413760	1115330	2005380	856877	777964	2046090	765876	2409330	2060580	1621820	1490700	1991430
574800	1385650	1702130	1742670	1430660	829295	2291190	1153950	169362	1657760	927620	1317150	2243120	1138580	2237580	1487270	2008960	1222440	1261500	1676850	1760210	1222220	1416260	924122	2675430	1116670	2314440	801194	1042790	2433470	1125990	2014000	867928	779636	2059750	767667	2413330	2063990	1621570	1488780	1998130
576000	1385160	1696880	1741460	1434970	838898	2296180	1164140	170485	1669040	938746	1329690	2264750	1146320	2249320	1494210	2017450	1227250	1273700	1682170	1771350	1219640	1418150	923672	2681560	1121620	2313980	800828	1047280	2446860	1132400	2016680	883485	786347	2072420	771304	2426820	2071830	1638180	1497500	2022440
577200	1391670	1701120	1753060	1444900	844708	2295050	1171290	169910	1677970	936903	1340630	2271200	1155920	2257470	1492860	2013660	1228470	1279950	1684660	1777580	1226900	1424240	925186	2686540	1128690	2320830	807324	1055720	2464330	1145600	2021790	900250	792769	2088500	772297	2438580	2079100	1639280	1498910	2027470
578400	1397870	1696810	1753390	1453210	851501	2285210	1179670	169289	1687970	945225	1350410	2291530	1163860	2268000	1499160	2016370	1240170	1296230	1693580	1803180	1228720	1427730	928975	2688110	1137230	2329870	806614	1066210	2481800	1154190	2019800	912734	799236	2094740	775383	2447120	2085670	1652230	1501980	2036920
579600	1399520	1702480	1760830	1463420	862792	2287790	1190950	169533	1697800	952992	1361760	2307650	1172000	2275360	1504940	2015630	1243690	1303060	1693150	1807490	1234920	1429380	929594	2686810	1145310	2336220	813868	1081780	2490920	1166150	2020480	928389	805922	2115530	782882	2464410	2100790	1656040	1507840	2042800
580800	1406030	1695090	1765290	1472920	862376	2290180	1190890	169947	1700530	955033	1367270	2320420	1178890	2280970	1512560	2025550	1246500	1318400	1705680	1812330	1241330	1441280	935405	2691600	1151850	2353640	818156	1093420	2507270	1174230	2018250	940440	810248	2127930	785792	2477580	2105880	1667220	1512400	2051400
582000	1404660	1704160	1772390	1480980	875469	2295360	1203020	172800	1707460	964859	1379900	2341860	1188460	2292670	1510590	2030860	1249910	1328150	1699210	1799780	1245080	1441650	938302	2692200	1159910	2365960	823537	1099080	2527390	1182860	2022860	957820	819598	2146400	794714	2494780	2124460	1674470	1521960	2056520
583200	1409760	1703820	1780830	1490370	879208	2295460	1203450	173980	1710030	970460	1391650	2352610	1193700	2302700	1517180	2033870	1258100	1344710	1715180	1817420	1250690	1451370	946696	2689870	1172860	2384190	828467	1107900	2542930	1191930	2023880	965752	823198	2154710	798915	2499260	2126910	1683210	1521570	2061280
584400	1417420	1680910	1779850	1499370	892373	2298560	1221310	175706	1720210	985763	1407060	2383760	1205200	2316640	1518220	2043530	1263590	1354630	1721900	1828560	1253280	1448770	950521	2695700	1175100	2391490	833260	1111360	2550790	1199680	2026560	984844	836020	2161940	810043	2520960	2143220	1698410	1534130	2078000
585600	1428320	1668880	1782960	1510900	897226	2291070	1219800	174355	1727390	985452	1417370	2390220	1209340	2325950	1523280	2046130	1266320	1369270	1736400	1840940	1261580	1466710	958534	2702110	1186500	2405970	839862	1120990	2574490	1211420	2035620	993211	840909	2173400	813873	2530040	2141680	1701860	1535920	2076610
586800	1431750	1654120	1783200	1517520	911912	2162210	1232850	173556	1740210	1002700	1436160	2416490	1220140	2339020	1531410	2049520	1272560	1382980	1741650	1847060	1264540	1464280	958942	2705800	1191690	2414320	842278	1123460	2584510	1216590	2041050	1009500	852317	2191910	829772	2553350	2155390	1717300	1549090	2090700
588000	1443370	1650650	1791830	1528330	918922	2134020	1232110	173443	1751060	1009760	1449310	2425910	1225860	2343300	1538150	2052620	1278870	1388750	1748380	1859470	1277350	1476690	963946	2709230	1205430	2432730	853164	1134640	2600550	1228980	2055710	1019200	864241	2213700	836983	2562880	2157960	1718380	1550710	2086040
589200	1447690	1643090	1792460	1535650	931592	2126130	1240540	177350	1763950	1020720	1466530	2449650	1237160	2357540	1546400	2062160	1286710	1404170	1755570	1870050	1280090	1475230	967320	2706070	1214000	2437680	853757	1138800	2604460	1236580	2062440	1030190	878774	2223980	842847	2581150	2168160	1736820	1562540	2096140
590400	1465990	1642190	1803450	1546790	942140	2134100	1240450	179880	1775730	1023270	1473090	2462580	1245840	2363990	1539860	2066500	1286990	1410780	1761360	1882680	1287240	1484690	973195	2702930	1227850	2458140	864770	1148880	2624610	1248220	2073740	1043800	886153	2237180	849819	2594760	2172250	1739800	1566450	2093520
591600	1473090	1637840	1807700	1551470	953153	2146190	1247790	183231	1789680	1034390	1486460	2485960	1256510	2374140	1548290	2078690	1293680	1426630	1770260	1898680	1288800	1489760	977394	2708580	1237030	2474450	866624	1150320	2634480	1254130	2083060	1055570	891109	2241770	858782	2614410	2184440	1754280	1579820	2104170
592800	1487870	1643120	1819760	1562720	964886	2160800	1254280	182864	1802640	1039900	1497950	2499800	1264380	2379620	1546400	2081780	1300020	1436890	1773950	1907210	1298970	1497500	983918	2707710	1248930	2485180	879012	1158060	2648160	1264470	2094460	1064480	902809	2256620	865296	2632230	2190280	1751980	1586910	2101900
594000	1494150	1640240	1830620	1567420	973724	2159560	1259100	183372	1811860	1047810	1511980	2519630	1275270	2397670	1550870	2095810	1305360	1453530	1779810	1931350	1300370	1500220	989032	2706410	1256530	2494210	879772	1161290	2656500	1269840	2108000	1072090	908279	2263880	870779	2648310	2194500	1766710	1602640	2112910
595200	1501370	1643920	1859850	1575770	989789	2158580	1267840	184460	1828290	1054970	1522470	2537080	1282060	2403410	1551680	2097690	1309650	1462390	1774760	1941130	1308080	1503240	990548	2708610	1265660	2506680	889641	1167080	2674870	1280690	2129780	1084160	918492	2279030	881588	2671850	2208860	1767040	1606310	2113250
596400	1506120	1640770	1864140	1581760	996915	2157340	1265580	185429	1837220	1055820	1532990	2554050	1288880	2401140	1561740	2104820	1329670	1476930	1789000	1960650	1315350	1516080	1001470	2712010	1276200	2528400	892860	1170880	2685080	1286510	2141300	1089300	922999	2283990	885765	2688200	2207430	1771330	1613640	2114270
597600	1509190	1641870	1866480	1588330	1012430	2162540	1275160	188281	1853610	1067580	1549180	2577290	1300990	2405520	1567030	2109230	1336330	1485640	1789000	1968390	1319070	1513260	1003260	2703240	1281100	2537140	901635	1179510	2697520	1290240	2153600	1103730	938953	2294220	896977	2709090	2219310	1777170	1625400	2120550
598800	1519890	1639340	1876060	1595660	1013300	2166330	1270720	189406	1861030	1065190	1556440	2586810	1310230	2400110	1577350	2116010	1336110	1497540	1807590	1986130	1323790	1525250	1012860	2705650	1300030	2552400	910555	1188570	2709050	1301280	2165530	1110500	941532	2300210	906778	2718840	2217970	1778000	1632140	2118140
600000	1521760	1643070	1885540	1602180	1026570	2160860	1286400	190836	1871830	1075630	1568020	2604070	1326150	2407120	1581080	2126230	1337700	1508020	1809060	1979820	1323380	1523060	1015090	2701720	1303090	2557050	914924	1190080	2714620	1307710	2182660	1123210	951359	2313890	919611	2736390	2232360	1783520	1646500	2123100
601200	1538550	1646670	1886580	1612450	1029320	2164620	1284830	191294	1878340	1073310	1576290	2608770	1330880	2409790	1584980	2131770	1340180	1517320	1820230	1981680	1331420	1532160	1026320	2708500	1319140	2573180	925504	1200870	2730050	1318550	2202160	1124020	956905	2324700	925726	2748920	2230320	1778250	1655380	2116230
602400	1546130	1649960	1884130	1615250	1049850	2166330	1290640	190620	1892550	1084670	1586410	2634070	1342220	2418030	1594650	2141810	1347300	1534590	1822610	1978020	1331780	1531390	1032240	2701930	1321530	2582930	930367	1198140	2731920	1319090	2220000	1133950	966740	2324270	931894	2769010	2237520	1789820	1671950	2121610
603600	1555890	1657020	1885800	1624000	1059660	2164880	1288920	191419	1898160	1086080	1592200	2643920	1346950	2421270	1598090	2140160	1344530	1542000	1829730	1973480	1338540	1537380	1039280	2709360	1332550	2601460	943905	1211160	2744990	1329360	2244630	1135680	973896	2330030	936992	2784110	2239850	1783300	1675750	2121510
604800	1559980	1654380	1880020	1623300	1063360	2165530	1290080	192836	1903180	1087330	1599750	2658670	1357550	2428570	1613320	2147570	1347230	1558050	1843800	1953470	1339710	1543310	1044790	2702450	1341520	2610640	947654	1210650	2747900	1331350	2253680	1139670	979180	2330750	937610	2796700	2244130	1789180	1690630	2129440
606000	1568280	1656240	1884880	1632540	1071850	2167410	1291390	193723	1913380	1084550	1607760	2668450	1362600	2439380	1617640	2144620	1347170	1561790	1845060	1947890	1341100	1542330	1050430	2698420	1349360	2622530	959404	1216190	2758270	1340290	2269370	1144120	986924	2340100	946189	2818880	2252530	1783330	1697770	2131020
607200	1576230	1655510	1888050	1636170	1072270	2163770	1289960	194502	1921470	1082230	1615730	2678670	1373430	2444310	1626930	2153390	1349570	1580150	1859210	1961890	1340970	1549750	1055250	2699740	1359880	2629980	962873	1215100	2765690	1345170	2282340	1146790	987033	2339610	953007	2833820	2250470	1786830	1711410	2140870
608400	1582590	1667700	1890200	1645470	1082250	2164780	1297520	195214	1936500	1087050	1623900	2697730	1383990	2452890	1625640	2158930	1349990	1589940	1857010	1960710	1339320	1547690	1057760	2690870	1363000	2639030	970874	1217630	2771860	1350940	2302160	1154380	1000290	2348810	959998	2851240	2258090	1780760	1723940	2144150
609600	1591740	1672790	1889310	1648680	1082810	2164120	1287290	193354	1946070	1080220	1625440	2702250	1388460	2455460	1630480	2165790	1353610	1595530	1867960	1958400	1340800	1557250	1068750	2693960	1375340	2659200	976024	1219480	2785380	1356040	2317250	1149890	1000750	2346620	961508	2858100	2256350	1780190	1730780	2140790
610800	1594460	1679570	1897340	1653590	1095430	2161940	1280900	191504	1958710	1088560	1633560	2723830	1403290	2463380	1633980	2178150	1356070	1601440	1864610	1949270	1338290	1554150	1070370	2695410	1375670	2662450	978994	1216900	2797580	1354550	2336120	1156020	1010830	2349890	969546	2875310	2269130	1784980	1747230	2147550
612000	1608350	1686820	1896180	1658320	1114260	2153550	1272720	191430	1969610	1085260	1632620	2729350	1404010	2466170	1642850	2187150	1362850	1604540	1875090	1952550	1340560	1566420	1078590	2705850	1385090	2678090	988908	1223630	2797390	1360810	2353360	1154320	1010710	2350960	970624	2880240	2266090	1773080	1748900	2142400
613200	1606880	1689200	1890660	1661430	1123110	2149630	1277980	192760	1981430	1090020	1644440	2743720	1412650	2477130	1647140	2198820	1371310	1609610	1871350	1951700	1335230	1559520	1079710	2696620	1385490	2681230	991060	1226320	2792530	1359680	2367830	1157630	1017690	2350100	980117	2905510	2275760	1777370	1767070	2149800
614400	1617610	1694680	1891410	1665460	1134070	2157930	1280250	191622	1989070	1088250	1648310	2744070	1416070	2483870	1650300	2209580	1376080	1613270	1879540	1949940	1334110	1565880	1089810	2691820	1393100	2709950	999348	1232140	2800430	1366590	2379540	1155450	1018650	2347740	978727	2915500	2270430	1767650	1773120	2148670
615600	1615470	1700510	1888720	1665760	1144170	2161120	1288230	191873	1993380	1094490	1654820	2757110	1426800	2492780	1657140	2229040	1379570	1617480	1876560	1950090	1330710	1558490	1092930	2683850	1393460	2725940	1003820	1229920	2802210	1361930	2390770	1160000	1024190	2341280	981550	2928560	2276180	1743230	1794340	2154890
616800	1623700	1704920	1891660	1670070	1143870	2163030	1288480	191553	1997040	1092670	1650770	2761660	1426340	2495000	1656270	2238650	1375550	1617750	1871110	1946600	1331820	1560830	1102320	2687460	1398560	2744380	1011940	1233790	2817930	1367650	2403570	1137330	1025630	2344980	983126	2933050	2273620	1727610	1796610	2150700
618000	1627780	1705290	1888670	1671710	1144690	2160880	1288850	189766	2007460	1097050	1656780	2775460	1434260	2502620	1664240	2244940	1374930	1622710	1868990	1968050	1326870	1557590	1101170	2695470	1395490	2753210	1010940	1228590	2818360	1363190	2411560	1134290	1028750	2336840	987937	2945380	2273920	1725560	1812800	2159460
619200	1634980	1711020	1897150	1677870	1152140	2163340	1286740	188979	2016830	1094150	1656500	2779270	1444220	2507040	1661990	2241180	1372560	1619920	1862950	1947080	1326560	1559250	1108580	2683460	1401030	2763890	1021370	1228640	2822470	1365940	2425280	1131120	1033170	2337830	993218	2951840	2270770	1705370	1816550	2154590
620400	1635600	1712840	1895690	1677260	1157570	2160660	1280240	188419	2019780	1095800	1663290	2788000	1454320	2508900	1668150	2244530	1379300	1629660	1856660	1948730	1322960	1558540	1110650	2679240	1403320	2779670	1020280	1223860	2824690	1362510	2441880	1127950	1030630	2330770	995272	2948940	2270540	1704650	1833550	2157800
621600	1638490	1718500	1900860	1681400	1163590	2162280	1280890	188751	2024750	1095930	1660690	2797280	1462710	2506980	1665210	2234290	1380300	1628780	1808550	1947100	1319170	1556740	1112020	2673170	1406010	2800220	1027250	1221990	2836260	1366970	2455450	1122760	1037240	2326960	999765	2953740	2271740	1702720	1841290	2154470
622800	1641780	1722820	1896560	1680520	1164290	2154800	1272450	189574	2025530	1093640	1665370	2801800	1464060	2512010	1671230	2236220	1379450	1636670	1790030	1956980	1316490	1559960	1116430	2677140	1409830	2821340	1021990	1223810	2838970	1364970	2459270	1109270	1031890	2321350	999540	2951910	2268600	1699080	1856780	2152460
624000	1645010	1729050	1904480	1685000	1171890	2159240	1272340	189835	2032340	1096700	1667470	2806650	1464090	2517420	1667360	2237450	1381930	1635220	1771430	1953500	1311980	1552740	1116420	2673290	1409720	2841190	1025120	1224960	2840410	1368460	2465700	1105720	1038910	2316510	1006030	2959260	2267940	1693860	1876520	2156200
625200	1649630	1729980	1897470	1686800	1166530	2156910	1264970	188532	2035880	1094650	1666520	2801710	1460960	2513710	1670480	2234870	1385150	1638750	1769840	1956880	1311180	1557010	1123070	2670970	1413460	2864360	1025550	1229390	2842760	1372810	2491630	1097010	1035690	2313880	1002640	2955480	2254400	1687170	1885730	2151090
626400	1650870	1732460	1896900	1693530	1170530	2165710	1263650	188679	2040090	1098670	1672430	2813710	1467650	2517280	1669820	2233350	1384200	1645070	1759740	1954730	1307250	1551520	1121300	2670520	1413800	2875820	1025310	1219360	2843180	1371420	2481610	1097900	1042320	2308160	1009580	2963800	2237210	1689740	1899220	2156400
627600	1655740	1734130	1893510	1695610	1165180	2172560	1251330	188394	2036860	1094490	1672240	2805340	1463980	2525750	1669380	2223410	1388310	1648750	1757180	1951870	1306490	1558190	1127430	2671400	1423710	2897190	1026950	1222300	2858450	1369470	2481960	1091400	1040450	2306320	1005870	2956700	2224580	1684010	1899330	2148960
628800	1656660	1738660	1898630	1696280	1166100	2177730	1252930	187130	2042800	1097430	1677470	2818980	1462840	2527290	1672020	2215910	1388220	1644190	1759730	1950480	1300380	1549030	1129160	2667700	1421460	2913890	1022820	1217570	2859970	1365210	2481640	1089330	1041910	2303420	1009000	2960090	2227290	1692000	1915090	2156800
630000	1664870	1744080	1906200	1699030	1166220	2182210	1249220	186524	2040600	1095390	1672390	2816250	1451070	2522560	1667300	2199340	1386400	1637720	1770050	1946910	1301630	1550960	1135060	2664820	1422530	2941640	1029290	1221000	2868160	1368110	2495130	1087170	1042100	2303980	1011660	2955590	2227210	1684090	1916230	2155930
631200	1655520	1739630	1909230	1699940	1163720	2187460	1244800	185794	2044220	1097640	1672950	2822610	1449790	2519730	1672110	2205160	1390210	1644420	1750730	1954300	1297660	1551960	1136980	2659320	1421880	2966890	1022410	1219940	2869710	1364490	2502640	1085930	1037040	2294970	1015210	2952890	2224490	1684070	1928460	2163460
632400	1656710	1746300	1916160	1705840	1163300	2190220	1242900	186518	2047330	1099320	1675530	2829190	1450160	2516560	1661970	2199960	1387630	1641250	1725170	1951020	1293000	1547130	1141350	2659780	1424850	2983820	1027140	1219420	2880660	1367660	2525360	1088980	1044720	2297990	1020250	2959230	2232800	1676900	1934110	2164520
633600	1658220	1745090	1917240	1704930	1158730	2188010	1239040	185761	2051230	1101200	1675950	2830500	1444990	2511660	1662290	2195850	1390850	1643250	1676770	1954890	1290430	1546760	1146530	2655570	1425580	3015150	1026390	1217200	2888800	1369480	2532830	1083490	1040080	2294830	1020470	2953650	2229770	1673160	1943450	2167190
634800	1659470	1749430	1922200	1707010	1162350	2199090	1240380	186862	2059460	1102730	1679230	2843120	1447130	2510980	1657900	2203910	1392140	1644270	1640980	1946680	1285340	1549160	1148410	2654630	1426640	3021360	1024730	1213110	2889090	1370150	2527350	1088070	1047580	2297890	1026570	2954630	2232110	1673070	1955760	2172050
636000	1667000	1748230	1920300	1703930	1156020	2201140	1232850	186029	2058400	1099860	1677120	2837210	1447610	2507560	1661060	2198350	1395080	1651220	1633410	1947370	1282070	1555460	1157960	2654840	1427360	3061810	1022900	1211400	2893910	1368470	2515920	1084040	1042770	2296340	1024300	2943560	2232780	1668090	1956730	2173220
637200	1656530	1749890	1926670	1707020	1159490	2208290	1236620	185733	2065720	1103000	1680280	2844180	1450090	2505340	1655310	2193320	1395880	1647950	1639410	1940300	1277340	1552660	1163990	2650470	1425250	3075510	1023340	1209570	2906020	1363610	2515490	1089530	1050090	2296240	1026810	2938900	2241310	1664610	1968510	2185260
638400	1661000	1747690	1935510	1711830	1150690	2211050	1231130	184010	2061860	1098520	1678600	2841450	1444560	2501370	1654370	2184480	1391880	1645210	1657030	1946080	1279020	1559960	1170550	2654150	1431780	3108640	1023670	1212200	2915440	1365420	2521990	1087790	1047160	2295710	1022570	2931360	2238870	1661830	1970240	2183230
639600	1657470	1749690	1938400	1711770	1151240	2218440	1235020	183720	2066970	1102620	1683980	2851100	1449980	2504090	1650140	2184110	1390000	1648320	1666670	1945020	1274380	1557780	1172310	2655060	1429510	3126880	1017260	1209500	2929970	1362830	2528860	1094180	1052600	2294890	1027130	2934310	2245140	1665280	1983740	2195370
640800	1661610	1752090	1945710	1714000	1148200	2232710	1233730	181208	2069180	1097500	1683480	2843390	1448900	2497740	1642450	2175790	1390140	1644370	1673230	1945120	1273760	1563380	1178430	2653070	1436900	3151690	1020680	1212750	2938050	1368350	2543210	1093240	1052600	2296740	1022710	2928250	2238320	1654480	1984190	2193720
642000	1657830	1746700	1948170	1711730	1149960	2237160	1234510	182222	2077520	1101840	1683770	2850840	1454680	2497100	1639200	2170150	1397920	1647780	1671010	1947590	1267810	1556240	1179620	2650920	1432280	3175480	1012030	1209030	2936980	1366130	2554210	1095970	1055580	2297520	1037350	2929100	2240580	1659090	1997940	2203780
643200	1663910	1747300	1956480	1715590	1151030	2241900	1232700	182345	2080740	1096180	1683220	2845860	1455700	2496060	1636010	2163530	1398260	1643530	1666260	1947380	1267270	1562580	1184010	2649150	1440400	3191410	1014840	1210140	2942230	1372610	2557740	1095430	1057620	2302470	1040630	2924670	2246160	1649080	1997620	2203250
644400	1662280	1742370	1959960	1717590	1149290	2242140	1236700	183491	2082810	1099520	1689820	2856920	1458800	2498520	1635220	2158620	1401590	1647040	1670050	1948160	1264770	1563370	1187380	2646230	1441160	3208960	1007850	1214520	2942070	1368960	2552420	1103800	1056480	2299030	1046100	2920470	2250480	1656350	2009810	2213850
645600	1661630	1744470	1970920	1724110	1153180	2251240	1238590	182710	2088860	1096280	1691120	2857670	1457670	2497940	1625770	2152250	1395370	1640570	1669180	1944500	1265560	1561840	1193990	2648010	1443460	3221770	1011540	1218930	2952920	1376750	2555440	1108240	1061180	2308740	1052070	2914300	2262040	1651780	2011710	2214010
646800	1663760	1739550	1976570	1723280	1150550	2253160	1237140	182195	2091600	1095310	1695970	2856940	1456250	2496940	1630330	2152260	1395740	1648570	1675030	1953560	1264420	1563810	1196890	2645150	1448000	3241270	1003360	1220140	2960000	1374590	2557590	1110640	1058170	2313810	1052730	2908900	2269220	1654000	2023820	2218420
648000	1667380	1742450	1987760	1727510	1154740	2263200	1240030	181854	2098650	1094850	1700000	2846730	1458020	2502220	1625740	2142510	1391940	1644710	1670620	1953460	1262670	1558710	1198810	2643480	1447820	3247210	1004730	1220490	2976750	1386260	2567620	1119120	1068670	2324460	1059440	2913240	2281510	1652550	2030220	2227020
649200	1668430	1740030	1995910	1730840	1150160	2266150	1238580	180839	2101070	1093070	1708330	2839610	1456250	2504200	1631800	2133980	1391630	1647160	1684810	1953960	1262330	1564480	1203030	2638330	1455510	3271050	1002900	1222690	2986650	1386650	2567830	1122800	1066460	2328770	1057790	2908750	2278930	1650620	2037860	2219620
650400	1669480	1741270	2009380	1737870	1158370	2268350	1245090	181585	2111940	1098850	1715570	2846170	1460540	2510720	1633400	2128330	1391220	1646760	1685670	1941600	1261480	1557640	1205300	2635500	1455020	3279210	1000370	1222820	3000640	1388730	2563360	1135400	1073970	2334830	1071370	2906830	2288390	1655610	2051060	2230550
651600	1673750	1737110	2013460	1745610	1156560	2271210	1245680	181357	2116250	1095210	1713540	2835750	1460900	2507740	1636770	2125480	1397020	1649250	1689770	1949230	1263340	1562590	1212090	2636070	1464360	3304600	1001200	1226350	3018830	1395320	2562520	1131040	1069430	2341760	1068410	2890320	2286680	1650080	2049190	2229160
652800	1668350	1735370	2021410	1749190	1164170	2273800	1250100	181802	2130310	1102840	1723770	2838000	1465990	2515550	1642560	2122330	1397170	1650300	1686470	1952110	1260690	1554560	1212000	2631860	1461530	3312890	997268	1225000	3029740	1397150	2554200	1147800	1075590	2353640	1066880	2889450	2300260	1658360	2063370	2244340
654000	1673720	1734740	2024800	1755560	1167520	2274830	1251530	181416	2143970	1101210	1726070	2834080	1467180	2517070	1639820	2111570	1397630	1655310	1691440	1960890	1266420	1560950	1220050	2630000	1471660	3324820	1004140	1227810	3048330	1408150	2560340	1155090	1075960	2368640	1069190	2878560	2306710	1652420	2061560	2244240
655200	1678750	1730050	2029200	1759540	1176690	2275580	1258890	180940	2161340	1104890	1735860	2842590	1473880	2524300	1644050	2107410	1402760	1665920	1696920	1963530	1268010	1558470	1221900	2630660	1469870	3326570	1000720	1229320	3056820	1406820	2556060	1167990	1078210	2377400	1075920	2875660	2314990	1658630	2076960	2254850
656400	1675570	1729210	2039180	1748850	1196610	2286100	1262650	180535	2172850	1103650	1743460	2839640	1473710	2531720	1636810	2097140	1403430	1666310	1694960	1959390	1270860	1559830	1227480	2629760	1477420	3338180	1009590	1235120	3074500	1416210	2560750	1176170	1084030	2386540	1079550	2870710	2322670	1654490	2077800	2254610
657600	1672290	1723230	2042170	1752560	1206260	2285740	1266270	181246	2182640	1106750	1753090	2847950	1475950	2538670	1641530	2089840	1409810	1680690	1704020	1964260	1273190	1560330	1229710	2634990	1475960	3341150	1005860	1234240	3081950	1415310	2546150	1191780	1087020	2395370	1082800	2870520	2328920	1662680	2089110	2260950
658800	1669740	1724040	2053830	1769260	1215700	2290330	1270850	180988	2199370	1108560	1758110	2851330	1475240	2544260	1633890	2070280	1414690	1682700	1705910	1966330	1272920	1564100	1234610	2637940	1485060	3353970	1012630	1240130	3097280	1425300	2538030	1204120	1094200	2414170	1094530	2871400	2333900	1660900	2088240	2263440
660000	1666430	1721200	2055200	1770180	1213850	2291390	1271030	180466	2211460	1115200	1768880	2858330	1477910	2548910	1635480	2063430	1421270	1691800	1715160	1976350	1275710	1569510	1243480	2636750	1484420	3363730	1010490	1239730	3113850	1427190	2535020	1215530	1094950	2429960	1106570	2866470	2342780	1666920	2101460	2272160
661200	1664290	1723950	2068810	1774780	1228630	2297490	1278490	180740	2234470	1123260	1781430	2868520	1483620	2557970	1629110	2055890	1427440	1692320	1714970	1976050	1274430	1569940	1246960	2635680	1493390	3361840	1016390	1240420	3133820	1437090	2545840	1230510	1107260	2446860	1112430	2866990	2352540	1673160	2107090	2281930
662400	1667350	1718570	2069730	1781450	1228370	2294770	1279300	181333	2251690	1126080	1792120	2872010	1482950	2559540	1637140	2047260	1438500	1703470	1725830	1988290	1280260	1580090	1254210	2643220	1502340	3368520	1017350	1243180	3150760	1442440	2559320	1240340	1108260	2459220	1112610	2864080	2351540	1675950	2113980	2280600
663600	1669140	1719890	2079050	1790380	1241670	2298440	1288670	181515	2277460	1133900	1801260	2880950	1487230	2572620	1637490	2045450	1446390	1712720	1724800	1987840	1278310	1577030	1258510	2645120	1507550	3363600	1020330	1243380	3168950	1449930	2551220	1258790	1120310	2475690	1125120	2866860	2363800	1684890	2128270	2297250
664800	1678070	1722260	2088390	1798110	1248740	2300900	1290830	181546	2295660	1133940	1806230	2874580	1489210	2576480	1640690	2037160	1461390	1718050	1733430	1985410	1284650	1584010	1266510	2640940	1523300	3377430	1027100	1249320	3184680	1459050	2541900	1267690	1122080	2494510	1126770	2856960	2365100	1681710	2122270	2292650
666000	1680970	1721820	2099270	1807660	1266290	2300370	1297060	182671	2317640	1145710	1822730	2890330	1495850	2595030	1641940	2035070	1464920	1734140	1735150	1990050	1286880	1581790	1266570	2650460	1526150	3370710	1028060	1249800	3189120	1463460	2538710	1285620	1133700	2512390	1141060	2860310	2371670	1691650	2132590	2304510
667200	1690570	1725230	2105210	1819810	1274410	2302950	1298290	181678	2338590	1151240	1827600	2900660	1495360	2602540	1640830	2035050	1465840	1739750	1739780	1997090	1289670	1582370	1274890	2649750	1541110	3383150	1035910	1255350	3207580	1478570	2542850	1293500	1138480	2538400	1143370	2860970	2376130	1690600	2131100	2306410
668400	1691880	1720820	2109650	1828460	1283100	2297490	1304900	181443	2358490	1160280	1843120	2911530	1503580	2610000	1648770	2035470	1471810	1758210	1748380	2008450	1292740	1588650	1276780	2639950	1545020	3377210	1036000	1254920	3210440	1487710	2537690	1308230	1143360	2547930	1151080	2863610	2379980	1700040	2143970	2319140
669600	1698340	1725360	2128330	1846080	1294760	2301250	1310920	181316	2380390	1162380	1850470	2914370	1509000	2617200	1645550	2033480	1476980	1758770	1754290	2005280	1295450	1591530	1281400	2641130	1556440	3380060	1045930	1263170	3225920	1503650	2548370	1321330	1157480	2567060	1161110	2868360	2390930	1698650	2143640	2325680
670800	1704550	1723710	2131540	1853220	1296750	2298240	1317240	181740	2395330	1166550	1863090	2915060	1513840	2628430	1654710	2036650	1481570	1774710	1769510	2020550	1295740	1595910	1287950	2636670	1564260	3389140	1047650	1270190	3234580	1510160	2545750	1332800	1161010	2581330	1166340	2864820	2388100	1703100	2153170	2329540
672000	1706750	1725190	2142240	1868750	1312970	2298930	1326060	184440	2421790	1174800	1874730	2925750	1521220	2636370	1648890	2031720	1483280	1781270	1772400	2022710	1296670	1596540	1290250	2637300	1568660	3388060	1053190	1273600	3240110	1524710	2552700	1346580	1176660	2608190	1176040	2875510	2402920	1707200	2159350	2333000
673200	1716840	1723130	2147670	1880510	1318490	2291330	1326350	185171	2438980	1173240	1884210	2932660	1524640	2640260	1657230	2033120	1489420	1804270	1780440	2033730	1302050	1604420	1297810	2635630	1580000	3401260	1059100	1279380	3246260	1534740	2557810	1352240	1175750	2627240	1175030	2866900	2406720	1700870	2161380	2331680
674400	1720140	1727970	2158050	1891420	1333630	2289610	1334070	185196	2466970	1187020	1901670	2961300	1532070	2652350	1663120	2036690	1500730	1827280	1784210	2044840	1304000	1603370	1299170	2629320	1577580	3392970	1058430	1280440	3246080	1538330	2559800	1365960	1190020	2641920	1191020	2876750	2423100	1710870	2181210	2339040
675600	1729800	1731590	2170030	1902870	1344150	2285360	1337350	183275	2485170	1190770	1910740	2967310	1534580	2650410	1666550	2035580	1505350	1829020	1790590	2054670	1308560	1611710	1304470	2634740	1590450	3404670	1068060	1291590	3255380	1551630	2565650	1370640	1197780	2661930	1190380	2873570	2428250	1703850	2187650	2340000
676800	1734940	1728000	2176650	1908960	1357130	2274770	1346440	183319	2508990	1201310	1927270	2977590	1541350	2662470	1677450	2044010	1513970	1838340	1793940	2064690	1310740	1612550	1311670	2636570	1592920	3406330	1069000	1291190	3258980	1560230	2567080	1382520	1207660	2676160	1197620	2879690	2437930	1712060	2214000	2351340
678000	1744640	1735140	2190800	1923100	1366550	2277300	1355750	184542	2523680	1204660	1939000	2976530	1547480	2658870	1672760	2043030	1511330	1839460	1803740	2068370	1313370	1617630	1315590	2645450	1608630	3409420	1083900	1298170	3265620	1576280	2586110	1384610	1216770	2705150	1200810	2885250	2445730	1704360	2202960	2346060
679200	1750460	1732550	2196660	1933370	1374250	2273870	1363450	185163	2536680	1212420	1952790	2987820	1554510	2663970	1681060	2046280	1521540	1855710	1815380	2080230	1315210	1622260	1320730	2640850	1616790	3402960	1086180	1298980	3262280	1578930	2594340	1392600	1221180	2717260	1206360	2889790	2455230	1708450	2223400	2352970
680400	1760350	1741260	2213950	1945080	1389040	2289010	1369900	186762	2555240	1215740	1961960	2996970	1562920	2662730	1675540	2061460	1515610	1858070	1818590	2085470	1316910	1616020	1324310	2644940	1634090	3399550	1095640	1306930	3268380	1595900	2611520	1398040	1233930	2743630	1215200	2899790	2470450	1705510	2224260	2355980
681600	1773600	1742560	2227900	1943950	1392870	2291510	1376010	187389	2568210	1224020	1975270	3008480	1566940	2651880	1679970	2064740	1519860	1874150	1830690	2106080	1319620	1624510	1329840	2649340	1642670	3404950	1094170	1309110	3276490	1599790	2616920	1398840	1236820	2756400	1228270	2899840	2475280	1707910	2240750	2359320
682800	1780810	1748260	2242720	1955810	1412430	2303800	1383260	188485	2589540	1230460	1990600	3019840	1574720	2658140	1675090	2065350	1529860	1879870	1834230	2109170	1323020	1621130	1333520	2655540	1648120	3403220	1101410	1315080	3285040	1613230	2628090	1405150	1251050	2775750	1264000	2909840	2491400	1706670	2248630	2363940
684000	1796270	1751640	2253820	1959870	1412760	2299870	1387440	187124	2597640	1234860	2003300	3021310	1577870	2655340	1681140	2072940	1549760	1896190	1847820	2114130	1327290	1631230	1338890	2661960	1658120	3408320	1104420	1321410	3288080	1622010	2637070	1400330	1250230	2788300	1264930	2902040	2493390	1703030	2269930	2356730
685200	1799390	1757820	2271940	1966670	1427280	2300640	1405430	187525	2620820	1245120	2021390	3035760	1588270	2666000	1682110	2077030	1549490	1905040	1853260	2114170	1326670	1626780	1338320	2659290	1660810	3411930	1107010	1323810	3284750	1629450	2650870	1409410	1266150	2810190	1274450	2921180	2506590	1704400	2282800	2366380
686400	1812120	1763240	2298160	1973000	1432300	2301210	1415880	187809	2628700	1250030	2032380	3029580	1591860	2666710	1685780	2069230	1542390	1916330	1864700	2118450	1331930	1634770	1343840	2658790	1685640	3412260	1114800	1331340	3295890	1643280	2666740	1408190	1268900	2830880	1275580	2921350	2512860	1695460	2279870	2362800
687600	1819260	1767250	2311320	1979350	1439230	2308860	1423990	189119	2643160	1263890	2055040	3043470	1597360	2677170	1689930	2072760	1551010	1927970	1876650	2123610	1333850	1633960	1345510	2653200	1682470	3413730	1112900	1331940	3295510	1644680	2668840	1410470	1275430	2846210	1294420	2929920	2524000	1701240	2289930	2369340
688800	1835470	1780780	2323460	1983230	1446030	2314280	1434170	189924	2655600	1265630	2065950	3053140	1602200	2683660	1690840	2073640	1557710	1927880	1879270	2127200	1334930	1636600	1352150	2658470	1689240	3413140	1122840	1337920	3305220	1662250	2700450	1409670	1282410	2862120	1299550	2930950	2529210	1689620	2281660	2363900
690000	1834920	1784400	2338750	1983520	1443390	2307820	1440950	190165	2665910	1276060	2084650	3041680	1608510	2693320	1698190	2078310	1563460	1942900	1891340	2138490	1335990	1638540	1355740	2656400	1695100	3420740	1119180	1335190	3302750	1661590	2712010	1401200	1285680	2871500	1303490	2930110	2529760	1688120	2290280	2365830
691200	1845550	1794410	2353230	2000330	1449190	2308180	1456330	190673	2682530	1283510	2092850	3051200	1616050	2698880	1692690	2078460	1555880	1945980	1895930	2135600	1336370	1637770	1356270	2653670	1699190	3425960	1126730	1339930	3313690	1673340	2727610	1400030	1298340	2895920	1309250	2939730	2540750	1684660	2292720	2365090
692400	1858360	1797220	2368330	1995780	1444610	2301570	1461180	190478	2683820	1281850	2103790	3046040	1621910	2702510	1700390	2080120	1557800	1958410	1911590	2141970	1339870	1643570	1362750	2654630	1702130	3439630	1127070	1340620	3314070	1676850	2740970	1393450	1296000	2904940	1321250	2935030	2538160	1679920	2293150	2363730
693600	1867430	1806580	2385330	1996820	1452310	2303860	1471640	189953	2701970	1292800	2118890	3043330	1624990	2709020	1700330	2082730	1562940	1955420	1913550	2131950	1339100	1638650	1360700	2642490	1701470	3436790	1130880	1341880	3315650	1681000	2754590	1397320	1308090	2915610	1334340	2946510	2543820	1679260	2301460	2369010
694800	1893250	1812310	2401930	2004240	1448680	2304050	1474600	190237	2703660	1297270	2121400	3033840	1626010	2702870	1703910	2075310	1566470	1960310	1925620	2139590	1345440	1643640	1366950	2646880	1707150	3438210	1137690	1352620	3323920	1694430	2765870	1385290	1309270	2922520	1325100	2939640	2543370	1672190	2295870	2358560
696000	1899480	1817710	2423740	2009240	1451470	2295370	1484480	189676	2718180	1312990	2130910	3040900	1635160	2712880	1706440	2078850	1572260	1965320	1931340	2143350	1344890	1642030	1366630	2646410	1700740	3434580	1133360	1349160	3317390	1701770	2769180	1385120	1317510	2934820	1332710	2951020	2548710	1672390	2304130	2363840
697200	1929820	1826440	2446470	2013620	1450030	2298060	1492510	189774	2720480	1316840	2130690	3037830	1640290	2706500	1704410	2077430	1566200	1965590	1936620	2148230	1351000	1648320	1371020	2644090	1705150	3436670	1151660	1357970	3330660	1729120	2778370	1383710	1319830	2959560	1336920	2953800	2552850	1660520	2296970	2356460
698400	1947850	1832590	2462220	2010970	1448030	2295350	1498570	190611	2728280	1328210	2147780	3037880	1647440	2720060	1707580	2084110	1560190	1977550	1953230	2151400	1349120	1649820	1372380	2643390	1700160	3444920	1138890	1356190	3321910	1733780	2792000	1380640	1323130	2964810	1337890	2950220	2557740	1663900	2310780	2359890
699600	1968960	1842470	2488250	2014400	1448900	2293270	1510040	191208	2736110	1333280	2149470	3032460	1653140	2719100	1703790	2079630	1551000	1971630	1952100	2152890	1347050	1655630	1376700	2646650	1705860	3461120	1146560	1358950	3326440	1751820	2807940	1380200	1327080	2978190	1343870	2957080	2562950	1658420	2307230	2353760
700800	1999240	1846890	2508940	2010170	1444610	2290030	1512910	190902	2740780	1345930	2154870	3024890	1658750	2720030	1712510	2082770	1555140	1978920	1959320	2156930	1349020	1662670	1379120	2632960	1708140	3469650	1143190	1361270	3320590	1751340	2829580	1373430	1324280	2977010	1339260	2960260	2559770	1659870	2314590	2353930
702000	2039710	1854570	2530140	2018840	1450140	2288930	1523970	190892	2749500	1350940	2157380	3024310	1664800	2721830	1707250	2083850	1552320	1975920	1955050	2146940	1348300	1668700	1378390	2632640	1707600	3465800	1147960	1361330	3321600	1764890	2836860	1370530	1335920	2993300	1350560	2973120	2570040	1657530	2318010	2351530
703200	2066930	1856290	2543460	2017280	1442120	2281510	1527160	191026	2748730	1352140	2157660	3012490	1671970	2720720	1711160	2088270	1559200	1988760	1968300	2147490	1345880	1673710	1383520	2626650	1710460	3483210	1145930	1360090	3320340	1767860	2841960	1358290	1330440	2999110	1345500	2965490	2568120	1657060	2319650	2346710
704400	2076730	1864720	2564100	2023040	1441220	2282360	1538450	189624	2758540	1359520	2164810	3014990	1679850	2726260	1711800	2087610	1566510	1984850	1964600	2145980	1342820	1672040	1381210	2625470	1707260	3483190	1147430	1358960	3318080	1771850	2856170	1355130	1338730	3005330	1343660	2973280	2579310	1658940	2322560	2350140
705600	2079800	1867650	2577540	2025140	1413910	2284020	1539290	188288	2756070	1361640	2165730	2997120	1681130	2721120	1714930	2085750	1570820	1988140	1975560	2152070	1344240	1683780	1390840	2629190	1712090	3496210	1150280	1363200	3322140	1776290	2864040	1345160	1334110	3015300	1337730	2970020	2578800	1649100	2323340	2344970
706800	2074990	1872450	2593680	2028890	1404930	2285690	1546500	188742	2762700	1367690	2171920	2999960	1687670	2724310	1714780	2087030	1582160	1990320	1979580	2149570	1343660	1681600	1391540	2624290	1702680	3494710	1150500	1358740	3317150	1770770	2878250	1347020	1341310	3025030	1348600	2968230	2591750	1651170	2335540	2348190
708000	2072170	1874420	2613140	2027990	1392180	2286270	1546500	188226	2758350	1363810	2169220	2986060	1689510	2720740	1710250	2082430	1594400	1991980	1987070	2153230	1345470	1690270	1401500	2621850	1713800	3503710	1153110	1362730	3318510	1774620	2893370	1339750	1339280	3041680	1348820	2968630	2589650	1641020	2334720	2338880
709200	2066210	1880260	2629330	2029310	1378160	2281280	1554720	188881	2764840	1370710	2174910	2985920	1694550	2722720	1710380	2087290	1606850	1998420	1995230	2145450	1342560	1689170	1402610	2609370	1713440	3505560	1149400	1359990	3312170	1784180	2896620	1338540	1343370	3046600	1352320	2966710	2597720	1647100	2347860	2342780
710400	2071900	1882690	2643660	2033640	1369320	2287140	1560430	189423	2764670	1369360	2171990	2971500	1694130	2715300	1706430	2086780	1606850	1990320	2000170	2137820	1348090	1692830	1407830	2607650	1721350	3517000	1152300	1364570	3319200	1787720	2909920	1329020	1340610	3054530	1357420	2963140	2604300	1637030	2341710	2331620
711600	2068660	1884650	2648220	2037200	1361070	2291770	1566880	189598	2772130	1379140	2176670	2976010	1702830	2717710	1708600	2089390	1613860	2000270	2006170	2139900	1344910	1692580	1405380	2598390	1711520	3540960	1146110	1365040	3308710	1775700	2910970	1324330	1341910	3052100	1360170	2955270	2615190	1643560	2355080	2333380
712800	2065380	1890700	2659620	2045830	1357780	2303390	1572160	189002	2775660	1379440	2177030	2964550	1703370	2718330	1704600	2088550	1609760	1993910	2010450	2135810	1348690	1696290	1407180	2595620	1717750	3556430	1149710	1369330	3311740	1781300	2914540	1318760	1343660	3067960	1359720	2950290	2621420	1633800	2350480	2322610
714000	2056530	1888610	2663920	2044140	1348140	2305890	1572980	188445	2777680	1382090	2179140	2964130	1708030	2720390	1705870	2093590	1619280	2004680	2025590	2140560	1351420	1700080	1406800	2590200	1711240	3568200	1146250	1368790	3307030	1777400	2908930	1312540	1340360	3069520	1360370	2939810	2627920	1634570	2353520	2321040
715200	2056410	1892920	2669950	2049600	1343760	2313320	1584260	188296	2787430	1377290	2178270	2953090	1709820	2722400	1711520	2094680	1615560	1994350	2025940	2136370	1351170	1697690	1408730	2582310	1707390	3585700	1151550	1370100	3306700	1781450	2917720	1313130	1339810	3079250	1366660	2939610	2642190	1629750	2352580	2315310
716400	2047000	1889540	2682090	2049680	1329040	2314250	1589480	188294	2786800	1376090	2178860	2934340	1710780	2722090	1697400	2097060	1618000	1998970	2035270	2139850	1353150	1707120	1411430	2580200	1702260	3602230	1146280	1369300	3302310	1772770	2913650	1304510	1338630	3072880	1367930	2927700	2646660	1629270	2353550	2312110
717600	2040920	1893340	2688280	2056670	1326350	2320510	1600460	187279	2793970	1376480	2180760	2928270	1711560	2724300	1681300	2098590	1615740	1996970	2032820	2136680	1355210	1704860	1410510	2578500	1698580	3615250	1147350	1372280	3303870	1774050	2916890	1305370	1346050	3080640	1375520	2926490	2661140	1631030	2354810	2312830
718800	2038430	1897270	2694370	2058990	1318810	2324790	1605020	186827	2788290	1371130	2180360	2913060	1714800	2726760	1673330	2097570	1613450	1998460	2042980	2139170	1359870	1713700	1418970	2570250	1697320	3626600	1145700	1370790	3299670	1767750	2920350	1292420	1337360	3082210	1376000	2908510	2666840	1628820	2353550	2306610
720000	2033210	1896830	2698240	2068040	1316150	2326840	1615780	186582	2795610	1375090	2180960	2902380	1721020	2735540	1666070	2090520	1614820	1992590	2045840	2125660	1359090	1715130	1415760	2563860	1691070	3628760	1143810	1368070	3296410	1765240	2919950	1295610	1344960	3087470	1382590	2912070	2686740	1630890	2359090	2306550
721200	2029910	1897190	2701100	2068640	1309780	2334350	1617790	185331	2794930	1370220	2175680	2893470	1720680	2736480	1664430	2089570	1611000	1989850	2050300	2127320	1365150	1719190	1422050	2561380	1691800	3647800	1143740	1369470	3301400	1769550	2916480	1287740	1338600	3088770	1376970	2904880	2691880	1623970	2357910	2295030
722400	2016890	1894940	2705390	2069850	1304210	2335560	1623850	185681	2803550	1373020	2183650	2896760	1720400	2744870	1666520	2091560	1613050	1989820	2045960	2132320	1372060	1720890	1420740	2553670	1677090	3653260	1141170	1363450	3303690	1762950	2916970	1290940	1344460	3088450	1385910	2906480	2711940	1628540	2367010	2298500
723600	2013630	1899210	2709340	2069220	1301650	2339850	1629320	187584	2801750	1369870	2178750	2886780	1718310	2741520	1665290	2090270	1611450	1990050	2046490	2136160	1376720	1722490	1429350	2552260	1683090	3650530	1147030	1367350	3310970	1767540	2918120	1287760	1342130	3095590	1387950	2898630	2722240	1623540	2358280	2290520
724800	2005600	1895370	2712960	2061060	1295320	2341640	1634250	188165	2808850	1371820	2185370	2888630	1720890	2755130	1667570	2093530	1620720	2003110	2051180	2142590	1375720	1724140	1429310	2559850	1676430	3646180	1147140	1361920	3310210	1754230	2906430	1292500	1343390	3092690	1392500	2895470	2736190	1627580	2361330	2294340
726000	2004110	1896010	2719960	2064370	1293040	2348940	1643340	187656	2809390	1367170	2181780	2880140	1717730	2751960	1653990	2092290	1620470	1996330	2048160	2144120	1378940	1727970	1435360	2554080	1681040	3654560	1151640	1363910	3314580	1766990	2906630	1295760	1344740	3095840	1397170	2888560	2749150	1623960	2356640	2289490
727200	1995950	1891880	2716120	2062000	1285270	2349330	1646510	187630	2817160	1367470	2185150	2875620	1721770	2757340	1660740	2089980	1628170	2006840	2055490	2149410	1378950	1732580	1435610	2539990	1681880	3661630	1146090	1361610	3313330	1760210	2906410	1295120	1340670	3084320	1401010	2880790	2764110	1631700	2356530	2290820
728400	2003300	1890140	2723930	2068810	1286200	2355280	1658150	187937	2827420	1369200	2189540	2871110	1725230	2766550	1655220	2086620	1631210	2003030	2052450	2146740	1381120	1737000	1437020	2535600	1677860	3660050	1149680	1361610	3319070	1769270	2908260	1297310	1347010	3089290	1404470	2881000	2780430	1629150	2352120	2289220
729600	1997330	1870320	2721910	2070640	1279130	2349650	1658210	188266	2823990	1366820	2193000	2863010	1727340	2771750	1658630	2084850	1637150	2006280	2054630	2155790	1386400	1748490	1441610	2530750	1676890	3666990	1146850	1362790	3320620	1767960	2896550	1292480	1340730	3081940	1399670	2879400	2784890	1633990	2354230	2287710
730800	1991650	1863550	2721310	2080110	1284600	2351540	1669120	188114	2835460	1372700	2194360	2862590	1730180	2782360	1650960	2078180	1638450	1999320	2048380	2145060	1387060	1749520	1442030	2528340	1672340	3656740	1148160	1362450	3315280	1765640	2888050	1301060	1349410	3082930	1409340	2877680	2800880	1638680	2353740	2291710
732000	1990470	1854130	2729270	2080610	1281000	2353830	1671640	188388	2833230	1369750	2196850	2852530	1729670	2786130	1654720	2065890	1641520	2002310	2056900	2152740	1394190	1758150	1449440	2532800	1676310	3667170	1149850	1365390	3325460	1759010	2876600	1300410	1344260	3083210	1401900	2865380	2803500	1632400	2347970	2287570
733200	1995140	1848700	2729960	2087490	1286560	2356610	1682360	187840	2848140	1375130	2198630	2849310	1729700	2804670	1655810	2060740	1640410	2003900	2051760	2152890	1394090	1758950	1449020	2525010	1671730	3658030	1151260	1366560	3332000	1757540	2868700	1310110	1355900	3087790	1413920	2861620	2818510	1639220	2349590	2289980
734400	2004470	1836980	2729050	2093670	1286450	2348850	1683800	187374	2857200	1368620	2200190	2840580	1727630	2808610	1663170	2060860	1644860	2006630	2055390	2162000	1400050	1766150	1454420	2523690	1685810	3660530	1154760	1371440	3337730	1758970	2857580	1310700	1352650	3094230	1416870	2851010	2821330	1635510	2340420	2285350
735600	1998290	1832440	2728000	2100070	1283620	2348480	1696050	186846	2873810	1377790	2208430	2840810	1732140	2826280	1666390	2057890	1649680	2013350	2051660	2165520	1403390	1769570	1456050	2519380	1685350	3659400	1154170	1367590	3331080	1756820	2849230	1320180	1363230	3097050	1427780	2853530	2831060	1642590	2342060	2291190
736800	1994810	1825870	2727930	2109720	1284860	2351460	1696910	186258	2874680	1375500	2210500	2832870	1731310	2832680	1665930	2053400	1648590	2013090	2050660	2172210	1409210	1777580	1462240	2515410	1693510	3664650	1158540	1369110	3337710	1761610	2842970	1321390	1361100	3106500	1432120	2849240	2832840	1636250	2339120	2283840
738000	1988170	1818840	2726960	2117950	1288260	2353770	1701510	186497	2886970	1382190	2220500	2843570	1733810	2853660	1668510	2051370	1652860	2023870	2051970	2178590	1410140	1779340	1463210	2515390	1690390	3664630	1156090	1365540	3335860	1766530	2831580	1327670	1367340	3111150	1439880	2848460	2844930	1645770	2346390	2287770
739200	1991250	1816190	2729130	2130990	1297520	2360180	1707710	185719	2894360	1378640	2218680	2837500	1733190	2873730	1667710	2049230	1656350	2023940	2051790	2189660	1416890	1787740	1473180	2509980	1701390	3665080	1159600	1369700	3345010	1771180	2836410	1333990	1365760	3124040	1434080	2838210	2851570	1642450	2343570	2282340
740400	1985570	1808190	2732160	2142960	1307380	2362420	1716290	186550	2906830	1388570	2226320	2831170	1735610	2893180	1670840	2050770	1662720	2032400	2051850	2190320	1423490	1794030	1471750	2502090	1694460	3666260	1157540	1364880	3350200	1762650	2831330	1343810	1369870	3128060	1443610	2838130	2855920	1649750	2348420	2290110
741600	1984630	1808850	2736640	2156910	1315980	2364740	1724730	187061	2860290	1382350	2231570	2830860	1738470	2904240	1668440	2047680	1661410	2027500	2052870	2191890	1430840	1802550	1477160	2496460	1706080	3667760	1163480	1368480	3359270	1761600	2828860	1353800	1377380	3136690	1441710	2838410	2859740	1647140	2346260	2284540
742800	1983280	1817670	2739330	2160180	1318020	2361170	1726550	186582	2843820	1385650	2244180	2831620	1736290	2921300	1670880	2049340	1670500	2046550	2060730	2202840	1436160	1810480	1480970	2488530	1705270	3669510	1161210	1369470	3360350	1754810	2814920	1364490	1380410	3129590	1445950	2833120	2860980	1650420	2350560	2287080
744000	1993360	1813030	2747830	2172170	1330990	2362510	1742900	186326	2838180	1388970	2250790	2829090	1737300	2939930	1667150	2046320	1673770	2044340	2050930	2204330	1438280	1810710	1484610	2483560	1708060	3665450	1167510	1373970	3363920	1774550	2804540	1372610	1393820	3140990	1457430	2827630	2869260	1653640	2354700	2284710
745200	1992340	1795260	2745840	2175890	1332010	2363660	1740960	184635	2835550	1387290	2255820	2826420	1741020	2959290	1676590	2047500	1682570	2061610	2053480	2211700	1442190	1818720	1491550	2473720	1712300	3672910	1168950	1379080	3367060	1772720	2799490	1378250	1395520	3139140	1456310	2820180	2864110	1655140	2358470	2287370
746400	1986770	1785600	2749380	2188390	1344040	2365250	1757800	184574	2846740	1394460	2267080	2843560	1745750	2983050	1670800	2045870	1692020	2061810	2066590	2213600	1442060	1820960	1493730	2470690	1711130	3671360	1170780	1380940	3373860	1780820	2793580	1391230	1409560	3146560	1470030	2823010	2870660	1657170	2359690	2289260
747600	1988090	1775100	2749450	2195650	1344060	2362110	1756490	184488	2849850	1393950	2277880	2832590	1747810	2998570	1675990	2041250	1696090	2071200	2068650	2216670	1447980	1833550	1501820	2469880	1719960	3679310	1172640	1387490	3376140	1791860	2785630	1393730	1409410	3150550	1470720	2810180	2867830	1655010	2359860	2285680
748800	1988170	1772390	2748670	2208620	1352080	2357530	1771210	186014	2864990	1401740	2297000	2833930	1752510	3019360	1679060	2039660	1699190	2072120	2068140	2213570	1449200	1835100	1499780	2466210	1717440	3666870	1171940	1384360	3372870	1795350	2777940	1405880	1422820	3155840	1483850	2806630	2874470	1663500	2364990	2291500
750000	1994020	1774680	2749350	2219030	1356940	2352840	1775360	185872	2871810	1400660	2300660	2822420	1752210	3031040	1675290	2037010	1703840	2071010	2074540	2221790	1459080	1842720	1508330	2461500	1729790	3671830	1178060	1391140	3374580	1821310	2773060	1408280	1427000	3167790	1487590	2805380	2875740	1677100	2363670	2286090
751200	1990290	1779220	2740630	2227340	1362510	2346990	1782640	186540	2882660	1408140	2314330	2824810	1759190	3048750	1680360	2039060	1706240	2088120	2081650	2233010	1463530	1847360	1511680	2456810	1729290	3671320	1176000	1389920	3374800	1811460	2761670	1415610	1429960	3168750	1505120	2804690	2878640	1683960	2368170	2290850
752400	1995540	1783610	2738400	2241600	1374920	2348350	1794820	186536	2890990	1407000	2317740	2823770	1764330	3059720	1677420	2039040	1707570	2088940	2081810	2235340	1464130	1848950	1516200	2451370	1735690	3667950	1181950	1394930	3385940	1828120	2760360	1426520	1438460	3179200	1508850	2809610	2883520	1679870	2367790	2292060
753600	1993700	1782260	2727490	2245830	1373250	2340660	1792270	186693	2891660	1409660	2331550	2835240	1765840	3081510	1678360	2038840	1715760	2104420	2092750	2243060	1463660	1859190	1524130	2446680	1739280	3665510	1178660	1395390	3381160	1830970	2756590	1433080	1439620	3179430	1513730	2803730	2875360	1677010	2369120	2289370
754800	1996690	1785970	2719680	2253710	1383310	2339000	1806900	186526	2905870	1414180	2346630	2839480	1772340	3105370	1676250	2034690	1717000	2112900	2093530	2243780	1464420	1858790	1523230	2440480	1738480	3659220	1183750	1397580	3380080	1835200	2753830	1443840	1455100	3190130	1525040	2804020	2882790	1682640	2375390	2290240
756000	2002450	1790290	2708790	2256900	1384640	2333060	1809150	186450	2909490	1411290	2352310	2830910	1776460	3112000	1679630	2034670	1727610	2123230	2103350	2254530	1467820	1867990	1529980	2442150	1743030	3668420	1182340	1400510	3386760	1848510	2763340	1445920	1451490	3199800	1527990	2795030	2875280	1683710	2372950	2285890
757200	2006900	1789930	2709960	2266720	1393280	2333090	1824590	186512	2931480	1418050	2367900	2836330	1783220	3129560	1676690	2033650	1730120	2132030	2108050	2254310	1467740	1866320	1531140	2432380	1736630	3667010	1182430	1407000	3383430	1865910	2764120	1452800	1463300	3204880	1547020	2796220	2874350	1690730	2380850	2291020
758400	2011680	1795980	2706420	2276960	1396430	2335720	1824730	185656	2932170	1411580	2377480	2835500	1786190	3135410	1678610	2032500	1728060	2135760	2119040	2267850	1468450	1874710	1539720	2429550	1744270	3667770	1182480	1412020	3391060	1872040	2767480	1459620	1464160	3211190	1549650	2786770	2868580	1689520	2379920	2286290
759600	2020940	1794830	2696520	2284990	1403470	2328450	1837950	187338	2944860	1421650	2392720	2838310	1793090	3150290	1683320	2031620	1736900	2152650	2125130	2275180	1467630	1877920	1542850	2429680	1737140	3656170	1179290	1408100	3382060	1863590	2757170	1465360	1472020	3214040	1562740	2789940	2867020	1699340	2391120	2293840
760800	2033760	1802230	2687900	2294690	1410790	2330430	1844610	186764	2951990	1414280	2396550	2827440	1794220	3153780	1681800	2026830	1739480	2154750	2133240	2283850	1470530	1883420	1550070	2427820	1746040	3650450	1183500	1418240	3385860	1894540	2772650	1466950	1478010	3224270	1569590	2783760	2864230	1695270	2392380	2286980
762000	2042470	1805200	2680290	2299070	1411070	2323360	1848950	187636	2960390	1419010	2412070	2831080	1802380	3159850	1685180	2027970	1748890	2168460	2139020	2293510	1469750	1886430	1550270	2423910	1748510	3646480	1180000	1418580	3383140	1900760	2764720	1471150	1482530	3216240	1577920	2779710	2860350	1699640	2404270	2294350
763200	2051790	1813980	2676680	2312220	1419980	2326580	1863460	188574	2976330	1415490	2375620	2826650	1805530	3171390	1683610	2024120	1740450	2171680	2138500	2295740	1468190	1893490	1554990	2423180	1754750	3642970	1185220	1427670	3385660	1913870	2770640	1473770	1489880	3232330	1597890	2777830	2860620	1698330	2411160	2289350
764400	2054640	1814480	2667390	2315070	1420130	2321810	1864620	188750	2975190	1419950	2383770	2822210	1810600	3184830	1687250	2025320	1745430	2187500	2147030	2295200	1467200	1903630	1561720	2420800	1758620	3638200	1182870	1428540	3380410	1916710	2768020	1471250	1489270	3231000	1611660	2770570	2852780	1699140	2420170	2287020
765600	2058050	1822900	2667640	2323930	1429410	2321730	1884830	189370	2991420	1420960	2376650	2813530	1818000	3185100	1683040	2023650	1742910	2190330	2147250	2296060	1467530	1904080	1566850	2416000	1758290	3637990	1186030	1436760	3377550	1927410	2775430	1474640	1498580	3238120	1625410	2772320	2857070	1701670	2426730	2286790
766800	2059430	1828000	2665000	2325140	1427200	2315300	1884280	188484	2992190	1419490	2370220	2808530	1818660	3177470	1686830	2027430	1753790	2204500	2160790	2311040	1474160	1916510	1569800	2409760	1766560	3632350	1188370	1439710	3372370	1933710	2777280	1469740	1494520	3232540	1627340	2758600	2849580	1701290	2428500	2287890
768000	2059270	1836150	2665410	2336230	1435910	2311200	1904910	187881	3004390	1420960	2372100	2812740	1823240	3186050	1686030	2030810	1760040	2209860	2161930	2311600	1472300	1913890	1572470	2406440	1765940	3621860	1192190	1439900	3365160	1944360	2781830	1473430	1506100	3237770	1634430	2754920	2853370	1706560	2437430	2291520
769200	2068310	1838700	2662060	2340010	1437630	2307020	1909420	187541	2971290	1412400	2371450	2804910	1828200	3173410	1688400	2031430	1767640	2219320	2175560	2323360	1472390	1925890	1583430	2398110	1773640	3618210	1195460	1444390	3360020	1952650	2784580	1467600	1502360	3232920	1626360	2741950	2845640	1707370	2431310	2285670
770400	2073060	1842060	2659680	2344780	1442830	2303090	1923810	188299	2964560	1413770	2376110	2809910	1832400	3183210	1690340	2030490	1775620	2224230	2181670	2322510	1469450	1923140	1584650	2391970	1771490	3611680	1191240	1448020	3357700	1961400	2807040	1469240	1508010	3232360	1628550	2740920	2848140	1716340	2435380	2287440
771600	2076560	1852910	2662920	2350050	1449170	2301570	1931490	189560	2953150	1405210	2379050	2799590	1834900	3181870	1688320	2032130	1780370	2229540	2193480	2319100	1471540	1928330	1594440	2387100	1782920	3614250	1194790	1453220	3356340	1974010	2798420	1467680	1505150	3242140	1630850	2733680	2836580	1711170	2432880	2277510
772800	2076020	1855920	2654770	2348790	1451020	2290730	1944980	190699	2951720	1408790	2378440	2800670	1840680	3187850	1692990	2035530	1786870	2244040	2198250	2310060	1473940	1933760	1595790	2377240	1775970	3603230	1193880	1452880	3345560	1974220	2793280	1468740	1508640	3240230	1641940	2729370	2835830	1715320	2438800	2283460
774000	2083050	1865880	2656530	2356480	1459370	2287860	1955310	190250	2949690	1400700	2403050	2794530	1842890	3186990	1689340	2036480	1782460	2245570	2204370	2318650	1476170	1941040	1601330	2370190	1784750	3596260	1203440	1461470	3345230	1988050	2809230	1472810	1511340	3243270	1647370	2724530	2830690	1712120	2436520	2280340
775200	2086080	1867420	2650760	2353430	1465350	2286050	1958950	190231	2944870	1404250	2406480	2787620	1849100	3198520	1696290	2043560	1791570	2255500	2210960	2320760	1476320	1951030	1606520	2361230	1785980	3592230	1206620	1460160	3333990	1988860	2811060	1465940	1510140	3230040	1649180	2715160	2826770	1716150	2443110	2277490
776400	2095790	1874990	2654880	2366520	1482630	2285630	1978890	190225	2949710	1400000	2402360	2783500	1852530	3188520	1691090	2037880	1792710	2254120	2210550	2322920	1477770	1951520	1610660	2357210	1784880	3588810	1210630	1464240	3331190	2003330	2822070	1465220	1520160	3238850	1665090	2710930	2827720	1714290	2443300	2269060
777600	2098400	1879710	2647380	2362940	1485620	2280330	1980270	190075	2942570	1397130	2397510	2787530	1856950	3177850	1694260	2040870	1800190	2263910	2224000	2333240	1480510	1962060	1618060	2347840	1790550	3590990	1210860	1466930	3318310	2002440	2828790	1459560	1516150	3230830	1664240	2699330	2813450	1713040	2448090	2264890
778800	2099270	1885070	2642070	2371500	1494770	2276200	1997310	191048	2945330	1401360	2397170	2781950	1861080	3183950	1691900	2039600	1796430	2261090	2223670	2325430	1476800	1960380	1617810	2334170	1787210	3585830	1208500	1467130	3306500	2012160	2835120	1462250	1522580	3241020	1664060	2707400	2811570	1712580	2453630	2264890
780000	2111710	1890210	2641040	2377010	1496190	2275770	2000350	190416	2938060	1397650	2393350	2774440	1859860	3178260	1689530	2040650	1799370	2277190	2234350	2331880	1479880	1971470	1624580	2320470	1789440	3586870	1209900	1473440	3303920	2025240	2845920	1454800	1516070	3240920	1659060	2695680	2800600	1713430	2457130	2255770
781200	2117290	1897880	2636630	2378700	1501000	2276290	2013660	191096	2942800	1402140	2403060	2782820	1865530	3184590	1686180	2041690	1809390	2284390	2237290	2333370	1478140	1972470	1624790	2306620	1784990	3580610	1206760	1474250	3294770	2028930	2856470	1456150	1519890	3240010	1667700	2696230	2795770	1721280	2466570	2256830
782400	2133620	1903910	2637410	2382150	1502400	2272560	2018140	190721	2936690	1395960	2408500	2777240	1867200	3179490	1679990	2039090	1806800	2279570	2248400	2344730	1481280	1979810	1631280	2296660	1790040	3600230	1210820	1480450	3288270	2039440	2879560	1455990	1515590	3245900	1670130	2692840	2787280	1715740	2459350	2243690
783600	2138050	1905030	2627000	2382840	1499610	2267630	2028070	191409	2939820	1400160	2411440	2778900	1872910	3183300	1677120	2037860	1814230	2290720	2257780	2352350	1479740	1986230	1634080	2288450	1783820	3606150	1207350	1478290	3272320	2031560	2889150	1450380	1515210	3240740	1677560	2684430	2777920	1724120	2462880	2243200
784800	2144600	1909670	2627570	2395210	1501290	2267160	2038130	191697	2935630	1392170	2411070	2776910	1871670	3177470	1671620	2026720	1815400	2285080	2262680	2351060	1482290	1990780	1636160	2278930	1787130	3600800	1210600	1480710	3262470	2044320	2906660	1446000	1514270	3251340	1682790	2680790	2772500	1721260	2460100	2234960
786000	2145340	1911050	2619570	2390750	1498040	2261740	2039860	192227	2930560	1393670	2414920	2774040	1875230	3181480	1672540	2025210	1826440	2297920	2271510	2352160	1482570	1994830	1641740	2269260	1786720	3590590	1209410	1476840	3252880	2039850	2915080	1441360	1511420	3245090	1680910	2680390	2763070	1728000	2465940	2233090
787200	2148090	1917070	2619150	2399350	1501670	2262500	2049830	192626	2932800	1390950	2412650	2771160	1875060	3184590	1672320	2020820	1838970	2293900	2275760	2355360	1483120	2000370	1646290	2255350	1789230	3586450	1213000	1479730	3248060	2048680	2927690	1439800	1510590	3253100	1689230	2674800	2756390	1730430	2461170	2227260
788400	2150940	1915960	2610150	2394860	1494940	2257550	2052550	193659	2923630	1384080	2418370	2772700	1878390	3189930	1673910	2021290	1853230	2299980	2286530	2361890	1486210	2005780	1653500	2243530	1788740	3583780	1211820	1478300	3233350	2036140	2926240	1440740	1507160	3245780	1692610	2666250	2743670	1734960	2461450	2226190
789600	2162810	1919260	2604560	2393980	1496350	2251850	2059170	193172	2927650	1383120	2418520	2765900	1878150	3188210	1666240	2015150	1849730	2294590	2285440	2363430	1487040	2008400	1654410	2237100	1790820	3588050	1216250	1483720	3224010	2041600	2939570	1437770	1510780	3254520	1697210	2662940	2739040	1737320	2458950	2222250
790800	2172030	1917600	2606920	2387940	1490140	2249520	2057440	192344	2923380	1386180	2412170	2764230	1883170	3190240	1668340	2012860	1860050	2305960	2295850	2370840	1486940	2016100	1658900	2227720	1787530	3586770	1216420	1485750	3217010	2041830	2947270	1433890	1506370	3251740	1704800	2657450	2730270	1738760	2459380	2222020
792000	2172880	1919690	2611870	2394900	1493090	2251900	2068950	192773	2918890	1383840	2405480	2765220	1885620	3190900	1666590	2006170	1869420	2301610	2294950	2374200	1489660	2017110	1658870	2218090	1788890	3584070	1218470	1490110	3211820	2042460	2964870	1436730	1509960	3259090	1694080	2653180	2724310	1740990	2455570	2218570
793200	2183230	1920510	2607520	2391720	1485350	2252100	2067160	193241	2908260	1376350	2403090	2760210	1888980	3190310	1666950	2003400	1879220	2309430	2307300	2373320	1494340	2025980	1660410	2203490	1790120	3590350	1217610	1488740	3197540	2034230	2976520	1426050	1499060	3249540	1692250	2637810	2709220	1746690	2455580	2215910
794400	2189560	1921050	2605420	2397130	1489040	2256540	2078320	193447	2911400	1383060	2404220	2760150	1891120	3193580	1665270	1998620	1883090	2307430	2306070	2373690	1489510	2029720	1663310	2191930	1787080	3586270	1219370	1488760	3191720	2029200	2978910	1428090	1503820	3255850	1697340	2632170	2709640	1753950	2451280	2215410
795600	2198260	1923840	2604410	2389540	1482470	2252730	2080920	193216	2903150	1379350	2408590	2753180	1890500	3186500	1668470	1995690	1883890	2308600	2315280	2385120	1496680	2039800	1674390	2181360	1793230	3587710	1219870	1490610	3182480	2015250	2985000	1420130	1498960	3253660	1692820	2619600	2697000	1757370	2446600	2213670
796800	2203100	1927630	2604190	2391710	1482080	2251710	2090720	192918	2902790	1375120	2410590	2750870	1888960	3187650	1665540	1995330	1880700	2307050	2313340	2377540	1495470	2042180	1673680	2168850	1794120	3577310	1217780	1491210	3172980	2003750	2989930	1423890	1503870	3254220	1706210	2615560	2694330	1767210	2446490	2215300
798000	2207630	1926310	2606190	2391220	1475990	2250080	2091580	193215	2892250	1367280	2401800	2743810	1887270	3180910	1661670	1991110	1881760	2312780	2323040	2384350	1499310	2051490	1684770	2162320	1800710	3588420	1219850	1495820	3168400	1995750	2999710	1418770	1496530	3253760	1704970	2601120	2675870	1770010	2442530	2207420
799200	2211150	1927510	2602500	2389020	1476820	2251600	2099560	194080	2896470	1368740	2404410	2749090	1890690	3185010	1661350	1986140	1885990	2315760	2324110	2374750	1497450	2051880	1685810	2147680	1798600	3576450	1218710	1493050	3153960	2001730	2998170	1419800	1505140	3259310	1709850	2595220	2672800	1778930	2445340	2214070
800400	2221010	1931620	2606120	2389180	1471350	2252830	2099680	194317	2887670	1359310	2404320	2740590	1888540	3179170	1658920	1979430	1885950	2315180	2329150	2383260	1501720	2059020	1687300	2136550	1802460	3573790	1219740	1496670	3145120	2001100	3000830	1415410	1499010	3258370	1709470	2586150	2657010	1778090	2437380	2202040
801600	2224450	1929870	2608290	2386190	1469760	2253150	2102770	194208	2886190	1359280	2403910	2748320	1889800	3180700	1658710	1978150	1896820	2318250	2333120	2388180	1498840	2059230	1685970	2129200	1799010	3565880	1213540	1494900	3133890	1983780	2988810	1420480	1504360	3254770	1716670	2582410	2648530	1789220	2437630	2203800
802800	2226340	1935130	2610000	2389880	1465510	2256490	2101640	194517	2881330	1350080	2400680	2739760	1890140	3170330	1655000	1971830	1894460	2325160	2337310	2397590	1502630	2067220	1695240	2121750	1810400	3564990	1218000	1500490	3135930	1977990	2991540	1419660	1504420	3265280	1715930	2580650	2641740	1784770	2435570	2190110
804000	2225590	1935150	2606350	2386190	1460760	2255990	2103590	194582	2882640	1350920	2400560	2740950	1893030	3170200	1658040	1972330	1902250	2335610	2348380	2399210	1501880	2071700	1695280	2111810	1807340	3567580	1217200	1499050	3124180	1972290	2984530	1416700	1500600	3257180	1715880	2576870	2631500	1792590	2440160	2185470
805200	2226890	1936700	2602370	2387720	1463060	2257460	2112300	194604	2883100	1347590	2398370	2732670	1893230	3167670	1653230	1968680	1899900	2325110	2350020	2400030	1499440	2078260	1699030	2108100	1806500	3567640	1219010	1503860	3114380	1977120	2994050	1418710	1505530	3266690	1722150	2571830	2625880	1792600	2437880	2174190
806400	2230420	1937370	2597840	2385460	1457040	2254690	2106960	194746	2873010	1347760	2399340	2727530	1891860	3163940	1657270	1966320	1903070	2322440	2355500	2404010	1504610	2085080	1704850	2101070	1807170	3570480	1220130	1503290	3104130	1958830	2993440	1415540	1499100	3262730	1713630	2562640	2607320	1796370	2430610	2174490
807600	2234630	1939020	2589310	2388660	1459160	2253510	2112360	196067	2875280	1351100	2396230	2726690	1890370	3163650	1655290	1965370	1905620	2309340	2355330	2406830	1502970	2086170	1703110	2088670	1806640	3564670	1216800	1502850	3095000	1946500	2993440	1422130	1504000	3266580	1729190	2561950	2603360	1803690	2431930	2173440
808800	2242360	1940730	2596590	2389060	1458610	2256230	2105690	195417	2873670	1349020	2392140	2716510	1891080	3157950	1652290	1963240	1909930	2301170	2368010	2426130	1504550	2101340	1717210	2082630	1816860	3561500	1222120	1508820	3091950	1952540	2998210	1422970	1501000	3267300	1736300	2551070	2587850	1801920	2422690	2162580
810000	2244380	1942320	2592570	2391500	1456400	2254100	2108220	196898	2870990	1352870	2395400	2717610	1906160	3159160	1651080	1964060	1911980	2305040	2372580	2433190	1497890	2106160	1714830	2072000	1815910	3553110	1219760	1503820	3076790	1939300	2993340	1425590	1503370	3263620	1763100	2549270	2581510	1806240	2422650	2162590
811200	2249960	1942500	2590130	2395690	1458590	2260870	2107570	197002	2866190	1347540	2404620	2707910	1913510	3151560	1646280	1960890	1918520	2301590	2376380	2437090	1499320	2109790	1717120	2065530	1823450	3552450	1223620	1508310	3072750	1928040	2993450	1427310	1501070	3271250	1761650	2540250	2569820	1802500	2414560	2148620
812400	2250850	1943950	2577880	2395650	1424170	2258680	2107390	196170	2865660	1351930	2404010	2706610	1924690	3182170	1648410	1958920	1922670	2301840	2385940	2436950	1500290	2114890	1710190	2055580	1827000	3545560	1223470	1502790	3061270	1912780	2985560	1430720	1503280	3266300	1749620	2532450	2562740	1810060	2418000	2149210
813600	2258420	1948280	2578810	2404460	1433450	2263690	2109260	194844	2864590	1353810	2391240	2699930	1927270	3198480	1644200	1952540	1927340	2302250	2377580	2441420	1500770	2119850	1714780	2046210	1834090	3541390	1229520	1507010	3058340	1913140	2983580	1437660	1504650	3270760	1747200	2523900	2554020	1810600	2417110	2139750
814800	2260960	1955160	2571610	2403590	1436770	2261760	2103500	194252	2856510	1356760	2408900	2693700	1932790	3190900	1645430	1954260	1942440	2307350	2380040	2445750	1499670	2123710	1722620	2036670	1838290	3538290	1229160	1506320	3044910	1899360	2974760	1438410	1498600	3270720	1762040	2517820	2545490	1817770	2425180	2136840
816000	2270510	1955780	2574530	2411340	1452810	2261150	2113920	194522	2857860	1357390	2423670	2689140	1940230	3191770	1641720	1954570	1942660	2303890	2374530	2443620	1492020	2122980	1727640	2027400	1846050	3538260	1236830	1507990	3040700	1903040	2972890	1446480	1497020	3273870	1789830	2512260	2537290	1820670	2436010	2132640
817200	2278230	1956110	2569190	2409240	1464290	2257040	2102060	193773	2850220	1356650	2421410	2682710	1938410	3185140	1638810	1953120	1946100	2307100	2378190	2450930	1495610	2132910	1736210	2018080	1857310	3549450	1240070	1506200	3032530	1897460	2969730	1448700	1494230	3267800	1798520	2504420	2520500	1822450	2436470	2128440
818400	2282120	1953770	2565280	2420310	1481170	2256510	2106880	194297	2855390	1357820	2423330	2677980	1933610	3178560	1636970	1948390	1941510	2300780	2372980	2441280	1494470	2133780	1741110	2006250	1863100	3536870	1240000	1508890	3025630	1892780	2969720	1458390	1498690	3273150	1817070	2500090	2520430	1830920	2437510	2127360
819600	2286830	1955460	2563720	2425100	1485260	2252650	2099240	193639	2845790	1360250	2422700	2659830	1932970	3162820	1632480	1946050	1939470	2304290	2377480	2443320	1497350	2143370	1747350	1995870	1876430	3532080	1245380	1511270	3021030	1889710	2966220	1459980	1496070	3275210	1821870	2489220	2507390	1832150	2428620	2122000
820800	2288450	1958050	2557560	2428020	1490450	2246300	2099830	194475	2860530	1364520	2438650	2652900	1934190	3164630	1631440	1946140	1934000	2303770	2377230	2422850	1495640	2140790	1745330	1987600	1876160	3522080	1247090	1511920	3006310	1888610	2961270	1473310	1502270	3276440	1840970	2481610	2501910	1842000	2428990	2126580
822000	2295620	1957410	2555170	2435540	1490310	2243850	2088910	193605	2855840	1353550	2439590	2640120	1932500	3154380	1629910	1943330	1937090	2304740	2382080	2434480	1498300	2149750	1752190	1979240	1887900	3535400	1253030	1514590	3002420	1895900	2956590	1474830	1499770	3283350	1834900	2468180	2485460	1840770	2427970	2113670
823200	2299030	1954910	2547730	2435520	1497180	2241570	2084810	194601	2863870	1364730	2445250	2637950	1935350	3149750	1628180	1940990	1936240	2307760	2380940	2446260	1499430	2153380	1748740	1973170	1888890	3534950	1253430	1513020	2986400	1911690	2954990	1485400	1504270	3284280	1840650	2458920	2479780	1851400	2427780	2116630
824400	2307980	1958900	2546360	2443960	1505460	2245420	2082450	194402	2860900	1365190	2449350	2620170	1937570	3139290	1624190	1937130	1934990	2305740	2382120	2453330	1502590	2156990	1750760	1966470	1900500	3532250	1258900	1519680	2979380	1913470	2958080	1492230	1508150	3294310	1850790	2446860	2471030	1853440	2420090	2108880
825600	2309880	1956480	2533920	2446630	1505520	2237640	2073930	194903	2864900	1370550	2457910	2610200	1941120	3137500	1626790	1934770	1939900	2313860	2386660	2459880	1504790	2158010	1752020	1954760	1904180	3529660	1258710	1519450	2966990	1904840	2945290	1496990	1513000	3293740	1854540	2434050	2457840	1858850	2424240	2109140
826800	2318050	1961130	2531690	2459360	1516060	2237560	2073350	194808	2866510	1373240	2463620	2597260	1940430	3133880	1625780	1931770	1936550	2311150	2386260	2457350	1506970	2158430	1758600	1945140	1910130	3525850	1267220	1522390	2958820	1917420	2939200	1503640	1518510	3294090	1857840	2427560	2448200	1864880	2423230	2102140
828000	2321360	1960590	2524490	2458950	1514000	2234860	2062390	194280	2864290	1377600	2470150	2589590	1943230	3132440	1625980	1929990	1941310	2320610	2388870	2471890	1515620	2167530	1760330	1940700	1913250	3526820	1272310	1521540	2941990	1905750	2931810	1504980	1519920	3279810	1855420	2417720	2436370	1870420	2422380	2101220
829200	2328330	1960850	2518600	2462310	1520490	2236300	2066460	193820	2865850	1382160	2483420	2577650	1944500	3127090	1620890	1927280	1937770	2320080	2384170	2475770	1514920	2167140	1764630	1932500	1917560	3525160	1278420	1527730	2930170	1914700	2933470	1519690	1528500	3280980	1876190	2413580	2435320	1879180	2422390	2097920
830400	2335330	1958000	2516790	2461240	1521470	2234750	2049800	193149	2860840	1384230	2491440	2573130	1945750	3122240	1621080	1927630	1949840	2334450	2387600	2487170	1521020	2174950	1768040	1929560	1926890	3527870	1281250	1530040	2917230	1910980	2927180	1528660	1527220	3275050	1881810	2404920	2419530	1879210	2418390	2093080
831600	2331590	1958690	2513290	2471050	1527720	2229110	2053540	192648	2870200	1390610	2504610	2565400	1947340	3123540	1618540	1928560	1948750	2338820	2379770	2490310	1522120	2172200	1768370	1921980	1928050	3512920	1284310	1531890	2911220	1919660	2929630	1538660	1537800	3284190	1898490	2401990	2415410	1890710	2422170	2095830
832800	2337300	1959020	2509640	2475530	1527620	2226570	2040720	192625	2864410	1394020	2510520	2557230	1946690	3119640	1620230	1924150	1950030	2351170	2382990	2500970	1525860	2179810	1773130	1913350	1940310	3504460	1285430	1535990	2899670	1918900	2931060	1539010	1533940	3282610	1897790	2387310	2399000	1890200	2414790	2091220
834000	2336090	1959610	2503000	2482920	1531080	2222880	2045170	192969	2870570	1404320	2524410	2555930	1951940	3115810	1622940	1924580	1945880	2351160	2381120	2511210	1524920	2179200	1769510	1905980	1940690	3493650	1278430	1539850	2880860	1928680	2921140	1552080	1539970	3280660	1909490	2384270	2393960	1900510	2416740	2095490
835200	2343880	1961140	2495820	2488160	1533760	2220700	2034490	192368	2872520	1406620	2531550	2544040	1954760	3108940	1622730	1924610	1948810	2357550	2385470	2521830	1532150	2187090	1779020	1902900	1954290	3494210	1288020	1543960	2869480	1933980	2920510	1561900	1535990	3285780	1914030	2374130	2378820	1898430	2409070	2084480
836400	2346020	1962400	2487500	2491200	1537950	2216980	2039320	192928	2878560	1419230	2542280	2541360	1959470	3133300	1619540	1924470	1953840	2366390	2389220	2522640	1532370	2186210	1774750	1891910	1956190	3483610	1289520	1542560	2853910	1931030	2911410	1567120	1538730	3279960	1933670	2366500	2369820	1908010	2415390	2085160
837600	2352780	1963360	2487700	2498190	1542330	2216530	2033860	192156	2874520	1419290	2549730	2532490	1958990	3112410	1613180	1920590	1952990	2367480	2386700	2524140	1538920	2196240	1780540	1889040	1968560	3481650	1294650	1547820	2850550	1932590	2911400	1579210	1541910	3289340	1944210	2359510	2358150	1907770	2408710	2078760
838800	2350010	1970560	2476920	2497120	1543260	2213710	2031790	192549	2877580	1425990	2566320	2530210	1963190	3105070	1614770	1921660	1957640	2379900	2389710	2534950	1543640	2197130	1782010	1885690	1968540	3467820	1296070	1547290	2856430	1926180	2916270	1587720	1541620	3281990	1952710	2351400	2348030	1907310	2409890	2076750
840000	2355450	1978790	2476960	2507750	1548820	2212350	2031000	191979	2876200	1426350	2577760	2523420	1969330	3101010	1617000	1918880	1958440	2379940	2386570	2533000	1546380	2202900	1786710	1876800	1975250	3471360	1299800	1552380	2859560	1929820	2905020	1595120	1546650	3288700	1957300	2342650	2337150	1907790	2403570	2071890
841200	2355410	1979110	2466140	2504670	1550220	2204370	2026930	191921	2877170	1436410	2588100	2518950	1974560	3099040	1616190	1923300	1966380	2392970	2385270	2541930	1547480	2206600	1787850	1861150	1978700	3464680	1302490	1551540	2843770	1927100	2898790	1596590	1546010	3282810	1966740	2333050	2329020	1910090	2406810	2071490
842400	2359640	1986090	2465060	2493610	1548100	2201320	2027770	191566	2881270	1441510	2596140	2516140	1977570	3095010	1611990	1922420	1963780	2398090	2379990	2545680	1550970	2209610	1792050	1858600	1983160	3457070	1311570	1557410	2821710	1937120	2905020	1603290	1554870	3291360	1980330	2328200	2316750	1913230	2404170	2066680
843600	2363170	1986500	2457110	2486080	1544590	2195370	2021620	191092	2877970	1446900	2607470	2512600	1985010	3089380	1611610	1923470	1964210	2410190	2385140	2554490	1555280	2217960	1796210	1850680	1987760	3452140	1309360	1557190	2796490	1938420	2900320	1601980	1552380	3280950	1986110	2317660	2302860	1913710	2409110	2060950
844800	2363550	1988050	2458200	2491500	1556700	2191940	2029270	191793	2881290	1448640	2613860	2506710	1990220	3099490	1608620	1920560	1967870	2410300	2379210	2552030	1556370	2217170	1795790	1844600	1992470	3449250	1320460	1561580	2781730	1947370	2905850	1611340	1563600	3277040	2006020	2310360	2296310	1920810	2404490	2058730
846000	2367380	1988400	2453370	2484600	1556820	2187830	2018190	191388	2881300	1449170	2622850	2500210	1990560	3103100	1610170	1921240	1980170	2421950	2382200	2548050	1559040	2225490	1799280	1835950	1998100	3449540	1327920	1563600	2777730	1946940	2910220	1607800	1557460	3266640	1999210	2298240	2282910	1923120	2399250	2051040
847200	2364510	1995740	2449540	2489280	1571690	2184940	2025490	192352	2891490	1456250	2643250	2500420	1997920	3100630	1611100	1920080	1985180	2424420	2379360	2547720	1559840	2225510	1799510	1825530	2001230	3440450	1331550	1564750	2774030	1956600	2911390	1613430	1566340	3265560	2011130	2288450	2274090	1932950	2399580	2051560
848400	2369240	2000760	2443470	2491190	1573970	2176930	2016890	191838	2891820	1455450	2654130	2490670	1998720	3107350	1610510	1920910	1989320	2431080	2383760	2559970	1564370	2239870	1803800	1822350	2008130	3437610	1323830	1567580	2771850	1956860	2917130	1608510	1563850	3270760	2012460	2273670	2255830	1932100	2393830	2042850
849600	2371160	2001480	2438460	2503590	1576700	2175880	2024690	192799	2895690	1463310	2661120	2493070	2005790	3115920	1610930	1924550	1990530	2441140	2383510	2559180	1563430	2239670	1804560	1819210	2009070	3430250	1328920	1568190	2764910	1962170	2923350	1618240	1572620	3272450	2031030	2268480	2248000	1942670	2401880	2042590
850800	2377110	2005920	2437400	2502810	1575820	2169920	2017410	191933	2891420	1459800	2657910	2483690	2008450	3106880	1612140	1923890	1996250	2457200	2387460	2568330	1569420	2248640	1811220	1816790	2018700	3439650	1336240	1571640	2757430	1965480	2939020	1616710	1568690	3268510	2030250	2257170	2231960	1942510	2394590	2034300
852000	2372480	2009470	2426760	2504000	1576840	2169610	2022490	193146	2898840	1466850	2663170	2481720	2015050	3105300	1614110	1924890	1998410	2468030	2390900	2567970	1572220	2246660	1807750	1804430	2020130	3428240	1335900	1571240	2746110	1972170	2938310	1620520	1568300	3259560	2044800	2250330	2224680	1952950	2397380	2033760
853200	2374800	2014440	2425270	2505480	1583700	2167700	2016730	192580	2889460	1465160	2658020	2473960	2019320	3098220	1612660	1924060	2003230	2471250	2395140	2563330	1572870	2254320	1816480	1801080	2028640	3428060	1341650	1578750	2739440	1975680	2945440	1618780	1567250	3264490	2050230	2242630	2209790	1952350	2394270	2025810
854400	2367730	2014810	2415970	2503870	1583360	2161380	2015050	192386	2884120	1470990	2662320	2473110	2024610	3098340	1615790	1927790	2010110	2480410	2404770	2568290	1574880	2250880	1820610	1794480	2028580	3418840	1346210	1579950	2728330	1973020	2956840	1621670	1568360	3265650	2058850	2237470	2201640	1964890	2396640	2025540
855600	2366330	2018730	2409770	2509390	1584710	2159090	2014190	192437	2881130	1468360	2664460	2466320	2024310	3097460	1615410	1926100	2007530	2482580	2409160	2569670	1579050	2253400	1823260	1786300	2032880	3425350	1349630	1587550	2720250	1980170	2954080	1623870	1569640	3273580	2067140	2231270	2191510	1966040	2391750	2014860
856800	2363640	2023510	2402680	2508200	1580950	2155850	2012490	193720	2874890	1473140	2676050	2464330	2028870	3100240	1618020	1926540	2009930	2492210	2415970	2572020	1577800	2262190	1824400	1777950	2031210	3421010	1350440	1583600	2710590	1984560	2949320	1621070	1569520	3266600	2072050	2224770	2178150	1972160	2392720	2012490
858000	2367990	2026820	2404390	2513860	1586400	2150120	2017090	193807	2874270	1472340	2679620	2455620	2030360	3096310	1617960	1926810	2007580	2490140	2413680	2569310	1579320	2264090	1825010	1772910	2034740	3419940	1357910	1588820	2712100	1989730	2959570	1625630	1575210	3273810	2087340	2216930	2171660	1976670	2389960	2004580
859200	2365540	2031020	2396520	2508100	1582910	2146520	2006810	194178	2868890	1478390	2688660	2457680	2034830	3094000	1620140	1928630	2014260	2506560	2422870	2579320	1582870	2271100	1829690	1763930	2041030	3413220	1360330	1589090	2723940	1984180	2960360	1599890	1573590	3268330	2090350	2207900	2156210	1979280	2384240	1998040
860400	2362090	2036000	2397680	2510820	1585160	2143710	2012550	195175	2872010	1480560	2699780	2454130	2045270	3095550	1615720	1930480	2016530	2507850	2424990	2570110	1585010	2273420	1833210	1755890	2043830	3407950	1379420	1593830	2748690	1991900	2967950	1605880	1582200	3269310	2097840	2204910	2154970	1988290	2385300	1992060
861600	2360160	2039420	2389350	2513090	1579670	2140220	1999570	194817	2867310	1480430	2709950	2450140	2047880	3089240	1613280	1927170	2023520	2510130	2435590	2579410	1590170	2278840	1836730	1750520	2049690	3407360	1385740	1598570	2770740	1989500	2966300	1601940	1580410	3262340	2096040	2194710	2143240	1986890	2379510	1979420
862800	2355990	2042240	2381150	2516210	1581100	2139530	2005280	195736	2866980	1487740	2717890	2446830	2055960	3094960	1612500	1930410	2029980	2513060	2441110	2574780	1590000	2275570	1838900	1743630	2046240	3403770	1390760	1597530	2787230	1991090	2965450	1608760	1585420	3264990	2112620	2191320	2141660	1995100	2380770	1971320
864000	2362300	2048020	2377130	2514710	1589260	2142830	1998040	196333	2864630	1490600	2720790	2432170	2059310	3088310	1607640	1932340	2030870	2506670	2449290	2579540	1593160	2284110	1844530	1736150	2053980	3406820	1393880	1601120	2795750	1989640	2974880	1607050	1586570	3268940	2108330	2184090	2131950	1990980	2374260	1954360
865200	2365150	2049110	2369330	2511470	1592610	2141810	1999270	198164	2864640	1492070	2733930	2430010	2063970	3097800	1602880	1933260	2036730	2513610	2457930	2577410	1591380	2285740	1841880	1730730	2049990	3403120	1396470	1602600	2792740	1982710	2981320	1608010	1588950	3268280	2116780	2183870	2126590	1997870	2374380	1951490
866400	2365810	2057150	2373000	2511050	1593020	2143310	1995050	198534	2857870	1490900	2725630	2414710	2071150	3100790	1595340	1933410	2037970	2514010	2467560	2568690	1593590	2290960	1843900	1722770	2054080	3404230	1404380	1606050	2788690	1981820	2996500	1605670	1586880	3270320	2107940	2171740	2116160	1997330	2369670	1935550
867600	2362930	2058410	2367600	2502640	1589740	2135620	1990440	199386	2856360	1497050	2735920	2410990	2081480	3094450	1594440	1930530	2043250	2520450	2473680	2572890	1594140	2295750	1844600	1712640	2050230	3401320	1410230	1605760	2776480	1975780	3014170	1597600	1586100	3262000	2113890	2162010	2107290	1997980	2370500	1933480
868800	2362790	2067080	2367200	2501810	1595460	2134970	1992490	200458	2857090	1493020	2746960	2402230	2086280	3098440	1592530	1929620	2037810	2518410	2478250	2573220	1597230	2296120	1848610	1708250	2050820	3404010	1418190	1614270	2774550	1982170	3018950	1600950	1591590	3267030	2119210	2155560	2101240	2003970	2363670	1921230
870000	2363200	2069400	2360020	2496880	1594010	2134350	1986450	201396	2853980	1493410	2759680	2396020	2091260	3088490	1593700	1926270	2035720	2524820	2491610	2574610	1602000	2301310	1849850	1700930	2047330	3401000	1418580	1613580	2774890	1974970	3017110	1589030	1589360	3258620	2115240	2145730	2086430	2004170	2359250	1914410
871200	2364260	2073870	2353340	2499000	1597060	2131840	1989550	202811	2854110	1496030	2774170	2391380	2098240	3082610	1592170	1924320	2031150	2520440	2498200	2573360	1603320	2297870	1847940	1697610	2043270	3398680	1420620	1616350	2776790	1971070	3022570	1593840	1594020	3261190	2124680	2143670	2084930	2009600	2354740	1910800
872400	2366900	2077950	2350230	2495650	1593360	2131400	1980840	202774	2849220	1494710	2781510	2384200	2102780	3077810	1592340	1923350	2036930	2523290	2506220	2569050	1609260	2304890	1852050	1692280	2046890	3401610	1425630	1619090	2783030	1967500	3027400	1588220	1588710	3258100	2109700	2134450	2071560	2008120	2348230	1897890
873600	2370090	2082250	2344480	2494760	1598410	2127060	1985470	204362	2853260	1499410	2791720	2377230	2109080	3077630	1594230	1922530	2035880	2521980	2509090	2567200	1608950	2302580	1848010	1684330	2045160	3390910	1425840	1617720	2796100	1967190	3029890	1591060	1590500	3251090	2119700	2130510	2067270	2018180	2344950	1897690
874800	2371580	2093770	2336000	2490750	1594030	2123750	1979840	203208	2848140	1493110	2798600	2366690	2113700	3077890	1592190	1916320	2037450	2516240	2515890	2568080	1617190	2306620	1855350	1680120	2050080	3385810	1432630	1622670	2793210	1966480	3038730	1584150	1591390	3248440	2107400	2122820	2052540	2020990	2336680	1883760
876000	2364640	2094800	2335070	2484480	1598310	2118100	1976780	203808	2845910	1500530	2801340	2364630	2117990	3080110	1594390	1917910	2041260	2521330	2522580	2562260	1618270	2307360	1854290	1673650	2045280	3383350	1436590	1623300	2791130	1966310	3043610	1581280	1592200	3243860	2111840	2114170	2046860	2019980	2335190	1887150
877200	2364770	2100490	2333200	2484860	1596320	2114460	1973470	205318	2846930	1491840	2798930	2355190	2119270	3071130	1589450	1912850	2042410	2519340	2524640	2561120	1625060	2310860	1854510	1670570	2046390	3391740	1443760	1629150	2800580	1971560	3046500	1581080	1592320	3247590	2109630	2111080	2037410	2019870	2328530	1877410
878400	2362550	2105600	2320220	2475330	1598340	2111490	1968630	206242	2844200	1494730	2795830	2350210	2128920	3072390	1591260	1910680	2052110	2530260	2535330	2565440	1627380	2314550	1852470	1666460	2036930	3388050	1449030	1628010	2786580	1970160	3048530	1571420	1592170	3235000	2106380	2104220	2027550	2025150	2325020	1877230
879600	2358530	2112600	2317210	2477020	1603710	2108110	1967350	207315	2846260	1487360	2789350	2339230	2132540	3061300	1587760	1905800	2049730	2522220	2541640	2548080	1630750	2314020	1857780	1660490	2034190	3382930	1456570	1633410	2777630	1975970	3057860	1569490	1592030	3236310	2108770	2097830	2015660	2026290	2316860	1867820
880800	2359620	2116340	2306610	2469970	1599560	2101910	1960150	208112	2842990	1488590	2787560	2337170	2139590	3058100	1588220	1897430	2054370	2529340	2556030	2548460	1635420	2317800	1864640	1652530	2029440	3377560	1459160	1633850	2764640	1973310	3055280	1564950	1588730	3227180	2104920	2087520	2005220	2032150	2316440	1866410
882000	2362610	2127400	2305520	2474170	1604960	2099870	1959400	209216	2839830	1486450	2784600	2326890	2147550	3057200	1585880	1888310	2049770	2525840	2553860	2551130	1635090	2319410	1864320	1646860	2030430	3369160	1466480	1638630	2757750	1980070	3059570	1568890	1592700	3229360	2104370	2081890	2001320	2034650	2309560	1859550
883200	2363880	2135590	2295390	2467160	1599930	2096080	1950330	208830	2828440	1483610	2789470	2322080	2150450	3055270	1583620	1888720	2054620	2530760	2564240	2559390	1638450	2320620	1865180	1644930	2028580	3365640	1467180	1639370	2746880	1974300	3057600	1562160	1587040	3216980	2092560	2074400	1984710	2035460	2305630	1854590
884400	2368620	2139660	2288900	2469950	1608300	2093620	1952470	209572	2821890	1486140	2793500	2313800	2156200	3056770	1579010	1885860	2051040	2526910	2566900	2549780	1637860	2318580	1862670	1637700	2021100	3354840	1474570	1635520	2737690	1975850	3062030	1563300	1591860	3217080	2089270	2071150	1979630	2040870	2307440	1847720
885600	2363960	2143970	2283130	2462330	1606190	2088990	1941320	209151	2808910	1485110	2791380	2302290	2162590	3049040	1578840	1881470	2055150	2535060	2575110	2557400	1644070	2324040	1867310	1633890	2024200	3346920	1477550	1633730	2725730	1970410	3067000	1556100	1589330	3209960	2080570	2062330	1964380	2038430	2300940	1840250
886800	2352850	2144390	2281150	2463560	1621100	2087820	1937260	210688	2801870	1482720	2796040	2296650	2166940	3043250	1575490	1880140	2048380	2532280	2572930	2539610	1645250	2320870	1868110	1624180	2020470	3337270	1484800	1632140	2715660	1975720	3061920	1565790	1588930	3207670	2091270	2060020	1957630	2043430	2295720	1833610
888000	2340800	2149790	2270220	2458040	1623190	2082140	1927750	210372	2787940	1479020	2794630	2281900	2169820	3037160	1573690	1875730	2052020	2530930	2581370	2548180	1647380	2323340	1876770	1617400	2026690	3331970	1489710	1633980	2702290	1973110	3057710	1558090	1581360	3204080	2075570	2053870	1945330	2040130	2292110	1823160
889200	2336760	2152220	2271610	2451800	1624950	2082770	1927500	211673	2789020	1484460	2800540	2278420	2177390	3033600	1570120	1873660	2055820	2532140	2586460	2545340	1648910	2318590	1877000	1609770	2017650	3314440	1494330	1627380	2688870	1977330	3051170	1562720	1584010	3198860	2080730	2049280	1936240	2045790	2291160	1822430
890400	2332710	2156340	2264610	2451470	1622550	2080340	1918380	211143	2779340	1477620	2794260	2267210	2182380	3027330	1566610	1871730	2057180	2533340	2591700	2553390	1653290	2321630	1883090	1607680	2023070	3316020	1500650	1631120	2681450	1978960	3058180	1559070	1579830	3202610	2062050	2041630	1926450	2039880	2283090	1809220
891600	2320740	2153840	2253430	2443590	1626390	2076490	1917230	212115	2782210	1484520	2802380	2268520	2191900	3028960	1567790	1870740	2057300	2539970	2600310	2553470	1654010	2316940	1882510	1601390	2019420	3303630	1501780	1627300	2669370	1979150	3047860	1560480	1577250	3198900	2070420	2038960	1921290	2044310	2282130	1808160
892800	2319740	2159210	2250030	2444250	1625930	2078410	1909540	212470	2783160	1482640	2806550	2251490	2195800	3017980	1563890	1865970	2052830	2541150	2603890	2546330	1658760	2320160	1887920	1597730	2023140	3288850	1510700	1631540	2661110	1978450	3047820	1557370	1570210	3203950	2064500	2033170	1910220	2044330	2273270	1797120
894000	2317670	2158540	2239530	2444560	1626070	2075060	1906290	212870	2786090	1488970	2814390	2253490	2202150	3017230	1561330	1862030	2056460	2549120	2613660	2543970	1656930	2316880	1886440	1592360	2018330	3277380	1512270	1631070	2645000	1977020	3040420	1556110	1571460	3196420	2071480	2026660	1902050	2048140	2278220	1792410
895200	2316800	2162970	2235990	2445400	1628160	2074870	1906790	212238	2787970	1487620	2822920	2240500	2210770	3010780	1557230	1856550	2052580	2540840	2610370	2536260	1659520	2317830	1892200	1589320	2027470	3264540	1521130	1631190	2640700	1981670	3044170	1559210	1570810	3203430	2073020	2023600	1890490	2047690	2271060	1781080
896400	2305460	2162920	2226120	2438650	1626780	2073420	1899510	213085	2805520	1489920	2835280	2238350	2220930	3007060	1556660	1852350	2053740	2555310	2617420	2538460	1661120	2316360	1889630	1578820	2022080	3249730	1520950	1630100	2626570	1975460	3050580	1559680	1567680	3192210	2066760	2016000	1881080	2048500	2271060	1778720
897600	2300370	2165720	2221190	2437570	1631410	2069110	1897080	213424	2812720	1488590	2842270	2231480	2227900	2998720	1556060	1844410	2046290	2549320	2615720	2537160	1662650	2317870	1892740	1574740	2025420	3240770	1528910	1632480	2622660	1983660	3058110	1562480	1566110	3194930	2074620	2005920	1875490	2047750	2262120	1770840
898800	2290760	2164770	2211890	2433790	1629810	2066190	1890470	213060	2812370	1490630	2852230	2224990	2235280	2995640	1563500	1840060	2047630	2560660	2621500	2544910	1666270	2322340	1894050	1571210	2026660	3234970	1530470	1630970	2611470	1980080	3061200	1558620	1560160	3189160	2070190	1997780	1864640	2046900	2260490	1766210
900000	2287960	2169020	2208680	2433660	1634980	2066630	1896820	213816	2829720	1487530	2864330	2221260	2244500	2991180	1556650	1835900	2038120	2552480	2622560	2538400	1667960	2321250	1896500	1565730	2026820	3216360	1535180	1629250	2604220	1982910	3065700	1565360	1565380	3190670	2078100	1990980	1857060	2049150	2262320	1759850
901200	2283780	2169060	2200850	2428520	1633510	2066680	1886500	213837	2831010	1485220	2867340	2216860	2253850	2986880	1554900	1830950	2039510	2561600	2624050	2544820	1675750	2320120	1897730	1561150	2025660	3201430	1536190	1629210	2592910	1977990	3055310	1564200	1557450	3187590	2071900	1982910	1846860	2045810	2260890	1753470
902400	2282510	2169050	2193760	2440330	1639450	2064310	1889890	214200	2846880	1487380	2878020	2216020	2263270	2989050	1548830	1826890	2037660	2560030	2623060	2538970	1676520	2316330	1897550	1556050	2025370	3190390	1541580	1632920	2581990	1980700	3053970	1571000	1562140	3187610	2080490	1979860	1842380	2049500	2265380	1748400
903600	2275210	2172070	2186350	2434410	1636330	2063710	1881850	213352	2853710	1486250	2880650	2208160	2269780	2980730	1548650	1824130	2036550	2569170	2627760	2535620	1683430	2318810	1901210	1555700	2023520	3184400	1547010	1639590	2577440	1979310	3053340	1564790	1557480	3188020	2073360	1975010	1828260	2042120	2262180	1739330
904800	2265310	2171030	2181140	2428330	1642290	2062280	1881530	214105	2867340	1490270	2893610	2206530	2279440	2982440	1545680	1820930	2029900	2574560	2624360	2531980	1683670	2313250	1900290	1546660	2018930	3167000	1549210	1637710	2566080	1979200	3042760	1608010	1561250	3187560	2086990	1970800	1823220	2046530	2263030	1735660
906000	2264070	2176330	2176620	2421860	1641920	2064080	1875290	212036	2875290	1486470	2896800	2199580	2286320	2977860	1536960	1815630	2028610	2578350	2633480	2539130	1691360	2311300	1903120	1543830	2020670	3157920	1554550	1642390	2555500	1978730	3042390	1605590	1552720	3188210	2086320	1965240	1806590	2041840	2259180	1721880
907200	2254970	2170760	2166130	2446280	1643720	2066690	1872320	213952	2890500	1491850	2910120	2197760	2297090	2975380	1534010	1812610	2030270	2583340	2637950	2532250	1694520	2308900	1901500	1536560	2014010	3141520	1555510	1643090	2544770	1975280	3034950	1603010	1553680	3185310	2098300	1960310	1801350	2045050	2264590	1721120
908400	2244630	2172300	2161980	2432020	1647640	2063430	1868460	212466	2899980	1488210	2910720	2191190	2306940	2969510	1529150	1805160	2030270	2579210	2636900	2529150	1704030	2311320	1906830	1532860	2018860	3131780	1566060	1650790	2540490	1977200	3036210	1594430	1553690	3185980	2101660	1949750	1791510	2038900	2268650	1708930
909600	2238630	2165170	2150710	2405170	1645260	2064480	1865780	212822	2916520	1495800	2920470	2189460	2316030	2970060	1530040	1803270	2029230	2598170	2636270	2525610	1708350	2311080	1901890	1523450	2010480	3111420	1564800	1652280	2527650	1974490	3023780	1572830	1553070	3169980	2106800	1940720	1779620	2043740	2272330	1702050
910800	2229680	2165680	2145200	2394280	1646810	2063650	1868120	212724	2934060	1495020	2928680	2182030	2327330	2961470	1529590	1797980	2024220	2594420	2629920	2521740	1706930	2309510	1906620	1516570	2011100	3105680	1575260	1653900	2521550	1976620	3033760	1568930	1557550	3171800	2113940	1933260	1769670	2045390	2274580	1693180
912000	2222290	2159810	2133810	2381880	1647850	2060490	1863830	213456	2946190	1497610	2930790	2181710	2337040	2960900	1531350	1794960	2023440	2596880	2635000	2517470	1712220	2308360	1910280	1513220	2004850	3091070	1576930	1652870	2508680	1972590	3027860	1563350	1552400	3162290	2114340	1925240	1758900	2041700	2275750	1685550
913200	2217670	2160460	2135460	2395690	1652800	2061100	1864890	213957	2970070	1497270	2935560	2173210	2346030	2956110	1528120	1790820	2020710	2595670	2629180	2501280	1715260	2302310	1908010	1507640	2005540	3081580	1579950	1656700	2512790	1978710	3026640	1569520	1560590	3166700	2126560	1919050	1754220	2043630	2275790	1677150
914400	2219910	2159360	2124320	2401400	1649730	2060120	1858460	213283	2978890	1500440	2939180	2164240	2363150	2954880	1530320	1787260	2018680	2602110	2630970	2499560	1718710	2305100	1912340	1503050	2003620	3066230	1582530	1656840	2493520	1976480	3027780	1563120	1554500	3155620	2125170	1905970	1738140	2042850	2272710	1670020
915600	2213410	2149840	2113810	2409650	1654430	2062690	1859790	214290	2989370	1504730	2949210	2165730	2373810	2949950	1527560	1784240	2017320	2600340	2623640	2496340	1718140	2299580	1913430	1497200	1999290	3045350	1587820	1660270	2467180	1984330	3027570	1570710	1558430	3154900	2133530	1903370	1723940	2043720	2275180	1665160
916800	2207490	2149250	2098810	2407640	1650680	2057410	1855440	213407	2990090	1503350	2949920	2150760	2384470	2941030	1529780	1777720	2018070	2604240	2623230	2495930	1725630	2301610	1913100	1491730	2000920	3034280	1594810	1660160	2446480	1985750	3021570	1564590	1553240	3152680	2133590	1893630	1708920	2035520	2271430	1653380
918000	2203180	2142100	2089660	2407090	1655460	2056640	1860190	214465	2999520	1510720	2958680	2145970	2392620	2940190	1530230	1776100	2014940	2606660	2620450	2488650	1728460	2297200	1913320	1485500	1991550	3019460	1598170	1656220	2433080	1980640	3009950	1565520	1553160	3151250	2149100	1886820	1702350	2039990	2271570	1647800
919200	2206270	2141170	2079610	2408220	1652250	2057770	1858190	213972	3000420	1509010	2958770	2132620	2408640	2928960	1531530	1771900	2010820	2618070	2614550	2488270	1734420	2300550	1918630	1483450	1997800	3015590	1603360	1659060	2430300	1977100	3014420	1570500	1554770	3148120	2146950	1878040	1687980	2034320	2268910	1634930
920400	2202650	2135910	2065780	2401300	1653210	2052600	1857430	215380	3002620	1515250	2965590	2125180	2416770	2928300	1531290	1767090	2010390	2626970	2613210	2480690	1733460	2294600	1916170	1473730	1993670	2996830	1605270	1656760	2426790	1973150	3015890	1578460	1554280	3142270	2149200	1869940	1681580	2036030	2270960	1630790
921600	2200620	2135470	2059470	2400280	1650900	2053910	1856260	214185	3004270	1509150	2968760	2107550	2427430	2919710	1530720	1763750	2005010	2629040	2604480	2472620	1738650	2291820	1919310	1469710	1997180	2987930	1613780	1660700	2424210	1982410	3020050	1584890	1554900	3144680	2153150	1863290	1672170	2034570	2268190	1617620
922800	2193520	2126920	2050060	2397520	1650140	2049330	1854830	213592	3002130	1516850	2969580	2101860	2438060	2914520	1532010	1763720	2009960	2638330	2607320	2462050	1744160	2289760	1918390	1463390	1989170	2981150	1612630	1660830	2418570	1978120	3014300	1584580	1554950	3131280	2161020	1856050	1661580	2032660	2264210	1612330
924000	2187050	2123430	2041840	2400050	1654880	2047010	1858270	213004	3004300	1510770	2970220	2084600	2446620	2907470	1531310	1758160	2003890	2637150	2596900	2456700	1742520	2283970	1919580	1461520	1985470	2972970	1617620	1663410	2419670	1990210	3018040	1597330	1561430	3134240	2170250	1849130	1656620	2032860	2262600	1603550
925200	2180960	2119100	2033700	2400640	1647440	2045730	1856650	212198	2992690	1515040	2964650	2076660	2455390	2904750	1527050	1751710	2006690	2644820	2597910	2456340	1745080	2280960	1921210	1455730	1978240	2960250	1618590	1661560	2410140	1991550	3019490	1595520	1554310	3133060	2170630	1837320	1644040	2032230	2258990	1594640
926400	2176910	2116110	2028210	2414640	1651850	2043190	1861880	213910	2993890	1513570	2965060	2065000	2466210	2894070	1528790	1750920	2003940	2647740	2589810	2445850	1747070	2275810	1922710	1450410	1972730	2950730	1625260	1661310	2402470	1994100	3015930	1602370	1562000	3130520	2175110	1829660	1635470	2032220	2259990	1587510
927600	2173770	2113970	2017000	2419920	1645540	2038720	1858250	213631	2989020	1512090	2956480	2054320	2478460	2889830	1531950	1747840	2009470	2651430	2591460	2444400	1751790	2277390	1924460	1443940	1967400	2946710	1628650	1664520	2396040	1991880	3021010	1595850	1557920	3125800	2173350	1817970	1621040	2029250	2253530	1578250
928800	2169120	2111590	2007610	2424060	1650310	2035690	1865770	216156	2985180	1516040	2957780	2048580	2488440	2888970	1531990	1743250	2008710	2654990	2588610	2438430	1754520	2270440	1923570	1439290	1959630	2936140	1632620	1668070	2389830	1994540	3028940	1604360	1561260	3126780	2189850	1811110	1615440	2028820	2260050	1570210
930000	2171070	2112480	1998700	2430800	1649740	2037870	1866380	215094	2977670	1514440	2951760	2033030	2496300	2878340	1532090	1738980	2009190	2655910	2585620	2435830	1763580	2274030	1926750	1431950	1956810	2930860	1642260	1673500	2382870	1996490	3032180	1606060	1559790	3128160	2185400	1800210	1602550	2025900	2252630	1556580
931200	2164340	2106700	1989290	2432770	1655330	2029500	1870600	215752	2967210	1517390	2954960	2029130	2512640	2876290	1532590	1739190	2008250	2662790	2583940	2430160	1761760	2270830	1922910	1427780	1945800	2916280	1642760	1670260	2372510	2004500	3024900	1607090	1563350	3124360	2202360	1794540	1592000	2029750	2253310	1549350
932400	2158370	2105000	1979220	2438110	1652420	2025970	1872870	214454	2956880	1506540	2947270	2017300	2519630	2868710	1536020	1737400	2008140	2660010	2578610	2424530	1765910	2270240	1929080	1423660	1949980	2903960	1649560	1672290	2367050	2010360	3039550	1613190	1563660	3121540	2193900	1788020	1580650	2026950	2244480	1535370
933600	2149080	2104380	1965270	2437780	1649100	2021400	1876010	215754	2944930	1507720	2944150	2011530	2534210	2867630	1538380	1730930	2009970	2669420	2579290	2417420	1769140	2264600	1928180	1416420	1941900	2893310	1649520	1672540	2354710	2013150	3032530	1613760	1564630	3115580	2204760	1780660	1572890	2025030	2242710	1529270
934800	2150560	2104270	1956560	2451890	1648810	2022630	1881470	218790	2939470	1501200	2944010	1998160	2540290	2868500	1538900	1726570	2005100	2672740	2572890	2400250	1770320	2259300	1930830	1410740	1942430	2879810	1654360	1676830	2349450	2020560	3032530	1624450	1570740	3115170	2209210	1772700	1565820	2022460	2237060	1517060
936000	2150180	2103680	1943070	2451420	1652180	2020080	1885690	223328	2931560	1506620	2943450	1987880	2548330	2866530	1542500	1723160	2005440	2677530	2572800	2392990	1774080	2255990	1932160	1403490	1937200	2868160	1656650	1677620	2347200	2017540	3023400	1618930	1564080	3103130	2213990	1762920	1556510	2021660	2233750	1508630
937200	2152640	2101780	1937510	2460370	1658620	2016060	1894700	226534	2931070	1506740	2939480	1977870	2553950	2865090	1540310	1717300	2002820	2675080	2564910	2385820	1773200	2250300	1932830	1395190	1934970	2862020	1664400	1679570	2340040	2021910	3019810	1621470	1569760	3101070	2225510	1761470	1549020	2018270	2232860	1502320
938400	2152230	2104190	1926860	2468670	1656450	2011780	1898590	225596	2914460	1504100	2927670	1968100	2561860	2860560	1540400	1711730	2005810	2681400	2566370	2383670	1779540	2250610	1936870	1390010	1933490	2856320	1665700	1679730	2337090	2018440	3028600	1621130	1568400	3099490	2212360	1756510	1538770	2016430	2230100	1492130
939600	2151310	2105250	1917740	2473030	1660720	2006390	1907340	226486	2910410	1507960	2925270	1957400	2569080	2865670	1540120	1710550	2005200	2683790	2559090	2373200	1779170	2244190	1934080	1381750	1928350	2845840	1668220	1679600	2324370	2022690	3025250	1625910	1572280	3088640	2228780	1752490	1531860	2017590	2231300	1489760
940800	2154050	2110660	1911770	2477250	1656870	2004920	1908480	227453	2902750	1500650	2916500	1945010	2573850	2860340	1540640	1703520	2007120	2687960	2557050	2370840	1781900	2246010	1943130	1377560	1929040	2843460	1672040	1684300	2321180	2027690	3028930	1625970	1572480	3086400	2227960	1743410	1522850	2012500	2228310	1479640
942000	2156410	2108440	1902430	2478330	1660420	1998140	1915170	229670	2891810	1502040	2920100	1941140	2581010	2906160	1541540	1703340	2012320	2689920	2555070	2361470	1783160	2240080	1941000	1367080	1922960	2827990	1672740	1681040	2307850	2027010	3023810	1619340	1572560	3067740	2236950	1735370	1517870	2013760	2228680	1474200
943200	2155340	2111020	1893690	2484580	1659620	1993340	1921390	230923	2885240	1499360	2919270	1931060	2584980	2950800	1538860	1697580	2005840	2688660	2549520	2352580	1784200	2236640	1943870	1359170	1924670	2821800	1678450	1680980	2301670	2038730	3023030	1624570	1578170	3061940	2239300	1730840	1512980	2015600	2223780	1466370
944400	2154790	2114020	1881010	2484710	1659000	1942620	1988130	242928	2903360	1628870	2930120	1939250	2502210	2982180	1711510	1734380	2029310	2744320	2624330	2303630	1688360	2210100	1900450	1367870	1906560	2739910	1609740	1747430	2313510	2142360	3085960	1703440	1555090	3000130	2250170	1785690	1558680	2087230	2194250	1480340
945600	2111030	2294610	1874940	2483290	1607160	1937160	2018090	233575	2942770	1629800	2900440	1958150	2378540	2966300	1759370	1753690	2021800	2768470	2671200	2327010	1691420	2170190	1842270	1394170	1870250	2753220	1559490	1733370	2283220	2128210	3065760	1706830	1539110	3001150	2250820	1778710	1520150	2065990	2235260	1448220
946800	2121400	2272620	1837150	2514820	1584570	1927550	1982230	231677	2894010	1557740	2860040	1870620	2319800	2867030	1694460	1693790	1944670	2704080	2659760	2301710	1705080	2126230	1803870	1357210	1824900	2656010	1528980	1729240	2195980	2105240	2963040	1707700	1524540	2931990	2224010	1712380	1458620	2024470	2207740	1398740
948000	2084730	2186620	1757740	2461040	1541300	1900340	1960120	228314	2803380	1502330	2835340	1777870	2293780	2728640	1621870	1619800	1877720	2648250	2606990	2228280	1721710	2085690	1769740	1285730	1774990	2540800	1488980	1720730	2089920	2077860	2836590	1663270	1521420	2839310	2153450	1635030	1397870	1983690	2162050	1347980
949200	2019890	2097130	1681780	2404720	1494600	1868590	1920940	223181	2705880	1451410	2789270	1684950	2236880	2598880	1551120	1541600	1814630	2595060	2508130	2146750	1720360	2055630	1738960	1223100	1745020	2428190	1450350	1715940	1997180	2040260	2710450	1616490	1496210	2743780	2074370	1567370	1340800	1936050	2103540	1302290
950400	1937970	1991980	1615610	2337420	1455170	1842830	1883990	217850	2618170	1419800	2731950	1613620	2161210	2502170	1493660	1468170	1759180	2525130	2390090	2061400	1702720	2027830	1696680	1159080	1708920	2330960	1420690	1710850	1914610	2014900	2616870	1569400	1515680	2667600	1994960	1513550	1296530	1888960	2051000	1259650
951600	1864490	1885760	1553200	2265960	1412660	1780600	1818030	208648	2554310	1380900	2733910	1559010	2432240	2520760	1438650	1420720	1808430	2694390	2408960	2148880	1894560	2134620	1881400	1144460	1824630	2490530	1642000	1852480	1928970	2226070	2809080	1602670	1677670	2880360	2051110	1529650	1280830	1840350	2259300	1232900
952800	2018580	1866210	1587660	2397670	1506860	1889660	1961400	218428	2677580	1516200	2887300	1589890	2704680	2482390	1416320	1421020	1915900	2832560	2439770	2112560	1934050	2198040	2004970	1105360	1874700	2533910	1770910	1868130	1908080	2311730	2875090	1736820	1792560	2861480	2179910	1525480	1301160	1870480	2316990	1213270
954000	2007040	1879390	1598620	2446910	1580020	1832990	2058840	226442	2785460	1568040	2991960	1578510	2756070	2458270	1450010	1405990	1929810	2894100	2527880	2091510	2017600	2243490	2059520	1082760	1912410	2529030	1842590	1834410	1926660	2382830	2920200	1827920	1778660	2843870	2342010	1564800	1313480	1926520	2341220	1232770
955200	2001450	1979190	1616070	2538580	1638360	1791990	2173260	237406	2909990	1640220	3102010	1603610	2801760	2524450	1529150	1446060	1941790	2952590	2707540	2137620	2018110	2270260	2068190	1087780	1925460	2535450	1829460	1789180	1950680	2432940	2996050	1898720	1769740	2853900	2540210	1611290	1329040	1961460	2353940	1245530
956400	2020990	2079780	1640530	2551750	1687690	1787940	2167440	252433	2917720	1627960	3107750	1616410	2816150	2602150	1601270	1489290	1959590	2997300	2801150	2180390	1970080	2257020	2031820	1100440	1924630	2566130	1833860	1756270	1983060	2405410	3103730	1891670	1733460	2885410	2684400	1639250	1339080	1978640	2335680	1250260
957600	2061090	2175090	1665200	2605860	1733270	1792590	2158090	271440	2976940	1640060	3139160	1627000	2753800	2672230	1653710	1536430	1976980	3043680	2818230	2214620	1916670	2246110	2032090	1106930	1917370	2615650	1816270	1746050	2007230	2368040	3211500	1865400	1706410	2917780	2723520	1650590	1357840	2005320	2332650	1258670
958800	2104880	2281030	1693880	2618360	1748490	1803490	2136440	277380	2975270	1623470	3114990	1639070	2738060	2714410	1667640	1578170	1994420	3070260	2819610	2248380	1894180	2241870	2034760	1118830	1923490	2677040	1810730	1750640	2035160	2332660	3290990	1835940	1685840	2942350	2661120	1660990	1371790	2029690	2317600	1267170
960000	2134450	2323130	1722360	2607120	1747880	1821340	2117590	275540	2961430	1619560	3100830	1669200	2723150	2757390	1686640	1619480	2022080	3088010	2793640	2273070	1897650	2236050	2030940	1123090	1912200	2728390	1801870	1746030	2054530	2299470	3333940	1819560	1674560	2957670	2569450	1665970	1393100	2050410	2323390	1279930
961200	2157210	2325380	1749580	2613390	1737700	1847120	2103840	273159	2947260	1599000	3087430	1686150	2713340	2772570	1686310	1656430	2043900	3079360	2752540	2298680	1903780	2236990	2039180	1132420	1918870	2784780	1803740	1749960	2072650	2283580	3376980	1802030	1668290	2975260	2480330	1664730	1403640	2059880	2321180	1288420
962400	2174840	2327560	1770270	2621620	1731390	1874440	2103810	274822	2951290	1595830	3098800	1707370	2708100	2784730	1682270	1687990	2061980	3065330	2737330	2316080	1911700	2240140	2045000	1136370	1918390	2825300	1801720	1746200	2083870	2265550	3393130	1795800	1664000	2979700	2452560	1670110	1416290	2068710	2329900	1300830
963600	2190910	2314270	1793480	2641900	1736480	1909220	2105790	278944	2962920	1594730	3101950	1718130	2711320	2798140	1677580	1705450	2071130	3044660	2722990	2336950	1915760	2246060	2054510	1143040	1922420	2865190	1810210	1751290	2103390	2259120	3403360	1787730	1665710	2991790	2439320	1673500	1424810	2077280	2328960	1306120
964800	2190580	2297490	1799340	2646160	1732760	1934300	2096480	281366	2965420	1595430	3102400	1737240	2714110	2814380	1676320	1716340	2087580	3042650	2721390	2356640	1920270	2252380	2058700	1149380	1924660	2887900	1809820	1754910	2117880	2254980	3404680	1781700	1666200	2991600	2417840	1676460	1432030	2087620	2330570	1312720
966000	2197880	2284720	1807150	2658080	1735260	1954450	2092710	281462	2973190	1595340	3102330	1745300	2720010	2832160	1672930	1715400	2092710	3026320	2715360	2373850	1922980	2256470	2064920	1155720	1926040	2896440	1818650	1763490	2134710	2257510	3406610	1780860	1674290	2999460	2401260	1677000	1443350	2096880	2324100	1316770
967200	2191800	2277140	1805080	2662370	1731840	1965560	2086900	279231	2974110	1590490	3101940	1753120	2721300	2842510	1666200	1708340	2103760	3023470	2716200	2395440	1926700	2260720	2068340	1161750	1925280	2898090	1823780	1764580	2149580	2253880	3404280	1776590	1672880	2990980	2375860	1673000	1443020	2100360	2316130	1318900
968400	2192930	2278920	1803910	2666710	1735930	1974330	2087590	279616	2974700	1591080	3105190	1760610	2718390	2847520	1651520	1700230	2101230	3003560	2713720	2400340	1927740	2256900	2066710	1161970	1923660	2901690	1826250	1764480	2160040	2252780	3405310	1776860	1684900	2991280	2368490	1670020	1450900	2105550	2307820	1320190
969600	2191980	2253750	1799270	2669940	1731740	1974850	2081050	279565	2962590	1588380	3096740	1760970	2715430	2844750	1647620	1688580	2099430	2998960	2710330	2417990	1925770	2258900	2067740	1166940	1924420	2903830	1828870	1766150	2169330	2247440	3405270	1771290	1677290	2990350	2343090	1662200	1448950	2106130	2294580	1319280
970800	2198710	2247190	1792660	2676250	1735790	1976070	2081500	280496	2964180	1588220	3093780	1768630	2715400	2851860	1643400	1682680	2095460	2997090	2708720	2423000	1926140	2252620	2056790	1168170	1917440	2894290	1827610	1758330	2167610	2241820	3401070	1773630	1678130	2981370	2342980	1659850	1452870	2106230	2288050	1321640
972000	2197470	2245870	1787920	2675550	1730540	1969080	2075660	278393	2954630	1579590	3084030	1765670	2708620	2847830	1641480	1672540	2090780	2985790	2705980	2433890	1925930	2252050	2057440	1171210	1917500	2888930	1834730	1760490	2166270	2234550	3407340	1773250	1672740	2977930	2330220	1651820	1448340	2104660	2274340	1318190
973200	2195900	2240860	1775850	2665170	1729370	1960460	2071310	277416	2948660	1579170	3083120	1769250	2716640	2851180	1641100	1666570	2088640	2989580	2708970	2435800	1926890	2245940	2050170	1171250	1909560	2881180	1831820	1754320	2155870	2226750	3387140	1772790	1667090	2969030	2342760	1646320	1448360	2104270	2265910	1321360
974400	2197840	2241240	1770010	2661120	1727440	1962280	2068110	275031	2940210	1573120	3080320	1765510	2713210	2849290	1640560	1656090	2079880	2978060	2702250	2440490	1926490	2240820	2052800	1172870	1907080	2876440	1836300	1755320	2149990	2224020	3373440	1765280	1665170	2970150	2344270	1643600	1447690	2101760	2254850	1318350
975600	2194390	2240190	1756050	2649770	1719490	1958330	2061850	275658	2931200	1642170	3078050	1767530	2713450	2848950	1639910	1650280	2074830	2970780	2705560	2445600	1921960	2235240	2047750	1172610	1901680	2867590	1832820	1748910	2139100	2213280	3355990	1760610	1656490	2955690	2337250	1635370	1443470	2096730	2247060	1317120
976800	2193800	2239000	1748660	2645320	1716890	1954020	2060720	278128	2925750	1623390	3078920	1765090	2712750	2846710	1635090	1639920	2062930	2957250	2696060	2442190	1921210	2228630	2041580	1172060	1896950	2857200	1835230	1748130	2127860	2211170	3349580	1759500	1655180	2956400	2340410	1632750	1443080	2089550	2234860	1314090
978000	2186380	2233170	1735360	2637290	1705720	1950870	2050200	277263	2908860	1595880	3066360	1763470	2710640	2843340	1631460	1631260	2058370	2948600	2696290	2448260	1918980	2225660	2038250	1173110	1890630	2847160	1836020	1742980	2115790	2199310	3326580	1757420	1645730	2938600	2322730	1623880	1436100	2081750	2226230	1312150
979200	2178860	2228050	1728460	2631540	1704950	1949990	2049240	279426	2896840	1552000	3063140	1760300	2706730	2838250	1624630	1622780	2049850	2934660	2683570	2443320	1911880	2217310	2034120	1169530	1886880	2839750	1835920	1739460	2104990	2194670	3318210	1754870	1644050	2933610	2329300	1619770	1435110	2076190	2214880	1309230
980400	2173630	2223770	1717830	2617320	1694540	1947430	2043470	278820	2882500	1529240	3055420	1755360	2701220	2830220	1620730	1613600	2038730	2924970	2675560	2447810	1906300	2209310	2028480	1169570	1877770	2828140	1831200	1733020	2090490	2185630	3308200	1748120	1633430	2914590	2324830	1610110	1425650	2066560	2197330	1304840
981600	2167480	2218860	1705410	2606010	1695100	1944000	2039570	279918	2870880	1513030	3047100	1752900	2694180	2824410	1612610	1603490	2023470	2914570	2662670	2439230	1896910	2199290	2020810	1164420	1871250	2809830	1828180	1730310	2075660	2180110	3297610	1747350	1631970	2902260	2332920	1601360	1423780	2065170	2188670	1302800
982800	2157700	2210930	1697080	2593860	1684720	1938780	2035480	279275	2852150	1503910	3033820	1737420	2687230	2805640	1605740	1593150	2019640	2902860	2650910	2446770	1894650	2192950	2020230	1163020	1866150	2797470	1824720	1729050	2064620	2169010	3288290	1740240	1621420	2890120	2322850	1589170	1412830	2057030	2171970	1297570
984000	2149840	2194060	1683460	2584830	1681830	1931480	2031830	281372	2837340	1501810	3028290	1728560	2680990	2794040	1601380	1581910	2011760	2898940	2638560	2434900	1886230	2188210	2013230	1157740	1856550	2780550	1820230	1723110	2050700	2179710	3275590	1733660	1616800	2880750	2323720	1583990	1413120	2054500	2165460	1295790
985200	2143950	2186040	1672500	2578130	1672650	1925020	2028650	280308	2816120	1490570	3016230	1713710	2673980	2777400	1594440	1569890	1998910	2882910	2627260	2429570	1881670	2178110	2012230	1153260	1858180	2766910	1824710	1718580	2038670	2160670	3264440	1728190	1608800	2867200	2314760	1573210	1399810	2045040	2151330	1288400
986400	2131480	2174070	1660180	2563380	1666650	1919440	2024050	281415	2803070	1490350	3009860	1714460	2672740	2762460	1585790	1559290	1989110	2882610	2615190	2418030	1876240	2164180	2002010	1145660	1846910	2747380	1820830	1709840	2021840	2150460	3245430	1726420	1606610	2851240	2320840	1567350	1395770	2042280	2145400	1286980
987600	2117970	2166670	1651670	2553170	1660490	1913020	2019030	280656	2787390	1485980	2999480	1704290	2663370	2739230	1577860	1547700	1978110	2871740	2601920	2414600	1871610	2152920	1999500	1143010	1843620	2731800	1821560	1706830	2012170	2138250	3244680	1721610	1597950	2843430	2317440	1556570	1386320	2030380	2133420	1279470
988800	2106480	2151550	1635920	2539170	1658220	1908230	2014700	280986	2767580	1489230	2994300	1705980	2658040	2732340	1575080	1539500	1972470	2877660	2595110	2407350	1864220	2142120	1992740	1138360	1833230	2714640	1815590	1699160	1994030	2133630	3225900	1723140	1592010	2824720	2316760	1547760	1378760	2026580	2126260	1276230
990000	2100390	2145200	1630950	2536590	1653620	1905530	2006250	280674	2752850	1485710	2983320	1694650	2651280	2714090	1566350	1525480	1960420	2870950	2580390	2398920	1859600	2135050	1993720	1133750	1827420	2693210	1820200	1694750	1981680	2129500	3217530	1717300	1586690	2815830	2312350	1538600	1368590	2015770	2112930	1267170
991200	2086640	2130320	1617650	2527350	1647690	1897310	1996210	279241	2735550	1484970	2974410	1689510	2642570	2703340	1564020	1515440	1949100	2874120	2568910	2397080	1854180	2127520	1990430	1122900	1815950	2676700	1813660	1687230	1964970	2124020	3199380	1711990	1578710	2795130	2311050	1529220	1358910	2009930	2101340	1264070
992400	2073570	2118080	1608540	2524690	1647070	1889900	1988790	278572	2722620	1480910	2965100	1679250	2630200	2687710	1555130	1503980	1938020	2865590	2553820	2388630	1849340	2118090	1986870	1117190	1813560	2664090	1813450	1686770	1952640	2127760	3191970	1710880	1577830	2787400	2319830	1522120	1350780	2000680	2101040	1255990
993600	2064210	2105830	1595940	2516790	1636080	1884120	1982000	277408	2706540	1475730	2951450	1668850	2621810	2674760	1552460	1496870	1931450	2866910	2543020	2387800	1843580	2112800	1982270	1111180	1806590	2652180	1807370	1680500	1940520	2115120	3169580	1707110	1568010	2771610	2309710	1512180	1338840	1994100	2088410	1248990
994800	2055460	2093780	1588620	2511680	1637630	1880130	1979000	290387	2695010	1471280	2950720	1665960	2614380	2662010	1546320	1486860	1920040	2868360	2530680	2374900	1838970	2104570	1976010	1107740	1816700	2634760	1808930	1676730	1925280	2114550	3146180	1707670	1565880	2761720	2313170	1507140	1332960	1987980	2084220	1244810
996000	2046100	2127490	1576890	2511900	1630080	1877630	1969840	278539	2684910	1466470	2940900	1651520	2607110	2647020	1543410	1477850	1909310	2868620	2518180	2357810	1835750	2098790	1973410	1098230	1813170	2617990	1804890	1677710	1910870	2103550	3135430	1701940	1559220	2745860	2307310	1495570	1319910	1977380	2071080	1235350
997200	2032930	2108430	1565190	2502080	1627810	1869900	1966050	277458	2680290	1465080	2940520	1651920	2576710	2635710	1540560	1466950	1901500	2878110	2505410	2320110	1825520	2086540	1966140	1092330	1794050	2602520	1802480	1673310	1892600	2100070	3120650	1701750	1558520	2733810	2320570	1490260	1310690	1973880	2068370	1231690
998400	2016080	2085760	1555840	2496970	1622190	1867020	1957870	272344	2667420	1461520	2932820	1637940	2566620	2616970	1536830	1459080	1890780	2878490	2496270	2310660	1822370	2082980	1966770	1084530	1767320	2585020	1804600	1674210	1881740	2093860	3123280	1695640	1550180	2723270	2314400	1482280	1300730	1961180	2060310	1220990
999600	2003650	2045120	1543210	2487990	1621810	1861300	1952730	275743	2661910	1465610	2925800	1633190	2561770	2610210	1538890	1451730	1879980	2886590	2487540	2298020	1816290	2071400	1962090	1077620	1735780	2562560	1797790	1662930	1864120	2086970	3102280	1695540	1549450	2705650	2310380	1475680	1293130	1959450	2056610	1217900
1000800	1991040	2013250	1535880	2483230	1616960	1860400	1948070	276354	2651540	1458860	2916130	1620230	2556710	2591950	1533560	1442570	1866930	2884460	2479430	2287920	1815330	2067090	1962220	1073410	1730550	2547200	1800630	1664040	1851460	2085120	3099740	1696840	1547400	2695880	2313630	1468600	1283400	1949110	2047850	1207470
1002000	1976480	1988420	1522010	2472350	1612730	1855410	1937470	274209	2642700	1460660	2913580	1615370	2548980	2579430	1535350	1434910	1859080	2899700	2472630	2274360	1810320	2061480	1954390	1067830	1720960	2533040	1789490	1660610	1834370	2082710	3085910	1698960	1543480	2680700	2320670	1461440	1273640	1943550	2045760	1203260
1003200	1967890	1983690	1516620	2469490	1612300	1851310	1931210	269761	2636090	1454440	2906160	1599850	2539340	2565290	1528050	1424880	1846180	2894660	2463200	2262140	1809460	2053090	1950270	1059060	1712300	2521230	1790030	1662110	1821220	2082370	3075600	1697870	1541910	2670270	2323500	1455240	1268160	1935450	2036920	1193200
1004400	1954580	1976210	1501980	2460150	1606400	1848790	1924690	265789	2628670	1451300	2904760	1594160	2533180	2550760	1528380	1416450	1836130	2909680	2460330	2251930	1807580	2047460	1946970	1053520	1703050	2505620	1785840	1659450	1805090	2078340	3065090	1699340	1536870	2656170	2317460	1445120	1261840	1928840	2035100	1188170
1005600	1943640	1969740	1494780	2456780	1608660	1842410	1922520	262715	2626560	1445430	2904040	1583810	2530050	2537140	1523830	1408420	1832320	2907760	2450610	2242990	1801450	2041600	1944070	1046590	1701470	2495800	1789150	1655930	1792210	2076760	3059960	1707580	1537070	2649090	2328390	1443000	1256490	1923400	2030570	1181340
1006800	1931770	1960940	1481930	2445710	1605690	1835800	1914540	260294	2618330	1444070	2904490	1576980	2522330	2529190	1523780	1402370	1827510	2926540	2447570	2240240	1803440	2039010	1941480	1040980	1695220	2485950	1789100	1653610	1779890	2072540	3056780	1707560	1532030	2631340	2329360	1435450	1247250	1915060	2023310	1174610
1008000	1921940	1960780	1475340	2447160	1608690	1822560	1911760	258852	2614050	1439990	2900570	1567570	2514160	2513530	1519690	1394880	1815530	2931320	2440580	2229530	1798960	2033620	1938590	1033190	1692300	2469900	1788350	1656700	1771450	2072540	3053070	1716360	1537160	2623860	2337470	1428960	1242460	1910410	2019680	1169360
1009200	1917090	1961550	1462060	2435430	1603300	1814390	1907850	255756	2603620	1440600	2893840	1554190	2509780	2497720	1519400	1387330	1811190	2934110	2442140	2222980	1800220	2029710	1936050	1028540	1692290	2459890	1790290	1653890	1761340	2069090	3056740	1719600	1530620	2612100	2334240	1422800	1232810	1901080	2018410	1161870
1010400	1917190	1957080	1453990	2433160	1602990	1811470	1906350	254736	2603650	1444650	2895930	1551360	2505900	2493410	1519720	1380390	1803900	2943200	2436330	2210260	1801610	2025610	1937180	1023760	1688930	2449610	1788720	1654190	1750650	2073000	3052670	1728930	1536730	2603580	2342260	1417760	1229880	1898250	2018580	1158510
1011600	1909800	1958500	1444410	2430790	1598910	1811670	1902790	251252	2589070	1441150	2887680	1535090	2496170	2479290	1516830	1374490	1797690	2944270	2429510	2206060	1800430	2026310	1934910	1017710	1690580	2445750	1792280	1656970	1744370	2068910	3051180	1732280	1533620	2591630	2340340	1410010	1219050	1888980	2013250	1147500
1012800	1904140	1955810	1435330	2429720	1600050	1809460	1903600	249615	2590020	1442240	2890500	1535390	2488650	2473440	1521230	1370200	1791140	2948490	2424660	2196330	1798620	2018670	1928990	1011010	1685280	2438540	1792990	1655090	1730410	2066110	3043270	1739750	1536710	2577900	2351860	1405690	1216740	1885070	2012100	1144140
1014000	1893880	1959400	1430340	2430220	1595950	1804220	1897850	248033	2582250	1439330	2885690	1521850	2481090	2464890	1516700	1361800	1786010	2948910	2418270	2188520	1802700	2017510	1927100	1007650	1689520	2425100	1793450	1656180	1724210	2067190	3049770	1744610	1533060	2567780	2351470	1396950	1208700	1876480	2006540	1134690
1015200	1889560	1957150	1423190	2423260	1596740	1796700	1896250	248695	2580030	1441290	2889940	1513330	2479720	2459100	1518420	1358270	1781170	2955350	2413370	2177550	1801500	2013110	1923170	1000010	1684340	2415270	1792840	1654510	1713580	2065810	3043110	1754520	1535710	2551320	2350450	1393430	1205020	1877280	2006310	1129860
1016400	1887160	1962100	1417550	2422770	1598040	1797210	1897690	249460	2573010	1436670	2882560	1497450	2477320	2445620	1515870	1351400	1773800	2946480	2407640	2168520	1803040	2011150	1924710	995024	1687160	2407270	1800610	1660570	1706550	2070470	3045020	1758610	1535310	2537570	2356960	1388010	1196930	1865350	2005570	1122160
1017600	1887800	1957540	1409100	2413170	1599680	1795890	1894930	249716	2565460	1437610	2885450	1494930	2472150	2445170	1517250	1348530	1776850	2954100	2410370	2157700	1805420	2008270	1920770	988470	1685750	2396350	1799100	1657920	1694710	2072190	3045120	1765230	1537250	2518630	2371430	1386310	1191510	1863560	2008660	1117150
1018800	1885500	1962470	1402420	2413260	1599150	1789840	1891980	249750	2561690	1428360	2884590	1482040	2464530	2432700	1514870	1341660	1771520	2947230	2407680	2149800	1804120	2005750	1920610	983599	1686880	2391530	1809350	1661880	1687620	2075980	3045730	1777530	1542690	2510450	2386220	1381370	1184790	1852150	2005090	1109140
1020000	1882560	1959500	1391500	2410040	1597700	1783140	1891540	251135	2555350	1427170	2885110	1475800	2460590	2431460	1518000	1338740	1768410	2957110	2411420	2144070	1807790	2003870	1916930	977414	1687730	2386700	1808900	1664120	1674780	2079240	3043640	1785200	1539550	2494750	2389830	1377470	1180080	1849470	2006670	1102670
1021200	1882820	1960570	1386850	2411100	1601880	1779490	1893940	254127	2555640	1422800	2889930	1466230	2453080	2423370	1516770	1335220	1758350	2951610	2408100	2133350	1810680	1999940	1914340	970224	1689560	2379010	1813130	1668840	1668810	2088770	3050270	1808430	1546700	2487310	2390910	1375660	1176270	1842770	2004930	1096830
1022400	1881020	1957980	1378650	2405330	1600830	1778310	1891360	255713	2551280	1420820	2889320	1459030	2454450	2420530	1514900	1330710	1754940	2963430	2411350	2127630	1814830	1998690	1910580	965791	1688890	2373460	1813500	1669170	1655730	2093350	3051310	1811290	1543490	2479260	2389870	1370310	1167720	1839730	2001780	1089320
1023600	1881020	1956370	1375740	2405210	1603730	1772300	1894340	259358	2547850	1413750	2895120	1455120	2456160	2417920	1513590	1325930	1749450	2963740	2410190	2115700	1811940	1992890	1907700	958843	1690890	2364310	1817410	1670360	1647900	2098840	3053300	1822280	1551270	2469530	2408340	1366800	1164910	1837280	1999860	1082020
1024800	1876230	1957570	1364870	2404080	1602920	1767000	1891820	260963	2540610	1410470	2888870	1445050	2453040	2410720	1512120	1321890	1743420	2961120	2412100	2107410	1818310	1993560	1905800	954808	1693900	2361730	1823040	1674670	1638290	2099200	3058310	1826690	1545810	2459120	2409270	1357680	1154900	1828350	1997170	1073740
1026000	1887590	1954070	1360250	2391520	1606450	1759350	1890750	265140	2535690	1407770	2897340	1444870	2448530	2409860	1509980	1318310	1739710	2969400	2415850	2095500	1820340	1990170	1901020	947039	1691750	2348230	1827940	1677200	1625960	2107910	3064300	1840280	1556400	2454240	2424900	1355610	1152660	1828390	1999070	1066940
1027200	1893250	1958110	1357990	2386590	1605790	1757390	1888970	265632	2530860	1403370	2895530	1433000	2444080	2400970	1510140	1312770	1734990	2962440	2421480	2091810	1823520	1995030	1904580	943867	1694150	2347510	1836710	1681260	1619920	2112880	3073160	1849460	1556760	2444900	2413340	1345510	1144280	1819830	1995200	1058200
1028400	1891270	1955110	1349200	2383760	1609890	1751660	1891370	268102	2525660	1401370	2900390	1428090	2440650	2402160	1511410	1309020	1731790	2969040	2426700	2082050	1824650	1989760	1903610	939081	1689200	2338930	1831990	1682710	1606930	2121570	3076930	1864350	1560570	2434550	2423390	1342500	1141100	1821740	1995290	1051840
1029600	1892130	1961100	1346040	2385010	1612480	1752330	1891260	269158	2518970	1397420	2899840	1415610	2443270	2396730	1508300	1305630	1725360	2963110	2428410	2073650	1828720	1988320	1904110	933219	1692520	2335300	1839350	1685850	1599180	2132270	3083760	1871600	1564480	2428260	2434400	1338240	1133430	1818010	1993410	1042410
1030800	1887460	1958710	1337540	2386000	1611440	1745060	1888790	273184	2514840	1400450	2903920	1411320	2441530	2394850	1511740	1302540	1721510	2972280	2439020	2064900	1833220	1985450	1899580	925279	1690660	2329650	1839350	1688870	1588390	2140120	3086390	1875080	1561810	2414820	2439580	1333590	1128960	1816920	1990870	1036820
1032000	1887630	1961740	1334130	2387800	1614470	1742940	1890010	275812	2514070	1397810	2906080	1402290	2446010	2393790	1511990	1298610	1714520	2963690	2443270	2057500	1835190	1981220	1896230	920371	1692590	2326660	1848540	1693370	1580340	2150450	3093520	1888980	1569980	2409850	2437220	1330740	1126630	1812510	1986590	1029900
1033200	1886040	1960730	1327010	2385390	1612570	1736980	1887560	277608	2504850	1397720	2907180	1393490	2448280	2389630	1512100	1297170	1712970	2957180	2456320	2051330	1839710	1979000	1892840	914742	1689790	2323900	1852630	1695940	1570680	2159170	3102230	1895930	1568770	2400080	2437500	1325120	1120420	1807270	1984790	1024110
1034400	1886520	1963620	1322710	2390030	1616960	1733120	1888520	280662	2502860	1402520	2913750	1388330	2449510	2386400	1510680	1292190	1705110	2951100	2455390	2042090	1839600	1971320	1889020	910431	1684360	2319130	1859890	1698920	1558450	2172680	3112640	1903180	1578240	2395800	2450230	1322370	1118950	1806280	1984240	1016570
1035600	1889110	1965880	1318070	2386390	1613080	1732760	1887410	281637	2497910	1401150	2910790	1378020	2454000	2376740	1510870	1289920	1701230	2946880	2460770	2036630	1849280	1975490	1896340	904608	1682860	2317790	1864270	1702280	1550030	2177900	3125270	1905720	1576580	2387440	2450760	1317200	1113070	1794140	1982900	1011800
1036800	1886680	1966040	1311560	2388450	1620700	1730700	1885810	285516	2500290	1402230	2916020	1377260	2456530	2378260	1513990	1289850	1697050	2951100	2461390	2027940	1848790	1971350	1895120	901186	1676380	2313800	1863270	1703620	1538850	2190630	3135390	1915440	1583840	2379960	2462170	1313180	1110790	1794450	1987770	1006130
1038000	1883930	1972760	1306000	2392140	1618610	1735380	1873300	285080	2495700	1401880	2918300	1365460	2455800	2370780	1514130	1287260	1694230	2946680	2468680	2020940	1852280	1969280	1902690	897814	1675410	2312810	1873280	1710800	1531060	2204290	3160870	1924350	1585960	2374000	2452960	1308590	1104720	1788410	1983930	997818
1039200	1882530	1970620	1300160	2387310	1619370	1740170	1876240	287651	2493030	1403630	2922290	1363100	2463850	2369910	1516740	1283410	1693100	2948530	2472640	2012010	1856250	1964740	1902930	894634	1667230	2307830	1874270	1708070	1520450	2220420	3172350	1927890	1588370	2365810	2465540	1305860	1102790	1788520	1986760	994584
1040400	1881440	1976980	1299520	2387330	1620790	1739320	1874650	288863	2491930	1403370	2922730	1351440	2465810	2361300	1514450	1282050	1685390	2930440	2476280	2003310	1861300	1961270	1906430	889487	1669970	2299230	1882160	1714240	1512380	2235530	3185600	1923240	1594880	2363540	2470960	1301350	1098310	1779900	1985970	989830
1041600	1877500	1973630	1290740	2388330	1621520	1736230	1872470	290939	2487630	1407160	2926890	1346590	2469550	2357520	1514690	1280490	1685790	2932880	2488320	1992410	1862990	1958250	1909210	886678	1664440	2293650	1879700	1715290	1500810	2244040	3186510	1936910	1597360	2347230	2477940	1294030	1093830	1777620	1989120	986035
1042800	1874030	1981280	1288380	2391890	1625080	1736240	1870710	292194	2483520	1407420	2930470	1333760	2470670	2350430	1510890	1278290	1679480	2916870	2494840	1983170	1867080	1956810	1914560	881985	1663050	2289530	1891680	1725140	1495030	2264490	3199930	1952620	1603820	2347460	2474030	1292110	1090240	1771600	1990010	979876
1044000	1877950	1983050	1281020	2387630	1625060	1734510	1864940	294750	2478400	1410460	2930960	1328630	2474940	2348480	1511580	1276870	1675960	2918380	2502630	1974480	1874250	1958870	1911960	879256	1658370	2283340	1886670	1726510	1483470	2274020	3209390	1963350	1606070	2335700	2474740	1286860	1084950	1765190	1992660	977542
1045200	1876720	1984550	1277230	2389240	1627570	1731850	1862790	296736	2476740	1409850	2931540	1320830	2472350	2345860	1510290	1273110	1666940	2908640	2509530	1965030	1875440	1957650	1912440	874404	1654240	2277800	1888870	1730540	1474650	2291540	3218320	1973850	1616950	2333750	2486100	1286960	1082620	1760660	1992130	974540
1046400	1872730	1987850	1273800	2397290	1623770	1735990	1862300	296561	2473660	1409110	2930580	1311510	2480160	2337980	1507090	1273730	1666940	2904330	2521990	1963330	1880680	1959810	1914170	873306	1651510	2276660	1898050	1734060	1468140	2298840	3230200	1977530	1616900	2327860	2484450	1281570	1076490	1752890	1986420	969453
1047600	1870220	1985230	1269420	2399260	1620990	1730380	1866910	299683	2467240	1412640	2934450	1307720	2484350	2339130	1506320	1271610	1662350	2904870	2535440	1955450	1881790	1957050	1910820	866784	1642360	2275500	1896420	1734460	1458230	2312950	3235000	1983250	1625430	2322890	2497250	1277660	1076620	1751980	1990780	966127
1048800	1871430	1986650	1264620	2398590	1619180	1729770	1864540	300335	2464420	1412630	2932850	1294890	2485010	2331750	1502900	1267880	1654100	2890390	2543150	1947960	1880620	1955990	1914510	864735	1640130	2274710	1904900	1740270	1449770	2323480	3238810	1990510	1627100	2317840	2492080	1270800	1069950	1746450	1988730	958555
1050000	1865380	1983000	1255640	2395230	1613740	1728060	1859470	303110	2461480	1415890	2937840	1291600	2491440	2329420	1504670	1266460	1652720	2892460	2556050	1939930	1884050	1956380	1916120	857999	1632540	2268130	1902620	1741420	1437300	2333560	3243160	1995480	1629150	2304920	2498470	1266470	1068200	1739320	1993130	956885
1051200	1865220	1982890	1253590	2399650	1612890	1727620	1856400	305373	2455500	1415660	2938750	1280730	2492990	2320980	1498230	1260170	1642960	2878910	2562520	1931370	1886860	1954840	1924570	853798	1630430	2270040	1908780	1745880	1428300	2339330	3251540	2002320	1629860	2298810	2499860	1263910	1068080	1734100	1995050	950881
1052400	1862140	1977220	1247850	2395180	1612450	1726400	1861250	306957	2453440	1415210	2936470	1277630	2497530	2319240	1497080	1258520	1641310	2876190	2573090	1924740	1888920	1953870	1926300	850069	1621870	2259340	1908130	1744290	1417550	2360350	3250340	2010480	1627400	2287900	2501960	1258330	1069200	1732620	1998380	949228
1053600	1858940	1977260	1241920	2398120	1613900	1721380	1866800	307620	2444890	1412650	2931390	1265920	2493700	2308900	1492650	1255070	1630810	2860650	2579130	1915760	1888780	1950680	1931490	844880	1619680	2251490	1913040	1748930	1412700	2373900	3258350	2016060	1631030	2284510	2499460	1258200	1067700	1728970	1999450	943874
1054800	1853150	1970650	1235420	2395050	1613310	1716940	1870930	307818	2434250	1412880	2930910	1260100	2494310	2305140	1493330	1253370	1627050	2856720	2588560	1911620	1887850	1954080	1935160	840445	1610830	2244710	1912440	1752130	1402530	2383970	3259170	2016540	1628340	2272460	2502270	1253130	1065690	1722510	2004580	941644
1056000	1851230	1971290	1233290	2399240	1612800	1714730	1877050	310372	2433150	1412180	2929120	1253100	2492140	2298110	1501970	1249760	1618560	2839110	2595320	1907160	1884750	1952330	1936930	834308	1604840	2233600	1920560	1755170	1394070	2389750	3262230	2017300	1634190	2269550	2507230	1255160	1064320	1719640	2007570	936981
1057200	1848750	1969990	1226390	2396260	1608180	1711380	1876010	310114	2428980	1411960	2925760	1247650	2492030	2289350	1499800	1247430	1614240	2837950	2605840	1908700	1888710	1951490	1939940	830423	1596660	2225170	1916830	1757140	1384870	2388900	3258810	2016200	1627980	2256180	2500630	1247700	1057050	1714980	2003880	931529
1058400	1846910	1966510	1221420	2395550	1606450	1709860	1876220	312029	2422540	1408740	2926380	1243530	2491030	2284910	1489520	1244400	1605070	2824280	2612630	1898110	1885750	1943870	1940950	823807	1592180	2217910	1917490	1755670	1374670	2399330	3261640	2017590	1634610	2250820	2506620	1246430	1058530	1710200	2003630	927311
1059600	1845500	1966160	1217920	2395450	1600950	1711080	1869370	313262	2412310	1406120	2918920	1232820	2483500	2272990	1481710	1241770	1596430	2814770	2619850	1891790	1887250	1944870	1947010	818882	1587530	2212120	1920200	1754980	1366430	2399960	3261490	2014020	1628010	2240340	2495260	1241220	1051800	1703040	1995950	920648
1060800	1842160	1960010	1211950	2395060	1594110	1707810	1866660	315428	2407510	1408840	2923000	1231030	2485400	2271780	1474800	1238920	1591440	2809430	2624690	1884700	1885490	1940840	1943600	814654	1579100	2204070	1914480	1750610	1355180	2406320	3259560	2008540	1631020	2234780	2502550	1239940	1050230	1700330	2000070	916700
1062000	1837800	1961790	1207000	2401550	1591060	1706840	1862740	313464	2396510	1404560	2913220	1218710	2480130	2260030	1471500	1233830	1584280	2793200	2628390	1880590	1884370	1937270	1946710	810932	1575650	2200960	1918830	1753540	1347600	2412080	3262250	2004450	1628190	2226750	2482590	1235350	1044740	1690500	1991020	909278
1063200	1829800	1949990	1201150	2403050	1587570	1700380	1861800	314303	2389970	1405880	2909710	1215170	2477570	2256370	1469980	1231880	1577320	2781460	2627020	1867340	1880750	1932200	1947080	804341	1564550	2189190	1915620	1747380	1334570	2413910	3256580	1999650	1628760	2215940	2475600	1231610	1042370	1685240	1988260	906552
1064400	1826480	1950720	1196350	2397240	1583550	1695100	1860000	314658	2379940	1404870	2902590	1203250	2473300	2242700	1467500	1227740	1568790	2760950	2622480	1861440	1879520	1930180	1946710	800470	1562060	2179830	1919480	1749800	1326530	2414000	3249540	1999620	1628190	2210700	2469670	1228810	1036540	1673590	1983260	896207
1065600	1823600	1943060	1188040	2386580	1580170	1689620	1858780	316424	2368950	1407650	2894840	1199780	2473180	2236560	1467110	1226630	1560760	2754320	2625750	1853750	1877150	1924940	1946230	795035	1551290	2166490	1911710	1747460	1317590	2416000	3242450	1995940	1625000	2198780	2463600	1222840	1031860	1668760	1978760	893150
1066800	1820640	1942580	1184880	2385690	1576240	1688380	1860150	316218	2362850	1407290	2891700	1190200	2465110	2223050	1462510	1223720	1551320	2732470	2623820	1844960	1873840	1916940	1943290	790721	1550140	2159830	1914920	1746720	1309370	2416730	3243000	1991300	1624930	2192990	2460170	1220770	1029300	1660160	1970930	886453
1068000	1817060	1932050	1178470	2378030	1570720	1681760	1856980	314973	2352630	1409200	2883290	1183330	2458460	2211750	1463480	1222930	1540420	2722240	2625920	1836100	1872470	1917040	1944400	786198	1540770	2149360	1905810	1740740	1300660	2407980	3230100	1987430	1619190	2180360	2457170	1215270	1025070	1653810	1967010	880273
1069200	1810510	1930340	1172700	2375900	1567380	1676060	1857760	315992	2344930	1410110	2882490	1174370	2444060	2200840	1458340	1218660	1529950	2704410	2623570	1823730	1871160	1909520	1941200	780826	1532250	2140030	1905280	1737840	1291380	2407780	3226750	1989320	1624140	2177050	2446710	1214440	1022920	1643700	1963710	872532
1070400	1804440	1924130	1164170	2367950	1564680	1670470	1853460	314911	2336210	1409070	2871660	1166870	2429150	2190080	1457210	1217510	1522030	2693530	2626310	1816430	1867700	1905880	1939420	774718	1526150	2128990	1906100	1733440	1281250	2404390	3219240	1983110	1616750	2163890	2437170	1208290	1016320	1632320	1952800	866181
1071600	1796880	1916390	1159330	2363320	1565300	1664230	1857290	316241	2325550	1412840	2873170	1164340	2420880	2185500	1450520	1215000	1512260	2680610	2628450	1807120	1864970	1897450	1936050	770838	1517350	2117510	1902370	1728490	1272310	2407080	3214540	1984380	1618930	2160190	2442700	1207040	1014450	1627480	1950850	859338
1072800	1793280	1914360	1155270	2358590	1562930	1661610	1856770	315007	2314670	1408940	2865520	1149920	2414480	2173270	1443860	1213430	1504610	2667940	2627680	1799350	1862960	1895080	1936150	766755	1512000	2106830	1901940	1728810	1264900	2403250	3209420	1971960	1611980	2150520	2437120	1201630	1006800	1616600	1943850	851486
1074000	1787940	1904080	1150970	2350110	1563110	1658840	1862560	315027	2305000	1411090	2859580	1147950	2408620	2168220	1437900	1212710	1498180	2657080	2625920	1792360	1859430	1885410	1929420	761434	1500590	2094610	1893730	1722220	1253480	2405620	3194110	1968740	1614500	2143190	2433980	1198800	1004480	1609610	1939400	845550
1075200	1784430	1900820	1144000	2344300	1558230	1654380	1860990	314401	2293170	1404060	2851580	1135620	2401530	2150590	1428870	1209180	1489440	2634450	2620770	1785050	1854200	1881670	1928590	757278	1495310	2084240	1895710	1718070	1246810	2401470	3191350	1959630	1607790	2138250	2426000	1194980	996905	1598710	1931330	836154
1076400	1776460	1890070	1136200	2334820	1558370	1650320	1862670	314300	2282890	1404470	2847230	1131680	2398800	2132860	1429460	1208180	1482350	2629180	2618650	1778430	1849070	1874280	1922460	752076	1482960	2070800	1886000	1712750	1237130	2399670	3170930	1954840	1605390	2128080	2413440	1191630	992170	1591750	1929740	830655
1077600	1769720	1885550	1131250	2333520	1553530	1650230	1866090	314273	2271780	1399400	2836480	1120380	2390800	2110240	1419910	1204020	1468380	2609670	2614910	1770650	1843460	1866790	1923410	747782	1476460	2061870	1885930	1709820	1230230	2392470	3162680	1952970	1604290	2122380	2406670	1186820	986490	1580570	1925390	822550
1078800	1764270	1870290	1125120	2322520	1550530	1646860	1865200	312655	2259780	1399460	2824940	1115800	2382170	2101200	1417980	1201720	1462160	2605540	2618900	1762850	1840160	1861450	1917240	743194	1466560	2049240	1876660	1704200	1219370	2387320	3141550	1945400	1596320	2108610	2403330	1183320	980761	1569910	1919860	818624
1080000	1761690	1870390	1120720	2314340	1548740	1638900	1867500	312276	2251610	1394710	2821120	1105630	2373730	2090690	1409820	1200020	1452770	2588680	2613910	1752240	1833080	1850460	1913340	737038	1458220	2036900	1875840	1699460	1210920	2384130	3131320	1936830	1596650	2103630	2401570	1180340	977480	1562070	1923300	809771
1081200	1754490	1861490	1115250	2306600	1541890	1635110	1862800	310990	2239920	1391880	2809200	1097880	2366170	2086790	1410960	1198780	1447070	2575160	2615690	1746020	1832100	1847080	1911960	731725	1450640	2024610	1866580	1695900	1202630	2380700	3118640	1928520	1589120	2092080	2383620	1175890	968534	1552620	1924710	803369
1082400	1744240	1854160	1112820	2301550	1541760	1633130	1864050	309912	2236640	1390790	2807430	1093350	2357470	2086780	1405240	1195780	1437890	2556850	2612860	1734830	1827120	1835970	1902130	726662	1441790	2007060	1862180	1690020	1193050	2371060	3100740	1930120	1586430	2083670	2382150	1171940	966778	1545370	1922230	796082
1083600	1742730	1850250	1109980	2294540	1539050	1630230	1862530	306666	2228410	1388350	2794680	1080980	2349970	2085820	1402150	1194470	1431450	2548000	2611330	1728710	1825200	1831580	1900770	723737	1433840	2000200	1861430	1691800	1186200	2364150	3092060	1921020	1578550	2074680	2376920	1167240	958393	1534540	1907840	790305
1084800	1735510	1843360	1104430	2286830	1538690	1624010	1859360	307968	2215880	1385980	2790590	1078530	2339780	2085040	1398580	1191450	1419150	2536330	2602480	1720440	1815640	1820740	1891750	717532	1423460	1987230	1850120	1684780	1176240	2356240	3076850	1911500	1579750	2066370	2378700	1166790	956200	1525450	1905690	783805
1086000	1721630	1839980	1098540	2280330	1534320	1618550	1854470	306360	2198860	1383040	2781060	1066380	2327630	2077780	1391500	1188270	1413150	2515240	2600140	1716720	1813040	1816020	1888870	713940	1414310	1978810	1847810	1682190	1169780	2346700	3065670	1904540	1572910	2057340	2373050	1160820	948696	1514380	1898030	775276
1087200	1714650	1828520	1092250	2266220	1527600	1613080	1855330	306632	2184990	1383220	2780840	1062020	2323700	2076230	1392040	1187330	1405270	2505070	2593050	1706910	1808950	1807790	1882660	708248	1401590	1965730	1842650	1675360	1159120	2338210	3045670	1903190	1569070	2049420	2364550	1158390	946733	1505740	1901400	830072
1088400	1711820	1827280	1090160	2262180	1523690	1615440	1851720	305253	2170190	1378550	2773470	1052610	2310620	2059570	1382030	1183820	1394480	2483970	2583490	1697600	1806040	1798420	1875440	704680	1395710	1952640	1838420	1670330	1152180	2332830	3033400	1899320	1564590	2039140	2353100	1154610	939864	1493810	1896240	871370
1089600	1704910	1816290	1080160	2248340	1519200	1608500	1847490	304008	2165800	1379680	2765210	1046060	2305600	2052480	1379810	1184410	1389050	2472810	2580190	1689310	1800200	1792640	1869840	700871	1383730	1937440	1828370	1664910	1143870	2323910	3010130	1901120	1560600	2028230	2360520	1149140	934973	1483200	1901210	924889
1090800	1703120	1812240	1076570	2245690	1515990	1602710	1846830	303349	2154240	1377730	2754720	1036570	2296140	2043240	1370870	1180010	1380550	2451510	2571050	1677220	1793910	1783050	1866520	696317	1377150	1924860	1828040	1664440	1134920	2317100	2994570	1902980	1559840	2022420	2368540	1148420	930295	1476150	1898530	967071
1092000	1700200	1807150	1070530	2233080	1511300	1600740	1839340	302157	2129910	1377140	2747270	1028760	2291350	2037870	1370000	1179630	1377530	2442270	2566970	1671490	1792520	1777700	1865240	693415	1368530	1912210	1826300	1661410	1125990	2309050	2971900	1899310	1553830	2009960	2364400	1144090	923810	1466700	1893830	995897
1093200	1694710	1801770	1066990	2224070	1512840	1598650	1839850	300652	2108220	1375190	2742550	1020950	2280870	2035620	1363650	1178240	1367750	2426260	2561890	1658140	1789130	1768570	1856220	689734	1360350	1899930	1822150	1659620	1117300	2300670	2957770	1894320	1555830	2001800	2355180	1141230	920948	1457280	1886590	1011980
1094400	1690770	1798190	1061240	2213680	1511990	1596290	1835110	299504	2089540	1377130	2738520	1011570	2272390	2034790	1360510	1176480	1363340	2410940	2560810	1652270	1786410	1764180	1852190	685384	1354060	1892090	1818950	1658910	1110120	2286740	2941850	1883220	1548910	1990050	2347530	1135060	913954	1447050	1877560	1015900
1095600	1682800	1790330	1055180	2204540	1513340	1592990	1837170	300510	2083000	1375650	2734730	1007500	2261000	2036900	1356010	1173870	1355300	2399220	2553900	1640030	1780870	1754390	1845520	680091	1344650	1881170	1811360	1653980	1100560	2280680	2921050	1880550	1547700	1981320	2352810	1134680	910735	1440000	1876360	1013010
1096800	1671770	1790440	1049020	2199370	1511630	1590700	1835630	297536	2076290	1373070	2729560	995642	2252320	2032920	1352600	1171820	1352100	2385390	2550330	1634850	1778750	1748680	1843300	676352	1338960	1876940	1812530	1653020	1093880	2273760	2908630	1872090	1541800	1970960	2352280	1130660	903710	1428700	1871980	1003650
1098000	1664080	1782750	1041580	2192190	1511280	1584070	1833210	298104	2078180	1372200	2729640	994237	2247350	2034120	1351940	1172140	1347100	2372810	2551880	1628060	1772760	1737210	1837920	672730	1325620	1869560	1805280	1648070	1085040	2261550	2893280	1873710	1542750	1960770	2353460	1128530	901395	1420620	1875850	994442
1099200	1662180	1788070	1035550	2191240	1508380	1579730	1832070	297508	2075040	1368290	2726050	980132	2233590	2025060	1344640	1169320	1339770	2354110	2549320	1616780	1762140	1731530	1833380	668833	1319940	1860920	1800720	1646710	1077060	2255420	2888120	1872790	1539510	1952140	2340150	1122470	894267	1410450	1876370	977283
1100400	1659280	1779690	1029090	2180210	1504470	1581090	1826310	297556	2067270	1369480	2719380	978729	2226770	2025830	1344380	1172480	1334760	2346350	2551150	1608090	1755980	1727350	1827000	665396	1312100	1849490	1794950	1643000	1069200	2242620	2867140	1873930	1536680	1940510	2339220	1119560	890634	1403480	1875920	965589
1101600	1660250	1783750	1024560	2176560	1496450	1580550	1825560	297135	2056780	1366700	2715050	970378	2215420	2018970	1337820	1171100	1326130	2328580	2545910	1594810	1750960	1719960	1823110	661415	1307130	1838100	1797350	1640300	1063150	2232400	2849730	1875650	1537420	1933280	2341100	1117570	884175	1394750	1871650	951476
1102800	1658490	1779830	1016690	2166560	1491780	1576980	1817060	295277	2043060	1365780	2710390	964478	2207940	2014490	1339580	1171210	1320140	2315820	2550010	1588650	1749470	1718250	1820810	659902	1297890	1825580	1792430	1641010	1055670	2221650	2828520	1873600	1529860	1918860	2338980	1112070	877369	1382950	1870380	937541
1104000	1659700	1782330	1011280	2162010	1494910	1576440	1817900	295717	2034090	1364450	2704660	958473	2202280	2007620	1334470	1168480	1314530	2302930	2544510	1574190	1746680	1708120	1813780	654662	1289320	1812050	1786460	1637960	1048550	2209740	2817930	1877230	1531890	1914220	2343330	1110450	875896	1372350	1871150	925618
1105200	1656720	1781580	1006280	2157640	1493500	1576150	1816030	295371	2025940	1362920	2698520	949527	2194840	2001570	1333580	1169140	1313210	2289020	2541890	1565440	1747620	1701720	1814120	651236	1284670	1801690	1784540	1641110	1044150	2197990	2800580	1877030	1527040	1904280	2331520	1106030	867145	1362040	1869340	914093
1106400	1653460	1779980	999601	2151440	1498320	1579380	1813280	296067	2025040	1363790	2696560	945546	2190860	1997740	1329830	1167070	1303600	2277750	2540900	1555690	1742120	1694560	1807150	647932	1275560	1788530	1781990	1642540	1033230	2187080	2786200	1884100	1529620	1894680	2332040	1103810	866102	1354510	1873750	898738
1107600	1653990	1784420	995399	2148440	1501210	1577290	1806320	294826	2020460	1358100	2688640	935186	2183170	1986740	1328590	1164810	1301310	2265170	2532780	1547640	1741590	1693350	1810040	644942	1271360	1780120	1779990	1645940	1029380	2178940	2775580	1883390	1527110	1884360	2331210	1100310	858223	1347610	1871760	886007
1108800	1652320	1779130	987228	2142510	1507670	1575480	1802740	295576	2018300	1361600	2687810	930592	2181090	1984650	1323950	1161580	1294880	2253470	2531830	1537830	1737150	1685370	1803040	642163	1260200	1770630	1774800	1643750	1022840	2167950	2761390	1886950	1528720	1877960	2340060	1100730	856204	1341630	1876190	875285
1110000	1649790	1786180	983944	2144510	1511250	1576910	1798140	294942	2015010	1357310	2683220	919980	2176040	1974120	1320360	1160140	1292290	2236090	2529110	1528190	1738240	1681630	1800650	638571	1258780	1763050	1776250	1648820	1015340	2158120	2752740	1892850	1530120	1868730	2343300	1096900	846746	1332560	1874330	861439
1111200	1647950	1778630	977481	2136410	1513790	1575840	1793230	295112	2012830	1361050	2678400	914020	2171660	1967720	1320210	1159870	1290340	2227320	2530000	1520440	1736310	1679240	1796650	635121	1248390	1752510	1769900	1648580	1008440	2146020	2736910	1894710	1530470	1858910	2352390	1093920	843450	1325790	1873020	850336
1112400	1646190	1782090	973675	2133270	1523210	1574800	1789100	295662	2013090	1360400	2675200	903480	2165280	1957980	1313080	1157700	1281880	2207860	2529780	1511190	1734100	1669380	1794150	632090	1243280	1737560	1769500	1653390	1004620	2140680	2726850	1898080	1534800	1853140	2343400	1093990	838907	1318550	1872610	838776
1113600	1646100	1777520	965843	2125970	1528780	1573540	1782230	294996	2005210	1363580	2669130	899840	2168260	1951960	1314600	1157420	1279040	2200480	2532080	1502830	1736580	1667830	1795850	630742	1237800	1728550	1768310	1656410	999652	2128550	2716950	1896820	1532410	1843350	2342240	1090130	833470	1309620	1875840	832853
1114800	1646980	1779740	962708	2124760	1536370	1575670	1781100	296673	2009070	1364200	2670900	892308	2166460	1948690	1308600	1155360	1273120	2185840	2531350	1490240	1736970	1660110	1792260	626060	1230840	1716270	1770110	1657680	994267	2120450	2708920	1901720	1542760	1838550	2350290	1089210	830205	1303990	1878080	822127
1116000	1645370	1777540	957675	2121810	1537400	1577030	1771790	296163	2003660	1365320	2662680	885270	2165580	1937460	1309850	1154150	1271950	2173220	2532050	1481740	1733970	1658810	1791230	623976	1225230	1707320	1767060	1658530	988153	2111190	2701200	1898200	1538130	1828810	2349350	1082850	821897	1294330	1878250	815602
1117200	1641170	1777540	952171	2118640	1533390	1574500	1774890	299747	2003960	1363540	2660670	879335	2166530	1930410	1307220	1151060	1268480	2161680	2533940	1471240	1731810	1654810	1787790	618496	1218510	1694380	1769680	1661160	982354	2099580	2696020	1898520	1543470	1825300	2360320	1081340	817374	1287200	1882310	807339
1118400	1635840	1777390	944656	2114980	1535280	1575150	1765890	299246	2001620	1363050	2653680	870160	2165430	1917800	1307940	1149650	1265850	2146860	2540700	1461430	1731450	1652610	1786140	615089	1214510	1681380	1766760	1665540	977197	2089380	2693300	1893690	1540790	1814720	2352310	1076420	809296	1278550	1878460	799618
1119600	1632740	1775910	940799	2108910	1542460	1575530	1767150	300198	2001030	1362080	2655630	866880	2166510	1913710	1310000	1148380	1261650	2138550	2540720	1452820	1730510	1646140	1784280	611267	1209010	1674180	1761090	1668080	971132	2083420	2688090	1894160	1547980	1809800	2363230	1074650	807379	1275160	1882540	793202
1120800	1629320	1779350	936892	2111310	1544860	1574420	1762320	300050	1999180	1359540	2650710	854206	2163300	1899760	1303790	1144730	1257120	2123720	2545630	1443690	1728130	1641250	1783910	607365	1205970	1665100	1760430	1671470	966694	2075140	2684440	1889130	1546760	1800530	2362540	1071240	798791	1267030	1885100	786107
1122000	1627870	1775360	930165	2103710	1549250	1572370	1758980	300500	1997890	1362780	2647780	851156	2163500	1895380	1308370	1145060	1257040	2120160	2545440	1432380	1729530	1637370	1781220	604138	1199140	1651580	1755840	1670840	960796	2066500	2677120	1887490	1549050	1792060	2368130	1070460	793853	1262600	1883270	782260
1123200	1621360	1781360	927833	2102350	1552980	1568250	1754420	301402	1996310	1361950	2648820	840893	2164140	1886190	1302840	1140360	1253200	2107120	2545510	1423010	1727190	1633740	1780480	599610	1195420	1643100	1757100	1676770	958588	2055750	2668720	1872940	1551200	1784310	2369580	1067240	788552	1255040	1883960	775168
1124400	1617680	1777200	921590	2095180	1554840	1564480	1750920	303945	1998390	1363230	2644970	835631	2165450	1878700	1305950	1141270	1251320	2101530	2547130	1415580	1729850	1628310	1779270	596691	1190480	1633490	1754010	1680080	950975	2041610	2664860	1853570	1549250	1774230	2368340	1062800	782991	1250170	1886460	772532
1125600	1617740	1780640	918847	2093240	1561210	1565510	1754740	304976	2000090	1360840	2642520	827433	2162440	1871690	1301290	1136730	1245920	2088240	2546280	1407510	1730830	1623960	1781910	592669	1190210	1623960	1754760	1684510	948858	2034800	2663140	1852720	1554610	1769320	2373000	1061920	778762	1246380	1883500	766456
1126800	1620170	1776240	913840	2086440	1561290	1565300	1746320	304937	1996950	1365930	2637310	821981	2160760	1861730	1302130	1135720	1245770	2079060	2552420	1397970	1732070	1622210	1783570	589955	1184920	1618670	1753550	1690670	943222	2022420	2657510	1851710	1549650	1758460	2374530	1056860	769102	1241050	1884710	762417
1128000	1616060	1776260	909125	2087580	1566350	1560740	1742810	308516	1997520	1367910	2640280	813676	2158260	1853890	1298930	1131760	1239180	2067080	2553960	1387510	1729100	1615810	1777620	585428	1179800	1604170	1753790	1693990	939156	2012860	2648220	1851420	1550790	1749720	2382880	1052730	765619	1236220	1884190	757533
1129200	1610210	1775250	903538	2084030	1564040	1559780	1736530	307961	1994170	1368470	2630760	805453	2159180	1841470	1300150	1126980	1236690	2060100	2558160	1378280	1730640	1612470	1777770	582850	1179820	1596060	1753450	1702180	936022	2005290	2639800	1849580	1549290	1740260	2383060	1045410	757365	1228470	1882330	752054
1130400	1607400	1771900	898549	2078510	1569220	1556450	1735690	309792	1998160	1370840	2627840	802374	2158400	1837510	1301290	1125860	1235050	2055450	2560160	1368070	1731060	1610330	1777620	580133	1173250	1586330	1750160	1703370	931125	1993300	2628430	1850400	1553090	1735820	2379740	1038660	753807	1223930	1884830	747993
1131600	1608000	1775700	894127	2079720	1570950	1556770	1734620	309122	1998410	1371760	2617540	791862	2153540	1824810	1296830	1123210	1229550	2044280	2563180	1362430	1729520	1608980	1779200	578468	1175050	1579930	1752240	1715990	927752	1985390	2617090	1848980	1552350	1727560	2376990	1032570	746521	1219180	1884070	742774
1132800	1606370	1773590	890082	2075350	1576160	1554240	1734910	311237	2000330	1375920	2610550	789551	2155920	1820190	1297700	1122960	1230300	2040200	2568410	1355710	1730770	1608270	1777130	576230	1167520	1570130	1747280	1720710	925532	1980390	2600230	1848810	1556750	1716820	2384840	1025080	742548	1215460	1884450	737283
1134000	1602510	1775520	886370	2074560	1577720	1550740	1731560	312223	2001080	1375750	2600150	779419	2151760	1808070	1293670	1117930	1225110	2026860	2568280	1346300	1728960	1606900	1774140	574104	1168010	1561350	1750150	1726130	920666	1970670	2588170	1846980	1558630	1708510	2385990	1022590	735323	1208850	1883750	732266
1135200	1598810	1770910	879309	2068160	1580060	1547020	1725250	313208	2000050	1380310	2591320	776194	2146190	1798230	1296200	1117630	1221170	2020050	2574560	1339050	1730090	1605110	1773210	571074	1160400	1550030	1748200	1732640	915991	1962210	2569660	1843600	1555200	1697720	2386150	1017560	728711	1203470	1883880	728974
1136400	1600220	1772470	874501	2069760	1585700	1542170	1725760	313530	1998640	1380480	2576730	766314	2143960	1791860	1292320	1113830	1214480	2006370	2571150	1330200	1728990	1599880	1774100	568380	1156930	1544290	1750490	1742290	912492	1954770	2557050	1841140	1559570	1690640	2380610	1016130	723285	1197490	1882900	723924
1137600	1596750	1769910	869466	2064560	1586810	1538210	1718840	313358	1996840	1381850	2559770	761283	2143260	1779560	1293930	1113020	1212750	1999830	2574440	1322690	1730470	1601420	1775710	566346	1154520	1536180	1748210	1748340	907824	1947360	2538960	1836290	1556480	1681470	2380650	1015580	716048	1193030	1885290	720491
1138800	1593100	1774080	866971	2063700	1590710	1532770	1716760	315593	2000130	1384370	2547930	756043	2144550	1773310	1287480	1111510	1208130	1990280	2579200	1314050	1731760	1597760	1773810	563532	1151480	1525890	1746820	1751330	904884	1942230	2523740	1836650	1562370	1670460	2386020	1021140	711417	1191020	1885290	717055
1140000	1589040	1773320	859786	2061540	1590460	1531770	1709940	315367	1996680	1384790	2531730	748109	2139250	1761160	1287570	1109510	1206240	1981460	2581130	1308330	1732540	1597250	1778540	560501	1149240	1517490	1747390	1757480	900779	1933100	2511080	1831360	1560100	1660200	2388640	1020240	703229	1184980	1883970	712588
1141200	1583480	1771320	855854	2060510	1595730	1527960	1710490	317025	1996910	1387250	2529530	741668	2137440	1753640	1283890	1106220	1199450	1971010	2583660	1298700	1728300	1591650	1772350	555908	1144720	1505740	1745100	1760070	897394	1925010	2496630	1830340	1563760	1653190	2391270	1023560	699112	1180580	1885220	707123
1142400	1581510	1773170	850628	2056200	1591230	1525590	1701090	315850	1995370	1387880	2527230	735343	2132550	1740690	1284870	1106530	1198370	1967010	2588150	1291160	1728800	1589170	1775590	553667	1141710	1497910	1747830	1766270	893555	1910850	2483780	1827470	1559320	1639520	2381240	1020930	689922	1172860	1878910	702481
1143600	1579300	1771240	846341	2050080	1595720	1520310	1701550	317658	1994960	1390490	2522390	730500	2130310	1732000	1282170	1109690	1194330	1956790	2588790	1281980	1727870	1587660	1772570	549536	1137220	1487340	1748560	1770760	890107	1904800	2469640	1828580	1566400	1633380	2387970	1022070	686310	1170260	1883010	699754
1144800	1577020	1769650	841771	2048250	1591560	1520280	1695980	318190	1993360	1391000	2510550	722472	2125270	1719630	1281190	1107080	1189070	1946760	2587640	1274150	1728340	1585210	1773080	547700	1135100	1476900	1748320	1775470	888298	1895130	2456070	1822320	1564130	1623770	2385750	1018410	677504	1164240	1880840	695210
1146000	1574120	1763750	836964	2043640	1597620	1515690	1692890	320472	1990030	1397530	2502440	716924	2121800	1709170	1282970	1105650	1185230	1936910	2585940	1265880	1726570	1581320	1772770	543230	1129840	1461300	1745290	1779840	883414	1886080	2445570	1818640	1566210	1615760	2389910	1017420	673313	1159370	1882700	692672
1147200	1574220	1766240	834137	2044640	1601130	1515430	1687600	320280	1986840	1397600	2497230	708915	2118900	1693050	1279920	1104780	1180640	1929710	2584970	1258460	1726150	1579660	1773990	540418	1128030	1451250	1750250	1784740	880792	1879990	2433210	1815420	1562740	1609040	2385800	1014350	666542	1155140	1878130	686479
1148400	1568880	1760600	827328	2039550	1600280	1509580	1683060	320492	1984640	1401030	2498640	707008	2116940	1681930	1283250	1103410	1178920	1921120	2586760	1252320	1722220	1575530	1771940	537222	1119750	1439900	1745200	1787440	877248	1867430	2416120	1815880	1563240	1600220	2379390	1016010	661174	1150500	1882200	682968
1149600	1563720	1765210	823796	2038560	1601830	1506600	1677280	320012	1979900	1401500	2499420	696720	2113050	1665770	1279710	1099110	1173870	1909800	2585580	1243090	1722180	1574140	1773280	534771	1119170	1428970	1746040	1791390	874526	1865150	2405560	1811450	1559690	1591790	2371610	1015370	654860	1142710	1881600	678949
1150800	1561740	1758080	817438	2029680	1603010	1505200	1674860	320492	1976530	1407410	2497980	693770	2112350	1659220	1282660	1099760	1171280	1903640	2588950	1237620	1718620	1573010	1769100	530575	1113610	1418280	1743860	1792840	870937	1860980	2394220	1811070	1558180	1583970	2380860	1014630	650958	1138470	1881740	675569
1152000	1559700	1761890	815098	2032330	1603160	1506020	1673720	321129	1976160	1408610	2493900	683939	2107000	1648770	1279080	1096080	1166140	1889570	2589820	1228770	1716510	1570190	1768590	528952	1112260	1406880	1744600	1796870	868658	1852470	2385380	1810120	1558710	1582480	2381010	1018270	643578	1132140	1880060	671624
1153200	1553940	1757270	808596	2022060	1601380	1501980	1668270	321276	1968550	1411000	2488870	681153	2104320	1645970	1279110	1096810	1163960	1882330	2590660	1224510	1716470	1567820	1770000	525558	1105080	1395000	1738000	1797310	862831	1844620	2372470	1806610	1557300	1570630	2381070	1017560	638404	1124970	1879540	669209
1154400	1551310	1757050	805558	2020470	1602600	1498990	1665950	321994	1965570	1411900	2483100	672978	2097140	1642340	1276650	1092580	1158390	1867140	2588220	1215210	1713450	1563360	1765450	522585	1102420	1387080	1737750	1800160	859213	1838830	2361150	1804240	1558180	1564980	2379310	1019680	632788	1117450	1878230	664801
1155600	1549530	1753550	799778	2012330	1599740	1498750	1660660	320435	1963250	1415390	2474720	668545	2091030	1639610	1277990	1091090	1156660	1860620	2590480	1210730	1711550	1562360	1762420	520179	1097660	1374930	1734320	1797340	854806	1829810	2345440	1801520	1551160	1554090	2369720	1020510	627334	1111520	1877090	661944
1156800	1544150	1757040	795970	2006650	1603260	1493460	1657970	321994	1962010	1414270	2474180	661074	2080890	1634180	1276660	1087260	1149050	1848210	2587080	1200820	1704960	1556510	1760310	516413	1095090	1363970	1730120	1797960	851338	1825270	2332300	1802670	1552550	1548740	2366980	1021430	620899	1105420	1880750	658601
1158000	1544250	1752360	791642	2004540	1597840	1494420	1650000	321513	1955800	1418140	2468760	656108	2073720	1630830	1272780	1086270	1146510	1841200	2590110	1195870	1701370	1553660	1763220	514057	1091430	1353170	1726450	1796180	846161	1815490	2320140	1799260	1547380	1533870	2361430	1019480	613558	1099450	1875430	653620
1159200	1537810	1749720	785784	1995260	1598830	1488280	1647480	324682	1950280	1419680	2468800	651039	2067070	1626260	1269480	1085450	1140780	1826430	2585220	1188980	1695960	1548360	1755710	510501	1083240	1341890	1722210	1792700	841250	1808300	2306710	1798790	1549010	1525500	2366740	1021490	609083	1094420	1877010	651420
1160400	1533710	1751640	782523	1994470	1594580	1485200	1641500	322932	1947380	1418580	2466130	641886	2056700	1613930	1267460	1086160	1136840	1815730	2584040	1183380	1694090	1544950	1756670	509258	1081890	1329110	1719500	1793510	839333	1798110	2295390	1796590	1544000	1516560	2362000	1021840	601664	1086250	1870970	646565
1161600	1526730	1746840	777329	1988760	1593580	1480540	1638040	323411	1942070	1419680	2464390	639249	2052160	1609170	1265970	1088670	1133400	1807590	2582070	1176990	1690730	1539520	1751700	505487	1076340	1315580	1715790	1789260	833461	1790530	2283180	1792300	1542880	1506110	2362370	1020940	597229	1080670	1870530	643286
1162800	1521540	1748950	773814	1990110	1590210	1476170	1631860	322925	1939100	1416010	2458190	629987	2041420	1595780	1260020	1087540	1126480	1792960	2576320	1170310	1685680	1535430	1748640	503076	1073200	1304410	1715680	1788110	829733	1781750	2274410	1789170	1538340	1494310	2346730	1018820	589865	1074130	1864260	637024
1164000	1514190	1741660	769530	1980660	1585600	1470760	1624820	323884	1932630	1417900	2456790	627631	2037380	1589060	1260500	1086650	1123750	1783790	2578720	1166320	1682380	1527660	1743710	500503	1064720	1290460	1706660	1782500	823608	1770210	2261140	1788870	1535800	1480700	2345030	1018320	582998	1068540	1863250	634274
1165200	1510710	1745140	766730	1973600	1585330	1465400	1621440	323054	1929580	1414590	2447960	618514	2030280	1579200	1253600	1079450	1119450	1769920	2568150	1158820	1678500	1524570	1740570	497855	1062100	1280180	1706670	1777540	820558	1764330	2252070	1788470	1534700	1472000	2340940	1017740	575314	1060700	1860790	629368
1166400	1504090	1738760	761223	1965250	1580030	1457630	1617290	323900	1925600	1416920	2450050	616777	2027320	1574970	1257710	1073980	1119430	1761880	2566470	1153690	1675900	1518850	1735770	494585	1054320	1268110	1699960	1770030	816687	1755800	2237610	1783910	1529760	1459260	2341250	1017180	571386	1054550	1857480	626415
1167600	1499810	1740300	759170	1962470	1582050	1453630	1612430	323266	1921790	1416610	2446460	609643	2018090	1565180	1250610	1065940	1112680	1745260	2562190	1146460	1669730	1511800	1730460	492194	1052410	1256980	1695240	1763470	811090	1747230	2225360	1782550	1525850	1450450	2338550	1015640	565248	1048060	1854420	622342
1168800	1495420	1735820	753838	1951800	1578520	1450500	1603350	323772	1912060	1417140	2441190	605813	2011520	1561970	1251170	1060980	1110410	1735760	2562870	1142610	1666010	1509100	1726480	490332	1044130	1243560	1689670	1756550	807751	1735190	2213900	1778800	1520020	1436350	2328390	1014000	559360	1041500	1850530	619098
1170000	1488960	1736670	749483	1946170	1577080	1450320	1598990	323225	1904130	1414750	2435370	600032	2003480	1552290	1244810	1054730	1102630	1721010	2558250	1136190	1660810	1499970	1722820	486654	1040700	1235930	1686690	1748980	803651	1731960	2204690	1781310	1519180	1426280	2323550	1012660	554046	1034990	1848500	614094
1171200	1482080	1731190	743088	1935140	1569610	1445920	1589480	323350	1895070	1414680	2430990	596159	1993950	1545030	1243970	1050600	1100210	1707800	2557700	1131930	1656090	1494770	1716360	485101	1032180	1222440	1680170	1739120	798571	1722860	2190520	1777050	1512160	1414960	2321280	1012880	548177	1028520	1844160	611481
1172400	1477070	1731850	741820	1929940	1568130	1442370	1588160	323432	1893240	1413040	2425540	587887	1988310	1536630	1238990	1041560	1092420	1689330	2552960	1125060	1650160	1485280	1711470	481422	1026430	1213400	1675780	1733100	793078	1714000	2181270	1778230	1510770	1406080	2318690	1010210	542569	1022360	1840460	606040
1173600	1469710	1728110	738497	1918340	1562400	1439980	1578990	321654	1883610	1412880	2418740	584501	1979810	1526990	1240590	1039620	1091360	1679660	2553020	1119180	1647550	1480350	1708030	479989	1019220	1201480	1668780	1725750	790042	1704370	2166080	1775130	1507450	1391230	2311410	1006420	536970	1016420	1837280	601380
1174800	1461940	1727580	732944	1910500	1562370	1433220	1580550	322566	1879620	1413620	2414690	578412	1974840	1518270	1234440	1033790	1083850	1664520	2551330	1112390	1644250	1472320	1701740	476426	1011700	1189440	1663680	1718780	785930	1701940	2153510	1777150	1505030	1380920	2310910	1006800	531818	1007340	1835410	598045
1176000	1457000	1726130	728751	1900120	1553540	1428810	1571020	321497	1866360	1410000	2404460	572510	1965780	1509050	1230890	1030300	1077130	1652150	2548510	1108680	1640660	1465930	1697590	473864	1006660	1176210	1657880	1710410	782007	1690600	2141120	1775110	1497400	1367620	2298020	1002370	525036	1000290	1827550	593042
1177200	1451470	1724000	725455	1892990	1552990	1423610	1567110	322840	1857380	1409960	2401140	569999	1957770	1501240	1227080	1026710	1070170	1637790	2539970	1104540	1631700	1456050	1686690	471766	998070	1166290	1651320	1702890	776555	1685990	2128120	1773880	1495210	1357050	2300510	1003960	521902	992550	1825330	589703
1178400	1448260	1722350	722785	1884230	1545630	1418150	1557350	319138	1851620	1405580	2389800	562300	1947080	1489170	1223370	1021890	1065930	1623660	2539290	1098250	1629050	1447300	1681040	469753	992086	1157330	1648250	1697220	772884	1677330	2117430	1774840	1489320	1343750	2293610	1000260	513946	984972	1815010	584298
1179600	1441120	1720860	717472	1873300	1540990	1415090	1552450	320276	1848660	1407420	2385440	560230	1939600	1481700	1219060	1019080	1061330	1616010	2537890	1093040	1625770	1437060	1672940	467169	980690	1146330	1641920	1687360	767468	1666020	2104450	1775750	1485990	1331070	2294470	999720	508148	978283	1812280	580816
1180800	1435300	1723010	713820	1864180	1536440	1411840	1544950	320216	1839970	1403260	2374250	551333	1930600	1469700	1215620	1015360	1057080	1602340	2536250	1088430	1621360	1428140	1669710	465766	974639	1137640	1637820	1683460	764264	1660850	2094030	1776780	1481840	1319190	2287960	999451	501668	970789	1802010	576861
1182000	1430580	1719430	710923	1854530	1533210	1409800	1540430	320846	1835580	1404900	2370860	550268	1929080	1465450	1215320	1013450	1053970	1595830	2539120	1083880	1620160	1420870	1661080	462619	966834	1127200	1629720	1675080	759661	1651300	2080240	1773870	1478020	1308270	2282560	999135	499182	965173	1796160	572924
1183200	1426060	1726670	708064	1850660	1529830	1408750	1533220	320890	1831880	1401140	2366070	543005	1920350	1451540	1207500	1009750	1047490	1583350	2530270	1078980	1616230	1412980	1655500	459492	962628	1118680	1625980	1669680	757164	1643600	2071270	1770090	1473740	1296310	2277140	996602	492688	955982	1788700	568734
1184400	1418820	1717480	704256	1842270	1526180	1407550	1528450	321127	1830640	1401990	2359630	541172	1916440	1446260	1207590	1006370	1045640	1575200	2529020	1074690	1612310	1408730	1649110	457212	953948	1108590	1620620	1657450	750085	1631570	2056480	1768980	1468880	1279300	2276630	994814	486960	948352	1782290	564415
1185600	1410610	1720390	701744	1832510	1523820	1405760	1521530	320712	1829820	1398510	2349420	533124	1907160	1433790	1197420	999932	1039100	1562880	2520060	1068560	1607660	1400060	1640510	454836	952386	1099050	1614880	1655250	747854	1626330	2047630	1768110	1466700	1268730	2274200	993002	480718	945508	1773970	558188
1186800	1403350	1717490	695062	1820830	1516550	1402550	1516590	322113	1828800	1394910	2344140	529581	1905530	1425470	1197140	997270	1034950	1558760	2520180	1065980	1604830	1394820	1635500	452242	946302	1088330	1608020	1647150	742846	1621170	2036740	1765490	1462050	1256560	2273850	991282	476027	938074	1768680	555090
1188000	1395420	1719370	692460	1817720	1512590	1399610	1513240	322986	1834150	1393470	2336680	522698	1897920	1416390	1190000	991138	1028080	1543530	2511990	1058470	1600340	1384440	1631370	449325	944318	1077830	1601910	1639420	739468	1610670	2028030	1765170	1460740	1244650	2271810	991157	469909	931366	1761180	549014
1189200	1387400	1716120	688328	1808560	1509460	1397140	1506890	321464	1832690	1390530	2327380	517320	1892080	1406080	1188380	987285	1026710	1536890	2514710	1056180	1600800	1380050	1625400	447753	941232	1067570	1595800	1633930	734958	1600900	2017030	1756600	1451620	1227840	2261120	985488	465741	921790	1756230	545068
1190400	1382940	1718730	684764	1800810	1504830	1393240	1503400	323002	1834710	1387400	2324720	514733	1889260	1397930	1184560	983647	1019970	1527920	2506950	1051110	1602720	1370070	1618940	445564	937686	1059440	1591140	1628510	730682	1598580	2006480	1756110	1451750	1217530	2260540	986204	462312	917152	1752410	541305
1191600	1378440	1717800	680568	1794770	1496820	1391270	1495670	321687	1835170	1385550	2314110	508153	1881820	1387130	1178610	980553	1017180	1519640	2506510	1048570	1598510	1365280	1613260	443497	934097	1050960	1587150	1622390	727864	1588130	1993660	1749680	1443500	1204290	2254010	981205	455665	910965	1745010	538005
1192800	1369310	1720610	677146	1786780	1492360	1389340	1492230	323578	1834560	1384780	2305330	503763	1878100	1380090	1173450	975033	1011700	1513910	2506840	1042140	1591370	1357770	1605380	440156	928730	1039070	1582720	1611210	724586	1588330	1985360	1753560	1442720	1195790	2257730	981826	452213	906757	1741780	535293
1194000	1364750	1724450	672341	1782070	1486160	1387610	1485260	322674	1831720	1381200	2295400	496570	1870250	1370630	1169290	969607	1007940	1502520	2501680	1037520	1588960	1350970	1599780	437885	925424	1029640	1575800	1602920	719700	1577970	1974270	1744310	1438940	1179600	2249130	975822	445056	899604	1732620	530088
1195200	1355230	1719820	669140	1773490	1482510	1382900	1479290	324425	1827980	1381570	2285220	493414	1867530	1362880	1168120	967078	1005300	1498560	2501020	1037900	1586170	1344670	1593210	435030	919610	1017830	1572470	1596870	716728	1579080	1966400	1743940	1439340	1172980	2246580	978112	442542	894743	1732720	526337
1196400	1351760	1728780	666720	1772730	1476930	1382590	1473910	324761	1824170	1378180	2276530	486942	1858320	1352050	1160090	962671	998944	1487040	2494740	1031700	1583410	1337020	1591030	433106	918348	1010420	1571270	1592460	715221	1575920	1958290	1739650	1439460	1163320	2239120	974724	436810	889487	1725150	522709
1197600	1346480	1726240	662343	1764100	1472860	1381320	1468410	325508	1820750	1378640	2269700	483302	1853510	1346480	1159390	957806	998604	1481330	2496010	1028670	1580750	1332750	1584130	430917	912519	1000840	1563160	1583180	710537	1563310	1946480	1739050	1436290	1150270	2238650	973663	432967	883717	1718860	520102
1198800	1339250	1730430	659244	1756900	1469120	1377890	1465980	327038	1816180	1375910	2258980	476312	1843610	1336120	1152270	952855	992153	1471610	2487880	1027320	1583220	1324480	1579360	428374	910053	994070	1560070	1577900	708194	1556100	1936150	1728390	1438720	1141670	2240690	971438	428095	879563	1713570	514469
1200000	1332060	1722040	654398	1746890	1460460	1375170	1457440	326883	1808940	1372020	2244080	472423	1835710	1329910	1151750	948245	990704	1464230	2484700	1024080	1581200	1321210	1577490	427458	906548	983903	1552390	1570660	705344	1546820	1926230	1713750	1430440	1131430	2240130	969970	422905	873276	1704370	510538
1201200	1327620	1731220	650698	1745800	1459450	1377040	1456040	327432	1803620	1369180	2234790	467378	1827510	1323190	1144760	942839	985359	1455090	2480390	1015470	1577830	1313130	1568040	425220	903987	975861	1550590	1565500	701492	1539830	1916910	1711800	1432010	1122210	2240070	969683	420273	871102	1705660	507593
1202400	1324670	1734150	648452	1740980	1452250	1375070	1445670	328381	1795130	1366570	2224250	463245	1821940	1318360	1141660	939553	984340	1447420	2478980	1015020	1575030	1308930	1565990	423071	901204	967823	1546640	1561170	699683	1531310	1906240	1703310	1429350	1112390	2228100	964686	414054	867137	1704540	502696
1203600	1317810	1739370	644947	1735030	1451440	1368500	1444440	330958	1787370	1366460	2216320	458712	1816970	1310200	1135390	934742	979270	1439380	2473280	1011080	1571480	1303610	1559930	420629	894771	959167	1539960	1557020	696634	1527500	1898480	1702450	1430420	1104400	2227470	966889	411250	862848	1705990	499385
1204800	1314940	1741410	640896	1730530	1444470	1365940	1438480	329093	1780270	1365550	2206210	452580	1812150	1302880	1129790	930296	975633	1435610	2472280	1008460	1571940	1299570	1558820	419695	892394	953809	1539350	1551080	695462	1516510	1888380	1698660	1427510	1092930	2221220	961368	404262	859196	1702640	495714
1206000	1307590	1740120	635940	1722540	1440740	1359100	1435050	330807	1775130	1366880	2197430	449504	1809300	1298650	1126940	927332	971578	1426970	2472020	1006190	1569540	1294780	1548500	416572	887553	945035	1530730	1544450	692161	1514050	1877040	1699250	1430520	1086140	2227040	959201	402297	854840	1699820	492857
1207200	1301860	1746110	633704	1720220	1434680	1358010	1427020	330435	1768020	1362700	2186870	442315	1800680	1289650	1119900	921690	966450	1416610	2467480	1002620	1568600	1291230	1546830	415262	887241	937189	1527920	1540190	690330	1507870	1867840	1695700	1429960	1075940	2221790	955482	396536	850188	1695710	489629
1208400	1295920	1743020	629107	1711750	1430940	1357560	1421110	331439	1759500	1361350	2178640	440321	1792380	1286050	1118930	917649	965178	1413080	2465660	999801	1564400	1287500	1542680	412211	882243	929356	1522770	1534310	688176	1500860	1853500	1692470	1432870	1066970	2217680	958493	394127	847438	1693980	487906
1209600	1292340	1745640	627282	1708030	1426570	1355180	1417120	332926	1753230	1357170	2173820	432856	1788170	1276000	1113080	913940	958962	1402760	2461260	994695	1563450	1286960	1538320	410526	881022	922355	1522610	1532330	685562	1492260	1842220	1691250	1438420	1059170	2212790	958144	389800	840744	1693490	484344
1210800	1287730	1737920	623976	1697690	1420770	1356540	1411060	332636	1748060	1354710	2170470	429744	1784520	1273630	1109140	910839	960969	1398880	2462350	996180	1561990	1283220	1535400	407766	876996	915851	1516370	1525560	684853	1484140	1830750	1686770	1434310	1048470	2213140	957302	386559	837713	1690920	482879
