# Supplementary material for: The singularity response reveals entrainment properties of the plant circadian clock
Source: Nat Commun. 2021 Feb 8;12:864. doi: 10.1038/s41467-021-21167-7 (PMC7870946; doi:10.1038/s41467-021-21167-7)
Supplement: Supplementary file 4 — Source Data [file 41467_2021_21167_MOESM4_ESM.zip › raw_bioluminescence/SR_experiment/2hdark_TOC1 (Figure 3, Supplementary Figure 1).xlsx]

## Sheet: 2hdark_TOC1_prr9-7
time (second)	TOC1 No. 1	TOC1 No. 2	TOC1 No. 3	TOC1 No. 4	TOC1 No. 5	TOC1 No. 6	TOC1 No. 7	TOC1 No. 8	TOC1 No. 9	TOC1 No. 10	TOC1 No. 11	TOC1 No. 12	TOC1 No. 13	TOC1 No. 14	TOC1 No. 15	TOC1 No. 16	TOC1 No. 17	TOC1 No. 18	TOC1 No. 19	TOC1 No. 20
1200	30.8	167163	127228	152438	116887	114782	91639.6	95854.8	127640	52741.2	74658.8	107550	159681	152215	107555	83340.8	142452	31140	170247	17745
2400	115.2	143557	111348	148666	116819	130768	81978.4	87575.2	133403	58983.6	92652.4	120533	132960	152476	105666	96354	136326	41397.2	156932	18347.2
3600	112.4	134935	108492	146232	120422	116253	76335	84789.6	132704	59244.4	89820.4	122891	126593	153562	99165.6	94556.3	121359	37365.6	149956	17727.9
4800	91.6	127988	100448	140238	112599	110227	71214	78332.4	123582	50752.4	76994.4	118319	121718	146393	92638	85709.6	109282	33408.3	145832	16326.4
6000	96.4	120858	97444.4	135577	103234	111163	65054.8	73514.4	114926	43600	66670.8	113513	115871	129916	86945.8	80039.6	99116.4	31820.8	140697	14540.4
7200	93.6	113957	92185.6	130468	92683.6	106546	59628.8	67906.8	106192	39235.2	59182	106190	108480	119682	81539.6	73307.2	93401.3	26792.8	131308	13000
8400	79.6	106809	83498.3	121332	80680	95520	53310.8	63038.3	97232.8	35491.6	50256.4	95309.2	102263	110965	76237.2	66863.2	90821.3	22715.6	121215	11659.6
9600	80.8	101188	74358.3	112384	72230.8	86825.6	48119.2	59050	90051.6	32078.8	44270	86749.2	97544	105341	71824.4	64038.8	86935.2	20284	114154	10701.2
10800	81.2	96958.8	68354.2	106499	67658.4	80234	44874	55600.8	85178	30358.8	42312.4	80775.6	96646	101376	69582.8	62244.4	84330.8	18770.8	110627	9912.92
12000	76.25	94310.8	65596.8	102508	65667.1	75645.6	43380.4	53942	81934	29689.2	41707.2	77143.6	97046.3	98771.2	68003.6	59940.8	82852.8	17899.6	109113	9622.4
13200	58.4	92965.2	64496	99222.4	65657.5	73766	43204.8	53151.2	81503.8	30186	41368	75032	98497.6	96877.9	67896.8	58120.4	82072	17283.2	108552	9462.8
14400	64	92725.2	63596.3	97133.2	66622	73367.2	44290.8	53387.5	81745.6	30491.2	40200.4	76105	101056	96560.8	68848.8	56806	83073.8	16938.4	110434	9443.2
15600	85.6	93363.2	63997.9	96134.8	68668	74264	45123.6	54376.7	82671.6	31612.8	39513.2	78592.4	104549	98376	69993.2	57016.4	85985.2	16734.6	112626	9649.2
16800	66.4	95514	65872.5	97014	71132.8	77443.2	46653.2	55971.6	85149.2	33369.6	39540.4	81656.8	108931	101559	72478.4	59043.2	89259.6	16866.4	116787	9807.6
18000	70.8	99554.4	69332.4	101488	74674.4	81985.6	48197.6	58749.6	87943.6	35726.4	40561.2	85380.4	113893	105528	76530.8	62558.8	94798.4	17523.2	121614	10186
19200	66.4	104974	73978	108732	78263.6	87063.2	51246.8	62143.2	92748	38513.6	42667.6	91021.2	119688	112239	81539.2	68155.2	101294	18520.4	127989	10832.4
20400	67.0833	112440	80792.8	117249	83613.3	91816.8	56091.2	65325.6	98382	42144.2	45300.4	98291.2	126852	120906	89485.4	73619.2	109591	19518.4	134762	11465.4
21600	67.6	121588	88858.4	126926	90553.2	96072.8	60396	70183.2	106257	46801.3	48735.6	107716	135021	131346	98426	79619.2	119190	20466.3	144879	12646.4
22800	66.4	131898	98248	138031	99174.2	101236	66058.4	75487.2	114496	52761.2	52438.4	118056	144500	142694	110164	86654.8	130363	21713.6	158288	13884.6
24000	67.6	145865	109477	151797	109442	108512	74136	80936.4	125809	60454	57299.2	130999	156342	159686	122668	95607.6	144667	23637.6	172572	15716
25200	69.6	161158	121910	169173	121369	118562	82976.8	88505	138124	70262	63685.6	145647	169773	179738	139170	107316	161680	26197.6	190402	17535.2
26400	59.2	178675	136954	188315	136038	131823	95198.4	98075.2	153754	82693.8	71936.4	161052	186082	204356	157951	121578	184338	29610	211260	20068.4
27600	66	199525	155497	212027	153728	145245	110079	109334	174457	98328.4	82757.2	179285	206611	234214	180382	138066	209114	33957.6	237056	23144.4
28800	70.4	223975	177768	238255	173987	160947	127176	121992	197839	117322	95162.8	199841	230560	268858	206215	156727	237383	38482.8	268124	26790
30000	65.2	253288	204012	271607	197233	179805	147536	139518	224864	140259	109735	222379	258407	307380	235266	178064	270950	43293.3	306832	30862
31200	61.2	286458	234507	309362	223415	203774	171772	157099	252853	166832	126674	248482	286994	349167	269976	202355	307417	48816.8	351663	35621.6
32400	68.4	323650	270058	349931	253250	234309	199750	178143	286831	196769	146516	275379	317285	397774	308209	230672	349016	56176	402222	40488.8
33600	56	365364	310416	391578	285791	269640	231955	199977	324449	229094	170801	305790	347101	457480	348593	262150	395023	65179.6	456119	45120.8
34800	56.8	409696	356301	431999	320246	310405	268696	225186	368540	263234	198495	338420	380660	525681	389001	294250	445926	75854	513521	49619.6
36000	57.6	454826	404712	470102	355047	351063	307992	254649	417789	297801	228672	374546	413024	590306	426475	324662	495559	88277.6	572508	54055.2
37200	61.2	500912	455306	508535	391883	391900	348750	281863	466824	332185	260371	412761	443293	646158	462450	363310	544815	102442	630203	57388.8
38400	54.4	540363	500835	542176	428555	430579	392153	303505	515088	364186	293180	449958	467098	688649	493754	400544	589003	113498	685543	60790.4
39600	72.4	577698	543593	569799	458826	464676	430459	321773	555119	392744	320162	488004	486534	719704	519484	436154	626113	120257	734062	63601.7
40800	57.9167	610602	574128	589767	486690	497515	463197	338602	588258	415271	345122	521847	501068	747806	537531	465508	656837	124834	776163	66113.2
42000	67.2	635322	593708	603265	513412	524876	489144	351922	617611	430722	366017	551615	513495	771583	549313	489944	679421	130518	807958	67764.4
43200	64.5833	650717	605976	610264	532425	549444	508857	362741	640916	439905	381769	577960	522424	787029	556970	511967	692383	139251	831172	69334.4
44400	54	660635	615447	615791	548382	567098	522768	372062	662220	443273	393415	602817	527851	795645	557984	528686	700706	148565	852523	70702.9
45600	64.8	666121	619962	616447	557046	588390	532511	377677	680139	439164	398910	629598	529378	794914	559207	545885	704298	157874	866001	71462.4
46800	46.8	665966	620222	617740	562805	604221	536512	378858	694082	434723	399388	658169	530884	787340	555958	557400	702384	165685	875418	72989.6
48000	57.2	666286	616369	617443	565792	603598	534069	382148	696846	426863	398462	672912	530110	780572	552843	568060	698506	170086	876701	73200
49200	60.4	661704	610314	616597	567576	598257	529896	382933	695960	417915	394745	683669	529026	773189	551606	568337	693286	167624	874472	74205.6
50400	53.6	657151	604169	617193	565411	594910	524156	385239	693894	409891	390606	686493	528328	767763	548153	571896	688958	164560	875361	75420.8
51600	53.6	653128	600956	611844	563109	594335	514952	382937	693460	403998	385292	685670	526162	766759	540254	571463	680305	159645	873535	76444.8
52800	63.2	649076	599849	605023	556533	597285	504902	381464	695833	398192	378322	686158	522452	761400	533228	572465	673438	160317	870209	76949.6
54000	56.4	646509	596115	597534	550496	601762	497344	377447	693317	393105	371397	688100	518140	754310	525318	565800	665865	161570	871630	76946.4
55200	60.8	644072	597836	591277	544488	601861	489508	376713	687265	390675	366027	687418	513188	745748	518350	557956	660939	168272	868464	76309.6
56400	48.8	642142	598716	586919	537167	601829	481120	377769	685163	384890	359460	683431	510107	734178	514218	554642	657165	169056	862368	75908.4
57600	58.75	640004	595000	583310	528865	600255	483465	378046	681006	382206	355608	678357	506465	728077	510768	554911	650239	166603	859364	75104.8
58800	47.9167	639757	594106	578191	521780	595048	484426	380131	675671	378383	349780	670544	502761	721887	506806	553642	646324	162095	851510	74564.4
60000	57.9167	638599	593165	573520	513523	590373	480350	379585	675020	375745	343736	658792	499042	715109	504642	545654	636640	157909	850863	73582.4
61200	54.8	636704	587626	566994	507157	588678	471612	377635	674310	370808	337384	649177	496179	708355	492464	542394	631601	156180	849346	72874.8
62400	45.6	634213	581536	561784	499926	583497	461697	373794	666798	367672	332676	641629	493163	699325	486595	538226	620382	155765	843833	71992
63600	57.6	630388	577258	557211	494434	583000	450275	370554	667238	360629	326796	632252	485310	689032	475896	537652	612570	154154	834893	70502
64800	55.8333	624066	568605	548804	486791	577831	442083	368741	658923	357474	321766	623046	472775	675588	465495	536270	600830	155322	822628	69022
66000	71.2	615789	559499	536203	478588	569120	434153	363758	650621	348590	315754	616164	458748	660500	451118	534590	585790	150996	803261	67667.1
67200	58	603879	549806	524292	469153	553120	427237	357722	647046	341462	309016	608975	444745	640919	435620	530917	571017	148025	785518	65471.6
68400	48.75	592282	539934	510488	457810	537310	420404	350649	637032	332333	299854	603260	433373	620524	420137	522041	556386	145380	763177	63024.4
69600	50.8	578220	527350	497228	445624	525383	410136	341694	621398	322171	292648	592327	421287	599231	404943	513426	539283	141154	737013	60867.9
70800	45	563350	511926	483474	434759	511344	398665	330441	605404	309868	283587	585013	409969	576154	389981	499998	518096	137220	708702	58870.4
72000	57.6	546225	495077	469664	421332	490361	386513	319243	590049	297487	275082	571731	397569	552610	374144	486427	497591	133321	680219	57167.5
73200	45.8333	526104	475734	454602	408428	467797	371827	306232	572238	282632	263166	558605	383405	528863	358394	469034	476266	130059	649941	54542.9
74400	62.4	510964	454843	438063	394912	443255	357635	291786	550535	267738	251403	546155	370362	506056	341264	453662	456251	127638	621167	51910.8
75600	60.4	492571	434398	422921	379775	416605	342383	275664	525564	253692	240213	529629	356524	490724	325451	436458	435702	122426	591479	49154.4
76800	68.4	474281	412944	406280	363899	389390	324880	261016	505988	237416	228350	513694	343453	469125	309802	421562	414104	119056	561820	46570
78000	55	456081	392390	389914	349497	364303	310922	246691	486886	222480	216280	498102	331538	446293	296675	409466	394333	114134	534222	44135.6
79200	46.4	437305	370688	374614	333925	343245	294542	233958	466351	208527	203790	481761	319770	425004	283282	396338	375414	109033	506322	41874.8
80400	55.6	418876	350810	358687	318154	322570	279517	222435	445624	196114	192314	465028	308107	405091	270481	379487	357936	102818	480160	39269.2
81600	57.5	398943	332850	344406	303045	302871	265366	213054	423211	184074	181616	449193	295245	384072	257366	360288	340609	97680.8	456022	37227.1
82800	53.6	380664	316360	329842	288809	284174	250692	203960	400743	173040	170754	431686	283766	365585	245075	342199	324720	92783.6	432161	35197.5
84000	48.4	365560	300850	317784	273849	266524	236522	196346	378184	162972	161078	417900	272204	348578	234947	326515	309494	87897.1	408712	33109.6
85200	53.2	350117	284643	305376	261400	248880	223574	188822	358066	153630	151609	400598	261738	331280	225604	312229	294638	84192	391126	31236.8
86400	55.6	334181	272064	291784	249470	234701	209883	181986	340745	145205	143171	386706	252224	316545	215926	300564	280015	79765.8	373377	29288
87600	55.2	321540	258248	278834	238332	221249	198556	176498	324957	137136	135894	372211	241829	302191	206384	292941	266744	75274.4	355931	27132.8
88800	44.4	307501	247213	267756	226619	209917	187393	169092	308632	129962	128590	359678	231881	289789	197282	283976	254380	72590.4	340121	25552.4
90000	57.6	296646	236027	256395	217225	200884	177596	160503	295483	123572	122524	344531	221873	278526	189368	274376	243435	69278	324535	24457.5
91200	53.3333	286271	224816	246533	208454	191531	168468	153890	284930	117622	116350	332076	212704	267230	180912	263326	232613	66628	311146	23520.4
92400	45.6	276162	214390	236118	200701	184550	160623	148527	274920	112250	111385	319327	204135	258620	173653	253953	223988	63975.6	299586	22279.6
93600	50	267161	204686	227487	193912	178474	151036	143368	266043	107865	106970	307986	196399	250042	166938	246310	215760	60844	291358	21144.2
94800	50.8	262861	194204	219222	187474	172775	143481	139102	256494	103363	103084	297602	188224	244046	161941	238900	207683	58180.8	282919	20231.2
96000	54.4	254269	186536	213193	181532	167043	133782	136280	248145	99489.6	99783.2	288449	180816	239547	156784	233387	201538	55718	275964	19456.4
97200	50.8	248006	182185	206332	176735	162466	128892	132652	242188	95893.8	96321.6	280337	175414	233234	152526	228688	195264	54529.2	269675	18514.8
98400	48.8	242706	177600	201693	173318	160233	123957	130227	237128	93826.8	94060.4	273536	169669	229218	148626	225095	190077	52809.6	264412	17911.6
99600	53.6	236940	171097	197628	171211	158165	120631	128123	232756	91655	92249.6	269472	165330	225238	146156	222752	185593	51517.6	260718	17341.7
100800	59.2	231607	164127	194550	168744	157008	117621	126378	230808	89712.4	91178	265154	162942	223014	144592	220895	181454	50831.6	258865	17068.3
102000	46.6667	227353	158809	192347	168095	157538	115923	126325	229333	88407.5	90278	262670	161038	221154	143205	220334	178704	49865.6	259214	16862.4
103200	45.6	224766	155157	191574	166958	157082	114934	127076	228912	88030.8	89850	262360	159165	222012	142826	221977	175972	49500.4	261306	16615
104400	46.8	223223	153722	192099	168896	158268	114518	127617	229894	88392.8	89836.4	263668	159121	223325	144064	225490	175405	49876.8	266606	16570.4
105600	49.1667	223202	153172	193806	169919	161953	115770	129573	233643	90070	90622.1	263986	160227	226600	145891	230831	175925	50913.2	273377	17022.9
106800	52.8	226812	154393	198277	172724	165663	117324	131605	240305	92758	92935.8	269564	162406	232683	149634	237255	178763	51215.6	284662	17528.8
108000	53.6	231287	158188	205412	176296	172704	121147	134111	249554	97267.6	95896.7	278291	166526	242026	155393	244953	182924	52704	300334	18590
109200	46	238230	163017	216065	182518	180747	126816	137976	260096	103136	100349	289654	171975	252888	161952	254860	189147	55052.4	321103	19898.4
110400	59.6	247640	169653	228318	189556	191347	133526	143012	276094	111518	106402	311549	179741	266888	171891	268820	199151	58096.4	347253	21761.7
111600	52	260401	176892	242423	200487	205119	141990	149455	295170	121477	114333	331049	190422	284547	184609	286677	211172	62791.6	379559	24093.8
112800	57.6	277632	186716	262407	213353	222195	151476	158894	317920	133847	123924	357345	203130	306710	199705	310071	226054	67867.2	419543	26789.6
114000	50	297921	200790	287443	228835	243955	167708	170730	347212	149415	136095	382888	217791	332234	217748	338014	245814	75047.2	470899	29495.2
115200	54.4	323575	217118	318224	247305	271413	182957	184874	383709	168180	150251	408335	234518	359991	242595	369962	268919	83367.6	528779	32794
116400	57.2	356037	236743	351312	269444	303518	202486	202092	423300	189012	166486	438393	256058	392863	270391	406811	296849	93353.2	596180	37396.3
117600	45.2	391667	259904	387488	293692	341782	222527	219185	467629	215666	186238	472599	279860	428184	302173	446745	328560	104849	670304	42590.4
118800	56	432823	285385	422281	319762	384626	243112	238990	512268	245716	208269	506520	305772	468449	336625	492787	361153	118013	746668	47725.4
120000	58.3333	474538	314166	457485	348503	430294	264336	259507	556805	279380	231395	543848	330583	510091	373120	543610	397260	132446	826760	52832
121200	48.75	518686	344716	490259	378931	478221	288316	281434	604060	315256	256377	583899	357417	550834	408807	594107	433700	148354	908385	56011.2
122400	57.0833	562201	377538	524593	411078	526018	313594	303526	655558	347593	281193	630538	380316	592393	442259	644229	470403	165693	987498	59233.3
123600	48	607104	411209	556286	446260	572256	339650	328982	705859	377810	308279	676926	404270	632512	475026	695370	507120	183192	1062990	61792.9
124800	52	650590	445494	584369	476678	616064	369051	353723	743861	403185	333546	727122	427303	670965	505274	747825	543607	202523	1131020	64494.4
126000	62.9167	689672	485717	609552	505020	654564	400192	379762	778974	430755	359753	774232	450111	709537	532877	799085	579500	229966	1193360	67472
127200	56.8	726466	518986	635374	529675	689699	423243	403425	811456	464808	388218	819290	469883	746054	557938	846309	612362	251073	1246710	70017.5
128400	62	752978	549498	660634	559872	718838	454482	425735	844687	494339	412660	874619	488660	779498	580116	891218	642830	264636	1286050	71940.8
129600	59.2	773362	580873	684435	588978	740274	478469	444740	880359	516164	434172	920922	505332	810590	596855	931030	669125	284293	1317090	71922.8
130800	44.8	793461	606632	703690	624124	756989	507872	460929	915066	531756	458018	958074	520652	836537	610995	964903	692158	298872	1342810	72292
132000	57.9167	816323	627075	717974	651513	768506	534603	476700	944425	544608	473420	990971	532780	852851	617758	990016	713171	312495	1364400	73057.2
133200	53.2	837524	645446	731410	670264	774590	562526	487482	971636	556670	492822	1024250	541500	866947	624024	1014650	729987	324345	1381780	73841.6
134400	48.4	853211	663464	742574	684847	775224	589745	497686	993913	575673	504879	1051240	547857	876364	627844	1035250	736369	331742	1386250	74238
135600	53.2	866583	667864	750198	700049	774844	612978	504933	1009100	584640	513336	1075700	550808	882108	629904	1049170	743673	337359	1387530	74394
136800	45.2	877231	674588	757730	712432	772918	635185	514203	1021270	589379	517883	1097250	551162	890719	633595	1062830	744629	340201	1387540	74445.2
138000	56	881925	680356	757536	728525	767222	651466	520169	1032650	590825	521423	1117870	549004	894188	636472	1065640	741601	347471	1383500	75429.6
139200	62	884101	684138	762608	735001	759896	667447	523076	1044200	586768	523617	1132830	545740	893622	636323	1061010	733367	349184	1376060	75411.2
140400	57.6	885494	682750	764840	737114	752904	680990	524613	1053460	577440	522755	1136000	540600	889804	633025	1056450	725701	348971	1369680	74560
141600	58.4	885889	679863	764258	739019	746258	688195	522990	1058600	567908	522102	1153830	531627	881756	626749	1045800	716551	352116	1358460	73369.6
142800	66.8	889241	681862	759848	737573	738206	689913	518565	1061760	557941	519144	1161150	523163	870628	622656	1036640	711010	351903	1346160	72326
144000	56.4	887135	678506	754279	734177	726069	683922	514807	1058760	548399	514290	1155750	514909	858608	614475	1032490	702162	346682	1325950	71327.6
145200	68.3333	878361	674328	742923	730033	715783	674416	511605	1057760	541155	508520	1149710	504224	845568	600905	1023740	692314	348123	1302370	69801.6
146400	58.8	867620	668590	730898	723382	705648	660954	507315	1048510	532102	505390	1147750	493517	833075	586761	1014510	677769	349244	1268440	68382.4
147600	51.2	853006	660164	715926	716914	693910	649938	502095	1032950	524479	495332	1135060	482387	819872	572796	1000450	666160	350563	1238170	67008.4
148800	61.6	834920	652065	700866	705433	678582	635772	496108	1007820	513106	486777	1124330	473809	801344	560493	980785	649445	349844	1203620	65962.5
150000	60.8	820963	637995	692954	695549	663150	620760	488880	982750	497899	475623	1103220	463674	781094	546742	960712	633081	345810	1162090	64567.2
151200	59.2	800890	622511	671830	686735	644577	603028	478485	967841	481836	465275	1082760	453276	758307	530893	940134	614791	342576	1121120	62328.4
152400	55.4167	780463	609926	654110	679255	621030	587001	467718	954172	464222	453187	1056970	443534	735621	511372	917081	598342	339533	1077090	59213.2
153600	71.2	759342	594868	632756	668450	594916	569654	460332	942831	447838	440996	1024770	433616	710181	493634	891262	580788	335582	1029530	57426
154800	61.2	734739	579827	607052	658958	566743	551714	449171	923792	429802	426696	1002760	423151	683696	475550	864718	562069	328601	981458	55610.4
156000	64.8	708716	563392	581644	648242	536837	530370	437337	901217	414279	412078	978440	412346	657044	457788	837183	545313	321162	932427	53643.6
157200	75.2	678973	547847	557269	635879	508640	507642	422516	874003	395262	397138	952803	401827	632688	440538	808699	527527	312190	883297	52005.2
158400	67.0833	652843	529830	532975	620895	484549	485396	408606	848011	377108	382788	920234	390401	606673	426092	777296	510923	302578	835825	50010.8
159600	52.4	626432	511652	511343	603372	457342	464429	394311	818098	357344	365568	890848	380920	582395	410691	745665	492514	293482	792328	47351.2
160800	62	602949	491938	486587	582939	432377	445398	382978	787384	337100	350421	861077	370440	558238	397855	713944	474974	283058	751008	44589.6
162000	67.2	577384	473412	466635	562618	408836	425272	369226	759950	315597	333059	831312	359404	537783	383824	683133	455338	272154	711823	41759.2
163200	70.4	553808	458138	446761	541792	385535	405460	355536	732414	298396	317104	803576	348672	515228	370312	653863	438015	261106	676736	39693.2
164400	68	531845	443267	426450	522604	362453	387054	343076	706107	279183	300862	778252	337855	495073	358321	625502	421260	246983	643143	37672
165600	70.4	508666	426912	409899	501992	342496	369756	331160	677546	262773	285384	747998	328286	476296	348587	596818	404781	234767	614625	35833.6
166800	60.8	488021	411194	392683	481666	324606	351217	320524	646092	247374	271030	720192	320248	457756	336751	572522	391785	223180	587624	34202.4
168000	64	468908	395221	375785	462336	308550	334120	310401	618689	234227	257596	687902	312088	440772	327809	546718	378952	211092	565248	32482.8
169200	65.8333	452208	382333	361478	442855	294193	316606	299754	596642	221611	245008	657144	306159	424565	320288	525652	367190	201981	544299	30505.6
170400	61.6	437204	372498	349638	426708	280830	300092	289740	572320	210587	233345	629264	300258	411004	312224	505937	355214	191874	525285	28594
171600	56	405537	359511	338404	410911	268144	285538	279540	545415	201091	222848	603166	293626	398599	302678	488478	345106	182776	508187	27008.8
172800	63.3333	410176	347156	328890	394814	257265	272236	271727	521496	194942	213158	577862	287733	386900	296306	474779	334782	173076	496103	25774.8
174000	70.4	398414	333978	319514	380480	246856	260666	263808	502926	188059	204475	556984	280844	377690	290058	461248	326418	164526	484104	24601.6
175200	72	387261	321920	309600	368966	238706	247428	256498	484903	182872	198968	539214	274090	368913	286022	448677	318654	156911	475634	23574.6
176400	65.6	375985	310565	302983	358345	231777	236280	251915	470732	176970	193083	520485	269767	362586	281506	436175	313182	150882	467410	22635
177600	63.2	368393	303716	298014	346422	224786	226789	248172	457369	173131	186442	502744	264004	356634	277133	425540	307050	145102	459460	22098.4
178800	64.4	360690	297642	292742	337062	220982	218508	245004	445568	169212	181116	489522	260343	351674	273482	416860	301936	140035	454564	21236.8
180000	74.1667	353867	290884	287437	330490	217005	210518	242303	434192	166154	175991	478718	256844	348952	270383	410748	297686	136206	450281	20826.8
181200	74.4	349160	286768	284131	323705	214156	204931	238318	425827	163953	172268	468215	253630	346984	267003	405427	292856	132720	447115	20456
182400	68	344472	282635	281068	319001	212023	199624	236906	419390	161867	169283	460429	253178	345671	265269	401091	291403	129876	447231	20450.4
183600	64.8	341499	278985	280561	316124	211393	196565	234958	414544	161928	166835	452594	250980	346058	262815	399958	290321	128315	447802	20569.2
184800	56	339514	276814	280690	313111	211750	194731	233480	414118	160994	165923	449139	250492	346814	262328	400468	289874	127357	451605	20806
186000	70.8	339550	275936	281882	312783	213840	193578	232426	414441	160943	165068	448333	250965	350166	263152	400806	291144	127059	457725	21272.4
187200	69.6	340281	274363	286201	314571	216194	195455	234065	416980	163225	165721	450477	253231	355298	264259	403060	292290	127604	469710	21925.2
188400	61.2	340679	274098	289934	316486	219584	197131	237816	420652	165945	166338	452031	255788	361155	265810	407550	294834	128832	481724	23202
189600	54	344468	276191	298542	319720	224112	201172	241669	428112	169622	169368	458458	259852	369042	269148	413891	299283	130240	501218	24882
190800	76	348758	279883	307770	325315	230132	206152	247271	435751	175157	173842	466093	267112	379603	273684	421996	305154	134393	520537	27132
192000	68.75	354034	284446	320380	333837	237097	213781	252323	448057	182233	180080	478860	273973	389794	281192	434741	311778	138112	545854	29452.4
193200	59.6	363844	289603	336310	343593	246751	222662	257666	463812	191219	187721	493110	283074	401427	290768	454311	322003	142675	576823	32040.4
194400	61.2	375086	295901	354561	355832	257937	232494	264698	485047	202778	196700	512814	292383	415983	301720	477268	332348	148716	614189	34874
195600	77.6	389941	305018	374928	370402	271673	248800	272216	512835	216142	207886	533715	303453	433174	316432	506036	345626	155964	657564	38402.8
196800	68	406652	315715	399865	388193	288292	267173	283216	545926	231407	219736	557604	315201	451834	331751	544355	360093	163810	707436	42513.6
198000	61.6	425250	327536	428293	407885	307574	287168	295068	583865	249654	235611	585028	328448	472840	348531	588268	375109	175386	766235	46716.4
199200	72.9167	445248	341465	459567	431726	330404	310022	308938	625689	270767	253159	617129	341833	495081	367268	638196	391867	187669	832543	49585.6
200400	79.2	467916	357655	491912	459415	356907	333644	322252	674073	294283	272273	652664	355818	519241	386200	694958	409567	203788	900405	51842.8
201600	62.4	494485	377108	524750	487922	388417	361594	335591	723246	318235	293432	693353	371125	545424	407664	759458	429082	220940	975778	54145.6
202800	75.2	522896	395376	558387	521441	424115	389306	349666	774420	344022	315943	736791	385427	568806	428682	827216	448679	241881	1050150	56088.4
204000	74.8	552768	416016	595428	556994	461481	418041	364849	834090	375474	339702	786614	398883	593106	447405	903729	467223	265114	1126330	58810
205200	69.2	584784	437341	629662	597025	500658	449227	381927	895529	407884	366864	839871	412472	620576	468343	982041	484517	292245	1197690	60599.6
206400	69.6	619778	461379	661825	641697	543440	481518	398470	955378	440869	394196	889773	424848	647599	487421	1059910	500553	323889	1269320	61850
207600	69.5833	655534	484069	688343	684699	586036	510471	418532	1013910	474730	418977	933671	436082	673221	506151	1133700	515523	356676	1333110	63650
208800	60.4	693054	507670	712760	732224	625795	537775	439189	1066750	509875	446045	977101	447343	695642	524003	1203590	531277	390102	1385580	65171.7
210000	67.6	726784	528566	734180	788498	662994	562618	460313	1116800	542975	472978	1018530	456337	721274	540353	1266480	544990	423970	1433860	67604
211200	70.4	754403	545570	754841	848816	696214	584812	480855	1162430	575764	499845	1068050	463809	744561	554332	1318890	558250	459040	1470190	69693.6
212400	63.6	778820	564437	772654	901789	729036	603020	500591	1204400	604240	526039	1116240	470797	765112	567668	1369100	570412	493602	1497650	71339.6
213600	67.6	802085	589417	786410	954998	756929	625187	517603	1241020	624892	550365	1165790	476357	781946	578821	1411840	579515	523239	1514180	72569.2
214800	59.6	818875	609814	799697	1012780	779077	645950	534587	1271810	638304	574486	1207610	479897	792106	584481	1446490	588580	555422	1524020	72520.8
216000	72	834977	621439	808937	1048750	794936	666749	550545	1299050	651721	601002	1243820	482738	801072	591933	1475940	593774	587991	1528550	73309.2
217200	66.4	846958	633395	822602	1079600	805700	684849	569392	1322700	655754	625158	1270910	485514	807304	597056	1505480	596086	617532	1526610	73876.4
218400	60	855212	643725	830672	1106640	813151	701008	584785	1342840	660882	646450	1297040	489392	814555	599920	1525620	594917	643158	1523820	73737.6
219600	68.3333	861349	654613	835686	1132970	816490	718343	598054	1361870	661214	662118	1318290	489212	821011	600815	1535170	594537	659574	1517190	72701.2
220800	79.6	862756	665028	840370	1148390	813116	733232	607691	1378870	661168	670350	1345920	488617	822450	602487	1538950	593098	669683	1504180	72906.4
222000	76	861761	680633	836664	1159720	811953	743002	611753	1388980	653944	678070	1367380	488497	821965	601580	1536330	590892	675064	1476240	72125.8
223200	60	859108	697009	833853	1175950	806375	748678	613272	1397490	644823	684922	1385520	488976	817153	599008	1526090	586290	685441	1451940	70951.6
224400	70.8	859396	701961	830263	1188190	801506	751776	611819	1387600	635782	686784	1396940	488715	816061	597175	1519460	580728	680235	1425180	70154
225600	63.6	858475	703895	829073	1193590	791490	755401	612012	1374730	628876	686605	1399830	485718	813097	594286	1507920	573443	670780	1399810	68904.8
226800	66.25	854454	703094	821580	1189640	783136	757140	608553	1356170	622160	682953	1393020	480732	809135	590344	1495470	568176	658282	1371260	68368.4
228000	67.2	846590	703389	814890	1189920	773674	753361	604280	1341240	611712	676058	1382780	476945	801748	588044	1481400	561207	647936	1340650	66735
229200	59.5833	836046	695705	803069	1175150	759640	750054	598553	1345160	604261	668270	1370840	472413	791995	582075	1462140	555572	638762	1307250	64753.3
230400	66.4	825546	686326	789796	1157780	746436	744449	592304	1328780	594375	658916	1359400	467819	782030	576010	1438410	547013	638079	1273550	63321.2
231600	62.4	815466	687042	773344	1145480	731472	740338	584973	1306010	583540	649458	1343680	459846	765847	569191	1406470	539240	629596	1235350	62480.4
232800	70	804434	681570	756528	1129720	714664	731070	579263	1272600	571499	636390	1326540	452655	748139	559782	1371170	530070	617402	1197260	60188.8
234000	56.8	792958	674213	740477	1115430	696143	718983	572584	1237430	558874	625844	1306790	443303	732104	552849	1329700	522339	602979	1158950	58472.8
235200	69.1667	776319	662342	721079	1101470	679416	704527	566534	1202940	544010	612388	1281050	433342	714447	541210	1285070	512257	586383	1116400	56938.4
236400	67.9167	762050	657058	698708	1085760	656396	690002	557606	1165680	529785	596288	1256790	426723	698616	531226	1238580	504210	572252	1072040	55049.6
237600	63.2	745976	649565	679109	1069940	632398	673530	548929	1133700	516084	581179	1234240	420507	682781	522705	1193830	495438	552290	1030830	53137.9
238800	59.2	724875	640128	656846	1046680	608651	657049	537900	1098360	501322	562494	1209820	411627	665060	511729	1149750	487735	533063	989904	50881.3
240000	60	707420	628675	632772	1025260	584565	637662	528038	1060960	484404	545395	1183410	402686	645408	501210	1105110	479336	516096	950977	49431.3
241200	55.8333	687430	617332	611126	995784	562384	620736	516344	1023410	466075	530526	1151370	394548	625570	489922	1060080	470931	501259	914545	47274
242400	68	665172	604625	587257	963047	537862	602707	503636	984796	447082	511725	1124620	385508	608099	478952	1015110	464085	483554	882065	45767.1
243600	58.3333	644712	585563	567855	934039	513842	581111	490995	947390	429228	496215	1092350	377564	590407	470821	968981	457427	465317	850046	43316.8
244800	66.25	625630	568364	550259	903286	491344	560396	477708	907245	410064	479833	1063870	370569	575434	459689	924231	450742	447392	820221	40854.8
246000	66	607056	552079	530162	863851	467988	539416	463930	873693	392388	464208	1037340	364165	559991	449251	883297	443065	429148	792517	39841.2
247200	53.2	586764	539173	512366	829374	447964	518277	449950	837660	374663	447676	1007530	357005	546968	440018	847134	436046	411109	766434	37807.5
248400	56.25	567086	525142	495148	799339	429352	499035	436477	803931	357561	430180	978500	348424	534654	432343	813649	429024	389358	743886	35727.6
249600	64.8	547709	512705	479116	767344	412184	479737	423823	771758	341826	412571	948259	342146	524980	427833	785255	422382	370224	721430	33692
250800	56.25	529900	501622	464542	742639	398031	461446	411985	738354	325699	397260	923658	336038	515266	423942	759350	416821	351690	703084	32196
252000	70	513938	492121	451279	719914	383502	443169	400496	706958	313295	382487	895779	330699	507252	416164	726017	410666	335305	687588	30454.4
253200	66.8	499324	477382	437468	698634	370848	425333	390952	678646	300782	366236	870538	326313	501767	416366	698428	405380	319156	674570	29300.4
254400	72.8	486144	465416	423199	672155	360118	409153	381676	652513	288461	351788	844880	321440	495560	407828	671590	400944	304616	664442	28046
255600	63.6	473868	455641	412139	645960	349674	394108	372537	631417	278246	339145	825683	318040	493596	401326	651794	397715	289178	653767	26881.3
256800	66.6667	463413	447503	404369	620409	341168	378292	365882	608779	268607	326648	807725	313724	488280	396546	634400	396202	275867	645229	26094.4
258000	63.3333	456015	437572	399046	595390	334778	365286	360265	590340	259555	316562	790964	312240	486678	394419	619706	394356	263070	641028	25296.4
259200	58	447605	429174	393970	574336	329101	353893	354908	573177	252699	306773	770207	311990	485670	390876	605553	393399	252150	638130	24770.8
260400	72.4	441577	423450	390543	555728	322973	343622	351703	561381	247683	299015	753132	312689	484858	387660	593006	391477	242350	634544	23952.4
261600	68	437048	418680	387820	540819	319069	334541	347591	549050	242588	292964	736184	313976	483436	384396	582028	391785	234118	632485	23850.4
262800	61.6	434630	414255	384643	529253	316380	325710	346109	542372	238430	287460	723740	314764	483745	382914	573757	393448	226755	631919	23725.8
264000	73.2	433814	410164	386161	519115	312940	319457	344903	535898	235992	282705	714314	316494	483200	381008	569083	398613	222548	636326	23630.4
265200	59.6	435381	407626	389277	510046	311629	315888	343845	532288	234135	279820	708134	321084	484215	380991	565315	402746	217248	641221	24111.6
266400	67.2	436062	404980	393234	503778	309550	311775	343191	530116	232800	277373	705972	323880	485494	382158	562890	407655	214617	647787	24616.8
267600	62.4	438047	404413	398057	498992	311097	310127	344588	530844	233346	276636	706625	328176	486268	384138	564383	411027	212589	656646	25622.5
268800	55	440550	404954	406037	499512	312715	309143	347674	533437	233332	277792	708028	336093	489992	384930	566369	414828	210772	667981	26816
270000	61.2	447082	405028	416729	499948	316718	310836	350602	542956	235506	278568	712378	344536	494040	388060	571562	422521	210575	681055	28284.4
271200	64.4	451838	407616	430627	501812	320427	313087	353902	554475	237798	281462	719308	354508	499858	393248	578913	431304	211603	698198	29818
272400	66.8	458191	411340	449858	506521	326780	317299	359996	572983	242026	285637	728758	367547	506496	399426	589922	438889	214231	717690	32013.6
273600	68.4	467713	416340	473949	513395	334968	324043	364803	592325	247182	292338	741590	378476	513373	405505	605235	445301	217938	738706	34502.9
274800	62.8	477366	420443	502580	521438	345580	332924	371803	612636	253593	300743	760418	390708	522829	413754	623545	454235	224218	763224	36667.5
276000	59.2	489920	426019	537382	534496	358525	346140	378972	636416	260573	310434	782290	402050	531076	422910	651167	464546	231948	790875	38938.4
277200	76.4	502610	431296	576974	546583	372784	360409	385659	664888	267699	322387	807180	412119	541341	432410	685434	475297	240584	824444	41428
278400	67.6	516912	438854	623413	562464	390304	378530	395474	695857	278917	336538	833725	421958	554241	443256	727538	485369	251542	862319	43717.2
279600	65.2	532567	446984	673089	582164	412337	399000	404428	730198	292952	352710	865958	431346	566954	453400	776943	496468	263895	903434	46078
280800	67.6	549210	456371	724159	603988	436064	424830	414276	764215	308603	371222	898712	440859	581406	466360	834994	505754	277777	946460	49090
282000	58.75	566772	465991	779023	628808	464059	452408	426994	801446	326396	391590	935482	449334	594259	478612	901473	515412	294024	991402	51926.7
283200	52.8	585568	477345	829637	654698	493612	482940	438620	838729	344108	415678	975789	454682	609339	490534	978495	523131	313575	1035800	54682
284400	65.6	603350	488318	873409	688195	523908	512478	452129	875572	364031	443874	1016370	460464	622083	504090	1057580	530389	337213	1082890	56703.3
285600	63.2	623111	498546	917852	722077	555610	545552	466531	915337	388847	472295	1057200	467508	637332	515161	1146350	535523	365332	1128440	58435.6
286800	60.4167	644064	511699	960162	756258	585827	580686	481189	959323	418717	502112	1101320	472318	650238	526131	1240660	537991	394209	1170970	60236.4
288000	57.2	666052	526644	999793	795196	617446	618780	496049	1009050	452231	532525	1145130	475260	664004	543176	1330510	539289	427682	1213050	61550.4
289200	66.6667	691887	538932	1033920	838127	648433	656101	513280	1054860	487751	563771	1190810	481185	676020	558945	1413090	545373	461673	1249460	62536.3
290400	67.0833	716458	555191	1065490	877246	683794	691910	529494	1104630	522185	597844	1233590	483804	689435	570997	1490490	553091	498576	1285070	64186.8
291600	70.8	739133	570790	1100040	923794	718589	721712	546758	1146400	549917	631216	1271350	486171	699433	581891	1561400	556157	535557	1311500	65126
292800	62.4	765070	584266	1125330	969324	749932	753556	564607	1186180	574985	666274	1313000	485112	711372	593505	1625010	558929	575452	1333690	66820
294000	64	787835	602076	1145410	1014770	776831	783685	582225	1225400	597237	696938	1349290	481323	719988	604013	1681300	558117	611321	1349100	67924
295200	69.1667	810553	616412	1160080	1060320	802470	812976	599308	1264590	625285	731090	1379930	479993	731642	613753	1730230	559042	646197	1359470	68685.6
296400	66.4	832630	633159	1181990	1104320	825755	839500	614422	1299090	649956	768839	1410420	478662	740560	622103	1767480	556812	678896	1365070	69594.4
297600	66.6667	850167	647413	1192690	1146920	846009	862910	626729	1333630	669281	802776	1437240	473334	755167	630935	1796430	554842	709262	1362370	70635
298800	67.2	865505	660014	1207010	1189650	864953	886810	640863	1357700	680051	836414	1467610	470334	763540	638499	1816610	551162	734427	1360220	71754
300000	74.4	878886	674212	1211980	1228390	878936	906179	653672	1377550	685590	862588	1494240	464954	771615	641672	1822850	544985	757630	1354000	71245.8
301200	63.2	891202	686808	1213230	1266800	889828	922313	662964	1398940	689448	887804	1515730	460320	778884	643631	1829790	538816	778487	1343910	70512.4
302400	47.9167	900062	693070	1217750	1303990	894954	937024	670726	1407790	690495	907270	1536450	454995	785773	646052	1833100	532078	795680	1330480	70486.8
303600	65	906152	698876	1218230	1331600	898686	946013	674587	1409490	693500	924486	1555530	448745	789728	644778	1829940	524886	802278	1313280	71204.6
304800	61.25	906202	706477	1214840	1361810	901918	952017	678759	1407200	693560	938754	1574040	441608	788131	642598	1823520	519213	808885	1296680	70632.8
306000	62.4	902308	715666	1206730	1385570	896103	959905	677813	1399200	689241	947991	1592080	436223	787464	639641	1811690	514136	812389	1277810	69058.4
307200	58.75	896291	721328	1190140	1409070	891211	960084	675973	1386620	680170	954719	1601200	426936	785590	633458	1797570	509595	807636	1255090	67668.4
308400	71.6	889962	726326	1164750	1426090	883824	954661	671406	1374650	670482	958165	1603510	420478	783549	626257	1776420	503228	802967	1231650	66858.8
309600	64	880122	729270	1143640	1436390	874140	949190	665311	1357540	664400	959736	1598980	412818	779418	620643	1750650	494946	800456	1207660	65801.6
310800	61.25	872985	733736	1121730	1440970	863007	940186	656910	1340820	656377	959857	1596610	407640	773339	614618	1719730	486666	792487	1182260	64206
312000	62.8	861493	736575	1096400	1439560	850066	930927	647414	1318870	650343	953531	1594870	400830	766792	609369	1687820	479472	782713	1153610	62588.4
313200	60	848671	735645	1067120	1429790	837848	922802	639108	1294710	639634	943754	1586770	395513	760498	603046	1649980	472357	768330	1129780	62236.3
314400	65.6	835738	734251	1035810	1414840	818176	909884	631410	1267290	626156	935254	1574750	387539	753514	597196	1609690	464277	752287	1104810	60064.4
315600	68.8	821719	729326	1002930	1392560	800179	897098	620473	1238070	611554	941848	1557750	380506	745104	589533	1565690	458808	740742	1078100	57776
316800	51.6667	805141	726789	971558	1369110	783073	881199	607671	1210380	597297	925740	1537880	374052	735128	582091	1516280	453353	722742	1052010	55991.7
318000	62.8	728193	720407	938063	1304190	766114	860708	595504	1183640	581014	906541	1512820	368708	725930	574584	1462300	447566	701589	1027520	54203.2
319200	58	775121	715241	903897	1310790	750983	846272	581959	1154520	567402	883362	1489380	362696	716664	566620	1411150	440510	680319	1005780	52879.6
320400	58.75	758729	709206	872629	1280450	733686	830343	570162	1126060	550337	861223	1466190	357286	706165	559588	1361700	433268	659418	983881	51461.2
321600	73.2	744776	701420	841220	1250970	711930	811616	556522	1101490	534054	838402	1441670	352815	697368	550457	1308760	428171	632820	961739	49634.4
322800	72.4	740470	696858	811328	1219290	693246	793992	543628	1072120	516550	813699	1413970	348704	686408	545509	1256670	423953	610989	941486	47074.8
324000	78.8	716102	690180	778854	1188970	670687	770457	532265	1042720	500759	784554	1386180	343876	677310	537223	1204790	419322	586529	921140	44572.8
325200	62.8	699156	680717	747699	1154620	647217	750379	520846	1012270	482194	766205	1360650	337468	667616	529855	1155430	415532	567075	904956	42977.6
326400	79.6	678138	671426	722797	1121790	627662	729519	510496	982910	464253	745715	1334100	333626	657176	523488	1106940	411450	543718	887792	41556
327600	65.2	661846	659982	698696	1090640	609798	706383	499356	953223	446585	726702	1301870	328665	647531	516563	1062990	408400	520460	871481	40196.4
328800	67.9167	643972	651456	682786	1054320	590014	683824	489266	925305	429388	705339	1277410	326378	638332	510514	1023490	405463	496358	857788	38782.8
330000	57.2	628137	639808	661640	1020930	574914	657820	479419	896206	413943	681046	1244790	325355	629994	504233	986173	405914	476283	844553	36968.8
331200	61.2	611493	632725	641624	987131	556479	633399	469132	869343	397993	655539	1216860	322908	622468	499894	954123	404500	455363	835497	34449.6
332400	64.4	597237	621126	622276	955941	539906	610941	459575	846036	383431	631290	1193520	320774	613287	495543	924093	405039	434529	827152	32981.6
333600	52	582856	612401	605096	929201	523807	591071	451119	822826	368882	604873	1166830	319576	606850	490901	895044	403808	416364	818501	31948.8
334800	76.4	571891	602892	591159	900801	511351	572650	443671	801679	355318	581041	1143440	319409	600324	485743	870359	404185	399097	811160	30916
336000	65.6	563322	595344	577179	872613	498460	553088	434161	780225	344084	557707	1115700	320837	596209	483616	845205	406168	381403	806110	30211.2
337200	76.4	554967	586388	566706	844926	486487	535333	426806	760248	332876	536519	1091790	322665	591030	481699	825755	407415	365618	802726	29515.6
338400	55.2	549504	578590	556583	818787	476180	517534	422166	743992	323312	517497	1067950	326582	586478	478908	809467	409866	350427	801268	28628.8
339600	77.2	544590	572177	548819	794985	467752	501148	417383	730431	316067	499539	1046920	330304	580673	477396	792292	411161	336507	799215	27844
340800	70.8	539225	566134	542364	772065	460126	487055	414050	718798	309636	483494	1028370	334952	578294	474195	780368	412773	325733	798840	27195.2
342000	70.4	537301	558610	540126	751414	453713	475482	411372	708316	303816	469547	1007520	339684	574839	475307	770419	415725	314823	798201	26628.8
343200	66	537337	552847	538553	731008	447610	464330	410221	700782	300023	456985	991034	345100	572060	473612	760723	419516	306314	799169	26855.4
344400	66.25	537846	547745	539947	716944	442198	456629	409049	696072	295950	446398	974149	349363	569006	474088	754577	423109	299728	799128	26958.8
345600	69.2	540362	543580	542686	704206	439476	451366	410564	695826	294530	438850	959565	355208	567861	474849	750419	426970	293373	797997	27362
346800	66.8	548148	539456	548017	692636	437533	445408	412104	697426	293548	431713	947918	361770	567258	474653	749463	430283	288037	800568	27858.8
348000	59.2	553051	537928	557083	683444	438075	441462	414142	699404	292274	426103	939448	369576	567084	475539	750064	434985	283843	803718	28788
349200	71.2	560947	536282	569456	676937	440087	439329	417298	705932	292125	422694	932484	375741	567822	475658	751644	437726	281339	809560	29756.4
350400	65.2	567125	536948	584493	672712	441673	436880	419024	715756	294530	421149	930329	384185	569156	479930	758818	441468	280266	818014	30986
351600	70	573918	537899	602651	668995	446586	438489	423930	725514	296581	422376	932099	393700	570934	483008	768293	446675	280211	826427	32898.8
352800	62.5	581635	538904	625465	668327	453118	441754	428753	735862	299567	425491	935388	399598	573198	486089	778841	450391	281171	836595	34720
354000	79.2	592199	539486	650717	669564	461491	447521	433296	747216	304054	429381	942912	406461	578276	489316	792038	454261	285213	848366	37015.2
355200	66	601666	541857	678920	673779	470956	452904	439521	762579	308252	437325	950906	413594	583354	492002	813944	456668	289945	862242	39242.9
356400	73.2	613434	543928	710745	679060	482595	463220	446278	776852	313897	445692	963402	419794	588093	495566	840655	461262	295846	876951	41118.8
357600	64	625338	546485	747901	688559	495130	474497	454390	793431	320305	457168	976709	426584	594228	499463	873116	467464	302496	894816	42798
358800	74.4	638199	548947	787734	696573	505966	489920	463853	810396	329550	472867	997429	433559	600821	504837	907544	473949	309342	915236	45359.2
360000	64	652331	554307	826976	709033	520568	507896	470932	828529	339631	490052	1017770	435979	608728	509544	949391	477196	319521	936470	46930
361200	57.2	665772	556889	871044	723339	538601	528703	483088	844884	352247	507875	1040590	439641	617053	514289	997819	478139	330015	960706	49278.4
362400	71.25	681637	560566	915399	739173	556648	553946	493336	861315	363564	530352	1066430	438816	625076	520305	1052600	479242	342274	983604	51186
363600	71.2	696216	566596	960666	757834	576631	581780	503734	880757	380699	558126	1094200	441010	633943	525493	1110620	483234	356854	1006350	54438
364800	62.8	711648	572127	1005350	781334	596950	612126	515543	903367	403569	589587	1122720	443581	641845	532536	1175150	489180	372560	1029290	56190.8
366000	64.1667	727917	578483	1051510	804636	617881	646575	527542	927046	428505	620694	1152400	444752	653745	537845	1244140	490597	389514	1052930	58840
367200	73.6	744494	586717	1096110	830022	637574	685185	542462	954317	455564	657150	1186310	446448	662209	545535	1316000	488714	409794	1075590	59537.2
368400	69.6	759990	593105	1135740	858327	655465	724483	554779	981810	483700	693846	1217200	444658	671440	550215	1387900	488111	430680	1099200	61483.6
369600	72.8	775470	601174	1171930	888609	674705	762678	566274	1012980	513750	736233	1249480	443917	679803	556561	1457860	488830	454188	1118480	62531.2
370800	68	792642	610469	1201020	919130	693916	804815	580916	1043490	547413	781190	1285130	441708	687565	562073	1522150	489236	475757	1137920	65101.6
372000	63.6	808957	620573	1228970	951412	713943	846211	595866	1071990	583577	829978	1315970	438391	695695	566588	1575380	486763	497342	1155860	65954.4
373200	68.8	825492	627392	1258780	991967	732868	884931	609535	1101970	619868	877833	1343540	434343	702651	567958	1627610	483485	523985	1169230	69176.8
374400	79.2	836342	636518	1284290	1025200	753365	923207	621266	1133440	650642	924115	1376390	429894	707938	572358	1671610	478122	547625	1184030	69038.4
375600	70	850997	645167	1302500	1064050	769357	960194	633782	1163600	680706	973465	1409190	425437	713879	572959	1715660	475780	572772	1194240	71472
376800	61.6	863393	655420	1316500	1102530	785207	996526	646408	1193970	709632	1023000	1436430	419420	716071	576009	1751480	472272	598743	1203480	71407.1
378000	76.8	872124	662634	1326110	1136900	802768	1028550	654626	1222570	735936	1072860	1458880	415486	719899	578764	1780900	467539	625562	1210560	72655.2
379200	86.4	881538	670206	1336120	1172020	819828	1054960	659357	1247130	761280	1119560	1481030	411500	722298	580216	1794960	464667	650668	1217100	71817.6
380400	73.6	892175	677368	1338330	1201420	834823	1078430	666646	1268770	776549	1160440	1501160	405844	723889	581408	1807190	460596	677117	1216810	73114
381600	71.2	898517	686371	1332920	1226550	846336	1097010	676002	1286920	789392	1200410	1518020	401660	727202	579211	1814200	455409	701361	1216310	73398.3
382800	72.5	901824	692984	1331780	1254850	856505	1114060	682934	1303290	798328	1233770	1536120	394305	726574	578256	1821460	449999	724698	1213760	73337.2
384000	74.8	904434	698957	1328060	1283930	866834	1130220	683820	1313330	807632	1262260	1551410	386310	725884	577631	1825250	442973	745627	1207690	72566
385200	71.2	907327	707200	1321130	1305610	876301	1145290	685219	1322350	812549	1282960	1567840	381226	725422	576455	1819530	438498	765476	1196950	72811.2
386400	63.2	906304	712380	1313330	1324450	884693	1156690	682491	1324470	814214	1304790	1583820	374944	724513	574015	1807670	430795	781039	1187550	71804
387600	76.4	904215	714632	1297760	1344180	890750	1166640	679096	1319920	812891	1325080	1598160	368263	721596	574110	1791900	423626	794999	1174250	71831.6
388800	72	898849	719607	1278790	1357430	896175	1169680	675310	1313360	807806	1335550	1609620	359554	718998	571610	1770320	416447	806633	1159820	71336.8
390000	70	894215	724843	1258970	1371210	898446	1169520	670484	1305340	799559	1342680	1622670	351897	714836	567688	1753570	408237	816156	1146630	70797.2
391200	71.25	887329	723552	1238300	1376950	897602	1166150	665040	1292890	793591	1349050	1634640	344168	710848	563234	1730320	402066	825570	1130850	69023.3
392400	64	878154	725195	1212180	1379150	897432	1157160	657664	1280770	786993	1346400	1639480	337442	707668	560139	1703910	393920	830661	1115450	67888.4
393600	80.4	865553	724951	1181350	1377270	892274	1143210	650619	1263470	774782	1339400	1645520	331858	703332	554129	1674010	386409	829540	1098440	67108.4
394800	75.6	854385	723943	1149820	1373450	885835	1128660	644093	1243500	767970	1334980	1645720	323476	698523	551040	1643610	377134	828625	1080620	66287.9
396000	68.8	842430	722649	1117830	1365380	878288	1111310	634747	1218890	753301	1320240	1643090	317935	692624	546488	1605240	368384	822574	1064770	64577.1
397200	82	829579	720311	1092980	1351700	870192	1081020	626009	1192290	735062	1305200	1637510	309801	687926	540799	1570170	360340	813914	1048450	62922.9
398400	77.2	818477	718294	1065170	1335940	861098	1068510	615983	1169190	720922	1288050	1633320	304308	681956	538192	1529040	354297	804962	1031500	61272.1
399600	72.4	805678	715139	1031930	1319300	852078	1043940	606461	1140310	702621	1265550	1624010	299140	675923	532429	1489390	350103	790873	1015290	59984.4
400800	80.8	794334	712792	995985	1301100	842574	1017180	598214	1116610	682252	1241620	1609670	294622	670342	528352	1447590	345404	777892	997809	58861.3
402000	64.1667	780308	710184	960610	1284540	830944	992244	588113	1086900	663434	1216430	1592130	290003	662658	523221	1404720	340114	762916	982738	56922.4
403200	82	767975	706807	926518	1260780	816905	962020	579681	1056990	644751	1184370	1577480	285620	655900	519029	1359520	334956	748912	964870	55076
404400	77.0833	752902	706203	893932	1236780	804090	934043	568314	1026600	622820	1152720	1560130	283602	647397	515730	1313370	331655	733293	950935	53064.2
405600	78.4	738971	704176	862871	1211450	789354	908788	556673	996900	601940	1120010	1538640	281950	640316	511064	1270770	326444	714961	936413	51599.6
406800	79.6	725272	699935	833618	1186600	774996	885511	543680	969961	581029	1083790	1519200	280048	632225	507466	1234880	321672	695884	921457	50166.8
408000	73.2	712437	695949	804648	1162250	761121	860721	531774	944889	558984	1045620	1497770	277130	625439	502591	1195250	318510	676389	909298	48295.4
409200	76.4	701136	691402	779432	1136480	746638	833738	520710	923405	537323	1008160	1477410	276808	618886	500397	1157840	315642	655244	897573	46556
410400	73.3333	690046	683588	754868	1113910	732805	806721	512035	905638	514599	971056	1454970	276285	613168	496342	1124570	311298	632201	886087	44763.2
411600	71.6	678778	676840	734605	1090990	718387	779466	503302	889818	494934	934281	1432280	277684	606844	492892	1097220	308147	609289	876488	43326.4
412800	77.6	670400	672036	715301	1066940	704426	751800	495570	874863	474970	894024	1412950	278035	599214	491954	1071290	306929	586162	866224	42087.6
414000	74.4	659478	667418	698205	1042610	693406	726559	486945	859492	457282	856551	1388590	281859	591606	488833	1046510	305515	565452	858631	40934.8
415200	76.8	650148	660616	683152	1021530	680667	702732	476285	846159	440018	820775	1368240	283325	585498	487003	1024610	306222	543459	849871	39512.9
416400	85.2	640812	654104	670067	998173	665260	680182	467853	829901	426230	787771	1344730	286159	581900	486247	1006630	306032	522293	842135	38339.6
417600	81.2	634936	647970	657699	976999	651215	657041	458201	814684	413093	756600	1323550	288597	576798	483240	989563	305172	501353	835326	37411.2
418800	83.3333	629982	643352	650463	956676	637938	636952	450507	801284	400975	725544	1304380	292204	573361	482144	975279	305101	481878	831865	36453.8
420000	78.8	623289	639916	643735	938528	625097	618892	444040	789528	389780	696382	1283940	296440	570190	481943	964462	305137	463252	829293	35623.6
421200	72.8	620218	636416	638140	921074	614165	604020	438653	780646	380648	671450	1262600	300860	566220	483107	955638	304728	445843	827212	35070.4
422400	83.6	616274	633884	637474	906064	606040	591634	435116	772440	372615	648304	1242320	304895	561267	481686	948062	307088	430493	825644	34543.6
423600	72.5	614974	631592	637593	890278	597388	578752	432309	767083	365736	627401	1223500	311797	558179	482690	941318	308811	416756	825573	34259.6
424800	75.6	614885	631498	636909	875256	590822	570320	429502	764472	360308	609232	1202740	317040	554465	483660	937982	311048	403680	824079	34161.6
426000	68.8	615901	631024	641484	860876	585305	563855	428865	762996	355087	594039	1189790	322413	553067	484174	935754	313926	392969	826083	34510.8
427200	80.8333	618212	630372	647693	847913	579922	557055	428101	763930	351812	580358	1173960	328329	549515	486282	932870	319014	384310	827426	34892
428400	84.4	621686	629625	653327	838664	575463	552500	426553	765646	349918	571351	1160920	332868	547733	486827	934115	323500	376524	830972	35760.8
429600	81.6	624358	629807	664458	829586	574122	548839	428101	771284	348488	563005	1148130	337750	547276	487662	937030	326178	370112	833230	36496.7
430800	83.6	628790	632249	677331	819968	573970	547630	425910	775804	348195	557929	1139780	342789	544160	488917	944557	328746	366486	836540	37604
432000	74.8	631383	632163	689806	814447	574580	547014	424087	783615	348491	552498	1134980	346021	542311	489677	954427	329875	364914	841312	38884.4
433200	80.8	635645	632362	704892	810791	576011	549108	426781	792402	351634	550777	1130410	350155	542065	491911	966607	331556	361845	845079	40607.6
434400	78.8	642746	633186	722483	809102	579162	550841	432378	802164	356206	550425	1128970	354498	540448	493432	983226	334363	362645	850463	42112.1
435600	90	648874	635758	739739	809448	583642	555814	440159	813028	361929	552868	1129400	356944	541858	492462	1002190	337480	365381	856459	44407.5
436800	92	656535	640582	759748	809674	586849	564339	445772	824068	368164	557868	1130920	359218	540675	493741	1022550	339908	369530	863491	46787.2
438000	77.2	663953	643352	783492	814374	590092	576210	450416	836508	373704	564325	1136030	361467	543366	496030	1049750	341460	374685	870850	49289.6
439200	71.2	674003	645591	805580	820965	596649	590021	454297	850912	380983	574165	1142270	364041	545273	496652	1075620	343518	382280	875305	51422
440400	82.4	678982	648647	830784	827750	601821	606935	458247	864913	390274	585744	1152350	362949	549261	499686	1102790	345158	389190	884255	53597.6
441600	67.6	687381	648986	854786	840107	608294	627001	464391	878582	401850	598485	1160510	362920	553936	501245	1135200	346441	399560	891834	55009.6
442800	77.6	695656	648313	881077	853451	614894	652595	471257	891220	417058	615242	1172020	359470	557543	503503	1170220	346530	408960	901093	57294.4
444000	72.4	702323	650617	907636	867943	620128	682014	476533	906698	432354	637126	1187040	358565	563012	504763	1209240	346414	422732	907224	59946.4
445200	74.4	708681	653378	934522	883617	625689	714116	483440	921845	451018	659422	1204900	357094	568486	506186	1249470	346904	437484	915702	62781.6
446400	79.2	719121	655776	960765	901170	633852	748572	491341	935230	475243	686368	1217980	355557	574156	507938	1292540	347535	454737	921928	64854.6
447600	77.9167	728767	656579	987514	918968	642929	788199	499072	953286	501285	715502	1236120	353676	582795	508872	1337310	348008	471125	929137	66070.8
448800	64.8	739895	659008	1010980	939456	651775	829015	506856	969256	526278	749745	1257830	349071	588031	510042	1383860	347551	488478	933724	67730.4
450000	72.9167	747305	658901	1036140	961883	659491	874052	516934	986750	555255	787109	1278390	345676	592900	512029	1431290	347385	507658	938551	69350.4
451200	84	755356	658760	1060830	984870	665290	925050	523681	1003420	585355	830172	1297630	341696	597408	514006	1477050	345716	528858	943247	70723.2
452400	77.9167	763894	660327	1083500	1006730	674461	975336	531278	1020580	618593	882488	1319270	336971	601712	513008	1515390	343274	549654	947144	73356.8
453600	78.8	771702	661296	1101200	1029820	684961	1023790	541114	1037850	654112	932340	1336320	333033	608645	515035	1556100	340747	571107	950438	75547.2
454800	72.4	779840	665322	1115710	1056390	692616	1076400	549671	1053950	685728	985444	1356430	328253	612126	514817	1592920	338105	591388	953368	76572
456000	95.2	785123	666894	1129680	1081560	698616	1129810	556672	1068220	717824	1039720	1377380	321491	615962	516636	1621160	335577	615652	952999	77630.4
457200	74.8	789853	669401	1140170	1106350	704225	1178530	563672	1083350	747738	1094290	1398300	316460	617392	515705	1648300	332383	639964	952515	78698.4
458400	76.8	793930	673621	1153350	1131900	710936	1219210	569643	1095720	773916	1147690	1416490	310949	621056	518562	1669640	330818	662840	951866	79454
459600	75.2	796397	675980	1162020	1154510	719206	1255120	574423	1105360	801181	1198950	1430140	305672	622935	517059	1683810	328602	688026	948991	81361.7
460800	81.2	795209	677663	1165630	1180020	726210	1285800	579853	1112140	823312	1247720	1447130	299934	625277	517266	1695650	324232	713134	942450	82230.4
462000	78	798282	682972	1164960	1197350	731931	1310420	582369	1119420	839645	1292040	1465520	293053	627475	516398	1699870	321273	738904	932497	82828
463200	76.4	800685	686201	1161020	1218290	736720	1337010	583798	1124730	848920	1333550	1483620	287374	627954	516127	1701320	315301	765861	926175	81800
464400	76.6667	801986	688180	1157500	1236970	741778	1357560	583671	1131630	860665	1369580	1504790	283534	628017	515698	1697010	310788	788936	918695	82088
465600	85.6	800965	690233	1151620	1255540	748614	1372430	582186	1138060	869718	1402270	1525890	276840	630110	514765	1697580	306319	810931	912730	81964
466800	80.4	798632	689150	1140890	1272580	754007	1386050	579670	1140670	874170	1423650	1542250	270235	627996	511558	1690520	301806	833664	902796	82580.8
468000	80	792957	688054	1131860	1292650	758627	1395320	576384	1145200	870225	1441940	1556210	264074	628792	509542	1682200	296596	849691	891405	81870.4
469200	64.4	788802	688786	1118630	1307550	761743	1401530	571894	1147220	871618	1459360	1567800	260240	627402	507923	1671230	292454	865564	879916	81984.8
470400	77.2	783493	692210	1104650	1318580	765344	1400530	564873	1148480	861689	1469470	1581290	256265	625945	505056	1659280	288660	880219	868344	81165.6
471600	76.25	778307	695491	1086770	1328120	770887	1399450	559795	1149920	853916	1473970	1591550	251912	623443	501073	1640770	284626	895923	857614	80481.7
472800	70.4	774310	697953	1069320	1334980	775618	1392590	551751	1148100	846407	1476480	1599260	247078	619478	499916	1623560	281254	906712	847246	80615.8
474000	87.6	770825	697610	1049440	1338710	779786	1380410	542536	1145110	835518	1472280	1603260	243274	615249	495637	1599650	277610	913790	835802	80588.8
475200	74	763108	696813	1031140	1343800	784227	1371140	535432	1141530	820955	1468050	1606530	239784	611701	494085	1573610	274506	921838	824132	79463.6
476400	81.2	756040	696980	1011060	1343630	787732	1359810	525425	1138300	804894	1458250	1605480	235962	607773	489280	1551450	270741	924139	812776	78543.6
477600	81.25	747063	695540	986867	1341430	791068	1341910	518732	1131300	789383	1445480	1597660	231410	599852	485414	1523070	267422	921986	799285	77208.8
478800	71.6667	737750	692505	965855	1335450	790648	1326100	509883	1124560	771416	1430570	1595140	229582	594774	480555	1499090	264571	920191	787573	76721.2
480000	70	730841	690998	944196	1326730	792594	1304480	499996	1116310	753197	1411920	1590990	227364	588863	476078	1473220	261910	917004	775393	76209.2
481200	84	722446	689190	917965	1313040	792634	1281340	490170	1110770	728264	1389250	1582140	223680	583604	471436	1443610	257864	909207	762441	74715.6
482400	74.8	714368	687201	893530	1300310	787404	1261320	479901	1098580	707673	1365850	1568740	221942	578134	466689	1411020	254664	903139	751756	73540.4
483600	75.2	707052	686159	871987	1287990	784024	1232430	469146	1086610	684372	1339010	1557390	218860	572360	463215	1379120	250542	893431	738870	71680.8
484800	86.4	700519	683462	847100	1276360	778304	1200980	457945	1074110	659420	1310210	1544190	217053	566372	457538	1353850	246674	882885	728298	69976
486000	82.9167	692677	682846	824610	1259550	772792	1167060	443062	1060540	638252	1276550	1527610	218268	560032	454930	1326630	243826	869247	718416	68110
487200	77.6	687064	680408	802711	1243600	766218	1131590	428743	1046100	616416	1243100	1510790	217150	555603	452503	1299250	240953	855489	708898	66687.5
488400	78	681472	678289	781479	1228200	758697	1096100	417208	1034670	594237	1206940	1489180	217072	549243	446410	1273210	238037	843773	700289	64521.6
489600	81.2	674626	676849	764229	1211960	749970	1063530	407115	1022220	577278	1170960	1466810	217042	544621	444769	1248070	236216	827064	691049	63072
490800	87.0833	667512	675373	747727	1194620	741658	1033630	396218	1009010	557418	1130750	1450280	218155	538586	441740	1221960	234078	810170	681246	60092
492000	82.0833	658912	671947	732584	1179210	730524	1001480	387704	996260	538595	1094600	1429070	218831	533826	438072	1201520	230633	789922	673636	58111.2
493200	78.8	651028	670094	718605	1160100	719880	968296	380362	985258	520048	1058820	1404890	220326	528332	434858	1180160	228739	771709	666288	56695.8
494400	79.6	644432	667827	706248	1142220	712560	937161	373426	971943	502846	1021520	1385210	222938	524750	429539	1157600	227838	750354	657988	55172.4
495600	84.5833	639175	665068	695819	1126860	703542	909452	365412	960974	487061	981968	1360690	223723	521436	425002	1138300	227927	730088	650625	53212
496800	75.6	637086	664944	685370	1109400	692086	882655	359413	947947	472605	944197	1339260	225253	518482	423951	1120270	228983	708238	644505	51675.2
498000	87.2	632195	663662	677074	1093710	684316	858288	353649	937111	458246	908176	1318990	227378	517102	422891	1100730	228772	686872	637684	50010.8
499200	84.8	630183	662520	668894	1075040	673782	834862	347843	927636	446336	874600	1297710	228714	515342	420233	1084560	227608	666770	632941	48834
500400	87.2	628134	661588	663469	1055840	663495	812595	344000	917898	435462	843912	1277680	231153	513482	418065	1071610	227196	646243	627238	48058
501600	78	626487	661025	660547	1036940	650336	791902	337388	906852	426878	815468	1260120	233676	513384	417014	1059100	226683	626936	623038	47162.4
502800	80	625544	662182	658976	1021730	643691	773781	331958	898554	417935	787822	1243460	234461	513667	416682	1048290	227386	606727	619163	47068
504000	85.2	624971	661926	659433	1008200	637974	757030	327783	890617	411035	763460	1225560	236910	511791	416325	1038690	228197	588542	614553	46379.2
505200	74.8	625313	662843	660272	993009	631844	742409	326115	882734	406482	738989	1210240	240171	512188	417087	1029950	228475	572285	612320	46285
506400	75.4167	626266	663116	663516	980369	626707	723737	324360	877592	402239	716907	1194680	243199	510792	415058	1022290	229600	556162	611432	46168
507600	70.8	627031	661804	665550	970845	620522	714376	321778	871912	400758	697666	1181720	245820	510479	414095	1020340	230888	541323	610859	46231.2
508800	76.4	627966	664873	669531	958558	616686	703177	320394	869567	398600	683383	1166490	247713	511478	413426	1019290	232032	528470	610490	47052
510000	82.9167	629720	669085	673554	951089	613720	697265	318740	866897	395987	670530	1154230	249331	513866	414299	1018330	233556	516592	610358	48146.3
511200	69.6	634190	674164	678546	944006	609310	691902	317151	868142	395386	657182	1143660	252272	513655	413710	1019510	235182	506698	610934	48707.9
512400	68.75	638791	674311	685308	940132	606123	689322	315928	868923	395078	647986	1138000	253610	513498	411389	1021630	236438	497912	610355	50108.8
513600	78	642805	675054	690818	936581	601973	686974	315192	871853	396372	640228	1129560	256155	516066	411908	1026900	236121	492509	612831	51042.4
514800	92.0833	645903	675034	698449	933988	600584	688340	314510	873451	400578	636015	1124680	258239	517954	412300	1035530	235925	485074	613989	52074.4
516000	77.0833	648261	675974	706792	931146	601307	687668	315016	875752	404268	634212	1120960	258540	519525	413692	1046340	236712	482394	616812	54131.2
517200	75.2	651584	676610	717195	930592	602712	690402	316172	878654	409198	634061	1119900	259752	520747	412237	1057570	236455	480109	619780	56026
518400	78.4	655453	677804	727372	930952	604859	698742	318930	882122	416212	634004	1118100	260429	523216	411455	1070620	235869	480782	619984	57482.4
519600	80	657305	679986	737276	932859	606052	708544	321963	884386	424582	636470	1116040	260133	526498	410936	1086650	236677	481376	621448	59128.4
520800	83.3333	660919	681652	748157	938391	608835	722004	324468	890138	433570	639780	1119300	260204	528008	409504	1109790	235921	484578	623541	60558.8
522000	64.8	662336	681720	758045	945158	610855	735782	326635	898284	445513	648132	1120550	259570	530481	408580	1130500	236193	488841	623994	62344
523200	80.8	666116	683242	772011	955849	615176	753116	329405	904484	458110	657085	1121840	257158	533040	407934	1154990	235408	493797	626593	64215.6
524400	76.8	669661	684610	784074	964713	615675	773856	332938	911830	472057	668297	1127190	255109	535500	407374	1182040	234840	500079	627725	65614.8
525600	78.4	673496	687575	796270	972636	618311	796223	337036	920888	489146	681908	1131430	253003	539237	404713	1206300	234386	507308	628291	66868
526800	73.2	678327	690089	807156	982620	620256	827175	338878	927681	508555	696534	1137200	250192	540215	404035	1232190	234016	515156	626808	67724.4
528000	69.5833	680374	691716	818270	994091	624210	860194	339933	935758	527734	715262	1143960	247727	543194	403135	1256170	233368	523284	623830	68650
529200	66.8	683927	692659	831028	1004800	626202	896553	341946	942890	548738	735022	1153200	245327	545038	403687	1277610	232154	531958	622769	70271.7
530400	80	687583	696142	841942	1017370	629044	936282	343512	950439	571855	758238	1162040	242255	548724	401667	1299440	230423	541932	619886	72762.4
531600	77.2	690058	698240	852668	1030580	630932	974686	346195	956410	594099	785102	1171370	239399	549964	401002	1321220	228855	555139	618472	74163.2
532800	80.8333	690916	701014	864103	1043720	632727	1017520	350554	962157	617880	816036	1183220	236249	550588	402023	1342090	226896	566849	615771	74806.3
534000	66	692660	701117	872358	1058020	634826	1059380	355167	967854	643187	850455	1195370	233193	550505	398462	1360040	224836	582438	612414	76124.4
535200	84.8	692499	703467	882409	1072810	637549	1101880	358500	973102	666572	886215	1205670	230316	549762	398582	1375520	222340	599275	608013	76763.6
536400	65	692584	705917	891331	1087960	641664	1145230	358719	979038	688642	925931	1216650	228053	549102	398437	1389230	221081	617745	603666	77530.4
537600	73.6	695128	707499	896908	1103720	641846	1188760	361472	982691	709715	966305	1229680	225937	549430	396499	1401140	219648	639635	598927	79687.2
538800	73.6	693926	708756	903163	1116620	641004	1229180	362724	983129	727927	1005550	1243640	222054	549296	395639	1407830	217908	657810	594502	80331.7
540000	72.8	692762	710131	906853	1130060	641082	1267510	364516	984134	742197	1040830	1255370	218636	548756	394456	1409890	216047	677598	589230	81235.6
541200	62.8	693501	712946	910657	1144810	638252	1305600	366116	987836	759120	1077530	1268560	214868	547755	393558	1409240	214600	701286	583496	80094.4
542400	79.2	693746	714521	912241	1157550	639118	1335420	367775	990069	771316	1113890	1280520	211744	547933	391693	1411340	213356	724503	578240	80659.2
543600	72.4	692024	715578	911310	1168430	639422	1364810	370138	989872	784033	1149620	1292210	209015	546103	390572	1408520	212019	750011	573938	79410.4
544800	66.8	686318	718186	909901	1179600	636994	1390920	369091	990846	791055	1184870	1303860	205455	545352	387559	1402560	210201	773944	567339	81522
546000	74	685073	717643	907374	1188030	636753	1411260	369092	989859	794198	1218450	1312080	202425	544319	386543	1393120	208999	800576	562168	80295.2
547200	66.6667	680601	719398	905210	1198490	635863	1428340	370009	990812	797391	1249140	1322170	199262	542433	383098	1380970	207312	828198	555686	80351.2
548400	80.4167	676940	720465	899961	1207330	633726	1443860	371429	991083	796893	1273300	1333300	196984	540931	380791	1365520	205923	855221	551199	78985.2
549600	74.4	674670	720931	891541	1211660	630010	1454670	369716	991950	795497	1295040	1341390	194504	538667	378018	1348930	203626	881612	545087	80360
550800	75.6	670350	718131	883720	1216700	626317	1461420	369785	990998	791226	1310070	1349050	191701	537902	375937	1331370	200633	905494	538119	79278
552000	72.4	666288	715583	874052	1220320	624741	1462820	368265	990515	786226	1325900	1354570	189443	533650	373205	1310910	198963	931534	531259	80043.6
553200	69.6	661172	714200	865390	1221650	622926	1461490	364199	989931	776912	1335600	1360660	187866	530984	370738	1295440	196864	948428	525351	78491.3
554400	69.1667	659054	711987	854903	1220820	619097	1456370	362745	985389	771112	1344270	1364700	185566	526483	368859	1272280	195362	965241	517616	79016.4
555600	71.6	655995	708616	844170	1219680	616096	1452920	359936	979240	759237	1343680	1361240	184010	522934	364997	1251130	194048	981063	511982	77830.8
556800	68.8	651818	705704	832683	1215590	612336	1446560	354458	968934	748438	1341160	1357790	181938	517206	361532	1226940	191220	996170	504484	78222.8
558000	75.6	646117	704519	820094	1210040	609440	1434330	350645	959731	738316	1335360	1351520	179206	511364	358107	1203130	189317	1011380	497890	76633.2
559200	69.2	639835	700941	806281	1204120	606988	1421040	345958	951197	725113	1327710	1346430	178269	504910	355102	1178850	187764	1021020	491055	76732.1
560400	72.4	634177	696346	792676	1198210	603870	1406950	340999	940929	711205	1323210	1340200	176731	499612	351968	1154790	186070	1032010	483412	75252
561600	72	627326	692175	778210	1190530	600160	1391270	336250	931291	698242	1316260	1330690	174918	495158	348598	1130480	184412	1039380	477127	75280.8
562800	73.6	621488	691500	764002	1182390	596335	1373110	331289	919001	684512	1302160	1321160	173555	491075	345325	1105840	183458	1043540	469062	74653.3
564000	77.2	619615	689200	750180	1173100	593787	1354720	326472	906624	669777	1288150	1305460	171867	487378	341102	1079800	182482	1042160	463118	74267.6
565200	64	614590	685207	736532	1161340	588583	1333390	322102	893704	656536	1273720	1291430	170959	483323	338537	1055190	180339	1039300	457673	73465.2
566400	69.6	608948	680565	721634	1149050	585051	1310600	315360	880951	641479	1258300	1277760	170171	480561	334547	1029110	178498	1032640	452922	72096.4
567600	74.8	604884	678222	707364	1136570	583398	1288740	310260	866621	626485	1238040	1262310	169612	475798	332063	1006110	177541	1025140	446529	71413.6
568800	78.4	599355	671421	695048	1123090	579996	1265690	305601	854677	613224	1219030	1247650	169364	472543	328189	984093	176120	1014980	442621	70724
570000	69.2	592347	665556	682013	1109700	572563	1240650	299634	841724	598992	1198430	1233200	168862	469891	325648	962614	175021	1004060	436575	69866.4
571200	74.8	589316	661564	670930	1097130	567072	1213390	295590	827774	584618	1174360	1219030	168788	467898	324266	944506	173394	992741	431747	69520
572400	70.8333	585211	655352	659343	1083190	560827	1189600	290130	813880	571842	1149760	1203090	168215	466837	322297	923890	171765	977584	427283	68275.6
573600	62.8	582540	649710	650434	1068980	557807	1161320	285179	799159	560391	1125910	1185450	169826	464570	319274	905300	170030	960903	423084	67082
574800	70.4167	580174	645100	639049	1055060	553209	1136630	280362	784826	546925	1098050	1172650	170301	463548	316430	886576	169064	946193	419067	65853.2
576000	64	576364	639233	630418	1040250	547784	1112260	274930	771756	534120	1070550	1157570	171935	462393	317868	869226	168758	925404	415648	64956.8
577200	76.8	573819	636223	623574	1028450	545263	1089060	270192	756929	521840	1042790	1141670	172679	462314	317842	852317	168749	908009	414218	64476.8
578400	59.2	570942	631952	616576	1015570	543256	1066260	265458	743010	511436	1015170	1127590	172699	461748	315624	837234	168910	888411	411605	63831.2
579600	68	569562	628433	610855	1002490	538379	1044330	261226	730426	503848	987805	1111440	173049	462421	314193	822244	168724	870991	409201	62958.8
580800	69.6	568694	626600	605059	991601	532999	1024220	256950	716188	496584	962812	1095150	173261	460521	312544	808718	168484	850928	407966	62405
582000	73.2	568938	624453	601296	981468	527943	1005690	254336	705362	488423	939530	1078600	174090	460020	312007	797078	168378	829756	406032	61673.6
583200	79.2	567788	621135	596655	970627	524453	989924	250235	693857	483387	913330	1065130	175200	458573	310236	786681	168890	809105	403596	61212.8
584400	78.8	567384	618430	593382	960041	520243	975409	247925	682277	479203	890834	1050060	175836	459038	309844	775640	168737	788273	402132	60715.4
585600	83.2	566418	616832	590698	950004	515048	964854	245311	671006	474294	870182	1037440	176166	459346	310158	766226	168525	767338	401860	60354
586800	75.6	567196	615912	586520	941669	510450	953944	242390	661876	469465	850154	1027870	175635	458858	309527	759697	168416	745449	400871	60004.8
588000	75.2	568165	614054	585199	933526	504317	941293	240361	653844	466825	832530	1015790	176264	460415	308561	753681	167497	724659	400100	60286.8
589200	78.8	569525	611897	583902	926419	500194	929270	237748	643795	462998	814456	1005920	176775	461467	308598	748328	167966	706234	399530	60435.4
590400	66.4	570423	609999	581813	917633	496117	919215	235222	635920	461788	797206	997792	178230	460884	308637	742957	167621	684838	398698	60320.4
591600	75.2	572221	609255	582356	911220	489468	910813	234178	625984	462028	781209	990296	178762	462319	308053	740501	167420	667462	399645	60567.2
592800	84.8	575679	609190	582997	907431	484964	903289	233147	617588	462894	766946	981300	179300	463017	308959	739935	167496	652526	400754	60378.8
594000	72.9167	578464	607966	583786	907172	482314	898100	232223	609845	466558	754715	974340	179289	462844	309385	740001	167954	637429	400177	60024
595200	83.3333	579878	607276	585535	907332	480012	894056	230502	603775	468466	744499	968070	180152	462384	309479	742660	168400	625720	401418	59824.8
596400	62.9167	582331	608330	585614	906892	477480	892690	230604	597187	472904	735112	959665	180558	461051	309226	745193	168771	615365	401136	60725.4
597600	68.8	582293	608776	586726	905506	474138	893979	230132	591228	479335	726686	956004	180546	460696	308327	750732	169121	606300	401335	61278
598800	70.8	584725	609054	586932	904019	469621	895239	229990	586015	484174	718686	951871	180421	461190	308378	755094	168664	599120	402727	61921.2
600000	82	587561	608896	590226	901047	467693	902038	230231	582179	492078	714042	948582	180083	460817	308221	761678	168603	592532	402918	62778.8
601200	72.0833	587846	607615	591052	901093	465586	912425	231097	579295	500327	711927	944504	179488	460456	308507	771242	168113	586383	403200	63578.3
602400	73.6	585700	605757	591506	900828	461877	922280	231326	576304	510451	709380	941359	178499	459809	307341	779122	166927	583082	403482	64830.4
603600	72.4	585874	606903	594541	902246	460056	929814	232246	573065	520540	708835	937230	178375	458527	307299	787767	166070	580933	402849	65441.6
604800	74.4	584570	606158	595654	902305	455406	942868	231237	568556	532896	709944	936544	176418	458861	307850	796428	164495	578476	402008	66130
606000	79.6	583637	606172	598264	902892	452714	954455	230401	566670	543358	711378	934768	175620	457853	307285	805470	163666	576269	401240	66965
607200	69.1667	583433	605250	600940	906233	448949	972080	231314	563434	554248	714331	931705	173951	457242	305113	815849	162692	576740	400260	68622.8
608400	72.8	584453	604753	603575	908326	446161	987778	230335	561116	567118	719971	932487	172374	456023	305681	822404	161027	578960	398341	69285.2
609600	78	581524	606730	604729	910580	441778	1008760	230443	559088	578118	726594	934458	171256	455584	305706	830200	160250	579546	397250	71546.3
610800	62.8	579450	605535	605023	914607	438390	1028960	230279	556084	590234	738491	935800	169429	455395	303727	838207	160024	580751	395853	71524.4
612000	68.75	576891	605890	607717	919162	434405	1054100	230308	551874	601321	749760	935288	167158	453417	302709	842860	159140	583998	393393	73167.6
613200	78	576194	603330	608286	926073	430029	1082190	231869	549334	612908	762535	936659	165979	452298	303910	848610	158209	589229	391419	73050
614400	78.4	572611	603072	609753	929838	427594	1108030	231819	548344	623767	778056	937688	165004	451051	302869	853880	157108	594025	389251	75674.4
615600	78	572765	600300	609933	935754	424168	1134660	233113	545248	634286	793183	940297	164475	449840	301593	857564	155818	601102	385798	76246.8
616800	75.2	569920	598852	613458	942520	421527	1160790	232146	541503	643730	812557	942613	164378	447716	300865	859402	154196	608257	381665	77918.8
618000	72.4	569323	597154	614299	947417	418978	1185280	231541	538066	653188	829402	945333	163525	446554	300886	855830	153184	616360	377299	76310
619200	61.25	566718	596195	615802	952270	416378	1213480	232933	536120	664506	851314	948739	162776	445402	299988	854962	151130	624998	374071	78423.2
620400	70.4	570394	595425	616552	958586	414842	1235430	233718	533017	673944	870255	951143	161419	442173	299470	852875	149458	635113	372507	77736.4
621600	80	567119	592926	619285	960936	412697	1255510	233492	529522	681006	887242	952715	159510	439824	297978	847051	146872	646146	368054	79728.3
622800	78	563728	590358	619796	966527	410798	1275640	233434	525860	690725	902709	957162	159103	439017	296879	842663	145001	659290	364394	79012
624000	73.6	560961	589955	621278	970630	409176	1290820	233050	523032	696445	917325	958971	157723	437313	295676	837133	143556	672008	360528	80770.8
625200	68.4	560726	587642	621925	974484	407638	1304490	229680	522529	703432	937015	962047	155708	434722	294469	829251	142813	686705	355941	79595.2
626400	76.25	555661	586380	621696	977523	405041	1315850	225988	519960	708417	957008	963538	154606	432873	293433	820361	141555	702825	352220	80268.4
627600	67.2	550248	584682	620227	980828	402138	1325820	222647	518316	712567	973391	967865	153275	429640	291719	810478	140637	720320	348369	80139.2
628800	65.2	543109	581511	620831	985745	398356	1332260	220296	515948	717811	991360	968288	150832	425675	290660	798128	139269	739235	344723	82005.2
630000	74	538064	577798	620046	987583	394882	1338080	220805	514582	719193	1008130	970250	150484	421796	288785	785500	138166	760710	341403	81333.2
631200	80.4	532265	574478	617416	989080	390353	1341640	221032	512624	719924	1021060	970000	148166	417952	287006	771278	137695	782696	336973	81473.2
632400	78.4	527403	570824	614668	988940	387196	1342760	220971	510069	716215	1033480	973706	147154	415103	285988	757729	136843	803625	333426	80410.4
633600	77.2	523861	566668	612013	989555	384214	1340630	218861	506607	715617	1041680	974085	145958	411160	284284	742744	137204	823714	329457	82350.4
634800	69.1667	519474	561502	608308	986437	380837	1334560	217041	505697	711668	1051770	976824	144809	407031	282961	729000	136215	844757	326032	81810
636000	70.4	515224	557636	601790	984008	377369	1327840	214252	502556	708096	1058740	978161	143441	403598	280850	714827	135262	864238	321766	82868.8
637200	75.6	511233	552751	596634	981860	374978	1317900	211333	499115	702554	1063870	975331	142246	399580	278436	700200	134179	882711	317897	82106
638400	78.8	506640	549676	590281	980766	370895	1306850	208426	495676	694460	1066310	973830	141443	396094	277141	685020	132639	901659	313959	83155.4
639600	75.4167	501395	544274	585923	976417	368082	1292080	205689	490885	684282	1063780	970302	140131	392830	274858	672186	131022	919099	311150	81979.6
640800	68.8	496495	540839	580441	970064	364558	1277000	203417	486350	675456	1059690	967002	139102	389070	273378	657205	129246	937076	307815	82292.1
642000	72.5	491120	537410	573802	965508	361440	1260710	200744	482390	664410	1053520	961280	137655	385848	270339	642840	128161	944726	304649	81856.4
643200	78.4	487305	534204	566250	958796	360154	1246570	199285	477476	654900	1047080	958816	136747	382756	268547	627698	127429	956111	301292	81638
644400	66	481435	530921	559568	954067	357543	1232370	197555	474278	644877	1038540	953668	135543	380421	265619	614111	126363	963073	298555	81222.5
645600	79.2	478195	526103	550825	946822	355082	1213940	194367	469290	634832	1027430	947529	134299	377684	264281	601433	125415	971600	294920	80825
646800	66.8	473187	522451	545026	939940	352912	1200840	191821	464051	624327	1015110	941315	133222	376006	261750	587593	124560	975218	292506	80339.6
648000	65.4167	470162	517444	536567	930732	350532	1186030	189648	458690	612772	1001430	932414	133104	375000	259374	574709	122681	977194	290256	79775.6
649200	78.4	466184	514294	529510	921477	348063	1167470	186853	455348	602392	987233	923173	132309	373628	259067	561708	121940	976241	287072	79286
650400	64.4	463145	511350	523063	914943	345881	1149540	185036	448323	590751	973742	913434	131824	372634	256378	548593	121810	972381	284560	78890.8
651600	68.8	459956	506742	515653	907098	343811	1130250	182510	443462	578754	957918	906112	130618	372880	254315	537285	121107	969517	281839	77936.7
652800	70.8333	458658	501698	508172	900105	342120	1106290	180583	438046	569167	943047	897652	130276	372695	254402	526393	120717	963084	279772	77178.4
654000	72	457185	497052	502963	892510	339956	1085920	177990	432895	558355	925502	887846	130125	372701	251786	515842	120081	954429	277855	76467.2
655200	75.2	456210	491752	495059	883772	338684	1065920	175817	426659	549316	907977	879066	130540	373360	250237	506920	119188	946364	275602	75399.2
656400	75.6	457663	485918	488898	875274	336662	1044980	173726	421844	538377	889298	869287	130615	374328	248904	497898	119185	933405	273929	74366
657600	86	454862	479686	482929	866435	334878	1024520	171364	416568	530426	869770	858521	131201	375768	249555	488752	118603	924122	272234	75432.5
658800	74.4	453083	476242	477522	859069	334076	1003950	169880	414393	520730	850165	848986	131655	376205	247469	482012	118234	909358	273179	75848.4
660000	76.4	452256	473079	471974	851028	331609	985566	167420	408227	512435	831470	836234	131086	376624	246625	476699	118326	894764	271992	75440.8
661200	74	450966	468952	466335	843475	329994	966959	165453	402417	504481	814165	826037	129972	378529	244346	469841	118150	879706	271455	73440
662400	76.4	448266	464516	461925	836960	326897	950878	164754	397039	498011	796711	816574	130941	380186	243866	463308	118307	864981	270190	72507.6
663600	86.8	447645	462420	456598	832724	323817	932365	163593	392419	490862	779502	806456	130700	380791	244102	457454	117899	850678	270038	72061.6
664800	67.2	447337	460695	452284	824634	320472	917448	162037	386968	484749	763670	797613	131004	382756	243973	451729	117381	832198	269155	72616.7
666000	60.8333	446876	457266	447427	819561	316549	900548	161188	382373	480763	747784	786999	130402	383560	241224	448126	117044	812976	268876	71977.6
667200	76.8	446355	454461	443250	814886	311860	885903	160351	379242	476253	731903	778864	130456	384959	241228	444676	116805	795091	267165	71278
668400	62.8	444683	451333	440153	810211	308533	872650	159392	374535	473465	715980	767192	130426	385901	239024	442372	116323	775610	266469	70728
669600	77.6	444592	448418	437018	804530	306418	859595	158646	369882	471158	701881	758870	130688	387132	238848	439325	115827	758843	266792	70776.7
670800	72.8	445403	444014	432914	800078	303719	845805	157541	366029	468992	688250	748568	130911	387108	239038	438094	115423	740003	266774	69954.6
672000	68.3333	444189	441705	431130	795168	302269	835194	157250	362217	467793	675335	740390	130971	388845	238057	436500	115888	726475	265232	69689.2
673200	69.2	444496	439118	428628	793099	300001	824447	157780	357028	467488	660004	730879	131026	388652	237138	436672	116304	711761	265082	69484.4
674400	78.4	444247	438734	429168	791081	297938	817239	156733	354080	467897	649408	722200	131712	388947	237964	436901	116966	699000	263720	69476
675600	68	444376	436693	426263	787608	296352	808930	156264	350818	467459	636538	714270	131330	387821	238712	437788	117030	685696	264154	69280.4
676800	70.4	443718	435054	425292	784294	292948	804482	155960	347918	468804	625912	704623	130881	387532	238001	438123	117671	673819	263595	69169.2
678000	84.5833	442032	432938	423316	781596	290004	798778	155621	344988	470845	614854	697307	131042	388206	237998	439994	117391	661444	264204	69624.4
679200	67.0833	441764	430141	422042	776079	286778	794538	155834	342846	473129	605978	690853	131006	387625	237227	443156	117202	651542	263617	70223.2
680400	72.8	440634	428215	420212	771580	284653	789578	155287	339648	475008	597916	684183	130578	386996	237208	446604	117199	641369	262089	70386.3
681600	65.6	440291	426022	419960	767965	280264	785489	155200	336712	479078	590570	678229	130382	386614	237122	449193	116490	633166	260518	70734
682800	64.8	439975	425352	420442	764637	276723	782922	154666	333972	483450	583148	671341	130446	385122	237088	452741	116299	627319	258964	71153.6
684000	66	439906	424674	420053	761934	274181	779873	154837	332033	487522	577425	664863	130005	383982	237010	455538	116348	622464	257439	72041.2
685200	68.3333	438943	426936	419801	758518	272910	780990	154906	330082	492448	571753	660587	129998	381414	237600	458580	116828	616323	255887	71790.4
686400	58	438878	428359	418110	756921	270918	781713	154879	328408	498037	568602	654422	129720	379393	236936	459924	117078	614264	254693	72602.4
687600	80.8333	438774	429570	417319	752726	268456	783164	154600	327101	501702	562810	648494	129434	376505	236040	461335	117208	608778	253570	72077.9
688800	70.4	436098	428169	415956	749857	264590	785762	155128	325848	508504	561710	643373	128682	374173	236214	462708	117394	607392	251846	73705.4
690000	64.5833	434670	426929	414089	747900	260234	791240	154738	324233	513446	560154	639218	128134	371866	236428	464520	117344	604807	249407	74009.2
691200	76.25	433822	424986	413834	741134	256316	795659	155126	322069	518210	559169	636484	127545	368732	235268	466016	116992	602626	247363	75792.8
692400	74.8	432005	422331	411863	736234	253777	800530	155606	320949	522414	559818	634494	127642	367213	235120	465973	117025	601334	245866	75864.4
693600	64.8	430880	422092	410625	733273	250794	805228	155756	319601	528913	559900	632147	126767	364461	235762	466962	115752	599256	244104	77168
694800	88.4	431823	421718	409649	730789	247553	810455	154918	317012	532844	560456	629562	125610	361544	234762	467590	115606	597802	241426	77046
696000	68.8	431673	421656	407835	726479	244232	813985	153948	315344	539591	561558	627796	125282	359030	234526	465554	115716	597115	239318	78261.3
697200	71.25	430224	421089	407360	723149	241343	820550	153990	313502	544416	563596	627012	124431	355128	233486	464921	114795	600530	238177	78008.4
698400	78.4	428484	421256	407375	720708	238071	825066	153793	311226	550181	567405	623974	123245	352705	232816	461043	114240	603157	236389	79695.4
699600	73.2	426476	420491	406825	716746	237040	831489	153060	310216	552867	572742	623458	122762	350278	231600	457820	114400	605406	234231	79552.1
700800	72	423948	418453	405486	715234	234470	836895	153475	308852	557937	578223	622298	122156	347635	230810	454596	113351	607016	232954	82112
702000	72.8	422900	417385	405097	711982	231905	841956	154072	307662	563824	584527	623343	121365	343827	230230	450839	112397	609664	229858	81924.2
703200	72	421102	416032	404974	708924	230420	846391	153155	307261	565672	591331	623418	121075	340764	229603	446081	111499	613303	227889	83925.8
704400	69.6	420057	417386	404758	704571	229216	848800	153021	306442	570138	599487	624782	120353	338642	228402	442234	111366	618237	225006	83505.4
705600	72.4	419354	416085	404206	701057	227312	850778	152743	305244	571475	608072	626473	119020	336369	226915	437885	111064	623585	224306	85959.2
706800	64.4	416596	415006	403524	698149	226942	851688	150892	304921	573325	614832	628542	118310	333224	226170	430913	110812	628176	221324	86084.2
708000	81.2	414471	414364	402752	695282	224650	849646	150101	303742	576660	620686	629814	117503	329719	225607	425165	110084	632847	218674	88432.8
709200	74.8	412496	412623	403976	693261	223448	849346	147527	302037	577383	625386	630386	116775	326956	224758	418547	110679	640980	217539	88157.2
710400	70.4	408939	411021	403687	692766	221936	848375	145492	301358	577520	632880	629962	116073	322699	223524	410561	109863	649318	214569	89862
711600	66.8	405213	408880	403546	689089	219544	845639	143851	299222	576929	638295	629343	114987	320866	222048	403900	109240	657268	213390	90535.4
712800	63.6	401643	405590	402685	686660	217846	842605	142916	297674	574480	644491	629227	113922	317600	220774	395396	108892	664736	210602	91743.6
714000	68.8	398103	403684	401141	681303	215113	838879	143652	297196	572698	649875	630031	113365	314183	220062	386756	108690	673804	208914	92390
715200	69.2	394515	401961	400143	677407	212797	833622	143407	295422	571170	655102	630056	112044	312793	218520	379149	107571	684092	207003	94309.6
716400	72.0833	390849	398511	399333	673199	210829	823505	143762	294681	565756	659152	629293	111804	310178	217435	372540	106895	693457	204959	95500.4
717600	70.8	390605	396458	398502	668972	209325	817080	143503	292791	563335	661058	629379	110647	308237	215979	364002	106748	702664	202283	96712.9
718800	67.5	388419	394775	396942	663163	208032	806685	142355	292536	558797	661520	626248	110463	306651	215045	356817	105914	714340	201433	96967.6
720000	78.8	387162	391641	395624	660469	206579	799386	141511	291613	554274	662231	625062	110044	304187	214416	350018	105815	721008	199377	97131.6
721200	67.0833	383708	389763	394690	657008	204260	790650	140757	289095	549026	662570	622918	108878	302114	213011	342879	105409	727997	197635	97749.6
722400	71.2	382556	387966	392655	655701	202517	781395	140106	288425	544806	660276	617784	108704	301938	211498	335309	105288	738560	196158	97790
723600	74.8	381238	385712	390324	651562	201033	771589	138934	286990	538764	658972	613664	107544	301938	210623	327302	104767	745761	194360	98050.8
724800	72.0833	379812	382889	387313	648708	199407	762602	137426	285362	533496	657508	609071	106874	301014	209413	319714	104690	751712	193126	98746.4
726000	67.6	377376	380203	384926	643288	197966	752063	136983	283837	528251	653951	606498	106148	300566	208338	312692	104635	757429	190136	99148.8
727200	69.2	373785	378818	382435	638437	196603	740460	136055	281374	521855	651045	603208	105824	300517	206560	306930	104574	761159	188900	99433.6
728400	60	372429	379174	378936	634558	195162	729232	135434	280243	515569	645963	599544	104670	300487	205940	301234	104452	761675	187028	99667.6
729600	74.8	371984	379552	376702	629723	194023	718918	133655	276914	507928	638661	593688	104524	301882	204829	295168	104328	765213	185449	98924.8
730800	64	370048	377381	372415	627302	192291	708569	131863	275492	500530	632410	586637	104040	302330	204346	290141	103655	766826	184057	98351.2
732000	75.2	367995	376232	370249	626218	191059	699166	130616	274520	494722	625507	579816	103854	303324	203244	284891	103557	767633	182758	98214
733200	79.2	365958	373220	366281	623894	189836	691313	128591	272129	487059	619057	573519	103715	303622	202527	280295	103192	767189	181267	98425.6
734400	72.8	364363	369028	363203	618602	187891	684104	127466	270236	481272	612460	566848	103316	305134	201048	275567	102435	764835	179442	97380.4
735600	78	362628	364963	359094	615330	186188	673090	126476	268221	475093	604934	562882	102962	306791	200151	272106	101813	760729	177249	97089.2
736800	82.8	361163	361801	355997	610014	184774	663130	125228	264598	467355	595591	555599	102555	308790	199145	267687	101373	755356	175791	97316.7
738000	76.4	360350	359612	353107	605959	184166	652674	124135	263080	460484	585156	551107	102461	310408	198342	266491	101123	748359	174862	97920
739200	67.6	360780	358052	349862	603575	183046	643616	122112	261068	453546	576750	543998	101837	311705	197220	262597	100630	746011	173613	98019.6
740400	76	357960	355872	347264	600908	180865	634795	121422	258168	449058	567693	535512	101234	312450	196201	259330	99990	740974	171870	96231.2
741600	73.6	356800	352952	343442	597293	179477	628156	120725	255712	444198	557454	526891	100286	312897	195915	257301	99434	733827	171269	94067.2
742800	68.4	354252	350610	339574	593755	178784	619224	119609	254024	439501	547926	519465	100037	313640	194105	255303	98914.8	727780	169879	93395.2
744000	76.4	354511	346960	336284	589906	177852	612523	118126	252194	435164	539362	512281	99936.3	314125	193287	253162	98788.4	720040	169044	93660
745200	67.2	353095	343529	332440	585336	176495	605445	117180	250598	432076	529359	503894	99095.2	314785	192390	251654	98166.4	710356	167918	94229.6
746400	69.6	352253	341825	329755	581585	176092	598930	116282	248504	428567	521123	497454	99036.3	314903	191429	250350	97793.8	699064	166438	94058
747600	68	351138	340612	326909	577977	175369	591419	115381	245853	426245	512439	490140	99299.6	315921	190946	249601	97815.6	687099	165669	93573.6
748800	71.6	350357	338855	325050	573711	174599	583526	114518	244781	428479	503343	484860	99119.2	316308	190470	249418	97596.8	676542	164326	93450.4
750000	71.25	350056	336826	321464	570138	173479	575434	113452	242599	425930	494415	479094	99264.6	316024	189799	249193	96794.6	666982	163641	93028.8
751200	80	349397	335568	319127	566690	172219	568476	111479	241052	422903	485228	473140	98955.8	315714	188990	249738	96576.4	658751	162052	92677.5
752400	64.4	349564	332606	316948	563688	171565	563034	110717	240040	422841	475766	465891	99730.8	313592	188684	249914	96090.8	650614	161810	92643.6
753600	80.8	348387	332246	314235	562541	170073	558351	110237	239914	423426	467161	458348	98989.6	311918	188058	250524	96125.2	643025	160538	92555.2
754800	74.4	348212	330413	311118	559715	168604	554777	110190	238636	423917	458276	452798	98606.8	310209	187456	251085	95868.4	636086	159293	92337.5
756000	77.5	347243	328300	309476	557878	168111	551744	110330	237110	424506	451673	447585	99007.2	307886	187624	251332	95584.4	628408	158199	92258.8
757200	75.8333	346536	326852	307816	553291	166529	546353	109794	234875	425115	444219	443909	98622	306507	186746	251676	95373.2	622251	157186	91904.8
758400	71.6	347524	324930	306188	550574	165405	542869	109677	233180	426471	437499	440037	98465.2	305589	186387	252540	95231.6	614264	155840	92428.8
759600	79.2	348503	323047	305547	546930	163971	537858	109979	231976	428510	430761	437049	98335.2	302602	186255	253209	95040.8	607224	154753	91884
760800	80.8	349398	323746	304224	544103	163000	535621	109539	230072	429924	422860	433321	99136	301824	185565	255328	94851.2	602426	152745	92198.8
762000	79.5833	347545	322116	302957	542119	161590	532543	109606	229005	432533	416495	430473	99127.1	299556	186446	255716	95114.4	596267	151990	91975.4
763200	81.2	347178	320982	301586	540118	160608	529674	109667	227978	434521	411458	427612	99183.8	296711	185590	255554	94725.2	589908	150044	92723.2
764400	86.6667	346479	320121	299945	538700	159203	529548	108875	227984	437958	405382	423048	98691.6	294488	185044	256006	95081.6	583880	148026	92199.2
765600	78.4	343982	318083	297895	536384	158115	531218	108282	227569	441728	399684	420735	98796.4	292349	185638	256653	95117.2	578264	147042	93091.2
766800	77.6	342452	316780	296211	530934	156429	531146	108036	226924	445588	396056	418694	98747.6	290317	185724	257204	94982.8	570724	144904	92166.3
768000	64.8	341770	315482	294665	526966	154598	532330	107931	226663	447728	392371	417751	98756.4	289030	185566	257168	94287.6	567044	143204	93813.6
769200	69.2	340728	314803	292851	523896	152869	532610	107607	225990	451990	388353	415905	98824.8	287014	185278	257310	94311.2	562691	141122	92821.2
770400	77.2	339852	314835	290583	519154	151326	532894	107365	225464	454869	384943	413085	98907.6	285344	185370	257860	93978.4	559823	139536	93501.2
771600	86.4	339190	313894	288010	514399	149678	533865	107154	225146	457291	381177	413215	98869.2	282373	185249	258213	93580.8	554134	137678	93028
772800	66.8	338410	312695	286991	509541	147352	534706	106656	224073	459833	378592	410997	98248	282053	184685	256840	94312	551316	136344	94748.8
774000	67.6	337521	311963	284350	504738	145529	537158	106053	222835	460929	375479	410054	98245.6	278928	185351	255934	94364	548695	134294	94160.8
775200	66.4	335210	312199	282212	500043	143694	540115	105785	223943	463212	373574	408414	98454	276716	185315	254886	94238	545536	132856	101601
776400	70	332974	311591	280392	494531	142403	544036	105500	223002	465401	372118	406613	98066.8	274262	184957	252883	94703.6	540869	131162	103183
777600	72.8	331034	310238	278880	489025	140334	544159	105708	223060	467670	371476	405836	98106	272748	184536	250915	94854	538208	129436	104973
778800	67.0833	328498	310352	276076	484183	138846	547545	105236	222527	470916	371298	407174	98176.4	270202	184543	248637	94733.2	533889	127382	106178
780000	74.8	327263	308159	274197	477646	137540	548079	105266	221573	472020	371691	406589	97838.3	268426	183904	246868	94420.4	529326	125972	109438
781200	63.6	326622	306224	272727	471630	135741	546424	104378	220258	474409	370600	407690	97466	265944	183565	244352	94073.6	528590	123679	111282
782400	69.6	325667	306029	270545	466959	134568	547021	104268	219762	477120	372851	407029	97121.2	263226	183399	242408	94597.2	525815	121848	116822
783600	70	323582	306140	268578	463350	133454	546470	103969	218803	477860	372500	409003	96883.3	259796	183238	240660	93972	526766	120709	119995
784800	68.8	321862	306345	267583	458315	132062	545959	103154	217554	478693	372870	409766	96437.2	257531	182183	238335	94306.8	524875	118833	122741
786000	73.2	317786	304132	266345	455178	130547	545218	103582	215934	477474	373590	408316	95606.3	254426	182430	235602	94683.2	524272	117566	124825
787200	72	315107	303702	265440	452032	129820	544420	102848	214967	477602	374951	411492	95594.2	251644	181320	234160	94480.8	525500	115938	127002
788400	78.8	314151	302069	264450	448176	127640	540572	102607	213553	478018	375489	411702	95638.8	248811	180696	230382	94795.8	525275	114706	127787
789600	71.2	312058	301102	263670	444049	127038	538219	102201	213142	477262	376567	411590	95412.4	245733	181507	226485	94464	527198	113065	131220
790800	70.8	310632	299372	262237	441931	125722	536623	101162	211844	475642	377700	413516	95216.8	244113	180364	223392	94804	527812	111675	132736
792000	78.4	309619	298018	261151	437468	124510	533245	101154	210700	473952	378711	414704	94492.8	241543	179781	219978	94798	528718	110850	134130
793200	76.8	307583	296394	261094	432840	122554	527908	100504	209674	471076	379712	416499	94026	239535	178817	216529	94241.3	529865	108922	135006
794400	73.2	304154	295571	260100	430224	121590	522705	100120	207664	468552	381329	417859	94275.2	237970	178128	213909	94725.6	532047	107656	136139
795600	76	302475	294418	259407	425698	120550	517274	100093	206149	464418	382351	418559	93760.4	236092	176970	211493	94306.8	532930	106168	137293
796800	75.2	300232	293366	259753	422526	118906	511665	99467.9	205934	461858	382515	420389	93794	234994	176409	208456	95217.2	536218	105378	138167
798000	77.2	298582	292185	259269	419213	117658	506495	98662.5	205225	458200	382138	419420	93354.4	233921	175698	205671	95510	538296	103674	139478
799200	84.4	295810	292618	259132	416447	116621	501268	98262.4	203936	453435	381818	418130	93034.8	232584	175537	203451	95306.8	542416	102793	140600
800400	69.6	293886	291338	258470	415124	115295	496020	97948.8	202932	450073	381670	416529	92406.3	231462	175189	200438	95224.2	547212	101506	141296
801600	72.8	291163	290047	258264	413290	114110	492190	97441.2	201133	446485	381521	415070	92262.4	229829	174759	197932	94562	552144	100623	140827
802800	81.6667	288622	288586	258728	411045	112938	487286	96912.9	199951	443112	381392	414027	91667.5	229834	174020	195523	94976.8	556133	99311.2	140466
804000	77.6	285780	286922	258092	407256	111901	482734	95949.6	198489	439534	380478	412341	91976.8	228373	173605	192796	94808.8	559075	98465.4	141195
805200	75.6	284080	284784	258057	404238	110749	475180	94689.6	197628	435090	379307	410978	91579.2	228541	173074	190330	94150	563323	96788.8	141385
806400	79.6	283001	283625	258122	401210	109634	467339	92980	195984	433031	378192	409439	91840.4	228958	172338	188380	94502	565960	96541.6	141265
807600	71.6	281555	282602	258406	398852	108686	461765	91106.8	194892	427852	375380	407828	91642.4	228603	171765	186881	94589.2	569118	94881.6	141641
808800	75.4167	280187	280858	258616	397410	106968	454328	89795.2	192897	423059	372003	405205	91504.2	228182	171836	184442	94502.1	570555	94076	141812
810000	62	277644	278471	258338	395738	106370	448796	88593.6	191478	417776	368303	401362	91106.4	228262	171329	182578	94166.8	573958	93014.8	142265
811200	67.6	275179	278610	258384	394970	105466	444194	88600.8	189933	413320	365229	397552	91263.6	227882	171156	180666	93255	575848	92480.4	142662
812400	77.9167	272652	277385	257486	393507	105251	437481	87398	187979	410218	361597	394231	90853.2	228447	170197	179250	92480	576207	91280.8	142726
813600	81.6667	270866	275614	256588	392560	104351	432345	86666.4	186493	406458	357778	390440	90662.9	229299	170014	177004	91268.3	577589	90310.4	142072
814800	82.5	269031	273720	255519	391346	103370	429005	87107.2	185136	403453	354424	386616	91114.2	229562	169656	175580	90809.6	579259	89686.4	142553
816000	76	267048	271451	255721	389760	103052	423778	86851.6	183614	400258	350004	382190	90888.8	230188	169332	173972	90336	579028	88364.4	142583
817200	82.4	264790	270140	253582	387489	101910	420940	86374.8	182540	395343	345592	378006	91311.7	230602	168757	173206	89976.3	578148	87382	141729
818400	79.2	263422	268903	252202	386456	100979	415860	86536	180627	393792	342273	374795	91064.8	231439	169076	172514	89912.4	577397	86352.9	140198
819600	77.6	261702	267007	251283	383689	100565	411616	85938.3	179265	391173	337654	371447	91531.2	231852	169190	171578	89470.4	575178	85700	139877
820800	74.8	260590	265758	250839	382471	99907.9	406157	87168.8	177036	388505	332438	366819	91242.8	231986	168194	170758	89433.6	574665	84563.8	140252
822000	78	259544	264254	249370	382180	100340	401455	87324.4	175310	385638	326393	362194	91469.2	232641	168554	169927	89060.8	572928	83382.9	140608
823200	66	257769	261966	248518	381288	99395.2	397275	87569.2	173724	383293	321520	355943	91378.8	231857	168503	169628	88953.6	572037	82510	139747
824400	73.2	256087	261863	246982	380362	98885.6	394402	87181.2	171652	379516	316870	349400	91042.1	231630	168258	169539	88658.8	568944	81386.4	139857
825600	84.4	255239	261674	245394	379718	98472	392861	87561.7	170327	378578	311708	343131	91245.2	231443	168011	168164	88873.6	565770	80693.8	139122
826800	62.9167	253690	258982	243485	378398	97849.6	389955	87250.4	169322	377234	307902	338116	91503.2	231464	167449	167940	88520.4	563220	79402.4	138065
828000	60	251566	257680	242188	377994	97679.2	387407	87442.4	168080	376211	303120	334555	90832.8	230906	167186	167713	88722	560479	78116.7	138420
829200	68.4	250306	255185	240075	375062	96994.8	384013	87282.8	167469	374954	298537	330354	91706.4	230723	167196	166860	88249.2	555350	77046	139620
830400	70.4	248840	253969	238739	372967	96719.2	381351	86433.2	165636	374736	294585	327824	92046.8	230523	166894	167021	87467.6	551453	75568.8	141349
831600	82	247586	251768	237087	370643	96255.2	378423	86461.6	164989	374615	289882	324130	91447.2	230935	166927	167088	86982.9	548127	74384	142729
832800	72.0833	246359	249506	235604	368378	96091.3	375851	85947.6	163767	375256	286312	320842	91706.8	230011	166230	166504	86552.8	543755	73444.4	143305
834000	76.6667	245378	248162	234260	365770	95206.8	374072	86103.3	161884	374592	281680	318122	91902	229059	165936	166371	86021.2	538428	72559.2	142229
835200	66.4	244900	246995	233218	364768	95112.4	371573	85383.6	160954	374358	277385	313979	92183.2	227990	165523	166638	85107.2	534633	70634.8	142524
836400	72.8	244945	245820	231989	363375	94601.6	369881	85462.8	159665	375244	272773	309409	92470	226019	165055	166396	84837.1	532861	69652.4	142681
837600	85.2	243013	245134	230052	361317	93674	368240	85651.7	158110	375123	268326	305520	92713.6	223850	165140	166103	84846.4	529004	68709.2	143802
838800	72.4	241814	244228	229223	359845	92894.4	367448	85507.2	156953	375158	264213	303449	92510.4	220669	164778	165867	85412.4	526578	67144.8	144515
840000	78.8	240721	241974	226655	357555	92731.2	366504	85397.2	157004	376698	260476	300036	92793.2	219260	163910	165243	85299.2	522305	66217.2	145496
841200	78	239001	240027	225161	354796	92435.4	366445	85096.8	156442	378378	257762	298007	92686.8	216808	163133	164566	85336.8	520395	65071.6	146378
842400	81.6667	237920	238604	223604	352040	91703.2	366890	84757.9	155417	380237	254134	296441	92689.2	215474	162278	164265	85103.2	515443	63615.6	147833
843600	75	236780	237100	221974	348855	90681.6	365010	84370	154257	380806	250799	294135	92632	213760	161636	163248	85195.2	510620	62629.2	147898
844800	78.3333	235716	236183	221139	345188	90202.8	363947	84013.8	153408	382671	247910	292602	92988	212095	161095	162117	84642.4	507451	61527.2	149110
846000	76.6667	234092	235597	220492	341760	89694.8	363327	83744	152431	384504	245606	291609	92937.2	210021	160454	161547	84620.4	503871	60152.8	149199
847200	62.8	232679	234284	218736	339490	88941.2	362567	83871.2	151034	385211	242662	290699	92799.6	208252	160008	160969	84238	501769	59675	150058
848400	81.2	231859	232063	217528	335806	88389.6	362842	83982.4	149637	387015	240096	288582	93187.2	206798	160265	159390	84654.4	499069	58732.4	148938
849600	62	230392	231837	216081	332395	87391.6	362568	83454.4	148490	387456	237796	287245	93098.3	204570	159486	158752	84762.1	496556	57536.8	149618
850800	73.75	228423	231446	214170	328858	86623.6	362839	83681.6	147313	388397	236014	285994	93170.8	202850	159210	157763	84265.6	494188	56767.6	149195
852000	73.6	226752	230370	212411	325850	85985.8	363174	83797.2	146677	388653	233833	283873	93376.4	200272	159465	156337	84369.6	489950	55894	150263
853200	62	224501	229211	210740	324471	85479.2	364749	83413.2	144868	389157	233187	282829	93126	198139	158696	155232	84102	488269	54889.2	150016
854400	70	222777	228169	208798	320772	84308.8	365221	83415	144647	389044	231866	280749	93048	195984	158282	153808	83694.2	484875	54134.4	151838
855600	73.6	220475	227706	205860	317726	83663.8	366276	83635.6	142821	390516	230343	280434	92896	194081	157768	152517	83910.8	479982	53138	151766
856800	70.8333	218810	227626	204652	315313	82362.8	366574	83067.1	141770	391776	229746	279994	93055.2	192838	156984	150677	83476.8	476571	52388.4	153387
858000	69.2	217394	225960	202503	311437	81604.4	365138	82906	140188	390507	229718	280109	93650	190905	156444	149288	83262.4	474242	51669.2	154527
859200	77.2	216147	225780	200337	309246	80617.9	362470	82796.4	138808	389312	228226	278997	93558.8	188540	156174	148092	82997.6	470861	51040.8	156632
860400	80.8	214543	224451	198304	304621	79630.8	361616	82107.6	136813	388431	227037	278206	93911.7	186720	156134	146386	82532.1	468115	50480	154903
861600	74.5833	212740	222659	196049	302131	78828.8	361612	82569.6	135194	387089	226381	276993	94072	185306	154920	145058	82104.4	465046	49703.2	154671
862800	84.4	210569	222122	193966	300010	77542	360382	81806	133591	386012	226689	276188	94063.2	183469	153982	144040	82165.6	461860	49117.1	154140
864000	71.2	207682	221975	191658	297951	76638.8	360375	81691.2	132320	384666	225998	275341	94248.8	181404	153489	141746	82092	459238	48809.6	157145
865200	63.6	205167	222345	188677	295486	75333.6	358493	81561.6	131189	381679	226098	273352	94003.2	179054	152672	140372	81668	456761	47946.7	159195
866400	75.4167	202308	220901	187309	293320	74606.4	356801	81466.4	129140	380858	226568	273808	94400.4	177400	151967	138290	81984	451964	47335.4	162707
867600	65.6	199807	218968	184645	290618	73089.2	354945	81107.6	127123	378632	227208	272860	94750.8	175839	151580	136558	81547.6	450881	46655.2	163778
868800	79.2	197255	217803	181848	287794	72185.6	351788	81071.2	124805	378152	227736	273049	94102.8	173826	151157	135028	81641.6	447948	46280	163190
870000	69.2	195683	216608	179897	286029	70895.2	347762	80778.8	123407	373908	227413	273731	94622	172942	150821	132947	81760.8	443500	45702.8	162819
871200	72	192932	216250	177795	283170	69957.2	344358	80563.2	121249	372239	228691	272572	94206.8	171155	150232	131726	82075.2	440322	45125	163990
872400	76	191378	215631	175472	281787	69136.4	341904	80386.7	119893	369803	228574	272863	94813.2	170355	149655	130058	82081.3	437415	44908	167239
873600	72.4	188898	214954	173451	279923	68276.8	338993	80035.6	117818	366350	228960	271403	95248.4	169652	148426	128435	82182.4	434421	44519.6	166073
874800	67.5	186457	216212	173241	279169	67252.4	335629	79825.6	116932	360612	228638	270373	95077.2	168329	148410	126994	82177.2	433058	44238.3	167090
876000	69.6	183621	215708	171467	277737	66324.4	332440	79620	115015	357017	229480	269565	94982	167451	147573	125282	81936.4	432513	43629.6	168910
877200	63.6	180708	214438	170418	275510	65280.8	329356	79401.2	113875	355299	230417	269262	95111.2	166333	146947	123544	82184	430783	43651.7	171708
878400	76	177796	213534	168674	273390	64316.8	325885	79188.3	112203	353718	230236	268597	94843.2	165643	146423	121650	82002.8	430195	43024.4	172147
879600	74.8	174914	213254	167790	271821	63423.6	323195	78784.4	110831	351573	230825	267428	95236.4	165920	145690	120443	82191.6	428508	43049.2	171060
880800	73.6	172053	212603	167495	269736	62858	317930	78516.8	108786	348936	230823	266013	94691.2	164982	145813	118935	81989.6	426527	42485.2	169343
882000	76.4	169376	211477	166658	268648	61568.4	314379	78742.4	106932	347205	230866	265382	94750.4	164565	144900	117479	81592.4	426124	42447.5	170649
883200	78	167800	211206	166390	267791	60609.6	310169	78473.2	105481	345064	231338	263981	95175	164568	143838	116908	81495.8	425813	41888.4	171118
884400	72.8	165730	210812	166802	266952	60172.9	305939	78077.2	103821	343015	230776	263069	95254.4	165070	143298	115250	81337.9	425748	41318	169908
885600	70	163343	210328	166608	265462	59425.8	301574	77446.4	101817	340305	230022	260391	95569.2	164777	142661	114275	81306.4	426627	41338.4	169177
886800	66.4	161516	210134	167086	264520	58567.9	297753	77019.6	100478	337500	229342	259341	96019.6	164863	142388	112958	81167.2	427586	41067.1	170016
888000	59.2	159490	209950	167843	263683	58144.2	294706	76338.4	98636.8	335015	228737	256991	95610.8	164741	142278	112533	81132	428834	40435.6	170905
889200	69.5833	157606	210607	169306	264406	57580.8	292164	76295.6	97404.6	333190	227610	255432	95876.3	164460	141764	111605	80999.2	429259	40121.2	168935
890400	65.2	155245	210241	170283	263108	57325.2	290488	76059.6	96068.8	330850	226312	252890	95625.6	165036	141000	110548	80902.8	428928	39869.2	165378
891600	81.2	153080	209000	170786	262414	56703.6	288195	75730	94671.2	329896	225977	250868	95944	164471	140543	109911	80313.2	426594	39614.4	165342
892800	74	150174	207375	171137	261920	56107.5	285656	75825.2	93117.2	328505	225341	250142	95877.6	164686	140538	108972	79904.8	427205	39319.2	166386
894000	74.1667	149070	205767	171444	260313	55880.8	283884	75201.6	90611.3	327148	223758	248233	95839.6	165184	139953	108359	79304	426970	38693.6	166381
895200	65.6	146956	204887	170719	259998	55415.2	281058	75382.8	89437.6	325086	222336	245984	96429.6	165418	139761	107897	78818	426089	38557.9	164212
896400	71.2	145784	203510	172006	258908	54926	278675	74847.2	87816	323690	220420	243291	96313.2	165405	139508	107116	78436.4	425505	37949.6	163048
897600	75.6	144227	203176	171638	258713	54521.7	275754	74884.4	86110	321768	218232	241518	96236.3	164991	139092	106712	78586.4	425403	37881.2	163208
898800	78.4	142229	202668	172315	258563	54247.6	274040	74316.8	84956.8	320086	215734	239358	97014.4	165421	138005	106419	78020.4	424926	37818.3	162784
900000	67.6	140488	202882	172516	259086	53566	272234	73625	83984.8	318925	213474	236678	97150.4	164902	137702	105991	78194.6	424150	37378	161069
901200	70.4	138953	202260	173033	258370	53579.6	270403	73492	83296	317188	211319	233772	97228.8	165216	137588	104812	77810	424620	37010.8	160546
902400	62.0833	137412	201403	173821	258795	53293.2	268598	73228.4	82279.2	315342	208522	231693	97601.7	164746	137075	104533	77733.2	423408	36616.8	161526
903600	64.4	135232	200552	174305	258329	52770	268914	73342.9	81979.6	313744	205640	228424	97617.5	164023	136520	104031	77237.1	422604	36543.6	161375
904800	74	134255	199837	173926	259034	52979.2	267257	72896.7	80364	311775	202763	226019	98101.2	163647	136420	103172	77017.1	422296	36129.6	161473
906000	70.8	132346	198241	173630	258035	53085.6	265939	72551.7	79419.6	311274	200166	223975	97660.8	162847	136393	102559	76979.6	421717	35914.4	161850
907200	72.4	130678	197338	173411	257629	52537.6	264563	72484.8	78320.4	310762	198330	222359	98129.6	161803	135278	102106	76596.4	421590	35827.9	161546
908400	69.6	128228	196440	172464	257057	52637.2	262986	72391.2	77455.2	309139	196628	220019	97966	160542	135217	101646	76173.2	420389	35236.8	161330
909600	68	127157	194605	171978	255893	52227.6	260729	72120.8	76595.2	308075	194128	218334	98285.6	160513	134526	101009	75548.8	418557	35049.2	161323
910800	56	125794	194840	171338	256078	52165.8	259076	71910.8	75652.4	307844	191995	216170	98516	158737	134336	100454	75117.6	417673	34795.2	160496
912000	75.2	124664	194631	170788	255374	51999.6	256768	71454.8	74287.2	306688	190207	214194	98464.8	158071	134139	99520	74635.2	416709	34436	160183
913200	73.2	123134	193454	169795	254158	51790.4	255264	71344.2	73527.2	306159	187920	213212	98938	157403	133342	99515.4	74580.4	415566	34006.8	161103
914400	72.4	121730	193119	169434	252575	51590.8	253380	70636.8	72255.6	306835	185588	211714	98766	156442	133125	98697.6	74104	413876	33912.8	161244
915600	62	119923	192342	168672	251908	51535.2	251814	70412.5	71155.6	306262	183140	208897	98814.8	155190	132444	98267.1	73986.4	413778	33472.4	162344
916800	65.8333	119609	192097	167996	251620	51618.8	250536	69902.9	70168	306568	180705	207305	99012	153728	131986	98095.6	73621.2	413102	33579.6	162566
918000	72.4	117869	191762	167355	250440	51293.6	250373	69798.4	69024.4	306404	178838	205128	98494.8	152370	131139	97566	73214.8	412321	33265.4	163011
919200	76	116772	190609	165789	249366	51296.3	249596	69430.8	67836.7	306180	175954	202645	98543.2	150825	130553	96706.4	73358	412127	33016	164072
920400	66.8	115480	188787	164784	248522	51399.6	248924	69148.8	67215.2	307117	174472	200834	98631.6	149435	130580	95762.8	72620	410038	33030.4	163790
921600	70.4	113654	187187	163436	246698	50630	247980	68475.4	66371.2	306504	172825	199555	98086.8	147977	130182	95632.8	72596.8	408469	32468.8	163586
922800	75.8333	111650	185465	162360	244588	50653.3	248146	67711.2	65200.4	306628	171640	198064	98187.9	146289	129640	94827.6	71858.3	405923	32426.8	164108
924000	71.6	110252	185032	160538	242523	50691.2	248057	67537.5	64313.2	307448	169553	196266	97775.2	145242	129284	93730.4	71584.4	403156	32179.6	165058
925200	68	108742	183805	159558	241115	50711.2	247163	66889.6	63208.8	307484	168159	195747	97653.2	143582	128832	93450	71427.6	401095	31941.6	165542
926400	67.6	107812	182883	158443	238769	50494.4	246062	66902.9	62261.2	306878	167080	194344	96641.2	142636	128871	93191.2	70909.6	402253	31804.8	166126
927600	68	106123	181794	156556	237156	50366.4	244650	66644	61204.6	307197	165334	192950	96152.9	140880	127825	92652	71014.4	401582	31534.4	165407
928800	71.2	104726	181380	155524	234837	50526	245000	66095.2	60403.2	307449	163595	191784	95223.6	139351	126900	92544.4	70678.4	401050	31342.1	164500
930000	74	102820	180465	154541	234169	50542.8	245165	65690.8	59466.4	307184	162413	190052	95003.8	137760	127000	91985.6	70880.4	398931	31363.6	165676
931200	68	100930	180341	152424	232641	50419.6	244847	65582.5	58714	307513	161566	188357	94526.8	136041	126646	91231.2	71163.8	397240	31212.4	166578
932400	72.4	99067.6	178523	151096	230913	50221.2	244828	65724	57673.2	306977	160741	186874	93933.2	134749	126582	90458	71407.6	395268	31188	168224
933600	75.6	97167.6	177435	149474	229210	49882.8	244823	65404.2	56740.4	306636	159280	185260	93664	133373	125718	89883.3	71194	393933	31128	167598
934800	69.6	95317.6	176445	147463	227764	49787.6	244601	65433.8	55904.8	306772	158794	185476	93483.6	132165	125502	89143.6	71081.7	391211	31002.8	167414
936000	67.5	93846	176046	145710	225244	49550.8	244266	65246	55109.6	306118	158605	183655	93241.6	131121	124918	89065.2	70802	389234	30950	168366
937200	66	92029.2	175787	144592	222551	48978.8	241758	64992.4	54223.6	305848	157841	183251	93523.6	129838	124819	88116.8	70561.7	386854	30882.4	169459
938400	75.6	89844.4	174833	143260	220537	48884.6	240066	64882.8	52883.2	304978	156912	181936	93290.8	129160	124604	87779.6	70303.6	383908	30600	169664
939600	67.6	88402	174174	142124	219044	48716.8	238801	65004	51916.4	304233	156267	181078	93679.6	127627	124557	87302	70472	381453	30567.5	170127
940800	64.8	86862.1	173642	140650	217856	48255.6	237493	64906.3	50941.2	303928	155671	179471	93469.2	126183	123850	86927.1	70038	379139	30572.4	169678
942000	69.2	85145	173298	139682	216759	47814.8	235918	64470.4	50258.4	304018	155219	178353	93976.4	125553	123967	86061.6	69782	377364	30620	169480
943200	68.4	83365.6	172142	138046	215412	47759.6	235624	64645.6	49491.2	302596	154466	177267	93398	124239	123137	85002.1	69289.2	375071	30292.5	170357
944400	68	81095.4	170971	137113	212568	46585.8	235434	62024.4	47788.8	308638	155494	176269	91159.6	126618	131520	82108.4	68856.8	390466	29074.6	199744
945600	57.2	82978.8	175082	150346	215394	45390.4	261837	61891.2	47178	327219	158728	179140	90099.6	132334	129916	79463.6	66929.2	386903	28090.4	183439
946800	47.2	80808.4	171872	150923	211841	44882.8	248674	60760.4	45606.4	323546	153603	175207	89540.8	132114	125941	76448.3	66552.8	369555	27670.4	162709
948000	55.6	77387.2	165552	145981	206841	43889.2	235737	59147.5	43812	314530	149220	169378	89303.6	128564	121768	74266	65895.6	350166	27101.3	149294
949200	55.6	74451.3	158626	140102	198342	42751.3	222160	58360	41706.8	303185	143359	164374	88802.8	124814	118224	71203.6	65098.8	330614	26719.2	141246
950400	46.4	71504.8	152738	134290	190970	41647.2	210823	57929.6	39094.8	293624	137382	160005	88749.6	120836	114800	68442.8	64663.6	315314	25745	135259
951600	52.9167	68528.4	148359	128789	181495	40390.8	195238	57100.8	35700.8	288129	130588	154382	89002.4	115221	109655	65825.2	65697.5	296995	25175.2	135587
952800	61.2	65353.6	145368	116957	179598	40598.4	179856	59528.8	34102	268943	130436	150007	90466.4	107714	108755	67915.6	66675.2	290290	25808.8	128801
954000	73.6	61569.2	144278	109320	171158	39584.8	193548	59920.4	32560.8	277430	133133	146010	89632	103336	107774	67161.6	66393.6	294465	25362.8	147078
955200	68	58136	145103	107740	167804	38858.8	197770	60535.2	31107.2	276114	133820	143593	89451.6	101691	107445	66226.3	65798.8	295266	24876	170606
956400	75.6	54920.8	146222	105537	166065	38706.4	198819	60700.8	30370.4	275957	133726	141260	89661.6	100609	106446	65604.8	65993.6	294933	24572.4	191832
957600	63.2	52583.6	146559	103798	166402	38400	198598	60816	29314.4	271994	133731	138847	90300.8	99628.3	105103	65560.4	66132	294385	24408	196701
958800	62	50686	146177	101914	165799	37751.3	198076	60829.2	28591.6	267266	134618	137055	90573.6	98278.8	104200	65295.6	66324	297107	24333.6	190688
960000	72.0833	49126.8	146655	100531	165328	37330.4	197428	60854.6	28125.2	265044	134806	134950	91022.4	96654	103153	65152.4	66367.6	298190	24222.9	183886
961200	82.4	47534	147358	99168.8	163680	36984.8	194292	60230.4	27802.8	263954	133892	133438	90234.8	95538.4	101626	64859.6	65968.8	299996	23913.6	177892
962400	74.1667	46203.6	146634	97740.4	162567	36522.5	191701	59909.2	27326.7	262659	132655	130455	89530	94157.6	100606	64673.2	65681.3	299836	23727.6	174849
963600	73.6	44607.9	144914	96539.2	160641	36256.8	189532	59159.6	26740	259841	131996	128748	88340.4	92731.2	99568.3	63997.6	65046.4	300618	23562.8	171622
964800	72.8	42996.4	143540	94964.4	159334	35681.7	187361	58516.8	26237.2	257182	129856	126455	87520.8	91584.2	98925.2	63532	64320	298633	23101.6	167934
966000	61.6	41511.6	143076	93689.6	157868	35427.2	184544	58003.8	25961.2	255008	129792	125213	86498.8	90980.4	98906.8	63106.8	64108	297268	22762.9	165650
967200	70.8333	39836	142518	92682.8	156297	34930.8	181805	57756.4	25485.6	253568	128678	124072	86456.7	90628.4	98884.4	62692.4	63745.2	294228	22831.2	165906
968400	86	38412.9	141964	92381.6	156657	34873.6	179422	57898.4	24957.1	252806	128151	123393	86144.2	90250.4	99501.2	62591.6	63970	291953	22748	165345
969600	64	37167.2	141951	92322	155900	34367.1	177377	57873.2	24725.2	252774	127365	123393	86647.2	90313.3	100247	63083.2	63852.4	290480	22681.3	164568
970800	62.4	35655.2	142319	92427.6	156278	34315.6	175081	57675.6	24354.2	253848	126238	122647	87122.1	90412.8	100432	63128	63975.8	287568	22810.4	164845
972000	81.25	34365.2	142569	93140.4	156622	34052.4	173957	58243.2	23985	254798	125622	122878	87907.9	90885.2	101982	63190	64242.9	285762	22832.4	166433
973200	66	33029.6	144050	93565.6	157865	34040	172948	58466	23804.2	255723	125078	123388	88342.1	91717.6	103180	63158.4	64559.2	283470	23082.8	168406
974400	58.8	31936.4	145367	94679.2	160084	34078.8	172645	59055.6	23438	256954	124450	124212	89463.6	92662.8	104456	63681.2	65686.4	282224	23025.8	169479
975600	80	30616	146458	95384.8	161690	34347.6	172447	60080	23519.2	258925	124470	124446	90066.8	93530.8	106254	63855.6	66126	280768	23301.2	172435
976800	59.2	29638.4	147914	96601.2	163395	34592.8	172794	60874.8	23446	260618	124363	125650	91832	94110.8	107581	64154	66351.2	279601	23399.2	175053
978000	70.4	28388	149301	97572.9	165572	34610.8	172904	61895.8	23202.4	261996	124092	127405	92718	95456.4	109414	64226.4	67384.4	279193	23715.2	176014
979200	75.6	27366	150666	98464.4	167138	34787.5	172753	63060.8	22974	263769	123962	128259	94125.2	96296.3	110674	65050	67942.8	279219	23994.4	177213
980400	76.4	26186.4	151448	99084.4	169163	34830	171972	63764.4	22962	265378	124196	129155	95444.4	97785.6	111826	65412.1	68853.6	278382	23996.3	178409
981600	72.8	25460.4	152255	100360	171174	35088	172618	64785.6	22848.8	266671	123868	130203	97297.6	97776.8	113561	65590.8	69854.4	279354	24313.8	179622
982800	74.4	24441.2	153127	101297	172969	35559.2	172916	65467.5	22811.2	269353	122950	131088	98390	98786	114595	65816.8	70605.6	279742	24217.9	181508
984000	77.6	23751.2	154210	102040	175186	35834.8	173411	66438.8	22884.8	270096	123245	131811	99832	99358.4	115628	66093.6	71612.8	278964	24611.7	182702
985200	69.5833	23043.6	155160	102926	176949	36072	173672	66811.6	22851.3	271466	122664	132288	100863	99758.4	117032	66086.7	71959.6	279086	24845.2	183892
986400	72	22476	156384	103888	179054	36550.8	174861	67696.8	22678	272822	122184	131578	101987	100446	117654	66287.5	72923.6	279042	24772.8	185180
987600	78	21648.8	157326	104915	181153	37090.4	174960	67964.4	22656.8	274128	121720	131765	103127	100322	118394	66544.2	73512.4	278799	25031.6	185784
988800	67.6	20946.8	157601	105432	183276	37463.2	176033	68654.4	22751.6	274668	121180	131836	103748	100326	118629	66628.8	74020.4	278868	25057.6	187740
990000	67.6	20486	158040	105732	184939	37950.8	176563	69008.4	22719.2	275278	121408	131884	105304	100521	119021	66462.4	74458.3	279037	25462.4	189584
991200	82	19919.2	157526	106401	185225	38122.4	177495	69026.4	22751.7	275978	121857	131463	105875	100098	118733	66625.6	75231.6	278667	25246.8	190857
992400	69.5833	19139.6	157328	106871	186188	38574.8	178296	69589.6	22704.6	276166	122053	131589	106453	99858.8	118640	66643.2	75394.2	278562	25432.8	191538
993600	72.4	18759.6	156559	107298	186634	38899.6	178425	70073.6	22699.2	276887	122001	130727	107206	99573.6	118439	66806.3	76224	277437	25445.2	191810
994800	74	18092.8	156179	107266	186776	39248	178400	69785.2	22804	276123	121493	130034	107007	99594.6	118064	66569.6	76220.4	277642	25555.6	191333
996000	76	17845.6	155479	107883	187752	39681.3	178977	70082.8	22645.2	277181	120532	128471	107723	98729.6	117902	66585.2	76389.2	276587	25297.2	192223
997200	66.4	17270.8	154747	107656	186926	39855.2	179958	69696.4	22674	277316	119796	127691	108004	98367.6	117137	66221.6	76491.6	275610	25420	196305
998400	74	16880.8	153483	107736	187564	40332.8	179930	69014.8	22580.4	277457	118323	126778	107955	97768	116918	66479.6	76855.2	275646	25362.4	197025
999600	72.4	16380	152783	107929	187064	40442.8	180251	69028.4	22516	275049	117304	125916	107836	96718	116275	66214.8	76970.4	274570	25340	197914
1000800	65.6	15868	151890	108082	187233	40779.2	180535	68607.6	22552.4	274256	115855	124421	108025	95436.8	115116	66169.2	76798	274126	25158.4	199016
1002000	72	15592.4	151342	107795	186294	40946.8	181657	68263.8	22241.2	273154	115112	122930	108229	94843.6	114578	66017.9	76897.6	273879	25332.5	199532
1003200	69.5833	15046	149400	107122	185990	40945.6	180881	67977.1	22352.8	272689	114234	121956	108063	93502.4	113847	65604.2	76606	273618	25384.4	200078
1004400	68.3333	14531.6	148056	106784	185369	40979.6	182679	67507.2	22316.3	271600	113798	120824	107628	92731.7	112674	65606	75942.4	272133	25066.8	200548
1005600	70.8	14087.6	146208	106513	184059	41511.2	182611	67138.8	22137.6	270627	113518	119580	107186	91731.6	111815	65530.4	76142	271995	24854.2	202120
1006800	82.4	13719.2	144657	105861	183508	41524.4	183308	66235.6	22009.6	269762	112926	119060	106880	90564.8	110759	65177.5	75470.4	271647	25009.2	202743
1008000	76.4	13031.3	142732	104611	182158	41539.2	183100	65875.6	22124.8	267804	113216	117418	106218	89649.2	109928	64999.6	75076.4	270944	24709.6	202323
1009200	70.8	12705	141224	104258	180994	41686.7	182946	65498.8	21905.6	266786	112332	116492	106206	89293.8	109290	64851.2	74542.9	270057	24798	202158
1010400	76.25	12200	139831	103588	179266	41616.7	182666	64423.2	21547.2	264550	112031	115737	105748	88252.8	108383	64710.4	73859.6	270106	24550.8	202104
1011600	72	11837.9	138928	102908	179035	42030.4	182255	64231.6	21606.8	263584	111370	115284	105057	87543.8	107270	64977.2	73670.4	269263	24324.4	203399
1012800	72.4	11509.2	136825	102381	177147	41607.2	182170	63174	21372.4	260928	110887	113721	104378	86067.9	106232	64633.2	73489.6	268518	24416	205287
1014000	76.4	11158.4	136011	101391	175927	41633.6	181588	62878	21119.6	259775	109955	112509	104514	85308.4	105420	64480	73706	267772	24126.8	203686
1015200	67.5	10785.2	133891	100422	174516	41876.4	181168	62297.2	21306.3	257373	109708	110994	103495	84068	104315	64512.8	73125.2	267237	24104	202909
1016400	83.2	10558.8	132445	99388.4	173665	41954.4	180681	61606	20972.8	255269	109234	110051	102453	83716	103187	64409.2	73163.2	266521	24062.1	203801
1017600	86.4	10058	130662	98147.1	171880	41897.2	180119	61280.8	20989.2	253403	108833	109040	102081	82491.2	102199	63696.4	72606.3	265626	23984.8	202930
1018800	67.0833	9766.8	128957	96831.2	169787	41445.6	179414	60436	20867.1	250935	108188	107932	101606	82006.4	101543	63552	72237.6	264053	23756.8	203122
1020000	63.6	9415.83	127484	95873.6	168518	41172.9	178430	60233.6	20785.2	247900	107568	107463	100920	81210.8	100585	63423.2	72026	261412	23707.1	202805
1021200	74.4	9034	125579	94671.6	166782	41401.2	177430	59570.8	20511.6	245432	107200	106487	100180	80554.4	99744.4	62647.9	71604.4	259960	23458.8	202052
1022400	74.8	8679.2	124294	93998.3	164696	41254.8	176404	58948.8	20183.8	243399	106469	106005	99786.7	79424.8	98542	62824.4	71283.6	258788	23448.4	203184
1023600	75.8333	8584	122956	92031.2	163198	41010.8	174013	58644	20057.1	240710	105452	104601	98892.8	78894	97938	62708.3	70544.4	255907	23479.6	202969
1024800	60	8197.92	121578	91115.6	161298	41014.2	172217	58090.4	19863.6	238123	104876	103595	97859.6	77772.9	97358	61964	70606.8	253822	23194.8	202278
1026000	78.8	7912.08	119743	90026.8	159377	40460.4	170617	57481.2	19811.6	235711	104128	102150	97123.6	77114.6	96405.2	61785.6	70272.4	252882	23220	201432
1027200	63.75	7742	118313	88769.6	158204	40277.1	169879	56797.2	19478.8	232937	103271	101322	96482.5	75926.8	95883.6	61247.6	69589.2	251198	23028	201587
1028400	72	7410.4	116021	87557.6	155800	40226.8	167778	56324	19126.4	230554	101918	100206	95762.4	75510.8	94791.6	60920	69498.8	249667	22778.4	202207
1029600	70.8	7184.58	114038	86041.2	153748	39851.7	166604	56070.8	19173.2	228032	101090	99006.4	95288	74350.4	93980.8	60582.4	68902.8	246747	22594.8	202247
1030800	68	6910.4	112615	84745.2	151450	39597.5	164698	55298	18994.8	224910	100021	98180.4	94207.2	73560.4	93540.4	59909.6	68620	244242	22554.2	202239
1032000	68.4	6681.6	110268	83768.8	149207	39275.4	161470	55006	18631.2	222366	99219.2	97401.6	93887.6	72812.9	92675.6	59652	67950.4	241072	22149.2	203317
1033200	69.6	6496.67	109024	81984	148071	38905.6	159553	54405.6	18219.6	219945	98019.2	96207.2	93156	72617.5	91799.6	59138.4	67975.2	238784	22104	203390
1034400	68	6260.83	107551	81102.4	146449	38598.3	157391	54095.6	17933.2	217203	96855.2	94966	92465.6	71982.8	91382	58685.6	67720.8	236526	22085.6	201872
1035600	70.8	6028.75	106310	80040	144424	38395.8	155788	53323.6	17704.4	214778	95110	93654.4	91811.2	71474.2	91017.2	58456.4	67552.8	233518	21690	200883
1036800	73.75	5846	105030	79128.4	143281	38130.8	153848	52987.6	17416	212501	94222	92469.2	91714.6	70940.4	90053.6	57773.6	67005.6	232525	21538.4	200858
1038000	66.4	5707.92	103701	77893.2	141411	37738.8	151932	52899.6	17064.4	209781	93186.7	91244.4	91038.4	70106.7	89908.4	57537.6	67100.8	230665	21419.2	201845
1039200	81.6	5616	101764	76544.8	139926	37382.4	150226	52380.4	16747.6	207524	92175.6	90442.5	90884	69682.8	89564.8	56729.2	67050.4	227615	21419.6	201791
1040400	79.6	5424	100795	75224	138437	37231.6	149014	51841.6	16448	205578	90280.8	89182.8	90374	69720.8	88548.3	56836.4	66806.4	225356	21123.2	201955
1041600	68.8	5202.92	99228.8	74366	135645	36761.7	147044	51809.2	16337.6	204374	89832	87710	89970.4	69258.4	88258	56277.6	66896	221761	20843.2	201297
1042800	66.8	5076	97875.2	73345.4	133773	36316.4	145206	51610.8	15976.8	202479	88450.8	87481.2	89905.4	71926.4	87829.6	55769.2	66517.1	218586	20823.6	203268
1044000	67.2	4946.4	96164.4	72547.6	131439	36125.4	142336	51136	15937.6	201168	87489.2	86763.2	89949.6	78228.3	87429.6	55490.8	66335.6	215365	20655.2	205710
1045200	71.6	4759.58	95319.6	71694.4	129502	35692.8	140842	51228.8	15604	199769	85773.6	85433.2	89691.3	87605.2	86887.6	55092.8	66351.7	211727	20436.4	208090
1046400	72.4	4684.58	94467.2	70766.8	127811	35402.9	138701	51377.6	15270.4	198774	84622.4	84518.4	89494	99882.1	86893.2	54642.4	66357.2	207310	20345.6	208464
1047600	72.5	4502	93628	70317.6	126530	35192	137110	51438.8	15121.2	197514	83743.6	83784	89935.8	111101	86667.6	54170.8	66543.8	204644	20290	209696
1048800	70.4167	4450.4	92246.4	69475	125713	35219.2	135662	51518.3	14751.2	196927	82204.4	82594.6	90371.2	120761	86609.6	53874	66687.5	200397	20336.8	211713
1050000	75.8333	4325.2	91331.6	68843.6	124168	34992.5	134889	51598	14685.2	196170	80952.4	81639.2	90285.2	129018	86472.4	53566.8	67021.6	196668	20080.4	213638
1051200	78.4	4153.75	89824.4	68157.6	123207	34594.4	133392	51884	14365.2	196223	79986.8	81080.8	90484	134080	86198	53566.4	67496	193015	20098.8	214928
1052400	77.6	3985.42	88782.4	67372.4	121590	34297.9	132338	52123.6	14218.8	195073	79119.2	80560.4	90786.4	135894	86562.4	53134.8	67642.4	189812	20246.8	214830
1053600	66	3977.5	88651.6	67245.6	120825	33899.2	130904	52503.2	13931.2	195845	77906.8	80092.8	90984	135936	86517.2	53106	67848.4	186837	19957.6	215925
1054800	68.8	3763.33	87710.4	66343.6	119699	33790.4	129337	52615.2	13645.4	195361	76731.2	79442.4	91982.5	133882	86928	52969.2	68391.7	184206	19962.4	218014
1056000	71.6667	3734.4	87566.4	66006.4	119540	33881.2	128384	53122.8	13530.4	195387	75562.8	78605.2	92193.3	132170	86695.2	52718.4	68764.6	181880	19987.2	218065
1057200	75.8333	3711.2	86648.8	65939.6	118885	33574	128083	53460	13472.4	195384	74638.8	78152	92647.1	130260	87280	52571.6	69364.2	178904	19898	217652
1058400	78.4	3519.2	85922.5	64919.6	118270	33612.4	127731	53738	13282.8	196035	74122.1	77424.8	93217.6	127923	87527.9	52280	69765.6	176145	19846.8	217893
1059600	76.8	3503.6	85066.8	65054.6	117710	33363.6	127258	54395.8	13078	196924	73498.8	76989.2	93826.8	126100	87963.8	52560	70517.6	173824	19983.8	220679
1060800	79.6	3348.4	84286.7	64632.8	117433	33506.4	126646	54890.8	13109.2	197975	72723.6	76733.2	94421.2	123630	88578.8	52264.4	70981.3	171510	20124.8	222695
1062000	74.4	3278.4	83773.2	64357.2	116610	33326	126506	55632.5	12810	199586	71936.8	76503.6	95505.4	121528	88706.4	52224.4	71189.2	168394	19754.8	223530
1063200	75	3152	83503.2	64417.2	116810	33355.2	125444	56197.1	12769.2	201281	71490	76339.6	96406.7	119257	89593.6	52278.8	72246.4	166316	20070	224450
1064400	76.4	3217.2	82958	64254.6	116188	33477.2	126003	56596.3	12654.8	202380	70620.4	76252.8	97183.8	117358	90326.8	52269.6	72910.4	163290	20076.8	225876
1065600	82.8	3074.4	82835.6	64285.4	116676	33320	125638	57419.6	12489.6	204091	69947.6	75470.8	97929.6	115431	91089.2	51792.9	73452.8	161023	20029.6	227174
1066800	65.2	3080.4	82738.8	64268.3	116837	33437.2	126235	57863.3	12357.2	205444	69345.6	74705.6	98970.4	113513	91483.6	52098.8	73953.2	159046	20200.8	228325
1068000	70	2960.4	82609.6	63616.8	117084	33648	127002	58735.8	12341.6	207547	68529.2	74294	99466.3	112271	91964	52154.4	74189.6	157184	20274.8	230839
1069200	80.8	2939.58	82015.2	63701.2	116553	33702.4	127382	59622	12289.2	208534	68034	73796	100271	110756	92162.4	52003.6	75203.2	155383	20138.4	231996
1070400	69.2	2949.58	81450.8	63518.8	116547	33673.8	127833	60065.2	12273.6	211103	67464.4	73476.4	101511	110337	92654	51955.2	76054.4	152673	20233.3	235086
1071600	79.2	2810.83	81202.8	63254.4	116770	33881.6	128585	60882.4	12195.8	212566	66918.4	73222.8	102345	108543	93168.4	52251.7	76633.6	151224	20308.8	239165
1072800	70.8	2735.6	80928.8	63361.2	116672	33986	128431	61006.4	12073.2	213677	65982	73178.3	103269	107088	93568.8	52222.4	77271.2	149922	20414.6	240145
1074000	75	2694.4	80500.4	63221.3	116156	34106.8	129230	61444.2	12082	215416	65636.4	72369.6	103824	105828	93697.2	52487.9	77955.6	148000	20384	242297
1075200	84.4	2735.2	80613.6	63388.4	116657	34297.6	129677	62349.6	12068.3	216207	64662.4	72265.2	104445	104265	94434.4	52610.8	78681.2	145026	20300	243575
1076400	65.2	2772.4	80372.1	63166	116884	34629.6	129875	62845.8	12163.2	217367	63872	71566.8	105359	102683	94923.2	52874.8	79355.6	142638	20395.8	245973
1077600	69.2	2693.33	79714.8	62821.6	116590	34785	130464	63143.6	12012.4	217693	63232.8	70927.2	105521	100730	94501.6	52672.4	79687.6	140740	20443.2	248805
1078800	74	2608.4	79573.6	62322.1	116530	34898	130680	63613.8	11906.8	219166	62856	70173.2	106067	99321.2	94511.2	52824.4	80317.5	139828	20282	250672
1080000	70.4167	2538.4	78736	61948.4	116786	34913.2	131600	63631.6	11881.3	219738	61526.4	69582.8	106161	97393.8	94778.8	52581.6	80897.6	138335	20450.8	253181
1081200	68.75	2503.6	78193.2	61464.4	116671	35170.8	132543	63705.2	12075.2	220204	61157.6	69046	106998	96060	94083.6	52703.6	80960	136910	20378.8	254477
1082400	66.25	2469.2	77586.4	61446.8	116253	35258.4	132853	63794.2	11812.8	219501	60782.4	68867.6	106835	94492	93649.6	52623.2	81767.1	134651	20364	257028
1083600	73.3333	2460.8	76794	61262.4	115788	35335.2	132954	63736.4	12003.8	219304	60136.4	68270.4	107247	93069.6	93704.8	52934.4	82187.5	133471	20302	259383
1084800	74	2365	76361.2	60546	115985	35509.2	133000	63960.4	11984	219336	59302.4	67589.2	107264	91721.2	92745	52635.6	82349.2	132365	20300.8	259577
1086000	66.8	2431.2	75484.4	60342.8	115604	35503.6	133265	63824.8	11886.4	218789	58417.5	66839.6	107176	89935.6	92438	52869.6	82141.2	131955	20369.2	261364
1087200	60.8	2328	75013.6	59837.5	115881	35600	133564	63137.9	11782	218097	57932.5	65677.6	107132	88486	91193.8	52697.6	82426.4	130620	20287.6	263334
1088400	63.2	2323.2	74449.2	59365.4	115258	35864	133745	62892.1	11974.8	217155	57591.2	65016.4	106872	87297.6	90846.8	52886.4	82250.4	130029	20428	265194
1089600	68.3333	2286	73396.8	58886.7	115352	35816.4	134257	62561.2	11906.3	215990	57006	64529.6	106926	85675.6	90335.2	52780.4	82352.8	128175	20164.8	266245
1090800	68.4	2249.6	72492.4	58292.4	114590	35881.2	134098	62362	11955.4	214566	56187.2	63994.6	107056	84488	89700.8	52400.4	82349.2	127295	20004.8	267668
1092000	71.2	2238.4	71612.9	57550.8	114038	35731.6	132442	61842.8	11872	212752	56072	63465.2	106549	83367.5	88792	52490	82494.4	125983	20356.4	268645
1093200	76.8	2154	70890	56788.4	113455	35695.6	132359	61042.4	11923.6	210694	55571.2	62644.4	105669	82028.8	87637.6	52019.2	82272	125520	20047.1	268806
1094400	78.4	2141.6	70156.7	56209.6	113110	35623.8	131120	60426.4	11711.6	209594	55115.2	62188.4	105424	81247.1	86957.6	52236.4	82040.8	123856	19898.8	269228
1095600	73.6	2168.8	69117.5	55316	112193	35612.8	130767	59368.8	11618.4	206750	54518.4	61289.6	104763	79755	86108	52017.2	81817.2	123344	19910.8	269142
1096800	66.8	2104.8	68717.1	54758.8	111921	35796.4	129944	58995.2	11639.6	204422	53826.3	60430	104223	78620.8	85012.1	51636	81236	122851	19929.2	269286
1098000	65	2090.8	67225.2	53849.2	110997	35621.6	129600	58550.4	11568	202056	53324.6	59696	103686	77216	84758	51512.5	81376	122431	19924.8	269760
1099200	74.4	2050.4	66332.8	53265	110322	35549.2	129336	57671.7	11571.2	198954	52896.8	59032.1	102797	76082.8	83166.8	51020.4	81524.4	121016	19704	270390
1100400	77.2	2002.4	65525.8	52100.8	108964	35572	127876	56928	11537.6	195682	52732.9	58445.2	102319	75200	82590.4	50850.8	80429.6	119623	19740	270365
1101600	82	1983.6	64409.2	51915.8	107817	35454.4	126709	56382.1	11276	192823	52524.6	57967.6	101184	74373.2	81565.4	51025.6	80182.8	118730	19763.6	269076
1102800	68.4	1997.6	64064	50866	106451	35485	125743	55957.6	11370.4	189691	51780	57576	101067	73712.4	80998	50651.6	79610.8	117692	19446.8	267854
1104000	91.2	2031.67	62750.4	49832.8	105495	35387.9	124033	55262.4	11212.4	186343	51178.8	56636	100167	72983.3	79897.2	50176.8	79698.3	116200	19275.2	267129
1105200	77.9167	1978	62018	49445.2	104624	35064	122480	54435.2	11064	183063	51074	55823.2	99659.6	72007.2	79190.8	49906	79750	115550	19480.4	266275
1106400	72.4	1950	60945.4	48370.4	103562	35198	122146	54026.4	10925.2	180126	50586.7	55218	98693.2	71224	78507.5	49473.6	79116	114247	19327.9	265358
1107600	83.6	1980	60022.1	47414	102213	35046.4	121108	53553.3	10972.4	177384	50019.2	54418	97904.8	70718	77779.2	49338.8	79070	113300	19342	264499
1108800	78.4	1960.42	59174.4	46292.8	100614	34816.4	119575	53108	10886.4	175985	49699.2	53806.8	97165.2	69916.8	76680.4	48657.9	78386.4	112372	19144.4	263973
1110000	74.4	1925.42	58338.8	45528.8	98778.8	34451.3	118561	52546.8	10845.2	172267	49585.6	53330.8	96713.2	69348.8	75449.6	48817.2	78092.5	111075	19044	262724
1111200	67.9167	1884.4	57566.4	44914.8	97830	34474.8	116741	52038.8	10696	169619	49027.2	52918.8	96307.5	68806.4	74812	48244	77666.7	109692	19066.4	261642
1112400	78.75	1874.8	56778.8	43961.6	96546.7	34223.2	115060	51289.2	10482.9	167107	48723.2	52221.6	95328.4	68161.2	74369.2	47954	77230	108278	18919.2	260477
1113600	68.4	1922.4	55784	43292.1	95222.8	34136.8	114237	50701.3	10483.6	164389	48040	51837.9	95152	67829.2	73364	47834.2	76898.8	107366	18876	260321
1114800	76.4	1929.6	55360	42452	94117.6	34111.3	113335	50489.6	10368.8	162823	47467.9	51138	94419.2	67361.2	72712.5	47256.4	76762	105682	18905.4	258476
1116000	79.6	1838.4	54170.8	41358.8	93020.4	33654.4	112174	49922.4	10191.2	160257	46904.6	50050.8	93546.4	66745.4	72306.4	46860	76068.4	105150	18654	258114
1117200	70.8	1904.8	53237.1	40348.4	92209.2	33421.2	111190	49715.2	10065.6	158461	46649.2	49402.4	92639.6	65954	71423.3	46347.2	75623.6	103649	18720.8	259238
1118400	68.8	1854.4	52684	39797.5	90633.6	33174.8	110085	49136.8	9960.8	156596	45920	48856.4	92232.4	65373.3	70962	46084.4	75356.4	102496	18248.8	258649
1119600	69.5833	1836	51417.6	38880.4	89519.2	32813.6	108822	48880	9850	154393	45643.6	48427.2	91579.6	64847.1	70157.2	45282.8	74850	101198	18338	257516
1120800	75.2	1824.8	50794	37572.8	88024.2	32600	107977	48181.2	9846.67	152492	45279.2	47669.6	91137.5	64274.4	70194.8	45123.6	73997.9	99524.8	18051.2	257246
1122000	69.5833	1853.6	50238	36996.4	86913.8	32368.4	106708	48000.4	9615	151206	44621.2	46825.6	90548.3	63886.4	69608	45031.2	73631.3	98622	18042.4	257233
1123200	70.4	1812.92	49351.6	36329.2	85764.4	32193.3	105610	47678.4	9360.8	150174	44586	46557.2	89914.8	63087.2	69307.1	44566.8	73860.8	97003.3	18043.6	256646
1124400	66.4	1806.8	48597.2	35575	84805.6	32089.2	104298	47207.9	9262.4	149022	43828	45944.4	89533.8	62250.8	68868.8	43930	73251.2	95560	17996	257757
1125600	60.8	1850	48447.6	34754.2	83973.6	31595.2	102973	46939.6	9106.25	147814	43374	45242.8	89152.4	61640	68402	43596.8	72855	94294.4	17716.4	257429
1126800	63.2	1870.8	47592	34242.4	82718.8	31433.6	102300	46586.3	9072.4	146696	42722.8	44647.1	88774.8	60940	68470	43195	72837.2	92823.2	17865.6	256603
1128000	70.4	1856.4	46862.5	33361.6	81694.8	31339.6	100919	46555.6	8894	145822	42349.2	43870.4	88188	60392	68182.5	42780	72311.2	91660	17656.8	256788
1129200	70.8	1802.4	46212.9	32600.4	81328	30981.2	100668	46496.8	8742.4	145024	41844	43510.4	87780.8	59418	67960.8	42827.6	72228.4	89815.2	17542.4	257739
1130400	76	1777.92	45446	32218.4	80553.8	30754.8	99679.6	45802	8596.25	143730	41400.8	42729.6	87945.4	58714.8	67508	42302	72321.3	88602.8	17600.8	258031
1131600	76.6667	1770.8	45056.4	31618.8	79725	30842.8	99616.4	45822.9	8482.4	144054	41350	42048.8	87107.2	57936.8	67388.4	41903.3	72032.4	87264	17450.8	258062
1132800	67.2	1769.6	44228.3	31059.2	78692.4	30475.4	98631.6	45616	8360.8	143235	40718.4	41764.8	87202.8	57293.3	67284.4	41644.8	71490.8	85379.2	17474	257582
1134000	67.6	1689.17	43794.4	30596.4	78197.2	30416.3	98337.2	45852.8	8219.17	142647	40371.6	41280	86933.3	55893.2	67224.4	41414.4	71416	83921.6	17420	258265
1135200	72.4	1732.4	43190.8	29819.2	77872	30077.9	97152	45551.6	8026	142383	40148	40860	86753.2	55750	67114.4	41298	71460.8	82086	17416.8	257522
1136400	64	1713.6	42977.6	29358.8	76892.5	29824.8	96222.8	45253.2	7796	142236	39562	40712.8	86903.8	55110.8	67266	41211.6	71486.8	81047.9	17266.4	258575
1137600	63.6	1649.2	42485.2	28823.6	76462.9	29784.4	95812.4	45598.8	7867.5	142006	39282	40185.2	86723.3	54335.2	67061.2	40756	71269.6	80154.4	17421.2	258687
1138800	70.8	1678.8	42069.2	28473.6	76132.9	29623.6	95410.8	45532	7584.17	141752	38977.2	39576.3	86902	53338.4	67641.6	40361.3	71227.6	79173.2	17274.4	259081
1140000	71.2	1680	41397.6	27915.2	75517.9	29543.6	94857.2	45929.2	7567.6	141645	38632.4	39137.2	86525.8	52914.4	67495.2	40352.8	71413.2	78004.6	17272	259152
1141200	61.2	1655	41324.4	27446.4	75326.8	29512.5	94616.4	45751.2	7437.2	141762	38364	38725.6	86714	51787.5	67406.4	39995.6	71583.8	77341.2	17350.4	258067
1142400	54.1667	1669.6	40910.8	27128.3	75450.8	29192	94581.2	46090	7221.6	142723	37800.4	38237.2	86691.6	51200	67648.3	39848	71722.8	76554.8	17536.7	258484
1143600	72.8	1606.8	40390.8	26638	75017.6	29390	94398.3	46381.2	7138.8	142641	37685	37914.8	87118.4	50554.4	67970.8	39442.8	71776	75210.8	17478.3	260370
1144800	71.2	1580.4	40365.6	26425.6	75340.4	29269.6	93732.4	46585.6	7068	142979	37304.4	37618.4	87412	49530.4	67870	39214.4	71854	73675.8	17438	261292
1146000	73.75	1613.2	39834.8	25838.8	74668.3	29077.2	94165.6	46893.2	7003.2	143878	37211.6	37358	87407.9	49208.8	68358	39318.8	72348.4	72683.6	17426.8	262050
1147200	74.8	1586.25	39722.4	25275.2	74690	28975	94048.8	47201.6	6868.4	144738	36819.6	37209.6	87622	48201.3	68103.2	39036.4	72373.2	72020	17495.6	261924
1148400	60.8333	1552.8	39431.2	25223.6	74589.2	28762.4	93893.6	47539.6	6779.2	145762	36638	37022.9	88226	47439.6	69029.6	39014.6	72645.6	70322	17586	263502
1149600	68.4	1542.8	38972.5	24812.4	74901.2	28810.4	93336.3	47686.4	6731.2	146788	36479.2	36991.2	88380.8	46792	68670	38758.4	72688.8	69380.8	17570	263889
1150800	67.6	1533.2	38647.1	24637.2	75078.8	29017.2	93037.9	48254.4	6561.2	147543	36172.5	36708.8	88660.4	46238.8	69561.6	38561.2	73098.8	68793.8	17532.8	264357
1152000	70.8333	1453.6	38479.6	24250	75260.4	29003.2	92866.8	48725	6557.2	148633	36091.6	36102.1	89154	45472.8	69495.2	38765.8	73515.6	67698.4	17687.2	264090
1153200	65.6	1426.4	38365.8	24038.4	75223.2	29095.8	93073.2	48871.2	6507.6	148957	35610	35424.8	89642.4	44676	70030.8	38474	73525.2	67160.8	17646.4	264905
1154400	64	1482.8	38246.4	23944	75442.8	29113.6	92775	49307.6	6362.4	150322	35478.4	35080.8	89804	43950.4	70061.2	38578.4	73876.8	66221.3	17746.8	266146
1155600	70.4	1448	37761.2	23693.3	75768.4	29118.4	93196	49712.8	6295.83	151860	35189.2	34802.8	90155.8	43333.2	70602.4	38626.3	74233.6	65609.2	17892.4	267479
1156800	69.5833	1412.8	37515.2	23170.8	76280	29075.6	93257.6	50405.2	6267.92	152653	35292	34813.2	90417.2	42508.4	70822.4	38417.9	74858.4	65000.4	17929.2	270040
1158000	67.0833	1402.4	37014.4	22920.8	75884.6	29107.6	93562.8	50579.6	6227.08	153326	34748.4	34436.8	90810	41894	71042	38208	74806.7	64034.8	17796.4	272169
1159200	66.8	1384	36927.2	22741.7	76115.6	28947.2	93541.6	51370	6132	154115	34653.8	34278	91182	41322	71082	38504	75336.3	63054.4	17732.4	273750
1160400	81.6	1343.6	36618	22470.8	76441.2	29206.4	93083.2	51514.6	6031.6	155203	34418	34162.5	91197.2	40905.2	71163.6	37906.3	75548.8	62416	17806.4	276650
1161600	71.6	1396.8	36299.2	22316.8	76487.2	29158	92705.8	51989.2	6027.6	155465	34105.4	34078	92084	40267.5	71807.6	38161.2	75909.6	61461.6	18084.2	279459
1162800	62.4	1368	36261.7	22070.4	76918.4	29230.8	92251.7	51866.8	5919.2	156006	34199.6	34052	92294	39444.8	71734.6	38220.4	76163.6	60815.8	18090	282120
1164000	75.8333	1342.4	35918.8	21992	76902.5	29336	92354.8	52201.3	5945.2	156982	33821.6	33710	92921.2	39206.8	71860	37944.2	76831.6	60584.4	18194.2	284037
1165200	72	1325.6	35711.6	21876.7	77414.8	29458.8	92469.6	52720.4	5942.8	157164	33485.8	33271.6	93020	38726.7	71780.8	38180.4	76491.2	60046.3	18260.8	283709
1166400	74.1667	1318.4	35240.4	21802	77916.3	29434.8	92438.8	52887.2	5847.92	157200	33403.2	33088.8	93298.8	37923.2	71655.6	38144.4	77217.2	59460	18237.2	284579
1167600	76.8	1280.8	35016.8	21551.3	77860.4	29320	92777.9	53069.6	5927.2	157232	33202.5	33016	93296	37225.4	71725.2	38109.6	77165.6	59116.8	18362	285014
1168800	72.8	1245.6	34558.8	21222	77809.2	29390.8	92476	53413.2	5760.42	157366	33150	32874.8	93518.8	36740	71171.6	38194.4	77316.3	58458.8	18342.4	287622
1170000	66	1246.8	34461.2	21131.2	78052.5	29514.8	91855.6	53680.8	5787.6	156944	33067.2	32806.4	93739.2	36200.8	71093.2	38004	77477.6	57873.3	18464	288127
1171200	66.25	1268.4	33838	20840	77712.1	29439.2	91984.4	53861.2	5757.5	157257	32892	32684	94070.8	35775.2	71096	38018.8	77474.6	57180	18388.8	289454
1172400	62.9167	1259.6	33850	20641.6	77571.6	29643.3	91371.6	54078.4	5693.6	156512	32702.4	32450.4	94192.4	35194.6	70723.2	37907.2	78142.4	56594	18498.8	290330
1173600	63.2	1169.2	33274.6	20492.4	77644.8	29493.2	90575	54148	5804.8	156117	32408.8	32711.2	94463.2	34740	70821.7	37846	77975.2	56250.8	18394.2	290801
1174800	75.2	1182.4	32796.7	20150.4	77666.8	29682	90301.6	53863.8	5644.4	155109	32133.2	32486.4	94011.6	34348.4	70406.7	37621.2	77982.4	56102.4	18453.3	292072
1176000	70	1188.4	32588.8	19983.6	77489.2	29757.2	89318.3	53579.2	5666.4	153774	31902.5	32277.2	94033.6	33702.4	70504.2	37680.8	77801.2	55516.4	18372.5	293749
1177200	71.2	1129.2	32067.2	19675.8	77307.6	29732.8	89287.6	53791.7	5662.8	152601	31841.6	32205.8	94078	33942.8	70023.6	37411.7	78520.8	55097.2	18475	294011
1178400	69.2	1142.08	31978	19499.6	77134	29787.1	89293.6	53421.2	5627.6	151478	31828.4	31870.8	93850.4	34147.9	69999.6	37309.2	78788.8	54598	18471.6	294960
1179600	70.4	1112.92	31676	19270.4	77155	29702	88864.8	53130.4	5645.42	149328	31390.8	31809.6	93728.3	34114.8	69538.4	37181.6	78374.6	54009.2	18503.6	296532
1180800	66	1110.4	31019.2	19083.8	76647.2	29923.2	88169.6	53020.4	5708	148118	31307.6	31724.2	93762	34316.4	69210.4	36704	78651.6	53797.2	18374.2	296663
1182000	74	1137.6	30466	18805.6	76264.8	29824.8	87644	52749.6	5667.6	146070	31060	32024.8	93453.6	34661.3	68705.2	36733.2	78568.4	53244.2	18239.6	296407
1183200	64.1667	1062.4	30125.2	18254.4	75701.3	29662.8	86929.6	52350.8	5651.25	144706	30870.8	31972.8	92981.7	34212.4	68053.2	36644	78292.5	53083.6	18313.6	296710
1184400	76.4	1007.6	29696.4	18216.3	75224	29557.2	86014.8	52196.7	5713.2	142836	30643.6	31806.3	92755.6	34311.2	67742	36507.9	78178.8	52544	18324	296493
1185600	80	1077.2	29290	18040	74714	29568	85503.6	51712.1	5591.2	140890	30548	31735	92333.6	34153.2	67372.9	36541.6	78161.2	52055.6	18272.9	296839
1186800	78.4	1019.2	29051.3	17815.6	74184.4	29641.2	84514	51389.6	5652.4	138696	30211.7	31455.6	92041.6	33786.8	66910.4	36183.2	78195.2	51275.4	18189.6	296178
1188000	61.6	1045.83	28700.8	17558.8	74186.4	29531.2	83613.3	50994.8	5684.8	136473	29885.2	31409.6	91870.8	33951.7	66361.2	35871.6	78388.4	51356.7	18424.8	295652
1189200	76.4	1017.5	28124.8	17152.4	73710	29482.5	83734.4	50489.2	5640.8	134920	29752.4	31044.4	91528.8	33504.6	66104	35365.6	78076.4	50877.9	18236	295064
1190400	70	988.8	27613.6	16955.4	72682.4	29757.6	83024	50122.5	5759.6	132730	29849.2	31111.3	91003.2	33414	65921.2	35447.5	77814.8	50383.6	18323.6	295405
1191600	64.8	952.8	27211.2	16615	72025.2	29638.4	82374.8	49574.2	5590.4	130909	29742.4	31005.4	90608	33453.6	65352	35205.8	77634.8	50014.8	18218.8	294733
1192800	71.25	971.2	26843.2	16436.8	71447.1	29420	81480.4	49084.8	5698.75	129729	29375.6	30782.8	90432.5	33382.8	64509.6	35134.4	77460.4	49331.2	18253.6	295379
1194000	69.2	946.8	26226.7	16262.8	70672	29408.4	80380	48976.4	5656.8	128215	29241.6	30569.2	89986.8	33304	64546.7	34796	77254.8	49223.2	18144.2	294240
1195200	69.6	954.167	25764.4	15920	69822.9	29236.4	79809.2	48524.4	5550	126638	29058.4	30513.6	89471.7	33038.4	64079.2	34879.6	76793.8	48684.8	18155.2	295164
1196400	75	917.6	25432.8	15806.8	69255.4	29039.6	79191.6	48138.8	5524.8	125169	28555.2	30200.4	89068.8	32985.6	63548.8	34577.6	76761.2	48469.6	18178.3	294240
1197600	83.2	910	25076	15362.8	68983.2	28975.2	78668.3	47468.8	5590	123154	28368.3	29991.6	88398.4	32815.6	63264	34366.8	76436.8	48104.2	17986.8	295936
1198800	72.8	896.8	24848	15207.9	68057.2	28950.4	78154.8	46945.8	5614.8	122484	28588.8	29559.6	87876.4	32460	62939.6	33858.3	76468.8	47440.8	18181.2	297339
1200000	66	912	24384.8	14914.4	67392.5	28939.6	77563.6	46915.2	5581.67	121217	28349.2	29519.6	87047.9	32493.2	62584	33746.3	76036	47456.4	17867.2	297903
1201200	72.4	889.6	23924.4	14661.7	66570.8	28704.4	76757.9	46262	5649.6	119635	28195	29248.4	86589.2	32457.5	62425.2	33633.2	75988.4	46695.8	18008.4	297888
1202400	71.25	853.6	23335.2	14435.6	66190	28598	75881.6	45919.6	5565.6	118971	28246	29458.8	86231.3	32246.4	61943.2	33225.8	75397.2	46022.4	17936	298468
1203600	62.4	870	23090	14072	65032	28728	75048.8	45372.4	5501.25	117996	27882.8	29114.8	85602.9	32394	61427.2	32909.6	75189.2	45990.8	17869.6	299581
1204800	59.6	860	22602.4	14012.9	64468.4	28520.8	74213.2	45228.3	5475.6	117458	27839.2	28802.4	85271.6	32075.6	61144.2	32825.6	75051.2	45252.4	17850.4	299363
1206000	68.4	867.917	22401.6	13913.2	64084.4	28189.2	73350.8	44757.6	5434.8	116234	27487.5	28364.8	85101.2	32032	60940.4	32662.4	74911.6	44879.2	17815	300322
1207200	64.8	853.333	22088.8	13585.6	63469.2	28172.9	72818.8	44480	5480.8	115143	27431.6	28245.2	84596.8	31920.4	60623.6	32431.2	74624.4	44682.9	17756	300366
1208400	76	837.917	21900	13341.6	62768.8	27972.9	72386	43961.6	5380.4	114036	27219.6	28040	83739.2	31540.4	60442.4	32065.6	73971.6	44065.4	17682.4	300328
1209600	68.4	812.4	21595.8	13029.2	62200.4	27857.2	72074.6	43958.8	5276.8	112788	27339.2	27411.2	83522.8	31433.2	60492.9	32008	74064.8	43751.2	17793.2	300318
1210800	74	819.2	21150	12683.3	61476	27996	71708.3	43746	5261.2	112433	27230.4	27414	82892.8	31253.3	60198.8	31407.2	73621.2	43342.5	17622.8	300298
1212000	71.25	827.6	20635.6	12602	60935.6	27900.8	70648	43494.8	5261.2	111819	26896	27156.4	82240.8	31178.8	59798.8	31260.8	73305.6	42967.2	17529.6	300132
