# Supplementary material for: The singularity response reveals entrainment properties of the plant circadian clock
Source: Nat Commun. 2021 Feb 8;12:864. doi: 10.1038/s41467-021-21167-7 (PMC7870946; doi:10.1038/s41467-021-21167-7)
Supplement: Supplementary file 4 — Source Data [file 41467_2021_21167_MOESM4_ESM.zip › raw_bioluminescence/SR_experiment/4h+10C (Figure 2, 3, 4, Supplementary Figure 1, 2, 3, 4).xlsx]

## Sheet: 4h+10C
time (second)	CCA1 No. 1	CCA1 No. 2	CCA1 No. 3	CCA1 No. 4	CCA1 No. 5	CCA1 No. 6	CCA1 No. 7	CCA1 No. 8	CCA1 No. 9	CCA1 No. 10	CCA1 No. 11	CCA1 No. 12	CCA1 No. 13	CCA1 No. 14	CCA1 No. 15	CCA1 No. 16	CCA1 No. 17	CCA1 No. 18	CCA1 No. 19	CCA1 No. 20	TOC1 No. 1	TOC1 No. 2	TOC1 No. 3	TOC1 No. 4	TOC1 No. 5	TOC1 No. 6	TOC1 No. 7	TOC1 No. 8	TOC1 No. 9	TOC1 No. 10	TOC1 No. 11	TOC1 No. 12	TOC1 No. 13	TOC1 No. 14	TOC1 No. 15	TOC1 No. 16	TOC1 No. 17	TOC1 No. 18	TOC1 No. 19	TOC1 No. 20
1200	99039.2	149803	66885.8	40727.6	107421	290926	298342	111001	27795.6	89966.7	276728	230266	79868.8	67756.4	51695.4	303890	246276	73667.2	88142	122172	9057.2	57834.8	21047.5	3766	25892.9	14238.8	41156.4	7962.5	3304.8	9812.08	10838.4	127672	37822.9	8697.6	46058.3	36029.2	44170.8	6430	4390	4995.42
2400	111688	193078	77511.6	45168.8	130964	350539	360492	136800	36568.4	107446	325319	309065	109590	82337.9	67416.8	406072	349140	101517	101069	184447	10249.6	59285	23421.6	4145	27110	14336.7	47910	8967.6	3647.92	10840	13391.3	119734	43292.4	8913.33	50379.6	37963.3	40189.2	7370	4463.2	5657.6
3600	140737	237088	98877.1	56376	162246	473093	427385	159430	45180.4	126654	393370	399437	133554	102300	82378	493782	480690	116793	119322	205877	11015.2	54781.2	21765.8	4224.4	24649.6	13725.2	45324.4	8709.6	3625.2	10401.3	14822.8	109159	46734	8624	51673.3	36696.4	36976.7	7610.4	4522	5836.67
4800	161650	277585	120125	65073.2	192546	532580	496365	176860	53162.1	142045	450938	502048	154135	111255	96780.4	579854	522938	133319	131988	229195	10891.3	51322.8	19614	4248.75	22605.2	13271.7	43833.6	8017.6	3438.75	9803.6	14416.7	104411	49472.1	8266.4	51821.2	35883.3	34898	7262.92	4413.2	5729.2
6000	183175	305527	139877	69714.4	223253	584492	551678	186543	59980.4	149068	524456	511158	174992	118486	111858	657222	580748	148068	140492	252838	10350.8	49517.5	17732.8	4053.6	20373.8	12965.2	42336.3	7193.6	3363.6	8788.33	13816.8	99943.8	49414.8	7630	50826.4	34532.4	33525.4	6920.8	4227.08	5194
7200	200218	321999	147212	70562.5	236666	599661	581208	191078	62922.1	151867	554345	490544	187224	119040	120837	680929	596036	147018	138516	255411	9818.33	47546.8	15525.6	3844.4	17782.4	11702.1	39970	6185	3182.8	7547.2	12894.6	93446.8	46829.2	6906.8	47683.6	32207.1	32091.6	6178.33	3797.6	4598.33
8400	200207	318376	142867	68041.2	233756	578832	589206	188382	61602.8	148787	536855	461023	187390	111497	120149	670140	568593	137738	131453	235099	8879.6	44243.3	13512.8	3441.2	15510.4	10992.8	36652.1	5505.2	2961.25	6675.2	11882.8	88222.9	43332.4	6171.25	44411.2	29782	31210.8	5521.6	3411.67	4130
9600	186171	299119	133774	63242.9	224327	552674	585208	182355	57776.3	141546	491154	429985	181046	101800	115242	641793	529384	131389	122904	221491	8011.67	40952.4	11980	3254.4	13695.6	10259.2	33974.4	5010.42	2639.6	6252.8	10992.4	85877.2	39585	5840.8	40896.3	27959.6	30303.6	4997.08	3209.2	3627.92
10800	173438	279921	125102	58999.2	217111	532185	577010	177252	54526.4	134819	439100	398780	172378	91442	109860	615449	487606	114189	113949	197012	7463.6	38931.3	10994.8	2992.92	12736.8	9967.6	32381.3	4866	2477.92	6147.2	10251.6	84370.8	36224.8	5531.67	38795.2	26819.6	30326.4	4541.2	3117.5	3422.4
12000	166816	267105	117906	55671.3	209542	517369	565597	175305	51161.2	128946	386952	363295	161688	83339.2	103530	572879	456691	106394	104573	186313	7222	38355.6	10426.3	2868.8	11977.5	9698.4	31425.6	4796.25	2375.6	6068.75	9829.2	84599.2	33868.8	5279.6	37242.1	26096.4	29524.6	4435.2	3076.8	3358.75
13200	164618	258175	110534	52598	200375	501649	548073	173766	48714.4	125147	345047	328643	149997	76573.3	96020.8	527684	430176	100861	95414.2	177805	7075.2	38510.4	10131.2	2860.83	11598	9756.67	30735.6	4896	2303.33	6112	9943.33	84390.8	31895.2	5123.33	36182.8	25664.2	28609.2	4408.8	2969.6	3276.8
14400	164507	253507	103748	49466	191225	484625	526766	172417	46310.8	121034	307985	301670	140000	69604.4	88971.7	484736	408154	94776.7	86644.4	168177	6924.4	38427.6	10033.3	2824.4	11640.4	9915.2	29872.8	4950.8	2311.6	6308.33	9931.2	87175.8	30689.2	5014.8	35876.3	25612	27901.3	4390.4	3052.8	3193.75
15600	163852	246382	96971.2	46791.7	181310	460869	504542	168446	44010	118388	274978	279774	131766	64641.7	83518	441433	389510	88844.4	78383.8	159793	7050.83	39331.2	9998.8	2820.83	11590.8	10287.5	29314.4	5074.8	2334.58	6393.6	10336.3	90048.8	29842.1	5180.4	35487.6	25865	27478.4	4481.67	3103.6	3374
16800	163118	239404	90926.3	43690.8	173910	436362	481260	159632	42755.2	113972	249736	260953	124338	60394	78867.1	400238	374408	83533.3	71932.8	151554	7076.8	40795.8	10196.4	2964.8	11934.6	10837.6	29295.4	5447.6	2436.8	6840.42	10370	92787.9	29809.2	5371.2	36383.2	26377.6	27410.4	4667.2	3152.08	3436.4
18000	162486	234603	86322.8	40831.3	166591	407844	458719	149842	41340.4	107420	231664	244598	118592	56348.8	74628.8	363472	357954	78680	64550	144262	7377.5	42513.6	10383.6	3123.6	12187.2	11585.4	30506.4	5686.67	2498.4	7216	10820	96434.4	30872.9	5702.4	37840	27294.8	28035.6	4853.33	3382	3634.17
19200	162022	228336	81087.5	38272.8	159022	380970	435287	137417	39574.4	101018	214890	232020	111720	52691.6	70153.8	329712	343383	74385.6	56660	137448	7708.8	44922.1	10972.8	3203.2	12662	12434	32475.4	6080	2638.33	7910.4	11190	99955.4	32364	6082.5	39825.2	28855.2	28912.1	5031.6	3604.58	3770.8
20400	161124	221367	76689.6	36240.4	151744	356193	411136	125388	37726.7	94340.4	197544	220087	105060	48472.4	65328.4	301571	327941	71101.3	50573.6	131202	7982.92	48044	11600	3418.8	13438.8	13712.9	34833.6	6681.67	2980.8	8710.4	11868	106057	34710	6553.6	43151.3	30949.6	30495.6	5362.5	3984.4	3997.08
21600	160224	213439	73728	34219.6	144226	337451	385925	115164	35780	88052.9	180143	208841	99676	45123.6	61155.8	274927	311455	68112.8	46192.9	123779	8524.8	51965.4	12442.8	3817.5	14372	15363.2	38216.7	7504	3259.58	9600.8	12887.6	111751	38233.6	7229.17	47151.2	33544.2	32629.6	5912.8	4346.25	4384.4
22800	157651	205326	69497.6	31930.8	136980	318287	363445	106814	34289.2	82247.2	163478	198780	94747.1	42017.6	57257.6	249520	300728	63950	42215.6	117739	9163.2	56545.2	13506.7	4116.4	15736.3	17259.6	41859.2	8397.08	3514	10803.8	13934.4	121215	41931.7	7854.8	51931.7	37371.2	35736.3	6388	4792.4	4807.5
24000	154779	197906	65489.2	30119.2	130383	300067	342534	99097.6	32994.4	77459.2	149428	190068	90297.6	38233.3	53722.8	225106	284841	60751.6	38405.8	111538	9868.4	62335.8	15048.4	4440.42	17346	19812.1	46802.8	9574.8	3910.83	12425.2	15100.8	132736	46846	8618.75	58174.8	42251.7	39492.8	7140.8	5346	5298.4
25200	150488	190090	62013.3	28028.4	123126	283086	322697	92682.9	31552	73224.8	140186	179124	85471.7	36180.8	51115.8	201574	271722	57285	34893.2	105142	10766.8	69639.6	17049.2	5020	19548.3	22876	52266	10992	4293.2	14402.9	16590.8	147173	52802.8	9746.8	65029.6	48161.2	44046.7	7962.4	6153.6	5879.58
26400	145202	181763	58756	26325	115558	268028	302377	85776.4	29842.5	68297.2	127524	170132	81184.8	34028.8	48398.8	181223	258536	54740	31962.5	98668.4	12085.8	78582	19057.2	5595.42	22078	26875.8	59695.2	12908.8	4592.5	17071.6	18182.9	163966	60284.2	10755.6	73152.8	55960	49809.6	8718.33	6902.8	6528.4
27600	141729	173786	55691.3	24743.6	108196	254549	284250	79956.7	28180	64159.6	114141	161204	76500	31343.2	45282.9	164631	245688	50875.8	29387.6	93289.6	13252	89765	21876.4	6260.8	25265.8	32204.4	68635.8	15204.8	5231.2	20181.3	20106	185135	68753.2	12370.8	83599.2	65794.4	57101.3	9678.8	7985.42	7186
28800	137024	166914	52082.4	23128.8	100640	240099	266817	74925.2	26659.2	60249.2	106668	155052	72712	28835.4	42666	150685	231740	47400.4	26765.4	87127.2	14829.2	102807	25235.4	6904.8	29241.6	38313.3	79359.2	18043.8	5566.8	24142.4	22595	209378	78892.1	13970.4	95068.8	77284.4	66074.8	10803.3	9256.4	8082.08
30000	132648	160189	48893.8	21717.6	93760.8	226593	250050	70140	25659.6	56675.4	96638	149292	68638.8	26542	39873.8	137862	220048	43974.4	24329.6	80615.4	16458.4	119423	28872.8	7735.2	33713.6	45690	90963.3	21583.6	6125	28799.6	25235.6	238500	90985.2	15911.7	108450	92079.2	76474.2	12030	10693.8	9043.6
31200	128726	153278	45494.8	20290	87380.8	212760	234276	65946.8	24447.1	53236.8	86144.6	143717	65289.6	24528	37620.8	126018	207566	41182.5	22419.6	74851.2	18273.8	138192	33216.7	8615.2	39402.4	54362.5	104577	25443.8	6621.6	33684.4	27978.8	270126	103604	17685.6	123007	109048	90342.8	13310	12452.4	9939.17
32400	124444	146852	42342.8	18901.2	81455.8	200107	220312	61429.2	23301.2	49897.1	79445.2	138117	61478.8	22958	35217.1	114412	195743	38826.4	20495.4	69857.2	20456.8	159325	38919.2	9452.5	45862.4	63436.8	119978	29577.6	7235.42	39100	31377.2	304526	118820	20154.6	138792	129687	106718	14721.2	14370.4	10815.2
33600	120723	140478	40034	17620	76357.2	187739	206031	57288.3	22288.8	46484	82415.8	132402	58083.3	21549.6	33147.6	103743	184822	36305	18960	65897.2	22772.4	182905	45006.7	10482.4	53946.3	72882	137503	33938.8	7658	44380	34620	343178	133846	22672.8	155694	152682	126166	15998.8	16659.2	12055.8
34800	116191	135722	37407.2	16296.4	71269.6	177836	192880	53360.8	21086.8	43492.8	80308.8	126408	54739.6	19484.2	31110.4	94434	173897	34449.6	17573.8	62349.6	25102.8	207817	51954	11534.2	62306	81684.6	156251	38777.2	8175	49626.8	38509.6	383495	149281	25217.9	172668	175606	147636	17538.4	18555.2	12815.6
36000	111894	130410	35650.8	15410.8	67361.2	168070	182398	50328.3	19946	41134.4	75220.4	121804	51396.3	17917.6	29347.9	86141.2	164222	32717.1	16401.6	59627.1	26816.4	233172	59255	12538	71432.9	89343.6	173808	42828	8712.4	54347.9	42763.2	424644	163435	28032.8	188538	199579	168438	18786.4	20314.8	13924.2
37200	107094	129351	34259.2	14336.3	64028.4	159065	172300	47212.4	19111.3	38894.4	67939.2	119015	48855.2	17104.2	27812	79072.8	155873	31087.6	15169.2	56518.4	28947.9	255862	66187.6	13485.8	80237.2	97221.7	189918	46231.2	9155.42	57885.6	46722.9	464433	175905	30613.2	202141	220365	187369	20106.3	22206.8	14826
38400	103033	127457	32352.9	13716.4	60454	151258	163910	44623.3	18217.2	37072.1	61410.4	116770	46692.1	16322.4	26412.5	72480.8	147268	29643.2	14307.6	53781.3	31177.2	277298	72948.8	14258	88876.7	103594	203515	49381.6	9492	60667.5	50617.2	501665	185868	32717.5	214028	237894	202604	21443.2	23488.3	15708.4
39600	98740.8	125147	30684.4	13133.3	57117.6	142560	156016	42782	17752.9	35390	57397.5	114363	44960.4	15239.2	25282	66687.9	140289	27950.4	13383.3	50970	33002.5	296519	78433.3	15096	96547.6	108123	214310	51379.6	9694.8	62760.4	54694.6	532897	193146	34601.2	221663	253475	215229	22695.8	24444.8	16614.2
40800	93521.2	121663	28875	12421.6	54019.2	134826	149118	41163.8	17006.8	33900.4	52714.8	111099	42981.6	14159.6	24238.8	62041.6	133810	26711.6	12629.6	48122.5	34852	312398	83081.2	16018.4	103371	112014	224827	52894	9912.08	64484	58536.4	559814	198936	36294.2	227575	265194	225214	23465.2	25025.8	17268.8
42000	88638.8	118097	27493.2	11808.3	50846.4	126588	140924	39158.4	16467.5	32313.6	49109.6	108608	40907.2	13489.2	23232.4	57475	127462	26928.3	11962.8	46644	36473.8	325744	87399.2	16365.6	108265	112834	233501	53925.8	10167.2	65241.3	61420.8	581823	203609	37746.4	231620	273209	233496	24737.1	25735.2	18050.8
43200	84545.2	114817	26139.6	11462	48527.1	119636	133940	37736.8	15984.4	30997.1	45141.6	106708	41143.2	12921.6	23070	53628.8	121072	26232	11193.8	45206.8	37438.8	335317	90103.6	17043.3	112478	114098	239551	54119.2	10285.4	65221.2	64338.8	596349	205262	38532.9	235214	278008	238659	25446.8	25703.3	18469.2
44400	79549.2	111062	24844.8	11027.9	46222.4	112963	128224	36169.2	15652.8	29711.2	42630	104626	38416.3	12506.4	21394	50354.6	114101	24952.5	10722.4	43703.2	38647.6	340690	91339.2	17460.8	114883	114649	244271	54387.5	10448.4	65316.3	66698.4	609561	205063	38851.2	235686	280134	239220	25824.4	25634.4	18656.7
45600	75420	108130	23777.6	10643.2	44040	107538	122259	34701.2	14891.6	28604.8	39586.8	103098	36456.8	11855.8	20245.2	47042.8	107436	23837.6	10182.9	42371.2	39542	344355	92143.2	17682.9	115541	114990	247140	53950.4	10441.7	64378.4	68682.1	613244	203225	38925.8	234806	280902	238871	26252.8	25590.8	18919.6
46800	71435.4	104288	22336.3	10398.8	41741.2	102930	117171	33102.5	14243.2	27525.6	36344.8	101821	34845	11038	19157.1	44154	101111	23024.2	9662	41561.7	40126	344777	91525.4	17799.6	115629	114514	248954	53341.6	10429.6	63975	70835.2	617159	201432	38738.4	234400	278166	236951	26644.4	25645.6	19306
48000	67557.6	100112	21324	10119.2	39488	98583.6	111688	32008	13551.3	26238.8	33894.4	101686	33080.8	10467.5	18584.4	41597.2	95764	22041.6	9137.08	39851.6	41062.1	344070	91189.2	17847.9	115530	114783	248746	52699.6	10459.6	63272.8	72410	613625	199115	38378.4	232441	273552	235030	26774.2	25117.2	19548.8
49200	63315.4	96539.2	20061.3	9822.4	37114.6	93673.6	106002	30952.5	12967.6	25334.6	31599.2	101018	31328.8	9858.8	17510.4	39100.4	90991.2	21178	8678.4	38302.9	41462.8	341539	90240	18117.2	114075	114923	248124	52062	10501.2	62587.1	74020.4	610453	197745	38010.8	231782	268930	233865	26745.2	24591.7	19544.8
50400	59137.2	93019.2	19010.8	9438.75	35175.2	88762	100970	29280.4	12128.8	24358.4	29762.9	99005.2	29974	9333.75	16687.6	37081.7	86078	19877.6	8155.83	36258	41975.4	338254	89241.3	18105.2	112699	113195	248216	51146.7	10500	61386.4	75336.3	607933	196848	37965.2	230631	266916	231860	26578.8	24544.8	19524.6
51600	55416	89376	17887.1	9120.8	33270.4	84154.8	96061.2	28119.6	11526	23088.3	27813.6	96577.5	28620.4	8902	15778.3	35353.2	81282.5	18889.2	7769.6	34190.4	42172.4	335643	87919.2	18277.2	111235	112128	247967	50532	10415.8	60388.8	76439.6	604590	193922	37568.3	228172	264514	227404	26443.2	24171.7	19500.4
52800	52496.3	86046.4	16849.2	8899.58	31631.6	79351.3	91177.2	26889.6	10989.6	21647.6	26607.1	93317.6	27407.2	8624.4	14922	33464.2	76825.2	17615.8	7495.6	32257.6	42248.3	331178	87126.3	18138.4	110152	111120	247973	50007.1	10366.8	60227.5	77552.8	601510	191973	37034.8	226621	261196	223939	26220	24009.6	19092.5
54000	48988.4	82155.2	15890.8	8522.8	29699.6	75235.2	86297.1	25844.8	10427.2	20958.3	25076.4	90779.6	25872.8	8142.4	14212.1	31778.8	72160.4	16930.4	7071.67	31104	42489.2	326353	86005.2	18068.3	109083	110678	246791	49324.8	10452.9	59646	78006.4	597010	189060	36524.2	225501	257993	219875	26032	23697.5	18917.2
55200	45951.7	78703.2	15177.2	8377.5	28485.6	71142.9	82184	24648.3	9922	20026	23982.9	88954.8	24685	7781.2	13549.2	30368.8	68280.4	16197.5	6752.4	29596.7	42484.8	321208	85383.3	17976.8	108643	110541	245100	49208.3	10268.4	59438.3	78720.4	588141	186501	35808	224319	254232	216337	25664.4	23427.6	18826.3
56400	43030.8	75144.2	14358.8	8062	26742.9	67832	77404.2	23629.2	9545.42	19398	22764.4	86321.3	23520.8	7368.33	12829.6	29213.2	64451.3	15466	6520.42	28282.8	42096	317530	84446	17875.4	107148	110308	242677	48726	10245	59274.8	78852.1	583254	184898	35343.8	222574	250223	212438	25395.2	23155.6	18965.6
57600	40015.8	71482	13727.5	7791.6	25067.6	64525.4	73322.4	22795.8	9245.2	18470.8	22302	83876.8	22255.4	7037.2	12141.7	27922.4	61128	14876.3	6286	27512.9	42107.6	316224	83950.8	17777.2	106693	110292	241083	48606.4	10210	58510.8	79392.8	578089	181988	35534.4	221725	247572	209130	25264	23041.6	18885.6
58800	37534.4	68930.8	12937.2	7498.33	23756.8	61498	69928.8	21841.6	8720.83	17756.8	21756	80741.3	21156	6758.33	11677.2	26907.5	58326	14225.6	6140.83	26110.4	42212.5	315049	82747.2	17585.4	105566	110478	240077	48500.4	10043.6	58908.8	79243.8	572714	181008	35795.6	220693	245539	205503	25318.8	23043.2	18643.6
60000	35205.4	66169.2	12295.4	7174	22497.9	58632.8	66530.4	21094.2	8430.8	17180.8	21580	76877.6	19938.3	6588.4	11103.3	26338.8	56373.2	13524.8	6149.2	24300.8	42327.2	313691	81994.4	17578.8	105160	110304	238148	47849.2	9900.8	58380	78371.2	567683	179246	35502.5	219212	244790	203144	24893.6	22852.5	18323.6
61200	33208.8	64244.6	12036	6871.67	21552.8	55676.4	63338.4	20220.4	8157.92	16456.4	21369.6	73732.4	19146.4	6475.42	10604.8	25760	53883.6	12806.8	5992.08	22802.4	41967.5	312326	81144.2	17600.8	104959	110436	236882	47586.3	9958.4	58524	78551.7	562530	178245	35112.4	218973	244437	199762	24585.8	22660.4	18137.1
62400	31752.8	62642.8	11565	6726	20947.1	53337.2	61466.4	19617.5	7959.2	15883.8	21563.6	70811.7	18408.8	6299.6	10271.3	25838	52372.9	12630.8	6076.8	22036.3	42080.4	310506	80021.2	17518.4	104078	110118	234973	47435.6	9930.83	58348	77528.8	559860	175510	34537.5	216874	244021	197945	24272	22751.3	17884.4
63600	30632.9	61686.4	11365.2	6593.33	20438	51290.4	60162	19056.8	7633.33	15579.2	22258.3	68761.6	17906	6112	9992	26278.8	51250.8	12233.8	6144.8	21785.2	41862.9	307523	79216.3	17311.2	103914	110628	232928	47156.7	9803.6	58246.3	76155.6	554640	172161	34244	212959	242305	195570	23815.4	22496	17574.2
64800	29772	60770.4	11385.6	6517.2	20025.8	50142	59350.4	18810	7547.6	15449.2	23266.8	67846.7	17743.6	6128	9848.75	27435.2	51529.2	12276.8	6424.17	21820.8	41625.2	304158	78308.8	17152.9	103474	109505	229842	46448	9905.42	58145.6	75754.2	544325	168236	33757.5	209156	239118	192564	23327.6	22462.5	17296
66000	29514.6	61161.2	11677.2	6501.6	19981.2	49721.3	60257.6	18900.4	7572.8	15461.6	24663.3	67579.6	17558.8	6346.8	9926.8	29271.7	53041.6	12450	6735.2	22180.8	41805.2	299913	76852.5	16975.2	102673	107827	226172	45808.3	9555.2	57452.9	75080.4	534555	164434	33136.4	204785	235800	189415	22931.2	22260.4	16944.6
67200	28966.4	62607.5	12137.2	6556.8	20854.6	49594.4	62399.2	19422	7705.83	16094.4	26632	69442.1	17606.8	6724.58	10197.6	32234.4	55500	12856.4	7425.42	22848.4	39189.2	295620	76066.4	16575.8	101112	105673	220328	44472	9455.83	56121.6	73930	523924	160411	32560	200984	232511	186426	22451.7	21905.6	16662
68400	29433.8	65697.2	12907.9	6710.8	22592.8	50539.2	66028.8	20064.2	7962	16856	29771.6	69762.4	18304.6	7168.8	10647.1	36621.6	59478.4	13561.3	8337.2	24247.9	39221.2	291558	74025.4	16515.6	99491.7	103955	213544	43228.8	9294.8	54899.6	71685.2	508866	156394	31989.2	196192	228639	182418	21960	21585.2	16322
69600	30572.4	69830	14338.8	7000.83	24988.8	52363.2	71702.9	21138.8	8445	17768.4	33913.6	72439.6	19141.6	7992.08	11408	42658.8	66127.6	14796.8	9478.33	26112.8	38773.8	286327	72059.2	16166.7	97178	101273	207072	41680.4	9086.8	53801.2	69334.6	493150	150738	31563.6	190557	223437	178385	21289.2	21180.8	15935.2
70800	32235.8	75371.2	16307.9	7501.6	28326.3	55630.4	79086	23062.1	8918.8	19562.5	39533.2	76873.2	20323.8	9084	12427.9	50474.8	73770.4	16254.4	11065.6	28692.1	38236	280837	70164	16049.6	94876.7	99606	200452	40605.2	8895.6	52363.3	66612.8	473059	145722	30983.8	184638	217077	172729	20782.8	21001.3	15386.8
72000	35147.6	82840.4	18545.2	8084.17	32638.4	60446	89026.8	25342	9875.42	21807.2	46471.3	83712.4	22456	10545.8	13828	60343.3	84250.8	18333.6	13353.6	32250	37849.2	272426	67722.9	15530.8	91496.4	96316.7	191052	39343.8	8691.6	50763.2	63983.3	455093	140478	30111.2	178235	209058	168572	19977.5	20302	14907.5
73200	38590	91858	21495.8	8911.2	38152.1	67200	102456	28162.8	10921.2	24676.3	55604	91780	25306.8	12512.4	15842.5	73005.6	97272.1	20624	15956.4	36725.4	36972.4	264140	65462.8	15244	88040	92894.4	182269	37986	8546.67	49454.4	61276.8	438640	135233	29337.9	172506	200674	163221	19162	19778.8	14318.4
74400	43274.6	103120	25147.2	9940.42	44807.2	76222.5	119289	32280.4	12530.4	28418.4	66632.5	103032	28958.4	15051.6	18098	89329.2	114920	23685.4	19254.4	42532.8	35830.8	254854	63146.7	14654	83818.4	88644.8	173000	36565	8320.8	47709.2	58834.8	420874	130255	28697.2	166552	191808	158841	18211.7	19112.8	13558.3
75600	49162.8	116384	29441.2	11371.6	53058.8	87462.4	137539	36866	14248.8	32429.2	79784.8	116077	33414.8	18136	21006.8	108194	135150	27283.6	23070.8	49513.2	33689.6	244392	60242	14080.4	79416.8	84768.4	163016	34321.6	7977.08	46004.4	56332.9	401938	125202	27723.3	160169	182839	153749	17451.6	18454.2	12969.2
76800	55925.8	131344	34220	12928	62791.6	100856	159100	42365	16184	37286.4	95315	130195	38078.3	21633.2	24372.4	130357	157043	31627.1	27711.2	56897.1	31515.2	234889	57544.2	13380	75609.6	80619.2	152593	33067.9	7694	43706.7	53435.6	383600	119679	26882.8	154529	174358	147973	16721.2	17748	12397.5
78000	64297.2	148609	40055.6	14676	74402.1	116663	182593	49037.2	18416.7	43110	113978	146116	44018.4	25653.3	27926.8	155719	178472	36423.2	32687.5	66537.6	28860.4	224850	54550	12866.3	71420.8	76627.9	143254	31039.6	7400.42	41442	49827.9	364062	114979	25985.4	148588	165531	142907	16010	16827.6	11902
79200	74228.3	166758	46107.5	16715.6	87274.8	134683	208499	55874.6	20798.8	49473.2	135024	162094	50762.5	30491.6	31965	184696	199085	41798.8	38326.8	76677.9	27245.6	214905	51383.8	12312.8	67027.9	72694.8	134443	29533.6	7017.2	39478.3	46447.6	347085	110428	24844.4	143184	156771	136595	15713.6	16032.4	11233.2
80400	85172.4	185404	52918	19130.4	101919	154707	236530	63902.4	23628.8	56171.2	158946	179566	58422	35853.3	36634.8	215692	219083	47816	44552.9	88194	25437.1	204628	48556.4	11877.1	63113.6	69161.3	126609	27876.8	6718.8	37819.2	43508.8	331940	106143	24118	137623	147600	130396	14767.5	15247.2	10590.4
81600	97181.3	205719	60587.1	21775.6	116965	176737	267346	71977.1	26702	63493.8	184126	198691	66625	41602	42088.8	251294	241614	54047.6	51264.4	100618	24157.6	194247	45984.8	11205.6	59301.7	65076.4	118855	26624	6490	36142	40795.2	315126	101913	23185.4	132882	138712	124319	13937.2	14462.1	9874
82800	110670	225835	67822.4	24695.8	133084	200179	299268	80585.2	30014.2	71708.4	209118	218080	75756.8	47434.2	47671.2	286680	268144	60702	57898.4	112660	23053.8	184526	43430.4	10659.6	54847.6	61630	111077	25106.3	6335.2	34121.6	38143.3	297694	97811.3	22319.2	127986	129804	117910	12941.3	13694	9304.17
84000	124432	245366	75398.3	27880.4	149439	223964	332494	89514.8	33114.8	79312.1	235782	239403	84804.8	53787.2	53508.8	327137	295166	67774.8	65557.6	124765	21534.8	175264	40984	9986.4	51214.4	57645.2	103527	23594.4	6061.67	32305.6	35997.6	283427	93794.8	21305	122914	120380	111841	12319.2	12982.5	8744.8
85200	139215	264940	82562.8	30938.3	165936	250472	364996	98824	36437.1	87868.4	263776	258273	94892	59898.4	59462	365080	323121	74728.8	72478.8	137559	20478.8	166006	39094.2	9518.4	47872.8	54635.2	96747.2	22366.3	5603.6	30532.1	33560.8	269140	90664.6	20242.4	118730	112068	105745	11524.2	12264	8267.08
86400	154294	283208	89756	34301.6	182310	278273	399009	109042	39972.4	96545	294071	276530	104561	66458	65383.6	401970	350074	82712.4	79612.1	150086	18896.4	156767	36537.6	8985.83	44356.4	51702.8	90249.2	21180	5409.17	28923.2	30769.6	257046	87169.6	19495.4	113908	104880	99182.4	10854.6	11722	7818.4
87600	168470	299852	96699.6	37885.6	197212	305365	430539	117318	43690.4	104889	321916	291314	113272	72846.4	71206.3	437626	376138	90102.5	86387.2	161190	17221.2	148028	34198.3	8510.4	41914.2	49067.6	84996.3	20205.2	5054	27796.7	28552.8	245621	83944.8	18732.4	109363	98144.4	93452.9	10226.4	10879.6	7396
88800	181288	314566	103436	41217.9	210930	331222	458630	125471	46798.3	112658	350091	305316	122000	78602.1	76916.4	470242	400242	96805.6	93846.3	171994	15572.5	140696	32647.6	7910	39148.4	46094.6	80109.6	19072.4	4802.8	26363.2	26100.8	235027	81442.5	17913.6	106018	92473.8	88300.4	9728.75	10414.8	6853.6
90000	194596	326866	109270	44434.4	222633	355704	486425	132520	49764	119890	373881	318573	130424	84568	82462.5	499141	421843	102928	100233	181114	13841.2	132103	30876	7465.2	36966.7	43709.6	75733.3	18133.6	4490	25157.1	24457.6	225019	79161.2	17059.6	103008	86694.8	83068.3	9132	10004.2	6433.6
91200	207200	337743	113857	47636.7	232290	378429	512252	140206	52740	126495	397013	330769	138202	89260.8	86979.6	526696	439687	108814	105377	188601	12562.5	125996	29230	7234.8	34546	41400	71819.2	17385	4343.2	24206.4	23062.1	216001	76373.8	16440	99812.4	81314.8	78157.6	8539.17	9581.2	6097.5
92400	218214	343932	116880	50720.4	238724	398359	536216	145723	55349.6	132333	416749	338009	145042	93086	91238.3	547479	455214	114738	110873	195084	11380.4	119208	27780	6735.2	32706.4	39498.4	68165	16770	4053.75	23231.6	21432.8	207154	74568	15606.3	97163.2	76362.4	74658.8	8031.2	9220	5776.8
93600	227974	349136	119888	53335	242368	416243	556442	150506	57103.8	136902	434545	342100	150670	96299.6	94782	561383	468613	119120	113588	198895	10680.4	113413	26444.2	6411.6	30808.8	38015	65080.8	16112.9	3825.6	22200.8	20002	199940	72600	14911.2	94446.3	72756.4	70396.8	7660.83	8697.2	5388.33
94800	236129	351136	122062	55938.4	242772	432410	567554	154151	59036	140805	449406	343855	155732	98882	97389.2	570228	479822	123472	116653	201265	9976.4	108434	25507.2	6111.67	29040.8	36334.4	62660	15497.2	3625.83	21330	18754.8	192732	71087.2	14621.3	92054.8	69823.3	67148.8	7084.8	8385	5226.4
96000	242163	348842	123474	57862.4	242287	441775	577622	156611	60166.4	142378	457494	344584	159671	100682	99691.2	574736	488530	126758	117727	202192	9231.6	104216	24417.1	5799.6	27962.9	34946.4	59780	15119.6	3450.4	20660.4	17368.4	186046	69260.8	14155.2	90041.3	66890.4	64238.3	6771.6	8048.4	4915.42
97200	247198	343696	123537	59323.2	238844	447750	582520	157261	61297.9	142481	459958	343377	162396	101116	101062	574128	493058	128892	118824	200269	8629.6	100074	23591.6	5495.42	26993.2	33677.9	57878.8	14584.4	3322.92	20238.4	16200.8	181474	67814.8	13703.3	88306	63937.5	61874.8	6382.5	7917.6	4645.6
98400	247866	337398	122136	60862.8	233582	451770	585188	157953	61663.6	143411	458639	338847	162991	101555	101773	567569	494499	130921	117976	197755	8132.4	97000	22890.8	5231.2	26183.8	33057.6	55873.3	14342.4	3168.8	19710.8	15292.4	178668	66470	13390.4	86547.9	62502.8	58835.8	6248.4	7594	4505.2
99600	245354	329140	120825	61213.8	228558	453385	580561	156928	61144.6	144059	455190	330955	162930	100587	101931	551747	493080	130840	115084	194452	7545.83	94133.2	22229.6	5091.25	25326.4	32342.1	54342.8	14062.8	3028.8	19229.6	14428.3	177026	65686.3	13249.2	85050.4	60902.5	57544.4	5930	7563.6	4254.4
100800	243356	320123	118179	60520.8	220726	450708	571666	154398	60325.2	142065	448118	321319	161731	98967.6	101010	534948	485921	128719	112042	187823	7193.6	91376.3	21885.2	4939.6	24929.2	32112.4	53662.5	13836	2955.6	19000	13643.6	176455	65166.4	12902.9	84197.2	60005.6	56165.8	5777.2	7515	4198.4
102000	239350	308554	114846	59568.3	212146	445174	564679	151256	59318.8	138272	431488	311304	159134	96636.7	99780.4	513018	477107	126789	108224	181710	6667.08	90082.8	21506.7	4796.8	24652.4	31619.2	52844	13680	2822.4	19088.4	13030.4	176968	64910.4	12876.4	83905.2	59432.4	55314.8	5628.75	7548.8	4047.5
103200	232840	295096	111440	59250.8	203622	436150	552256	147973	58389.2	135428	420525	299800	155967	93918.4	97820.4	490984	467558	125051	105458	174998	6326	89075	21468.8	4700	24468.4	31993.6	52719.2	13720	2733.75	19415.6	12846.8	178692	64977.6	12617.9	84063.2	59191.6	54726.8	5436	7496.25	3976.8
104400	229114	280162	107498	58169.6	194950	426185	532992	144224	56995	132136	401443	288699	152672	90721.6	94621.6	464106	454225	122523	100842	168160	6122.5	89627.2	21344.2	4632	24948	32839.6	53173.2	14146.7	2640.8	19771.7	12697.6	181134	65540	12712	84600.4	60022.4	54638.4	5550.83	7590.4	4092.5
105600	224152	266540	102510	56755.2	184146	415346	513144	139133	55092.4	128515	379574	275812	147576	86230	91452.4	435598	439928	119329	96622.5	160111	6056.8	89972.9	21344	4735	25395.2	33902	54054.2	14481.6	2610	20378	12436.7	186628	66446.4	12734.6	85350.4	60986.7	54306.8	5336.8	7799.58	4115.6
106800	216243	252834	97732.4	53990.8	173084	400536	493464	133971	50526.4	123597	358959	261365	142445	82312.8	88373.2	408010	423629	114382	91587.2	152920	6071.6	90931.2	22211.7	4766.8	26545.8	35405.6	56255.6	15089.6	2640.4	21375.8	12318	194130	68359.6	12994.8	87395	62908.8	54925.4	5516.8	8038.4	4163.75
108000	204882	240498	92846.4	50664.4	161422	386823	471772	128268	48029.2	117869	345556	246410	136560	78283.3	84394.8	380434	405470	109685	86825	145360	6139.6	92958	22714.8	4961.25	27909.2	36962.5	58797.6	15681.6	2627.5	22530	12655	202980	70490.8	13434.6	89830.4	66157.9	56370.4	5530.42	8606.8	4341.6
109200	193315	225291	87500.8	48520	150104	374490	447046	122393	45750.4	112941	325457	232573	129576	73421.6	80330.4	355513	385022	104746	82602.8	138670	6462	97719.6	24137.5	4992.8	29529.2	39757.6	62265	16767.6	2647.2	24104.2	13072.4	213779	74213.6	13784	93981.3	69990	58353.8	5682.4	9114.8	4583.2
110400	181179	209278	82052.4	46139.6	139993	354272	422600	116858	43295.8	107514	305638	219160	122822	68852.5	76105.6	328865	364983	100349	78230	130490	6892.5	103368	25655.6	5314.58	32094	43301.3	66167.2	17876.8	2699.2	26274	13722.1	226652	78355.8	14311.2	99746	74781.7	60918.8	5998.33	9946	4784.8
111600	171689	196532	77047.5	42475.2	130428	337175	397247	109842	40990.4	102173	281126	206746	115632	64258.4	72225.4	302172	344644	95435.6	74700.4	123061	7332.4	109632	27644.4	5655.2	35316.7	47878.4	72799.6	19398.8	2832.8	28733.8	14467.6	242222	83565.2	15087.9	106432	80852.4	64313.8	6358.4	10695.8	5145.2
112800	161898	185514	72691.6	39690.8	121686	318521	374081	103962	37990.8	96502	262570	194242	109626	59630.8	67840.8	276568	326250	89146.8	70610.4	115653	7972.5	117433	30451.3	5963.6	39373.6	53585.4	80624	21218.3	2972.4	31705.6	15702.1	260448	89798.8	16028.8	114752	88438	68514.4	6697.92	11747.6	5505.42
114000	152910	173921	68880.8	37819.2	114360	298474	349891	96979.6	35529.2	91221.7	244591	181627	102906	55509.2	64400.8	254845	306467	83559.2	66254.8	109395	8793.6	126840	33676	6524.58	44193.6	60317.2	90482.9	23294	3070.83	35652.8	17418.4	280133	97688	17187.9	123805	99285.2	74362.4	7212	12845.4	5930.8
115200	141598	160773	63951.6	36023.8	106088	277661	328425	91579.2	33333.8	86075.6	225858	169794	96387.9	51598.8	60280	234793	285901	79124.2	62122.8	102164	9500.42	139093	37430.8	7050.4	49958	68361.2	101377	25958.3	3294	39421.3	19169.6	303808	106802	18174.8	135470	111535	81854.8	8024.58	14231.6	6438.33
116400	132495	149571	59210	33968.8	97148.3	259043	308412	85624	31423.6	81164.2	205448	159940	89644.8	47964	56750.4	216548	268469	74002.8	58463.8	96149.2	10323.2	152166	41973.6	7611.25	56600.8	77970	112483	28833.6	3437.92	43751.2	21549.2	327739	116961	19717.5	147819	125050	89576	8834	15756.7	7066.8
117600	123765	140741	54827.6	30923.6	89732	240454	286675	79865.4	29510	76040.8	188031	150118	84254.2	44355.2	53079.2	197075	250912	69663.3	54544	90140	11286.8	168207	46727.5	8223.2	63908.8	87933.6	125863	31897.9	3657.2	48284.2	23975.6	354789	127846	21113.2	161064	140192	99887.5	9701.2	17243.2	7734.17
118800	116069	131436	50732.8	28689.2	81842.5	224442	266048	74120.4	27740.8	71421.2	172672	140668	79104.8	40470.8	50066.8	180094	233530	65231.6	50964.6	84999.6	12234.4	185031	52192.8	8999.17	72819.2	99867.1	142328	35069.6	3928.33	53078	27192.5	382218	139396	22606.4	174832	157189	111305	10421.7	19032.8	8224.8
120000	107561	123500	46773.3	26878.4	75253.2	209111	245988	69782.5	26177.2	67569.6	157861	131501	74174.6	37918.8	46907.1	164886	217868	61250.4	47629.2	79500	13632.4	204400	57640	9826.4	81417.9	111877	159214	37864	4124.4	57727.1	30355.2	411842	150841	24275.2	189900	176719	124384	11083.2	20626.4	8831.6
121200	99361.2	115802	43134	25540	68423.6	193002	229120	65150	23816.7	63606.4	145279	123380	69049.6	35152.1	44460.4	152555	202309	57469.2	44393.3	74896	14863.3	224650	63088.4	10793.8	89866	124138	175803	41332	4334.4	61656	33071.3	442213	161265	26130	203855	197558	139128	11781.3	22454.4	9432
122400	92352.5	108510	40132.5	23940	62868.3	179264	213822	61483.8	22664	59811.3	131074	116753	64341.7	32688.4	41367.9	139582	188251	53766.8	41583.6	69868.8	16309.2	247427	68148.8	11725.6	99248.8	137609	191016	44342.4	4744.4	65540.4	35742.8	472498	170776	27946.3	215141	218806	155803	12567.2	24429.2	9994.4
123600	86369.2	102318	37047.6	22717.9	57547.2	165599	198426	57798.4	21277.9	56371.6	119553	110729	59752.8	30014.6	38958.8	126132	174444	50519.6	39097.2	65806	17879.2	270537	73226.7	12794.4	107230	149838	204532	46998.8	4962.4	69055.6	38580	505358	179825	29720.8	227038	240260	173093	12502.9	26019.6	10267.1
124800	80430.4	96606.8	34321.7	21164	52936.3	153516	185168	54138	20084.4	53247.1	109407	105239	56337.2	27730.8	36418.8	115293	162135	47612	36429.6	61810	19562.4	293967	77595.2	13951.3	114499	161120	216511	49338.8	5218.75	72417.2	40941.2	541847	187203	31815.8	236627	263184	191154	12928	27390.4	10549.6
126000	74499.2	91489.6	31819.6	20084.6	48867.6	142453	172911	51000.4	18884.6	50142.8	100797	100453	53074.2	25610.8	34308	105968	150595	45242.9	34288.4	58080.4	21131.3	317246	81033.3	15053.2	121016	171701	227520	51246.3	5476	74640.8	43502	579880	193585	33669.2	245990	285219	208033	13649.6	28915.6	11059.2
127200	69124.8	86627.9	29506.4	18791.2	44817.5	132586	161288	48208	17753.2	47161.3	92288.8	95941.3	49295.2	23980.4	32374.8	97996	141160	42640.8	32155	54836.4	22628	341777	84658.4	15986.3	127518	180788	238878	52306.4	5694.58	76835.2	45972.5	615947	199480	35490.8	254032	306422	223648	14056.8	29978.8	11562.8
128400	64413.8	81438.8	27549.6	17999.2	41420.8	123073	151940	45243.3	16530.8	44056.8	83873.8	92590.4	46145	22647.2	30292.8	91481.7	131864	40372.9	30008.8	51689.2	23901.2	366179	87687.9	16902.8	131996	188453	248632	52964.2	5916.8	77842.5	48028.4	646026	205400	37128	260805	323688	238110	15028	30600.8	12143.8
129600	60185.6	76672.1	25636	16915.6	38379.2	115199	143160	42718	15821.7	41602	76693.6	88969.6	43283.6	20785.8	28455.6	84854	122086	38000.4	28238.3	48990	24784	388681	90633.6	17687.5	136451	194598	257534	53544	6155.42	79234.4	50359.6	674931	209592	38822.4	266456	339120	250534	15625.4	31192.8	12490.4
130800	55937.5	72442	23942.5	16088.8	35672	107870	135408	40615.8	15267.2	39021.6	70598.8	85522.8	40537.1	19537.6	26905.8	78454	113917	36195.4	26555.2	46135.4	25420	408983	92923.6	18618.4	138685	199607	265271	53917.2	6254.4	80254.2	52622.8	702555	212950	40539.2	270624	354699	263248	16780.4	31464.4	13154.8
132000	51569.6	68555	22406.4	15102.5	33108.8	101692	126684	38516	14750	37179.6	66087.2	81912.4	38097.2	18517.5	25407.2	73354.2	106243	34393.6	24917.5	43576.4	25406.7	429094	95039.6	19192.5	140946	200852	271648	54489.2	6582.4	80850.8	54192.9	724684	215505	42392	275036	368063	272851	17552.9	32194.8	13644.4
133200	47864	64519.2	21060	14087.6	30722.1	94327.6	119228	36505.8	13892	35119.2	61055.2	78796	35947.9	17538.4	23982.5	68987.6	99635.4	32969.6	23518	41501.3	25614	446750	96524.4	19866	143273	201439	276564	54614.8	6698.4	81197.2	56274	741825	218219	43786.3	278090	378292	279832	18460.8	32614.6	13823.2
134400	44821.2	60507.5	19648	13506.7	28806.4	88360.8	112555	34823.6	13282.9	33333.6	57120.4	75721.6	33702.8	16565.8	22689.6	64976.3	93658.8	31131.6	22358.8	39002	25020.4	461147	97582.5	20405.6	144769	202944	279084	55166.7	6857.2	81857.2	57778.8	753249	220638	44950.8	280425	383815	284381	18846.3	32641.6	14020
135600	41794	56215.6	18662.9	12761.2	27185.4	83122	105430	33142.4	12762.8	31766.7	54050.4	73080	31808.8	15644	21490.4	61293.2	87920.4	29680.4	21261.2	37105	25275.2	472457	98604	20920.4	145611	204236	282805	55449.6	7041.25	81801.6	59546	764480	223147	45918.8	281852	387359	287079	19007.2	32707.1	14238.4
136800	39476.7	53249.2	17734	12097.5	25382.8	78373.8	99968	31654.4	12052.5	30541.2	51857.5	70516.4	30386.7	15057.6	20436.4	57452.1	82379.2	28437.9	20254.4	35499.6	25684.2	481250	99674.6	21376.4	146866	204710	287376	55218.3	7221.2	81386.3	61409.6	773769	225030	46794.8	282725	392131	289605	19028.8	32971.2	14440.8
138000	36853.6	50692.1	16770	11476	24005.4	74056.8	94449.2	30362	11484.8	29027.5	49640.4	67707.5	28726	14351.2	19485.2	54979.6	77997.1	27405.6	19191.3	33904.8	26552.4	489378	100864	21592.1	147470	203450	291566	55678.8	7334.58	81428	62389.6	780828	226620	47624.6	283930	395085	290333	18852.8	33027.5	14155.6
139200	34701.7	48353.6	16042.4	11033.6	22867.6	69544.2	89652	29225.4	10968.4	27877.6	47675.8	64966	27211.7	13584.8	18548	52852	73728	26617.5	18200.8	32515.8	27481.6	495128	101518	21952.4	147741	202166	292940	55219.6	7591.6	81020	62344	786763	227460	48353.6	285053	397976	288567	18762	33032.8	14092.5
140400	33141.2	46480.4	15546.8	10347.2	22053.6	65288	85720	28161.2	10642.5	26742	45676	62786.3	26058.4	12996.7	17727.6	51178.4	70101.7	25714.8	17696.7	31274.4	28777.1	499845	102889	21793.8	147495	200648	293391	55286.8	7508.75	81203.6	61246.7	787282	227976	48842.4	283784	396173	285626	18597.1	33159.2	14023.6
141600	31122.5	45239.2	15314.2	9969.2	21442	62283.8	81604	27406.3	10249.2	26200	44458.4	60745.2	24890.4	12612	16747.1	50101.2	67232.4	24919.2	17299.6	30435	29808.4	503322	103587	21901.2	147869	200011	292542	54879.2	7516	80607.9	59530.4	785160	226100	48684	281304	393026	281833	18372	32871.7	13908.8
142800	29877.2	44533.8	14918	9488.75	21162	59071.6	79089.2	26726.8	10025.4	25532.8	43961.2	59035.2	24344	12166.3	16517.6	49067.5	64667.2	24190.4	16668.8	29764.4	30778.8	504985	104779	22093.3	148537	198740	293640	54940.4	7646	80299.2	57829.6	783870	225117	48832.8	280802	388784	278750	18470.4	32396.8	13826.4
144000	29271.6	44651.2	14968.3	9232.4	21407.5	56795.6	77625.6	26247.9	9962	25206.3	44114.8	58407.6	23880	11605.6	16338.3	48740	63274.2	23812.4	16283.2	29561.7	31124.8	505188	104361	22263.2	146988	196025	293663	54824.4	7568.4	80717.6	57849.2	779815	224051	49293.3	278233	385485	277171	18702	32410.8	14032.8
145200	29025.2	45762.9	15284	8794.17	21775.2	55094.6	76403.2	25849.6	9800	25198.4	44794.2	58126	23800.8	11840	16022.8	49875	62716.8	24158.8	16215.6	29634	31388.8	502210	103770	21929.2	146314	192236	290805	54092.1	7685.6	80172.4	58045	774374	221589	49222.4	275247	383224	273384	18933.8	32211.6	14102.9
146400	29185.2	47194.8	16095.8	8678.4	23264.6	53346	76879.6	26024.8	10111.6	25189.2	46490	58293.3	23808	11645.2	16047.1	52474	63633.8	24415.2	16192	30216.3	31032	498188	103336	21636.7	144555	188798	285349	53558.8	7765	79290.4	56867.2	764681	218066	49010.4	271493	377773	268629	19050	32176.7	14166
147600	29919.2	49948.4	17178.4	8705.83	25144	52990	78971.2	26187.6	10460.4	25882	48708.8	59410	24289.2	11935.6	16171.6	55506.3	65123.2	24818.3	16666.4	31209.6	30065	496256	103019	21484.8	142371	184271	279478	52973.3	7682	78048.8	56242.8	753889	214277	48456	266845	369544	261099	19492.1	31585.6	14156.7
148800	31866.4	53901.7	18761.2	8610.8	27890.8	53183.2	83457.5	26991.2	11038	26981.7	52302.4	61762.5	25684.4	12380.8	16706.8	60059.2	67633.3	25838.4	17382.5	33398.4	28868.8	489430	101018	21327.1	140017	180385	272688	52299.2	7705	76706.4	55127.9	742150	209671	47940.4	261982	359625	255610	19129.2	31365	13851.2
150000	34022.9	59196	20853.8	8828.8	31554.8	54680.8	90002.8	28309.6	11820.4	28180.4	56895.4	65950.8	27204.2	13052.4	17752.4	66438	72129.2	27086.3	18534.4	36023.3	27115.6	479838	99369.6	21080	137144	174882	264842	51121.7	7562	74954.6	53771.6	727055	204527	47694.8	256773	351998	249347	18877.2	30716	13765.8
151200	37191.2	65698.3	23532	9011.2	36306.4	57268.8	98427.5	30765.2	12843.8	30586.4	63316.8	71109.2	29940.8	14171.7	19003.2	75490.8	78374.6	28915.2	20350.8	39097.2	26163.8	468662	97511.2	20541.7	133440	168348	254932	49968.8	7510.42	73218	52183.8	710851	200172	47469.2	250365	344673	241108	18365.4	30224	13532.4
152400	41356.7	73228	27146.3	9456.8	42245.2	60652.1	109568	32269.6	14054.8	32444.6	70849.2	78385.2	32815	15575.2	20937.1	86812	86819.2	31160	22716	43426.7	25266.8	459003	95703.6	20139.6	130605	161520	244275	48962.8	7473.6	71708.3	51379.6	691954	194751	46540	243895	336762	231736	17828.8	29765.4	13146.4
153600	46225.6	82967.1	30791.6	9869.58	49714	66173.6	123257	35328	15428.3	35431.6	79280	87831.2	36324.8	16992.1	22900	99695.8	97135.6	33539.6	25918.3	48622.4	24572.9	450036	92851.2	19656.7	127099	154359	231279	47496.3	7231.6	69356	49967.9	669762	188835	45401.2	236446	323934	220616	17130.8	29051.6	12668.8
154800	52710	94054	35716.7	10809.6	58226.7	73448.4	139929	39407.9	17122	38924.6	90049.6	99613.6	41098.3	19396.8	25224.2	115866	109643	36410.8	29668.4	54700.8	24108	436714	90813.6	19189.6	122952	147618	219358	45813.6	7141.2	67524.8	47581.6	650831	183498	44645.4	229187	309952	209073	16361.6	28261.3	12019.6
156000	60055.2	106354	40767.2	11918.3	67862.4	82259.2	160882	44250	19110.4	43674.8	103673	113334	46736.8	21862.9	28504.8	134903	124184	40128.4	34251.2	62054.8	23780.4	419244	88128.3	18619.2	118354	139475	206422	43987.9	7015.6	65105.6	45368	629748	178213	43995.2	222865	296126	199334	15769.2	27270.4	11206.3
157200	68545.2	120161	46458.8	13229.2	79374.2	93326	182958	49143.2	21400.4	48557.5	119830	128956	53693.2	25060	32518.8	156634	140863	44028.4	39748	70268.4	23476.8	400674	85647.6	17872.1	113063	131382	193599	42575.6	6879.58	63080.8	42092.4	606715	172663	43093.8	216908	283958	190238	15332.8	26561.3	11115.6
158400	78758.8	134785	52882.4	14535.8	91651.6	105340	207864	53867.6	23734.4	53096	136807	146045	61014.6	28929.2	37018	182350	159617	48416.7	46159.2	80111.6	22725.4	383919	83080.4	17468	108742	123367	181719	41203.8	6782	60725.4	39867.6	581090	167471	42176.8	210678	270236	180438	14948.8	25918.8	10532.1
159600	90122.8	150476	59388.4	16352.8	105490	119634	237560	58945.6	26170.4	58270	157371	165545	69920.4	32806.3	42253.6	209532	179163	52482.4	53535	89974.8	22028.4	365305	80729.6	16744.2	103334	115927	168462	39665.2	6585	59017.2	37580	556233	161718	40976.7	203455	254946	169528	14560	25083.8	10321.2
160800	102750	166126	66875.8	18770.4	119687	136234	267342	64526.7	29200	63515.6	178270	187190	79527.5	37456.8	47344	238081	200746	57901.3	61332.8	101721	20984	348950	77957.9	16161.6	98633.3	109006	156404	38362.9	6466.4	56902.5	35516	531015	157199	39906.8	196959	240030	158403	14338	24210	10081.3
162000	116051	182640	73822.4	20873.2	134716	154467	302489	69892.4	32233.8	69671.2	202522	208793	90284.8	42265	53526	270645	223457	63296	69496.7	113487	19614.2	329790	75699.6	15605.8	93824.4	102618	145442	37168.4	6244.17	53786	33202.9	511562	153459	39070.4	191630	224856	148409	13832.5	23137.2	9822.8
163200	130075	199054	80986.3	23815.2	149883	173810	337378	76144.2	35432.4	75234.2	229063	231926	101482	48269.6	59704.2	304742	247384	67794.6	78495.6	123538	18272.8	311278	72679.6	14981.6	88708.8	95753.2	135783	35842	6152.4	51618.8	31436.8	490427	149140	38107.2	187122	211198	138614	13298.8	22470.4	9432.4
164400	144380	214764	87793.2	26503.3	164929	193382	371934	82350.8	38301.3	81754.8	255783	255674	113079	54151.7	66817.6	341067	273306	72753.2	87750.8	134789	17128.3	294527	69969.6	14527.1	83908	89427.5	126157	34476.3	6048.8	49870.4	29126.3	469856	145076	37036.8	182560	197770	128724	13041.7	21564.4	9060.8
165600	160706	229957	94671.7	29432.4	178643	215960	409066	88695.8	41737.6	86967.9	282533	278097	124726	60096	73933.8	377456	298255	78811.2	97194	147234	15773.6	276430	67386.8	13860	79561.3	83988.4	117954	33437.2	5818.75	48172	27512.4	451329	141292	35959.2	177869	184701	121168	12595.6	20879.6	8801.2
166800	177162	244162	101352	32916.7	192521	238296	445895	95455.2	44793.8	93366.4	311334	299454	136477	66352.1	80671.6	410719	322000	83922.9	106206	159317	14959.2	261055	64787.5	13340.8	75465.2	79454.2	109782	32290	5696.4	46239.2	25980.4	433455	137494	35114.4	173500	171795	114331	12085.8	20128.4	8537.08
168000	192345	257154	107113	36025.6	205117	261887	485873	101818	47957.2	99325	340638	319245	149262	72705.2	87996.7	443266	344990	89396.8	114657	170104	14182.8	246305	62730.8	12969.6	71618.4	74880.8	103193	31110.4	5559.17	44545.6	24617.6	417278	134821	33740	170619	160536	106795	11440.8	19414.2	8059.6
169200	208432	269037	112125	38995	216886	284537	521190	108624	51442.4	105466	370212	337449	161585	78621.6	95220	474873	367211	94512.1	122643	180033	13607.5	229453	60881.7	12401.6	67852.5	70972	97737.6	30518.8	5486.8	43216.7	23503.2	404397	132199	32875.6	167617	150294	100039	11010.8	18686.8	7649.58
170400	222251	277440	117461	42363.2	226399	306843	554211	114945	54386.4	111147	398891	353300	173760	84692.5	101525	507204	389266	100256	129038	189231	12982.4	214627	59106.8	11932.1	64253.6	67402.4	92527.6	29648	5267.5	42126.4	22657.1	390265	129432	32062.1	164367	142398	94905.6	10590.4	17883.8	7380
171600	235101	283864	121739	45195.6	235465	327591	587883	120778	56636.4	116530	425239	366280	184605	90082.4	107600	535179	409914	104770	135283	196251	12357.6	204152	57002.1	11527.6	61293.8	64441.2	87780	28906.7	5205.6	40839.2	21564.8	376890	127199	31134.4	161495	133601	90322.1	10316.8	17581.2	7027.5
172800	249980	288320	125381	48302.4	243316	347958	619172	127627	59368.3	122424	451048	378343	195033	95373.8	113004	557657	425975	109450	140169	203611	11770.4	193671	55502	11107.5	58886	62280	84029.2	28152.4	5177.5	39969.6	20355.4	367916	124847	30254	158854	126008	85063.2	10034.6	16880	6994
174000	261221	290290	128438	51223.2	248557	368195	644808	133673	62011.2	129544	475341	388397	202433	99823.2	117343	575048	442689	112755	142694	207510	11443.6	184153	53876.8	10748.4	56470.4	60312.4	80801.3	27664	5030	39032.9	19045.2	361088	123868	29469.6	157556	119875	81017.9	9820	16199.6	6738.4
175200	267521	291927	131310	53078.8	251515	384053	660222	138879	64222.9	134500	496355	395865	211507	103711	121446	596195	456231	115702	144794	211205	11022.5	174553	52428	10493.3	54291.6	58335.8	78141.2	27207.9	5062	38351.6	17888.8	354390	122192	28668.4	155388	114174	77794.4	9639.17	16060.4	6510.83
176400	274794	291234	132132	54923.2	251830	397850	671783	142939	65530	139318	513357	401298	217562	106796	125217	617243	467570	117195	145817	212038	10567.2	167615	50815.2	10325.6	51937.9	56459.6	76531.7	26980	4904.58	38184.4	17136.4	352554	121243	28118.8	153676	108793	74108.3	9391.2	15712.5	6448
177600	279874	291367	132881	56805	249751	410188	685233	146596	66937.1	144904	526398	401803	222703	109115	127147	629320	475550	119323	145828	214017	10389.2	161642	49242.5	10022.4	50411.2	54928.8	74021.6	26337.1	4798	37703.3	16569.2	345556	119612	27219.2	151760	104390	71558.8	9114.17	15464.4	6277.5
178800	281176	286095	132758	58178.4	246055	420496	693441	150724	68183.2	148445	534416	397670	224911	110250	128160	636048	480896	119705	144084	211618	9924	155155	47949.6	9807.6	48880.4	54241.6	72869.6	26358.8	4653.33	37295.2	16141.6	342080	119065	26633.8	151170	100750	68864.4	8953.2	15184.2	6120.8
180000	278237	283539	131596	59577.9	241832	428077	697485	153592	69094.2	152305	542940	391622	225055	111563	128151	639948	485821	121120	140929	210882	9611.25	150012	46909.6	9711.6	47492	53754	71975.6	26120.4	4637.6	37346.3	15670.4	339448	118850	26234	150345	98842.4	67107.2	8761.25	15039.6	5987.08
181200	272936	277274	129563	60787.6	234683	433114	692141	154720	69770	153568	545446	384966	223947	110980	127137	642880	489878	119889	138388	205752	9213.6	145048	46131.6	9536.67	46731.6	53054	70899.6	26105.2	4513.75	37287.2	15340	335121	117588	25960.8	149998	96533.8	65718	8527.2	14956.3	5872.8
182400	267635	272937	127850	61118.4	227927	434229	679512	155920	69013.2	154379	543585	380760	222662	110770	125101	638566	488400	120734	135275	203595	8945.2	141528	45529.6	9395.6	45832.9	52610.4	70201.2	26334.2	4468.4	37292.1	15333.2	332971	117704	25614.4	149665	94929.2	64701.3	8432.8	14863.6	5786.67
183600	266481	265172	125029	60659.6	220222	436022	672526	156578	68908.8	155002	539168	373031	219560	108917	122434	625790	484369	119431	131433	198236	8608.8	138519	45164.4	9382.08	45704.4	53225.4	69782.8	26579.2	4442.92	37883.6	14998.3	331883	118089	25058.8	150026	94165.8	63860.8	8378.75	15019.2	5856.8
184800	262474	258476	121527	60469.6	212549	435572	668054	156819	68943.2	155482	532403	360980	216157	107368	120149	612910	480166	120385	126842	194326	8468.8	136777	45144.2	9386.8	45750.8	53866.8	69699.2	26706	4380.8	38485	14800.4	334710	119434	25044	150849	94431.2	63454.2	8356.8	15236	5856.8
186000	253046	250122	119076	59835.4	205326	431861	654133	156600	68663.8	157440	523214	348703	212340	105528	116837	599272	474101	119696	122273	187811	8342.92	136335	45056	9421.25	46040	55302.1	70872.4	27165.2	4384.8	39522.4	14644.2	333659	120840	25058.8	152528	94889.2	63560.8	8261.25	15284.4	5782.8
187200	242633	243003	116981	58541.6	197719	426078	629090	155814	67817.6	157305	511405	336952	206512	102962	113673	587288	466236	119386	118476	183188	8356	136636	45402	9481.6	46984.6	56885.6	71851.3	27974.8	4331.6	40664.4	14358	336608	123047	25174.6	156471	95580.8	64590.4	8188.4	15675.4	5835.6
188400	233220	234095	114126	57449.6	189884	417448	611190	154297	66382.1	157016	495730	325124	200720	100243	109803	570720	455144	117639	114195	176457	8302.5	138030	46065	9603.6	48326.4	59070.4	74452.4	28917.9	4244.8	41905.6	14447.1	340529	126517	25164.8	159264	97119.6	66263.2	8359.58	16089.6	5924.58
189600	223591	225497	110902	55552.4	181235	410446	595423	152176	65162.4	156788	480233	313311	194154	96672.8	105934	550064	442323	115500	110077	171413	8646.4	140960	47240.8	9745.83	50295.6	62656.4	77674.6	29818.4	4269.17	43865.6	14846.8	345942	131650	25316.7	165559	99434.8	68459.2	8308	16717.9	6058
190800	212366	215362	107262	53222.1	173382	400923	574188	149841	63505	157622	463701	300934	187452	94740	102198	530968	429474	112745	106256	164503	8941.25	143464	49035	9922	52991.6	66719.2	82756.8	31367.5	4203.2	46367.5	15405.2	353832	138169	25820.4	172802	103520	71059.6	8290	17550.8	6097.08
192000	202415	207267	102876	51391.2	166351	388057	548263	147428	61661.2	156919	444587	290192	179393	92326.8	98180.8	515453	417869	110362	102764	158828	9256	149142	51001.2	10167.1	55995.2	72745.6	89119.2	33047.2	4232.5	49635.2	16593.8	364142	145574	26412.5	181857	108392	75715.6	8367.2	18652.9	6268
193200	192031	199752	100820	50064.4	158868	373659	518837	145211	59840.4	155212	422305	276912	172047	89455.2	94377.6	495983	403082	108047	99292.4	152872	9526.8	156311	53575.8	10659.2	59932.9	79747.2	96870.4	34799.2	4212.8	53068.8	17810.4	373164	154081	27212.8	193459	114355	81088.8	8622.8	19731.6	6554.58
194400	182349	191878	97148.4	49163.6	157663	359849	494024	142988	58117.1	153296	403067	265085	163904	86730.8	90064.8	472525	386951	105277	96302.5	146629	9939.2	164414	56278	11057.5	64305.6	88331.7	106772	37138.4	4295.42	56966.4	19737.9	387365	164027	28139.6	204673	121117	88429.2	9040	20873.6	6804
195600	171860	183833	92658.3	47756	150333	345671	471492	139935	56499.6	151369	383728	254021	156320	84402	86121.3	452267	373203	102886	92228.4	140868	10588.4	174327	59840.8	11674.8	69890.4	97334	118636	39666.4	4326.8	61489.6	22142	401100	174478	29044	217265	130709	96845.4	9277.6	22198.3	6998.8
196800	161588	176014	88212.4	46094.6	140736	329198	445722	135461	54177.1	148844	362824	246054	148814	81147.1	82454.8	432587	358814	100928	89223.8	135542	11230	187151	63536.4	12440.8	76092.4	107625	132076	42522.9	4449.2	66414.4	24855.4	416843	185163	30368.4	231641	142238	107052	9962.92	24102.8	7473.2
198000	152111	169916	85481.7	44230	134442	313023	419482	132669	51570.8	144997	340637	234631	140642	78039.6	78625	413906	342745	98897.2	85817.2	129735	12281.6	202262	67887.2	12866	83110.8	120104	145854	45583.2	4588.8	71992	27495.2	436931	197110	31576.7	246479	155121	118130	10640	26012.9	7845.2
199200	143440	162949	82619.6	42658.8	130735	297427	394882	128969	49787.5	140527	320645	223382	132340	74766.3	74708.4	391158	328146	96138.4	82570	124544	13309.6	218869	72520	13815.2	90238.8	134004	161018	48765.8	4752.4	77575.6	29555	461501	208358	33406	262148	169508	131605	11388.3	28264.8	8511.25
200400	135260	158154	78625	41062.8	125640	284155	373892	124989	47889.2	137098	302891	214268	125247	71877.6	71773.8	372233	313523	93410	79566	119139	14380	237384	77467.2	14615	98231.6	147738	176008	51747.6	4849.58	82831.2	30790.4	490033	219635	34812.1	279011	186485	145781	12365.2	30312.5	9073.6
201600	127756	152587	75395.2	39231.3	118351	268578	354819	120067	46102.5	132755	284453	205959	119085	69262	68303.6	354053	300748	90899.2	76669.2	114141	15405.8	257001	82029.2	15744.4	106704	160964	190867	55083.3	4923.2	88212.1	31916	520519	229638	36647.2	294976	205254	161067	13070	32857.2	9640.42
202800	121657	147449	72492.8	37636.4	111341	253724	334470	117010	43638	128960	267299	197259	112441	65842.8	65279.2	337158	286288	88315.6	73613.8	109542	16658	280033	87346.8	16740.4	114868	174310	204519	58126.8	5181.67	93265.2	32722.1	553005	238238	38344.2	309134	223536	177697	13572	35138.8	10240.8
204000	115297	141702	70164.4	36063.6	103357	240715	314461	113287	41919.2	124448	249162	188852	105984	63294.8	62184.4	316995	271848	85622.5	70731.6	104272	17740.4	303077	92215.4	17882.8	122943	187550	218080	61226.7	5322	97737.5	33759.2	589872	246303	40590.8	322923	241502	194173	13644.8	37541.6	10542.1
205200	108889	135891	67685.2	34849.6	96548	228988	295924	109506	40152.1	119904	233478	181557	100072	60110.4	59306.8	299412	256735	82713.6	67043.8	99892.8	18564	324362	97500.4	18803.3	130626	197865	228858	63756.4	5480.83	101306	34877.9	631244	252822	42610	335108	259455	209972	13409.2	39514	10391.6
206400	101958	130716	64894.6	33088.8	90497.6	222030	280674	105530	38365.6	115702	219075	175028	94482.9	57646.8	56495	283268	243222	80296.7	64007.2	95549.2	19122.8	345801	102359	20044.8	137199	206889	239000	65564	5699.6	103918	36838	670340	259446	44139.6	346403	278742	225676	12869.6	41808.3	10589.6
207600	96738.8	125617	62096	31604.2	85406	208507	265458	101283	36384.6	111035	204846	168124	89214.4	54478.8	53749.6	268484	229287	78093.6	61099.6	91763.6	20140	367296	107021	21016.7	143244	213213	247607	67495.4	5883.6	106514	38978.8	707231	263516	45968.4	355537	299625	239964	12665	44084.4	10465.2
208800	91876	120123	59489.6	30358.4	80182.5	196360	251794	97935.8	34514	106169	191211	161482	84037.5	51936	50790	252910	215855	76034.4	58284.8	87067.5	21110	388512	111206	21997.2	149203	219349	255409	68983.2	5960	108152	40962.4	748236	267130	47714.2	364628	317184	252011	12632.4	45819.2	10302.4
210000	86841.2	114888	56948.8	28939.6	75142	184841	238716	94068.8	32930.4	102105	179047	155363	78906	49310.4	48114.4	238021	204482	73445.6	55122	83791.6	21493.8	405932	115021	23175.2	154267	224895	261571	70212.9	6118.4	108932	43107.5	792131	269600	49651.6	370616	333341	261380	12887.5	47072.8	10355.8
211200	81930.4	110204	54346.7	27686.8	70970.8	174088	226734	90119.6	31216.4	97252.1	167436	150009	74499.2	47139.6	45759.2	224307	192834	71265.2	51898.8	79850.8	21316.4	420880	118972	23899.2	157551	226943	265928	71068	6260.83	109149	45209.6	832071	270853	51035.8	376271	350850	271917	13325.2	48250	10530.8
212400	77372.9	105225	51971.2	26475.4	67199.6	163520	214631	86387.2	29521.3	93350	156913	145066	69987.9	44967.2	43106	212974	182574	69153.8	49692.8	76188	21480	436072	122167	24409.2	162015	227820	270902	71429.2	6421.2	110260	47982.8	863610	272257	52224.8	380778	364363	279116	13848	49774.8	10785.8
213600	72959.2	100277	49438	25223.2	63430.4	154457	204652	82815.2	27970.8	88578.3	147007	138898	65912.4	42648.4	40965.2	202618	171374	67336.4	47050	73300.4	21612.8	451413	125629	25348.8	165450	227357	274944	72052.8	6649.58	111098	52206.7	884690	272836	53126.3	383815	374416	283421	14614.4	50263.3	11069.2
214800	69411.7	96302.4	47186.4	24071.2	59720	146775	194171	79835.8	26410.8	84655.2	138235	133979	61883.3	40526.4	38490.8	191537	161356	65255.4	44625.6	70347.1	21984	462956	129213	26018	169220	228582	279410	72411.7	6754	111280	56137.2	907993	272796	54656.8	385368	382169	288395	15258.4	50742.4	11471.3
216000	66049.2	92008.3	44578	23053.6	56293.6	139007	184309	76845.6	25269.2	80678.4	130839	129831	58145.6	38432.1	36514.8	180650	152393	63027.2	42710.4	67325.2	22412.9	475357	131817	26351.3	172067	228217	280126	72842	6707.5	112004	57552.5	930106	274896	56033.2	388608	389539	291342	16059.2	51459.6	11851.6
217200	62077.5	88958.4	42534.2	21852.4	52874	130646	175458	73672.9	24076.8	76833.3	124566	124561	54790.4	36617.6	34145.8	172056	144266	60813.8	40799.6	64800	22756.8	485404	134246	26994.4	173735	226163	280308	72935.6	6880	111010	57235.2	945843	274959	57032.8	390717	398822	293235	16388.4	51848.3	12148.8
218400	58860.8	85930.8	40550.8	20962.9	50161.6	123053	167122	70438	22981.3	73045.2	118042	120096	52008.4	34965.4	32955.6	164465	137421	58537.2	39087.1	62547.2	23272.1	493868	136878	27072.1	175482	222680	280848	72889.6	7104	110206	55637.5	952143	273889	57736.8	392075	404866	292404	16826.7	52194.4	12534.4
219600	56349.6	83015.6	38757.1	19972.8	47767.1	116822	159283	67765.8	22017.6	69393.3	113337	115512	49097.9	33558	30830.4	158036	130994	56575.6	37235.2	60537.9	23391.6	501874	139317	27381.2	177471	220970	281592	72595.6	7108.8	109742	52710.8	958383	273686	58335.4	392321	406927	291286	17232	52460	12861.6
220800	53641.6	80682.5	37389.6	19103.8	46186.4	110563	152646	65074.4	21037.1	66165.6	109707	112141	46578	31978.8	29524	151373	125481	54765.6	35438.8	59033.6	23505.4	505548	141022	27742.4	177917	219372	282603	72331.7	7206.4	108946	49677.5	963394	273114	59073.2	393461	405866	291707	17210	52336.8	12942.5
222000	51643.6	78642	36244.2	18498	44940	104996	146223	62840.8	20589.6	63627.9	106554	108493	44721.6	30624.8	28077.1	146970	120539	53037.2	34098.4	57791.3	23710.8	508153	143022	27600	178240	216058	282391	72475.6	7368.33	108137	48118	965358	272206	59690.4	392916	408801	290756	16660.8	52286.3	13014.4
223200	49532.9	77490.8	35246.8	17830	44127.6	100765	142218	60865.2	20094.4	60670.4	103796	105389	43050	29952.8	27193.6	142913	116982	52326.3	33115.6	56970.8	23859.2	509539	143785	27688	177117	211438	280878	72142.5	7486.8	106678	46913.2	960239	270113	60518.8	391121	409615	288473	16446	52252	12668.3
224400	48765.6	77214.6	34859.6	16975.6	43837.9	96840.8	138929	58999.2	19466.4	58567.5	102839	102312	41765.2	29046.3	26521.2	141602	114100	51564.8	32679.2	56770	24208.8	513487	144911	27427.9	176780	208867	277490	71502	7670.42	104871	46361.3	954293	267066	60866.7	386095	407675	284681	16182	52334.2	12386
225600	48031.7	77848.4	34611.7	16361.6	44277.2	93060.4	137156	57902.5	19297.6	56638.4	102282	100217	41282.1	28172	25814.4	140444	112646	50736.7	32565.6	56779.6	24611.2	512441	145224	27504.8	176398	205883	274318	70777.1	7922	103241	46363.2	945340	263166	60598.4	380968	402045	280240	16195.6	51675.6	12169.2
226800	48528	80209.2	34971.2	16011.2	45614.4	91178.8	136269	56576	19492.5	55562.8	102345	99132.5	40910.4	27642.1	25850.8	139854	112126	50660	32385.4	57830	24922.1	509864	145618	27400.8	174876	201478	271033	70066	7923.75	101110	46750.4	938846	259150	60922.4	374267	396168	275882	16267.9	51148.4	12008
228000	49139.6	83318.8	36084.2	15706	48094	90193.8	137967	56234.2	19793.2	55452.1	103646	99209.6	41435	27362.8	25987.1	141595	112396	51251.7	33297.6	59405	25392	506054	145005	27183.6	173061	195374	267051	69445.2	8076.4	99286.3	47113.2	928320	255536	60778.8	369145	393486	271281	16504.8	50756.3	12071.6
229200	50946	87961.7	37792	15353.8	51196	89681.6	140728	56230.8	20633.8	55277.2	105316	100157	42937.2	27512.1	26500	146054	114519	52179.2	34545.8	61686.4	25799.6	502864	144385	27112.1	171614	189440	261775	68014.6	8131.6	97348.8	47709.2	910803	250083	61082.4	361844	388171	265694	16458.3	50807.6	12129.2
230400	53811.2	93889.6	39405	15258.4	55614.2	90712.4	146346	57155.4	21350.4	56346.3	108112	101990	45058	27351.2	27592.5	151256	117075	53520	36451.6	64986.3	25907.2	497029	142694	26904	169131	184138	255851	66833.2	8094.8	94883.6	47924.4	894180	245459	61000	352814	380540	257910	16412.8	50141.3	12135.2
231600	57410.8	101254	42423.2	15331.3	61019.2	93730	154242	59000.4	22441.7	58006	112682	105250	48154.4	27829.6	29242	157836	120604	56097.6	39285.2	69236	25394.6	487964	142105	26739.6	166321	177786	250067	65303.8	8270.8	92461.6	47262.9	875281	239429	60458	343163	371173	249860	16253.3	48385.2	11815
232800	61860.8	110351	45557.1	15474.8	67281.7	97833.2	165883	61656.4	23872	61397.9	118676	110648	52324	28681.2	31403.8	166389	126325	57951.2	42573.6	74159.6	24939.6	478288	140205	26374.2	162822	172628	242852	64344.8	8393.75	89716.8	46608.4	858146	234667	60377.5	333234	361128	241667	16240.4	47657.1	11580.4
234000	68795.4	121146	49573.2	15887.1	74934	103635	180213	65362.8	25403.2	65572.4	125607	117658	57617.1	30005.6	34495.6	177143	132180	61228.3	47172.8	80121.2	23629.6	465602	137649	26056.8	158418	166051	235752	62736.3	8506.8	87093.8	45009.6	841277	228869	59711.6	323910	350545	233359	15950.8	46425.2	11492.5
235200	76327.6	133276	53771.2	16585.6	83128.8	111150	197382	70332.8	27050.4	70842.9	134342	126609	64388.8	31841.3	38008.8	190582	139647	65149.2	52691.3	87217.2	22339.2	452508	135293	25491.3	154206	159284	226448	61548.8	8788.75	84374	43013.3	816494	221902	59022.1	314891	339972	224788	15707.2	45533.3	11630
236400	84674.2	146266	58909.6	17517.2	92797.2	120393	217681	76176.3	28840.8	77235.6	144151	137756	72720.8	33246.8	42333.6	205440	147682	69537.1	58413.2	95685.4	21082.4	437865	132132	24955.6	150974	152264	217760	59647.5	8708.8	82110.8	40932.4	792684	216104	58705.6	305483	327834	214893	15427.6	44568	11387.1
237600	96093.6	161600	64108.8	18912.4	104112	132502	242825	83330.4	31137.9	85788.4	156835	151691	82108	35295.4	47416.8	221643	157275	74737.6	65387.9	105088	20215	422402	129901	24949.6	146716	145900	208890	57768.4	8810.42	79237.2	39017.1	766491	210767	58257.6	294876	313885	204676	15474.2	43405.6	11183.2
238800	108645	177904	69533.3	20293.2	116149	146508	270441	91576.3	33631.2	94834.6	170376	168622	93288.3	38413.6	53007.5	240521	167856	80820	73432.8	114893	19962.4	407216	126436	24430.4	142508	139807	198202	56411.2	8663.6	76600.8	37668	743495	206066	57235.2	286783	300546	195523	15299.2	41874.2	11011.2
240000	122699	195015	75172	22169.2	128544	162191	302573	101061	36507.9	105316	185546	187674	104839	42084.6	58862.4	261098	179718	86666	80930.8	125989	19593.8	390769	123984	24041.6	137758	133944	189158	54730.4	8541.6	73856	36594.2	723594	200815	56722.8	278695	286596	185163	15009.6	40403.6	10686
241200	137535	211293	81632.9	24044.8	141727	179993	337741	111357	39354.8	116085	203704	209715	117808	46246.8	66247.1	285022	194336	93404.4	89831.2	137057	19261.6	373891	120900	23423.6	132973	127630	179815	53004.4	8628.4	71806.8	35746.8	700413	196514	56250.8	269969	274492	176604	14766	38877.5	10340
242400	154648	228606	88257.6	26287.5	154834	199902	373560	122272	41920	127543	223553	234577	133003	50896.3	73946.4	308913	209390	100377	99016.8	148134	18812.9	356236	117851	22954.8	127308	122004	171387	51855	8419.6	69183.2	34502.4	677366	192049	55672.4	262682	263186	168503	14319.2	37771.6	10142.5
243600	171935	245808	94038.8	28709.6	167726	220780	409598	132942	45033.2	139466	243970	262842	148065	55632	82177.1	337254	223930	107848	107940	159537	18364.8	339178	115153	22430.8	122564	116153	162833	50090	8517.92	66813.6	33304.8	654293	187210	54777.5	252970	252008	160272	14093.6	36351.3	9860
244800	190804	263375	100233	31358.3	181673	244924	448434	144734	47922.4	151729	268083	290946	163913	61619.6	90811.6	363109	239904	115068	117126	170755	18002.1	324110	111952	21964	116874	110556	154210	48843.3	8327.6	64550	31927.6	634085	183095	53881.6	246130	241724	153042	13894.4	35023.2	9644.17
246000	211553	279709	105929	33874.4	194950	269406	488693	155979	51041.6	163167	294617	321495	179654	67373.3	99062	391515	256124	122026	125273	180935	17622.8	308215	108640	21522.9	111912	105630	147234	47407.2	8379.58	62658.4	31064.2	613698	179814	52709.6	239970	231042	145416	13576.8	33740.8	9368
247200	231757	295105	111858	36514.8	206909	296011	529937	166535	54226.8	174246	321650	353033	194815	73240	107830	420318	274522	130376	133088	191890	16974.8	293700	105636	20983.6	106989	101699	140894	46270.4	8182.8	61030	29940.8	597171	176237	52056.8	233505	222468	138476	13472	32332	9284.17
248400	248981	308766	117771	39248.8	218423	320216	571090	177260	57463.8	186100	348787	386770	210234	79841.3	116292	451627	293444	136999	139679	201339	16236.3	279273	102040	20388.8	103516	97284.2	134542	44999.6	8268.75	59716.4	29185.4	582809	173132	51080	227873	213710	131984	13276.3	31024	9017.6
249600	264121	321804	122593	41763.2	228863	344365	609035	187125	61016	196261	377488	419437	225379	86338.4	124884	483138	312232	142681	145569	210069	15688.4	267198	98729.6	19902	99818.8	92519.6	128935	43930.8	8256.4	58035.8	28208.4	567932	170489	49898.8	222657	205940	126761	12779.6	29850	8909.6
250800	280718	333718	126495	44121.7	239702	367418	645490	196396	63686.3	205495	405200	448773	240975	92100.4	133418	512249	331878	148541	150675	218751	15131.7	255469	95544.8	19459.6	95227.2	89031.7	123323	43118.3	8157.2	56940.4	27007.9	551424	167853	49024	218168	197192	121319	12558.8	28842.4	8707.92
252000	295430	341048	129398	46560.4	248904	390587	682026	204838	66870.4	213768	430917	479474	253965	97940.8	141932	539708	349346	155105	154220	224551	14546	245147	92115.6	18873.2	91147.5	85282.4	119441	42028.8	7966.25	55915.6	26334	539254	165830	48210.8	214047	189408	116303	12376.4	28002.5	8530
253200	309506	348190	133160	48529.2	255843	414238	715081	212234	69492.9	220820	455531	508377	265624	103090	148740	565640	366719	160016	156271	230518	13995	233961	88633.3	18507.2	87863.2	82986.3	115079	41396.7	7994.8	54662.4	25674.8	525120	163128	46860.4	210388	182477	111522	12183.3	26886.8	8270.83
254400	318614	357624	136355	50170.8	261573	437367	746363	218110	72182	227958	480039	537109	273333	107745	154632	592886	382933	163520	157122	234411	13414.4	224828	85995.2	18150.4	85185.6	80516.8	111374	40679.2	7849.17	54083.6	24756	515256	162432	46025.4	206124	176753	107819	11780.4	26125.8	8035.2
255600	324188	362649	138579	51295.4	266159	456718	772612	224088	74295.6	232676	502072	561260	281372	112580	159807	622273	400710	167530	158217	236257	13142.9	216653	82675.4	17764.8	81572.9	77749.2	107568	40080	7796.4	53357.5	23995.2	505645	160283	45524.4	203164	172239	104907	11584.8	25500	7840
256800	328894	364259	138670	52598.8	270016	471054	794154	227646	76708.4	236360	519988	578288	287789	115464	163364	651958	415610	170286	157393	238752	12734	209238	80789.2	17429.6	78427.2	75648.8	105176	39702.8	7673.33	53107.6	23232.1	494648	158871	44588.3	201137	167805	102414	11234.4	24707.2	7730.4
258000	333429	367364	137259	53480.4	273734	484223	811827	230826	78539.6	238605	538099	592482	291714	117630	166161	673442	429020	172247	156200	240037	12290.4	203689	78860.8	17194.4	76058.3	74222.8	103133	39234.6	7754.8	52540.8	22518.4	485722	158844	43838	198851	162686	100080	11165.2	24569.6	7565.83
259200	333104	368224	137109	53942.8	275321	496056	824186	233527	79969.6	240362	553716	608820	293640	120073	167712	689944	439093	173482	153288	240680	12025	198234	76954.8	16915.4	73956.4	73714.6	100830	39274	7720	52663.2	21992.1	477538	158056	43452	197426	158086	97843.2	11034.2	24212.4	7439.2
260400	331436	364947	136484	54613.6	275929	509285	833618	234739	81375.2	240980	566046	616111	291257	121192	167056	704222	451110	173411	150434	238626	11746.8	193754	75331.6	16592.4	72186.3	73354.8	99184.2	39137.2	7541.2	52902.9	21306.8	472983	157802	43042.8	196661	155378	96186.7	11014.8	23705	7365.6
261600	328266	360885	134514	54562.5	276864	517751	838239	236044	82596.7	240779	575238	617974	287894	121989	166269	718923	459225	172911	146862	237475	11240.4	189223	74348.8	16493.2	70831.6	72664.2	98144.8	39446.3	7686	53350	21283.8	467624	157485	43055.6	196543	153158	95176.4	10859.2	23783.6	7334.58
262800	321735	353902	131078	54837.2	274305	518263	836638	236350	84254	240005	580339	614871	284497	121691	164583	732933	467702	171268	144149	235228	10943.2	186830	73136	16305.6	70052.5	73198	97507.5	39840.8	7752.92	54224.4	20796.4	461065	158876	42732.5	196863	151034	94755.4	10744.4	23755.4	7292.4
264000	315782	347182	128581	54879.6	273706	518010	831479	234681	84313.8	237286	581360	606106	280604	120995	162378	737394	472042	170799	140238	232078	10723.3	184949	72195	16088	69327.2	74149.2	96649.2	40179.2	7738.4	54926.8	20655.2	456474	160245	42675.6	198080	149498	94327.6	10633.3	23942.8	7365.83
265200	308491	337839	125821	54484	269825	518217	820938	233164	83204.4	233852	580220	598866	273076	119302	158834	737454	473673	168179	136094	227875	10602.8	183138	71548.8	16101.7	69440.8	75734	97186.3	40458	7869.17	56121.2	20401.2	450973	162084	42423.8	201644	148560	94766.8	10536	24025.8	7281.2
266400	296103	328202	121861	54435.8	261659	517746	806702	229950	82366.8	228914	577971	583911	263797	118139	155098	734970	474528	165032	131689	222181	10712.8	182930	71498.3	15891.6	69537.5	77846	97793.6	41629.6	7892.4	57637.5	20131.2	448824	165003	42665.2	205816	149394	94926	10511.6	24454.8	7322.08
267600	282570	317195	118612	54578.4	252501	513392	788685	225136	81510.4	224337	572005	567365	253233	116035	150731	730858	476024	161989	127583	217847	10790	183727	72020.4	16182.9	70399.2	81278.8	99271.6	42593.6	7907.92	59466	19976.7	449605	168280	42746.3	212055	150904	96530.8	10344	24936.8	7233.6
268800	270342	306114	114354	53916.4	245806	502698	765559	221629	80202	219138	563448	550128	242768	114468	145906	726549	473457	158389	123702	211705	10845.6	186548	71817.5	16225.2	71660.8	84524	101038	44118.4	7910.8	61725	20209.6	449505	173102	43589.2	218953	153231	99098.8	10335.2	25795.6	7190
270000	260180	294090	110825	53691.6	238979	493313	743682	216804	79455	213160	552686	536851	232763	111749	139972	715090	468329	153748	119939	205734	10875	190412	73403.2	16268.3	73249.2	89836.7	104274	45685.6	7988.75	64640.4	20527.9	448269	179307	44033.2	229220	156060	101979	10210	26769.6	7084
271200	250016	283014	107912	53805.2	226047	487663	717920	211873	78730	206873	541032	518741	222230	108959	134938	699235	461500	148406	116766	199404	11232	196044	74231.2	16481.6	75595	96790	109078	47731.2	8147.6	67700.8	20824.4	449420	187062	44622.4	241032	159820	105807	10254.4	27990	7278.8
272400	239590	271251	104030	54020.4	213843	477576	691342	207039	77358.8	200262	530212	497721	212081	106015	128958	682811	458016	144889	113083	192260	11474.6	203276	75993.6	16848.4	78702	104674	114630	50104.2	8188.8	71268	21448.3	453491	194755	45908	253318	164537	110608	10382.5	29812	7390
273600	229262	260772	99643.8	53194.4	201887	463760	664354	200468	75880	194072	518153	477058	200126	103423	122338	666121	449232	140547	110074	185211	11940.4	213415	78044.8	17198.8	81610.4	113495	122076	52920.4	8312.92	75412	22227.6	457145	203717	46901.7	268910	171671	116373	10534	31615.8	7474.4
274800	219222	249998	95784.4	52607.1	191892	448188	636402	193942	74076.7	187567	502832	456891	189971	101208	116298	648045	437774	136085	107301	178628	12301.7	224733	80645	17504	85938.8	122811	130792	56466.7	8522.4	80816.8	23973.6	460978	213415	47859.6	284723	179929	123710	10725.4	33331.6	7710.83
276000	208162	240714	92273.8	52426.8	181155	431275	608415	187700	71520.4	180550	487522	439775	180156	97814.4	110283	626036	427374	132143	104333	171822	12755.2	239923	83864.4	17860	90814	133799	140884	60015.2	8610.83	85626.8	26173.6	465636	222974	48753.8	301210	189269	132072	11048	35598.3	8105.6
277200	199413	229674	89748.4	51346.7	168452	415430	580833	181946	69406.8	174214	471760	420580	171194	95003.6	105408	599484	415164	129208	101816	165298	13235.2	257315	88287.1	18493.2	96597.1	145770	151680	64210	8647.2	90949.6	29018.4	473210	231957	50022.8	317481	199933	142790	11783.2	37788	8444.58
278400	190254	221540	86090.8	50328.8	155967	398890	555522	175814	67615.2	167553	457247	401396	162118	92146.3	100264	575827	403635	125126	99238.8	158118	13942.4	275543	92440.8	19263.8	103384	157784	166015	68069.6	8818.75	96489.2	31720.8	483584	243825	51059.2	335826	212898	154689	12461.2	40134.4	9072.4
279600	181205	212188	83546.3	49266	146845	383008	528534	169178	65070	160946	442050	384034	153997	90027.2	95979.6	552709	391972	121214	97146.8	151839	14349.6	297928	97643.3	19785.2	109282	169124	180448	72541.6	8970.4	101797	34137.2	494394	252543	52116.8	353230	228328	168456	13147.6	42964.4	9611.67
280800	173248	205250	81698	48298.8	140276	365733	504739	163494	62820.8	154614	424195	366653	145900	87076.3	91619.2	528861	381254	118217	95245.8	145926	15138.8	320582	102878	20533.3	116902	179292	196013	76841.6	9232.5	107290	35941.3	506383	262660	53684.4	369214	244571	184410	13685	45222	10197.2
282000	165846	197157	79919.2	47223.2	133568	350126	480637	157788	60799.6	148743	406933	352541	138858	84607.2	87383.3	503999	366578	115614	93864.4	140941	16212.4	344768	108958	21361.6	124081	189574	212180	81567.6	9391.6	111693	37552.8	520546	270301	54822	383914	261232	201474	13735.2	47621.7	10822.8
283200	158118	190652	77776.4	46572.9	126390	336043	458406	152053	58375.4	142958	391276	335593	132676	82321.7	83706.8	479801	354496	112502	92041.7	135395	17322.5	368470	115492	22150	131636	200633	229489	85885.8	9550	116303	37561.3	535468	277929	55580	399202	279752	217541	13335.8	50120.8	10831.3
284400	151331	183797	76063.8	45862	119384	321805	438620	145929	55995.2	138140	376612	320809	126426	79734.4	80557.9	458249	341191	109217	90766	130891	18708.4	392493	121444	23267.6	140207	210694	246192	90434.4	9850	120071	38664.4	554340	285632	56776.3	411080	297908	234510	13078.4	52253.3	10840
285600	144622	178076	74395.6	45188.3	113952	308465	419021	141254	53975.8	133527	363333	308867	121330	77795	77584	439217	326360	106876	89632.4	126182	20082.9	414649	127975	24074	146967	219282	260854	93324.2	10079.2	123046	39602.4	573792	291495	58050	423783	315156	250098	13175.4	54161.6	10928.3
286800	137899	171198	73411.3	44167.2	109200	294777	400825	136474	51618	128971	350656	295418	117634	75402.4	74785.8	421902	313774	104726	88147.5	122542	21825.6	436602	133143	24861.7	154356	225264	276190	96423.6	10342.9	126027	39937.2	595122	295402	58957.1	435099	337036	266108	13272	55933.3	10899.2
288000	132784	166495	71935.2	43320.4	104221	280546	383470	131348	49523.3	123843	337471	283704	112845	73432.9	71947.2	402899	300064	102797	86872.4	118525	23452.9	459764	139145	25856.8	159803	230468	291344	99217.9	10672	127909	41667.6	614120	299556	60032.4	443138	356162	280020	13560.8	57732.4	10696.3
289200	127607	161654	70902.9	42486.4	100376	270961	368630	127088	47437.2	120194	327522	273496	109454	70942.8	69326.7	383941	287400	100408	85614.4	115194	24896	478476	144550	26583.8	165573	237297	304659	101938	11082.9	129828	44186	634360	302656	61328.8	449316	371228	292746	13748	58829.2	10456
290400	122619	157349	70083.6	41826.3	96366.8	259715	353304	122340	45956.4	115567	317406	264056	105577	69264.8	67184	366013	274276	98330.4	84405.2	112540	26111.2	493022	149898	27437.2	170534	242928	316214	104180	11222.4	130914	48108.4	654320	303078	62485.6	455143	386928	306373	14421.6	59945.2	10483.3
291600	118586	153676	69556	40727.2	92837.9	249505	339692	118495	44265.2	111855	307738	254537	103188	67324.6	64991.2	351589	263442	97257.6	82840	108949	27076.8	506743	154678	28245	174654	246182	324964	106130	11396.7	131977	53631.3	672572	305099	63305.4	458605	403848	317131	15256.4	60864.8	10652.4
292800	114421	150096	68684.6	39537.2	90154	239512	327246	114366	42792.4	108078	298440	245915	99820.4	65904.4	62698	338832	253851	96084.6	81102.4	106756	27350	519508	159010	28946.4	180315	246971	332643	107348	11599.2	132303	58310.8	687180	306204	64453.6	462872	417690	327299	15944.8	61806.8	11060.8
294000	111086	146305	68198.4	38618.3	87486.4	228935	314958	110742	41301.7	104714	288850	236498	96624	63547.1	60879.6	326309	244319	93871.6	80099.2	104377	27226.7	531680	162125	29492.1	183792	247932	340057	108813	11843.3	132550	61207.1	699278	306608	65528.8	463472	429157	334624	16525.4	62560	11256.4
295200	107395	142391	67685.4	37902.8	84555.2	221286	304013	106464	40186	101375	280462	228915	94410.8	62427.6	58902.9	313248	234596	92287.1	78815.6	102827	27016	538381	165726	30268.8	186217	249594	347069	109441	11988.4	131633	63418.4	708032	305182	66655.2	462212	438515	339873	16905.6	62531.3	11727.2
296400	104480	139502	66898.4	36890.8	82289.6	212671	294602	103531	38903.3	97634.8	273405	222273	91719.2	60454.6	57729.2	302173	226388	90817.6	77415	101355	27560.4	543271	168831	30884	188550	249894	351792	110039	12404.4	131307	65763.3	717491	304761	68112.4	460552	445335	345544	16956.7	63244.8	11890.4
297600	100951	137518	66316.7	35873.2	80455.8	204064	285156	99657.5	37995.2	94719.2	267290	215655	89308.8	58991.6	56070.4	292986	218107	89856.4	75929.2	99995.4	28278.8	548030	171300	30948	189728	248647	353989	110431	12578.3	130801	63647.6	727543	303977	69220.8	458582	450739	349085	16116	62960.8	11986.8
298800	98187.2	135152	66120.8	35198.8	78088.4	196366	278039	96875.6	37181.3	91212.4	261240	208257	87132	57734.2	54562.8	285538	211830	88879.6	74663.6	98912.4	29257.9	551712	173055	31670.4	191030	245162	354804	110710	12519.6	130139	60207.6	731442	302040	69972	456055	455753	353168	15911.7	63698.4	12249.6
300000	95598.8	133388	65632.5	34030.4	76842.9	189176	270260	93415.2	36262.8	89002.9	254404	202273	85005.2	56608	53133.8	279323	205715	88204	73973.3	98332	30195.6	554249	174708	31936.7	193324	242278	355753	110865	12629.6	128479	57176	730836	299346	71096.7	451197	457996	355114	15890.4	63101.7	12403.6
301200	93666.3	132069	65174	33297.9	76070.4	182120	264205	91241.7	35694	85924.8	248180	197166	83360.4	55234.4	51507.2	271902	199520	87737.9	73577.6	97851.6	31042.8	555580	176326	32171.6	194003	239810	355866	111315	12904.8	127027	53685.2	731800	295386	71461.6	449048	458736	354612	15800	62883.6	12479.2
302400	91602.8	131523	65209.2	32452.4	76009.2	176037	259028	88813.2	35445.2	84198	244672	192281	81326	53789.6	50187.6	266315	195344	87476.4	72460	97906.4	32018.8	552370	177668	32347.1	194080	237183	355289	110515	12929.2	126725	51857.1	730098	292854	72178.3	444697	456879	356234	15901.6	61907.2	12388
303600	90192.9	131604	65553.8	32012	76454.8	171392	255766	87091.3	35365.6	82198	240608	187681	79964.6	52552	49311.3	261497	191819	86979.2	72588.8	98857.5	32629.2	551223	178124	32276	194005	233571	353778	110551	13024.4	125569	51860	728944	289199	72740	439893	456642	356593	15823.6	61817.2	12447.1
304800	89404.4	132887	65832.8	31267.9	77042.4	167067	253289	85351.6	35402.5	80679.2	236608	183907	78931.2	51737.5	48658	259460	188688	86764.8	72717.5	99464.8	32367.1	547237	178565	31993.8	193113	229558	352055	110173	13232.9	124858	52810	727793	285362	73602.8	434635	456406	355922	16327.9	61204.4	12354.4
306000	88994.2	135062	66847.9	30573.6	78196	162853	251924	84325	35729.6	79496.7	233579	180000	77480.4	50767.2	47702.9	258567	187382	88035.4	73821.6	100628	32023.2	542618	177480	32326.8	191512	225191	349309	109467	13095.2	123430	54750	720743	279777	74134.8	426320	455017	353950	16313.2	60461.3	12214.8
307200	88984.8	138339	67978.8	30185.4	80447.2	159760	251691	83154.4	35972.9	78256.8	230680	177024	77193.6	50033.3	47390.8	258063	184272	88354.8	75250.4	102898	31290	539502	177443	31850.8	189544	221893	346311	108709	13014.8	121175	56459.6	713440	275027	74491.2	417454	449354	350600	16630.4	59563.2	12138.8
308400	89975.2	142492	69698.3	29744	83757.9	157768	253774	83059.6	36826	78187.5	229087	176342	77024	49473.6	47537.5	257526	182588	89694.4	76466.4	105413	29992	531525	176363	31911.2	187370	218785	342483	106923	13025	118395	57565.2	708035	270096	74803.8	407395	443130	347080	16598.4	58310.4	12194
309600	92018.8	147846	71771.6	29457.9	88421.6	157353	258208	83514.8	37692.9	78271.2	228576	175291	77773.2	49193.6	48210.4	258672	182276	91150	79030.4	108842	28731.7	521876	174273	31473.2	185165	214306	338587	105343	13078.8	116177	57087.6	704421	264314	74706	394918	435709	343099	16502.5	57144	12040
310800	94509.2	153847	74917.2	29550.8	94342.1	157676	264340	84310.4	38478.8	79491.3	229890	173987	79793.6	49071.6	49416.3	261509	181113	93189.6	81495.8	112785	28396.4	511490	172440	31493.3	181234	209384	331689	102633	12992.5	114228	56575.2	696318	259160	74859.2	384455	430057	335370	16487.6	55945	12010
312000	98848.3	161893	78433.2	29406.3	101585	160152	272709	86495.4	39630	81401.6	230583	174139	81866.3	49238	50997.6	266940	181379	95382.5	84558.4	117122	28107.6	500872	168678	30902.4	177171	203326	324194	100834	13093.6	112055	54397.2	689014	254135	74768.8	372668	422388	328301	16518.4	55022.4	11909.2
313200	104489	171129	82036.8	29713.2	108719	164322	284248	88658.8	41071.2	84215.2	232903	175918	85978	49437.1	53562.4	271699	181909	98950.4	87840.8	122575	27901.2	490560	165316	30535	172852	197606	315657	98660.8	12870.4	109309	52297.1	678847	246955	74753.3	360941	412188	320414	16260	53689.6	11752.4
314400	112625	182744	86304.6	30217.2	116719	170729	299526	91559.2	42826	87854	237488	178464	90808.8	49967.6	57241.3	277293	183226	103102	92088.4	129211	28040.4	477353	162709	30238.8	168460	193002	307796	96557.2	12981.6	106717	50159.6	667501	242272	73841.6	349633	401245	313048	15944.8	52218.4	11680.4
315600	122137	195190	90925.6	30817.5	126861	178992	317755	95861.2	44594.6	92349.6	243572	182020	97225.2	51332.1	61333.6	283767	185530	107046	95308.8	135754	27814.2	462793	158763	29875.8	163815	187507	299710	93443.6	12861.3	104534	48252.9	659422	237198	73789.6	338628	388328	303122	15825.8	50594.4	11416.8
316800	134131	207583	96235.4	31662.8	138826	189031	339483	101761	46807.2	98305.8	250825	187844	106295	52682.8	67108.8	294018	188590	112639	100015	143518	27465.2	448163	154562	29457.2	158490	182762	290092	90934	12764	101803	46441.2	653625	232174	73695	329310	376938	293080	15721.6	49451.7	11361.2
318000	148114	219933	101818	32723.8	151779	200110	365390	107261	48442.1	104479	258989	195493	115865	54555	73531.2	304195	193466	119149	104649	152416	26968.3	435176	150351	28958	153861	176369	279410	88259.2	12649.2	99332.8	45770.4	640934	227423	73190.8	318306	365016	284274	15679.6	47852.4	11319.2
319200	164218	233408	108065	33787.2	165141	213194	395340	114552	50801.2	112548	268161	205386	127592	56720	82046.7	315202	199508	125949	109121	162178	25839.6	422246	146936	28641.2	148004	170378	269096	85548.4	12622.5	96690.4	45076.4	628199	222156	72300	307186	352575	274418	15687.2	46659.6	11338
320400	181918	249141	113712	35393.3	178816	228505	430354	122713	53132.9	120475	277836	216576	141071	59166.8	90552.4	326575	206521	133213	113234	171287	24758.8	406449	141561	27987.6	142130	164724	259236	82742.5	12618	94337.9	44823.2	619938	217378	71265.6	297587	338987	263268	15594.2	45102.8	11123.3
321600	201542	266012	119897	37018.8	193092	246494	469184	132047	55476.4	129675	290118	230866	154658	61967.2	100068	339298	216796	141212	117125	181738	22994.4	393780	137829	27600.8	137840	160031	249223	79702.4	12360.8	91654	44038.4	609400	213674	70812.5	290567	324828	252392	15112.8	43749.6	10859.6
322800	222641	283741	127182	38929.2	207438	267301	510845	141757	58554.8	139720	303265	248343	170665	65289.2	111475	352923	227168	150501	120284	191938	21855.6	379405	133909	26955.6	133580	154097	238905	77635	12334.8	91133.3	43052	600436	209806	69362.8	282514	311461	241450	14918.4	42246.4	10764.2
324000	245758	301550	133694	40564.4	220745	289258	556247	152212	61107.6	150215	319378	268807	187865	68997.5	122398	367924	240022	159622	123405	201347	20877.6	366645	129706	26778.3	128403	147878	228723	75292.8	12168.8	88926.8	42112.5	590812	206238	68496.7	274600	301129	231038	14616	41171.6	10534
325200	270193	318506	141190	42499.2	232895	313480	605711	164253	63836.4	160922	335015	291249	205395	72608.8	134788	383222	254032	167850	126590	210874	20108	354540	125959	26206.8	123900	142451	217948	73069.2	12068.8	87146.7	41124.4	580010	202252	67171.6	266143	290390	220964	14667.2	40050	10355
326400	295083	335331	151441	44442.9	245617	338338	656175	175823	66707.9	171830	350549	317741	224070	77196.3	147354	398719	270728	177101	129189	221190	19597.9	343084	122278	25765.8	120006	137256	208364	71505.6	12081.6	85638	39454.2	569173	198914	66368.8	258494	280718	209718	14416.3	38935.2	10242.4
327600	319769	354365	157594	46597.6	257433	363786	710150	187859	70038.8	183187	366083	345936	242390	81200.8	158315	411938	290211	186659	130416	230014	19312.4	331673	119186	25169.2	116266	132021	199552	69846.8	11832.4	84155.8	38155.2	557588	196166	65121.3	252741	270681	199925	14207.2	38191.7	10290
328800	343578	373257	162592	48176.7	269480	390032	764900	200676	73400.4	194525	382964	377869	260300	85527.9	170508	425902	309226	199141	132041	237383	18785.8	321415	115867	24711.6	112750	127782	191046	67727.5	11710.8	82601.6	36668.3	548986	193854	63972.4	246479	260854	191173	14070.8	36898	9988.75
330000	367526	392681	166061	50305.6	278732	416494	818766	212730	76879.2	204930	401848	411907	275683	90806	180125	446902	331653	208551	133696	245383	18109.6	310250	112457	24120.8	108624	123665	183596	66233.6	11795	81343.6	35089.6	540395	192242	62873.8	241117	253089	181921	13978.8	36026.3	9857.2
331200	389014	411549	168048	51844.2	288004	439631	870636	225320	80164.2	214085	419906	447948	290606	94883.6	189967	465747	354100	215613	134388	252417	17806.7	300464	108966	23634.8	105532	119585	175343	64329.6	11688.4	80357.9	34105.2	530019	190162	62307.6	236322	245828	174862	13675	35266.8	9577.08
332400	411808	427366	170236	53484.8	293345	464982	917188	236436	82574.8	221650	437732	484055	304819	99027.6	199083	485658	377511	222865	135208	258389	17237.2	294040	105522	23028.3	103414	115603	168395	63167.2	11535.8	79226.4	33704	520582	188800	61549.6	231651	239915	167801	13400.4	34780.4	9480.8
333600	429176	442084	170962	54865.4	297699	487963	956373	248123	85400.4	229062	456429	520365	316960	102597	206270	503797	399938	228648	135053	263835	16806.8	287304	103433	22727.6	100582	112538	162955	62238.3	11564.4	78365	32863.2	513166	186116	60424.8	228685	233373	160266	13540	34233.2	9491.67
334800	444636	456440	171257	55970.4	300260	510089	997425	258670	87883.6	234713	474232	557482	327258	106142	213440	522125	421636	234676	134500	268447	16355.6	278669	101118	22204.6	97942.4	109753	157158	61163.6	11267.5	77460.8	32073.8	507242	184964	59187.5	224693	228144	155275	13324.8	33510.8	9386
336000	458380	469442	171491	57016.4	302166	529955	1026280	267362	89733.2	240046	491370	592577	333822	109810	218090	542420	443266	240248	134578	271940	15933.2	272660	98818.3	21870.8	96470.4	107756	152224	59744.4	11247.2	77117.1	31421.6	502381	184514	58422.8	222463	223046	149641	13254	33188	9362
337200	468754	481453	171239	58009.2	302596	546446	1054070	275789	91297.1	244713	507919	624230	338897	112940	221558	562523	466492	244072	133954	275656	15554.6	267796	96708.8	21683.3	94166	106082	147170	59564.4	11174	76709.6	30625.4	496851	184825	57476	221702	219288	144686	13286.7	32811.6	9242.4
338400	475408	489014	169767	59036.8	300065	561610	1075600	282090	93543.6	247209	521549	655622	342669	115359	223881	585597	486643	245671	133388	277041	15359.2	263346	94580.8	21173.2	92699.6	104422	143034	59257.2	11114	76717.9	29923.6	488959	184046	56716.3	220348	216311	141269	13084.8	32641.7	9169.6
339600	481139	493528	169164	59513.8	298883	572156	1085340	287175	94775.4	248339	533477	682590	344631	116915	224470	603524	505069	246840	133243	277962	14795	260576	92901.7	20991.2	90757.6	103227	139664	58801.7	11137.2	76304.8	29479.6	483635	183841	56464	219172	213564	138242	13138.3	32737.6	9165
340800	483863	495900	167929	60550.8	294224	579845	1094690	291835	96604.4	247902	544341	706377	345423	118102	224258	620974	520963	246236	132108	276952	14482	258087	92124.4	20569.2	90182	103094	136276	58837.6	10940.4	76467.2	28853.2	481324	184756	55950.4	218638	210781	134982	13199.2	32693.8	9050
342000	481465	496447	166836	60990.8	289378	587128	1102100	294601	97878.3	248696	553113	726930	343235	119712	222237	633863	533473	243307	130543	275182	14195.4	255324	90864.2	20702.4	89270.4	103334	133538	58471.3	10796	76951.3	28716.4	479590	185429	55910	219988	209599	132202	13095.4	32830.4	8907.08
343200	476468	494575	164084	61885.2	281557	590350	1100480	294214	99255.2	247029	562504	741143	340642	120069	219296	651707	546393	239157	129138	272748	13905.2	253243	89994.8	20289.2	89287.6	103396	131768	58568.4	10846.7	77874	28063.8	475968	186673	55373.3	222031	209143	130704	12750.8	33093.3	8939.6
344400	471290	489978	161282	62340	276004	588861	1093350	293565	100266	244729	567649	754513	334727	120258	215787	667813	553432	235580	128018	269466	13776	253086	89587.5	20480	89003.8	103581	130575	58978.3	10774.4	78509.6	27794.8	470978	189235	55453.2	224085	209554	130467	12604.8	33464.4	8825.83
345600	463129	485132	157772	62793.6	267814	585943	1082650	290557	101783	241744	571228	758579	329162	119994	210805	681100	557468	230309	126792	268364	13560	254701	89456	20267.1	89391.6	104955	129798	59389.2	10769.6	79904.8	27524.2	469342	191882	55348.3	227019	208351	129317	12449.2	34028	8814
346800	453818	476535	154144	62894.8	259380	580181	1068200	286940	102652	237949	572868	759013	322248	119958	205796	690082	558629	226845	125172	264394	13704	257211	89815.8	20261.6	89675.8	106930	130101	60115.2	10682.4	81478.3	27411.2	468960	195223	55356.8	230761	208950	129350	12486.8	34869.6	8857.2
348000	440352	465766	150284	63138.8	251364	572083	1054290	281655	102673	233736	575554	751982	314093	119449	200427	694525	556176	221771	123525	260996	13761.7	259517	90450.8	20432.1	90988.4	109720	131642	61274.8	10687.2	83252.8	27257.9	467410	199109	55767.2	237999	210830	130267	12628.8	35834.8	8820.4
349200	430037	452539	146143	63435.6	242616	564247	1038190	275195	102797	229080	576750	743563	304648	118692	193845	700328	553138	215310	121828	255958	13608	262806	91450	20491.6	92375.8	112440	134170	62486.8	10586.8	85487.9	27385.2	465487	204110	56139.2	245781	213246	132518	12670.4	36892.9	8850.8
350400	417972	439688	141650	63927.9	233992	553600	1015470	268526	101750	224157	573543	728109	294911	117623	187896	702446	547639	209406	120400	249908	13798.3	269116	92697.5	20637.6	94306	115843	137266	63495.4	10706.4	87741.6	27369.6	462324	208668	56546.4	254044	216763	135250	12752.5	38317.2	8913.33
351600	405812	425720	138056	64223.6	224285	538805	989704	261493	100689	218069	567669	709217	284523	116636	181123	704266	539912	202988	119452	244571	14084.8	275413	94423.2	20942	96676.8	120086	142236	65856.4	10680.8	90707.6	27577.2	461211	214024	57264.6	263101	220455	138569	12919.2	39742.1	9041.6
352800	393702	411128	133792	64800.8	215685	525760	960260	254371	98882.5	212464	563238	687091	275735	114925	174879	696606	529763	197137	117633	238226	14318.8	284214	96983.3	21207.6	100380	125280	148650	68409.6	10648.4	94288.8	28070.8	460357	220433	57660	273113	225338	142950	13509.2	41390.8	9337.08
354000	379968	396730	129004	65386.8	206266	513552	930781	246359	97197.2	206434	557275	665911	265240	113230	168557	688384	519617	190185	116153	232840	14693.2	293625	100013	21584.6	104444	130820	158040	71980.4	10747.5	99185.6	28737.5	460901	227280	58567.9	284574	233059	149562	13696.4	43208.8	9499.2
355200	363315	383753	124314	65394.8	198057	500183	898128	236503	95222.8	201521	549822	644917	255161	111818	162034	677423	507450	184302	114986	226881	15422.4	304588	103766	21879.2	108968	136559	168408	75888.8	10782.8	103887	29712.8	463060	234139	59549.2	296015	241917	157705	13995.2	45312.8	9792.5
356400	349222	369543	119990	64903.6	189621	485458	863053	228950	92522.5	194681	542581	622016	244941	110558	155479	668641	495128	178240	113631	220814	16107.6	317930	107207	22347.9	114614	142815	180082	81102	10790.4	110169	30373.8	461594	240894	60010.8	307636	251579	168192	14265.4	47405.2	10124.8
357600	334520	353828	115724	64419.6	181230	469900	830022	220446	90196.4	188907	531799	598383	234477	108735	149073	654204	480278	172360	113045	215530	16698.4	332506	111931	22831.2	121073	150426	193740	86887.2	10918	116859	31655.6	461078	246916	61092.4	318588	263267	180939	14265.6	49926	10574.4
358800	321052	337862	111755	64233.8	173684	454157	795355	211743	86887.5	181821	520614	572727	225296	106138	143013	635251	465787	167035	111901	210472	17755	348030	117186	23559.2	128636	159327	210441	94454.8	11097.2	123932	33273.3	463514	254828	62192	329208	275280	195892	14260.4	52660	10682
360000	306765	325377	107803	64058.8	165306	439760	760570	202355	84858.4	175599	511404	549757	216531	104067	137052	617722	451564	161635	110582	203813	18672.8	363806	122344	24038	136189	168508	229030	103023	11251.2	131585	34579.2	467418	260180	63444.6	339996	290618	212674	14235.2	55199.6	10919.2
361200	292633	312016	104768	62747.1	158702	426991	729050	195020	81916.3	169650	502342	536824	207356	102652	131450	601089	437053	157375	109701	198623	19674.2	380758	128001	24741.2	144010	178195	247394	113233	11462.4	140514	36275.8	470513	266587	64251.6	350433	308826	236678	14433.8	58436	11208.8
362400	277480	298177	101413	61929.6	152425	411202	697086	186158	79704	163725	489494	515240	198285	100738	125895	584618	422307	152687	108468	192959	20704.4	398692	134005	25246.4	152530	187531	267607	123180	11487.5	148930	37182	473760	273597	65331.7	360634	327896	259451	14581.2	61198.8	11431.2
363600	263552	286586	98570.4	60858.8	146488	397488	663698	178810	76619.2	157368	477905	494194	190253	98770.8	119635	562781	407007	148868	107712	186501	21895	416482	139258	26188.4	160656	198786	288677	134365	11790.4	156950	38050.8	477015	280429	66094.8	371053	347060	281353	14902.1	63768	11589.6
364800	251573	273967	95828.4	59718.8	140776	384890	636186	171627	73830.4	151555	469057	473795	182520	96780.4	115184	541049	393065	145067	108593	181574	23199.6	434250	144556	26685.4	168742	209744	311366	146266	11995.8	164757	39567.5	481950	284647	66984.6	380266	367489	304702	15556.4	66741.3	11804
366000	238588	262654	92958.8	58503.6	135205	372673	609512	164673	71634.8	146780	459144	455129	175833	94795.2	110203	519875	379533	141995	106161	176380	24398.4	451615	149482	27808.8	176405	221960	332872	158108	12084	172323	42072.8	488749	289140	68243.2	389224	389721	329903	15991.2	69066.8	11745
367200	228267	253097	91176.8	57307.6	130722	360298	582599	158419	69314.2	141669	448800	437024	169438	92963.3	105930	503097	366343	139463	105152	172793	25628.8	467900	154284	28603.8	183736	233100	352851	169708	12336.3	178638	45202.1	494532	294041	69484.2	396827	412294	353248	16912.1	72158	12007.6
368400	217420	243452	89447.5	56164.4	126569	348995	558359	151961	66360	136563	439040	419008	162621	91110.4	101176	489784	352970	136768	104564	169294	27015.2	485108	157870	29844.4	189713	243628	371618	179872	12751.2	184248	48695.2	500030	296873	70558	400290	434583	374430	17589.6	74768.8	12325.2
369600	208260	234349	87514	55022.9	122666	338060	536232	146889	64717.5	131489	429606	402118	156564	89258.8	97556	473135	342196	134250	103792	164737	27501.3	502377	161810	30688.3	195588	253475	389959	189856	12903.2	190206	52087.9	505478	298761	71521.6	406171	454755	395236	18046.7	76834.4	12674.4
370800	199515	226208	86302.5	53963.2	118362	328543	515273	141150	62502.8	127411	419402	387595	151976	87386	94010.4	453913	330568	131557	103082	160892	28485.2	517278	164712	31937.6	200940	265146	407218	199496	13186.8	194718	54376.8	511772	299373	71971.7	408533	472492	415035	18566.8	78469.6	12950
372000	191548	218385	85282.4	52597.1	115794	317220	497443	136264	60787.5	123496	409888	369813	147199	85309.2	90824	437797	319420	129947	102032	158658	29572.9	532227	168381	32698.8	205246	273891	424745	209158	13354	198806	56624.6	519460	300363	73288.8	411189	489750	434444	18779.6	79989.6	13224.6
373200	184334	211442	84402.1	51359.6	113409	307572	479724	132004	59174.4	119452	404244	355353	142392	83916.4	87526.7	425822	308501	128753	100477	156521	30895.6	541936	169975	34008.4	209952	281362	439095	216555	13683.8	201394	58508	525145	300688	74215	414584	505538	450325	18881.2	80896.3	13453.2
374400	178532	206645	83559.6	49850.4	110840	298759	464874	127903	57826.7	116172	396329	342251	139160	82457.2	84714.4	413107	298482	127255	100070	154171	31932.1	553470	171329	34533.6	212826	289210	451654	223736	13916.8	203619	57875.2	529275	300798	75466.4	414417	521000	464186	18870.4	82620	13481.7
375600	172608	201076	83736	48789.2	109346	290020	452890	124262	56758.4	112591	388386	330730	135273	80814.8	82580	403802	289539	126080	98796.7	151522	33379.2	564188	173605	35655.4	215716	295176	463270	228464	14159.2	204588	56076.7	532030	300154	76086.7	413099	533647	473662	18986	83119.6	13815.2
376800	168132	197483	83368	47769.2	107790	280510	441142	120178	55786.4	109396	380745	318078	131688	79583.6	79788	395456	282628	125664	97754	149852	34371.2	572894	174865	36282.8	218403	300736	472670	232430	14302.8	204850	55219.6	535527	298074	76402.8	410283	540195	480539	18963.2	83922.4	13980
378000	163736	193273	83115.2	47100.8	106498	273336	431289	117060	55227.5	106566	375225	307218	128828	78119.6	77111.6	390378	275330	125346	96962.9	148766	35827.2	579791	175310	37552.9	220543	307228	480994	235172	14560	205813	54794.6	539143	295637	77081.3	406388	546028	485536	19121.3	83885.2	14195.6
379200	159733	192003	83463.3	46073.6	105943	265269	421227	114377	54764	104407	370284	296788	126200	76987.2	74269.6	386312	267786	124326	96646.4	147603	36494	584231	176493	38755.2	222308	310879	487001	237569	14563.2	206526	54042.8	542100	293386	77705.2	403225	552599	488713	19032	84019.6	14253.6
380400	156397	190328	84286	45544.6	105541	258486	414536	112039	54987.5	102249	365902	288125	124710	75690.4	72650.8	383535	262786	124389	95932.5	146552	36816.7	588266	177374	39549.2	223200	311778	491593	238062	14858.8	206943	53432.9	542435	289887	78457.2	399018	558601	493286	19270.4	83500.8	14362.4
381600	154832	191297	84785	44800.8	105886	251164	407288	109903	55215.2	100291	362442	280335	123315	75086	70790	383774	257873	123940	95622.8	146423	37072.4	592186	176566	40462	223173	311628	492241	238631	14969.6	207022	54355.6	540635	285847	78629.6	393357	561640	494957	19287.2	83206.3	14347.6
382800	153101	192367	85380.8	45013.8	107132	245312	402885	108200	55073.8	98511.6	358827	272270	121681	74103.3	70140	384498	254025	124196	96339.2	146515	36876.3	591954	177158	41321.2	224277	312336	493816	238601	15210	206147	55361.3	539783	280472	79137.2	385450	562550	494639	19712.5	82638.8	14557.1
384000	150974	194803	86701.7	44989.6	108613	239976	398104	106715	55896	97687.5	356634	265242	120922	73010.8	69716.7	384998	249597	124581	96079.6	147660	35660.4	595145	177113	41854.2	224980	311052	494636	239286	15270.8	205328	57647.6	536677	275286	78875	376947	561248	491801	19815.2	81592.9	14680.4
385200	150526	198374	87995.2	45201.3	110394	236278	395840	106418	56627.9	96825.6	354861	259656	120422	72514	69550.8	384850	246021	125866	96689.6	147983	34595.8	593296	176684	42552	224399	309824	495108	238991	15373.6	203415	60164.4	535524	269975	78850.4	368403	557136	485913	19954.6	80876.8	14733.3
386400	149664	203000	90323.6	44693.6	113309	233155	394565	106640	57378.4	96949.2	354822	254746	120886	72022	70155.6	385784	244161	126867	97686.7	149377	33778	590060	176569	43297.5	222910	306140	492928	238807	15456.7	200649	62448.8	532854	265356	79011.7	359277	552493	481629	19511.2	79455	14510.4
387600	149619	207498	92597.2	43990.4	117110	230634	392190	107772	58551.2	97109.6	354139	249522	120735	71262	70893.6	387659	243010	128866	99088.4	151373	33472.8	583682	175177	43498.8	221157	304936	489038	236544	15498.4	197965	64040.4	530385	260294	78990.8	352452	547659	474867	19225.2	78098	14466.7
388800	150577	212610	95192.8	43834.8	121470	229323	394332	108446	59653.3	98221.6	353516	246212	121954	71186.3	72050.4	391373	242842	131128	100849	153763	34195.2	578247	173518	43342.9	218123	299760	484375	233978	15474.6	195947	64356.3	524143	254830	79088.8	343290	540495	465692	19112.9	76174.4	14543.6
390000	152453	219072	98555.4	44009.2	126235	228932	397476	110541	60822.4	99496.8	352070	244052	123895	70978.8	74040.4	396880	243603	134145	102170	155815	35033.6	573433	171031	43433.6	215653	296189	475253	230648	15569.2	192335	62574	518586	248834	78323.2	333046	533240	458549	19277.2	74829.6	14460.4
391200	154026	226966	102017	43886.7	132699	230941	399954	113306	62785.8	102188	351882	241872	126026	71474.2	75985.6	400603	245888	138129	104220	159060	35675	567080	169914	43565	212764	292695	466766	227695	15513.2	188182	60702.5	511285	242599	78095.2	323521	521840	451133	19210	72990.4	14628.8
392400	156857	235160	106215	44233.6	140201	233618	405316	116837	64257.2	105464	353188	242889	128970	71178	78713.8	402963	246734	143267	106336	162337	35845.2	558119	166350	43131.2	208035	289065	457668	223417	15434.4	185430	58076.8	504625	236643	77884.6	314004	509344	440676	19218	71257.5	14313.2
393600	159625	245633	111768	44300	149060	236610	412328	121673	65651.3	109533	354726	242963	133683	71926.7	82107.2	407803	247954	148788	108557	167292	35928.3	548631	163870	42889.2	204078	284993	446062	219357	15546.4	180776	56193.3	500255	231198	77244.8	304853	494222	430267	19017.5	69227.6	14091.3
394800	164015	257139	118224	44944.4	159762	243474	422720	127789	67276	113861	357853	245284	138222	72757.6	86352.5	413749	251491	155120	109664	171398	35519.6	538999	160133	42882.9	198668	280419	433125	215553	15314.2	176144	55089.6	493348	226432	76453.3	297230	480681	420598	18943.2	67002.1	13978
396000	170045	268108	125592	45688.8	171442	250441	435658	134747	68761.3	118984	361848	248694	144543	73914	91050.4	420648	254045	162566	111498	176784	34933.8	526741	156598	42184.4	192925	274915	421499	209484	15497.2	171830	53926.4	486132	221617	75919.6	288256	468190	407352	19037.9	65243.6	13877.9
397200	178071	281121	133014	46442.8	184038	258434	451483	143028	70316.4	125892	366729	254508	151994	75012.5	96276	428741	259377	171611	114206	183218	33928	515772	152382	41677.1	185670	268694	407480	202843	15345.8	166484	52897.5	478615	216806	75297.1	280538	454193	394153	18784	63176.7	13536
398400	187514	295836	141822	47735.2	197296	268623	470746	152455	72273.6	133298	371885	261678	160978	76138.8	102961	436605	263923	180410	115567	189033	32648.4	504654	148290	41361.2	179509	261504	395342	195185	15208	160428	52557.6	471095	212185	74539.2	272705	440329	383206	18779.6	60799.2	13547.5
399600	198636	312477	151032	49340.4	211858	281044	494046	163880	73982.5	140822	377125	271144	171660	77802.9	109651	444470	270402	190554	117009	195602	30922.8	493012	145022	41017.1	174361	254408	380330	187610	15045	154842	52272.9	463467	208718	73406.8	265010	425325	368819	18523.8	59269.6	13230
400800	210804	329401	161405	51007.6	226521	294883	520349	176304	76580.4	149479	383686	281760	182762	79994	116796	450724	278626	201346	118032	202964	29797.2	482727	141052	40474.8	167886	247684	366849	178919	14722.8	149458	51865.2	457015	203482	72328.8	258215	409564	355124	18045.6	56957.1	12960.4
402000	226447	349387	171721	52740.8	241304	309911	552711	190652	78635	158822	389313	295236	195555	81838.8	125127	458555	286156	212671	119226	211124	29177.9	469396	137743	39952.1	161902	240188	353623	170287	14676.4	143479	51295.4	451906	200089	71441.6	252649	393430	338634	17791.7	54917.2	12849.6
403200	243451	374920	182300	54612.8	255169	325323	586176	206327	80576.8	168772	397442	311561	209807	84196.4	133579	468720	297074	223565	119750	218371	28710.4	455220	134155	39598	155360	233236	339500	161635	14602.8	137588	50542.8	445065	197386	70169.2	246432	376254	323383	17595.2	53128.3	12624.4
404400	262719	399735	193377	56410.8	271597	342440	625634	223610	82851.3	178985	404057	331263	224765	87152.5	142300	475117	310007	235158	120552	226064	28611.7	441504	129940	38536	149313	225284	323848	153611	14442	131979	49763.8	439378	194678	69688.8	241083	361838	308919	17381.7	51549.2	12628.3
405600	284847	425196	203700	58574.8	287062	361087	667433	241684	84832.8	189663	412691	355167	241092	89700.8	151365	484652	324238	247365	120787	233980	28067.2	428700	126252	37948.3	144145	217610	309280	145648	14273.8	126779	47912.4	433644	191623	68976.3	236575	349232	295663	17397.6	50115.8	12551.2
406800	308650	449946	213785	60589.6	302544	380710	710469	261279	87220.4	200001	420029	382322	255969	92685.6	159965	495463	340280	259189	121398	241920	27825.8	415555	122646	37201.2	139254	209518	293535	138348	14183.2	122217	46476.4	428706	189250	67792.4	231734	336492	281377	17462.4	48857.2	12481.3
408000	336030	476978	224182	62836	318618	400247	757779	281931	89313.6	210372	428216	412802	271546	95959.2	169298	505726	356805	270802	120964	249949	27425.6	403951	119234	36433.3	134508	202655	279794	130780	14039.2	117822	45235	423358	187335	66876.3	227623	324428	267081	17083.2	47894.2	12226.4
409200	363117	503435	232837	64574	333470	419780	804400	303596	91347.6	220790	437372	446117	287049	99238.8	178077	517633	375825	281150	121371	257952	26874	392050	116935	35603.2	130366	194514	266778	124153	13848	113890	43708.4	417030	185568	66008.8	224195	312534	253673	17019.6	46561.2	12335.4
410400	393370	529805	241158	67771.6	347889	440762	852836	324794	93542.1	230671	445509	482711	303908	102395	186126	529265	395653	290444	120496	266640	25906.3	379949	114570	34720.8	126328	187585	255030	118706	13768.8	109976	42648.3	411233	184487	65768.4	221000	303214	240404	16924.6	45623.2	12108.4
411600	424210	555674	248213	74368.8	359262	462308	900348	344659	95977.6	241259	455656	520769	318655	105967	194401	539986	417886	299497	120815	273135	25238.4	368118	111474	34094.8	122618	181326	244235	112832	13680	107027	41670	408053	183168	64462.4	218277	295068	228510	16693.6	44653.3	11810.4
412800	453493	578935	253166	76580.8	369922	481300	946352	365712	97954.2	249638	465656	561612	335075	109217	201402	552123	439443	306961	120179	280357	24141.3	357182	109210	33305	119408	174968	233504	108245	13509.2	104558	40539.2	404013	181989	63956	215572	286417	217395	16484.2	43480.8	11783.2
414000	485459	599772	256439	78720.4	379971	500413	982568	383183	99755.2	259148	475039	603908	349382	112147	207311	567358	461850	312722	120369	288385	23384	346721	106748	32352.8	115605	168795	222733	103970	13471.2	102164	39678	399836	181574	63032.1	213388	279501	207619	15967.2	42948.8	11534.8
415200	515020	616146	258842	80632.5	385930	515429	1018410	398457	102013	266382	483328	645819	363991	114930	212951	582110	484354	318331	119943	295274	22716.7	337801	105505	31670.4	113273	163208	213586	99571.3	13524.8	100172	38813.2	395992	181158	62351.6	211154	272292	197572	15655.4	42727.6	11380
416400	543061	633860	259252	82285.6	390120	529535	1051460	410309	103354	272951	491543	687526	375154	117924	218565	597486	508863	323068	119762	300758	22041.2	330035	104442	30869.2	111471	157832	205250	95472.4	13230	98810	37854.8	391923	181196	61820	209494	266732	189545	15807.2	42478.8	11195.2
417600	569995	648665	258987	83743.8	393434	544066	1082800	420010	105231	280340	498164	727742	386571	120170	222087	609093	531418	326145	119598	306438	21906.7	323385	103063	30211.6	109531	153316	197462	92355.8	13145.6	97335.4	37133.2	390662	181214	60691.6	208559	260962	181058	15640.4	41982.8	11107.9
418800	593696	659681	258048	85382.8	394507	556837	1112100	425751	106413	284808	505062	767990	394592	122113	224662	620958	552725	326230	119923	311479	21302.8	316539	101386	29420.8	107311	150620	191361	89813.2	13069.2	96359.2	36359.2	389124	182714	60601.7	208404	255848	174413	15436.8	41808.3	10977.6
420000	614277	666506	257004	85804.4	395065	568402	1136340	429388	108414	287392	511534	802643	402462	124641	224568	633506	572419	325183	119769	314393	20894	311830	100695	28744	106559	146814	185315	87457.9	12938.4	95903.3	35608	385529	183234	60100.8	208274	253093	167671	15335.6	41575.2	10976.3
421200	633192	671102	255135	86273.2	393166	577431	1156490	432060	109792	291847	516455	834290	409110	126338	225740	644444	593111	324290	119539	317859	20498.8	307458	99760	28137.9	105223	144682	180311	85194.4	12931.7	95208.8	34788.8	383810	184001	59769.2	208941	250398	162825	15287.5	41902.4	10777.2
422400	645961	673276	251006	86820	389403	583270	1175210	433003	110809	294128	520229	854895	413598	127782	225678	656432	608090	320320	120085	318995	20066.8	303232	98738.8	27504.4	103683	142196	176473	83674.8	12685.2	95046.3	34144	380106	185182	59769.2	210224	249956	158484	15264.4	42141.7	10761.6
423600	650687	674301	246476	87060.8	384567	586603	1182520	428099	111389	295390	523805	876153	416791	129786	224926	669763	621344	316504	120205	320382	19292.5	301175	98831.6	27076.7	103294	141073	172612	82151.3	12813.2	95715.2	33570.8	378522	186785	59804.4	212350	250020	155000	15256.3	42386.4	10706
424800	654150	673228	241386	87276.8	377282	588760	1187650	421434	112492	291688	528491	890965	416412	130008	222993	680897	633011	310903	120437	320955	18852.4	301271	98674.4	26665.6	103555	139604	170898	81326.4	12495.6	95418.4	32930.4	377892	188903	59242.5	215942	249951	151599	15149.2	42953.8	10670.4
426000	653321	668496	231717	86732.1	369811	589703	1185240	411556	112425	289275	529992	896368	416094	130419	221917	690308	640323	304546	120691	321442	18440	300621	98760.8	26281.6	103880	139051	168779	80534.2	12604	95612.4	32640.4	376928	190538	59882.8	217631	251250	149954	15147.5	43699.2	10735.4
427200	649750	661061	229816	87197.6	361083	591984	1184480	401614	112472	285674	531881	896715	412901	130784	219527	697737	647569	297290	121592	320631	18096.4	303560	99801.6	26194.6	104968	139501	169002	80143.2	12409.2	97044.8	32271.2	377333	192618	59824.6	221072	252927	148150	14989.6	44532.5	10711.6
428400	642679	653252	222898	87027.9	352137	591832	1175440	387430	113179	281697	534322	890808	408258	131258	215634	700698	650392	290046	121593	319372	18020.8	306556	100446	26023.6	105735	141214	169598	80637.1	12443.6	98566.3	31982	377544	195517	60288.8	224968	256589	147397	14844	45367.2	10510.8
429600	629196	642527	216407	86298	343816	590105	1165730	374521	113026	274675	536039	884625	402761	131514	212846	705030	650792	282012	121293	317434	17962.8	310590	101456	25828.8	107936	142812	172422	80876	12437.5	100444	31910	377057	198676	60777.1	229699	260648	147710	14913.6	46401.3	10416
430800	613385	632187	209834	85729.6	334942	586202	1143170	359375	112173	268524	535941	869396	395198	131429	208732	707591	647784	274185	122374	314473	17936	315342	102855	25976	110785	145670	175146	82285	12495.6	103022	32250.4	378534	202000	61127.2	234800	266508	148889	14627.6	47998	10643.3
432000	595240	617725	203465	84539.2	324838	580328	1123220	346030	111885	262165	535318	854066	387171	131409	204024	709918	642157	265310	122644	311052	17846.7	322176	104193	25984.2	114656	149033	180161	84260.4	12615	106352	32243.3	378144	204802	62042.8	240672	273157	151186	14802.5	49477.2	10566.8
433200	577143	601684	196492	84020.8	315122	572327	1098750	331685	110492	254081	534026	837814	377524	130460	200268	709780	635349	257203	123339	306206	18145.6	331114	106906	26303.6	118905	152646	185392	86711.6	12577.2	110143	32436.4	378208	208492	62212.8	246141	281474	154964	15046.4	50967.5	10767.6
434400	557511	584857	189626	82940.8	304348	565031	1073480	318475	108828	246207	532635	819146	367946	129438	195255	705964	625232	249270	123643	301574	18697.5	340107	109262	26587.2	124980	157059	192766	88931.7	12534	115721	32299.2	377967	211465	63162	251888	290628	160126	15031.7	52988	10941.7
435600	537756	568916	183105	81994.8	292849	558712	1049260	305177	107292	239134	530202	799234	358032	127802	190516	699128	613388	240730	124625	296711	18859.6	349645	113139	26999.2	131904	162331	201711	92794.8	12576.3	121146	32300.8	378681	215809	64050.8	257437	302202	166079	15437.2	54852.1	11148.4
436800	514324	552134	177515	80871.3	282095	550248	1020930	293126	105506	232546	527225	774709	347396	126580	184722	691102	601451	233179	124458	291826	19041.7	360736	116726	27644.4	139171	168249	212777	98747.9	12620.8	128744	32432	380178	218594	64865.6	262776	314411	174088	15654.6	57405.6	11328.8
438000	494511	532188	172121	79876	271314	540343	988926	279482	104234	223786	525664	747770	336001	125594	179159	682044	590119	225070	124475	286634	19377.6	371614	120414	28134.6	147082	175628	224440	105944	12677.5	137150	32884.8	382950	223306	66000	269827	329289	182745	15886	59731.7	11497.2
439200	471027	514169	167348	78823.8	262649	529654	959668	267661	102255	216064	521526	720930	324945	124314	173130	672304	577119	217185	124478	279937	19672.9	382543	124513	28902.4	155244	182159	236742	113969	12948.4	146133	33384.8	384049	227107	67431.2	276348	345302	193605	16248	62372.4	11776.3
440400	448657	494467	162022	77946	253494	518838	926839	256775	100084	208800	518113	694525	314575	122420	167480	665608	564040	208620	124705	273297	20304.8	394454	128602	29563.3	164076	191162	249649	122379	12959.2	156183	34172.5	384202	230562	68888.3	282778	362208	205737	16363.2	65146.8	11845.2
441600	428245	474859	157909	76987.2	244665	507092	897286	246286	97768	202553	513865	667978	303799	120234	162480	655187	551636	200424	124768	266731	20890.4	407914	132406	30504	172373	201930	264786	131440	13138	165897	35260.4	385105	233716	69954.4	288345	380219	219451	16565.2	67647.6	11931.3
442800	407844	455795	154084	75842.8	236750	496525	866053	236222	95613.8	196074	509638	642785	293686	118391	157046	641572	538367	192484	124899	259476	21664.6	421262	136903	31717.5	182290	212868	280350	141883	13019.6	174807	36932.5	386999	237228	71886.4	293922	399204	235256	16496.7	70350.4	12132
444000	386366	436553	149296	74868.8	228914	486833	833076	226844	93612.8	189851	507130	618636	281587	115786	151002	626975	525625	186175	123813	255334	22455.6	434175	140800	32531.6	191502	225991	298826	153407	13238.4	183581	38857.6	389078	240152	73738.4	298591	417029	252206	16916.4	72529.2	12348
445200	368150	417465	145448	73224.6	220544	474645	803089	216108	91403.8	184195	502834	597956	271448	114444	146714	615615	514247	181798	123534	251672	23706.3	445418	144419	33866	199708	241050	315876	165173	13443.6	192254	40755.8	391271	242910	75432.4	303023	436009	269639	16738.3	75048.8	12296.3
446400	350296	400837	141628	72062.8	213547	461962	775877	207202	89238.8	178612	498878	577651	261312	112349	141622	604885	502379	176438	123472	245238	25295.2	459062	147766	34935.6	207630	255131	333179	176731	13656.7	199790	42108.8	393292	245085	77451.3	307018	456893	286607	16796	77800	12553.2
447600	334973	384823	139569	70689.6	207923	449158	748944	198827	87477.5	172754	493410	555900	252123	109678	136709	593650	491345	170980	122566	239548	26569.6	473540	151260	36528	214924	270050	350652	187793	13989.6	207414	43778.8	392857	247157	79088.4	308893	475056	304477	17210.8	79808	12736.3
448800	318682	370648	136520	69520	201953	437890	722048	190438	85092	167682	491445	537484	241506	106884	131819	585040	478612	165087	121582	233325	27839.2	487888	154754	37827.9	221908	287234	369171	197616	14205.8	214170	45135.6	393784	248966	80443.8	312343	492838	322732	17578.8	81138.8	13010
450000	304807	356942	133251	67869.6	196666	427851	699253	183611	83146.4	162446	486855	515989	232000	104361	127843	573582	467082	160023	120718	227016	29195	502293	157832	39469.2	228015	305249	387834	207079	14240.8	220403	46391.6	394578	250215	81654	314089	506510	340869	18129.6	82370.8	13483.3
451200	289276	344810	130706	66373.6	191265	418906	676363	176620	81395.6	158841	483904	496350	223780	101659	124056	565976	455454	156803	118875	220138	30480.8	515653	160997	40914.6	233820	322850	407732	214643	14424.6	225196	47059.6	395600	251336	83006.3	315431	520981	357626	18631.2	83628.8	13668
452400	276885	333340	128645	65483.6	186372	407461	653434	170128	80062.4	154296	480523	478324	216951	99340.8	120561	558122	444797	152533	117355	213903	31119.2	528818	163140	42532.8	238570	339256	424867	220972	14598.8	228347	47486.4	395965	252439	84199.2	316613	534768	373285	19223.2	85177.2	14204.2
453600	266343	323742	126852	63898	181942	397101	632063	164739	78230.8	148976	478580	458607	209742	97025.8	116912	553117	434268	149844	116053	208772	31910.4	539336	165342	44230.8	243022	355490	440576	226301	14982.5	230771	48362.9	395008	253026	85461.6	316729	547134	386600	19660.4	86520.4	14568
454800	256315	313856	124674	62250.4	177963	386534	612768	160285	77375.2	145463	473900	440921	203884	94750	113252	550518	425066	146606	114724	204607	32414.4	550316	168170	45678	246855	371287	455531	230881	15304	232671	48661.6	394667	253405	86739.2	317102	556346	399396	20129.2	87607.1	14830.4
456000	247409	305288	123261	61176.7	173830	378775	594634	155265	76080.8	141621	470089	423398	198158	92026.3	110231	546027	415434	144686	113022	200214	33027.1	562958	170264	47892.4	249568	385165	468822	232883	15422	232953	49605.4	392332	252115	87446.4	314454	565962	411082	20365.4	88464	15139.6
457200	237884	298055	121820	59780	171322	370309	579554	151001	75273.6	138711	467220	408854	192717	90244	106921	542385	407770	142554	111851	196349	33809.2	571483	171972	49656.4	251542	398691	483298	235564	15677.1	234795	50606.8	391772	250889	88176.7	314267	570919	419367	20638.4	89561.7	15372.8
458400	230406	294376	121198	58196.3	168562	363037	563900	147632	74530	136122	467060	393975	189116	88158.8	104723	537908	400287	140772	110531	192966	34542.9	576771	173230	51932.4	253047	409150	495142	236757	15899.6	234514	52270	389923	249098	88081.2	312444	574913	424072	20672.9	89314	15351.7
459600	222667	290714	120650	57168	167525	355803	549895	144457	74362.4	134056	465938	378034	185261	86242.8	103470	536353	390993	140045	109386	191488	35733.2	583078	174544	53528.3	253281	415997	505412	237532	16160.8	234623	53740	388511	247877	88542.1	310203	578015	427658	20464.4	89131.7	15198.4
460800	217449	288540	120664	56050.8	165342	349341	540036	142184	73538	132778	465588	365110	181312	84661.2	101916	537206	384090	139849	108306	189052	36932	584150	174572	55278	253268	420595	511402	236990	16094.4	233129	55330	385715	246245	88470.8	308390	581158	429165	20316	89649.2	15065.8
462000	211866	287392	120407	54846.4	164432	343045	531538	140184	72763.6	131047	463227	353666	178586	83385	100494	537096	378280	139116	107774	186443	38510	582861	175386	56432.5	251772	425080	516839	236476	16529.2	230209	56393.3	382446	244829	88700.4	305587	583012	429360	20112.8	89087.6	15130
463200	207590	286643	120848	54210	163577	338433	523173	139266	72861.6	130745	461995	344521	176438	82076	99139.6	538956	371946	140096	106639	184520	39761.6	580642	175274	57442.4	250693	427894	521584	233956	16546	228330	57827.6	379651	242105	88565.2	302314	582278	429010	20460.8	89193.6	14983.3
464400	204229	286333	121378	53202.5	163839	335208	516824	138901	73022.1	130424	462190	334969	174869	81056.7	98109.2	539933	366301	141438	106815	184772	40729.6	581058	176850	58785.8	248080	429170	522541	231504	16702.1	225827	57910	376754	238935	88629.2	297972	579485	426505	20437.5	88420.4	15062.8
465600	200410	287687	122386	52605.2	163868	331880	512486	138978	72889.6	131140	462039	326560	173640	80806	97471.3	542040	361028	143199	105800	183602	41481.2	578963	176158	59749.6	245228	431410	523920	228700	16907.2	222400	57904	371373	235260	87805.2	292654	571570	422607	20920.4	87394.6	15284.4
466800	197514	289168	123848	51837.5	165848	329404	509666	140974	73200.4	132754	463165	320862	172591	79715.8	97860.4	542810	357243	144918	105747	183166	41547.5	576044	174709	60338.4	241525	429963	524012	225164	16945.6	219138	58130.8	368813	232174	86989.2	288048	564607	417940	21196.7	85665.2	15497.1
468000	194730	291692	126632	51646.8	168548	327579	507402	143410	73614.8	134800	465674	315538	172596	79892	97647.1	545644	354295	148527	105628	183832	41571.2	571421	173002	60596.4	236947	428120	521478	221270	17000	214897	57180.4	364075	229312	86256.3	284198	557227	412342	21687.2	84717.5	15482
469200	193184	296036	128670	51335.4	171769	326688	506406	146610	74374.6	137578	466262	310684	172312	79916.8	98294	549466	351228	152888	106043	184491	40952.1	564333	170216	60454	232856	423547	516158	216943	16993.2	209431	56192.8	360310	225731	85249.2	280119	547986	404977	21837.9	83472.8	15776.3
470400	191929	300282	131662	50847.2	176274	326838	507861	150242	74498	140609	468067	306853	173252	79753.2	99389.2	554450	349933	159275	106356	185751	40573.2	558844	167657	59818.3	226773	419363	509388	212166	17219.2	204644	54592	353712	222230	84220.8	274139	537660	398311	21972.8	82055.8	15950
471600	191312	307250	134292	51315	181796	328256	509020	154197	75006.8	144577	468679	305331	174662	80403.2	100978	557157	347538	166429	106953	187537	39916.8	551705	165009	59440	221208	415728	502490	207016	17235.6	198473	54196.8	350368	218705	83327.6	268792	526069	390020	22129.6	81017.2	16115.8
472800	191744	313288	138594	51239.6	188508	330580	515506	159922	75449.2	148369	470669	302929	176957	80601.7	103014	559196	345419	174367	107812	190248	39504.4	545155	162442	58457.5	216126	411461	495468	200315	17250.4	193181	54395.8	345354	214812	82220.8	263384	511412	380022	22158	79202.8	16146
474000	193744	320846	143309	52121.6	197468	333056	519376	167088	76311.2	153941	473688	303353	179968	82042	105708	560723	345902	181338	107867	193368	39200.8	537015	159959	58078.8	209598	407238	488886	193921	17320.8	186965	54369.2	341174	210831	80887.2	258205	495882	369085	22047.6	77230.4	16117.1
475200	196806	331134	148956	52906.3	207444	336720	528053	174188	77334.2	159880	475340	304699	183621	82860.8	108484	562674	345401	190907	107939	196840	39088.3	526959	156759	57088.3	203612	401512	478574	186684	17420	180904	54560	336426	207153	80018	252621	481746	357978	21465	75071.2	16069.2
476400	200262	345020	155064	54106	218628	340061	536458	182795	78020.4	165561	481030	307140	188762	84736.8	111489	566292	347643	205662	108532	200943	39242	515436	153541	56038.4	197438	393003	468752	179322	17318.4	174881	54410.4	331662	203412	78510.4	248908	468838	346708	21311.2	73091.7	15787.6
477600	206556	357891	162830	55433.8	232069	345670	547226	191942	79095.4	171393	484371	311983	193567	85975.8	116144	569613	349798	224938	109514	204962	39754.2	503878	150018	54967.6	190478	383400	456483	171715	17379.6	168632	54235	326270	199950	77822	243295	454342	336422	20822.9	71243.2	15477.9
478800	214335	371382	170183	56782.8	246634	350964	558181	201394	80784.4	178157	487583	317955	200016	87982	120067	575870	352641	246908	109650	210012	39572	493995	145900	54080.8	184433	374338	444640	164193	17228.3	162842	53503.2	320853	196944	76816.3	238027	441250	326868	20696.4	69508.3	15201.6
480000	222978	386906	179362	58580.4	264676	357630	572770	212713	81986.7	184207	490729	326463	207665	90508.4	125778	581846	356199	270282	110138	216118	39176.7	481751	142469	52917.6	178301	363553	430817	156798	17364.4	157244	52760	315842	193021	75676.4	233288	427175	314602	20646.3	67640.8	15273.8
481200	234243	403529	188210	60389.6	282288	364522	589514	223939	84060.4	191051	493077	337227	215176	92256.4	133183	586028	361241	288180	110286	221858	38780.8	471191	139627	51848.8	171903	354304	418746	149168	17452.1	150632	51638.4	309989	189799	74332.1	228720	412289	302533	20930.4	65951.7	14982
482400	247489	422759	198512	62581.3	302724	374281	609057	236470	85689.2	199133	496490	350157	223975	95241.2	139711	588218	367335	298809	110754	227782	38350	459712	135983	50748.4	165496	343203	405874	141619	17200.4	144812	50980	306272	186898	72999.6	224888	398019	290179	20808	64213.6	14946.7
483600	263797	443643	209793	65277.2	323889	383153	630329	249489	87729.6	206162	501746	365523	233990	98376.3	146346	589236	374187	304802	110740	234638	37594.4	447483	133205	49955.4	160298	332218	391693	135274	17259.6	140196	50126.3	302322	184307	72049.2	221650	384608	277735	20558.8	62631.2	14796
484800	282920	462404	220740	67210.4	345837	392940	651751	262758	90008	212573	505620	382714	245887	101453	153983	593821	384646	309526	110564	243003	36888	434524	129835	48400.8	154689	319972	377683	128986	17264	135699	49134	297633	182036	71163.6	217573	371515	266231	20532.8	60570.4	14716.3
486000	304846	468444	231427	69568.3	367156	404725	675678	275558	91772.9	220174	510196	404307	259260	104499	161927	598095	394732	313519	110599	251339	35776.3	420978	126275	47067.1	149336	307931	362566	123661	17325.4	131697	48576.3	293039	179745	69761.6	214992	360329	254503	20281.3	59528.8	14628.8
487200	328622	480532	241703	71477.6	388597	413838	699487	288705	94197.6	228632	514288	429664	273274	107798	170369	603032	407043	318955	110737	262097	34792.8	408618	123149	45728	143533	295965	348262	118320	17100	127769	47609.6	289857	177592	68912.9	212021	350717	244100	20206	58372.5	14530
488400	356813	495165	251828	73376.3	407154	425203	725549	300174	96555.8	235000	518037	456438	289910	111240	179392	607971	420086	324492	111072	272825	34146.3	397503	120275	44236.8	138857	284449	333830	113422	17178.4	124196	46747.5	286540	176239	67894.8	208082	340792	233186	20047.5	57062.8	14556.7
489600	385330	510632	260863	75813.6	426086	436858	751662	311185	98291.6	241325	524937	485210	305986	114620	189266	611240	435427	330406	111155	284748	33656.8	388129	117676	42872	134392	272733	317993	109165	16985.8	120678	45707.2	282900	173510	66555.8	205580	331642	222975	19674.8	55750	14373.6
490800	417166	524874	268936	78022.5	443666	450495	778215	321395	100568	247520	527667	516671	323014	117504	199307	614303	450557	333928	111401	297890	33253.3	379505	115487	41735.2	130453	262005	304745	105188	17012.8	117419	44588.8	279374	171663	65732	202223	322148	212024	19488.3	54718	14185
492000	450555	536283	276876	80307.2	458795	464104	806561	331520	102639	252440	533114	550145	340583	120969	209787	617853	469650	335834	111642	310439	32722.8	372173	113734	40781.3	126900	252715	292751	101976	17010.8	115020	43777.6	276976	170253	64894.2	200065	312771	202555	19252.4	52671.7	14251.6
493200	484101	547143	284105	81734.6	472564	479188	835462	341190	104549	258446	538922	584939	360546	124478	220801	619739	488787	336118	111712	322748	32316.4	364753	111617	39530.4	123509	242053	280978	98291.7	16976.4	112917	43138	274998	169027	64154.4	197758	305599	193963	18860	51682.4	13829.6
494400	516876	559043	289429	83567.2	484350	492295	864647	347860	106323	263616	544792	620041	380936	128091	231272	623522	510577	336495	112280	335118	31004	358129	109894	38520.4	120222	231885	268494	96100.8	16981.3	111098	42441.3	272929	167785	63570	196526	298906	186266	18737.2	50988.4	13878
495600	548978	568675	291994	84999.6	491925	505729	889981	354755	108719	268324	550123	650256	400620	130822	241364	629650	530888	334606	113364	346777	30686	352083	108420	37523.6	117288	222931	257257	93706	16864.8	109638	41674.8	270146	167321	63070.4	194915	293698	179255	18602.8	50804.4	13752.4
496800	580616	576199	293524	85973.8	495240	516510	916158	360046	109808	272492	551492	683983	421504	133875	252241	634357	553910	333547	114348	357767	30142.9	347662	106880	36361.7	114792	215081	246354	91322.4	16943.2	108544	40644.2	269519	167104	62083.6	193926	288409	172716	18347.5	50472.4	13526.8
498000	610397	582632	293814	86586.4	497168	527539	939377	363555	111607	275354	554845	714386	442030	136412	262317	639146	576205	330486	115485	367312	29012.4	343507	106153	35678.8	112557	208082	237045	89744.8	16790.4	108121	40109.6	268559	166206	62016.3	193352	284851	166466	18194	50186.7	13391.6
499200	634759	586546	293314	87228.3	497774	538751	961196	364870	112983	277862	556338	743307	460379	138169	272969	643850	597091	327792	116503	377379	28512.9	342339	105546	34484	111273	201200	228243	88685.4	16776	107021	39272.1	266544	165980	61620.4	192840	280356	162232	18000.8	49834.8	13225
500400	653681	590535	291935	87880.4	495404	551151	981244	365783	114207	279114	554815	767380	477860	140036	281993	647976	617825	324109	117819	386149	27812	342025	105287	33614.4	109734	195062	221903	87171.6	16769.6	106538	38352.8	266103	166002	61347.5	192356	277528	157509	17717.6	49809.6	13071.2
501600	669164	593152	288559	88557.1	490878	559989	999615	364244	115435	279401	555950	790680	493498	142228	291341	646846	636674	319420	120098	391360	27551.7	340382	104535	33209.6	108615	190495	215374	86807.1	16374	106893	37399.2	266156	166255	61228.8	192263	274687	153335	17632.9	50012	13133.8
502800	682097	595153	283336	88374.4	483458	569518	1014330	362198	115932	279302	556252	809561	508688	143759	299739	645466	654083	313984	121715	395718	26812.8	341221	104604	32325.8	108015	185996	209381	86355.2	16351.3	106927	36957.2	266380	167540	60917.5	192444	272575	149954	17566.8	50628.8	12917.2
504000	689011	595271	278684	88355.8	476322	576548	1031690	358451	117013	277376	557929	824437	521348	145104	307000	645124	670144	309015	123620	398645	26082.8	342863	104988	32134.4	108668	182876	204314	86379.2	16281.6	107847	36707.2	266469	167841	61020.8	193251	271711	147323	17536.8	51180.8	12854.6
505200	692765	594165	273290	88058.8	467611	582844	1042250	354015	117594	276889	557677	838035	531487	145318	313384	643557	684279	302228	125512	399032	25513.2	345489	105062	31977.5	108016	180277	201169	86637.6	16325	109593	36257.1	266514	168816	61034.2	194474	272325	146116	17220.4	51683.6	12698.8
506400	691888	596133	267258	88195.6	456552	587506	1051060	348772	117879	275248	556504	846580	537216	146952	318859	643461	696166	294766	127960	396944	25191.6	349946	105302	31903.2	108771	177781	199018	87265.6	16376	111313	35792.8	268188	169668	61482.4	195756	274220	145368	17497.6	52252.4	12818.8
507600	684579	596707	259574	87480.8	447307	588883	1055850	342586	117643	273151	553483	849821	539342	146852	323771	641603	705328	287224	130004	393738	24847.9	353091	106236	31856.3	110342	176979	197197	88220	16220.4	114032	35387.1	267933	171158	61783.6	197759	276918	145827	17348.8	53111.2	12672.4
508800	675303	599768	253523	87129.6	437007	590674	1060880	335874	117065	269631	552209	848436	539819	146803	326415	640978	713778	281551	132519	387823	24694.8	357424	107401	31832.4	112314	175902	197396	89724.8	16039.2	116423	35170	268600	172559	61639.2	199872	280936	146223	17176	54056.7	12588
510000	663638	601445	250633	87236.3	419956	593614	1057620	327036	116359	266258	548602	845085	538060	145716	328029	641050	718630	275344	134542	382594	24429.6	363745	109251	31980	115011	176535	198751	91824.6	16187.2	120638	34992.1	268698	173681	62392	201818	285597	147729	17398.3	55369.6	12519.2
511200	647777	606133	245870	86268	406808	592898	1055160	318562	115717	262265	544884	839090	532904	145406	326094	635034	720319	268398	137014	376068	24044	369875	110484	32165.6	118204	177635	201545	94571.6	16122.1	124980	35056	269764	175514	62862.9	204188	290992	149982	17210.8	56587.9	12558
512400	631228	604628	239974	85998.3	394677	593501	1049930	309720	114747	258864	541557	829319	526865	144525	323453	628946	721751	262083	139197	368441	24135	375468	112203	32220	122106	179865	204186	97387.5	16225.6	130603	34941.2	271600	177227	63471.2	206784	298174	152594	17019.6	57897.2	12295.4
513600	612680	601902	235505	84944.8	380763	589497	1040230	300569	114036	254443	538480	815324	515069	143752	320650	622974	720838	255357	140788	361522	23752.4	382851	114085	32950	127096	182926	208948	101591	16193.3	136275	34626.8	272324	179284	63568.3	209346	306042	156237	16778.8	59644.2	12270.4
514800	594100	596282	231024	84321.2	367462	584142	1030700	291496	112948	250631	535456	800618	503632	143333	316440	616377	719071	247779	142283	352184	23393.2	387528	116859	33026	131709	185868	213002	107495	16345.6	143733	35046.8	273760	181459	64824.8	212182	314978	161079	16443.6	61076.4	12406.3
516000	573362	592105	225285	82951.2	355743	577440	1014450	284173	112198	245086	531992	784620	491549	141097	311441	609729	714246	242711	143972	346009	23219.6	395117	119473	33737.9	137533	189549	218172	112615	16282.9	150091	35455.4	275083	184201	65369.2	215680	325357	166713	16734	62736.7	12426
517200	551796	587711	219882	81978.4	343815	570746	999779	274906	110472	239770	527123	766697	477595	139749	305702	605458	707955	236144	146065	338085	23185.6	401708	121254	34614	142451	194623	224934	119267	16447.6	157845	36048.4	274447	186195	66500.8	218170	335562	172764	16741.2	64432	12421.3
518400	532035	580537	214402	81083.8	332180	563910	984199	266650	109361	234879	522467	748230	460670	138410	299570	598042	701639	229785	147153	330024	23292.1	409506	124336	35341.7	148400	200820	231097	125434	16463.8	164238	36782.5	275850	188325	67391.2	220139	346385	179968	16819.2	66413.6	12696.8
519600	511613	573661	209014	79931.6	319410	558331	963952	258071	108332	231003	518494	728204	444303	136633	292632	589956	694227	224076	148408	322222	23620.8	417966	127408	36174.4	154615	208062	239813	132387	16802.8	171142	37335.2	278016	190711	68573.2	223894	356992	186710	17178	68222.5	12808.8
520800	490663	562578	204052	78620	308788	550600	946500	249894	107310	226393	512954	706898	428467	134679	284503	579595	685624	219369	148147	314494	23982.5	426124	130774	37213.6	160625	215775	248579	139522	16656.8	177338	38520	279206	193092	69386	226104	367760	194941	17295	70067.6	12755.8
522000	472010	552365	199123	77322.4	298091	543106	925426	241868	106500	220799	509268	685433	413515	132877	277029	570439	677425	214448	148218	314095	24732.4	432979	133688	38222.8	166530	225633	258111	146570	16838.8	183614	39470	279917	195813	70606.7	229678	378884	203283	17271.6	71460.4	12805.2
523200	455513	540014	194014	75447.5	287815	532496	903976	233858	104700	216154	504221	660980	399830	131126	268128	558450	668492	209688	146819	312778	25119.2	439893	137271	39313.2	172303	236921	268086	154601	17024	189703	40798.8	280353	198250	71811.6	231843	390136	212249	17194.8	73522	12970.4
524400	434908	530766	190505	74043.2	276980	521774	882298	225968	103535	211637	500372	648505	384938	128651	258543	553261	659219	204605	145750	310209	25525.2	447954	140546	40188.8	177752	249378	277677	162142	17136.3	194176	41448	281021	201127	72772.1	234506	402074	221194	17352.8	75243.3	12970
525600	416253	520228	186492	72112.1	267294	511738	861198	217760	102422	206698	495427	632838	369221	126594	249416	544631	650956	199558	145252	306094	26141.3	455823	143692	41587.2	182820	263125	288237	169167	17423.6	198711	42513.6	281337	202446	73814.8	236632	411666	234286	17414.2	77426.8	13093.8
526800	400007	510946	183741	71100	258772	501614	835305	210773	101226	203609	490681	611833	354033	123900	240345	536352	642805	195827	144384	300964	26777.2	464812	146752	42388.8	188316	277832	300563	175123	17507.9	202856	44034.4	282315	204801	74679.2	238431	420430	244223	17380.8	79249.2	13399.6
528000	383333	498107	179867	69480.4	250878	491370	813822	204063	100117	200033	486753	593790	339351	121367	231693	525953	633583	191724	142340	295152	27371.2	472992	150754	44040.4	193732	293794	312729	181375	17727.2	206458	44941.2	283668	206105	75847.6	239560	428142	252960	17619.2	80603.2	13649.2
529200	367948	486162	177850	68284.4	241611	482986	792422	196724	98679.2	196693	483468	564065	325814	119070	223566	518494	621644	186927	140772	287608	27755.2	480087	154613	45037.5	198321	310111	324936	187057	18017.1	209977	46031.3	284531	208029	76455	241485	435655	262044	17747.6	81851.6	13824.8
530400	352937	473812	174508	66624.4	234819	472587	769077	190059	97536.8	193369	478320	539050	312396	116899	216568	511973	612972	183136	139241	279642	28185.6	487219	156534	46536	201948	326832	337155	192002	18147.2	212381	47300	285380	209854	77270.8	243201	444337	270060	17996.4	84367.6	14123.3
531600	340130	461802	171062	64950.4	228299	463810	748080	184367	95767.9	190091	474432	520801	298864	114645	209317	505194	605890	180414	137084	270715	29240	492726	159813	47720.8	205239	342017	349196	195911	18524.4	213970	48797.1	284698	210501	77846.8	243602	451327	278282	18412.9	85776.8	14361.6
532800	328222	451189	169007	63434.4	221427	456718	727414	178199	94501.2	186900	468784	503333	286953	112135	202150	498516	599300	176577	135854	259082	30308	499725	161380	48901.2	209000	359584	361510	199210	18499.2	215145	49636.8	284028	211376	78257.2	243576	457875	286119	18903.6	87590.4	14608.8
534000	317130	441294	166196	62039.2	215044	449942	709003	173815	93497.5	184140	465171	486501	276341	109811	195462	492853	589775	173961	133692	248564	30957.5	503896	163511	50039.2	212172	376067	374260	201903	18885.2	216516	51200.4	283958	212094	78524.8	244776	461836	292860	19008.3	89003.6	14731.7
535200	305191	430145	164249	60798.8	209686	443498	688618	169753	92348	182072	462029	472988	264728	108024	189873	486951	583247	172202	130916	240603	32200.8	507918	165355	51246.4	213699	391736	384597	203889	19147.9	217218	50858.4	284367	211970	79085.4	243942	466606	297858	19541.2	90516.7	14975.6
536400	295202	419377	162362	59646.7	204242	435039	666329	165697	91448.3	179775	457462	460664	253870	105890	184096	478496	573387	170365	128586	235100	32948.8	510006	166916	52721.6	216742	408611	396486	205596	19317.2	218170	51498.8	284956	212406	79160.4	244189	468708	302701	19613.3	91800.4	15072.5
537600	286033	409059	160699	58577.6	200658	428028	648459	162315	90450	177467	453434	449992	243282	104197	178776	474774	567219	170449	126995	230667	33983.2	511555	168112	53584.2	216648	423644	406618	206700	19471.7	218625	51989.2	283926	212153	79555.8	243969	471054	306754	19808.4	92768.8	15280
538800	276730	400796	159448	57247.5	196879	420853	632607	159337	88974.8	175415	450092	438792	235782	102375	175308	472526	558391	170508	124894	226313	34906.4	511918	168881	54237.2	218248	437250	415097	207107	19764.8	217395	52040.8	282326	211087	79421.2	243936	474907	309889	19973.2	94162	15516.7
540000	267704	392192	157270	56541.6	192928	414198	620122	156486	87907.6	173598	446127	427903	228078	99669.6	170076	468848	550005	171167	122534	222528	35972.4	513250	169381	55505.8	217934	450684	422143	206715	19891.3	216473	51470.4	279799	210730	79420.8	242257	475303	312298	20081.2	95000.8	15691.2
541200	260299	383637	156737	56021.6	189502	409073	609568	155448	86995.2	172733	442325	419611	220270	97804	165280	468325	538545	172410	120699	219483	37112.8	514230	169576	56493.2	216817	462443	428839	206273	20099.6	213675	51902.8	278447	209167	79270	240965	475662	313079	20034	95676.4	15992
542400	252311	376317	155343	54909.6	186969	404270	599182	154127	86232.1	172301	439314	413845	214634	96652.5	161633	465528	529375	175099	118350	216436	38296.7	511622	169260	57263.3	215206	473224	435220	205248	20316.4	211632	53445.8	275804	207268	78564.8	239592	475034	311744	20192.5	95685.6	16338.4
543600	245625	371681	155202	54012.8	184584	398345	590791	153949	85174.8	171776	437774	407026	208580	95248.4	157942	464236	520295	177844	116912	213070	38994.4	509168	168112	58014.8	214007	482190	438847	203581	20622	209671	55912.4	273056	206823	78396.7	238400	474358	310619	20433.6	95710.4	16680.4
544800	239129	369240	155702	53664.2	184215	395293	582168	154054	84283.3	171862	434730	400734	204126	94589.2	154954	462604	513198	181749	114851	210448	39941.7	507268	167380	58558.4	211730	489869	441653	201399	21006.8	207433	57283.3	270860	205080	77886.4	237230	473203	309008	20672.1	95536.8	16827.5
546000	234711	366832	155959	53471.2	183868	391186	576217	155209	83960.4	172230	430388	396106	199959	93677.2	152011	462487	504527	186758	113767	209229	40583.6	505394	165912	58559.6	208708	496592	442146	198732	20957.9	203778	57284.4	267918	204323	76432.1	235665	472677	307892	21108.8	96055.8	17141.2
547200	229422	366179	156093	53153.8	184139	389075	571512	156092	83188.3	173449	426872	389809	195603	92851.2	149844	464088	498125	192393	112442	208941	41032.9	503582	164685	58733.6	205690	501869	441435	195309	21223.2	201508	55366.8	263693	202376	76122	233489	469816	304347	21395.8	95968	17295.8
548400	225788	366270	157470	53255.6	185283	388402	568593	158456	82910.4	174717	425145	386461	192588	92472.8	147577	464296	488920	198280	111310	207380	41544	501791	162961	58861.3	202400	506075	440875	191726	21218.8	197252	53161.6	261103	200734	75096.7	231520	465413	299830	21624.4	95239.2	17164
549600	222505	367968	158447	53395.2	186670	386576	566964	161480	82299.6	175316	423369	384188	189596	91991.2	145600	459979	481057	204854	109741	206202	41886.4	495285	160755	58831.6	198399	509491	439526	187622	21299.2	193865	51997.6	258751	197771	74051.6	229262	460286	294348	21954	94066	17087.5
550800	219151	370245	159617	53482.8	189054	382389	567489	164202	82182.8	176714	422267	380808	187184	91959.6	143767	459660	473892	211262	108240	204993	42232.8	490236	158602	58475.4	194253	510825	435758	182948	21331.7	189986	51253.8	255904	195475	73602.5	225831	455937	289043	22211.3	92986.8	17206.8
552000	217646	373330	161874	53785.6	192642	378654	566976	167832	81912.8	178060	419732	380504	187638	92811.6	143133	460064	468569	219406	107907	205573	42932.8	481859	156376	57552.4	190305	508296	429748	177888	21431.2	185813	51512.4	252392	192540	72466	224437	452332	284696	22396	91934	17283.2
553200	217291	378396	164510	54197.5	197468	378464	570126	171143	81710	179334	419079	381052	187375	92604.2	142653	459725	462248	226664	107123	205124	43318.8	475432	153358	56930.8	185326	504995	424921	173249	21800.8	182315	51140.4	248667	189700	71628.4	221751	445515	278869	22482.1	91000.8	17201.2
554400	218113	382904	166945	55188	203176	378233	571625	176165	81922	181215	416506	383538	188100	93416	142063	460292	457263	235446	106339	206619	43902.8	468435	150977	56796.4	181377	501241	419387	168946	21664	177838	50981.6	244783	187465	70602.5	219197	438846	272411	22415.2	89211.3	17109.2
555600	219780	390792	171127	55973.3	210720	379852	576156	181528	82488.3	183976	415538	387000	189364	94482.9	143341	458443	452332	243797	105473	208065	44481.7	461849	148615	55997.6	177349	497426	412536	164365	21760	173999	50962.1	242184	185017	69679.6	217096	429274	265351	22478.3	87866.4	17235.8
556800	222865	400500	175375	56876	219183	381926	582967	187808	82902.4	186570	414872	390960	191405	95232.4	144793	455476	447529	252957	104373	210406	44372	452154	146320	55321.2	172377	493181	405711	159610	21480.4	170388	51150.4	239685	182562	68518.3	214827	422474	257989	22335.2	86695.4	17208
558000	226918	408814	179596	57662.1	229036	383162	587255	194198	83720.8	190100	414665	396848	194502	97125.6	146277	454889	446432	261360	104502	214576	44309.2	443678	143419	54276	168547	486241	396190	154878	21708.4	167166	51074.8	236992	180202	67756.4	211700	415917	250900	22319.2	85373.2	17445
559200	234434	420619	184895	58943.6	240113	386720	594366	201506	84759.6	191845	413626	405622	199182	98407.6	149197	452248	444685	270239	103357	219028	44381.6	435059	140346	53352.5	164168	478282	385229	149855	21839.2	163924	51000	233618	177746	66633.8	209528	408792	244087	22190.8	83595.4	17375.2
560400	245277	432770	189974	60810.4	253318	388680	601012	210804	86310.4	193345	410746	415080	203830	100367	152469	452803	443941	279018	102641	224921	44314.8	425578	137169	52360.4	159836	468906	374690	145767	21987.2	160379	50167.2	230662	174345	66022	206906	401572	235934	22355.2	82207.2	17502.1
561600	257538	447048	195916	62276.8	266869	392957	608552	216895	87807.9	194006	409356	425788	210113	102137	156303	454174	443873	287094	102023	230199	44075.6	417186	134884	50837.1	154990	459063	366065	141040	21865.4	157641	49403.8	227114	171984	65722.1	203978	392952	229300	22126.7	81456	17374.4
562800	271284	460480	202429	63932.8	281361	397168	619329	221808	89448	196786	408718	438421	216813	104383	159835	449109	445337	293362	100768	236558	43373.6	409070	132153	50220	151278	451684	356195	135802	22041.6	154625	48492.4	226158	169750	65046.8	201519	384782	221587	22378	79576.4	17478.4
564000	287392	475639	207396	65389.6	296633	404201	627905	227692	91157.9	200531	408240	452248	225341	106279	165206	448960	448651	298696	100221	243760	42407.5	400101	129822	49313.8	147112	443162	346783	131957	22039.2	151741	47568.3	223659	167096	64377.6	199177	377222	214491	22318.3	78194	17219.2
565200	306903	490054	213413	66570.4	312286	408334	637274	233836	93639.6	205299	408880	469466	234099	108588	172059	447955	453450	303640	99701.6	251170	41611.2	390921	127158	48448.8	142858	433146	335606	127607	22084.8	149109	46963.2	222271	165069	64093.8	196756	371395	207708	22115.2	76227.5	16875.6
566400	327919	505225	220070	68152.1	328427	414772	645782	241140	95086.7	210697	408950	493726	245171	110686	178176	449125	458736	308322	99585	259922	41130.8	381954	124510	47238.8	138964	422308	323480	123763	22197.2	146419	46303.8	219385	162409	63294.8	194780	364992	200780	21879.6	74566	16569.6
567600	350590	518893	225947	69761.2	344134	420443	654982	247828	96922.4	215409	407634	514775	258732	113660	185125	449360	465240	311727	99048.4	269507	41362.4	375311	122744	46491.6	135473	411748	312381	120581	22002.9	144220	46346	217228	161318	62276.3	192512	357796	195014	21611.6	73510	16520.4
568800	377207	532229	231376	71397.5	358376	428614	665264	255176	98316.3	219716	406465	532846	272437	115473	193133	450623	473042	314586	98310.4	278260	41215	369841	121462	45506.4	132057	400459	302692	117075	22053.2	142090	45867.2	215386	158556	61409.2	190516	350732	188081	21537.5	71747.6	16230
570000	404665	545498	236387	72377.6	371468	436547	676875	262660	100607	224399	404734	551116	289753	117879	202474	451819	483268	315995	98277.9	288659	40981.6	362196	119591	44814.6	128741	389909	292741	114377	22137.5	139959	46004.2	213602	156976	61112.1	188301	343481	182805	21625.2	70011.3	16315.6
571200	431482	556185	242113	73460	385126	444386	687974	271502	102377	228588	404215	572020	307729	119858	212319	451175	493864	316284	98589.6	297747	40852.4	356535	118280	43728.4	126175	378078	283284	111128	21986	138823	45628.8	211931	155266	60725.2	186540	338456	177148	21417.6	69128.4	16082.5
572400	459149	567551	246032	74683.2	395602	453400	696449	279749	104458	232567	404364	591921	327956	122823	223514	449233	505380	317242	98605	308217	40105.6	351411	117072	42642.5	123306	365789	273537	109044	21847.1	136147	45255	209557	154470	60158.8	184348	333032	172272	21358.8	67380.4	15818
573600	487350	576203	250647	75373.2	403940	461158	705756	287481	105877	237241	403944	614042	350829	125143	236719	451480	518492	316456	98599.6	316570	39663.6	347198	116494	41942.4	120711	352978	264202	106270	22073.2	135148	44518.8	208206	152601	59094.8	183794	328166	167260	21018.8	66121.2	15765.2
574800	514523	585504	254633	75825.8	410828	469154	716293	293501	106711	241256	402096	634776	372969	127876	248782	454767	531449	314294	99049.6	324904	39162.9	343684	115424	40758.8	119599	340775	255036	104570	22438.4	133089	44408.8	206133	151345	58270.8	182483	324704	163668	20947.5	64796.8	15572.4
576000	539507	591958	257525	76692.8	415869	477029	723614	298526	107629	244726	403115	652843	395758	130033	262425	454414	544014	311337	100112	332422	38626.4	341502	114725	40088.4	121783	329416	247586	102460	22612	131684	44252.4	204278	149826	57940	181339	320586	160083	20668.4	64042.1	15463.2
577200	563217	599451	260182	77624.6	418814	488070	732897	303466	108902	246860	402634	670528	418854	130632	276258	454780	558227	309638	100773	340447	37812.1	340235	113605	39290	120332	318642	240991	100698	22764.4	130824	43901.7	203673	149345	57593.2	179929	315710	156000	20507.9	62661.2	15326.7
578400	583961	604296	263089	78068	419733	496288	745900	306839	109680	249738	403181	688274	439724	133019	289583	456698	571503	307264	101745	345024	37031.6	339243	112936	38873.8	119715	308527	234302	99768	22812.5	129739	43136.8	201932	148901	57473.8	179293	311648	153368	20470	62036.7	15172
579600	600951	608690	264099	78389.2	420587	505068	754708	309398	110713	251546	403977	702474	459795	134764	303537	459335	587527	303490	102980	349232	35906.3	339608	112788	38337.6	118766	298086	228634	98935.8	22820	130348	42597.6	201678	148812	57281.6	178993	309352	151157	20350.8	60928	15030
580800	614347	613063	266107	78786.8	417593	512070	763054	310186	111554	252759	404196	719336	478618	135613	314500	460725	602042	299390	104249	351977	35212.8	338741	112166	37903.3	118046	288198	224267	98434	22766.7	130780	42378.8	202013	148774	57476.7	179164	306613	149285	19957.2	60404.6	14918
582000	623497	617315	266976	79045.2	413762	517938	770532	308990	111846	253827	403738	733756	494755	136372	323877	461776	617410	296358	105902	353748	34622	339468	112041	37643.6	117992	279221	218881	98267.1	22926	131908	42204.4	201046	148216	57418.4	179498	305615	147553	19888.8	60203.6	14754.2
583200	631956	620279	267346	78932	407881	522670	776249	305822	113244	253926	402212	743776	509152	137254	334007	463162	629334	292187	108220	356125	34588.8	342173	111647	37272.1	118324	271053	215841	98308.4	22983.3	133162	42043.8	199930	148127	56706.7	179204	304368	146428	19722.1	59468.8	14641.6
584400	638640	623254	267809	79092.4	399810	528557	782267	303621	113638	254064	401957	753395	519079	136972	342476	463739	639749	288094	109974	355695	34214	342625	111405	37277.6	118682	263406	213177	99130.4	23202.4	134785	41821.6	199080	148108	56961.2	179404	302948	146212	19589.2	59405.2	14553.2
585600	641826	624238	269464	79469.2	392039	534603	790826	300596	113228	254310	401791	759680	527262	137348	349187	460858	649745	283207	112390	355167	33991.7	344382	112133	36831.7	119632	257618	212083	99800.4	23192	137471	41916.7	199112	148618	57228	179386	303541	145661	19498.8	58806.8	14430.4
586800	639238	626197	271315	79537.6	383823	538823	794607	295996	112921	253625	401791	763945	530549	137273	354410	461655	657925	277610	115110	352940	33504.4	346774	112532	36930	120540	252360	211730	101068	23332.4	140281	41677.2	198980	148446	57679.2	179999	303838	145718	19480	59061.7	14216
588000	635961	626287	272044	79373.3	375341	542541	796838	291368	112720	253169	401506	766398	532898	137593	358073	461697	664802	273158	117954	352026	32875.8	349934	113015	37038	121396	246832	211938	103226	23310	143701	41833.8	198884	148658	57739.2	179841	306310	147135	19218.8	58985.6	14213.8
589200	628486	627802	272507	79202.4	364482	545813	799692	285325	112672	251508	401357	767887	529694	137209	359790	460312	671313	267040	120858	349594	32776	352623	113623	37158.8	122261	243028	211841	105018	23285	147008	41910	199590	149588	57987.5	180949	309408	148450	19090	59368.3	13935.2
590400	623245	624809	271644	79218.8	354884	545383	801653	279804	111819	249314	400220	769664	525569	137203	359991	457463	679316	262380	124010	346784	32162.1	356267	114193	37268.8	123544	239640	213276	108155	23416.8	151418	41708	199324	149694	58062	181619	313439	150288	19016.7	59652.4	13954.2
591600	612836	623016	272925	78871.6	343793	547074	793916	274081	111080	247735	399357	764884	518735	135204	359092	456762	683478	257422	127189	342785	32068.8	360344	115779	37668.3	125454	238349	215291	111233	23527.9	155259	42146.7	198766	150166	58566.7	182000	316588	152565	18953.6	60195.8	13768.8
592800	603229	622743	271206	78202.4	333721	548368	801466	268625	110647	244785	398623	758021	509373	108318	358334	453998	684320	251774	129624	338603	31624.4	364600	116371	38081.2	127720	238645	217868	114674	23648.8	159908	42262.8	199149	150572	58628.8	182510	320064	154746	18972.8	60786.4	13809.2
594000	592474	621555	270226	78127.2	324243	548695	801353	263504	110390	242351	398864	750455	499052	129869	355912	451093	685793	246924	132069	333379	31024.4	368485	118320	38767.9	130069	239076	220931	118197	23684.2	164022	42562.9	199558	152045	59372.5	183177	324641	157292	18814.2	61448.8	13864
595200	579823	617564	269008	77354.4	314091	547881	797688	258349	109831	239241	398581	739632	486127	128928	351839	449667	686930	242196	134661	328103	31020.4	372311	119711	39324.4	132286	241246	226194	122415	23898.4	168450	42947.6	199603	152811	59783.2	183974	329180	160446	18767.2	62461.3	13995.6
596400	565434	613027	266790	76673.8	305325	544828	790890	253347	109235	236214	399674	728670	474838	127758	348564	446161	687248	237468	137134	322800	30973.8	377678	120850	39442.1	134577	242730	230898	126974	24086.8	171889	43531.3	200018	153807	60490	185172	336011	164014	18627.9	63688.8	13785.6
597600	550013	607552	262651	75558	295108	540690	784161	248985	109211	232279	399040	716964	463823	125964	343734	442397	685987	231952	139488	316964	30643.2	384317	122490	40072.4	136697	246946	235834	131439	24414.8	175750	44371.2	199908	155359	60557.1	186065	342570	167472	18861.6	65104.6	13878.8
598800	535488	602530	259483	74907.9	286547	535256	778000	243131	108482	229524	398296	703864	450624	124272	339215	439425	685521	227024	141361	309357	30897.5	389194	123910	40367.2	138980	251022	241308	136466	24609.2	178290	45006.3	200147	156252	61680.4	186858	347348	171793	19040.4	66497.6	13937.5
600000	523581	594909	255678	74080	277921	532419	770073	237848	108185	224179	398400	690191	436666	122418	331621	435805	680705	222887	142686	303825	31022.4	396083	126301	41829.2	141768	256595	247870	141090	24917.5	181463	45415.2	201393	157836	62200	187916	352931	175836	18662.4	67940.4	13920.8
601200	508307	589477	252827	72793.3	269068	530071	759048	232637	107323	220405	398431	675770	423756	119969	324514	429080	677738	218997	142991	297402	31378.3	400956	128445	42745.2	144262	262000	255614	146280	25011.2	185673	45945.6	201950	160319	62892.4	189705	358322	179234	19006.4	70098.8	13936.3
602400	493562	581418	248452	71763.2	261307	524800	746249	227158	106815	216765	398464	658674	409322	117733	318095	425241	673950	214609	143235	292108	31444.8	406110	130910	43529.6	146846	270537	263201	150650	25359.2	189155	47047.6	201960	162736	63546.3	191636	364468	183488	18886.8	71694.6	14004.4
603600	478534	570246	243879	70274.6	253958	516463	734810	221569	106820	212207	397242	646484	395994	115935	311008	422100	672216	210060	143626	286360	31802.5	410874	132198	44474.4	149290	277852	269560	154714	25634	192270	48043.6	202611	163330	63998.8	192622	369985	187737	19008.8	74279.6	14147.9
604800	463058	563409	237875	69766.8	247240	508893	721849	217691	105591	207360	395534	629958	381986	114113	303190	420071	670419	206515	143124	281048	32084.4	415240	133631	45135.4	151997	287363	277671	158883	26032.9	194864	49397.5	203387	164697	64763.3	193467	374894	191192	19163.6	76681.7	14261.6
606000	448605	554775	233752	68087.6	239947	502238	710279	213173	105468	204315	394924	614568	369568	112128	294525	414778	665282	203374	142482	275675	32192	420962	135598	46164	154478	297174	285108	162424	26133.6	196254	50534.4	203765	165134	64703.2	194080	379057	194352	19230.8	79131.6	14234.6
607200	434067	547220	229505	67112.4	233062	495412	697986	208158	104658	199674	394348	598945	355086	109473	287543	411439	660206	199837	141595	269404	32031.3	424651	137328	47514.2	156645	307506	293111	166739	26325.4	199161	52172.9	203722	166510	65294	195854	382425	197815	19132.1	81857.2	14404.8
608400	420338	536054	224751	65614	226487	491085	685489	205082	104858	197074	393792	584205	341514	107900	280961	410185	655949	197195	140297	265027	32161.6	429474	139305	48368.8	158943	318432	301188	169160	26535.2	200165	53802.8	203822	167208	65700.8	196740	386722	201015	19178.8	84782.9	14455.6
609600	407560	525295	221188	64336.3	220868	483263	673356	200837	103701	192756	392696	570500	330534	105982	274476	407164	653254	195474	138428	259372	32444.6	431677	140006	49110.8	160656	328970	308099	171873	26912.8	201234	55371.7	203735	169096	66507.6	198286	390943	203312	19334.6	88010	14387.9
610800	395744	518221	218823	63291.2	216257	474262	661562	196122	102360	187839	391522	555044	317404	103674	266807	406314	647160	192996	136954	254764	32991.6	435728	142011	50546	162103	339943	315987	175421	27240.8	203098	57273.6	203819	169820	66395	199657	394765	205360	19576	91904.6	14705.6
612000	383369	511923	215114	61942.9	210684	467695	650749	192362	101468	184849	389072	540280	304940	101363	259262	403621	640155	191108	135051	249534	33450.4	438439	142951	51428.4	163749	351392	323105	177796	27532	204148	58582.4	203094	170553	66983.6	200942	396200	207210	19697.5	94662	15084.6
613200	371559	510578	212262	60917.2	206048	461044	638777	188898	101182	181074	389708	527366	293400	99663.6	252692	400460	631929	189152	132472	244308	34142.4	440198	143678	52530.8	165602	364128	329983	180047	27855	205108	59288.8	203615	171172	67190.4	203275	398947	209533	19948.8	97560.8	15170.4
614400	360740	504856	209616	59762.9	201277	452982	625017	185917	99842	178019	388966	515498	282543	97948.4	246891	401256	624666	188372	130377	240654	34805.4	442284	144502	52913.2	166193	376008	336906	181564	28096.4	205651	58950.4	202647	170996	67121.2	203902	401951	211195	20068.8	100132	15512.9
615600	350176	499666	206625	58958.4	196513	444809	613082	182722	98864.8	175014	388112	502753	272100	96240.4	240045	399411	618368	188150	128891	236316	35672.8	442435	145400	53561.3	166424	387639	342064	183183	28075	204935	58430.8	200507	172049	67185	204580	405262	211944	20309.2	103128	15695.2
616800	340379	492534	204280	58036.8	193520	438238	602248	180147	97748.4	171848	386714	491136	263670	94503.2	234982	400016	611006	187342	127518	232395	36596.4	443421	146235	54070.8	167017	400695	347568	183925	28410.4	205182	59182.8	199086	171790	67258	205360	407511	212740	20685.2	105515	15927.1
618000	330615	486574	201976	57229.2	189936	431891	591227	178025	96489.2	169466	386364	478834	254485	92276.3	228690	398753	601657	187694	125756	229059	37449.2	442333	146184	55237.5	166760	413031	352887	185310	28411.3	204918	60480.8	198226	171824	67517.6	205571	408154	212723	21150	107144	16246.8
619200	321946	479070	199504	56570	186947	425087	578348	175829	95738	167403	385804	469457	246524	91028.4	224432	397139	593808	189312	123066	225146	38388	442708	146408	55536.8	167044	425876	356692	185249	28868.8	205075	61850.4	197870	171478	67294	205710	409575	213229	21455.2	109211	16387.6
620400	313386	472333	197770	56003.3	184817	419489	566703	174771	94139.2	165352	385532	459828	239026	89781.3	218446	397420	585976	190035	121366	221597	39392.1	440082	146082	55731.2	165856	438461	359986	185353	29036	203948	63090	195934	171355	67440.8	206191	411676	212899	21863.3	110766	16843.3
621600	304832	466696	196098	55375.2	182544	412327	556136	173883	93113.6	163393	384399	450432	232022	88680.8	213018	399827	578273	190957	119619	219538	40404	440047	146220	55720	165513	449508	362379	184922	29297.5	202856	64931.2	194297	170412	67202.5	206020	411857	213205	22192.4	111880	17060
622800	297676	462175	195454	54961.7	181009	406628	547460	173304	92328.3	162270	384560	441684	225178	87291.2	208615	400933	567281	193422	117965	216397	41391.3	437203	145517	56292.8	165017	460925	365254	185093	29554.4	202422	66483.2	193325	169195	67032	205873	412398	211408	22463.3	113155	17273.8
624000	290525	457528	193644	54712	179886	402030	539478	172866	90931.2	160575	384329	434498	219578	86394.4	204319	401748	557738	196085	116180	213185	41838.8	432875	145782	56832.9	164597	473211	366225	183857	29724.2	200929	67756.4	192077	168716	66597.1	205864	412644	211290	22647.2	113337	17292.4
625200	284383	453053	192165	53959.6	179178	397205	531049	172747	90397.2	160075	385284	427866	215022	85483.6	200080	400523	549321	198328	114787	211284	42769.2	430180	145281	56615.6	163385	482020	366686	182785	30116.4	200063	68909.6	191674	168437	66490.4	205049	413946	210744	23020.8	113867	17207.1
626400	280577	449583	191240	54144	179680	392222	523189	172996	89574	158899	385958	422040	210604	84806.7	195588	403008	539954	203319	113535	210243	43354.4	427818	144139	56547.9	161752	490450	366542	181630	30515.8	197708	68328.8	188875	166859	66300	204393	415990	209790	22920.4	113450	17124.8
627600	276682	446055	190436	53764.8	180325	388400	516932	173240	88478.4	157733	385672	416800	206543	84432	192439	406696	531056	206129	112092	208492	44133.2	423501	143511	56598.8	160361	499705	364855	179569	30410	196270	67266	187083	165460	65663.2	203732	415963	207665	23310.4	114149	17037.1
628800	273801	443539	191039	54095.8	182185	385756	514308	174358	88199.2	157439	386790	413470	202743	83996.7	189371	406204	522307	209273	111027	207152	45391.7	419705	142261	56602.5	159104	508002	364599	178217	30481.3	194281	65987.9	185638	165006	65133.2	203071	415238	205268	23362.5	113530	17223.6
630000	270385	441561	192154	53705.2	185208	384254	509795	175969	87838.8	157483	386788	410493	200896	83520	187925	406626	513781	212873	109722	205741	46752.4	414882	140987	56186.4	157654	513846	362776	175922	30662	193009	65246.4	184740	163502	64712.8	202096	415218	204446	23830	112488	17358.4
631200	269191	440888	193001	53991.7	189332	381711	507523	177877	87123.3	157913	388236	408678	198897	83990.4	186097	408062	507380	216791	107997	205808	47675	410828	139941	55562.4	155713	516335	358930	173341	30994	190888	64514.2	183625	162555	64588.8	201792	414986	204276	24167.1	111254	17503.3
632400	268512	440667	195038	54414.8	193850	378616	505272	180363	87233.2	158718	387466	407979	197770	84234.8	184920	411591	500755	222501	106899	205477	48374	407138	138427	54695.6	153914	519026	356284	170717	30972.9	188136	65036.4	180991	161069	64025	199457	414357	212695	24466.4	110924	17727.6
633600	270099	443710	197559	54759.2	199628	376917	505238	183204	86977.9	159592	387538	406477	196295	84889.6	183746	415133	494090	227057	105719	206248	48842.1	402466	136915	54372	152151	521165	352522	168042	31258.8	186505	65147.6	178494	159407	62998.8	198523	412638	209780	24627.1	109518	17917.5
634800	272895	448104	200589	55458.4	206838	377256	507055	186935	86930.4	160135	388299	408286	196553	85350	182220	415036	488134	230513	105053	207217	49441.2	397598	136171	53825	150790	522480	349523	165206	31093.8	183228	65360	176148	157458	62473.8	196895	407630	206348	24862.8	107506	18080
636000	276455	450947	203638	55910	214724	378092	509114	189978	87625.2	161391	388219	411010	197435	86360.4	182678	414355	484385	234279	104030	207889	49534	391881	134679	53260.4	149199	520884	343917	162146	31248.8	181781	65059.2	174889	155910	61965.2	195746	406071	203560	25061.6	105932	18227.5
637200	281618	454990	206580	56894.8	222489	379150	511948	194154	87655.6	163067	388023	413554	198951	87496.7	183602	415125	480855	238767	102396	210117	49574.4	387368	133528	52586.3	147590	517840	338989	159158	31695.4	179226	64804.2	172224	154005	61504.2	194712	404411	200678	25043.2	103586	18313.2
638400	288406	462135	209380	57192.4	231485	378807	514984	198060	88295.6	164235	389152	417672	201274	88649.2	184598	419151	477450	242685	101309	212698	49908.8	382981	131563	51801.2	145436	512190	333642	153948	31300.4	177886	64736.4	170101	152176	60570.4	192493	401432	197423	24955.6	101817	18366.7
639600	296182	468498	213076	58022.5	241330	380617	520257	202595	89223.3	166356	389915	423163	204815	89585.8	185146	422201	474692	247017	100486	216983	49952.5	378144	129791	51290.8	143777	506364	327036	150239	31772.1	176610	63650.8	168187	150313	59945.2	191193	394423	193205	25078.3	99514	18232
640800	306249	474966	217431	59166.4	251119	382008	524738	206209	89626.8	168277	389850	428595	208182	91265.6	186689	421188	474612	249924	99367.2	220211	50164.4	373267	128653	50288.8	141874	500042	318185	146320	31935.6	177209	62580.8	166591	149150	59379.2	189244	388303	189205	24923.6	96121.3	18322.4
642000	316746	482333	221624	60027.9	261082	384436	530997	209896	90729.2	171140	390663	437657	213143	92330.4	188555	421756	474818	251918	98090.4	224504	50353.3	368058	127341	49371.2	139710	492575	312106	143671	31893.6	175238	61625.8	164459	146708	58477.6	187592	382735	186804	24879.6	93592	17967.1
643200	328328	488690	225795	60341.2	270768	386934	536216	213184	91198	173073	393136	446398	218942	94192.4	191275	424023	477577	254244	97662	228834	50192.8	364358	125608	48568.4	138092	483136	303954	140862	32202.1	172254	60726.8	162569	145267	58058.3	185771	380193	183216	24854.8	91122.1	17893.2
644400	343415	495418	230828	61342.5	281288	388567	543296	215761	91762.5	176266	393250	454553	226403	95923.6	194667	427679	480537	255528	96672.4	235205	50054.6	360421	124505	47944.8	136503	473230	298177	137983	32273.2	169133	59813.2	160232	143247	57510	183805	379765	180264	24858.8	88721.2	17822.1
645600	358872	501827	233503	62272	290993	392931	550984	219301	92457.6	178661	393581	461102	234625	96743.2	197920	427679	484114	256911	96080.4	239952	50463.6	356274	122684	46987.1	134719	464423	291822	135516	32522.9	166514	59386.4	158331	141661	56590	181588	373685	176277	24532.4	85863.8	17821.2
646800	374879	508846	238209	63002.9	301731	396838	557548	222095	93697.2	182104	396003	470720	242415	98393.6	202721	426318	488357	257003	94947.2	246043	50363.6	352541	121762	46209.2	133350	459346	286195	133169	32428.4	164647	58240.8	157297	140486	55902.4	179188	369524	172420	24811.2	83208.8	17890.4
648000	391208	513247	242020	63299.6	309764	402666	563783	225084	94366.8	185497	399263	482183	252696	100435	208532	428768	494993	257940	94185	251358	50052.4	349364	119652	45705	131890	449615	279620	130973	32600.4	162616	57862.1	155428	139283	55268.3	178017	365152	170170	24700.4	80339.2	17683.2
649200	407987	517945	245406	63744.8	317610	407382	571413	226814	95139.6	189012	400505	491658	263466	101708	215021	431471	501771	258658	93809.6	257702	49372.8	345046	118043	44975.2	129998	438694	273107	128297	32628.4	161886	57531.6	153981	138189	54816.8	175692	362448	167644	24603.6	78146.8	17579.2
650400	425238	523020	249483	64151.7	324279	411149	578487	229084	96846.7	191470	402193	501373	275400	102545	226658	434062	510520	257371	93394.6	263485	48956.3	343132	117267	44479.2	128628	428285	267257	126214	32753.2	160920	57411.7	152847	137128	54088.8	174166	357917	164449	24505.4	75983.2	17684.4
651600	443420	526941	251894	64851.6	329206	416929	584646	230732	96249.6	194836	404356	509037	286963	104034	233164	437010	518378	257269	93416.8	269169	48583.6	340327	115702	44253.6	127439	418841	261388	124312	32844.8	160260	56892.8	151116	135643	53567.1	172081	352787	161586	24540.4	73836.3	17847.6
652800	460111	531805	254449	65017.5	334308	423468	591462	232299	96562.5	198041	404862	520584	298684	105427	239880	439243	526598	256817	93052.1	274457	48080	338284	115090	43495.6	126370	409801	255864	122370	33040.4	159819	56722.1	149969	134710	52874	170569	347724	159410	24613.8	71553.6	18069.2
654000	477636	535079	258424	65659.2	337138	430197	599120	232728	97388.8	201582	408154	528835	312589	106416	247835	441026	534250	254673	93150.4	278181	47750.4	335621	113749	43022	125306	400794	250997	120594	32970.4	159398	56021.6	148548	133900	52465.4	169454	343586	157039	24172	69727.1	17825.6
655200	491966	538485	261126	65310.4	340228	436268	607441	233405	97394.2	204051	409250	538477	327200	107469	256118	442193	543836	253420	93781.2	283114	47654.6	334092	113041	42652	123757	389682	245693	118970	32964.4	158447	55213.6	146920	132960	52282	168625	339912	155178	24050	67925.6	17617.1
656400	506492	541630	264284	66269.2	340910	441892	614629	233935	97602.8	207960	411599	546670	341446	109419	263237	444634	553052	251719	93652.5	287348	46949.2	332287	112088	42211.3	123161	377778	239979	117465	32872.1	157661	55379.2	145729	132180	51537.1	166460	336429	152956	23694.8	66389.2	17531.2
657600	519266	545086	266797	66650	340850	447979	622750	233343	97796.4	210156	412987	554815	355036	110073	268971	446848	562153	250935	94479.2	290832	46873.6	331228	111189	41653.2	122333	366278	235926	117273	33070	157320	54505.6	144592	131255	50628	165800	332554	151284	23620.4	65188.4	17530.8
658800	531320	549594	269586	66809.6	340576	454470	629934	231937	98244.4	213981	415309	561512	367209	110459	275409	447667	568622	249007	94867.9	293111	46700	329487	110639	41635.8	122234	357227	232013	116286	32828.8	157324	53807.9	143457	130760	50305.8	164640	328308	149467	23485.6	63685.6	17396.4
660000	541159	553150	271856	67280	339686	462690	634461	231028	98245.6	217025	416680	566538	378668	111283	279975	447022	575928	247485	95646.8	295891	46311.6	327860	109915	41384.4	121551	347751	228352	116200	32920	159046	53829.6	142744	130636	49731.6	163687	324137	147977	23384.4	62918.4	17323.6
661200	549195	556450	274069	67930.4	337648	469187	638068	230040	98457.5	219172	418217	572767	387898	112373	285637	447340	583148	244969	96638.8	298434	46172.1	326586	109475	41045.8	120361	337712	226344	116501	33486.4	159330	53749.6	142325	130252	49346.8	163098	320887	146824	23274.2	61960.4	17260
662400	555516	562007	276803	68324	334114	473628	641120	228532	98910	221168	420796	577299	397651	113351	290245	448369	591508	243246	98099.2	298613	45726.8	327391	109014	40522.4	120848	326448	223742	117169	33228.8	160844	53559.6	140832	130063	49287.9	162162	319520	146532	23178.8	61395.8	17141.6
663600	558454	566105	278857	68462.1	331216	476691	644509	227046	98815.8	222698	421547	580352	405842	113671	294892	449376	596174	241825	99370	300745	45440	326672	108330	40355.2	120778	317740	221568	117781	33335.2	162136	53495	139221	129580	48962.4	161579	317559	146518	23083.3	60756	17050
664800	561295	569847	281458	68948.8	326945	480973	650487	225457	98102	223403	421050	580271	411464	113498	298268	450160	600703	240214	101089	301514	45230	327226	108358	40356.8	120682	309787	220711	118658	33707.1	164488	53404.8	138482	129135	48699.2	160127	314909	146582	23116.4	59964.6	16842.8
666000	562780	573795	282328	69294.6	323512	483985	653748	223608	98049.2	224259	420922	582589	417022	114147	302578	448095	604117	237911	102931	301156	45191.7	327659	108367	40292.4	121098	303816	220338	120453	33383.2	166426	53569.2	138068	127968	48504	159145	312619	146290	23260.8	59495.2	17148.3
667200	561496	577548	283896	69596.8	318063	488287	656924	221360	98160	224504	422504	585110	419624	114032	306140	448168	609719	236264	104804	301336	45317.2	327449	108288	39944.6	120435	297629	220375	122470	33607.9	169032	53569.2	137665	127996	48487.1	158524	310842	146866	23198.8	59353.3	16992.8
668400	559812	581221	284373	69717.9	313327	488812	658362	219617	98126.8	226144	422323	585351	422092	114094	308796	448390	613296	234247	106312	299961	45144.8	328735	108509	39562.4	120177	290818	220725	124664	33518.4	170938	53194.8	137278	128089	48494	158127	311600	147023	23040.4	59476.4	16884.6
669600	556084	585489	284152	70060.8	307587	488690	662107	217768	97861.3	226037	422846	584412	423272	113861	312447	447511	616426	231804	108905	298144	45386.8	330154	108511	39649.2	119538	285781	221826	127621	33602.5	172808	52764.6	137230	127356	48565.8	158124	311088	147694	22655.8	59665.2	16780.4
670800	552589	590475	283430	70543.6	301921	488568	664638	215768	97803.6	224538	421770	582599	422336	113648	314264	448130	620104	229603	111219	297856	45364.4	331678	109045	39990.8	120092	281354	223900	130116	33767.6	173878	52568.4	136929	126612	48788.4	156754	311604	148063	22685.6	59622.8	16708.8
672000	548986	592908	281763	70775.8	296115	488831	667704	214148	97639.2	223478	422630	580258	420833	113305	315638	445070	621923	227761	113774	296468	45481.7	333742	109390	40149.6	120515	278851	226106	133061	33994	175608	52825.4	136372	127138	49104.4	156920	311400	148624	22721.7	60021.6	16814
673200	543578	594336	280225	70766.4	289979	488563	668810	211840	97517.6	222218	421792	576757	415553	112067	317387	444656	625191	224822	115469	294723	45462.4	334774	109607	40337.6	121016	275700	229477	136082	33954	177278	53113.2	136953	126956	49536.7	156136	311287	150348	22568	60518.3	16735.2
674400	537055	594398	277852	70152.9	283168	485821	669714	209210	97050.8	220495	421631	571691	411671	111955	319150	442615	628552	222885	117031	292487	45285.8	336535	109845	40417.6	120748	273113	232383	139436	33889.2	178816	53958.8	136448	127835	49979.6	155779	313416	151355	22552.9	60992.8	16722.9
675600	528944	592596	273488	70099.6	275392	481926	667875	205936	96694.4	218985	421623	569111	407772	111250	322005	441792	631723	220905	119313	290705	45227.2	339451	110736	40569.6	121220	271417	236055	142470	33990.8	180942	54428.8	136411	128349	50380.8	155541	315454	152817	22464	62097.5	16724
676800	521621	590894	269101	70263.8	268372	479053	667022	203883	96270.8	216184	420552	563029	402476	110234	322783	440305	636418	217492	120947	287986	45400.4	341661	111100	40881.2	121869	269768	239096	145658	34243.2	181168	54866.4	135775	129495	50722.8	155472	316822	153587	22563.3	63008.4	16712.5
678000	512930	588588	265959	69801.6	260848	475462	666858	201838	95822	214566	420270	558049	397415	109613	324762	437161	636226	215103	122287	284334	45207.6	344811	112060	41035.4	122532	271485	243641	148593	34404.6	182254	55210.4	135715	129596	51344.2	155566	317559	154177	22929.2	63839.2	16888.8
679200	504118	583249	262431	68973.6	255166	472353	662954	199935	95521.6	212096	419960	551264	391228	108465	324694	434847	637618	211807	124416	280672	45466	346735	112287	41488.8	123308	272484	247844	151409	34375.6	183241	55452	135840	129956	51919.6	155512	318632	154243	23018.8	65026	17016.7
680400	495056	577378	258530	68752	248473	469142	660455	197890	95611.7	209537	419918	543449	385472	107943	326231	432312	639089	209766	125318	277762	45644.8	349058	113036	41938.3	124187	272656	250816	154821	34575.8	184866	55724.6	135770	130922	52201.7	155650	320030	155698	23217.1	66348	17199.2
681600	486533	570579	255047	68246	243460	463279	656686	194988	95529.2	206942	418555	535848	379068	106679	324823	430673	642673	207114	125452	274593	45672.8	351330	113679	42496	124170	276144	256205	157090	34632	184655	56784	135723	131389	52785.2	155670	322384	156798	23238.8	67584.8	17043.2
682800	477434	563798	250717	67909.2	237465	457744	650875	192640	94612.5	204139	416501	525769	372407	105715	324953	429536	643402	204520	126526	271422	45630	353869	114143	42565	125136	278149	259801	159330	34888.4	184424	57085.4	135563	131378	53121.2	155481	324460	157324	23159.6	69351.6	17071.2
684000	467731	557426	247456	67226.4	231913	453166	645538	190300	94232.4	201432	414537	518101	366026	104908	322393	428865	645541	202478	126737	267903	45509.2	356086	114999	43089.2	125368	282107	264125	161066	34673.6	185054	57852	134960	132024	52979.6	155572	325492	158455	23100.4	70665	17201.2
685200	458995	553758	243619	66912.1	225874	447908	640603	188821	93875.8	199555	414040	509778	358308	103577	319739	425420	644238	200224	127269	264056	46120	357960	115538	43694.8	126746	286386	268014	163165	34883.2	185624	59024.2	135217	133035	53279.6	156144	325006	158611	22904.2	72620.4	17042.5
686400	448648	550972	240722	66308.4	221218	443589	634640	186757	93800.4	196710	414021	501063	351058	102303	316600	422481	645717	198716	126984	260685	46318.4	359494	116408	43860.4	126810	291019	272998	164585	34820.8	185264	59843.6	135285	133342	53804.2	156424	325635	159552	22977.6	73877.9	17110
687600	437293	544158	237006	65270	215809	439271	628876	184402	93417.1	193764	411452	491802	342687	101504	313138	421348	645938	196764	126541	257644	46639.6	360478	117770	44169.6	127836	296032	275904	166242	35080	185778	60703.2	135375	134329	54406	157308	327213	160251	23398.3	75406.4	17329.2
688800	428290	533830	234426	65128.4	211050	433354	623434	182091	93277.6	191317	410828	483398	334870	100286	309964	419937	647843	195217	126112	253958	47028.8	362981	117984	44516.3	128241	302222	279610	167230	35300	185174	61255.8	135154	135219	54720.8	158018	328553	161400	23353.6	76804.2	17572
690000	419885	525822	231198	64591.6	206453	427304	616021	180080	92596	188391	409501	474384	326707	99241.6	305108	418953	648614	193756	125975	250007	47566.4	363748	118447	45131.2	128514	307208	282984	168232	35250.4	185413	61470.8	135075	136109	55010.8	158641	329431	160982	23590.8	78263.6	17781.3
691200	410480	516932	228042	63752.4	202287	422386	610242	177651	91994.4	185334	406795	464840	319819	97973.8	300458	417566	648433	192393	124595	246124	47997.2	364700	118991	45380	129298	313324	287192	169234	35397.5	185752	61749.2	134341	136459	55346.7	159112	328886	161617	23928	78806.4	17821.6
692400	400041	508112	224626	63226.4	198054	417810	605002	176553	91188.4	183262	405689	456822	310385	97032.8	296426	416161	645602	191974	123540	242230	48323.6	364720	119478	45639.6	129901	321248	290516	169654	35598.4	185781	62617.2	134797	136086	55722.8	160116	328748	162960	24366	80195.6	17939.2
693600	390300	497738	222606	62512.1	194650	413959	597787	174597	90581.7	180338	405082	450488	301879	96150.4	291802	415303	643882	190991	122788	237951	48913.3	365071	120174	45941.3	129825	327047	293880	170614	35277.2	186138	63600	135142	136298	55850.4	160669	330185	163574	24215.4	81051.6	18156.8
694800	379570	491412	219535	61993.2	190872	408638	591523	172487	89814	178325	405044	444940	294863	95172.4	288694	415219	643942	191328	121960	234684	49359.6	365404	120666	46179.2	130231	334338	296575	169570	35570	185063	64402	134401	136506	56442.9	162131	331496	165973	24497.2	82119.6	18206.4
696000	370963	486728	216568	61190	187468	402752	585723	171459	89060.4	175504	404358	436983	286914	94499.6	284696	415695	640234	191152	120969	230814	50507.1	365749	121120	46557.2	130716	341398	298862	169900	35724.8	185130	65097.9	134196	136146	56485.2	162370	332553	168233	24722.1	82750.4	18410
697200	361716	482048	214565	60767.2	184682	398859	581158	170110	88414.4	173252	403371	430308	279518	92900.4	280948	416247	635728	191470	120100	227425	50049.6	366141	121084	47124.4	131278	348677	301783	169293	35865	186064	66743.2	134254	136380	56860.8	163582	333307	168670	24990.4	83175	18802.4
698400	353048	478082	212963	59977.9	182048	393741	573993	168701	87881.7	171673	403008	422475	271262	92292.8	278024	415611	632439	191889	119466	224257	50997.5	366743	121019	47089.6	131110	356709	303616	168679	35708.8	186476	67447.6	134023	136418	56538.8	164185	334413	169773	25037.5	83352.4	18934.6
699600	344220	473631	210784	59850.4	179780	390363	566939	167638	87418	169536	401763	416299	264347	91308.4	274444	415214	628343	192211	118311	220965	52794.4	366032	121302	47439.2	132214	364164	305302	168173	35975	185803	68633.3	133496	136897	57235.4	164642	336401	170644	25374.8	83899.6	19192
700800	337238	470944	208206	59318	178653	385636	559387	167210	86629.2	167494	402573	410570	257133	90700.4	269870	416266	622789	193375	117424	217310	53549.2	365782	121420	47624.4	132504	371905	306685	166910	36170	186650	68830	132625	136336	57720.8	164973	338021	171817	25637.2	83590.8	19284.6
702000	330185	468836	206249	58783.6	177952	381852	555177	166388	85516.8	165680	402097	405590	250260	90120.4	265545	417428	617110	193234	115830	214354	54130.4	365514	121040	47997.5	132671	378714	307153	165922	36341.7	186254	69335.8	131422	136591	58016.7	165907	339675	172420	25900.8	83200.4	19347.2
703200	324317	466160	205454	58562	177240	379005	551242	166122	84808.8	163970	400136	399180	244767	89525.6	260404	417078	611818	195418	114702	211324	54139.2	364548	120775	48658	133977	387009	308426	164608	36212.8	186024	69106.8	131048	136285	58232.4	166736	340420	172643	26125.6	82597.6	19471.6
704400	317491	463423	204222	58082.1	177480	375500	545639	165690	84325.4	162440	398887	393905	239169	89270.8	257762	417336	605345	196672	113690	208122	54819.2	365119	120558	48463.8	133141	394881	308528	163271	36725.2	186295	69816.3	130100	135871	58765.2	166503	341992	173078	26149.6	81870	19472
705600	311533	462652	203129	57996.4	178553	371904	541604	165485	83913.6	161353	398661	390090	234401	88526.4	254874	418832	600596	197589	112603	206439	55579.6	363281	119387	48574.4	133650	401638	307650	161322	36588	185515	70046.4	129039	135558	58871.7	167677	344985	173366	26394	81529.2	19576.8
706800	308294	461773	202741	57787.1	179925	368736	537775	165611	82907.9	159920	398885	385932	228648	88107.1	250726	420390	593141	199079	112116	203958	56192.5	363620	119363	48897.2	133987	408907	307369	159841	36791.2	185994	69987.9	128452	135240	59436.8	167382	347364	173629	26425	80914	19653.8
708000	305040	462162	201563	57388.4	181688	366389	534844	164983	83251.2	158395	396072	382141	224932	87622.4	247496	421215	585838	201521	111402	202418	57485.2	365020	118848	48946.4	134291	415860	306749	157482	36902.5	184791	70219.2	127380	134721	59562.1	166886	347550	173239	26354.8	80308.3	19394
709200	303878	462288	201256	57653.8	183821	364484	529316	166501	82247.1	158318	395321	380645	220715	87052	245281	421691	576619	202983	110233	200658	58149.2	363922	118286	48585.2	134859	421754	305964	155818	36786.8	183494	70093.6	126758	133457	59798.8	167195	347533	172686	26332.9	79234	19490.8
710400	302194	461804	200162	57684.4	187535	362438	527653	166798	82109.2	157640	394771	379090	217974	86663.6	242425	422692	569593	204622	109248	198963	58652.8	364247	118207	48599.6	135101	426891	303618	154238	37165.8	183684	70049.6	125769	132521	60055.8	167013	346988	172345	26343.6	78315	19306.8
711600	301798	462017	200314	57523.6	191118	360487	524562	167190	82014.8	156859	392820	377662	214073	86952.4	239379	425055	562596	206533	107978	198063	59070.4	361874	117414	48686	134791	429194	301290	151740	37228.8	181863	70032.8	124906	131923	59275.6	167045	347656	171670	26785.8	77765.2	19779.6
712800	303773	464200	199917	57644.4	196040	357212	523313	168029	81375.8	156688	393594	377955	211434	86834.2	236636	426428	555451	208596	107482	197236	58218	359594	116647	48094.2	136114	432667	299429	149236	37564.2	180357	69662.1	123694	130701	58947.5	166722	345757	170547	26817.9	77187.6	19894.4
714000	307463	467874	201408	57830	201283	356419	523584	168902	81586.8	156873	392779	378621	209468	86763.2	233926	427067	548425	209814	106274	196223	58198.4	354326	116345	48029.6	136203	437074	297589	147722	37365.6	179853	69333.6	122923	130388	58781.2	166334	343906	168992	27086.8	76006.4	19990.8
715200	314250	469180	201369	57959.2	206544	356189	528553	170284	81326.3	157429	393094	379873	208518	87155.8	230978	428266	540965	210700	105265	196014	58312.9	350436	115091	47631.7	136602	438077	294790	146470	37700	178383	69232.1	122397	129077	58828.4	165856	343256	168303	26898.3	74996.4	20101.2
716400	320710	471549	201973	58351.2	211191	356469	527916	172078	81646	158521	392034	382536	208493	87731.6	228750	430059	533831	211371	104140	195953	58663.2	346755	114310	47436	135715	437500	291812	144304	37839.2	176250	68976	120941	128088	58200.4	166925	342399	167700	27081.2	73885.4	20107.2
717600	328092	474531	203538	58551.3	216683	356825	530172	173107	81684.6	159699	391911	385286	207404	87956.7	227216	432074	529641	213374	103276	196037	59469.2	344152	113102	47397.2	135052	437662	288642	141354	37832	175173	68430.4	119712	127295	57456	167477	340760	165410	27113.8	72834.8	20033.3
718800	334148	477798	203539	58667.2	222369	357480	533604	175160	82148.4	160728	390156	387715	207553	88633.6	225415	430197	522803	213515	102690	197309	60137.2	341279	112358	46720	134549	437900	285918	140144	37557.9	173806	68380.8	118732	126537	57158.3	167612	337245	163202	27179.2	71703.8	20064.4
720000	341330	480217	205343	59408.3	228109	358414	535340	177149	82130	161804	388988	393441	209299	88451.2	224868	431081	519947	214774	100987	198624	60684.2	336753	111203	46684	133030	436859	283728	138074	37589.6	172135	67865.2	117818	126021	56410.4	167469	333608	161242	27145.4	70516.8	20236.7
721200	349684	482999	205900	59255.6	233433	360315	536985	179176	82928.8	162846	389510	397469	211501	89180.4	225357	432294	517395	215776	100063	199990	61709.6	335145	110131	46100.8	132009	432885	280253	136455	37994.6	170366	67543.6	117147	124747	55822.1	166725	332896	159941	27008	69462.5	19882.4
722400	358667	484757	206352	59730.8	238002	361128	538358	181418	83155.2	163872	388302	402800	214071	89732	224123	434369	515704	216058	99107.6	201258	61744	334238	109449	45866	131100	427939	275086	134312	38169.2	168237	66994	115882	124092	55358	166162	331559	158495	26586	68329.6	19753.8
723600	367954	486015	207786	60029.6	242385	363797	541025	183619	83355.4	165456	387573	407808	217604	90042.5	224309	434774	514904	215778	97927.5	203918	62511.6	333358	108872	45270	130138	423979	271069	132065	38256.3	166221	66588.8	114528	123215	54777.5	164613	330301	156886	26635.8	67029.6	19880
724800	379400	489056	208738	60409.2	247021	366074	543415	185614	83425.2	166772	387099	413431	221673	90226	223876	433035	513628	216128	97112.4	206007	62749.2	333220	107739	44850.8	129396	421534	268337	130980	38263.6	165379	65770.8	113286	122379	54170.8	162753	325954	154746	26571.6	65918	19941.2
726000	389353	490964	210127	60677.1	250707	370000	546130	188010	84060	168109	386562	420053	226475	90692.1	224196	430483	514647	216320	96007.9	208871	62267.9	333645	107089	44293.3	129203	415573	265020	129005	38419.6	163716	65097.1	112755	121927	53059.6	160562	322915	152566	26415	64508.8	19986
727200	399603	491303	210935	61143.6	254466	373538	549871	190458	84160.8	170441	386969	425708	232251	91024.4	225989	429064	515483	216011	95439.2	211388	61596.4	332476	106686	43632.8	127665	409135	260706	127472	38464	162996	64676	111670	121006	52786.7	158343	321048	151089	25894.4	63418.3	19961.6
728400	410414	491894	212728	61353.8	257048	376184	552568	193416	84891.3	172506	385279	433040	239718	91389.6	227260	428654	518865	214965	94438.8	214334	61441.3	331787	105763	43195.2	126620	401583	256937	126234	38470.4	161542	64486.7	110319	120035	52143.6	155202	318580	149326	25571.7	62967.2	19794.2
729600	421034	493598	213004	61994.4	259352	380000	554307	194244	84242	174323	384743	438617	245793	92176.4	228241	428753	522040	214744	93940	216637	61497.6	331887	105278	42882.4	126125	393253	253625	124834	38712.9	160468	64353.2	109331	119504	51563.3	153714	315118	147798	25510.4	62145.4	20140
730800	431673	495643	214290	62417.9	262258	384018	557996	196869	84582.9	177370	384680	444196	253023	92525.6	229689	427952	523545	213765	93437.6	219581	61577.1	331148	104968	42285.6	125554	383484	249482	123471	38576	160184	64238	108514	118754	50881.6	151752	311845	145482	25481.3	61350	20215.4
732000	440786	497655	215811	62348	263723	390472	559938	198371	84708	179847	384199	450268	259777	92736.8	231225	427001	526741	213414	92141.3	222947	61379.6	329947	104249	41749.6	124681	375302	246753	122960	39190	159994	63909.6	107575	118540	50060.4	150177	308314	143800	25348.4	60637.9	19924.4
733200	448380	499060	217741	63258.4	264725	395691	563138	198921	85190.4	182948	384767	456710	267672	92634.4	234151	425519	529346	212524	92007.6	225016	61318	329579	103548	41363.2	123622	367990	243599	121636	38826.8	160166	63581.6	106565	117732	49192	148720	305748	143204	25048	59853.2	20093.3
734400	454970	500865	219336	63590.8	265520	401012	565437	199967	85140.4	185251	384090	462513	275574	93168.8	235880	425948	532983	212317	91509.2	226902	61224.8	328763	103059	40847.5	121610	359430	239954	121288	39002.5	160748	62984.6	105145	117501	49093.8	148095	303378	141555	25167.5	59492	20130
735600	461272	501839	220003	64030.4	265048	406333	568144	201169	85330.4	187434	383436	467986	282530	94182	237202	426659	537769	211057	91305.2	229317	60476.4	329419	102687	40535.2	120671	351864	237567	120786	39161.6	160675	62560.8	103663	116976	48536.8	147010	301311	140733	25017.2	58895.6	20252.8
736800	467002	506155	222469	64501.3	265204	410809	571345	202155	85799.2	190960	383055	472965	290136	94039.2	239662	426053	540787	210790	91109.2	231032	60679.2	328437	102411	40218.3	120411	344273	235101	120853	39061.6	161424	62169.2	103200	116069	47405.6	146554	298033	138696	25181.3	58417.6	20237.6
738000	472406	509049	224000	64933.6	265136	415818	575234	202882	86125.6	192647	382582	476651	297321	93957.6	241395	424458	543120	209481	91062	232093	60491.2	327644	102401	39861.2	119342	338458	233185	121095	39278	162305	62582.8	102017	115727	46990	144816	295088	137343	25084	57825.4	20310
739200	475849	511861	225720	65242.9	264569	422089	578429	202728	86544.2	195682	382423	480954	303531	94128.8	243913	422796	546924	207777	91140	233123	59852.9	326967	101678	39593.6	118216	332885	232366	121047	39220.8	163664	62339.6	101186	115510	46253.2	144486	292244	136340	24992.5	57480	20330.4
740400	476323	514496	227055	66213.2	264393	426666	580596	202446	86445.6	198106	382943	485282	310029	94137.2	245103	422620	548882	207242	91408.8	234228	60102.4	326263	101201	39167.1	117698	326137	231218	121729	39405.4	164505	62562	100766	114847	45887.1	143614	289873	135451	25099.6	57259.2	20175.6
741600	477834	517227	228054	66516.7	262614	430408	583559	202414	86519.6	198987	382622	489320	316053	94494	246546	421895	550186	205851	91728	234853	59981.7	326467	100893	39191.2	117072	319428	230157	122372	39380.4	164844	62878.8	99232.8	114764	45161.2	142622	287952	135554	24903.3	56698.8	20025
742800	477986	520418	229069	66877.6	261245	433286	586988	202184	86273.2	200014	381716	492806	320866	94523.6	248397	422510	552933	204873	92351.3	235422	59618	326883	100675	38710.4	116862	315204	230389	122886	39180.4	165599	62076.3	98237.2	114100	44431.3	141859	286711	134609	24781.2	56672.5	20312.4
744000	478424	524406	230146	67678.8	259317	436715	590874	202346	86380.4	202605	381186	496143	324919	94428.4	247877	420096	552994	204622	93149.2	235917	59473.2	326760	100776	38866	116581	310102	230067	123689	39505.2	166300	61812	97511.2	114414	43754.4	140623	284626	133745	24871.6	56480	20145.4
745200	478562	528628	231606	67765.6	257383	441662	596039	201887	86541.3	203094	380727	497820	328037	94530.4	249397	419564	551324	202918	93972.1	236116	59646.8	325964	100908	38460.8	115998	304800	229960	125224	39635.8	166916	61799.6	97054.4	114212	43613.2	140806	281833	132833	24901.3	56021.6	20180.8
746400	476454	531371	231158	68276	254857	444800	598300	201910	86550.8	203937	378780	500365	331585	94423.2	251505	418013	552417	202105	94941.6	235986	59642.8	325682	100846	38420	115660	299994	231008	126437	39771.6	167887	61760	96297.5	113882	42787.2	140019	281491	132526	24947.6	56338.4	20339.6
747600	472931	533956	231792	68750.8	251692	445487	601630	200834	86806.7	204488	378122	503387	334629	94347.9	253249	418381	552803	200288	95601.3	235172	59557.9	324986	100849	38316.3	115975	295497	231042	128077	39696	168768	62203.8	95808.4	113525	42613.6	139594	280024	132046	24842.5	56299.2	20348
748800	471571	538142	232109	68579.2	249728	445753	603664	200610	87222	204141	377124	504908	336655	94311.6	254352	418959	553999	199436	97030.4	234463	59642	326373	100703	38057.6	115670	290796	232094	129957	39793.6	168836	62143.6	95378.8	113422	42348.3	138926	278846	131813	24821.6	56367.5	20038.8
750000	470417	539048	231870	68898.8	247091	444892	604373	200895	86684.2	205118	376405	506327	336678	94254.2	256713	418178	553684	197627	98294	233343	59686.7	326294	100863	38216.8	115710	288244	233632	131456	39999.2	168614	62500.8	95172	113313	42422.4	138366	279014	131248	24640.4	56826.8	20227.9
751200	468402	541092	230280	69274	243979	443727	609490	200117	86749.2	204489	373896	506510	338434	94283.2	258555	417255	552636	196530	99305.2	232441	59851.6	327563	100885	38426.7	116079	286005	234259	133520	39848.8	168987	62741.6	94612.1	113031	42018.8	137982	278406	130715	25010.4	56709.2	20043.6
752400	468166	542051	229173	69176.7	240018	441335	610734	199716	86716.3	205220	372437	506010	336983	93873.6	259659	415003	552508	195074	100673	232001	59746.3	327728	101137	38400.8	116110	284535	235879	135285	40128	168622	62828	94024.4	112945	41859.6	137010	277434	130072	24862.5	57066	20240.4
753600	465964	542320	227279	69724.8	237411	440271	612968	198487	86636.4	204105	371345	504858	334755	93776.4	261581	412724	553179	194216	101587	231158	60290.8	328192	101469	38315	116872	284320	237576	137020	39964.2	168912	62712.1	94482.4	113200	41885	136974	277508	129445	24836.8	56893.3	20260
754800	462947	541656	226363	69279.6	234171	438650	612570	197687	86841.6	203607	370210	503828	332861	93921.2	263685	410973	551191	192625	102676	229834	60192.4	329499	101134	38518.8	117019	282795	238264	138478	40184.8	168766	62232.8	93938.4	113281	42244.4	136403	277466	129084	24790.4	57304	20237.1
756000	459834	542165	224305	69369.2	231055	434017	612379	196510	86600.4	202401	367998	502488	330758	93701.7	265626	409747	550662	191571	103733	228911	60382.8	330014	101743	38432.1	117635	281062	239333	140190	40052.1	168507	62652.1	93314.4	113960	42245.6	135595	277572	128851	24838.8	57695.2	20227.2
757200	456775	543514	222005	69055.2	227693	430811	610224	195692	86482.4	201286	366479	500674	328521	93332.4	266833	409687	550474	189917	104681	228068	60327.2	331390	102330	38546	116870	281400	240250	141678	40195.6	167713	63009.2	92718.3	113544	42371.6	135156	277612	128481	24882.8	58192.8	20296.4
758400	454572	542130	219971	68729.2	224593	426530	609503	195782	86148.8	200502	364583	498364	325162	93225.8	266484	408063	549039	189118	105803	227236	60452.1	332576	102743	38781.7	117544	281423	240710	142448	40268	167344	63008.8	92530	113809	42580.8	134132	277074	128088	25144.6	58515.2	20276.4
759600	452680	542194	218608	68757.6	220878	423544	608684	194750	86224.4	199725	362509	495113	321123	92285.2	266553	405225	547176	187852	106688	225264	60699.2	334822	102540	39244.8	117705	282081	242250	143942	40344	166392	63682.8	92295.8	114322	42321.3	134294	276264	128117	25225.2	58776.7	20386
760800	443524	539716	216419	68694.6	217464	420210	606593	194078	86284.2	198306	360837	491502	317136	92008.8	265586	402755	547195	186320	107269	223624	60714.6	334364	102861	39392.8	118282	283114	242698	145263	40231.6	166821	63953.8	91886.8	114775	42578.4	133718	276199	127857	25515	59449.2	20442.9
762000	437623	538113	214514	68688	214537	416640	603685	193216	86642.4	197322	359258	486657	312558	91510.4	265754	402476	546443	185588	107064	221707	60980	334585	102698	39221.3	118039	284332	243663	146099	40417.5	166702	63896	91644.6	114545	42999.2	132878	275118	127154	25502.8	59569.6	20324.4
763200	430246	534534	212727	68430.8	210498	411665	599802	194554	86572.9	195877	357629	482986	308230	90924.4	265131	402062	545004	184410	107677	220528	61130	334992	103310	39770.8	118437	284968	245033	146946	40367.2	165554	64233.2	91176.4	114545	43236.4	132667	275963	126975	25021.7	59830.4	20239.2
764400	424233	530735	210643	67902.4	208430	409034	596207	194188	85852	194365	356116	477981	303072	90729.2	265073	400755	545170	183572	107603	218695	61032	335419	103282	39667.9	118428	286498	245279	147410	40472.9	165501	63934.2	90371.2	114894	43293.3	132355	275262	127354	25140.4	59828.8	20251.6
765600	417611	528283	207814	67786.8	205068	405395	592170	194377	85504.8	192441	354182	474031	298005	90376.8	263128	399069	542912	183220	107866	217445	61466	336504	103887	40261.2	119353	287738	245978	148068	40556	164416	64445.6	89968.8	114880	43618	132085	275408	127457	25163.6	60401.2	20442.9
766800	412692	525638	206300	67545.2	201364	399884	587667	193982	85371.3	191461	352181	469075	291732	90002.9	260477	397077	540928	182796	107487	215655	61257.5	336426	104084	40555.8	119833	290023	247553	148859	40793.3	164522	64664.6	90076.4	115394	43687.2	131608	273997	126723	25431.3	60563.2	20534.8
768000	408364	521061	204120	67471.6	199045	396438	583893	194068	84956	189667	350950	464574	286203	89762.4	258970	394446	539274	181175	106973	214510	61901.2	336022	104041	40897.6	120151	293454	249043	149436	41042.8	163519	65173.2	89638.3	115343	43934.4	131443	272984	126829	25512	60519.2	20511.6
769200	401814	517494	202362	67353.8	196053	390796	579590	194668	84737.1	188148	348343	459575	281171	89561.7	256956	392373	536817	181777	106658	212810	62222.5	335756	103886	40781.7	120330	295508	248836	150093	41130	163629	65761.3	89623.2	114964	44666.4	131599	273499	126836	25724.6	60644.4	20842
770400	395924	517696	200384	67045.2	193330	384674	573906	192955	84322	186430	346714	455219	276044	88966.8	253852	391808	533846	181646	106588	210669	62678	336098	104138	40996.8	120112	298726	249698	149616	41018.8	163318	66424.4	89168.3	115524	44552.9	132806	273542	126980	25823.2	60951.3	20956
771600	389943	514074	198948	66999.6	190736	378756	569393	192508	83961.3	184891	344402	450325	270283	88910.4	251425	390955	532277	181410	106568	208066	63490	335046	104673	41516	120144	301733	250944	149744	41064.8	163034	66428.8	88586.8	115922	44547.6	133164	273977	126848	26243.3	61184.8	20979.2
772800	384202	512953	196348	67218.8	188216	373585	565767	192876	83401.2	183810	341653	444386	264328	88576.4	247830	389168	530730	181112	105857	206760	63987.2	335511	105092	41736.3	120234	304551	252063	149203	41017.1	162731	67224.4	88284.2	115664	44896.3	134006	274765	126849	26266.4	60625.8	21180.4
774000	378916	512176	195531	66850.4	186097	368973	560570	192664	83157.2	182212	339220	440644	259431	87975.6	243744	388792	527157	180970	105089	203880	65032.1	334985	105211	41772.8	120290	308393	252961	148638	41000.8	162273	67906	88231.6	115404	45148	134443	272654	126730	26483.3	60488.8	21364.6
775200	373102	508565	193787	66843.2	184278	365212	556255	193313	82550.8	181561	337954	436076	253920	87915.2	243158	386902	522283	181023	104298	202202	65322.4	333755	105028	41834.6	120364	312298	254434	148071	40831.3	163244	68339.6	88097.2	115290	45434.6	135341	273172	126956	26765.6	60215	21471.2
776400	366302	506722	192185	66354.4	182794	361041	550823	193200	82180	180023	336855	432308	249270	87375.2	240414	386021	518490	181408	103726	199642	65633.6	333048	105191	41941.6	120412	315866	254786	147728	40984.8	162555	68786.8	87440	115342	45647.6	135882	273765	126583	26466.4	60332.8	21591.3
777600	359859	505301	191587	65941.6	181885	355869	546682	192602	81625	179144	335627	428909	244118	87094.2	237874	386384	516324	182558	103300	197411	66427.9	331854	105117	42395	119780	321019	255056	147250	40521.3	162856	68492.5	87040.4	115658	45957.6	136769	275912	126811	26705	59933.6	21643.6
778800	355924	504010	190038	65717.2	180697	350472	542916	192090	80794.8	176973	333608	426262	238325	86902	233683	385946	512349	182815	102618	196082	67280	331454	104728	42476	120769	325583	255458	146826	40436.4	162750	68104.4	86445.4	115129	46455.6	137868	277568	127099	26952.8	59755.4	21910.4
780000	352310	503300	189001	65910.8	180338	345838	539388	192709	80323.8	176420	331746	422531	233328	86630.4	228982	384211	509090	183181	101608	193871	68386.3	330118	105199	42585.4	120216	333748	256553	146203	40433.6	162662	68425.4	86008.4	115023	46514	137666	277828	126256	27327.5	59320.4	22109.6
781200	349221	502540	187435	65751.6	180543	340361	537566	192634	80112.8	175617	330146	419557	228656	86934.8	225636	383013	504195	183270	100902	191634	68964.4	328870	104967	43002.8	120930	339145	257413	144775	40423.6	163150	69368.4	85878.8	114616	46739.2	138413	278290	126976	27301.6	58766.3	22351.6
782400	343682	500725	187445	65980.8	180323	333760	535899	192753	79573.8	175530	328726	416657	223383	87034.6	221430	382043	500531	184248	100368	189737	69701.7	327998	104854	42960	121322	345384	257297	144099	40638.8	162670	69862.4	85813.2	114191	47263.6	138669	280876	126737	27678.8	58224	22227.9
783600	340743	500646	186625	65956	180467	326828	531548	192034	79063.2	174371	327960	414974	218343	86957.6	218010	382769	496921	184006	99437.2	187305	70502.4	326120	104727	42962.5	121523	351064	256778	142348	40460	162070	70387.2	85455	114435	47667.5	139189	283275	127096	27844.4	58287.5	22382
784800	338205	500128	186055	66162.5	181670	321077	528229	191696	78556	172268	324157	413532	213905	86971.6	214183	383052	491352	185073	99144	186343	71841.7	326899	104507	42810.4	121954	355710	256381	141405	40618	161992	70751.6	84624.4	114192	48026.4	139228	285070	126372	27927.2	58661.6	22672.5
786000	336846	503855	185931	66214.4	182649	315410	527198	191951	77867.2	171593	322934	411429	209870	86574.6	211127	382342	486468	186147	98642.5	183690	73139.2	325226	103889	42800.8	122547	361937	256392	139912	40756.7	161046	70565.4	84063.2	113408	48187.1	139319	286118	126373	28433.2	58233.3	22900
787200	335143	501339	185244	66547.2	183975	311071	525696	192341	77666.8	170818	320727	409983	205112	86862	207690	381689	481026	186082	97650.8	181800	74485.2	323802	103350	43024.4	122733	366891	256649	138734	41038.8	160959	70602.4	84150.4	112804	48511.2	139037	287099	125711	28452.8	57768.4	23111.7
788400	334548	500929	184973	66348	185374	308121	526070	191982	77532.1	170947	319363	410283	201985	87127.1	204828	380596	476025	186888	97065	180804	75076.3	322754	103540	42640.8	123241	370447	255484	137316	40980	160960	70371.7	83543.2	113000	49026.8	139368	288378	125799	28783.8	57742.8	23201.6
789600	333500	499911	185277	66346	188028	302838	527128	191327	76924.4	169848	317809	410906	198616	87410.4	201060	380123	471528	187240	96110	179065	76182	322075	102972	42570.4	123575	374415	254760	136149	41270.4	160382	70032.4	82901.7	112822	49048	138915	290108	124981	29099.2	57221.3	23399.6
790800	334769	501257	185454	66123.3	189854	300702	524299	190939	76319.6	169747	315945	409634	195018	87247.5	198010	379286	465218	188533	95816.7	178402	77023.3	320537	102614	42419.2	123706	377538	254962	135069	41586.8	159898	70231.3	82451.2	111825	48756.4	138188	289176	124830	29163.8	56669.6	23896.4
792000	335872	500172	185279	66036.8	191971	299653	523415	191479	76296.8	169391	314532	411708	192400	86999.6	195384	378288	459765	188158	94489.6	177115	78351.2	318815	102359	42267.2	123313	382386	254736	133784	42150	159524	70663.2	81970	111180	49382.5	137602	289172	123839	29354	56294.6	23820.8
793200	337502	499884	186000	65838.3	194476	298591	520891	191340	76153.8	168766	313998	412611	190478	87177.1	193082	377385	455509	188417	93791.6	175672	78711.6	317582	101348	42213.6	123872	384879	252834	132288	42485.6	159344	70278.4	81643.2	110678	49324.4	137564	290277	123606	29271.2	56121.2	23922.5
794400	340108	498606	186261	65669.6	196928	297529	520150	190646	76063.6	168199	311969	414888	188196	87772	191034	378483	450907	188322	92553.8	174942	79532.4	316900	101000	41816.3	123674	387192	252093	130793	42151.7	157824	70193.3	80960.4	110010	48853.8	136582	290025	122969	29420	55836.7	24057.6
795600	343821	499252	186278	65884.8	199309	296271	517757	190722	75997.6	167957	309637	415662	186527	87314	187869	377285	447230	188085	92152.4	174257	80512.8	315570	100704	41330	123273	388268	250967	129273	42337.6	157302	70057.5	80134.4	109096	48891.6	135293	289372	122302	29403.2	55462.8	24225
796800	348210	497281	187030	65614	202530	297506	515024	190409	76180.8	167252	310156	418446	185209	87604.6	185956	376335	441723	188723	90974.2	174400	80813.6	314785	99887.2	41123.8	123298	390964	250110	128668	42376.3	156751	69770.8	80057.6	108417	48746.3	134726	288305	121555	29535.4	55267.2	24312
798000	351480	494675	188162	65152.8	204744	298429	513560	190843	76470	166472	309315	420728	184850	87263.2	184781	375375	438332	188593	90223.2	173251	81654	313820	99447.9	40902	122935	390210	248369	127519	42232	156258	69684.4	79847.1	107679	48458	134388	286991	121113	29710.8	54843.2	24477.2
799200	357648	494043	188408	64851.3	206852	299419	510358	190770	76238.8	166364	308245	423146	184116	87626.3	183235	375689	435013	188746	89041.7	173194	81988.3	312936	98691.6	40759.2	122662	387778	246216	126343	42244	155630	69594.6	79214	107390	48358.4	133332	287544	120567	29610.8	54486.4	24275.2
800400	362330	493395	188645	64585.2	208677	299750	507820	190881	76139.6	166023	306404	424938	184321	87176.4	181891	375893	431436	188096	88789.6	173802	81987.2	312514	97930.4	40187.2	122221	386054	245510	125169	42204	155345	69601.6	78731.7	106452	47775	131832	287002	119837	29235.2	53602.1	24013.6
801600	369421	491886	188982	64425.8	211154	301072	506644	192818	76162.9	166776	306453	427358	185170	86890	180598	375333	428303	188704	87951.7	174771	82408.3	311080	97551.7	39908	122166	386238	243364	124278	42120	154991	69456.7	77917.6	105577	47645.6	130725	284870	118862	29498.3	53593.2	24433.3
802800	375178	492544	190031	64513.6	212730	303931	506221	193328	76144.8	167348	305036	431903	185276	86404	179356	374958	425430	188426	86943.2	174554	82452	310472	96502	39852.4	121471	383936	242323	124346	42357.5	155507	68962	77250	104574	47189.6	129225	283210	118419	29585.6	53632.1	24421.2
804000	379916	490621	190361	63942.1	215784	305437	505046	192934	76363.8	167827	303669	435357	187102	86159.2	179266	375238	422408	186907	86094	175140	82492.1	309906	95936.3	39586.4	120575	380317	239987	122988	42502.4	156117	68684	77324.8	104200	46762.4	128175	281869	118006	29550	53086	24674.2
805200	386084	489712	191330	64010	216854	306996	503892	193010	76434.4	167654	301676	437465	189577	86173.6	179366	374321	420766	187263	85800.8	175083	82702.4	308440	95541.2	38966.7	119634	376476	237768	121698	42927.9	156087	68848.4	76823.2	103230	46492.9	127456	280178	117622	29768.4	52682.5	24575.6
806400	392726	490198	191756	64150.4	219166	308547	502865	192188	76276.8	167138	301103	439918	192216	85642	178707	375293	419068	186945	85046	176578	82668	308791	94730.4	38876	118773	372200	234720	121094	42865.6	155671	68596.4	75911.6	102364	45617.2	125616	277912	116792	29661.6	52483.6	24670
807600	399653	491702	191548	64553.6	220391	311397	502096	191350	76323.8	167641	299329	444058	194538	85286.7	178529	373226	414197	185419	84061.3	176072	82989.6	307906	94122.8	38528.8	118057	369744	231122	120608	43164.2	156187	68578.3	75028	101800	44889.6	123472	273163	116548	29662.9	51860.4	24682
808800	404338	488538	192598	64466.8	221864	314704	502583	189879	76302.8	168613	298798	447264	198018	84948	178225	372708	411904	185573	83764.4	177673	82406.8	307430	93473.8	38128	116805	365400	229464	119774	43625.6	157185	68193.2	75141.7	101079	44409.2	122435	269895	115587	30025.2	51271.2	25170.8
810000	407722	488970	193872	65010	222944	317984	501706	188534	76315.4	168423	296432	450542	202228	84586.7	178633	372720	409959	184971	83070.4	177944	81983.8	307572	92187.6	37930.4	115932	360455	226481	118943	44011.6	157353	68610.8	74033.6	100577	44211.2	121474	265263	115508	30051.7	50764	25017.2
811200	412951	489188	194391	64625.6	224114	319190	501138	187382	76444.4	169278	294790	453479	205558	84471.2	178971	372112	407499	183503	82876.4	179575	82274.4	307998	91599.2	37612.8	114302	356131	224285	118506	44120	157788	68332	73562.1	99527.6	43702.9	120370	261106	114621	30290	50695.8	25104.4
812400	416090	490001	195324	65263.8	225893	322858	502385	185952	76252.9	170261	292834	455809	209478	84230	179262	371610	405289	183224	82106.3	180225	81235.8	308016	91171.3	37348.4	113570	350568	222117	117893	44276.8	158710	67962.1	72841.6	99139.6	42905.6	119538	256267	114797	30192.5	50220.4	25216.3
813600	420301	490959	196601	65538.4	226452	325726	502448	185988	76326.4	172001	291262	458486	213572	83477.2	179826	369719	402506	182462	81762.4	181916	81430.8	307273	90444.4	37310	112006	345989	221149	117715	44492.9	159166	68022	72190	98323.6	42078.3	117890	250808	113722	30086.8	50041.3	25302.8
814800	421069	489739	196867	65739.2	227672	329727	503194	185422	76300.4	173555	290894	461181	217234	83210	179435	368135	401554	182294	81056.4	182460	80905.4	306620	89866.3	37198.8	110824	341306	219078	117533	44448	159855	67842.8	72134.8	97823.8	41354	117168	248586	113973	30012.1	49573.6	25100
816000	421678	490323	198390	65901.6	228740	332981	502915	185014	76096.4	175896	289476	463518	221451	83246.4	180245	367472	400827	181016	80614.2	183880	80850.8	307043	89445.6	36595.8	109724	334563	216805	117692	44870.8	160649	67962.9	71747.2	97093.2	40952.9	116088	246187	113453	29788.8	49433.8	25069.2
817200	421980	491992	199658	66318.8	230100	335223	501732	183719	76240.8	177055	287316	464985	224676	82749.2	181018	367597	399618	180568	80683.6	184909	80925.2	307131	88635.8	36326.4	108375	329597	217526	117116	44853.2	161429	68237.6	70751.2	96831.6	40191.6	114738	244085	113092	29597.6	48756.4	24910.8
818400	423208	492647	201130	66815.6	231054	338302	503629	184168	76370.4	179367	285681	467730	228104	82140.8	180675	365091	397523	180657	80481.7	185993	80924.4	306980	88062.8	36140	107613	324285	217150	117698	45152.5	161776	67950.8	70648.4	95950.4	39567.9	113650	241345	113080	29715.8	48612	24990.4
819600	424096	493796	203443	66945.6	232904	341580	504484	183407	76200	181571	284525	469218	230953	82038.8	181915	363249	396017	179108	80203.6	186579	80664.8	306355	87894.8	36077.6	106238	320426	216734	117546	44828	162187	67788	69831.3	95013.2	39265.2	112133	239367	112168	29539.6	48080	24813.2
820800	423235	493610	203830	67157.5	233430	343956	506043	183386	76564.6	184406	282851	470409	234044	81658.8	181859	362227	395246	178803	80428.3	188863	80877.9	305874	87598.8	35914.2	104966	314871	217808	118112	45106.8	162225	67275.8	69916.8	94424.6	38566.4	110033	238082	112140	29421.3	47802.4	24920.8
822000	422346	494231	204827	67452.8	233592	346751	506530	183323	76428.4	186099	282059	480478	236145	81537.6	182505	361514	394496	178555	80788	189592	80356	306046	86966.8	35453.2	104088	308968	217300	118423	44922	162138	67733.2	69146.7	92793.6	37987.1	108530	236616	112236	29374.4	47948.8	24899.6
823200	421510	494910	204799	67872.5	233172	348020	507610	182722	76235.4	187412	279541	482844	237007	81247.9	182800	360043	392768	178768	80921.2	191412	80293.8	307001	86730.8	35514.8	103307	303170	217871	118477	44919.6	162280	68205.8	68451.6	91534.2	37308.4	106218	235048	112156	29228.3	47257.6	24606.3
824400	422578	496552	205837	68029.2	233925	350787	509294	183172	76342.4	190077	277971	483499	238701	80828.8	183447	358480	392161	178369	80819.2	191672	80457.6	306770	86570.8	35378.8	102904	300230	217906	119383	45451.3	162501	68013.2	68029.6	90329.2	36760.4	103791	233599	111975	29170.4	47530.8	24612.4
825600	421595	498631	206816	68588.3	233922	352099	510084	183348	76580	191211	276942	483916	238575	80626	184198	356188	391136	176443	80927.6	191816	80232.9	306332	86578.3	35241.2	101488	296901	218318	120951	45229.2	162617	68551.6	67594	89300	36333.6	101723	230541	111358	29277.1	47067.2	24773.3
826800	420137	499606	207181	68826.8	233664	355264	511167	183110	76842	192408	274268	482678	239520	80388	185252	354108	391148	176050	81372.9	192582	80519.6	305482	86336.4	35242.1	100886	293198	217568	120776	45560.4	162392	68513.3	67537.2	88961.6	36051.3	100163	229160	111373	29196	46627.1	24859.2
828000	419277	499204	206982	68830.4	233117	355855	511570	183810	76991.6	193708	273097	484238	239846	80064.8	185558	352558	391960	175041	81750	193468	80584.8	306087	86261.3	35048.8	100420	290481	216660	121496	45494.8	161738	68305.6	67462.8	87938.8	35758.8	98935	228108	111164	29279.6	46832.8	25034.6
829200	419333	500340	206642	68924.4	232998	356409	510755	182436	76604.2	194086	270648	483123	239990	79745	186551	351908	390912	175102	81956.7	193474	80938.8	305247	85874	34932.5	99198	287393	216639	122362	45757.1	161043	68007.5	66522.4	87083.6	35380.4	98149.6	226580	110413	29147.9	46571.2	24817.2
830400	418971	501295	206752	69454	232086	357580	511661	182485	76539.2	195301	268904	483632	240410	79534.8	187447	349895	391087	173860	82325.6	194474	81373.6	305412	85878	35116.8	98855.8	285030	215600	123280	45712.4	160020	67687.2	66386.7	86872.8	35152.4	97798.8	225831	109883	29157.2	46276.8	24884.4
831600	418450	502106	206350	69146.7	231662	358476	511840	183297	77257.5	195464	267498	482489	240626	79335.8	188542	347351	390616	173246	82469.6	194248	81265.8	304385	85890.4	35226.7	98166.4	283317	215293	124644	45682.8	160226	68360.8	66177.6	86969.6	35198	97188.4	225534	110003	29098.3	46268.4	24992
832800	417977	501507	205335	69315.2	229430	359030	511093	182619	77148	196773	265598	483053	240749	79166.8	189235	345540	391645	172836	82330.8	194997	81705.6	303795	86262	35055.6	98049.6	280719	214164	125616	45840.8	159538	68243.6	65785.8	86340.8	35108.8	96404.4	224044	109518	29202	46168.8	25006.8
834000	417364	500480	204897	69208.8	228720	360067	511444	182156	77418.8	196383	263753	483461	239586	78999.2	189436	344420	391740	172157	83156	193992	81386.7	303603	86021.3	35127.6	97668	279709	212840	126686	45921.6	158514	68587.1	65299.6	86122.9	35120.4	95770.8	224565	109314	29037.1	46220.8	25207.1
835200	416364	499753	204447	69040.8	227013	361330	508481	181996	77162.4	196007	262808	480735	238827	78818.4	191282	342748	393511	171847	83286.4	194430	81396.8	303070	85967.6	35464.6	96951.2	277650	212358	127418	45914.6	157773	69171.6	64884.6	85613.2	34910	94926	225092	109148	29396.8	46411.3	24884.8
836400	415492	499607	203766	69137.5	225950	360413	506252	181018	77333.8	195320	260875	480501	237927	78626.8	192392	341572	393101	171753	83330	194978	81695.8	302345	85934.2	35433.6	96814	275819	211476	128127	45798.4	156848	69019.2	64445.2	85937.9	34981.6	94190.4	224063	109450	29302.9	45811.2	25162.1
837600	415347	498723	202706	69321.6	223708	359683	504162	180299	77265.6	194708	258920	478598	236528	78214.8	192741	339331	393480	171706	83511.3	194960	81986	301829	85986	35431.7	96491.2	275559	211133	128795	45959.2	156254	69143.3	64434.8	85578.8	35102.1	93373.6	223220	108871	29348.8	45795.4	25274
838800	413585	497414	202270	69367.6	221520	358447	502741	180419	77475.6	195027	257160	477427	234953	77960.8	193362	337148	392630	170760	84042.8	193141	82224.4	301302	86142.5	35651.2	96620	274489	211286	129341	45853.2	154835	69238.4	64060.4	85376	35182	92780.8	222292	108722	29330	45718.4	25107.5
840000	411522	495933	200707	68932	219514	358131	501755	179868	77713.8	194542	256213	475145	232966	77540.8	192784	335157	392805	171322	83769.6	193338	81869.6	300339	86099.2	35525.4	96348.8	275860	210988	130473	45679.6	154063	68964.2	63994	85411.6	35131.2	92613.2	220827	108918	29478.8	45680.4	25316.8
841200	409505	496328	200136	69695.6	218025	355438	499693	179904	77502.4	193250	252996	471423	231059	77276.8	192972	331886	392797	171264	83589.6	192892	82245.6	298876	85832	35788	95794.6	276373	210998	131925	45740	153216	69053.6	63685	85297.6	35328	92603.3	220838	108873	29474	45588.3	25442
842400	408270	494253	199324	69495.8	216205	353773	496039	179028	77566.7	192469	251672	468603	229871	77048.3	193186	330991	393002	171642	83919.6	193129	81929.2	297796	86157.6	35544.2	95845.6	276657	210524	131902	45528.8	152392	69226.3	63400	84932.5	35633.2	92334.4	220434	108814	29487.5	45301.6	25420.4
843600	407759	494575	198419	69713.6	214408	351895	492206	178760	77205.2	191465	249979	466362	227977	76690.4	192635	329101	392415	172151	83472	192414	82436	297441	86078	35752	95459.6	277698	210018	132315	45403.6	151454	69499.2	63046.7	85446	35324.2	92174.4	218916	109348	29291.2	45464.2	25372
844800	404827	493627	197724	69980.4	212780	349655	489730	178572	77460	190404	248178	463232	225897	76645.4	191919	327425	392686	172034	83565.6	191824	82567.9	296519	86466.7	35746.4	95207.2	278548	209724	132318	45182	150476	69720.8	62963.6	85476.3	35512	92097.9	217351	109367	29268.3	45476.4	25630.8
846000	400742	492511	197442	69717.2	211014	348870	486948	178538	77158.8	189381	247624	460272	223933	76568.4	192684	324865	392681	172103	83126	190755	82890.8	295239	86246.8	35947.1	95266.4	279600	210294	132590	44986.3	149552	69968.4	62817.9	85064.4	35757.5	92090	216502	109015	29237.6	45235.4	25740.4
847200	397018	490270	195321	69588.3	208845	346401	482406	178004	77442.8	188266	245743	456351	221428	76272.8	191623	322773	393703	172975	83417.2	190668	82659.6	293472	86610.8	35902	94777.2	278849	210157	133010	45043.6	149426	70248.8	62834.8	85476.3	35965.6	92359.6	215862	109305	29351.6	45509.2	25790.4
848400	393810	489734	195446	69095.2	206951	343263	479397	177221	77005.2	186582	244209	452843	218775	75891.2	190747	321328	393854	174284	82927.5	189363	82793.2	292491	86426.8	35698.3	94828	279192	210484	132608	45032.5	147710	69688.8	62164	85097.2	35905.4	92013.6	215544	109540	29500	45583.3	25807.6
849600	390255	488378	194365	69142	205023	341123	474304	177661	76828.8	185828	242465	450437	216154	75707.6	189340	320503	394023	174679	82915.2	188611	82968.8	292105	86645.4	35902.4	94946.7	279371	210423	132067	45178.4	147169	69610.8	62071.3	85295.6	36026.8	92643.3	215964	109734	29600.8	45382.4	25856.3
850800	387385	487978	193366	69184.8	203659	338731	471312	177920	76584.2	185105	240924	448302	213616	76332.9	188509	317768	393557	175266	82269.6	188024	83063.8	289505	86264	36111.7	95183.6	280293	210760	132284	45068.3	146534	70024.2	61640.4	85119.2	35981.6	92510.8	214293	109460	29768.3	45432	26114
852000	384855	486837	193120	69351.6	202031	335906	467974	177807	76710	183445	240571	443943	210623	75922.4	188036	315180	391579	175836	82057.6	186742	83213.6	288112	86237.2	36048	94994.6	281438	211254	131937	44840.8	145723	70216.8	61342.9	84811.6	36013.2	92762.5	213855	109648	29922	45364.2	26162.4
853200	380928	485519	192263	69238.8	200842	335120	463393	177631	76517.5	182146	238248	442770	209096	76110.4	186341	313091	392308	176863	81170.8	185285	83167.9	286319	86536.4	35778.8	94866.4	281978	210986	131993	44896.8	145558	70516.7	61175.6	84728.3	36106.4	93303.6	213230	109148	30087.9	45273.2	26449.2
854400	376594	482490	191586	69052	199594	332640	459173	176223	76146.4	180907	237847	439397	205943	75833.2	185606	311134	391302	178067	80784.8	185385	83218.4	284505	85874.4	35878.8	94613.8	283212	211580	131362	44681.6	144921	70856	60854.2	84662.4	36247.9	93338.8	213915	109763	30142	45424.6	26475.2
855600	372985	482581	190808	68881.3	198745	328730	454148	176767	75406.3	179826	235525	437211	203370	75660.8	184025	309698	390407	178750	80586	183935	83706.7	283972	86269.2	35899.2	94260.8	284740	211795	131116	45003.6	144008	71649.6	60683.2	84230	36343.6	93197.5	214052	110050	30042.9	45314.8	26369.2
856800	370531	479930	190620	69577.2	197922	326429	451516	176194	75490	178541	234849	434538	200530	75284.4	182771	308911	389688	179260	80001.6	183294	84183.2	282395	85902.8	36128.8	94782.4	285842	211885	129674	45041.7	143714	71588	60031.3	84120.8	36238.8	93970	213319	109291	30319.6	44782.9	26573.6
858000	368697	477264	189502	69725.8	197838	323774	447778	176158	75402	177560	232909	432643	197683	75226.4	180521	306101	388333	179888	79324.4	181503	84959.6	281460	86016.3	36213.6	94868.8	289305	212150	129065	44530.4	143266	71820.8	60334.8	83867.5	36387.2	94015.8	214191	109970	30250.8	44593.6	26706.7
859200	366879	475501	190347	69697.2	197059	321083	444331	175498	74901.2	175819	231914	431181	195443	74845.8	179604	304251	386718	180340	78173.3	181139	84652	280253	85484.8	35998.8	95212.4	290538	212504	128008	44768.3	142895	72325	60031.2	83948	36450.4	94421.6	214289	109192	30300.4	44667.1	26908
860400	364287	472713	189069	69708.8	197020	319000	440994	174918	74804.4	174374	230950	429194	193052	74912.4	177645	301787	386022	180382	77778.4	179060	84520.4	279129	85580.4	35924.8	95997.1	291762	212774	127831	44661.6	142002	71720.8	59706.4	83818.8	36444.4	94790.8	215642	109637	30490.4	44842.8	26972.1
861600	362103	471499	188818	69528.8	196909	315147	438336	174215	74172.5	173296	228944	427182	190445	74777.5	176331	300188	385020	181119	77577.1	178196	85183.6	277411	85858.4	36015	96395.2	293647	212234	127148	45165.4	141560	71762.1	59937.6	83588.4	36638.3	94796	217357	109562	30837.9	44401.6	27344
862800	360331	468268	187423	70100.4	196672	313098	434410	174305	74051.6	171565	228252	426264	188148	74948.8	174695	298743	382942	181218	76730.4	177048	86360	277420	86029.6	35722.8	96406.7	295940	212103	125974	44698.8	141505	71985.6	59765.8	82992	36857.2	94941.7	218170	109246	30546	44400.8	27484.8
864000	358936	467141	187489	69800.8	197491	310250	431949	173841	73575.8	171086	226222	424382	185427	74487.5	173598	296366	380992	180797	75852.5	175722	86882.5	275306	85903.2	35795.8	96894.8	298589	212204	125683	44900	140468	72047.5	59571.6	82805.4	36813.2	94939.6	218530	108611	30777.9	44165.6	27461.2
865200	357664	462969	187972	69495.2	197588	308975	429858	173304	72904	169455	224743	424395	183729	74417.6	171621	293863	379380	180972	74697.6	173998	87441.6	274511	85274	35777.6	97132.9	301690	212178	124694	45105.2	140025	72115.6	59212.5	82826.4	36989.2	95255.2	219260	108636	31158.8	44186.7	27650
866400	355622	461495	186597	69550	198068	306873	426924	172160	72929.2	167692	223043	423038	181892	74122.1	170046	292178	376551	180240	74258.8	172363	87430	274202	84905	35386.4	96887.2	302938	212498	123980	44943.2	140085	72214.6	59386.8	81678.8	37322.8	94889.2	219978	108305	31187.9	44130	27939.6
867600	354952	458769	186112	69755.6	198170	303628	423456	172147	72468	166344	223072	421030	180078	73458.8	169073	290512	375231	180080	73486	171129	88201.6	273624	84867.2	35494.6	97244	303731	210973	122558	44888.3	139105	72792	58992.9	81410.4	37350	94476.4	221578	108128	31632	43837.5	28299.2
868800	356258	457445	186089	69381.7	199372	301104	422250	170608	72237.1	165269	221475	421570	178233	73300.8	167877	289572	372560	179381	72702.8	170050	88337.1	273149	84042.5	35276	97301.2	305270	211637	122084	45029.2	138994	72820.8	58555.6	81460.4	37498.8	93873.3	221571	107562	31605.8	43818.4	28629.6
870000	356751	456700	185403	69484	200114	300506	419795	171046	71645.2	164333	219627	420385	176873	73081.2	166618	288150	369983	179100	72022.1	169560	88538.4	271372	83863.6	35188.8	97171.2	307640	211221	121972	45030.8	139008	72845.4	58830.4	81087.2	37290.8	94255.6	222156	107609	31939.6	43803.8	28738
871200	356515	454674	184925	69254	199680	299756	417848	170517	71496.4	162704	218703	419524	176112	73166	165916	286646	368726	178500	71027.6	167884	88672.8	270832	83344.2	34928.4	97099.2	308375	210528	120496	45153.6	139058	72934	59002	81004.8	37879.2	94284.2	223258	106894	31790.4	43710	28822.9
872400	356515	453539	184323	69268.4	200250	298097	414273	169182	71222.1	161547	217450	418435	174584	72740.4	164512	284966	367069	177723	70465.8	166322	89161.2	270655	83052	35153.3	97095.6	308189	209078	119637	45420.8	138082	72639.6	58463.2	81280.4	37903.3	94258.8	224655	106809	31810.8	43552.4	29091.6
873600	359509	450836	183324	68747.6	201196	295124	412396	168327	70760	160457	215901	418084	173629	72154	163265	284394	363966	177097	69845.2	165144	89872	271138	83035.2	34681.2	97519.6	309651	208747	118876	45594.4	138637	72895.6	58176.3	80911.2	38262.8	94939.2	224674	106420	32142	43651.2	29210
874800	362282	448467	183400	68787.9	201833	295498	410340	167837	70025	158966	215032	416247	172602	71545	162107	282491	362055	176141	69002.5	163695	90439.6	270393	82627.2	34992.5	97109.2	310774	208352	118532	45850.4	138811	72731.3	57902.4	80823.8	38828.8	94628.4	223438	106229	32351.3	43435.6	29187.6
876000	363569	445041	183045	68869.2	202619	294630	408134	167475	69372.4	158004	214317	416772	172529	70785.6	161299	280517	359794	174812	67893.2	162886	90579.2	269995	82140.8	34746.8	96800.4	310512	208021	117683	45946.4	139100	72845.2	57773.8	80665.6	38899.6	94097.2	224138	105813	32631.6	43420.8	29456
877200	364327	442519	182310	68400.8	202491	294018	405768	167504	69052.1	157030	212563	416475	172536	70255	160492	279537	358919	172414	67452.8	161632	90659.6	270437	81272.1	34389.6	96648.8	309059	205616	117450	45936	139382	72691.3	57612.4	80556.7	39036.8	94069.2	224763	105548	32735.4	43104.4	29427.1
878400	367543	440504	181696	68227.6	203082	292065	403789	166551	68226.4	155781	211784	415983	172148	69507.2	159502	279278	357125	171321	66802.4	160433	90881.2	270776	81250.8	34415.4	96446.4	309056	205546	117042	46245.8	139405	72751.2	57802.9	80265.2	39175.4	93628.4	225302	105453	32946	42901.3	29431.2
879600	370235	438104	181009	67817.9	203104	292207	402080	165672	67910	154765	210643	414828	172225	69223.2	158243	277183	355470	169872	65876.8	159035	90597.9	270540	80864.6	34288.8	96250.8	309494	205341	116254	46308	139712	72762.4	57166	79393.8	39145.2	93389.2	224328	104912	32945.4	42760.4	29589.2
880800	373133	435147	181222	67960.4	204088	292973	401151	165520	67635.2	154522	209728	415856	173184	68733.6	157520	275575	353606	168220	65259.2	158063	90795.2	270885	80376	34132.1	95953.2	309595	204048	115400	46804.2	140396	72527.9	57142	79200.8	39023.3	93149.2	222920	104398	33242	42469.2	29587.6
882000	371257	429682	181138	67761.6	204237	293488	398482	164688	66792	154296	208950	416288	174430	68068.4	156511	273658	351655	166897	64667.2	156570	90818	270546	79489.6	33905.2	94845.4	307091	203686	115208	46822.8	140626	72468.8	56921.6	78490.4	38864.8	93123.3	223230	104385	33150.4	42370.4	29747.1
883200	369762	427998	180062	67371.2	204851	292618	396127	163819	66941.3	153962	208542	415380	175223	67369.2	156701	273112	350530	165884	64155.8	156688	90658.3	270533	79329.6	33560	94485.2	306393	202353	114558	46984.2	141141	72117.9	56746.4	78632.4	38632.4	92021.6	222921	104375	33168.3	42291.6	29652.4
884400	370796	424242	180050	66872	204927	292720	394730	163219	66572.4	153097	208068	415534	176000	67153.6	156503	272430	350258	164741	63662.4	156332	90967.6	270468	79154.4	33260	93792.1	305329	202081	113990	47078.4	141302	72310.4	56218.3	78059.2	38282.4	91175.8	222075	104013	33266	41932.9	29619.6
885600	371595	421023	179851	67437.9	205934	293072	392408	162638	66140.4	153486	205984	416036	177785	66522.5	156014	269990	347464	164774	62852.1	155816	90561.7	269722	78352.4	33041.3	93228	304465	201530	113431	47425.2	142198	71681.3	56216.8	77557.1	37997.6	90221.6	220669	103518	33347.5	41742.8	29840.4
886800	371736	419481	179868	67289.2	205435	294506	391651	162082	65989.6	153716	205271	416464	178829	66456.8	155379	267656	347548	163700	61972.4	155714	90294.8	269998	78070.4	33099.6	92633.3	302828	200621	113734	47319.6	143514	71714	56077.9	77014	37675	89544	218535	103369	33285.6	41469.2	29709.2
888000	372111	415452	179303	67173.3	205302	295377	390261	161600	65362.5	154041	204016	416050	181080	66136.7	155231	267698	345913	162350	61396.8	154624	89655	269630	77500	32716.4	91990	301546	199974	112756	47358.8	143836	72083.8	55880.8	77566.7	37535.2	88860	218854	103692	33217.1	41550.8	29727.5
889200	375566	413261	179208	67018.4	205303	295502	387465	160786	64767.6	153705	203380	416170	182553	66020.4	154459	266425	344995	160736	61070.4	154124	89518.8	270252	76969.6	32561.7	91209.6	298762	199548	112325	47600.8	144310	72204.8	55667.5	77354.4	37074.6	87880	218547	103308	33520.4	41373.8	29936.4
890400	379082	412181	179060	67218.3	206343	296993	386392	159861	64656.8	154012	202505	416970	184219	65340	153531	264353	344729	158375	60636.8	152728	89529.6	270303	76677.1	32538	90599.2	297090	199212	112600	47985.6	145013	71801.2	54855.6	76763.8	36650.4	87374.6	215784	103120	33598.4	41074.4	30033.3
891600	380914	409690	179332	67334.8	207110	298947	385773	159803	64536.4	155116	201536	416484	186126	64781.2	153322	261818	342908	156602	59645	151115	89828.8	270448	76360.8	32272.5	89784.4	296348	198804	112400	48181.7	145958	71150.8	54930.8	76542	36563.3	86420.4	214068	103071	33702.8	40823.8	30151.2
892800	378414	408078	177248	67080	204931	301364	384903	158819	64189.6	155914	200779	417073	188465	64972	152821	261188	342677	155008	59332.4	150847	89753.6	269945	75970	32430.8	89220.8	294596	198291	112860	48317.6	146255	71320.4	55033.8	76077.2	36449.2	86135	213526	102853	33944.4	40547.6	30438.3
894000	373859	406193	177152	67106.4	205866	302827	384375	158335	64044.2	156600	199700	415002	190756	64785.8	152627	260209	341224	153830	58736.3	150572	89463.8	270313	75670.4	32200.4	88377.6	291431	197554	112876	48110.8	146813	71445	54899.2	76298.8	35986.8	85322.4	212280	103226	34084.2	40272.4	30595.6
895200	371753	405326	177149	66833.2	206308	304173	383709	157820	63676.4	157305	198594	416216	192203	64451.2	152325	258796	340963	153005	58686	150359	89422.8	270573	75194.4	31990.8	87621.7	289869	197290	112659	48201.6	147343	71311.2	54506.3	76025.6	35856.8	85187.1	210927	103088	34080	40239.2	30657.2
896400	370612	405800	177784	67060	206054	306522	382583	156759	63644.6	158642	197990	416484	194392	64459.6	152185	257064	338211	151101	58009.6	149140	89502.5	270607	75011.2	31810	87129.2	288481	197680	112510	48584	147719	71102.5	54096	75865.4	35474.8	84501.2	208752	102374	34360.4	39772.8	30676
897600	368278	404268	178212	67619.2	207465	309030	382872	156707	63733.6	159772	196528	417282	195636	64127.2	152283	255306	337355	149654	57808.8	149178	88983.2	270316	75010.4	31648.4	86146.7	285964	197259	112388	48521.6	148475	70843.6	53907.1	75940.4	34793.8	83670	206843	102502	34157.2	39817.1	30746.8
898800	367202	404499	177890	67962.5	207198	311023	381272	156147	63520.4	161117	195619	417092	198000	64230.4	152546	253407	337424	148578	57204.4	149188	88249.6	268843	74322.9	31268.4	85448.4	283469	197114	112715	48574.4	148354	71063.8	53516.8	75588.3	34830.8	83726.3	206348	102717	34157.5	39434.4	30775.8
900000	367916	403665	178395	67948.8	207114	312382	380943	155526	63248	162213	194484	416895	199723	63990.4	152447	252998	336353	148437	57048.8	149822	88957.6	269319	73918.4	31237.9	84423.2	280828	196816	112556	48641.3	148144	70969.2	53543.8	75183.2	34073.3	83010.4	204964	102575	34059.2	39319.2	30747.6
901200	369084	403558	178479	68146.3	206973	313434	380896	155051	63340.8	163414	193613	417402	200790	63916.4	152515	250953	336110	148388	56706	149790	89177.9	269643	74019.6	31123.6	84032.8	279230	197376	113455	48735.2	148014	70651.6	53058	75392.9	33363.6	83255.8	203214	102325	34473.2	39126.4	30953.3
902400	369926	403781	178260	68498.8	206711	315470	381301	154754	63134	164701	193117	418070	201832	63930	152624	249204	335730	147774	56600.8	150194	89048	269714	73598.8	31174.6	83480.4	277842	196841	113778	48719.6	147697	70422.9	52836.8	75305.6	32949.2	82232.8	202193	101900	34871.6	39116.3	31150.8
903600	369148	404247	178249	68674.4	206810	317873	381927	154619	63198	165515	192637	417268	203471	63924	152992	247379	334939	146548	56148	150263	88834.4	268358	73468.8	31021.6	83059.6	274934	196522	114208	48858.8	147232	70317.6	52510	74818.4	32582.8	82071.7	200669	102149	34599.2	38710.4	31408.8
904800	368508	403145	178280	68688.8	206251	318741	381377	154528	63612.1	167086	191330	417923	204375	63942.1	152630	246517	334668	146492	55612.1	151005	89140.8	267554	72928.4	30790.4	82285.2	272524	196414	114390	48598.3	146606	70201.7	52244	75170	32544	81721.6	198866	102312	34822.5	38584.8	31534
906000	368376	404382	178220	69107.6	205995	319509	380792	154552	63541.2	167803	190238	418025	205527	63598.4	152724	244971	334452	146063	55059.6	151854	88752	268388	72818	30737.6	81747.5	270407	195833	114355	48465.2	146301	70318.4	51935.4	74462.8	31949.2	81032.5	198464	101700	35174.4	38266.7	31861.2
907200	368983	404956	178234	69283.8	205185	321191	380491	154025	63649.6	168725	189189	416385	205481	63453.8	152728	243207	333122	145428	54823.3	150866	88357.1	267526	73170	30852.1	81052	268649	195004	114615	48362	145210	70292.9	51339.6	74537.9	31583.6	80863.2	197153	101392	35315.8	38291.2	31785.2
908400	369249	403537	178115	69196	204088	322364	379874	153920	63763.2	169983	187820	417198	207074	63638.8	153567	241193	333845	144172	54650.4	151518	88093.6	267180	73119.6	30743.6	80700	267802	195043	114878	48466	144853	70658.8	51452.1	74612.4	30947.9	80598.4	195938	101162	35175.6	37702.1	31974.8
909600	367292	404514	178439	69247.1	203347	322989	379890	153870	63875	170762	187369	416848	207788	63787.1	152984	238907	332952	143957	53908	151251	88695.8	266304	72383.8	30377.2	80222	265298	195150	115482	48570.8	143982	70560	51211.2	74362.1	30832.8	80317.9	195422	101108	35356.7	37811.6	32560.4
910800	366775	405499	178360	69190.4	202495	322350	377813	154133	63951.6	170963	186720	415895	207854	63555.2	153819	238462	333085	143753	53805.2	151712	88668	264902	72435.6	30372.5	79571.6	262929	193690	115997	48821.7	143027	70430.4	50997.1	74394.4	30549.2	80540.4	194404	101062	35546	37602.9	32762
912000	367477	406910	178538	69362.1	201482	322340	377218	153771	63925.6	171754	185661	414982	208010	63632.4	153788	237131	333518	143453	53453.6	151772	88684.2	264980	72481.3	30286.8	79685.4	262429	193626	116420	48661.2	142707	70334.8	50739.6	74506.7	30167.2	80165.4	193077	100801	35888.4	37348.8	33389.6
913200	366433	407755	178150	69538.8	200485	322649	375950	153616	64456	171100	185024	413547	208310	63506.3	154037	235549	332441	142451	53393.3	150623	89019.2	263999	72254.4	30425.8	78931.6	260761	193390	116756	48594.2	141474	70527.1	50382.8	74239.6	30006.3	79886.8	191472	100263	36410	37076.3	33779.6
914400	365268	408385	177982	69612.8	199654	323140	375181	153976	64455.2	172380	183735	412802	207721	62966.8	154267	234122	331893	142285	52649.6	151345	89371.6	262255	72350.4	30632.4	78705.4	259905	192820	116871	48830	140392	70557.2	50524.6	74047.2	29869.6	79064.6	190474	100156	36270.8	36476.4	33880.4
915600	363298	409290	177941	69791.6	198960	323526	373422	154124	64875	172562	182807	411570	207368	62831.3	155268	232618	331313	141588	52215.8	150669	89080.8	261168	72033.6	30432.9	78398	258878	192186	117669	48758.8	139599	70978.8	50094.4	74069.6	29610	79094.8	189353	99848	35855	36550	34061.2
916800	361962	408616	177439	69854.8	197114	322461	371533	154248	65136.8	172382	182538	410018	207153	62968.4	154299	231373	331116	140965	51626	150020	88385.2	260207	71610.4	30820	77651.7	257898	191876	117762	48638	138132	70699.2	49784.6	73934.4	29321.6	78821.6	188533	99463.3	36246.8	36271.7	34076.8
918000	360804	409661	177412	69645.4	196288	322301	369457	155013	65017.9	172558	181450	409312	205692	62695.4	155284	229835	330712	140931	51383.3	150380	88575.4	257432	71995.6	30497.9	77480.8	255725	190865	117146	48755.2	136766	70752.1	49786.8	73891.3	29188.8	78594.8	187840	99136.4	36328.8	36162	34181.6
919200	358702	411067	177223	69760.8	195482	320916	367478	155403	65032.4	172563	180750	407594	204981	62665.6	155100	229102	330675	141147	50840.4	150748	88934	256550	71584.8	30766.4	77447.1	255202	189992	118354	48518.4	136352	70492	49081.7	73889.6	29035.8	78172	186745	98572.1	36421.6	35753.3	34786.4
920400	357704	411822	176334	69676.3	193480	321021	366342	155367	65226.7	172217	179268	405358	204567	62437.1	154616	227988	329006	140412	50393.2	150044	89737.1	255248	71487.1	30830.4	77053.2	255053	189834	118045	48696	134776	70497.2	49077.6	73948.8	28693.6	77862.5	184758	98213.6	36590.8	35492.8	34894.6
921600	355060	413365	176275	69464.8	193012	319633	364240	155428	65776.4	172438	179032	404808	203600	62293.6	155247	225398	328725	140850	49781.6	150215	90221.6	254450	71374	30970.4	76842	254668	189410	118414	48284.6	134686	70420	49113.8	73571.6	28585.8	77693.2	183251	98166	36573.2	35513.8	35243.2
922800	352636	412350	177220	69023.3	192105	319670	362450	155879	66056.4	172462	178170	402848	203054	62092.8	154804	223768	328900	140016	49413.6	149313	91017.5	252371	71263.8	30813.6	76788.3	253528	189425	118588	48302	133758	70564.4	48711.6	73309.6	28500	77421.7	182245	98219.6	36217.2	35121.6	34825.8
924000	350816	412679	174729	69080.8	189074	318783	360543	156433	65756.8	172275	177892	401539	201771	62476.3	154872	222661	328771	140189	48683.8	148643	91540.8	251431	71170.4	30731.3	76237.6	251817	188392	118457	48004.2	132168	70418.8	48666.8	73365.2	28330.8	77384	181674	97935.2	35986	34905.4	34777.2
925200	349895	414089	174723	69258	188256	316892	358129	155929	65980.8	171890	176494	398846	200847	62176	154294	221960	328004	141004	48301.2	149470	91704.4	249079	71051.7	31043.6	76523.8	251986	187553	119003	48133.6	131515	70710.8	48132.9	73119.2	28145.2	77490	180794	97599.6	36065.6	35045.2	35121.7
926400	348261	415659	174137	69162	187535	316462	355994	156205	66228.8	171562	176170	396273	198827	62033.3	154001	220726	327323	140623	47495	148520	92005.4	248045	71014	30823.3	76237.2	251769	186827	118828	48037.5	130741	70605.8	47837.6	72749.6	28158.4	77078.4	179470	97012	36339.6	34951.2	35174.8
927600	346293	415753	174618	68999.6	186408	315456	354297	156596	66258.8	172013	175548	394803	198471	61664	153361	218925	326423	140734	47010	147412	92086.8	245717	71079.2	30784	76246.7	252413	188153	119122	48165.6	130100	70254.4	47702.1	72523.6	28070.8	76613.2	178846	97058.8	36286.4	34592.9	35300.8
928800	344426	415859	174768	69475	185425	314622	352954	156788	66130.4	171761	174600	393521	196585	61791.3	153477	217765	325369	140748	46503.8	147096	91365.4	243861	70883.6	30677.2	76144.8	251682	187016	118913	47951.2	129235	70149.6	47744.4	72656.3	27768.8	76900.8	177165	97157.2	36193.8	34419.2	35290
930000	343437	416753	175093	69320.4	185242	312570	350680	157245	66212	171125	174232	391582	195175	61636	152815	217061	324637	140816	45952.8	147188	90970.4	242757	70444.8	30648.8	75789.6	251160	186513	118432	48630.4	128392	70188.4	47371.3	72326	27743.8	77457.6	176928	96602.9	36268.8	34421.3	35487.2
931200	342800	417822	174424	69660.8	184305	310850	347832	156793	65974.2	170264	173352	389994	193581	61666.3	151940	215800	324742	141456	45324	146413	91025	241637	70505.4	30466.8	75700	251134	185952	118345	48758	127398	70268.4	47063.6	72380.4	27913.2	77636.7	176096	96192.8	36507.5	34346.4	35629.6
932400	342569	418448	174695	69190.4	183847	310211	347072	157116	66222	169573	172426	388465	192126	61414	151598	214656	323272	141347	44866	146237	90802.4	240208	70326	30708.8	75696.8	251367	185372	117856	48609.6	126514	70274.4	46884.6	71723.6	27700.4	77349.6	175093	96014.8	36193.2	34585.4	35505.2
933600	341684	417702	174249	69699.2	183840	309111	345574	156593	66011.2	168518	171706	386789	190663	61324.4	150923	213475	322767	141891	44250.4	144690	90851.7	238873	70245.8	30520	75740.4	252035	184924	117065	48794.4	125948	70239.2	46676.4	71829.6	27732	77658.3	174005	95720.8	36553.2	34360.8	35847.1
934800	340973	418556	173814	69631.2	182998	308039	343638	156674	66364.8	168317	171016	385545	189353	60927.1	150126	212778	321685	141524	43735.8	143967	91311.2	237309	70038	30310.4	75819.6	253047	184386	117831	48674.6	125821	69935.4	46585.2	71490.8	27749.6	78365.6	173324	95606.8	36220	34166.7	35903.6
936000	339516	419236	174475	69702.4	182555	306265	340252	157232	66109.6	167834	170342	383982	187895	60576.4	148940	212749	322456	141028	42828.8	143880	90710	235539	70095	30260.8	75559.2	252623	183785	116990	48589.2	125108	70225.2	46632.5	71545.6	27639.2	77512.1	172586	95311.3	36149.2	34152	35934.2
937200	340318	419091	173613	69997.9	181846	304923	338417	156806	65734.2	166672	169766	383500	186481	60737.5	148299	211642	320133	141327	42229.6	143152	91466.3	234332	69806.8	29895.4	75426.8	253895	183358	116616	48722.5	124848	70364.6	46234	71137.9	27554	78261.6	172533	94744.4	35957.1	33930.8	35892.8
938400	340302	420358	173363	69950	181336	302900	337109	156223	65387.2	166108	168859	380142	184065	60152	147651	210606	319516	140982	41928	142652	91679.2	232760	69540.4	29781.2	75024.2	254592	182582	115923	48528	124347	70361.6	45952.9	70699.2	27663.2	78186.4	171661	94323.8	36151.2	33986.7	35760.4
939600	341471	419907	173117	70057.5	181558	301891	335838	155584	65546.7	165114	167363	379933	182959	60034.2	146591	208244	318314	140896	41529.6	141174	91085.4	231526	69433.6	29916	75393.2	255148	181125	115743	48667.2	124132	70558.3	45946	70330.4	27582	78510.4	170638	93651.2	36217.1	34040.8	35893.8
940800	342222	419637	172941	70172.4	180218	301054	333678	155488	65542.4	164867	166702	379687	181272	59878.8	145391	206492	316669	140438	40719.2	140867	90990.8	229470	69204.4	29831.6	74769.6	257155	180883	114862	48756.7	123771	70539.2	45581.3	70216.4	27940	78444	170713	93382.9	36445.6	33785.8	35918
942000	342565	420304	172978	70327.9	180828	299526	331247	155241	65060.8	163626	166265	378661	180872	59610	144988	205525	316537	140537	40314.4	139806	91539.2	229558	69043.3	29788.4	75098.8	257646	179696	114168	48636.4	123303	69907.6	45712	69596.7	27780.4	78636.7	169907	92964.8	36448.3	33862.8	36065.8
943200	343127	419280	171708	69981.6	180357	298038	328756	154193	64819.2	162398	165136	378053	179156	59324	143708	205480	316335	140790	39365.2	138990	92253.6	227663	68781.6	29476.7	75044	258968	179322	113752	48672.9	122849	70490.8	45572	69226.4	28042.1	78772	170785	92649.2	36569.2	33857.1	36157.2
944400	345476	420586	171474	70245	180410	297484	326242	153834	64572	160728	163639	376363	177104	59120.8	142243	204182	315197	140290	38920.4	137192	92350.8	227580	68512.1	29285.2	75060.8	260028	178407	113012	48798.8	122632	70126.4	45260.8	68847.1	27960	78628.8	169423	92495.2	36820	33567.2	36391.3
945600	347618	420231	171084	70085.2	180604	296544	324239	152778	64274.8	160092	163020	373914	175855	58577.1	141467	202656	312888	139724	38540	136570	93309.6	226890	68398.4	29447.1	75762.8	261688	177668	112957	48659.6	122994	70199.2	45252.8	68429.6	28212.9	78432	169670	92254.4	36845.2	33615	36531.2
946800	348436	418932	170461	69750.8	180139	295621	321830	152684	63906	159080	161891	372625	174508	58087.6	140809	201089	312398	139560	38096.4	136332	93302	228329	68327.5	29356.8	74950.4	263185	176588	112365	48925.2	122558	70571.2	45174.6	68012	28449.6	78500.4	168951	91667.5	36927.6	33423.2	36437.5
948000	349240	417659	170214	69782.5	180248	293847	318486	151859	63667.9	157847	160815	371771	173224	57760.8	140424	200118	311095	138861	37503.8	135073	93279.6	229073	67886	29194.6	75572.4	263658	175967	111240	48936.3	122585	70137.9	45029.6	67804.2	28690	77947.6	169390	91402.4	37099.2	33546.4	36641.2
949200	351482	418053	168675	69535.2	179832	292281	316111	151106	63514.8	155793	159932	371012	171818	57439.6	139308	199704	310004	138060	37344.4	134365	93541.2	228758	67552.8	29026.4	75344.2	264040	175205	110718	48928.4	122682	70189.2	44785	67491.6	28813.2	78141.2	169345	90847.1	36774.8	33577.5	36556.4
950400	353109	417105	167947	69480	179699	291610	313648	150450	63165.8	155078	159366	369176	171527	57274.6	138463	198123	307831	137552	36602.5	132980	94999.6	225065	67409.2	29057.2	75387.6	264883	174903	110104	49322.8	122688	70058.8	45046.8	66195.8	28878.8	77332.4	169084	91040.8	36688.3	33343.2	36599.6
951600	355138	414297	167708	69105.2	179895	291708	310972	150079	62851.6	154190	158548	368506	170187	57155.2	137948	196227	306315	136617	35716	132646	95462	218296	66768.8	28834	74580.4	260264	171650	107940	48613.8	120849	69614.4	43472.9	63573.6	27772.9	74038.8	155712	86477.9	37128	31363.3	36257.2
952800	351790	402605	166126	68532.5	178367	279227	293510	144578	58480	148166	138773	357586	162408	52564.6	131171	171009	277354	127657	30507.2	123358	85165.4	173341	54703.3	23208.4	59787.6	192642	138695	83521.7	38292.4	92828	55106	31968	43640	17926	50350.8	93119.6	59886.4	30823.3	20042.4	28657.5
954000	289530	340276	145971	56436.8	154340	222902	235283	118196	46017.2	119431	95290.8	294306	136995	36209.2	108498	127564	219768	101508	21148	98725.2	50303.6	87541.7	29238.8	12199.2	31879.2	94449.2	75306.3	42353.2	20327.1	47206.4	28602.8	16520	21616	8166.67	24726	44369.6	29644.8	17709.6	9873.33	16303.6
955200	240080	282359	124826	47232.5	129946	197143	197239	101324	39280	99964.8	77794.6	254874	120345	32953.6	95902.4	114556	196781	88569.2	18044.8	87137.2	28499.6	43884	15780	6920	17742.5	53911.6	42415.6	22151.7	11820	25184.2	15934	9674.8	12642.1	4813.2	14516.7	27288.4	16403.2	11043.2	5790	10343.3
956400	229418	263214	119620	44277.2	123603	191838	183614	95674.4	36669.2	92829.2	70541.2	241277	114124	31855	91240	108488	186210	83802	16392.1	82613.2	20607.6	26112.1	10522	5071.67	12025.6	38281.2	28365.6	14756.4	8682.08	16886	12117.9	6480	8886.8	3596.25	10067.2	19590.8	11344.8	8793.6	4239.6	8105.2
957600	228386	256625	119052	44022	121232	189484	176338	93634.6	35291.2	90134.8	65875.8	235981	110330	31128.4	88615.8	104460	181054	81377.5	15420	80882.9	17875.2	19100.8	8545.83	4358.8	9878.33	32614	22500	12075.6	7724	14022.9	10905.2	4851.67	7014.8	2929.6	8264.17	16253.6	9411.25	8015.6	3586.4	7438.75
958800	227367	254972	117617	43750.4	120036	187386	172329	91456.4	34065	87914.4	62754.8	230537	107307	30433.8	86502	99360.4	176896	79085.6	14641.3	79513.6	17015	16435.2	7576.8	3947.08	8841.2	30685.4	19932.8	11265.6	7312.92	13000.4	10456.3	4045.6	6301.67	2694	7354.4	14843.3	9075.2	7550.42	3471.2	7117.6
960000	226168	254819	115553	42929.6	118176	186934	170752	89281.3	33156.4	85511.3	59805.2	226840	104862	29807.2	85234.2	95206.4	175269	77365.8	13868.4	77953.8	17259.6	16211.7	7539.2	3985.2	8822.92	32015.2	20068.8	11522.8	7613.6	13373.3	10987.6	3787.92	6143.6	2830	7111.2	14624	9778.75	7738.8	3572.92	7216.8
961200	224082	254271	113730	42118.8	115653	185604	169308	86704.8	32119.6	82862.8	56959.6	222790	102889	29654.2	83126	91556.7	173810	75002.8	13178.8	76489.6	18292.5	17249.2	7962	4136	9415.2	35315.4	21199.2	12701.3	8338.4	14683.6	11769.6	3810	6240	2873.6	7291.6	14900	10917.2	7832.92	3968	7498.75
962400	217890	248363	110164	40583.6	111933	182102	167386	82697.1	31182.4	80275.8	55088	216186	100103	28784.8	80806.7	88452.8	170704	71863.6	12509.6	74415.4	19434.4	18830.4	8543.6	4368.4	10108.8	39436.8	23192.9	13938.8	9007.08	16535.2	13014	4017.08	6665.2	3171.25	7680.4	15402.8	12344.6	8493.2	4397.5	8029.2
963600	209949	240369	106246	38913.3	107067	176766	163754	79404	29918.8	76740.8	53035	208707	97239.6	27992.5	77821.6	85140	166438	68479.2	12014.8	71663.6	20662.9	20745.6	9196.25	4746.4	10995.2	43944.2	25708.8	15589.2	10061.6	18297.1	14228.8	4300.4	7172.5	3449.6	8099.58	16338.4	13774.4	9089.17	4839.2	8909.17
964800	201327	230810	101230	37374	101580	170103	159283	75647.2	28850.8	73328.8	51001.2	200651	93496	26809.2	75040.4	81895.2	162858	64792.8	11318.8	68627.6	22264.4	22495.4	9770	5037.92	11576.4	48150	27783.8	17290.4	10923.8	20277.6	15870	4520.8	7877.2	3726.67	8682.4	17390.4	15260	9955.6	5327.08	9571.2
966000	191217	220294	95531.2	35535.4	96142	162938	155556	71698.8	27279.2	69280.4	49046.7	191621	89907.9	26008.8	72160	79275.4	158731	62014.6	10736	66529.2	24529.2	24641.2	10752.1	5486.4	12864.2	54270.8	31349.2	19716.7	12456.4	23485.8	18592.8	5139.6	9480.42	4562.4	10555.4	22468	18951.7	12309.6	7128.4	11778.3
967200	201195	229853	100137	37835.2	99955.4	179938	169217	77973.6	30191.6	74616.4	54637.2	211991	99544.8	29935	80762	91328.8	180784	72467.2	12714.2	77411.6	41764.8	44138.3	19238.4	9760.42	23479.2	102693	57548.8	37118.4	22808.8	44476	33163.8	9380.4	19260.8	9612.5	21792.8	48635.8	35792	21452	14470.4	21506
968400	248288	277730	119608	46029.2	116395	218324	208157	94772.9	37688.4	90021.6	68808.8	251995	117631	36788	95859.2	110436	212646	88055.4	15720	92096.3	75422.8	86707.2	37052.1	17839.6	45499.6	185372	106584	69309.6	39262.8	84928.3	60518.4	17332.9	36669.2	17771.2	41723.3	94376.4	63638.3	35996.8	25696.4	35960.8
969600	284853	319054	131912	52115	127922	248970	241437	108455	44401.3	102396	86249.6	278010	127769	41403.3	104628	126872	239428	98483.6	18360	102163	110331	141556	56870.8	25607.9	71739.6	269230	159517	105142	54922.5	130292	87222.9	26716	54311.7	25906.8	61440	139397	91602.4	47048.3	34892.4	47151.2
970800	288973	334280	131178	52374	128132	251705	250754	109940	46354	104192	94210.4	278696	125374	41394.8	103506	125892	243403	95526	19202	100036	127176	179748	67931.6	29773.6	85508.3	308462	188093	126401	62748.4	157043	100562	33037.1	63610.8	29624.4	71856.8	164791	108123	52512.8	39033.3	52999.6
972000	270638	325920	123152	49925.8	121146	238356	240949	104242	44475	98782	95564.2	267049	117281	39472.5	97322.8	119848	237586	89297.6	18748.8	93498	138090	205942	74603.6	31976.8	93892.8	330932	207323	139028	68621.6	172920	108903	37120.8	69005.4	32150	77586.8	183191	119070	56248.8	41648.4	57152.5
973200	252643	311571	114829	46802.8	114278	223918	227148	97622.5	42128.4	92541.3	94313.2	251352	109104	36893.2	90039.2	112348	224628	82575.6	18182.4	87713.3	145278	224174	79019.2	33768	99061.7	348202	220001	148232	73160	182754	113517	39695.4	72499.2	33946.3	81892.8	196814	126523	58492.4	43101.7	59665.6
974400	237932	297253	108437	44113.8	108756	212783	213872	92720.8	39525.8	87909.2	92025.4	239488	101412	34921.6	84886.4	103569	211471	76884.6	17152	82456.8	150735	236864	82430	35257.6	102789	360945	229499	155001	76171.2	190240	117837	41402.8	74968.8	35478.8	84554.2	206252	132314	60024.2	44383.6	61605.8
975600	225462	285172	103355	41865.2	103362	202363	200898	88401.2	37851.2	83808.3	88796.8	231075	96135.2	33166.4	81315.8	95021.6	201281	72464	16270.8	78251.6	154292	246690	84881.2	36134.2	104153	369509	236470	158956	77837.5	193936	121527	42524	77752	36409.6	87336.4	212911	135464	61910.8	45360.4	62760
976800	215453	274622	98369.2	40002.1	99167.6	192436	189937	84640	36099.6	80271.2	85193.8	220481	91092.5	31667.6	77804	89320	192464	68812.9	15625.6	74401.6	158837	254671	86217.1	36916.4	106326	375057	239860	160084	79576	196308	123958	42477.2	79080.8	37092	89133.8	218302	135972	62993.6	46588	64265.4
978000	207130	265914	94684	38584.4	95367.1	184138	180878	81082	34641.6	77241.2	82378.4	210690	85913.6	30389.2	74175.6	82278	184339	65212.8	14945.4	71020	163164	258639	87411.2	37733.3	106444	379048	242174	161591	80358.8	196522	125927	42456.8	79955.6	36941.7	90745.2	221116	136027	64838.8	46935.2	65610.4
979200	198595	257403	90579.2	37418.4	92031.2	176889	172150	78313.8	33400.4	74280	79498.8	202854	82033.8	29222.8	71567.9	76204	177966	62352.9	14412.4	68232.1	165387	261439	87698.8	38274.4	107435	382646	244437	162008	80512.8	196384	126500	41984.2	80761.2	37550	91260	222404	134584	66274.8	47290	66683.8
980400	190782	251495	87057.6	36072.1	88428.8	170462	165156	75848	32441.3	71713.6	77694.8	195786	79125.6	28234.2	68769.2	72431.2	172396	59425.2	13660.8	65899.2	166220	263389	88215.6	38561.7	107435	383770	244187	161168	80770	195906	127283	41456.8	81215.8	37651.6	92760.4	224331	133086	67304.6	47653.6	67670
981600	183574	245672	83636.3	34605.6	85620.8	164802	157958	73687.5	31520.8	69885	75704.8	189108	75948.8	27404.8	67000.8	67870.8	167964	57328.8	13194.4	63740	166875	264365	87959.6	38749.2	107414	383563	243902	160192	80703.6	195694	127888	40620.4	81801.6	37225.6	92670	225042	131660	68862.4	47490.8	68918.4
982800	177064	241435	81225.2	33646.7	83010.4	159454	152092	71472.4	30476.7	67869.6	73378.8	184584	73375.6	26596.7	64289.2	63212.1	163721	55592	12780.4	62003.6	168651	265808	88546.4	38977.6	107704	381961	243869	159530	80584	195380	127925	42206.4	81345.8	37255.2	92600.4	224157	129660	69739.2	47569.2	69706.7
984000	171546	235850	78510.8	32464	80434.2	155177	147508	70371.3	29894.4	66578.8	71779.6	179413	71073.6	25977.6	62612.1	59352	159853	53780	12294	60573.3	169696	265778	88503.6	38771.6	107636	382002	243410	158846	80165.4	194717	127092	42584.2	81576.8	37040	92462.4	223680	128038	70382.4	47389.6	70182.4
985200	165986	230236	76374.4	31612.5	78385.6	152449	142839	69147.6	28998.8	65234.4	70349.6	175389	69478.4	25187.6	61126	55490	156706	52403.8	11984	59394	170445	266181	87872.1	38636.4	107201	378984	241619	158275	79647.6	194244	126620	42869.6	81202.9	36672.4	93015.8	223580	126782	70457.9	46829.6	70637.5
986400	161038	225015	74424	30692.8	75952.1	149422	138837	67703.2	28468.4	64234.2	68910.8	171365	67973.6	24634.8	59755.4	54585.2	154529	51349.6	11476.3	58663.6	170896	266691	87515.2	38720	106512	376864	238533	156539	79458.3	192430	125354	43178.8	81080.4	36713.3	92858.8	223430	125806	70444.4	46455.4	71243.6
987600	157075	220130	72933.6	29731.3	73766.8	146901	135211	66025	28076	63174	67690.8	167709	66447.9	24355.6	58220.8	51647.5	152224	50092.5	11159.2	57382	171115	265510	87425.8	38510.4	105811	374933	238029	155083	79118.4	191093	124056	42965.2	80249.2	36260	92551.7	222156	124615	70223.6	46123.6	70394.6
988800	153510	216374	71460.4	29292.8	72228.8	145356	132374	65054.4	27245.2	62433.6	66389.2	163539	65382	24022.1	56861.6	48691.2	150165	49227.2	10904.6	56533.2	170890	264857	86580.8	38419.6	105176	373230	237108	153844	78675.8	189742	122840	43534	79363.2	36040.8	91893.2	221175	122851	69488	45740.8	70246.4
990000	150375	212721	69865.8	28729.2	70090	143935	129457	64363.3	27195.2	62150	65757.9	160326	64402.5	23660.8	55697.9	45954	148966	48115.4	10514.4	55562.5	169149	262804	85942.5	38058.4	104453	371532	234332	152257	78369.6	188483	121505	43601.3	79086	35719.2	90823.3	219168	121994	69460	45289.2	70047.6
991200	148060	207701	69192.4	27956.7	67982.8	141989	126960	63497.6	26800	61868	64718.8	157334	63784	23675.8	54366	43840.8	148006	47018.4	10161.3	54627.2	167967	261400	85143.6	37903.8	102753	366257	231958	151135	77770.8	186060	120406	43627.6	78055	35285.2	90509.6	217475	120259	69039.2	44619.6	69902.4
992400	146416	204594	68128.8	27681.6	67470	141160	124718	62683.8	26232.8	60960.8	64214	153995	63170	23434.4	53346.7	41420.8	147244	46302.4	9957.6	54240.8	166282	260517	84155.2	37740	101185	362576	229810	149217	77108.4	183510	119142	43614.2	76787.2	34939.2	89142.8	215906	118832	68418.8	44229.2	69672
993600	145895	201913	67986.4	27304.2	66057.6	140125	122336	61878.8	26014.2	60924.4	63167.9	151550	62674.8	23320.4	52559.6	46094.6	146736	45222	10505.8	53598.8	165122	260100	83166.7	37608	100060	359310	228835	147727	76240.8	181126	117900	43922	75632.9	34171.6	87581.6	212578	117038	67644.2	43763.2	69197.1
994800	145308	199263	67899.2	27382.8	65151.7	140342	120901	61655.4	25742.4	61185.4	62339.6	150114	63076	23500.8	52290	44041.2	146469	44900.8	10721.2	52936.7	163393	258978	81958	37040.8	98888.8	354422	226240	146169	75857.5	178712	115942	43995.8	74380	33879.6	86771.2	210074	115776	67780	42933.3	69222.4
996000	146525	196796	67687.2	27329.6	64542	139905	119452	61585.6	25840.4	61367.6	61820.8	148573	63611.2	23243.2	51572.4	42240	147678	44471.3	10888.4	53148.8	162119	257383	80666.7	36854.8	96533.2	349320	222556	144420	75052	175923	114799	43564.4	73344.2	33468.4	85390	208274	114554	66856.3	42302.8	68551.7
997200	147993	196280	67922.4	27591.6	64776.3	140423	118114	61996.8	25916	62337.1	61521.6	148754	64501.2	23590.4	51549.6	40686.4	148748	44380.4	10884.6	52741.6	159970	255563	79546.8	36375.8	94759.2	343570	220548	142448	74267.1	173441	113057	43764.8	71928.8	32777.1	83800.8	204051	112979	66462.8	41730.8	67947.6
998400	151312	195676	68815.6	28179.2	65386.4	141588	117809	62592.5	26018.8	63474.4	60838.3	149982	65976.7	23424.8	52351.2	38931.3	150205	44297.9	10930.8	53343.6	158408	254086	78182.9	35882.8	93302.1	338770	218148	140477	73562.8	169680	111805	43507.6	70644.6	32118	82312.1	201057	110917	66332.8	41013.6	67262.5
999600	155552	196728	70081.6	29028	66256.3	143910	118302	63711.6	26680.8	65177.6	60710.8	152356	67915.2	23877.1	52378	37283.2	152728	44976.8	10938.3	54374	156597	251354	76868	35250	91290.8	333123	215155	139198	73041.7	167368	109790	43594.8	69238	31509.6	80952.4	197043	109395	65548	40439.2	66496.8
1000800	161287	199252	72316.7	30150	67521.2	147137	119155	65347.9	27258.8	67508	60327.6	156090	70661.7	24447.2	53646.3	35618.8	156455	45794.2	11006.8	55329.6	154700	248033	75395.8	34776.4	89021.3	326536	211672	136752	71209.6	163516	108439	43264.6	67945.2	31214	79443.8	193558	107510	65110.8	39959.6	65764
1002000	168137	203286	74455.6	31635.8	69570.4	151393	120782	67700.8	28045.4	70080	60360.8	161494	73949.6	25130.4	55044.4	34267.9	160942	47288	11071.7	56599.2	151804	244296	73364	34124.6	86342.8	319247	207968	134530	70503.6	160209	105839	42652	66670.4	30168.8	77382	189451	105379	63808.8	39091.6	64707.6
1003200	177780	209126	77507.9	33673.6	72135.8	156196	122775	70392.9	29053.6	73312.1	60298.8	167022	77441.3	25898	57080	32816.4	166143	49273.2	11386.8	58947.9	149486	241035	71986.8	33501.6	84084.6	312768	204293	131359	69726.4	155900	103719	42345	65034.4	29380.8	75873.6	184750	103280	63066.8	38291.3	63476.4
1004400	189102	216576	80462.4	35890.4	75520.4	162916	126428	73948	30448.8	77503.6	60521.3	175594	82722.4	26981.7	59792	31567.5	172567	51707.2	11630.8	61413.2	146322	236241	70270.8	32655.6	81374	305300	200381	128921	68845.2	152807	101544	41880.8	63924.2	28428.4	74479.2	179522	101210	61814.2	37189.2	62377.5
1005600	202127	224714	84315.4	38446	79041.7	170480	130046	78357.5	32205.6	82167.1	60867.6	185634	88305.2	28405.2	63019.2	30422.8	180570	55455.2	11996.8	64236.3	143726	230988	68452.4	32113.2	78592.4	297267	195676	125795	68031.7	148869	99800.4	41307.5	62020.8	27497.1	72644.8	175042	99377.9	60784	36354.6	60864.8
1006800	217597	234853	89188.8	41945.4	83922.8	179752	134924	82821.6	34016.3	87014	61339.6	196970	94480.4	29820	67175.6	49420	190451	59425.8	12424	68502.8	139757	226057	66452.5	31365.2	76118.8	289215	190829	122922	66614.4	144743	97512.4	40689.2	60777.9	26747.6	70639.2	170832	97047.6	59311.3	35565.2	59775.8
1008000	235631	248868	94236	45304.8	89837.1	190045	141505	88423.6	36137.6	92891.3	62021.6	209548	101021	31567.2	71566	52960	200746	64104.8	12782.5	72872	136690	221457	65001.2	30227.5	74042.4	281450	187028	119833	65967.9	140768	95219.6	40187.6	59005.2	25707.5	68752	165992	94499.2	58328.4	34629.6	58346.8
1009200	256303	263196	100494	49844	96889.2	201385	148200	94876.7	38799.2	99166.8	62812.9	225108	109470	33298.4	76941.2	57424.2	212036	69313.8	13297.6	78198	133019	215461	62856.7	29521.2	71072.1	274187	182615	116576	64793.2	136948	92790.8	39590.4	57618.8	24870.8	66574.6	160505	92349.2	56690.4	33811.2	56740
1010400	278590	279110	107126	54042.8	104455	214520	155586	102090	41501.2	106512	63825.2	242374	117350	35267.9	82390.8	61458	223733	75564.8	13780	83007.2	129503	208998	60883.6	28821.3	68458.8	266201	178178	113800	63641.3	133180	89959.2	38956.8	55846.4	23917.9	65016.8	155434	90143.6	55241.7	32697.6	55221.6
1011600	300640	297748	114257	58979.2	112934	228610	163280	109853	44634.4	114124	65698	260733	126466	37196	88591.3	65371.2	237541	81809.6	14366.8	89780.8	125628	203489	59427.9	27881.2	66105	258319	173402	110961	62293.2	129188	87685.6	38017.1	54440.8	22947.2	63445.4	150858	87900.8	53759.6	31910	53941.2
1012800	326162	317152	122758	64295	122411	242536	171158	117208	47956.7	122034	66800.4	280999	135239	39908.8	95565.2	69673.8	251525	89002	14867.1	96414	121779	197423	57394.8	27129.2	63423.2	249128	169003	108148	61291.2	124408	84927.5	37265.2	52900.4	22231.6	61456.4	145779	85391.6	52089.2	30727.2	52164
1014000	354279	336382	131744	69808	133158	258788	179961	125320	51685.6	130117	68502	302925	145110	42210	102079	72944.4	265481	96699.2	15562.4	103661	117964	191308	55332	26356.8	61048.8	242070	163960	104972	59833.2	121133	81966.8	36540	51420.4	21459.6	59386.4	140554	83060.8	50288	29789.2	50388.4
1015200	381334	357905	141092	74981.3	144548	276078	188739	133480	55324.6	138452	70357.5	326086	154054	44885	108877	76227.1	280097	103935	16346.3	111000	114579	184806	53605.8	25330.4	58920	234015	158786	101853	58410.4	117721	79002.5	35525.6	50079.6	20413.6	57636.8	135824	80983.6	49037.9	29065.2	48730.8
1016400	408831	379610	150406	80669.6	155743	293605	196989	141622	59434.8	147321	72356	349602	163380	47293.2	116164	80022	293717	112126	16892.8	118058	110856	177810	51357.6	24483.6	56016.4	225454	153886	99036.8	57273.8	113110	76206.4	34651.3	48674.8	19475.4	56084	131117	78559.6	47212.8	27990.8	47400.8
1017600	434658	402994	160374	86953.3	167966	310578	204835	149532	63690	155614	74774.6	373228	172343	49826.4	123292	83395.4	308277	119687	17539.6	125705	106075	171685	49584.6	23530.8	54240.8	217500	148612	95582.9	55861.6	109930	73248.4	33751.6	46928.8	18918.4	54400.8	126631	76625.6	45492.1	27114.4	45751.3
1018800	462517	426783	170470	92327.2	179627	327955	212443	156768	67489.6	163811	76740	397420	181215	52545.2	130345	86528.4	321680	126868	18144.2	133334	102682	165805	47846.8	22654.6	52228.4	210550	143559	93116.8	54617.5	105942	70663.8	32999.2	45632.8	18197.9	52844.4	122113	74174.4	44014.4	26307.5	44316
1020000	488077	449599	180688	97696	192296	344694	220023	163921	71848.8	171126	79144.6	420728	188582	54576	135439	89810.4	333877	134056	18904	140140	99070	160205	46166.3	21990	49974.6	203440	139309	89930	53440	102866	67792.8	32035.2	44015.6	17391.2	50950.4	117462	71951.3	41943.6	25181.2	42628.3
1021200	512118	473693	190910	102558	204228	360832	226226	170140	75837.1	179002	81504.8	443074	195798	57072.5	141932	93438.8	344808	140983	19433.8	147124	94977.2	153615	44801.6	21009.2	48325.6	195526	134323	87384.4	51918.3	99408.8	64821.7	31247.2	42743.2	16693.3	49455.2	113186	69783.2	40790.8	24416	41157.6
1022400	532612	496564	200610	107794	215602	377172	231720	177272	79951.6	185469	83923.6	464261	202539	59426.8	147205	96208.8	356290	147203	20078	152950	90879.2	147848	42932.5	20037.2	46490.4	189241	129662	84515.2	50553.6	95937.1	61386.8	30327.5	41195.6	15983.6	47931.3	109303	68335	38824.4	23500	39231.2
1023600	551529	518035	209987	112625	226553	391151	236640	182588	83894.2	191735	86168	484288	209026	61527.1	151737	99077.1	366556	154080	20782.5	159514	86993.8	142677	41147.6	19449.6	44346.8	182136	124854	81796.4	49433.6	92792	58870.8	29628	39815.8	15595.6	46653.6	105335	66152.8	37520.8	22793.2	37903.6
1024800	569541	538400	217515	116623	236932	403971	241172	187027	87502.4	197732	88443.2	502529	213563	63695.2	156130	102140	378228	159477	21223.6	165350	83638.4	137656	39712.8	18773.2	42776.7	175899	120761	79021.2	47888.4	89826.7	56316.4	28584.2	38617.6	14876.7	45277.2	101383	64377.5	36077.2	21786.7	36543.6
1026000	586788	558503	224971	120563	245320	417536	245007	191301	90579.6	202016	89880.4	518473	218211	65318.8	159739	104584	384863	164250	21749.2	169519	80140.4	132532	38228.8	18036.4	41426.8	169989	116687	76356.3	46446.4	86765.6	53595.4	27952.8	37262.5	14241.2	44047.2	98204.4	62324.8	34919.2	21084	35309.6
1027200	599807	573984	232364	123440	253838	428239	247991	195623	93914.8	206409	92182.4	533827	220614	66850.8	162650	106955	391288	167827	22165.2	173973	77387.6	127882	36847.6	17173.3	40014	164848	112986	73781.2	45301.7	84358.4	51062	27257.5	36030	13761.3	42582.4	95178	60617.2	33201.6	20303.8	34006
1028400	611222	586954	237955	125900	261378	437818	250317	198299	96732.1	210535	93899.2	546956	223232	68054.4	164814	109405	397219	172788	22707.2	177538	74313.8	123735	35552.5	16722.4	38586.4	158178	109175	71592.1	43786.8	81541.7	48642.8	26826.4	35253.8	13179.6	41631.7	92156.4	59241.2	31962.5	19684.8	32799.2
1029600	619667	598085	242004	128893	265845	444781	251440	201150	99133.6	214053	95490.8	558346	225642	69465.6	167025	112172	402745	175654	22950.8	181128	71512.4	120123	34286.4	16154.2	37586.4	153728	106075	69418.4	42357.5	79081.2	46170	26140.8	34179.2	12646.3	40695.2	89673.3	57808.4	30815.2	19141.7	31692.4
1030800	629414	610380	246428	130550	270655	450987	251927	203578	101278	216239	96713.8	566634	227173	70470.8	168279	114487	405350	179073	23159.6	183383	68925.6	116592	33255	15590.8	36672.5	148916	102665	67662.1	41354.4	77067.5	44098	25744.4	33168	12385.6	40277.1	87234	56844.6	29988.8	18618.8	31060.4
1032000	635705	618898	249053	131241	274778	457673	252462	205456	103480	218622	98178.8	574622	226766	70975	169116	116163	407281	180936	23364.2	185045	66519.6	113092	32320.4	15108.3	36106	144654	100023	65318	40079.6	75070.8	42302.1	25289.2	32517.2	11916.3	39685.2	84857.1	55390.8	28896.7	18031.6	30274
1033200	639304	625098	250715	132728	278149	461962	252280	207150	104812	220433	99770.4	579412	226678	71886.8	169219	117735	408505	182360	23698.4	185700	64897.2	111008	31345	14706.4	35085.8	140978	97485	64384.4	39192.8	73185	40538.8	25021.7	31906	11583.2	39322.5	83350	54983.3	28411.2	17568	29559.2
1034400	640895	631665	251872	132489	279424	463834	251019	208113	105953	221488	100454	582216	226237	72090.8	169444	119780	408246	183792	24053.3	185985	63158.3	109760	30699.6	14374.2	34576	138313	95038.8	62695.2	38202.4	72130.8	39144.2	24827.2	31338.3	11372.8	39013.2	82292.9	54290.8	27800	17324.4	29124.8
1035600	642404	636420	252540	132059	279868	465607	249604	207701	106881	221950	101045	584033	225252	72633.2	168840	121290	407788	184416	24110.4	186691	61922.8	108113	30110.4	14284.4	34129.2	135769	93392.5	61461.6	37383.2	70787.2	37692.8	24468.8	30906	11106.7	38856.4	81645.6	54017.1	27796.8	16828.3	28985.2
1036800	642599	640164	250930	131780	279512	466697	247823	207877	107007	221064	101784	582783	223396	72388.8	166850	122762	405857	185096	24334	185807	61183.8	107365	29643.3	13980.4	34162	135224	91562.8	60827.1	36642.4	70314.8	36565.4	24495.2	30961.3	11005.2	38814.6	80754	53746.8	27345.8	16594	28790.8
1038000	639672	642128	249568	130624	277698	465582	245773	206745	107048	221850	102415	579903	221060	72270.4	165973	123456	403149	184710	24250.4	184974	60447.2	106764	29568	13999.6	34224.4	134554	90196.7	60480.8	36042.9	69987.6	35838.4	24520.4	30782.8	10846.3	39341.2	80886.8	53758.4	27131.2	16713.3	28898
1039200	633962	640218	247050	129250	275262	464392	243211	205974	106823	220873	103134	576755	218061	71614.4	163678	124782	400544	184084	24286.4	183093	60472.9	108138	29612.5	13973.2	33994	134139	89879.6	60032.5	35744	70795.8	35612.4	24848.8	31012.9	10805.6	39782.1	81405.6	54028.4	27252.1	16618	29519.2
1040400	627970	639083	244420	127922	272375	460548	239830	204556	106659	218797	103152	571851	214910	71366	162175	125692	398605	182665	24239.6	182142	60644.8	109282	29654.8	14314.2	34540	135290	89312.5	60206	35654.2	70992.8	35434.6	25126.4	31099.2	10862.9	40245.2	82261.3	54967.2	27658.4	16775.4	30189.2
1041600	621527	635549	240754	125671	268599	457031	237073	202478	105720	216709	103726	565278	211548	71217.2	160123	126735	395301	180436	24200	180219	62014	110539	30081.3	14670	34956.3	136614	89307.6	61020	36011.6	72439.6	35680.8	25704.4	31350.4	11031.6	40695.4	83152.4	55350.8	28283.2	16998.8	30842.1
1042800	614679	630286	236108	124021	264160	453470	233728	201404	105245	214052	103176	557250	208888	70523.3	156548	127156	392584	178486	24120	178167	63187.6	113140	30634.4	15038.3	36430.4	139307	90361.2	62484.4	36200.8	74340.4	36335	26072	31910	11146.3	41945.2	85119.6	56503.6	29132.9	17274.8	32010.8
1044000	603458	623357	232042	121048	259162	448327	230300	198135	103303	211570	103278	550123	204443	70172	154227	126925	389654	175722	23954.8	175373	64449.2	116173	31202.8	15559.6	37278.3	143375	91656.3	63748.8	36500.8	76549.6	37015.2	26951.3	32338	11403.6	42843.8	87249.6	58062.1	30108.8	17733.3	33148
1045200	592724	615293	227572	118591	252984	443466	227116	195060	101784	208798	103331	538917	200500	69111.3	150902	127405	389381	173100	23761.3	172158	67362.5	119768	32316	16343.8	38633.6	147414	92988.4	65533.8	37504.8	78970.8	38717.5	27539.6	33105.8	11890.8	43943.2	90285.4	59816.8	31129.6	18100.4	34505.2
1046400	580593	606630	220723	115392	247252	434268	223254	192413	99954.4	204555	102802	528554	196183	67887.6	147897	127923	387672	170375	23650	169028	69986.8	124381	33310.4	16933.2	40073.8	152555	95730.8	67297.2	38491.6	82050	40327.6	28444.2	33902	12327.5	45318	93106.8	61053.8	32239.2	18680.8	36341.6
1047600	567198	596163	215700	112778	240896	429004	218950	188785	98347.5	200621	102539	516845	191970	67115.4	144790	127603	383871	165905	23526.8	166114	73865.4	128959	34683.8	17751.2	41510	159055	98563.2	70111.7	39582.4	86224	42407.5	29431.2	34727.1	12969.2	46181.7	96369.2	63198	34039.2	19431.6	38309.6
1048800	555030	585778	209005	109274	234190	422231	215980	184985	96378.4	197023	102570	504708	186880	65766.4	141560	127507	379950	162616	23328.8	162676	77205.2	134360	35986	18669.2	43752	165948	101665	73038	40955	90051.6	44813.2	30523.8	35868	13501.7	47629.6	99920	65484	35996.8	20304.2	40188.4
1050000	540817	574587	203370	106723	227814	415210	212275	181228	93950	192670	101563	492272	183083	65082.8	138314	127746	375380	158605	22936	159320	81952.1	139939	37528.8	19415.2	45972	174919	105614	75985.8	42789.2	94592.5	47441.2	31976.4	37093.3	14270	49682.5	103842	67722	38032.1	21108	42613.8
1051200	525322	560213	197427	103349	221085	407263	208463	177165	92140	188407	101502	480877	179268	63999.2	135188	127096	370237	155234	22850	155648	86866.8	145904	39396.8	20451.7	47836.8	183132	109570	79800.4	44604.6	99430.4	50488.8	33198.8	38117.2	15180.8	50968.4	108470	70229.6	39956.4	22094.2	45011.6
1052400	511368	547189	191429	100128	213938	396887	204280	173589	89449.2	184023	101251	468282	175471	62534.4	132252	126845	364157	151183	22440.4	151817	91481.2	151890	41141.3	21426.8	49968.3	193082	113931	83242.5	46502.8	104575	54194	34382.4	39402.4	15956.4	52560.4	113090	72805	42388	23192.4	47850.4
1053600	497135	534125	184727	97100.4	206517	388192	200618	168972	87349.2	179341	100447	454704	170653	61522.5	128856	126516	357833	147497	22338.8	148594	97316	158504	42966.4	22510.8	52328.4	202091	118951	87523.2	48537.5	109917	57499.6	35713.6	40553.6	16956.8	53872	117275	75180.4	44983.8	24247.6	50474.8
1054800	482177	520406	179304	93501.2	199882	380200	197221	165375	84822.8	174731	99791.2	440802	166786	60383.6	125772	126417	351382	143624	21975.6	144659	102824	165011	44946.4	23720.8	54723.8	212633	123680	91704.4	50498.4	115517	60824	37175.8	41850.8	17709.2	55366.7	122709	77317.1	47456.4	25408.8	53268
1056000	466388	506498	173478	90695	192849	371347	193778	160986	81948.8	170412	99473.6	428016	162926	59101.3	122114	124975	345302	140198	21774.6	141181	108103	170887	47179.2	24871.3	56876.4	222825	128740	96367.5	52387.6	120825	64733.3	38801.6	43171.3	18694.8	57026	127375	80169.2	50273.3	26385.2	55862.8
1057200	451170	492708	167177	87295.2	185575	361843	190022	156886	79415.2	165876	98871.2	415244	158425	58221.2	119003	124272	340537	136142	21535.6	137998	114316	177570	49203.2	26088.8	59002.5	232635	133376	100548	54894	125322	69048	40030.4	44345.2	19597.1	58616.8	132047	83083.8	52635.6	27509.2	58590.4
1058400	437565	477524	161551	84594.2	178739	351979	185654	152102	76540.4	160605	97943.8	401247	154065	56885.8	116113	123919	335200	132851	21237.6	134592	119750	184672	51177.9	27112.4	61247.6	242039	138420	104835	57108.8	130756	73217.9	41693.2	45290.8	20577.6	59570	136891	85048.8	55377.1	28390.8	61419.2
1059600	422495	463254	155527	81246.4	172098	342837	182562	147746	74492.8	156338	97600.8	388548	150701	56095.2	112857	123400	330398	129558	20985.6	130923	125407	190255	53143.2	28225.4	63543.6	252444	143063	108900	59087.5	136145	77544.4	42591.3	46292	21392.1	60410.8	141208	87066.8	58173.2	29267.1	64437.6
1060800	407956	448734	150595	78322.5	166348	333298	179670	144026	72009.2	152178	96767.1	376520	147110	54531.2	110259	122424	324473	126133	20686.8	127448	130754	194812	54913.3	28962.8	65582.4	262485	147818	112779	61237.2	140696	81070	44186	47240.8	22465.6	61563.8	145556	88993.2	60762.4	30657.6	66958.3
1062000	394167	434040	144885	75330	159782	324382	176839	139891	69976	148292	96536.8	364433	143303	53526.4	107465	121396	319593	122621	20387.1	124337	135835	199780	56872	30109.6	67344.8	270956	151650	116854	63660.4	145443	84782.1	45310	48092	23495.4	62446.8	149180	90960	63400	31525.8	68973.2
1063200	379864	419203	139493	73065.6	153844	314369	172455	135643	67224.8	143651	95785.8	352038	139532	52463.2	104618	121252	316008	120277	19996.8	121268	139973	204548	58145.8	30781.6	69217.5	278864	155078	120010	65232	149247	88286.8	46171.2	49221.2	24234.8	63293.8	152622	92651.7	65957.6	32278.4	71174.6
1064400	367720	406920	134806	70360.4	148293	305707	169505	131519	64527.9	139723	94889.2	340013	136162	50890.4	101864	120273	311732	117248	19701.3	118112	143842	209330	60094	31785.4	70458.8	286232	159292	123350	67077.9	152679	91632.9	47500.8	49817.6	24913.2	63661.6	155921	93818.8	68227.9	33150.4	73250
1065600	355529	394631	130077	68162.4	142792	297723	166636	127447	62931.2	135650	93941.2	328698	133143	49840	99077.9	119318	307282	114705	19553.6	114730	148052	213370	60991.6	32342	72056.7	293719	162516	126535	68586.4	155483	94749.2	48190	50318.4	25302.4	64087.1	158677	94533.3	70456.4	33787.1	74759.6
1066800	342766	380484	125862	65658.3	137162	289258	164093	124460	60750.8	131690	93280	317806	129534	48947.9	96283.6	118059	302562	111593	19308.8	111984	150692	215466	62255.6	32936.3	72826.4	297720	164334	128509	69675.2	157839	97700	49150.8	50552.1	26077.2	64564.4	161093	95294	72209.6	34385.6	76381.6
1068000	330502	369521	121189	63288	132440	280480	161742	120510	58878	127937	92656	307243	127048	47560	94415.8	117870	299487	109210	18944	109057	153000	218717	63378	33471.2	74123.8	301786	166262	131191	71160	159195	100059	49371.3	51194.8	26595.8	64890.8	162752	96130.4	73544.8	35217.9	77262.4
1069200	320898	357615	117426	61168.3	127372	272846	157720	116848	56795	124539	92093.3	297988	124148	46586.3	91711.6	117445	295574	106202	18682.4	106751	156337	220191	64267.9	34062	75088	305013	166099	132532	72198.8	161377	102648	50022.4	51511.7	26924.4	64555	163319	96424	74425.8	35773.6	78230.8
1070400	310907	347193	113711	59086	123792	267040	155588	113263	54775.2	121179	91343.2	287092	121185	45974	89527.9	116420	291609	103966	18510	103813	157925	221019	64517.6	34354.6	75463.6	307241	166759	133928	73133.8	162030	104231	50264.2	51554.8	27055.4	64530	163750	96588	75625.6	36049.6	78494.8
1071600	300922	336541	110255	57523.3	119052	260164	153551	110516	53430.8	117944	90353.8	279324	119153	45280.4	87435.2	115825	288302	101251	18124.4	101629	159454	221934	65222.1	34484.4	75788.3	308026	166504	134731	73850	162661	105647	50680.8	51635.8	27632.4	64692.5	164463	96660.4	76094.4	36244	78792.9
1072800	292925	326918	106603	55758.4	113929	254717	150974	107716	51427.6	115283	89594.8	271403	116614	43978.3	85083.6	115461	285316	99456	17812.1	99121.6	161165	222244	65472.8	34625.8	75835.6	307308	166511	135000	74698.8	162557	105845	50558.8	51410.4	27627.1	63504.8	164346	96051.6	76329.6	36385	79249.2
1074000	285806	319165	104213	54266.4	110909	249501	148710	104472	49800.8	111652	89358.8	263454	114584	43222.4	83492	114889	281980	96852.5	17613.6	97118.3	162748	221686	65835	34664.4	75526.7	306585	166804	135198	74763.6	162024	106097	50768.8	51330.4	27703.2	62764.2	163252	95512.9	76492	36246	78709.2
1075200	279542	310976	101249	52760.4	107811	245971	146056	102358	48529.6	109576	88450.4	256378	112332	42461.7	81370	113625	279010	94709.2	17149.6	94957.6	162898	220425	65705.6	34801.7	75660	305305	167220	135719	75252.5	160913	106460	50946.8	51615.6	27726.4	62800.4	162636	94656	76503.3	36435.2	78506.4
1076400	273824	302975	99055.8	51692	103982	240718	143668	99622.9	47528.8	107564	87787.2	250077	110638	41660	80438.8	112853	276601	92787.1	17066	93093.3	162699	219375	65319.2	34634	74921.7	304237	166433	134772	75257.2	159248	106329	50642.1	51026	27913.6	62308.8	161999	94144.6	77004	36340.8	77970.4
1077600	269278	297014	96839.6	50881.3	101247	237135	142033	97068	46252.1	105151	87224.4	244114	110338	41080	79965.6	112711	274958	91377.2	16695.4	91669.2	162756	217117	65053.6	34346.4	74497.6	300797	165216	134260	75313.6	157179	105948	50565.2	50825.8	27500.4	61540.8	159997	93271.6	76565.4	36166.4	77570.4
1078800	266923	291067	94902.5	49810	99131.7	233959	139705	95077.9	44971.6	103373	86426.8	238911	109885	40390.8	79279.6	112279	272799	89373.2	16522.4	90147.1	161930	215347	64577.6	34023.2	74128.8	297927	164797	132923	75916	155242	105401	50346.3	50361.6	27152.5	61245.6	157938	92273.8	75605.2	35992.1	76510.8
1080000	265440	286280	92796.4	49397.1	96780.8	232285	138477	93399.2	44162.5	102424	86157.1	234301	109306	39804.6	78533.6	111226	270947	87338.8	16472.8	88546.4	161616	211663	64414.2	33798	73332	294761	163253	132045	75756.8	153350	104291	50189.2	50162.1	26890.4	60563.3	156096	91194.4	75267.9	35584.8	75053.3
1081200	264430	282822	92228.8	49142.4	95116.3	229695	136135	91778.4	43254.8	100769	85086.8	231573	108448	39437.6	77381.7	110340	269429	86676.8	16141.2	87208	160655	209428	63468.8	33479.6	71993.6	289935	161003	130306	74919.6	150986	103638	49347.5	49828.4	26541.3	59612.4	154400	89890.4	75031.2	35389.2	74485.6
1082400	265573	279986	91029.2	48935.4	93054.4	228473	134506	90404.8	42769.6	99949.2	85240	228562	108167	39024.8	76311.6	110134	268567	85195	16144.4	86148	159735	206374	62772.5	33026	71209.6	285207	159554	129436	74960.8	148777	102938	49106.4	49009.2	25954.8	58905.8	151926	88378.8	74289.2	34912	73616.3
1083600	267955	278920	90431.6	48732.4	92305.4	226848	133350	88849.2	41982.4	98963.3	84648.4	226367	107489	38721.3	75710.8	109058	267968	84153.6	15927.1	85488.8	157730	202723	62041.2	32395	69948	281465	157320	127732	74002.9	145828	101815	48652	48452	25595.4	57812.8	149054	86960.4	73599.2	34547.5	72907.6
1084800	270713	277107	90123.3	49142.8	91670	227181	131793	88457.9	41682	98373.6	83996.3	224406	107250	38248	75029.2	108196	267348	83902.5	15831.2	85243.3	156206	198829	61289.6	32223.6	68948.3	276172	155016	125915	73620	142753	99875.2	47966.3	47849.2	25196.4	56947.5	146386	86058.8	72509.2	34148	71142.5
1086000	274345	275958	89569.2	49638.8	91327.2	226520	130461	87702.8	41156.3	98268.4	83757.2	224110	107177	38305.4	74628	107484	267542	83450	15571.3	84498.4	154007	195431	60480	31721.3	67298	271406	152866	123188	72581.3	139586	99125	47285.2	47322	24844.4	56199.6	143733	84934.8	71507.5	33762.4	70067.6
1087200	279338	276969	89920.4	50127.2	91702	226328	128739	87312.5	40540.4	98045	83059.2	223891	107471	38135.2	74274.2	107293	267689	82830	15413.2	84053.3	151808	191831	59301.2	31184.8	66220.4	265662	150119	120874	71662.8	135926	97493.6	46631.7	46521.6	24024.8	55049.2	140880	83086.7	70983.6	33109.2	68542.4
1088400	285763	278573	90506.8	50921.3	92154	226555	128518	86889.6	40386.7	98619.2	82826.4	224008	107836	37959.6	73852.8	106108	267292	82863.2	15371.3	83587.2	149249	187474	58411.2	30464	64794	260269	147366	119179	70651.2	133773	95839.6	46210.8	45920.8	23546.8	54750	137420	81322.8	70063.8	32625.2	67607.2
1089600	291177	280007	91192.5	51857.6	92960	227639	127930	86969.6	40459.6	98692.5	82486.4	225482	108028	37861.6	73903.3	105170	268520	82893.6	15199.2	84406.7	147125	182965	57121.6	29855.2	63312.5	254831	144334	117427	70030.8	130721	94048	45243.8	44931.6	23001.3	53410	134850	80118.8	69497.6	32005.4	66300.8
1090800	297634	282060	92286.4	52563.8	94226.4	227964	126868	87309.6	40301.7	99318.4	82205.4	227761	108624	38243.3	74278.8	104591	270288	83400.4	15038	84724	144953	179070	56537.1	29302.4	62037.6	249245	141486	114928	68973.6	127172	92143.2	44500.4	44546.3	22302.4	52764.6	132190	78637.2	68394.6	31522	65338.3
1092000	305297	284314	93412.1	53734.4	95951.3	229094	126158	87242.4	40074	100066	81912	229305	109538	38343.2	74755.4	104467	271499	83980	15124.4	85734	143024	174878	55406	28731.7	60884	243463	139068	113002	68389.6	124164	90048.4	43482.1	43789.6	21803.3	51967.6	129278	77351.6	67295.2	30694.6	64274.8
1093200	311955	287514	95038	55067.9	97971.6	231631	126035	88456	40092	101763	82000.8	232831	110406	38506.8	75087.6	104083	273189	84912.5	15086.4	86365.6	140465	171080	54239.6	28225.2	59112.9	238980	135660	110755	67576.4	121494	88650	42650	43072.9	21042.8	50747.5	126563	75563.2	66400	30339.6	62746.7
1094400	317796	290220	96638.4	56287.6	99886.3	233753	126008	89142	40166	103086	81919.2	236506	111905	38905.8	75950.4	103200	275376	85870.4	15059.6	87426	137946	165869	53298.8	27634.2	57850	233277	132486	108577	66893.8	118406	87158.3	41974	42483.6	20633.3	49906	123835	74131.2	65493.2	29885	61595.6
1095600	323643	294282	98677.9	57330.8	102448	235723	125893	90150	40607.2	104126	81871.7	240094	113121	39107.6	77324	103198	278128	87428.8	15031.2	89089.6	135709	162080	52108.3	27070.4	56682.1	228727	129033	106391	65870.4	115205	85078	40758.8	41658.4	20057.2	49140	120392	72566.3	64433.6	29516.4	60582.1
1096800	330610	298108	100665	59024	105288	239076	126173	91015.2	40947.5	105513	81946.4	243883	114577	39570	78246.8	103010	280065	89060	14887.1	89961.6	134068	157972	51096.8	26525.4	54932	224665	126274	104301	65211.7	113010	83038.8	40142.4	40776.8	19422.4	48150	117940	70978.8	63622.1	28808.8	59703.2
1098000	336033	301689	103441	60324	108286	241396	126471	92332.1	41096.8	107440	82378.4	248794	116744	39855.6	79757.1	102672	282509	90785.8	14888	91620	132451	154079	50111.2	25799.6	53896.3	219166	123090	102483	64139.6	110511	81094	39359.2	40304.4	18960	47408.4	114461	69711.7	62162.4	28172.5	58669.2
1099200	339324	305518	105557	61612.1	110956	244918	126816	93421.6	41729.2	109120	82953.3	254060	118693	40594.6	81225.2	102854	285580	92382	15076.7	93662.4	130274	149713	48786.8	25461.2	52086.4	214388	119883	100778	63166.4	107872	78974.2	38486.8	40022.1	18580	46954.8	112143	68455.2	61034.2	27772.8	57145.4
1100400	344323	309698	108175	62992	114176	247121	127225	95032.9	42234.4	110224	83303.6	256208	120736	41079.2	83207.9	103143	289015	94464.4	14892.8	95631.3	127549	145882	47988.4	24752.4	51069.2	209430	116763	98377.2	62241.2	104947	77136	37482.1	39096.8	18077.5	45970	109074	66552.5	60333.6	27054.2	56085.2
1101600	349228	315160	111046	64669.2	117657	250648	127583	96188.8	42917.5	112502	83743.3	259661	121996	41587.5	84565.2	103463	291693	96546.7	14899.2	97036	125489	142165	46953.3	24158	49810.4	204670	113697	96333.8	61392	102432	75100.8	36592	38472.1	17490.8	45045.8	106164	64898.8	59050.4	26480	54973.3
1102800	351909	318371	112929	66085.2	120922	254978	128588	98150.8	43668.8	114623	84454.8	264910	124156	41999.6	86364.6	103811	295118	98702.8	14891.6	99778	123266	138155	45525.2	23583.3	48759.6	200506	110602	94415.2	60422.1	100098	73028	36161.7	37947.2	17027.1	44656.8	103884	63968.4	57542.8	26151.3	53574.4
1104000	355049	323049	116232	67229.2	123852	258574	128860	99418.8	44605.2	116658	85277.1	271992	126883	42883.2	88226.8	104111	297382	101121	14882	101665	121245	134700	44621.3	22940.4	47170.8	195749	107653	92192.9	59632	97714.6	71672.8	35026.4	37342.5	16505.6	43985	101643	62482.8	56080	25414.4	52348.8
1105200	358657	327858	118208	68766.8	126657	262206	129535	100784	45235.6	117970	86035.6	277084	128810	43610.4	90250.4	105328	300703	103658	14851.3	103707	118188	130875	43657.6	22473.8	46251.6	191083	104978	90568.8	58548.8	95602.4	69113.8	34328	36721.2	15990.8	43491.2	98864.2	60681.6	55609.2	24816.7	51685.2
1106400	362010	333156	121923	70406.8	130077	266311	129887	102306	46167.6	120366	87280.4	282844	130967	43908.8	91907.6	105962	303109	105258	14905.2	105822	115707	127049	42515	21989.6	45110.4	187216	101892	88822.1	57679.6	92978.8	67505.6	33674.6	36060.4	15613.2	42621.3	96272.4	59163.8	54642	24175.2	50775
1107600	363599	337475	125631	71638.8	132951	270334	130368	104223	47345	122458	88158.8	288639	133234	44690.8	93630.4	107256	305280	107994	14837.9	107680	113238	122914	41370.4	21645.8	43950	182732	98620.4	87012.4	56640.4	90973.6	65498.8	32841.6	35681.3	15138.8	42209.6	94017.9	58135.2	53629.2	23741.6	49773.6
1108800	367127	343076	127721	73118	136302	274089	130945	105562	48378.4	123878	89139.2	294300	135335	45671.6	95152.9	108550	307172	110068	15055.2	109629	109911	120322	40729.2	21076.8	42699.2	178461	95859.2	84364.8	56056	89162.5	64332.8	31843.3	34911.2	14695.6	41787.2	91582	56969.6	52266.8	23165.4	49079.6
1110000	370600	348851	128992	74340.8	139151	277624	131072	107570	49527.5	125690	89753.8	300329	137189	45924.6	97107.2	109613	309758	112656	15019.2	111300	107872	117387	39686.8	20439.2	41791.6	174547	93398.8	83239.6	54988.4	86960.4	62543.3	31044.8	34513.8	14270	41264.4	89142.9	55872.4	51254.6	22686.4	47940.4
1111200	373542	353651	131165	76234.4	142258	281836	132185	108821	50897.2	127574	90584.8	305692	138724	46825.6	98840.4	110295	311518	114059	15048	112934	104894	113962	38772	20135.6	40722.5	170658	90567.9	81282.8	54043.8	85154.8	60741.6	30437.5	33906.4	13923.3	40618	87138.4	54716.7	50426.8	22142.1	47392
1112400	376294	359662	132908	77179.2	145245	287270	132084	110746	51954.2	130041	91385.4	312123	140628	47627.1	100145	111202	312944	116450	15122.4	114970	102586	110736	37770	19837.2	39894	167058	88168.4	79685.8	53586.8	83536.4	59208.4	29692.4	33577.1	13531.6	40268.3	85746	53629.2	49177.1	21659.2	46659.6
1113600	379326	364453	134785	78262.8	147670	289954	131916	111706	53057.2	130875	92511.2	317874	142103	48286	101840	113272	314745	118145	15214.8	117172	100305	108584	36869.2	19239.2	39043.6	163052	85818.3	77618.8	52641.7	81681.6	57335.6	29158.3	32944.4	13067.9	40161.6	83756.7	52931.6	48030.8	21046.7	46030.4
1114800	381764	370821	137062	79696.7	149648	293739	132475	112896	54605.2	132822	93585.4	322796	143441	48738	102665	113652	316320	120211	15256.4	118601	98342.4	106220	35992.9	19140.8	38141.3	160644	83225.2	76411.7	51838.4	80300	55688.8	28180.4	32632.1	12766.8	39767.1	81839.6	51671.2	47025.6	20626.4	45049.2
1116000	384702	376425	140217	80593.2	153010	297522	132500	114779	56044	134383	94533.6	329400	144182	49536.3	103915	115004	316230	121241	15362.5	119787	95714.8	103780	35230.4	18785	37358	157599	81279.6	74734.4	51292.5	79150.4	53989.6	27806	32219.2	12317.9	39632	80315.8	50708.4	45646.8	20148.4	44384.4
1117200	386845	382019	141893	81932	155180	300732	132513	115830	57000.8	136319	95622.5	335854	145202	49819.6	105108	116806	317713	122972	15399.6	121693	94225.6	101842	34280.8	18675.2	36912.5	155016	79178.4	73171.2	50793.6	78167.1	52778	27444.2	31449.2	12178.8	39240.4	78605.2	50069.2	44859.2	19736.8	43885.8
1118400	390286	386726	144068	82805.8	157344	302503	132803	117645	58239.2	137567	96568	340397	146307	50757.5	105303	117852	316998	124198	15464.6	122524	92235.4	100670	33786	18432.5	36327.6	151888	77608.8	71922.4	50392.5	77075.2	51288.8	26893.2	31546.7	11880	39165.6	77132.9	49244.4	44386.7	19110.8	43692
1119600	393097	393390	146088	84030	159317	305254	132190	118739	59196.4	138978	97328	344344	146623	50901.6	106150	118813	317602	125350	15427.2	124000	91029.6	98684.6	33110.4	18358.4	35922.1	149646	75804.2	70666.8	49974	76225.8	50098.8	26410	31274	11671.6	39062	76250.8	48633.8	43958.8	19037.5	43678.4
1120800	395450	397534	147229	84683.8	161578	307243	131993	119416	59989.2	140234	98590.8	349356	146952	51711.3	106299	119679	316859	126428	15468.8	124651	88997.9	97802.8	32160	18430.8	35412.8	147658	74500	69358.8	49558	75540	49162.9	26089.6	31052.1	11532.8	39187.6	75428.3	48474.8	43210	18547.2	43537.9
1122000	396119	402676	149443	85451.6	162873	309280	131738	120194	61302.8	141319	98793.6	353245	147564	51876.8	106913	120916	315833	126824	15578.4	125115	87486.4	96022.1	31764	18384	35001.7	146199	73327.5	68207.6	49137.9	74825.6	48048.8	25929.6	30748.4	11158.3	38722.1	74456	48157.9	42661.6	18489.2	43713.6
1123200	398643	407672	151011	86157.5	164891	310622	132032	121111	61812.5	141868	99900	356362	147783	52239.6	106968	121707	315174	127753	15856.8	125508	86940.4	93797.6	31382.1	18596.4	35070.8	145011	72162.8	67767.5	49299.2	74880	47397.5	25461.6	30366.7	11234.8	39023.2	73417.2	47667.2	42405	18176.8	43555
1124400	400268	411209	151817	86788.4	166030	312482	130690	121835	62837.2	143103	100580	359880	147828	52492	106711	122398	313734	128500	15788.8	125843	86992	93673.8	31369.2	18704.6	34913.6	144498	71511.3	67309.6	48992.5	74877.2	46611.2	25367.9	30600	10985.8	38792.4	73226.4	47728.4	42256	18030.8	43998.4
1125600	400910	416318	153418	87496.3	167589	313203	130490	122420	63440.4	143842	101254	362540	147601	52783.6	106629	122678	312778	128995	15995.6	126036	86923.8	93784	30950	19014	34785.2	143965	70619.6	66620.8	49195.6	75221.3	46676	25555.6	30329.2	10883.6	39219.2	72988.8	47847.6	41896.3	17893.2	44007.9
1126800	400475	417848	154368	88093.6	168598	312810	129483	122732	64281.2	144185	101902	363821	147139	52876.8	106198	123856	311571	129400	15828.8	126692	86961.2	94364.6	30639.6	19332.9	34720.4	144187	70509.6	66269.2	49090	75267.6	46346.3	25499.2	30010.4	10900.8	39216.4	72640.8	47984	42082	17786.7	44756.8
1128000	400853	421366	154188	88142	169742	312210	129274	123123	64340	144411	101938	364157	146444	52793.6	106426	124145	308794	129593	15928.4	126718	87319.2	95272.4	30535.8	19549.2	35128.8	145213	70212	66411.7	49198	75687.9	46303.6	25569.2	30105.2	10789.6	39212.1	72992.8	48191.3	42023.6	17586	45690.8
1129200	401301	421843	156237	88236.4	171205	312889	128326	123391	65008.8	144084	102822	365136	145799	52967.9	105551	124010	306538	129523	15994.6	126204	87580	95717.6	30542.4	19892.5	35734.8	146164	70229.6	66404.4	49609.6	76688	46551.7	25802	30131.6	10854.6	39420.8	73411.3	48660.8	42133.8	17517.6	45926.8
1130400	400458	424050	156684	88325.2	171487	311211	127476	123505	64902	144186	102716	366745	145091	52895.6	104570	124848	304836	129718	15952.8	126190	88271.6	97496.8	30761.3	20414.8	35590	147382	70170.4	66534	50061.6	77547.5	47396.8	25888.3	30002	10938.4	39560.8	73844	48802.1	42239.6	17729.6	46671.6
1131600	400332	425260	153123	88039.6	172084	310331	126520	123274	64514.6	143838	103610	362880	143656	52725.8	104274	124760	301966	129303	16101.3	126331	89485	99002	31003.6	20712.9	36421.2	149578	71028.8	66821.7	50785.6	78811.6	47884.2	26387.6	30034.6	11072	39702	74922.9	49513.6	43160	17759.6	47317.6
1132800	398182	425106	152189	87914	172100	309870	125985	123345	64496.8	143451	103861	363335	142058	52409.2	103341	124870	299172	128547	16303.2	125235	90847.2	100646	31119.2	21316.4	36657.9	152288	71562.9	67272	51559.2	79836.4	48508.4	26780	30185.6	11102.5	40061.2	75471.6	49858.8	43782	17878.3	48385.2
1134000	395638	423927	151250	87957.9	172204	307969	125040	122889	64553.8	143049	104190	362712	141156	52141.7	102931	125121	296909	127914	16061.2	125444	92680	102358	31725.4	21525.6	37390	153758	71826.8	68413.8	51991.6	80594	49849.2	27249.2	30353.3	11324.8	40209.2	76735.2	50743.2	44592.9	18075.6	49559.2
1135200	392666	421561	149848	87009.6	171483	306551	123862	121872	64209.6	141952	104414	360560	140071	51791.2	101945	125504	294409	128057	16114.8	123963	94764	104838	32020.8	21842.4	37862.1	157072	73119.2	69182.4	52451.7	82052.8	50907.6	27646.7	30658.8	11516.7	40324.8	77980.8	51022.9	45339.6	18157.1	50429.6
1136400	390182	419596	148576	86364.6	170436	305038	123284	121186	63485.8	141036	104178	357690	138312	51653.8	100098	125347	291411	126658	16072.8	123580	96284.6	106853	32461.3	22356.4	38846.4	160468	73931.6	70319.6	53151.6	83234.8	52127.6	28393.2	31038.8	11844.8	40502.5	78939.2	51966	46150	18460.8	51316.7
1137600	386522	415926	147500	85837.6	169586	303125	121936	120332	63082	139795	104240	354526	136326	51020.4	99462.5	125407	288157	126070	16055.6	122218	97735.6	108618	33106.8	22656.3	39380.4	162920	74983.3	71175.2	54077.1	84842	53765.6	29045.6	31162	11920.4	40647.6	80576.7	52468.4	47036.4	18697.1	52419.6
1138800	383208	411858	145735	84473.8	167795	300321	121038	118977	62590.8	138562	103844	349950	135148	50361.2	98507.2	125282	285112	124506	15851.2	121382	100170	111293	33530.4	22761.2	39967.5	166364	76435.6	72484.6	54412.4	86086.3	55363.2	29650.8	31322.5	12155.2	40774.6	82430.8	53530.8	48015.2	18965.6	53714.2
1140000	378491	408687	143434	83493.6	166561	297240	119187	118235	61911.6	137129	103817	346141	133045	50014.2	96670.8	125575	281710	123374	15781.7	120453	102764	113824	34420.4	23056.7	40914.8	170153	77961.2	74024.4	55084.2	87718	56585.4	30434.4	31616.4	12502.9	40969.2	83968.8	54143.2	49442.8	19394	55211.2
1141200	373454	403558	142652	82372.8	165059	294984	118462	116788	61398.8	135407	103378	340268	131028	49371.6	95223.2	125394	278700	121742	15666	119296	104630	116284	35109.6	23490	41771.7	173458	79635.6	75396.4	55473.6	89315	58460.4	31178.3	31994.4	12773.6	41609.2	85416.4	54850.4	50443.6	19565.6	55913.3
1142400	368098	399005	140672	81211.3	163761	289888	117408	114930	60458.8	133232	103757	336274	129708	48945.4	93638.8	124591	276004	120210	15532.5	117795	107262	119064	35468.8	23697.1	42294.8	176946	81273.2	76579.2	56186.3	90978.4	60457.9	31707.6	31903.3	13004.8	41392.8	87377.5	56235.2	52385.8	19959.2	57104
1143600	362984	391810	138995	79726	160467	286636	115984	113794	59753.6	131693	103264	331058	127069	48148.8	92210.8	124866	272881	119028	15361.2	116482	109709	121279	36509.2	24057.2	43272.9	180622	82844.2	78376.8	56655.2	92265.4	62137.2	32572.5	32290.4	13324	41337.2	88857.2	56479.2	53710.4	20477.1	58280.8
1144800	357036	384935	136362	78190.4	158220	283180	114881	112285	58376.7	129546	103285	325042	125602	47557.1	90999.2	124340	269313	116851	15110.8	115081	111331	122881	37324	24433.6	44095.2	184421	84725.6	80170.8	57540.4	93966.4	63849.6	33248	32632.5	13529.2	41849.6	90309.6	57124	54850.4	20772.4	59758.8
1146000	351241	378271	134441	76868.8	155008	279999	113910	110466	57535.2	127818	103242	319308	123468	46786.8	89782.5	123704	267222	114822	15136.8	112988	113834	125397	37942	24514.8	44554.6	187371	86619.2	81064.4	58216.7	95392.4	65606	33748.8	32754	13805.4	41694.8	92475.2	57655.4	56333.2	21297.1	60624
1147200	345582	371118	131339	75386.7	151832	275084	112460	108428	56286.7	125523	102191	312109	121841	46065.8	88027.2	123642	264212	112186	14920	112529	116394	127244	38936.7	24826	45494.8	190385	88140.4	82658.3	58962	96762	67107.2	34474.4	32652.1	14186.4	41404.2	93524.8	58068.4	57597.1	21408	61763.8
1148400	338922	365112	129378	73674	149160	272238	111400	107023	55456.8	123496	101783	306408	119657	45183.6	86231.3	123032	260954	109616	14860.8	110598	118400	128854	39572	25238.3	46053.2	193584	90160.4	83995.6	59464.2	97968	69154.4	35354.8	33240.8	14567.5	41734.8	95012.5	58757.6	58724.4	22118.8	62280
1149600	331626	357054	125748	71914.2	145540	268258	110196	105156	54574.8	121354	101765	299498	117607	44746.4	84835.2	122362	258349	107220	14776	109153	120590	130326	40277.5	25286.8	46652.1	196411	91988	85355.8	60131.6	98701.7	71037.2	35994	33296.3	14778.8	41677.9	96396	58698.3	59620.8	22378.4	63433.3
1150800	325424	350042	123272	70493.6	142061	263825	108904	102944	53261.6	119213	101372	292291	115262	44337.5	83251.2	122439	255751	104766	14439.2	107313	122068	131982	40802	25363.3	47141.6	198413	93204.8	86752	60460.4	99815.6	72954.2	35958	33474.8	14918.8	41615.2	98165	59186.4	61344.4	22721.2	64640.4
1152000	318780	343719	120607	68776.4	138506	259473	107689	101394	52158.8	116718	101101	284936	113594	43294.8	82030	121691	252602	102366	14295.6	106212	124608	133311	41710.4	25568	48036.3	201747	95284.8	87819.2	61281.6	101162	74471.6	36962.5	33644.8	15335.6	41471.3	99244	59789.2	62949.6	23040.4	65447.5
1153200	312332	336498	116768	66973.3	135134	255860	106725	99299.2	51000.4	114366	100455	278474	111892	42822.1	80220.4	121090	249595	100080	14211.3	104189	126291	134545	42194.4	25671.7	48224.8	203726	96366	89219.6	62069.2	102229	76235.4	37468.8	33762.5	15432.4	41780.4	99801.7	60038.4	63955	23243.6	66417.6
1154400	305696	329630	114098	65388	131835	251530	105273	97066.7	50365.2	112398	100299	271446	109601	41781.6	78890.8	121096	247511	98030.4	13875.2	102157	127668	134960	42996.8	25673.6	48850	205959	97894.2	89786.8	62379.6	102561	77821.2	37648.3	33906.4	15742.4	41742.4	100723	60367.9	64837.6	23587.5	66993.2
1155600	299623	322680	111168	63827.5	128379	246896	104319	95054.4	49310.8	109490	99410	264932	107596	41382.1	77650.8	120903	244838	95600.8	13762.9	101060	129273	136132	43256.4	25736.4	48674.8	207394	99148.8	91231.3	63118.4	102227	79717.5	38386.8	33996.7	15917.2	41330.8	101405	60627.2	65353.8	23822.8	67665
1156800	295034	315856	108336	62168.4	125215	242654	102626	93240.8	47824.8	107608	99157.2	258120	106052	40986.8	76209.2	120344	242155	93750.4	13546	99508.8	130965	136413	43868.8	25884.4	49421.6	209036	100328	91803.6	63460	102718	80724.4	38521.7	33940.4	15927.1	41081.2	102216	60862.9	66300.4	23992.9	67721.2
1158000	289516	309447	105457	60804.6	121790	239243	101759	91570	47092.9	105855	99183.8	251950	103706	39896.3	74397.6	119479	239416	92167.1	13396.8	98163.2	132483	137002	44257.9	25896.4	49463.2	210397	101275	92506.3	64146.8	103308	81788.8	38813.2	33973.3	16212.8	40805.4	102160	60940.4	66962.1	24441.6	68212.5
1159200	283822	303680	103454	59496.8	118665	235299	100777	89742.4	46126.8	104013	98666.8	246166	101928	39729.6	73320.4	119378	237478	90520.8	13375	96353.6	134307	136818	44783.6	25933.8	49518.4	210869	102195	92962.4	64667.5	103172	82885.2	38948.4	33937.6	16372.9	40716	102909	60613.2	67511.6	24504.2	68402
1160400	280179	297474	100828	57753.8	115284	231484	99625.6	88285.4	45094	102180	97832.9	240912	100445	39096.8	71996.8	119279	235064	89259.6	13208	95336.4	134810	136450	44915	25823.6	49507.5	210131	102806	93388.8	64882.4	103243	83766.4	39264.8	33775.8	16411.2	40457.9	102384	60243.8	67961.6	24742.8	68232.1
1161600	275734	292594	98608	56484.4	112367	228239	99161.7	86432.4	44348.4	100530	97631.6	235328	98732.8	38401.3	70439.2	118635	232581	87780.4	13033.8	93475.2	135442	136863	45075.2	26072.9	49531.2	210426	103332	93454.4	65389.2	102979	84655.4	39108.4	33761.6	16428.3	40311.2	101997	60031.2	68194.4	24885.6	68279.6
1162800	271360	287661	96650	55626	109786	224427	97849.2	85113.8	43574.4	99251.2	97063.8	230910	97074.6	38038.4	68982.1	118042	230889	85934.2	12953.6	92422.9	136255	135742	45212.1	25867.6	49390.8	210490	103947	93438.8	65857.2	102602	85023.2	39455.4	33979.6	16586.8	40245.8	101842	59522.1	68806	24991.6	68234.6
1164000	267635	282621	94097.6	54630	107543	221891	96904.6	83949.2	42937.5	97553.6	96449.6	226770	95772.4	37550.4	68194.4	118568	229232	85059.6	12628.3	91639.2	136771	135350	45352.4	25750.8	49182	210068	103639	93354	66350	101742	85838.3	39039.2	33546.3	16506	39945.2	101614	59502.4	68754.6	24935.2	68606
1165200	265532	278893	92029.2	53499.2	105311	219119	96272.8	82545.8	42085.6	96415.4	95751.6	221756	94085.4	37235.2	67090.4	118310	227464	83625.2	12682	90399.2	136685	135080	45500.8	25757.2	48786.7	209054	103917	93805.6	66416.4	101199	85782	39264.6	33131.6	16394	39296.8	100997	58382.5	68879.6	24950	67820
1166400	262806	275241	90556	53119.6	103341	217000	95206	81285.6	41402.1	95105.2	95416.7	217270	92633.2	36636.7	65906	117558	225661	82342	12561.3	88774.8	136844	133606	45511.6	25466	48502.8	208222	104115	93438.3	66646	100444	85665	39351.2	32910	16327.2	38757.6	100035	58586.4	68550.8	25124.4	67061.7
1167600	260682	271251	88935	52184.4	101021	214094	94285.6	80491.3	40765.6	94450.8	95255.6	214166	91547.2	36612.4	64987.1	117765	224054	81272.4	12458.8	88227.1	137291	132137	45243.2	25674.8	48304	206348	103158	92622.4	66676.3	99620	85690.4	39205.8	32579.6	16412.9	38471.6	99633.6	57901.7	67846	25132.1	66416.8
1168800	258400	268000	87642.4	51697.1	98934.8	211253	93796	79194.8	40170.8	93406.8	94587.5	211012	90381.2	36220	63863.2	117637	222388	80192.9	12252	87334	136643	130490	45386.3	25341.2	47958.4	205512	102760	92442.1	66886.8	98209.2	85425.6	38633.2	32237.5	16258.4	37621.3	98510.4	57494.8	67397.5	24999.6	65936.3
1170000	257281	265223	86819.2	51248.4	97876.7	209556	92790	78650	39634	92516.7	94634.4	207615	88897.6	35713.2	62967.5	117558	220413	79089.6	12345	86314.8	135872	129015	45024.4	25248.8	47374.4	204807	102651	91770	67038.3	96848.4	84840	38442	32130	16232.5	37512	98117.9	56661.2	67199.2	25147.9	65831.6
1171200	255361	261865	85590.8	50600.8	96809.6	208081	91968	78115	39020.8	91611.6	93495	205904	87790	35077.2	61851.2	117175	218937	78267.9	12079.6	85588	134833	127085	44822.5	25172.8	47016.7	202529	101442	90719.6	66965.6	96092.5	84666	38491.2	31808.3	15928.8	36946.7	96273.6	56001.7	66738.8	24910.8	64733.3
1172400	253374	257941	84612.8	50235.6	95747.9	206985	91543.3	77373.6	38730.4	91608.4	93191.2	203083	87082.8	35144.6	61456	117052	217563	77862	12102.9	84589.2	134522	124869	44728	25006.7	46254.4	200076	100579	90145.6	66532.9	94706.8	83809.2	37986	31610.8	15976.3	36460.8	95565.8	55408	65782	24871.2	64121.2
1173600	252405	256579	83606.3	49950.8	95190.8	205139	90494.8	76660.4	38019.2	91108	92994.2	201234	85790.8	35009.6	60547.5	116855	217133	77250	12058.8	84325.8	133644	123647	44355.8	24510	45654.6	198592	99873.6	88573.6	66222.8	93585.4	83180.4	37438.8	31418.8	15828.8	36299.6	95052	54418.3	65475.2	24499.2	63307.1
1174800	251571	254475	82750.8	50122.9	94398.8	203124	89964.2	76541.6	37534.6	90417.2	92726	199594	85244	34780.8	59985.6	116879	215818	76643.2	12012.5	83928	132922	121198	43967.2	24646.7	45352	196299	98832	88256	66388.4	92535.2	82476.3	37026.8	30991.7	15659.2	35804	93499.6	53700.8	64722.9	24244.8	62843.6
1176000	250258	252330	81590	49905.2	93745.8	202241	89420.4	76122.1	37231.2	90211.7	92514.4	198461	84346.7	34341.6	59185	116550	214912	76171.2	11880.8	83069.6	131981	118612	43466	24259.2	44755.8	194968	97420	87202	66076.8	90835	81131.2	36586.3	30812	15409.6	35502.4	92048.8	52903.3	63824.4	24159.6	61416.8
1177200	249231	250185	81312.4	49502.5	93417.6	201490	88716	75730	36476.7	90215.6	92678.3	196728	83619.2	34140.8	58989.6	116458	213931	75711.2	11792.5	82928.8	130700	116292	43011.7	24167.2	43964.8	191222	95962.4	85900	65660	89418.4	80253.3	36294	30420.8	15133.6	35131.2	90923.2	52034.4	62895.8	24132.8	60120.8
1178400	247132	248187	80295.8	49864	93785.4	199566	88201.6	76005	36366	89841.3	92077.6	196158	82684	34076.4	58573.8	116218	213957	75448.8	11644	82914.2	129626	114068	42608.4	23784	43723.2	189186	94745.4	84737.2	65585.4	87373.2	78963.2	35894.2	30323.6	15089.2	34725.2	89725.6	51682.1	62221.2	23878.8	59557.2
1179600	247592	246897	80456.4	49722.5	93496	198948	87894	75987.2	36032.1	89887.6	92009.6	195544	82209.2	33841.6	58189.6	115955	213691	74891.3	11581.6	82520.8	128793	111602	42147.9	23637.2	43021.6	186557	93261.6	83459.2	65226	85855.4	78265.6	35422.8	30048.8	14644.4	34627.1	88471.2	50762.4	60893.3	23507.6	58713.8
1180800	246455	245708	79494.8	49726.4	93186.7	197716	87104.6	75651.2	35610	90445	92041.6	195563	81801.6	33880	58217.9	115368	212665	74880.8	11550.8	82236.4	128043	109129	41634.4	23547.9	42369.2	184891	91974.2	82919.6	64862.9	84920.8	76746.4	34966	29902.8	14537.5	34392.4	86797.1	49982.8	60488.8	23170	57882
1182000	246067	244053	79074	49774.8	93060	197338	87107.6	75756.3	35637.6	90616.4	92392.1	195326	81296.3	33889.2	57934.4	115203	212190	75239.2	11468.8	82306	125617	106643	40961.3	23221.6	41451.3	181587	90624.4	81252.9	64564.4	83452.5	75771.6	34665.6	29421.2	14482	34407.5	85516.8	49545	59494.8	23116.4	56965.4
1183200	244772	243138	78871.2	49970	93338.3	196010	86802.1	76027.2	35285.6	90652.4	92720.4	196332	80800.8	33616.3	57665.2	115747	211737	75766.4	11430.4	82286.4	124822	104563	40569.2	23061.7	41140.8	179467	88972.8	80474.4	63612.1	81703.6	74280.4	33908.4	29544.8	14114.6	34348	84130.4	48707.2	58967.6	22895.6	56309.6
1184400	244374	242822	78674.2	50244.8	93384	195195	86340	76175.4	35267.6	91164.8	92587.1	195881	80729.6	33602.8	57531.3	115112	211304	76101.7	11439.6	82404.2	123022	102249	40211.3	22760	40292.9	177212	87288.8	79784	63686.4	80905.8	73337.6	33526.3	29359.2	13870.8	34166.7	83085.6	48040.8	58090.8	22435.2	55843.2
1185600	244115	242328	78585.2	50608.3	93731.2	195552	86107.1	76726	35010.8	91631.2	92640	196110	80408.4	33640	57724.4	115155	210781	75913.6	11390.8	82743.2	121761	99822.8	39502.8	22699.2	39902.4	174430	85820	78521.6	62818	79866.8	71867.1	33022.8	29010.4	13684.8	34046.4	81296.7	47536.4	57311.3	22316	54359.6
1186800	242570	241180	78826.7	50864.4	94150.8	194827	85946	77195.4	35157.2	92375	92815.2	197076	80589.6	33724.4	57702.1	115024	210551	76091.2	11261.2	82736.7	120791	97344.2	38756	22451.2	39342.9	172258	84507.9	77610.8	62547.2	78798.8	71038.8	32432.9	28865.2	13522.5	33808	80045.2	46708.3	55824	21796.7	53407.2
1188000	242382	242030	78547.2	51437.5	94456.8	194048	85927.6	77085.2	34899.2	92484	93563.8	198617	80581.2	33824.6	57769.2	115669	210901	76651.2	11297.5	82855.6	119155	95237.2	38423.8	22196.8	38705.2	169145	82646.4	76888.8	61988	77775.2	69457.5	31936.8	28647.9	13297.6	33635.6	78942.4	46020	55000	21546.4	52977.5
1189200	242593	242294	78455.8	51893.2	94833.3	193898	85451.6	77370.4	34980	92962.1	93980.8	199550	80237.6	33714.4	58530	115862	210648	76830.4	11082.8	83394.2	117714	93196.7	37857.6	21880.4	38116	167236	81261.7	76319.2	61876.7	76776.8	68503.6	31371.3	28209.6	12951.7	33684	78038.4	45099.2	54626.8	21121.7	52918
1190400	243123	242866	78995.6	52261.3	95378.4	194476	85367.6	78044	35022.5	94190.4	94282.9	199378	80276.8	33935.2	58274.4	115803	210308	76874.2	11179.6	83264.8	116315	90730.4	37045.8	21912.4	37371.6	164821	80166.8	75384.6	61436	76192.5	67116	30892	28227.9	12786.8	33414.2	76850	44498.4	53947.1	20877.2	52313.8
1191600	241941	242764	79233.2	53074.8	95922.9	193888	85449.2	78528.8	35352.4	95007.9	94693.6	201898	80470.8	34066.4	58676.8	115792	209736	76831.2	11102.1	83973.6	114746	88735	36603.6	21601.3	36846.8	162526	78547.9	74634.8	61240.4	75219.6	66084.4	30341.2	27977.6	12543.3	33298.4	75154.6	43977.2	53190.8	20523.3	51802
1192800	241969	244664	79311.2	53305.2	96180.4	194862	85330	78677.9	35611.6	95428.4	95586.7	203135	80477.5	34242.8	59003.2	116470	209492	76635	11003.6	83732	113207	86604	35915.8	21498.8	36067.5	160189	77190.4	73375	60754.8	74220	64677.6	30020	27728.4	12297.6	33295.4	74459.6	43775	52629.2	20246	51584.2
1194000	242008	246381	79862.4	53995.2	96730	195122	85530.8	79581.6	35891.6	96122	95963.6	205135	80736.8	34228.3	59467.2	117189	209691	76644.4	11047.1	84365.6	112210	85154.4	35546.4	21272.1	35759.2	158392	75850	72380	60188.3	73204	63647.9	29366	27654.8	12105.4	33223.6	73446.7	42904	51956.8	19799.6	51187.6
1195200	242748	247704	80224.6	54514	97528	195325	85342	79756.3	36094.4	97015.2	96178.8	205922	80956.7	34570.4	59636.7	117311	209497	76721.7	11098.8	84573.8	111041	83229.6	34592.9	20830.8	35101.7	156199	74341.3	71572.4	59886.4	72150.8	62598.4	28814.2	27438.4	11865.2	33132.5	72454	42143.8	51942	19717.2	51001.2
1196400	243334	249860	81252	54938.3	98261.6	196566	85259.2	80434.8	36225.4	97752.8	97131.2	207716	80923.2	34506.7	60044	117289	208296	77162.8	11159.2	84860	110115	81738.8	34073.6	20917.5	34604.4	154354	73200.8	70598	59540.4	71846.4	61525	28551.6	27085	11744	33116.4	71087.9	41514.4	51418.3	19331.6	50736.4
1197600	243930	251740	82132.1	55606.8	98750	197573	85618.4	81127.1	36680	98366.7	97856	209359	81190.8	34917.2	60238.3	118278	207995	77136	11201.6	85271.7	108956	79822.5	33742	20847.6	34357.5	151904	72263.8	69785.6	59595.2	70601.3	60413.6	28125	26899.2	11647.9	32927.2	70416	41416.3	50872.4	19012.5	50286.8
1198800	243495	253566	82357.2	56308.8	98987.6	198300	85746.4	81768.4	37089.6	99193.6	98767.5	211354	81008	35252.9	60632	119065	207482	77646.4	11091.3	85779.2	107707	78414	33125.8	20799.2	33703.2	150161	71106.8	68537.9	59098	70255.2	59601.3	27421.2	26889.2	11242.4	32919.2	69310.4	40974.4	50170.4	18672.4	49977.1
1200000	244351	255748	83690.4	56810	99885.4	199814	85655.2	82109.2	37347.6	99642.1	98706.8	212530	81456	35603.2	60799.2	119796	207957	77727.6	11176.4	85994.6	106912	77346.7	32308.4	20807.6	33114.8	148188	69789.6	67754.8	58830.8	69786.4	58761.6	27043.8	26672.8	11182.1	32843.2	68360	40410.8	50192	18423.3	50068.8
1201200	246462	257706	84400.8	57478.8	100466	200943	85787.2	82426.4	37743.3	100786	99258.8	215033	81345.6	35703.6	61296	120740	206664	77404.6	11237.6	85916	106964	75801.6	31891.7	20806	32949.2	146628	68969.6	66765.8	58896.4	69212.1	58143.2	26613.6	26497.1	11074.8	32999.2	67327.6	40120	49940.4	18169.6	50147.5
1202400	246544	259188	84844.4	58141.2	101676	202571	85953.8	83555.6	38048	101162	100035	217092	81218.4	35835.2	61570.8	120996	206928	77974.4	11454.2	85749.6	106289	74399.6	31528	20748.8	32460.4	145030	67684.2	65889.6	58954.6	68880.4	57410.8	26534.4	26243.2	10952.1	32913.2	66292.9	39933.6	49872.8	17867.5	50314.8
1203600	247283	261568	85074.4	59192.8	102429	203207	85742.8	83521.3	38455.2	101771	101305	219367	81890	36349.6	61978	122614	206456	78175	11356	85916.3	106205	73749.6	30851.7	20714.4	32033.3	143632	66654	65192.1	58659.6	68297.5	56997.2	25876	26135.2	10788	32773.8	65879.2	39494.6	49702.4	17454.4	50397.9
1204800	248865	264046	86342	59936.4	103279	204522	85915	84176	38939.6	102816	101496	221348	81886.8	36327.5	62040.4	123055	205839	77977.6	11270.8	86275.2	105776	72683.2	30439.2	21040.4	31800.8	142585	66029.6	64017.2	58590	67825.6	56367.1	25809.6	26167.2	10542.1	32480.4	65129.6	39162.4	49716.3	17398.8	50484.4
1206000	249405	266606	86770.8	60141.6	103530	206079	86277.6	84785	39340	103478	102176	222970	81795.8	36765.2	62338.3	123558	204222	78290	11490.8	86114.6	106123	71841.6	30128.3	20941.6	31447.1	141723	65469.2	63544.8	58845.6	67500.8	56114.8	25373.8	26114.4	10327.2	32626.7	64182.8	38935.8	49707.2	16910.4	51074.4
1207200	250148	268766	87978	61018.3	104915	207480	86055.4	85213.6	39879.2	104265	102839	224870	81768.8	36819.2	62612	123851	204195	78175.2	11553.8	86058	105407	71103.2	29553.2	20910.8	31284.4	140515	64686.4	62562.8	59043.2	66718.4	55516.3	24984.4	25843.8	10285.6	32772.8	64031.7	38798.4	49683.3	16838	51416.4
1208400	250866	270880	88773.3	61632	106186	208392	86260.4	85840.4	40049.2	104366	103241	227211	81851.7	37252.4	62951.7	124570	203871	77858.8	11464.8	86252.5	105602	70883.8	29263.6	21238	31013.3	139705	63837.5	61883.2	58814	66686.7	55622.8	24861.3	25806.8	10180.8	32538.8	63375.2	38892.1	49480	16553.8	52115.6
1209600	253072	272340	89342.4	62558.3	106607	210047	86747.5	86201.6	40647.1	104641	103620	228532	81876.8	37492.9	63124.8	125625	202930	78062	11585.4	85756	106069	70402.8	28958.8	20988.3	30778	138128	63227.6	61072.1	58634.4	66443.6	55454.2	24590.8	25685.4	9926	32459.6	63028.4	38495.2	49801.3	16002.4	52280.8
1210800	254128	275634	89858.3	63201.2	107811	210555	86399.6	86595.2	40937.6	105554	104563	230008	81833.2	37603.3	63047.5	126102	202190	78232.4	11752	85969.6	106369	69710.8	28475.2	21116.8	30790.4	137744	63003.3	60880	58177.5	65870.8	55202	24516.7	25591.6	9783.33	32263.2	62775.2	38279.6	49941.6	16076.7	52447.2
1212000	254747	277912	90850.8	63895.4	108466	211523	86244.4	86481.2	41279.6	105338	104430	231843	81939.6	37563.2	63080.8	126129	200800	78113.3	11796	85865.6	107063	69330.4	28052.5	21187.6	30553.6	137385	62040.4	60335.4	58082.4	66190	55387.2	24383.6	25231.3	9742	32425.4	62343.6	38309.2	50300.4	15871.6	52895.4
1213200	256208	279405	92132.4	64551.6	110097	212976	86419.2	87071.6	41650	105930	105219	233159	81492	37657.6	62791.3	126639	199994	77784	11810.8	85600	107138	68832.1	27925.2	21559.6	30316.4	136515	61657.1	59278.8	58272.5	65731.2	55406	24293.2	25202.8	9721.67	32172.4	62344.6	38179.6	50473.6	15560.8	53218
1214400	256018	281396	92742.8	65125	110722	213721	86213.6	87461.7	41762.8	106036	105570	234832	81274.6	37846	63178.8	127197	199716	77865.4	11988.8	85201.6	107576	68828.8	27761.3	21608	30289.2	136412	61170	58839.6	58168	65187.9	55477.2	24217.2	25280.8	9640	32197.1	61908.4	37925.8	50382.8	15399.2	53510.8
1215600	257346	284118	93791.6	65742.8	111455	214607	86177.9	87331.2	42136.7	106378	106240	236106	81251.6	38177.9	63309.6	127768	198666	77506	12066.3	85240	108369	68955.6	27717.2	21476.7	30292.4	135860	60864.8	58617.2	58309.2	65332.4	55928.8	24196.8	25177.2	9490.83	31968.8	62025.8	38124	50949.2	15376.8	54103.6
1216800	258193	284894	94625	66223.6	112168	214906	86460.4	87694.2	42392.8	106648	106378	236320	80656.7	38321.2	63028.3	128102	196773	77117.5	12071.6	84465	108820	68919.2	27477.5	21694	30178.3	135884	60948.3	58319.6	58258.4	65300	55801.6	23955.8	25176.8	9441.2	31693.8	61872.4	38192.5	51527.6	15044	55004
1218000	258611	286413	95440.4	66636.7	113168	215691	86120.4	87649.2	42852.9	106330	106841	237253	80550.8	37721.3	63094	128189	195558	76909.2	12155.4	84126	109447	68807.2	27376	21803.3	30338.8	135723	60662	57949.2	58422.8	65098.4	56262.1	24234	25100.4	9508	31826.4	62182.9	38317.6	51922.1	15248.4	55574.8
