# Supplementary material for: The singularity response reveals entrainment properties of the plant circadian clock
Source: Nat Commun. 2021 Feb 8;12:864. doi: 10.1038/s41467-021-21167-7 (PMC7870946; doi:10.1038/s41467-021-21167-7)
Supplement: Supplementary file 4 — Source Data [file 41467_2021_21167_MOESM4_ESM.zip › raw_bioluminescence/SR_experiment/4h+10C_shoot_root (Figure 4, Supplementary Figure 1).xlsx]

## Sheet: 4h+10C_shoot_root
time (second)	CCA1 shoot No. 1	CCA1 shoot No. 2	CCA1 shoot No. 3	CCA1 shoot No. 4	CCA1 shoot No. 5	CCA1 root No. 1	CCA1 root No. 2	CCA1 root No. 3	CCA1 root No. 4	CCA1 root No. 5	CCA1 shoot No. 6	CCA1 shoot No. 7	CCA1 shoot No. 8	CCA1 shoot No. 9	CCA1 shoot No. 10	CCA1 root No. 6	CCA1 root No. 7	CCA1 root No. 8	CCA1 root No. 9	CCA1 root No. 10	TOC1 shoot No. 1	TOC1 shoot No. 2	TOC1 shoot No. 3	TOC1 shoot No. 4	TOC1 shoot No. 5	TOC1 root No. 1	TOC1 root No. 2	TOC1 root No. 3	TOC1 root No. 4	TOC1 root No. 5	TOC1 shoot No. 6	TOC1 shoot No. 7	TOC1 shoot No. 8	TOC1 shoot No. 9	TOC1 shoot No. 10	TOC1 root No. 6	TOC1 root No. 7	TOC1 root No. 8	TOC1 root No. 9	TOC1 root No. 10
1200	148468	122683	304218	249240	320282	43886	29041.6	68044.2	68198.8	98025.4	167045	256315	144960	434887	208333	42166	43117.5	34906	93875.2	64050	93460.8	99219.6	60977.6	174631	91302.1	8597.2	8082.08	8630.8	23412.4	17407.2	73444.4	60814.2	89564	80825.4	59997.6	12350.8	9202.08	9822	11779.6	5114.8
2400	175350	153150	382848	330964	415218	46736.7	31521.6	73227.2	72217.1	103880	242582	325697	204582	659466	285348	44648.8	44804.6	37040.4	97330.8	68477.2	108573	101061	70117.6	179985	94329.2	7894	7348.75	8071.2	21425.4	16402	68687.2	65816.8	95006.4	86618.8	60489.2	11547.9	8487.6	9149.6	11257.9	4716
3600	229779	201093	476213	436360	531942	49075.8	33428.4	76602.9	75728	108865	305408	403390	244581	741608	337639	47432.1	47495.6	39395.8	102070	72122.8	98480.4	91152	67376.7	168212	83655.4	7411.6	6700	7320.42	20009.6	15480	61440.8	58886.8	85281.3	80360.8	56900.8	10562.8	7765	8366	10587.6	4528.75
4800	270710	238838	539378	498689	596002	52085.6	35509.6	81650.4	79828	116014	363128	472659	279626	772386	374527	50240.8	50002.9	41365.6	107518	75850	84499.6	82949.6	65341.2	151058	74360.8	6887.08	6303.2	6767.2	18448.8	14140	55792.5	51477.2	77896	72450	51279.6	9781.67	7073.6	7898.4	9622.4	4100
6000	303433	274230	563751	533342	608168	54103.8	37438.8	84911.3	82380.8	119652	406156	500251	292128	793854	377223	51740.8	51078	42352.9	109889	77273.3	70224	75850.8	59807.1	132757	67292.9	6331.6	5738.4	6353.75	17286.4	12873.3	50582.4	44462.9	68834	61417.2	44661.3	8887.6	6592.08	7366.4	8943.6	3709.58
7200	298849	296809	555179	527966	596158	53510	37215.8	84121.2	81568.8	117988	381014	498419	279337	771724	365651	49614.8	49687.1	41233.6	106115	74206.4	54940.8	68554	52296.4	113115	59877.6	5941.25	5336	5695.2	15989.6	12054.8	45682.9	37511.6	61474.4	51284	38734.4	8068.33	6210.4	6811.25	8118	3413.6
8400	261232	267288	523628	489610	565486	49334.2	34845.6	78690	75998.8	109288	337200	478693	253235	727210	337000	44738	46277.6	37972.9	97036.4	69024.6	43816.4	61132.4	44772.4	95862.8	54515	5537.2	4847.5	5339.2	14896	10994.2	41322.4	32415.8	55742.4	43096	33440	7508.8	5615	6275.6	7436.67	3082
9600	229148	232574	486781	445632	529534	43374.8	31305	70572.8	68319.2	97387.2	298232	452876	229416	680869	300516	38860	41095.6	33748.8	85290	61885.6	35011.7	54524.8	39270	82622.5	52040	5168.33	4628	4947.6	14042.8	10165.6	37922.5	29182.4	50938.8	36356.4	30386.8	6968.33	5165.2	5917.5	6974.8	2807.2
10800	210834	206370	430779	404177	492559	36922.8	27404.4	61615.8	59594	84426.3	262124	422845	201654	603980	265964	32665.6	35872.8	29311.7	73640.4	54588.8	28876.8	51448.8	34302.9	73275.2	51580.4	4911.6	4415.42	4791.2	13530	9827.5	35578	26810	46402	30888	28469.2	6719.6	5086.67	5749.2	6750	2646
12000	201902	193909	382057	361044	454063	31486.8	23578.3	52472	51055.8	71679.2	228058	392447	184362	566102	237825	27013.8	31072.4	25011.6	62509.6	47495.6	25154.2	49945.2	30615.6	67576.7	51601.2	4761.67	4242.8	4686.8	13345.2	9539.6	34204.2	25661.2	43445.4	28125.2	27561.2	6631.67	4878.4	5674.17	6692.4	2550
13200	195197	175561	344614	321788	418126	26320.8	20093.2	44369.6	43626.8	61115.4	199764	361562	171914	514630	213651	22330	26574	21126.3	53098	41373.8	23180.4	48931.3	29616.8	63477.6	52412.9	4797.6	4278.75	4818.4	13626.8	9415.42	33474	24913.8	40494.4	26143.6	27185.2	6686	5069.17	5744	6776.25	2463.2
14400	186729	162603	303998	290764	383858	22258.8	17315.8	37786.4	36758.8	52037.6	178138	330443	159224	465197	198353	18739.2	22738	18085.6	45019.6	35887.6	22142.9	48636.4	27204.4	60800.4	52805.6	4964.58	4514	4796.25	14411.6	9888.4	32650	24115.6	38730	24929.6	26666	7027.5	5207.6	6013.33	7138.4	2533.33
15600	177198	176599	272097	262801	350495	19017.2	14715.6	32147.1	31114	44442.1	165031	301434	149625	429366	185105	15802.4	19463.8	15475.6	38688.8	31770.4	21474	47706.3	25852.4	59719.2	53176.3	5232.8	4855.42	5079.6	15703.3	10359.2	32988.4	23837.9	38492.8	24431.7	26513.6	7491.2	5519.17	6488.4	7775.83	2704.8
16800	167802	170188	246496	242683	318319	16449.2	12827.6	27963.6	26797.1	38588	156850	274214	141064	383990	174073	13505.4	17049.2	13436.4	33396.4	27728.4	21029.2	47517.6	25838.8	60270.4	53593.2	5731.25	5360.4	5603.33	17490.4	11231.6	33514.6	23663.2	38357.1	24385.2	26399.2	8497.2	6082	7040	8509.6	2940.42
18000	159355	162074	229384	226051	289489	14436.4	11352.8	24183.6	23080.4	33797.9	149581	251025	131619	346042	161653	11630	14638.3	11490.4	29205.6	24679.6	20849.2	48331.3	25894	61737.1	55615.2	6306	5998.75	6043.2	19488.3	12456.8	34784.8	24007.1	39069.6	25360.4	26405.6	9365.6	6746.4	7868.4	9553.33	3253.2
19200	151348	157438	217424	211535	261537	12627.5	10012	21147.2	20046.3	29773.6	142939	229288	122781	312793	149906	10070.8	12914.4	10200.4	25387.6	21966	20992.1	50003.6	26407.1	63841.2	56818.8	7104	6670.4	6780	22132.8	13948.8	36055.6	24155.6	40054.6	26388.8	27167.9	10555.6	7463.6	8737.5	10928.8	3605.42
20400	143722	157507	206268	196910	234888	11109.2	8715	18474.8	17407.6	26303.3	135787	210118	113849	281036	150962	8834	11329.6	8811.6	22595	19652.4	21368	52850	26750.8	67194.6	58586	7932	7550.42	7612.4	25504.6	15928.4	37394.8	24806.3	40396	27653.8	27922	12144.2	8410.8	10046	12302.9	4090.8
21600	136875	155850	192063	182038	212607	9944.17	7692.4	16443.6	15053.6	23354	128925	191008	105407	249576	167602	7712.5	10116	7892.5	19906.4	17662.4	22245	56540.8	27816.7	70490.4	61437.1	9070.4	8823.6	8638.33	29155.6	18289.2	40117.2	25772.8	41560	29058.8	29321.3	13944	9622	11372.4	14236.8	4712.08
22800	129818	152320	175411	166735	190504	8688.4	6917.08	14558.4	13218.8	20871.3	123986	172102	97226.8	223453	153923	6732.8	8950	6824.8	17702.9	15925.2	23476	60449.2	29427.6	75110	64653.6	10424	10152.8	9819.6	33652.5	20809.6	42659.2	27128	43449.2	30943.3	31265.6	15902.1	11111.6	13216.4	16158.3	5537.2
24000	122800	146330	159170	152446	171728	7812.5	6113.2	13048.3	11735.2	18782.8	118980	155041	90261.7	197702	139196	6008.75	7898.8	6013.75	15848	14308.3	25641.6	65357.6	31034.6	80015.6	69707.5	11908	11899.2	11336.7	38868	23782.1	46244	28868.3	45733.6	33065.2	33527.9	18394.4	12430	15220	18722	6376.67
25200	116587	138501	145673	138795	154646	7120	5456.67	11658.8	10335.4	16816	113049	139603	83939.2	179063	129394	5235.2	6970.83	5380	14206.3	12779.6	27799.6	71155.2	34653.6	85737.5	76132.4	13526.7	13609.6	12824	44382.9	27255.6	50933.3	31800.8	49819.2	36338.8	37189.2	21010	14247.2	17352.5	21306.8	7330.4
26400	110686	128322	131357	127083	140252	6461.25	4882.4	10554.6	9045.2	15313.6	106831	126098	78350	159262	118995	4676.8	6318.4	4809.58	12972	11560	31398.8	78841.6	39357.9	93011.6	83650.4	15374.4	15716.3	14816	49890	31182.1	56863.2	35276.7	54799.2	41500.8	41596.3	23855.2	16031.7	19697.2	24001.6	8606.4
27600	105448	118641	120949	115858	126423	5726.4	4349.58	9456.4	7962.92	13814.8	100982	113502	73204.4	142745	107284	4175.42	5558.4	4280.4	11657.1	10427.2	36074.2	88918.8	45395.2	103132	93985.6	17319.6	17819.6	16394.4	55890.4	34616.4	65032.5	39731.6	61124.6	47149.2	47318	27001.3	18074.8	22056.3	27065.2	9659.2
28800	119544	129270	111152	107122	115346	5291.6	3984	8626.67	7082.8	12548.3	96626	103300	68674.6	132608	98038.8	3766.4	4973.6	3827.08	10599.2	9592.92	41741.6	102226	51940.8	115078	105428	19275.2	19978.3	18436	61833.6	38275	74962.8	45418.8	70094.4	55370.4	55126	29948	20118.8	24502.8	29770	10908.4
30000	106858	109142	101748	99001.7	104270	4810	3641.25	7908.8	6337.08	11564	91478.3	93694.8	64345.6	120810	91255.2	3405.42	4457.6	3424.8	9627.5	8737.6	48707.9	119840	60054.4	130896	120219	21102.9	22166.8	20360	67232	41958	86545.4	52782.4	80293.3	63735.6	64935.6	33018.8	22152.8	26992.5	32564.8	12110.4
31200	99026	99630.8	95524.2	92208.4	94561.7	4433.2	3316	7170	5611.2	10591.3	86877.2	84910.4	60721.6	111579	83889.2	3107.6	3973.75	3189.2	8894.8	8111.25	57653.2	140058	68718	150138	138118	22809.6	24361.7	22178	72352	45150.4	98729.6	62134.2	93046.8	73552.5	76495.2	35434	23854.2	29157.2	35074.2	13436
32400	97494.4	93914	88623.2	86132.1	85949.2	4194.17	3055.2	6600.8	5088.75	9834.8	83399.2	78239.2	58164.8	104187	78832	2853.33	3656	2901.6	8171.6	7464.4	69290	162127	79890.8	173074	156784	24414.6	26041.2	23607.5	76618.8	47834	111325	72908.4	107759	85568.4	90640.8	38057.2	25511.6	31220.8	37480.4	14541.3
33600	96752	89402	82215	80787.2	79172.5	3863.2	2945.6	6196	4640.4	9106.67	80995.2	71880.8	55852	96219.2	74374.2	2591.2	3254.58	2692.4	7640	6925.42	83768.8	184196	92036	201215	179165	25977.2	27706.7	25085.6	80674.6	50251.6	126800	85935	122885	96971.7	105134	39889.6	26752	32874	39322.1	15547.2
34800	93443.8	94891.2	77467.6	76518.8	72528.4	3622.08	2699.6	5792	4208.75	8528.8	79135.4	66110.4	54404.2	88166.4	70432.4	2423.33	3043.2	2449.17	7030.8	6311.2	97626.7	205405	103378	231861	200852	27082.4	28942.8	26301.7	83656.4	52055.8	141688	100151	140901	110284	122150	41607.6	27896.4	34030.8	40695.6	16149.2
36000	88100.4	86721.2	73475.6	71991.6	66404.6	3390.4	2567.5	5407.2	3863.2	7961.25	76018.4	60662.5	52586.4	81264	67600.8	2294.8	2770	2293.2	6582.92	5944	112146	226014	115748	263683	224256	27762	30131.7	27193.6	85644.6	53620.4	157043	114917	155887	122933	136381	42821.7	29086.8	34886	41880.8	17034.8
37200	83143.8	76494.4	69635.2	68219.6	61670	3226.25	2416	5174.17	3538	7494	73166.3	56234.8	50580.4	75008.8	63974	2160	2525.6	2149.17	6340	5530	124366	243897	127092	291515	244877	28628.8	30693.6	27777.5	86795.2	54704.2	171671	129524	171940	134675	150495	43750.4	29286.7	35491.2	42450.4	17727.9
38400	77080.4	69711.7	65149.6	64328.4	56742.9	3099.6	2274.58	4954.8	3265.6	7090.4	70039.6	51622.5	48502.8	68814.6	61032.4	2036	2389.58	2012	5873.33	5149.6	136107	257441	141052	318324	262320	28926.8	31117.2	28285.6	87321.7	55382.4	182092	141942	184731	145266	161989	44557.1	29944.4	35879.6	42934.8	17928.8
39600	71937.1	66418.8	61047.1	60574	52520.4	2972.92	2127.6	4750	3115.6	6710	66558.3	47516.8	47040	62948	57492.8	1943.6	2206	1916.25	5624.8	4952.5	143849	268951	154641	341654	279467	29076.8	31452.8	28438.3	87779.2	55538.8	192603	152919	194019	154964	168814	44494.8	30060.4	36036.8	42796	18356.3
40800	66909.6	63377.5	57325.2	56444.8	48413.6	2675.6	2052.08	4560.4	2901.67	6382	64261.6	43669.6	45199.2	57642.1	53881.6	1832	2067.5	1860.8	5325.83	4690.8	147842	276475	159556	360678	290588	29335.4	31534	28373.2	87487.1	55562	198468	162424	203725	165600	175758	44444.2	30068.8	35897.9	42500.8	18409.6
42000	62688.3	59444.4	52822.9	52707.2	45240	2710	1964	4438.33	2841.6	6130.83	61051.2	39926.4	43486.3	55433.2	50726.7	1769.2	1944	1727.5	5231.6	4481.25	151112	281650	162560	375149	299956	29160	31768.3	28233.6	86838.4	55451.3	203296	169890	204972	169471	175679	44436	29690	35628.8	42288	18698.8
43200	77152	54166.7	49349.6	48544.6	41589.2	2586	1883.75	4290.4	2646.25	5960.4	57602.8	36624.2	41384	51204.6	47056.4	1652.92	1840.8	1678	4950	4297.6	151882	284290	162643	385163	305509	28989.2	31802.4	27997.2	86718.8	54955.2	208402	178713	205333	172750	175481	44171.3	29492.8	35431.3	41894	18514.8
44400	62860.4	48714	45564.2	46052	38301.7	2480.8	1805.6	4036.67	2533.6	5637.08	54675.6	33487.2	39692.9	45964.8	43901.7	1674.8	1784.4	1670	4725.2	4096.25	150591	284825	163106	389765	306998	28879.2	31395	27728.8	85664.8	54553.8	214236	180950	203260	172643	173011	43880	29520.4	35096.8	41673.3	18540.8
45600	55151.2	44697.5	42458	42981.7	35520.4	2373.2	1750	3896	2391.25	5514.4	51055.8	30682	37651.2	41987.5	40811.2	1617.92	1698.4	1599.2	4681.25	3998.8	150124	284605	161673	391858	309374	28767.9	31325.6	27544.6	84620	54202.4	218957	180121	199964	170782	170093	43500	29398.8	34757.9	41182.8	18570
46800	55231.6	42132.4	39590	40185.6	32812.9	2388.8	1726.4	3811.25	2286.8	5267.5	48281.2	28796	35921.2	39123.6	37511.7	1571.2	1603.75	1520.8	4484	3937.5	147595	282810	157847	391161	310013	28655.6	30987.5	27387.6	84043.8	53890.8	218517	180739	197798	171571	169394	43284.8	29172.5	34191.6	40759.2	18580.8
48000	56309.6	38517.6	36760.8	37551.3	30423.2	2295.83	1628.4	3757.6	2206.25	5202.8	45753.3	26682.4	34150	36187.9	34967.2	1545	1572.8	1472.92	4244.8	3761.2	145038	281669	156598	389382	311859	28309.2	30831.2	27217.9	83667.6	53065.6	218560	179384	192209	169804	165978	43100.8	28754.8	33993.3	40163.6	18490
49200	53456.8	34187.2	34391.7	35325.2	28257.1	2231.6	1612.08	3620.4	2140.8	5052.5	42736	24575.8	32554.8	33692.8	32172.9	1467.6	1473.75	1455.2	4266.4	3640.8	141710	277626	152770	387450	311774	28331.2	30605.8	27122.8	83230.8	52642.4	219770	177788	188858	170367	163470	42647.6	28429.6	33721.6	39505.8	18349.2
50400	47643.8	31371.6	31948	32967.9	26311.2	2132.92	1567.2	3478.8	2075.83	4874	40230.4	22798	31061.7	30825.2	30127.6	1422.92	1416	1376.67	4146.4	3559.6	137914	274216	150114	380982	309678	28144.8	30567.2	26685	82973.2	52281.7	217810	173010	185135	166494	161734	42553.2	28379.2	33426.7	39336	18222.5
51600	42773.2	29916.3	29792.8	31162.8	24753.3	2112	1512.92	3444.8	2051.2	4741.67	38249.2	20899.6	29458.8	28481.6	28670.8	1403.2	1368.75	1372.8	4010	3450	136299	271235	148056	377151	308887	27808.8	30313.3	26464.8	81799.2	51628	216418	167248	178038	162053	156988	42238.8	28032.8	33176.8	38965.4	18097.6
52800	38516.7	28010.8	28263.2	29354.8	23554	2040.42	1493.6	3330.42	1968.4	4635.2	36410.4	19591.6	27847.9	27408	26629.2	1420.42	1358	1327.5	3960.4	3280.4	132610	267529	142851	369003	306145	27966.8	29976.4	26071.3	81483.6	51274.6	215906	164491	175306	158850	156025	42161.6	27740	33181.6	38578.4	18111.3
54000	34935.6	26080	26691.6	30347.2	22102.9	2037.6	1429.17	3225.2	1880.4	4536.8	34600.8	18355.4	26510.4	26057.1	25327.2	1411.6	1318.75	1310.8	3832.92	3289.6	130023	265488	139649	363676	303474	27680.4	30052.8	25828	81093.8	50941.2	217081	160721	171033	153220	153252	41645.4	27372	32989.2	38410.8	18003.6
55200	32520	24324.4	25587.9	28463.6	21354.4	1985	1387.6	3184.58	1866.4	4484.4	32772.5	17349.6	25123.3	25999.2	24148.3	1408.4	1312.8	1269.17	3897.6	3098.33	127724	263865	136177	357646	302175	27885.6	30073.2	25781.6	80380.4	50277.9	217718	157516	167180	148890	150148	41562.8	27217.5	32796.4	37567.2	17756.7
56400	30498.8	22652.9	24473.6	27336.3	20805.6	1996	1373.75	3180	1832.08	4392.4	31530	16705.4	24176.8	25456.7	22811.6	1347.6	1290.8	1261.2	3846.67	3093.6	124215	261866	133451	352783	299460	27677.1	29840.8	25576.4	80336.7	50029.6	217504	155291	166067	146603	149722	41214.6	27044.8	32199.2	37476.4	17698
57600	28863.8	21331.2	23542.5	26248	20482.8	1925	1362	3150.83	1806	4366.25	30000	16214.4	23247.1	24848	21970	1368.8	1248.8	1255	3694.4	3014.58	121925	262346	134322	348390	297795	27605.6	29791.7	25475.6	79683.6	49597.1	219277	152113	161946	144066	147116	41200.4	27118.3	32202	36911.7	17739.6
58800	27390.4	20207.1	23092.4	25473.3	20259.6	1900	1300.42	3026	1835	4362.8	29071.2	15835.6	22227.6	24881.7	21551.6	1375.42	1252.4	1198.8	3670.83	2995.6	120161	259648	132542	342563	292640	27651.7	29724.4	25452.9	78935.2	49289.6	217985	149714	159077	142600	144691	40812.9	26647.2	32028.3	36739.2	17581.6
60000	26428.4	19407.6	22848.3	24738.8	20172.1	1852	1328.4	3047.5	1788.8	4214.17	28328.4	15702	21620.4	25146	21663.3	1369.2	1230	1245.2	3688.4	2903.33	117298	264156	132898	335408	287208	27398.4	29348.8	25026	78752.8	48883.6	215295	146668	156583	141624	142932	40672.4	26787.1	31665.2	36301.3	17368.4
61200	26078	19178.8	23228.4	24693.8	20482.8	1881.6	1299.6	3062.4	1817.92	4161.6	28233.3	15760	21106.8	25756.3	21831.2	1422.5	1212.4	1238.4	3640.4	2917.6	115644	261034	132321	331198	282283	27387.1	29270	25287.9	78013.2	48595.6	213880	142409	151093	137552	139675	40688	26510.4	31429.6	36326.8	17488.3
62400	25675.6	19205.6	23878.3	24813.2	21672.5	1845.6	1276.8	3035	1868.4	4115.42	28158.8	16185	20755.6	26726.8	22025	1408.8	1222.08	1264.4	3611.6	2865.42	111974	256722	128683	322178	274534	27068.8	29288.3	24976.8	77611.3	48283.2	210364	139894	148286	135577	137000	40356	26305	31385.6	36069.2	17462.8
63600	26423.3	19605.6	25521.2	25426.7	23228	1851.67	1274.4	3128.4	1877.92	4036	28944.2	17204	20653.2	28429.2	23511.6	1489.58	1226.8	1300	3740	2900.8	109403	253116	124813	314420	267146	26856.3	29018	24568.3	77040.8	47929.2	205121	135186	144141	131054	132862	40080	26121.2	30971.3	35905.2	17304.2
64800	27356.4	20438.4	27575.4	26174.4	25929.6	1857.2	1308.33	3186	1988.4	4213.75	29731.6	18666.3	20476.8	30853.2	25364.6	1518	1297.92	1387.2	3787.2	2886.8	105804	247593	121070	308680	258200	26792.8	28801.7	24748.8	76340.4	47334	200530	130576	137438	127509	127814	39805	26040.8	31000.8	35715.8	17323.6
66000	28870.4	22065.6	30844.4	28044.6	29986.8	1920.42	1292	3323.6	2103.2	4301.6	31557.5	21362	21638.3	34458.4	27876	1641.25	1318.4	1439.58	3951.2	2975.6	101470	235696	116768	297203	245491	26690.8	28665.2	24438.3	75785.2	46935.4	194977	126829	132878	123760	123477	39580	25650	30739.6	35349.6	17265.8
67200	31676.4	23846.7	34864	30146.8	35580.8	2021.2	1383.33	3524.8	2231.6	4260	33932.8	24450.4	22905.6	39714.8	31426.8	1816.8	1401.25	1542	4085.42	3092.8	97607.2	226207	113910	284704	233011	26255.2	28527.5	24272	75373.8	46910	186208	121101	127001	119145	117443	39257.5	25405.6	30363.2	34907.5	16979.2
68400	35430	26506.4	40446.3	33602.4	43118	2130	1365.2	3763.33	2417.6	4488.4	36501.3	29244	24464.2	46316.4	35844.8	1888.8	1504.8	1693.75	4339.2	3259.17	93860.8	216005	110714	272542	222523	26082.4	28086	24010.4	74514.8	45923.3	177930	115882	119812	114359	110127	38775.2	25217.5	30008	34660.4	17037.1
69600	39668.4	29607.1	47469.2	38085.2	52923.3	2286.8	1439.17	4066.8	2758.75	4784.4	40682	35786.3	26770.8	54775.8	41022	2123.6	1700.83	1896.4	4691.67	3465.6	88456.8	202932	105862	256557	211063	25845.8	27960.4	23734.8	73863.8	45478.4	169145	111065	114207	111603	105194	38539.6	24743.6	29522.1	34372.8	16886.4
70800	44905	33548	55593.8	44166.8	64996	2466.67	1512.4	4488.33	3100	5176.4	45718.4	44722.8	30148.8	65886.4	47555.4	2379.2	1883.6	2179.58	5175.2	3816.25	84052	191028	102786	241911	199895	25447.2	27498	23375.2	72790.4	44820	160377	104415	107941	107075	98784.6	38293.2	24400.4	29284.4	34038	16750.8
72000	51411.6	37855	65644.4	51630	80444	2740	1717.08	5032.4	3553.33	5562.8	51764.4	56046.3	34137.6	78054.6	54436.8	2670.8	2163.2	2467.2	5780	4202	78829.2	178170	99639.2	229915	190377	25101.3	27172	23130.8	71915.8	43874.4	153427	98227.2	100802	101799	92165.2	38001.3	24161.2	28868.8	33637.6	16648.4
73200	58854.6	43018.8	77242.9	60383.6	99470	3109.2	1912.8	5833.33	4162.4	6332.5	59311.6	69900	39399.2	92982.4	62402.5	3078.8	2516.4	2916.25	6476	4708.75	73702	165974	93363.6	212836	179338	24674.8	26855.8	22848	70748.8	43455	144597	93351.3	94720.8	97968.8	86068.4	37636.8	23590.8	28551.2	32997.1	16476.4
74400	67040	48913.3	89416.8	70877.1	119969	3527.2	2193.33	6705.2	4900.42	7104.4	67966.4	86564	45266	110550	71234.8	3707.5	2909.6	3402	7485	5284.8	69151.3	154765	88566.4	198808	168706	24282.9	26486.8	22690.4	69222	42804	135387	86194	87972.5	91835.2	80269.2	37142.1	23417.6	27864.2	32475.6	16355.4
75600	76123.2	55597.2	103799	83032	144543	4052	2480.4	7829.58	5831.6	8138.33	77112.8	106288	52039.6	129548	80942.9	4264	3399.58	4060	8534.8	6165	64682.8	145515	82478	187388	158905	23844.4	25795	21890.4	67738	42010	126902	80023.8	81095.6	86623.8	73847.6	36514.8	22774.6	27218	31902.5	16019.6
76800	85924.8	62002.9	118564	96690.8	170561	4779.17	2891.6	9131.2	7054.58	9443.6	88906.3	127405	59962	151591	91217.2	5078.75	4043.2	4880.8	9940	7087.6	59337.1	135083	77008.3	172571	147698	23127.1	25255.2	21611.3	65951.6	41343.2	119427	74685.6	76312.1	81299.6	68646.3	35922.8	22327.6	26503.3	31174.8	15847.9
78000	96002.8	69647.2	133312	111494	198298	5484.4	3386.8	10720.8	8327.2	11292.9	100384	149622	68270	175950	102229	5973.6	4812.08	5724.8	11860	8234.17	55396.4	125336	72682.8	160801	138240	22522.8	24713.3	20998.8	64352.1	39789.2	112161	69282.5	70617.6	75946.3	63578	34988.8	21762.8	25738.8	30270.4	15602.4
79200	105987	77758	150102	128399	227958	6260.83	3953.6	12715.2	10045.8	13450.4	111387	173592	76355.6	200309	112249	6839.58	5830.8	6724.17	13933.2	9756.8	51818.8	115204	67556.3	149989	130174	21787.5	23980.8	20302.5	61874	38183.8	106474	64612.4	65394.2	70121.6	58833.8	34141.2	20989.2	25049.6	29525.6	15207.1
80400	116099	84609.2	165725	144956	257412	7424.4	4650.42	14856	11911.2	16051.7	124637	199617	85048.8	227160	123528	8112	6940	7899.2	16311.7	11354.8	47928.8	105443	63311.2	137775	121165	21158.8	23302.1	19849.6	59847.1	36936	99594	59920	61082.8	66247.5	54368.4	33387.9	20466.4	24238.8	28498.3	14892.8
81600	126960	91831.2	179997	161720	284616	8574.17	5420.8	17401.3	14152	19250.4	136560	225278	93915	254422	132412	9515	8255.2	9313.75	19529.2	13518.8	44672.8	97285.2	60228.3	129334	114505	20152.8	22467.2	19246.7	57964.8	35287.9	92965.2	55093.6	56991.7	61076	50652.9	32246.4	19598.8	23452.4	27682.8	14474.2
82800	136608	99718.8	195826	178777	312183	9882	6399.58	20403.6	16627.6	22748.8	147504	249899	102330	276661	141200	11112.4	9807.92	10705.6	22820	15926.8	41107.6	90620	57713.2	120177	106562	19670.8	21678.8	18476.4	55406.7	33806.8	87673.8	50953.2	52686.4	56849.6	47064	30888.8	18771.2	22206	26718.8	13968.4
84000	146055	105415	206829	193807	333435	11377.5	7481.6	23638.8	19631.6	27066.8	158020	274244	110679	300322	150143	12931.2	11656	12272.9	26536.4	18517.9	37957.6	84926.8	54385	111346	99790	18736.8	20690	17707.1	53057.6	32286.3	81693.6	47064.6	49570	53455.6	44545.4	29678.8	17837.5	21514	25742.4	13374.2
85200	154581	112271	217830	209212	353130	12954.8	8707.5	27306	22811.3	31603.6	166749	296956	117176	321184	156900	14739.2	13766.3	13975.2	30694.2	21498.4	35487.5	80952.8	51245.2	105305	94663.6	17858.8	19796.4	16930.4	50779.6	30615.2	77193.3	43434.4	46113.2	49085.2	41326	28195.8	17300.4	20407.5	24522	12967.6
86400	161447	116809	228568	223176	374412	14560.8	10160	31078.3	26298.4	36732.8	174854	316573	122951	337418	162216	16672.8	16042	15775.8	35276.4	24735	33223.2	75797.2	47798.3	97986	89200	16879.6	18635.4	15937.2	48482.4	29112.5	73552	40327.9	43088	45954	38675.4	27255.2	16396.3	19784.4	23660.8	12424.4
87600	167065	120648	234305	234586	387816	16456.4	11636.3	35476	29757.5	42335.2	182738	333926	127831	354275	166240	18723.8	18432	17434.4	39789.2	28036.8	30992.1	70594.4	44594.8	91398.3	83915.2	16185.4	17676	15259.2	45547.6	27674	69409.2	37519.2	40782.1	43401.2	36721.2	25937.5	15619.6	18741.3	22592	11743.2
88800	171686	124490	239033	244554	398777	18576.4	13120.4	39696.7	33657.2	47652.9	186014	347211	131578	363800	168456	20995.6	20670.4	19366.4	44447.2	31782.1	28780.8	66630	42714.8	86586.8	80598.8	15237.6	16827.1	14438.4	42796.8	26173.8	66090.4	34946.7	38458	40657.5	34196	24702.8	14723.8	17637.6	21618.8	11080.4
90000	174710	126418	240979	251916	409552	20662.4	14810.4	43811.6	37335.8	53181.6	189712	354843	134427	369958	169625	23339.6	22874	20978.8	49287.5	35328.4	27138.3	62255.2	40073.6	82056	76974.4	14403.8	15783.6	13785.4	40601.2	24297.6	63310.4	33070.8	36463.8	38395.6	32740.8	23105.8	13963.6	16498.3	20250.8	10530
91200	175885	127664	238520	257208	408632	22689.6	16408.4	47549.2	40985.2	59016.3	190779	357539	135594	374831	168230	25228.4	24866.7	22766.4	53597.2	38516.3	25677.2	58438.3	37564.4	78694.8	74545	13491.6	14757.9	12781.6	38097.5	23078.4	60660	31377.9	34642	36570.4	30922.4	21829.6	13237.5	15807.6	19328.3	9992.4
92400	176349	129190	236799	259563	401638	24860.4	17995.6	51361.6	43987.9	64064.8	189790	354361	134893	371056	165120	27357.1	26880	23858.8	57867.2	41694	24560.8	55191.2	35847.9	75638.8	72413.6	12646.3	13964	12283.8	35714.8	21815.2	58160	29717.2	32986.3	35804.8	29685	20586.4	12489.6	14702.1	18236	9355
93600	174204	128509	230275	256625	390012	26902.8	19508	54084	47222	68461.3	187791	349134	133619	368476	161894	28897.6	28784.2	25352	61098.8	44795.8	23575.2	52964.2	33459.6	72421.3	69928	11826	13030	11437.6	33634.2	20442.4	56517.2	28509.6	31639.2	34292.9	28858	19170	11809.2	13969.2	17483.8	8822
94800	171149	127832	223350	253635	370795	28637.5	20636.8	56748.4	49093.8	73120.8	182163	338807	130485	361270	158600	30484.2	30554.4	26209.2	64516.4	47218	22772.9	51875.6	31914.6	70258.8	68565.6	11201.2	12176	10812.5	31610.8	19285	54079.6	27354	30435.8	32764.8	27932.1	18122.4	11134.4	13175	16758.4	8100.83
96000	167454	126226	216012	247590	352662	29736.8	21966.3	58850.8	51258	76949.6	177489	327513	126730	348773	153299	31396	31503.3	27227.2	67427.5	49486.4	22176.8	50422.5	30272	67896.7	67946.8	10558.4	11332.5	10319.2	29827.1	18232	52588.3	26521.6	29714.4	31593.8	27144	17079.6	10584.8	12448	15697.5	7604.4
97200	162582	122919	205570	239168	332153	30925.4	22804.8	59947.5	52986.8	79953.2	171184	313286	123540	336849	149360	32322.1	32914.8	27626.3	69571.2	51078.4	21442.4	49204	29522.1	65844.8	66867.5	10063.2	10485.6	9800	28389.2	17140.4	51100	25758	29301.3	30544.8	27038.8	15914	10135.4	11818.4	15084.4	6957.08
98400	157487	119405	196061	230316	310824	31844	23551.7	60930.4	53871.6	82156	165892	297808	118601	321877	142661	33205.6	33644.6	28151.2	72008.8	52301.2	21346.8	48997.5	29186.8	64256.7	66909.6	9476.25	10126	9187.6	27097.1	16514.4	49863.3	24988.4	28931.2	29700.4	26551.6	15055	9640.8	11093.2	14404.4	6614
99600	151882	116332	186967	221738	290613	32968.3	24260	61099.6	54232.4	83862.8	159548	280248	113408	304285	136123	33245.6	33860.4	28176.3	72476.8	53607.9	21175.6	47903.6	28715.4	62209.6	67027.1	9098.4	9427.6	8927.6	25863.2	15777.9	50212.8	24763.3	28794.8	29660.4	26430.4	14237.2	9187.08	10581.6	13822.4	6121.25
100800	146347	111159	176534	211974	269120	33231.2	24612.5	61084.4	54775	85126	153506	263490	108284	289618	129780	33372	33985.8	27687.2	72990	54024.8	21225.4	47928.4	28310.8	61823.3	67742.4	8807.08	8936.4	8489.6	25155.8	15287.6	49994.2	24810.8	28796.4	29391.2	26523.2	13452.1	8913.2	10182.9	13149.6	5806.8
102000	141618	107452	168300	205822	249066	33371.3	25012.8	60476.7	54639.6	84841.3	146858	245307	102721	272975	123468	33365.6	33244.4	27430	72704	54113.3	21473.6	48492	28517.2	61970	69525.4	8587.6	8586.25	8198	24358	14658.8	50798	25000.4	29276	29598	26950.4	12891.2	8836.25	9796.8	12903.8	5316.8
103200	134527	102639	159244	197700	229931	33040.8	24724.6	59866.4	54045.8	84428	141128	228800	97687.6	257849	117946	32962.1	33217.6	26936.8	71823.3	53647.2	21979.6	48943.6	28644	62310	71376.4	8280.42	8147.6	7878	23905.6	14350.8	52491.3	25530	30426.7	29564.4	27624	12360	8512.4	9375	12503.6	5072
104400	127687	97115.6	149329	186994	211589	32816.8	24547.6	58923.3	53080.4	83732.5	133018	214117	93132.5	239023	113102	32273.6	32524.8	26454	70528.4	52632.1	22727.6	50770.4	28910	63443.2	73806.3	8218	7881.67	7767.6	23446	14028.8	53526	26189.6	31660.8	30077.9	28439.6	12142.8	8419.58	9250.4	12223.8	4844.4
105600	121100	93380.4	142180	176007	196800	32431.6	24680.8	57163.2	51448.3	82668.8	126332	198533	88236	220569	107063	31660.8	31677.2	25859.6	69272.9	51748.8	23970.8	53268	29800.8	65403.2	77473.2	8266.67	7754	7675	23425.6	13950	57831.7	27160	33937.1	30924.4	30070.8	11815.2	8441.2	9043.75	11900.4	4713.33
106800	115641	88754	134126	163997	182143	31996	24092	55838.8	49885.2	81157.9	120920	185949	83850.4	207073	102232	30774.4	30805.8	24941.2	67222	50099.2	25703.2	56736.3	31119.6	68032	82043.2	8348	7730	7510.8	23361.7	13818	63132.4	28798.3	36868.8	32276.3	32134.8	11672	8345.42	9078.4	11935	4467.2
108000	111010	84590.8	127408	154261	167164	31182.1	23421.6	53648	48174.6	79242	114424	173074	78928.8	193811	98012	30146.3	29661.2	24115	65209.6	48341.2	28133.3	61922.4	32612.5	71539.6	89091.2	8425.42	7613.6	7565.42	23682.4	13912.8	69855.6	30738.4	40099.2	34115.6	35340	11632.4	8454.4	9067.92	11852	4338.75
109200	107468	81376.8	120340	144546	154912	30340.4	22987.1	51594.8	46539.6	76677.1	109118	161428	74292	180309	93137.5	28877.2	28318.8	23332	62714.4	47073.6	30919.6	67445.8	34504.8	76413.8	98266.4	8599.6	7674.58	7612	23807.1	13918.4	78548.8	33571.7	44076.4	36551.7	39120.4	11673.3	8555.6	9030	12040.4	4364.8
110400	103030	76629.6	112831	135537	142256	29627.9	22009.2	49105.2	44541.2	73442.8	104668	149743	71243.3	170027	89495.6	27628.8	27138	22432.1	59562.4	44996	34713.3	74706	37380.4	82903.6	108532	8830.4	7835.2	7748.75	24436	14198.3	87919.6	36929.6	48855.8	40368	44650.4	11841.2	8612.8	9278.4	12203.6	4302.08
111600	99323.6	73677.5	107180	127355	129895	28560.4	21491.3	47050.8	42415.2	70217.1	99792	138846	66926	158499	85897.2	26289.2	25739.6	21457.2	56640	43154	39344.4	83877.1	40656	91327.1	120250	9078.8	8002.8	7955.6	25019.2	14521.6	98604.6	41010.4	54294.8	43864.2	50648.4	12117.5	8908.8	9538.4	12239.2	4408
112800	94680	70472.8	102673	120434	119877	27225.8	20649.6	44040	39979.6	66814.8	95122.1	128016	64185.8	147118	82890.4	24952.5	24476.4	20277.9	53614.8	40715.4	44674	94455.2	44425.8	100953	133240	9526	8250.4	8088.33	25778.4	14904.2	111336	46009.6	61870.4	48784.4	58213.3	12470.4	9159.17	9870.8	12620.8	4427.08
114000	90846	67421.7	97459.6	113518	108778	26183.2	19544.2	41377.6	37578.8	62732	90377.6	118692	60860	137545	80798.8	23592	22724.6	19129.6	50326.7	38476	51039.2	106482	49066	113015	148265	9950.42	8470	8430.8	26597.5	15404.4	123795	51921.2	69942	54035	66659.6	12994.2	9469.2	10167.6	12837.6	4586
115200	86556.3	64842	93210.8	107695	99985.2	24721.7	18690.8	38802.9	35446.8	58876.8	86052.8	109119	58045.4	128675	77326.3	22180.8	21240	18163.8	47098	36380.8	59081.2	120456	53928.8	126878	164284	10381.2	8760.8	8712	27515.2	16094.2	138702	58443.8	79631.2	60809.6	75442.1	13331.6	10000.4	10673.6	13278	4804.17
116400	82215.2	62034.2	88361.6	101367	91782.4	23494.4	17863.8	36022.8	32621.7	54990.4	82488.4	100950	56748.8	120458	74087.6	20756	20021.2	17036.4	43967.5	33782.8	67205.8	132457	58959.2	142667	181570	10911.7	9354.8	9213.2	28842.1	17014.8	154868	66356.8	90562.5	68803.6	84948	14020.8	10286.8	11283.8	13764.4	5045.2
117600	79046.7	59590.8	83304.6	95692.8	84225.6	22133.2	16755.2	33391.3	30583.6	51386.7	79174	94084.8	55109.2	113179	72309.2	19412.8	18362.8	15791.7	40966.8	31522.5	76450.8	149386	64691.2	161222	198858	11395.6	9721.25	9466.8	30064.4	17862.5	171550	74583.3	100457	76260.8	96014	14505.2	10820	11796.8	14357.5	5299.6
118800	76051.2	57736.3	80215.2	90375	78268.8	20626	15731.7	30878.8	28137.1	47422	75867.5	87381.6	52256.8	106082	68972.8	18168.3	17100	14915.2	37929.6	29391.6	85725	165142	70839.6	182612	218004	12167.5	10287.6	10113.3	31742.4	19196.8	188148	83312.4	110021	83735.6	105888	15603.8	11501.2	12603.8	14950.8	5566
120000	72330.8	55552.4	76690.4	84604.4	72458.8	19372.8	14844	28305.4	26008.8	43904.2	72650	81374.4	49475.4	99799.2	66122.1	16588	15775.8	13745.6	34710	27091.3	93281.2	179970	77026.4	203760	232095	12721.6	10808.8	10412.8	33328.4	20227.6	202242	93190	121250	89496.3	114656	16395.2	12094.2	13299.6	15635.4	6060
121200	69730	53341.3	73205.2	79494.2	66860.4	17869.2	13906	26202.8	23796.3	40572.4	69035.8	75862.8	46450.8	94396.7	63994.4	15441.3	14440.8	12740	31870	25050	101547	195252	84805.4	225695	245442	13422.5	11525.6	11049.2	35091.6	21668.8	214875	101767	129492	92454	123071	17606.4	12840.4	14069.6	16556	6405.83
122400	67108.8	51626	70162.5	76580.4	62044.2	16683.6	12920.8	24085.6	21671.2	37216.3	65718	70580.8	43982.4	88375.6	61337.5	14162.8	13292.1	11714	29665.6	22976.7	107986	208491	92857.6	247287	260293	14217.6	12336.3	11650.8	37156.7	23099.2	228788	110250	138191	95114.6	128646	18691.2	13575.8	14997.2	17044.2	6870.4
123600	63685.8	49929.6	66948	71829.6	58548.8	15299.2	12080.8	21996	19825.4	34137.6	63197.9	65851.2	42175.6	82867.6	58668.8	12891.3	12211.6	10780	26919.6	21208.8	112848	223221	99836.3	265344	272274	14910	13091.6	12478.3	38968.4	24583.8	242662	119234	146931	99454.8	134808	19824.8	14517.2	15945.8	18063.2	7366.67
124800	61308.8	47771.2	63868.4	67945.6	54107.9	14321.2	11210	20160.4	17945.6	31405.8	60117.6	61546.7	40070	77987.6	56755	11799.2	11063.8	10049.6	24580.4	19340	118098	236414	108311	283910	281009	15579.6	14008.8	12936	41367.9	26321.6	254601	126951	152637	104489	140355	21135	15389.6	16894.8	18897.1	7904.8
126000	59142.5	46244.8	61185.6	64036.3	49845.6	13022.5	10409.6	18310	16368.8	28583.6	57266.7	57344.4	38425.4	72554	53716.4	10701.7	10157.2	9127.92	22432	17846.8	122710	244286	116061	301342	289230	16345.6	14879.2	13995.8	43876.8	27960.4	266778	132378	156364	110417	142274	22474.4	16248.8	18001.2	19863.6	8448.33
127200	56518.4	44528.3	58470.4	60676.8	47076.3	12182.4	9598.33	16841.6	14820.4	26352.5	55078.4	53717.1	37021.2	68524.2	51174.4	9818	9397.5	8381.2	20590.8	16466.4	125789	249328	122048	315163	292240	17119.6	15763.6	14634	45867.5	29551.6	276613	138681	160239	117443	145095	23764.6	17093.6	19221.2	20967.9	9116.8
128400	54369.6	42626	55411.7	57922	43930.4	11194.2	8881.2	15307.1	13560	23928	52280	50624.4	35921.3	63888.4	49126	9020.8	8458.4	7668.75	18916	15188.3	128119	252758	127710	325966	289731	18046.8	16687.2	15282.9	48276.8	31256.3	283210	142909	162348	123841	147505	25037.2	18046.3	20230	21795.6	9646.67
129600	52178	41110.4	52871.6	55276	41107.2	10318	8397.08	14016.8	12392.5	22061.6	49813.6	47218.3	33799.2	59976.3	46842.8	8356.8	7816.25	7090.8	17607.1	14030.4	130282	256115	132369	335426	290311	18851.3	17842	16010	50757.5	32959.6	288888	145568	162824	129246	148408	26606.3	19054.4	21531.3	22760	10187.2
130800	49563.8	39847.2	50679.6	52569.2	39292.8	9680.42	7728	12834.6	11198.8	20243.6	47688	44010.8	32087.5	55787.2	44591.7	7567.6	7034.8	6561.25	16027.6	12981.7	130538	255308	134789	339802	292666	19594	18685.8	16867.2	52824	34256.3	293510	148776	164284	134936	149975	27772	19763.8	22632.8	23781.6	10920
132000	47238.4	38287.1	48227.6	50218.3	36638.4	8968.8	7295	11737.2	10262.9	18536.4	45337.2	41250	30310.4	53272.1	43197.6	7083.33	6443.6	6004.4	14845	11927.2	131965	253959	136644	342657	293246	20189.6	19528	17776.4	55192.8	35709.2	293374	150432	164136	137877	150554	29417.9	20562.8	23566.3	24671.6	11445.6
133200	45464.2	37060.8	46195	47834.4	35036.7	8383.6	6726	10774.6	9332.4	17015.8	43530	38802.8	28815.4	50444	41495.4	6622	6047.6	5664.4	13770	11045.8	132883	255023	139974	346380	294219	20929.6	20560	18434.4	57017.2	37255.8	291930	149814	162234	139360	149747	30687.6	21297.1	24380.8	25683.3	12183.6
134400	43826.4	35931.7	44770	46323.3	34026.4	7816.4	6276.67	10172.4	8505	15802	42005.4	36501.6	27827.2	47604.6	39859.6	6026.25	5474.4	5202	12904.6	10242	132636	251757	141864	345942	291313	21873.8	21518	19080.4	59321.2	38524.4	293681	150828	161546	141847	149508	31627.5	21741.2	25305.8	26475.6	12700.4
135600	42043.2	34401.6	42576.3	44346.4	33070	7384	5851.2	9480	7890.4	14653.3	40421.2	34566.4	27119.2	45696	39350.4	5648	5133.33	4782.8	12011.2	9635.83	131921	248225	145092	344422	286726	22416.8	22355.4	19748.8	60279.2	39216.8	289870	149357	160810	142231	149226	32976.8	22615.8	26148.8	27264.6	13283.2
136800	41051.6	33563.6	41605.6	43347.5	32612.4	6891.67	5580.8	8933.6	7460	13664.8	39034.2	33111.2	26099.6	44250	38910.8	5264.17	4832	4622	11095.6	9032.8	132085	247833	147602	344718	285927	22862.9	23208	20151.3	61756.4	40193.6	286274	147228	158053	141096	148100	34098.8	23058.4	26746.3	28217.2	13767.1
138000	39676.8	32986.4	41100.8	42259.6	32632.1	6473.6	5191.6	8418.4	6968.4	12660.8	38429.2	31651.7	25646.8	43343.6	38552.5	5046.8	4485.83	4210	10588	8536.67	130949	243725	147884	343235	281568	23168	24029.6	20734	63467.9	41150.4	287011	145752	156271	141177	145969	35419.6	23510	27294.4	28555.8	14154.4
139200	39270	32070.4	40496.8	41622.1	33274	6204.17	4906.4	8050	6437.5	11775.2	38085	31051.2	25840	43422	38371.2	4761.67	4235.6	3980.42	9910	8029.6	129230	238872	149241	338053	273705	23640	24710	21137.9	64506	41700.4	282046	143940	154851	140020	144125	36284.4	23816.8	27938.8	29230.4	14607.9
140400	38900.8	31782.9	40726	41576.8	34617.5	5871.6	4702.92	7738.8	6115.6	11200.8	37971.2	31077.5	25708.8	44280	38561.2	4552.8	4007.92	3876.8	9396.67	7702.4	128566	236807	149605	333377	267003	23824.8	25430.4	21496	65016.3	41872	272438	140931	152307	138490	142626	36861.7	23892.8	28604.4	29472.1	14999.6
141600	39046.3	31633.2	41802.8	41850	37292	5710	4443.2	7506.25	5828	10677.2	38465	31342	25997.9	46245.6	40002.8	4467.5	3815.2	3782.5	8957.2	7333.2	126610	232154	147509	330467	259932	24136.8	25933.6	21542.1	65590.8	42133.3	264984	137862	148864	135920	139063	37223.6	24119.6	28635.2	30048	15352.9
142800	39824.4	32037.5	43479.2	43190.8	40602.9	5443.6	4210	7185.6	5591.6	10158.4	39916	32803.8	27286.4	48719.2	41736.4	4314	3612.5	3505.2	8643.75	7049.2	124853	225261	144819	325869	253453	24360	26279.6	22035.2	66274.6	42160.4	260335	136523	146425	134714	135726	37564.2	24154.4	28789.2	30296.4	15626.8
144000	41503.8	32802.8	45457.5	45034	45274.8	5267.08	4070.8	7206.25	5452	9871.6	41619.2	35242.4	28762.5	53289.6	44340.4	4208	3530	3476.67	8461.6	6829.17	121145	218941	141715	317502	244656	24380.4	26772	21940.8	66408.8	42133.8	252254	133795	143216	132744	131771	38370.8	24106.3	29142	30416.8	16004.6
145200	44168.8	34052.5	48811.6	47646.8	51234.8	4990.4	3878.75	7148	5325	9468.8	44540.4	38947.5	30124.8	58793.3	47839.2	4182	3387.08	3365.2	8129.58	6627.6	119139	212492	139910	310078	238217	24370.8	27207.6	22240.4	66499.2	42058.4	241531	129954	138746	129863	126926	38534.6	24300	29376.7	30596	16146.4
146400	47283.8	35660.8	53104.2	51219.2	60075.2	4943.75	3757.2	7080.42	5303.2	9206.25	48335.2	43271.6	33555.4	65298.4	52560.4	4136	3268.4	3412.08	7945.2	6455	115612	205250	136314	302087	229273	24468	27199.6	22166.4	66309.2	41917.5	233849	126473	134144	126662	122445	38623.2	24139.6	29204.8	30777.9	16112.4
147600	51502.8	37532.9	58669.2	55696.3	70596.4	5004.8	3740.83	7038	5262.92	8974.8	52730.4	49999.6	36204.4	73988.3	57170.8	4180	3340.8	3430.8	7962.08	6280.8	110947	197655	132278	290145	219924	24379.6	27679.6	22244.4	66637.6	41981.2	225196	122119	129863	123372	117586	38749.2	24182.8	29180.4	30947.2	16170.8
148800	56504	40169.6	65334.6	61050.8	83820	4929.2	3586.8	7061.25	5266.4	8872.08	58615.6	57874.4	40759.6	84661.2	62571.3	4306.4	3298	3454.8	7902	6291.25	106706	189615	128164	278246	210153	24232	27645.8	22115.6	66167.2	41772.9	211902	117074	124392	119884	111600	38971.6	23900.4	29269.2	30933.3	16322
150000	62859.6	43445.4	73261.2	67725.4	99926.8	5046	3620.4	7210	5319.17	8919.6	64934.6	68381.6	44718.8	96420.4	68789.2	4389.58	3308.8	3606	7931.67	6294	102072	181377	123962	267690	201957	24192.5	27328.8	22060	66245.6	41496.4	201862	112042	118382	116504	105780	38666.8	23934	29142.5	30757.2	16356.3
151200	69650	47043.6	81721.3	75728.4	118023	5158	3543.2	7430.42	5542.4	8839.17	72794	81322.8	50918.4	109539	76334.2	4556.8	3411.67	3715.2	8066.4	6279.58	97183.6	171917	118400	254456	192130	23928	27316.7	22017.2	65888.3	41380.8	193661	107181	113300	111966	99721.2	38718	23775.8	28934	30817.1	16463.2
152400	78326.4	51020.4	91839.2	83861.3	139818	5417.08	3481.2	7719.6	5770	8934	81242.1	97222	55430.8	124779	83390.4	4746.67	3444.4	3948.33	8177.2	6420.8	91624.6	161962	113039	240413	181685	23831.3	27120.8	21900	65376	41227.2	180676	102360	108326	108051	94524.6	38702	23604.4	28944.6	30305.6	16390.4
153600	86925.2	56184.4	102475	93641.6	165060	5545.6	3546.67	7970.8	6052.8	9084.17	90303.2	116511	62977.2	141236	93481.7	5042	3592.92	4232.4	8416.4	6647.2	86444	152846	108402	228714	172383	23832.4	26932.1	21742.4	64974.2	40638	168582	95550	101742	103450	88238.8	38458.4	23413.6	28502	30110.8	16269.6
154800	95793.3	61644.4	113980	104554	194610	5767.5	3618.8	8317.2	6428.4	9187.6	100443	137543	69245.8	157681	101071	5352.92	3808.8	4597.08	8720	6808.8	80780	144259	103708	216262	164225	23621.2	26773.6	21452.5	64401.6	40264.6	159075	89948.8	94762.5	99381.6	82487.1	37992	23103.2	28117.2	30059.2	16155.8
156000	105318	67263.8	125057	117073	228301	6138	3663.75	8704.8	6966.4	9450	111323	161587	77859.6	175217	109712	5694.8	3915	4892	9185.83	6962	75410.8	135422	98022	202148	154634	23482.4	26587.9	21385.6	64348.8	39970	150967	84684.4	89776.8	95270.8	76946	38056.3	23065.6	27974	29836.7	15932.4
157200	115990	73423.6	137207	128874	262594	6494.58	3703.2	9191.25	7434.8	9731.2	122978	186573	83910	194958	117080	6063.75	4115.6	5219.58	9508	7364.17	70493.6	127826	93551.7	188677	144471	23160	26371.6	21110	63777.6	39725.8	140148	79364	84426.8	90745.2	71682.9	37760.8	22840.4	27515.6	29590	16027.1
158400	125583	80138.8	149679	142817	296630	6909.6	3845	9694.8	7938.8	10096.8	134614	211842	92564.4	212317	124790	6495.6	4442.5	5719.6	9902.5	7508.8	66100.4	120648	89148.4	177372	136540	22927.9	26050.4	21020.8	62638.3	39664.8	131315	73562.4	78407.6	85935.4	66050.8	37692.1	22693.2	27528	29226.4	15870
159600	135195	86393.6	162013	157938	329469	7303.75	4046	10186.7	8589.2	10622.8	145599	238067	99637.5	228385	131438	7030.4	4640	6078.75	10590.4	7972.5	61816.4	112158	84372.5	166348	129609	22536	25977.2	20796.4	62454.8	39000	124065	69193.3	73487.2	81846.4	61442.1	37132.8	22632.1	27127.2	29026.4	15716.3
160800	144502	92522.5	172719	174110	357014	7640	4345.42	10770.4	9136.25	11199.6	157042	265064	107711	245260	139104	7399.2	4885.6	6593.6	11176.7	8376.4	57212.1	104674	78948.4	154050	120982	22388.3	25532.4	20685.6	61733.3	38583.6	116204	64143.6	69347.2	78981.6	57227.6	36822.9	22091.6	26787.1	28792	15683.2
162000	153865	98478.8	182622	190286	382470	8162	4596	11421.3	10016.4	11723.3	167344	290782	113506	261260	143836	7908.8	5321.6	7041.67	11981.6	9017.08	53764.8	99027.5	74902.4	145249	114093	22287.6	25227.5	20300.8	61239.2	38001.7	107710	59596.7	64633.2	74295.6	53064.8	36460.4	22106.3	26480.8	28862.1	15567.6
163200	160341	105401	192967	205577	406521	8630.8	4827.08	12263.6	10826.3	12310	177176	316228	121367	272651	149979	8450	5688.8	7662	12910.8	9363.2	50179.2	93948.8	71775.6	136946	108326	22019.2	24996	20188.3	60260.4	37658.8	101112	55352	60202.5	70201.6	49647.6	36229.2	21742.8	26345.4	28384	15418
164400	166873	110093	201386	221247	428286	9078	5142.8	13177.1	11825.6	13047.9	185650	338858	126956	283705	154818	8945.2	6225.83	8238	13755.2	10049.6	46602.4	88407.1	67554.8	128101	101942	21824.4	24766.3	20082.4	59984.4	36962.8	96623.2	52029.6	56522.4	66413.3	46973.2	35872	21604.6	25864.8	27890.4	15327.6
165600	172458	114851	206847	234196	441663	9561.25	5422.4	13734.8	12526.7	14078.4	193758	358851	132145	292992	159086	9415.83	6713.2	8792.4	14794.4	10583.2	43678.3	83776	64587.1	120250	97457.2	21722.1	24549.2	19846.7	59053.6	36747.2	90883.8	48518.4	53242.5	62584.4	43914.8	35411.6	21217.2	25583.8	27880.4	15018.8
166800	177162	119598	212813	246225	449751	9898.4	5764	14727.5	13358.4	14836.3	199267	373880	135121	299991	161278	10095.6	7168.75	9390	15741.6	11406.7	41693.6	78876.7	61074.4	114254	93194	21236.4	24385.4	19534	58058.3	36092.4	86013.2	44665.4	50483.2	58697.9	41509.6	34865.2	21094.6	25206.8	27612.9	15009.6
168000	180043	123742	217325	256851	455174	10367.9	6173.6	15747.2	14702.9	15877.6	203572	384248	139866	300671	163602	10694.2	7771.6	9905.42	16823.2	12070.4	39060.8	78432.8	57910.8	108459	88430	20897.1	24016.8	19378.3	57182	35302.5	83014.8	41968.4	47245.4	56149.6	38703.8	34538.8	20751.6	24939.6	27302.8	14741.7
169200	183132	126037	219293	265490	455968	10699.6	6662.08	16756.8	15416.8	16861.7	206413	391360	143031	302937	165395	11330.8	8352.08	10540.4	17983.8	12721.2	36826	75142.1	54865.6	101922	83360	20440.8	23862.1	19123.2	56631.7	34628.4	80022.8	39212	45278.4	52929.6	37207.6	34260	20273.2	24561.6	26844.2	14511.2
170400	184870	128209	219869	270014	452964	11147.9	7031.2	18284	16692.4	18131.2	212559	392907	142784	302736	164836	11780.8	9051.6	11089.2	19304.8	13860.4	35040.4	72968.8	51962.9	97678.8	78861.3	20064	23727.2	18807.9	55967.6	34114.2	76589.2	36714.4	42921.3	50463.2	35585	33911.2	19980.8	24244	26624.4	14335
171600	184741	130569	221309	277206	447241	11459.6	7408.75	19470.8	17804	19660	212960	391181	143170	299618	164770	12365.2	9710.42	11702.4	21097.9	14740	33792.4	71165	49348.4	94229.6	75871.2	19678.4	23160.8	18396.4	54937.9	33401.6	73976.7	34574.8	40989.2	47653.3	33963.2	33305	19607.2	23812	26077.5	14188
172800	182330	131917	219704	279270	437971	11943.8	7950.8	20934.2	19020.8	21198.4	212195	386591	143020	293984	163879	12937.6	10549.6	12197.1	22370	15791.7	31994	68873.2	47142.1	89846.8	73798.3	19265.6	22858.4	18299.6	53620	32710.4	71892.8	33187.2	39391.2	45946.4	32841.7	32811.2	19351.3	23248.8	25895.2	14070
174000	179694	131747	217580	278193	424611	12327.2	8348.75	22633.2	20475	23218.8	207478	378263	141901	288890	160901	13712.4	11320.4	12760.4	24113.3	17063.2	30822.8	66720.4	44837.2	86414.6	71430.8	19014.2	22284.4	18033.2	53042.9	31811.2	69566.3	31229.2	38008.4	44206.3	32003.2	32222.9	19079.2	22823.3	25277.2	13909.6
175200	176588	131184	215216	276774	409258	12744.6	8866	24319.6	21783.6	24976.4	205394	366438	138932	280374	157358	14273.6	12204	13430.4	25916	18280	30562.4	66084.4	43518.8	83703.2	70780	18699.2	21930	17726.4	51195.6	31039.6	67660	30071.7	36822.8	42492.8	31100	31508.8	18626.3	22603.2	24862	13641.2
176400	174460	130070	212461	273900	392788	13050.8	9554.17	26292.8	23283.3	27187.6	199140	356504	135962	272983	153785	14919.6	13304.4	13836.4	27862.1	19563.2	29673.3	65039.2	42096	80812.5	70101.2	18221.3	21565.2	17388	50360.8	30284.4	66949.2	29479.2	36254.6	41244.4	30662.4	31059.2	17815.6	21942.9	24410.4	13386.4
177600	169884	126586	207155	268914	374971	13722	10063.2	28410.8	25020.8	29597.5	193645	343117	132762	265237	151219	15560.4	14197.6	14558.3	29970.4	21125	29082	63858.3	40788	78818.4	69700.4	18029.6	21303.8	16970	49574.8	29300	66433.6	28712.1	35750.8	40222.4	30096	30296.8	17543.3	21378.4	23823.8	13078.8
178800	167417	124949	202130	263632	354974	14379.2	10657.5	30477.2	26601.7	32061.2	188302	328054	127929	256298	146740	16370	15132.8	15259.6	32203.3	22752	29361.7	63534.8	40206.4	77769.6	70920.8	17611.7	20728	16558.3	47900.4	28237.6	66582.1	27802.8	35497.9	39268.4	30308.8	29741.3	17175.6	20970.8	23426.8	12741.3
180000	162137	121967	197343	257012	337123	14785.6	11428.8	32845.8	28255.2	34875.8	182322	311791	124488	246926	143117	16956	16133.3	15818.8	34308.4	24353.8	29285.2	63664.2	39838	76652.8	71608.3	17092.4	20512.1	16218.4	46530.8	27588.8	68561.2	27753.8	35422	38967.5	30643.6	29252.4	16806.3	20648.8	23182.9	12534.4
181200	157720	118602	190968	249046	318196	15440.8	12090.4	34784	29926.3	37676.8	175288	295843	120890	236792	138850	17647.5	17139.2	16354.4	36432	26170.8	29675.8	63298.8	39202.5	75846	73970.8	16766.7	20127.6	15895.4	45403.6	26788	70947.1	27735.2	36467.5	39029.2	31508.8	28419.2	16338.8	20007.9	22490.4	12278.3
182400	152621	115314	185359	240274	299642	16254.4	12704.8	37219.6	31833.2	40436.3	169037	279915	115515	225984	134010	18358.8	18424.2	17155.2	38707.6	27943.3	30899.2	64528.8	39870	76468.3	77603.6	16118.8	19743.3	15434.8	43974.6	25926	74018	27941.7	37370.4	38790	32724.4	27689.2	15932	19567.6	22190.4	11909.6
183600	148312	112320	180097	231090	283030	16973.3	13322.8	39426.8	33556.7	43578.4	162291	263964	110993	214316	129884	19151.7	19460	17548.3	41072	29834.8	31952.9	66277.6	40423.8	76826	81347.6	15858.8	19323.2	15075	43193.6	25125	79468	29052.4	39023.8	39308.8	34399.6	27151.2	15131.2	19066.7	21646.8	11552.1
184800	142940	107653	172932	221015	265774	17620.8	13956.7	41288.4	35152	46391.7	156654	250075	107719	203622	125813	19923.2	20610.8	18130.4	43171.7	31302	33794.4	67658.3	41406.4	77362.1	85972	15745.2	18852.1	14812	41709.6	24201.6	85794	30232	41447.2	39904.2	36559.2	26371.7	14970	18556.4	21324.6	11369.2
186000	139254	104520	167317	211533	247820	18173.8	14493.2	43052.9	36753.2	49102.4	148900	235109	103524	195342	120934	20385.4	21586	18945.4	45042	33056.4	36493.6	70858.4	43404.6	79668.4	91622.1	15112.4	18498	14503.3	40176.4	23513.8	93007.6	31543.2	44630.4	40529.6	39520.4	25707.2	14470.4	18202.8	20748	11022.5
187200	134376	102215	162101	207260	232726	18957.2	14995.4	44814.4	38208.8	51836.4	143690	221365	99310.4	185903	117298	21251.6	22627.9	19259.2	47258.8	34791.2	39718	74198.3	45939.6	83109.2	98977.2	14978.8	18109.6	14101.2	39765.8	22776	102531	33508	48680	41448.3	43061.2	25106.7	14110	17757.2	20274.2	10898.8
188400	129853	98468.8	155524	198078	217455	19649.6	15814.4	46233.3	39510.8	54792.4	136734	208808	95425	178493	112700	21678	23341.6	19665.8	48802	36392.5	43206	78404.4	48192.1	86680.8	105963	14885.2	17568.4	13620	38587.6	21805.8	112684	36227.5	53407.2	42907.6	47020	24593.6	13670.8	17044.8	20038.8	10527.9
189600	125653	95184.6	150426	188477	202242	20271.2	16309.2	47788.4	40856.7	57334.8	131449	197190	91663.2	169545	109497	22172.4	24070.8	20012	50631.7	37548.8	48265.8	83999.6	51013.2	91539.2	114389	14492.5	17364	13474.4	37271.7	21118	121345	39944.4	58067.2	44321.2	51872	23839.6	13375.2	16919.2	19591.2	10169.2
190800	120764	91593.6	145740	180522	189257	20897.1	16834	48562.9	41895.6	59703.8	126001	185988	87981.7	160614	105301	22832.8	24761.6	20218.8	51900.4	38777.9	53404.4	89748	54502.4	97727.6	123781	14142	16981.3	13277.2	36398.8	20540.8	131732	44034.6	63401.6	47049.2	57183.8	23246.4	13072.1	16527.6	19217.2	10042
192000	116425	88024.2	140478	171221	176760	21472	17380.4	49388	42746.7	61544.8	120605	175736	84563.2	153088	101631	23109.6	25540	20327.2	53421.3	39964.8	59810	95792	58035.2	104080	133664	13977.5	16452	12894	35316	19743.2	142106	48452.8	69269.6	49451.6	63580.4	22531.3	12690	16170	18745.2	9759.2
193200	113068	84778.8	134417	162292	165346	21868.4	17662.4	49567.9	43780	63379.2	115685	165603	80441.3	145765	97754.6	23314.8	25718	20541.6	54422.4	40502.5	66919.6	103477	62651.2	113367	144659	13580.8	15817.1	12750	34483.6	19331.7	153214	53596.7	75407.2	51958.3	70182	22061.6	12414.2	15806.8	18507.9	9572.4
194400	109002	81826.3	130464	154551	154610	22190	18098	49819.2	44242.5	64730.4	111216	156445	76708.4	138968	93243.2	23451.3	26112	20648.8	55280.8	41008.4	74402.5	111928	67326.4	123149	156420	13546.3	15583.6	12449.6	33620	18772	165133	59020	83287.1	55096.8	77068.8	21457.9	12095.6	15649.6	18109.6	9381.67
195600	105147	78583.2	125428	146866	145091	22651.2	18082.4	49976.7	44562.8	66044.2	107077	147202	73928	131524	90175.8	23552	26487.1	20531.2	55760.4	41411.7	81615.6	120641	71804.4	133575	166852	13442.8	15160.4	11962.4	32922.5	18280.8	176837	64929.2	91424	58170	85342.8	20898	11829.2	15422.4	17847.5	9108.4
196800	101532	75753.6	120731	139565	135995	22847.5	18076.8	49721.2	44559.6	67245.2	103059	138412	70855.2	125655	86082.8	23701.3	26357.2	20418.8	56359.2	41505.2	90845.8	130446	76558.3	146662	177466	13187.9	14981.6	11902.9	32130.4	17756	186766	71345.6	99151.7	61345.6	92729.2	20249.6	11499.2	15087.1	17513.2	8884.58
198000	98244.8	73123.6	116507	133468	128673	23070.8	18412.9	49300	44678.8	67394.2	99568	130425	68133.6	117870	82712.9	23550.4	26477.9	20424.8	56464.4	41393.2	99008	140035	81462.8	160078	189217	12858	14568.8	11666	31379.6	17494.4	198917	78543.8	107847	65448.3	101047	19840.4	11399.6	14840.8	17211.7	8578
199200	94283.8	70492.4	112169	125401	121083	23158.3	18488.4	48741.2	44447.2	67740	96352.5	123155	66178.8	112986	80132.4	23522.9	26334.4	20143.3	55791.2	41374.4	107967	152376	85893.3	173450	199174	12975.6	14314	11458.3	31087.2	17217.9	208888	85130	115621	69872.8	107718	19663.6	11117.6	14577.5	16888	8579.58
200400	91276.8	67717.9	107671	119331	114453	23314.8	18266.3	47913.2	43746.4	67487.9	92469.6	116678	63082.8	107124	76743.2	23338.4	26032.5	19794.8	55151.3	41066.4	117259	162326	91176	188819	210815	12854.8	13969.6	11292	30779.2	17139.6	219587	91845.2	123101	73440	113676	19387.1	11055.2	14326.4	16518.3	8355.2
201600	88168.8	65463.2	104980	113132	108189	23070.4	18305.6	47250	43515.2	67395.2	89731.3	109563	59875	101762	73288.8	23247.9	25617.6	19621.7	54533.2	40619.2	125351	172741	95707.1	201983	221982	12696	13653.2	11158.3	30212.4	16816.7	230971	100142	130660	77650.4	120665	18983.2	10842.9	14196.4	16301.2	8265.42
202800	85536	62740.4	100664	107145	102373	22778.4	18208.3	46291.2	42564.8	66678	86576.8	103750	56959.2	97193.8	70286.4	22900.8	25323.8	19413.6	54125	40048.4	132709	183681	99854	214626	230807	12750	13326.4	11056	30250	16825.6	241855	107191	137987	82636.3	127511	18773.3	10774.4	14117.6	16010	8089.2
204000	83230	60449.6	96811.7	102416	97474.4	22564.6	18102	45196.7	41710.4	65866.4	84011.7	97796	53699.2	92605.2	67764.2	22383.6	24884	19010	52850.4	39057.1	140730	195806	105220	230092	239196	12808.4	13067.2	10818.8	29952.8	16946.3	251686	113466	144116	86349.2	133185	18731.6	10947.5	14130.8	15867.2	8077.5
205200	80770.4	58233.3	93910.4	98017.9	93051.2	22311.2	17854.2	44222.8	40624.2	64822	80979.2	92507.1	51696	88458.8	64923.6	22153.2	24322.4	18633.2	52019.2	38393.6	146701	204519	111065	243100	247297	12826.3	12904.4	10935.2	29892.5	16978.4	264823	120377	150715	91585.2	138038	18542.1	11000	14060.4	15864.8	8001.6
206400	77661.3	56020.8	90174.6	93342	88911.6	22078.8	17436	42799.6	39617.2	63371.7	78694.4	87608.4	50327.9	84772.4	62424.2	21800.4	23857.2	18071.3	50712.4	37318.3	151120	212660	114789	254717	251590	12991.6	12829.2	10703.2	29916	17027.5	270546	125763	155976	96332	143063	18609.2	11021.3	14063.6	15805.4	7877.6
207600	75461.6	54492.1	86342	88660	84159.2	21924	17032.5	41575.6	38142.1	61729.6	75639.2	82638.8	48526.4	81391.3	60595.6	21513.3	23086	17572.4	49208.8	36346.8	156592	221366	120070	268114	255500	13137.1	12652	10705.4	30117.6	17363.2	276255	130838	159246	100221	146926	18694.6	11040.4	14116.7	15573.2	8051.6
208800	73282.4	52674.8	83240.4	85482.8	80883.3	21512.4	16573.2	39865.4	37038.8	60418.3	73202.8	78452.4	46301.7	77922.4	58140.4	20721.2	22217.1	17030.8	47852.8	35367.1	159806	227663	125983	278836	259570	13349.2	12480	10861.6	30359.2	17492.4	283718	134276	162619	104806	148726	18735.2	11392.9	14417.6	15770	7885.2
210000	71061.6	50346.3	80668	81394.6	77794.4	20986	16171.2	38578.8	35785.8	58349.6	70744.6	74631.6	44119.2	74705	56381.6	20503.8	21559.2	16567.2	46296.7	34238.4	161805	232826	130133	286908	259304	13378.8	12509.2	10930.4	30840	18025.6	287214	139434	164807	109501	150520	18939.6	11406.8	14642.9	15716.4	8043.33
211200	68740.8	48911.6	77159.6	78448.8	74809.2	20597.6	15584.4	36987.1	34350.8	56160.8	68190	71287.9	42478.8	71975.2	54647.9	19917.2	20633.8	16090.4	44714.8	32897.5	165049	239955	136427	298786	259719	13644.8	12575.8	11184	31545.4	18485.6	288508	141672	165636	112378	150197	19323.6	11846.3	14806	15720	8052.4
212400	67126.3	47534.4	74840	75748.8	73247.6	20089.6	15216.4	35328.8	32817.9	54590.8	65366.3	67571.6	40965.6	69544.8	53125.6	19156.7	19917.6	15582.1	42936.8	31619.6	165360	243970	141252	307764	261993	14091.7	12682	11266.7	31994	18818.3	291038	144817	165477	116864	150330	19655.2	12128	15068.3	15915.2	8080.42
213600	65218.4	45942	72302	73591.6	71637.5	19473.2	14995.8	33544	31224	52278.8	64286.8	65176.7	40833.6	67518	52056.3	18594	18957.1	14876.8	41230.8	30576.4	165603	243733	144627	314646	261267	14188.8	12830	11409.6	32917.1	19546	290943	147169	166539	120419	151177	20037.1	12369.6	15535.2	16012.5	8278.4
214800	63932.9	44379.6	70071.6	71490.4	70934.4	18987.1	14253.6	32108.8	29709.2	50206.4	62194.2	62959.2	39967.5	66020	51072.4	18114.2	18152.4	14312.9	39652	29206.4	166840	246108	148738	322471	260074	14514.8	13063.6	11561.7	33840.8	20208.3	287961	147322	165521	122812	150943	20632	12861.6	15799.2	16278.8	8347.08
216000	62941.2	43655.8	68374.8	70233.6	71381.7	18524.8	13820	30152.8	28166.8	48058.3	60617.2	61375.4	39572	64811.7	50391.2	17508	17073.3	13628.8	37587.5	27851.6	166016	246894	153164	329175	257470	14956.4	13410	11955.6	34531.7	20975.6	286832	147524	165064	125492	151125	21093.3	13118.8	16266	16490	8571.6
217200	61814.6	42316	67065.6	69640	72532	17898.8	13383.2	28599.6	26553.2	45926	59603.3	60592.8	38939.2	64244	50260.4	16797.5	16275.6	13177.9	36048.8	26639.2	164847	244681	154309	331115	254077	15253.2	13489.6	12231.3	35719.6	21808.8	284071	147748	164509	127764	150399	21586	13754.2	16495.6	16808	8816.67
218400	61760.8	41249.2	65880.4	68604.4	75025.4	17272.8	12855	27140.4	25106.3	44000.8	58876.8	60729.6	39538.8	64228.8	50919.6	16038.8	15367.5	12664	34192.1	25489.2	165064	243499	157466	334710	248768	15671.3	13794.4	12518	37140.4	22634.4	280028	146921	161836	128748	148188	22431.7	14042.4	17068.8	17033.2	9093.2
219600	61883.3	40800.4	66033.3	69013.2	78180.8	16801.7	12394	25555.8	23462.4	41568	58646	61187.2	39887.9	64692	51607.5	15419.2	14656	12151.3	32414	24301.7	163036	241964	159808	338446	246978	16020.4	14165	12822	38050.8	23812.5	278384	146653	160108	129586	146183	23271.2	14605.4	17578.8	17436.4	9288
220800	62053.6	40593.8	66685.2	69556.3	83092.4	16236.4	11821.7	24030.8	22305	39284.8	59286.8	63997.9	42062	65824.6	52658.8	14815.6	13608.4	11542.4	31037.1	22882.8	159253	236619	157853	337946	240579	16312.5	14492.4	13302.8	39339.2	24562.4	273313	145378	157841	130660	143244	23934.2	15084.4	18062.1	17839.2	9434.8
222000	63095.4	40542.8	67202.9	70037.6	90258	15667.6	11346	22815.8	20996.4	37067.9	60385.2	67962.4	42999.6	68046.4	54687.9	14100.4	12919.2	11002.1	29220.4	21788.8	157347	234908	157685	338417	233458	16935.2	15087.1	13707.2	40556	25351.7	268055	143178	154245	130529	139941	24700.4	15636.3	18568	18181.7	9664.8
223200	64534.8	41055	69183.2	72407.9	98616.4	15113.6	10751.3	21356	19513.3	34782.4	61948.8	73197.6	45609.6	71340	57789.2	13722.5	12124.8	10555.6	27662.1	20630.4	154372	231284	157510	337936	226711	17315.8	15427.6	14067.5	41859.2	26445.6	262506	141246	151126	130804	137156	25372.5	16009.6	19092.5	18513.2	9964.4
224400	66069.6	42028.4	71497.1	74683.2	112025	14639.2	10446.4	20215.8	18406.4	32928.3	64613.2	80769.2	47740.4	74797.6	60625	13182	11419.6	10001.6	26092.4	19477.5	149022	225331	153823	333421	219270	17757.2	15923.3	14657.2	43450.4	27414	254414	139656	149184	131811	132684	26383.2	16677.9	19659.2	19062.5	10331.2
225600	70137.6	43229.6	74882	77347.5	124590	14140	9859.2	19120	17437.1	31127.2	68218.3	90148.8	51512.4	80268.8	64048.8	12572.1	10790.8	9574	24474	18450.8	145009	220558	151490	330502	211944	18190	16485.6	15126.3	44575.2	28073.2	242860	135825	144628	130562	128902	27265.2	17064	20309.2	19446	10578.8
226800	73716.8	45278	79036.7	81306	141558	13672.4	9506.4	18064.4	16461.6	29374.6	72388	100875	54516.8	85625.6	67679.2	12358	10204.2	9316.4	23436.4	17377.9	140490	216751	150426	326083	204792	18911.6	17019.6	15456.4	45913.3	29246.4	235970	133123	139911	129789	124203	28094	17760.8	20789.2	20255	11022.4
228000	78089.2	47104.8	84678.8	85762.1	161004	13287.1	8980	17410.4	15737.9	27689.6	78207.5	113854	60401.2	92575.2	71623.6	11822.9	9612.8	8935.42	22056	16413.6	134295	209411	145290	317625	196981	19177.5	17735.2	16024.2	47465.2	30379.2	227916	130105	135856	130476	120028	28712	18226.4	21270	20613.6	11284.6
229200	83244.8	49642.8	90055.2	90932	180910	12806.4	8567.92	16748.8	15046.8	26224.6	84029.6	128193	63855.6	100667	76007.5	11547.6	8946.67	8676	20889.2	15583.6	130205	204868	143072	309572	188723	19728.8	18287.1	16597.2	48819.2	31187.6	217063	125988	130347	127774	115120	29428.8	18654.8	22008.4	21098.3	11592
230400	88799.6	52275.6	96872.8	97167.9	204207	12581.7	8307.6	15980.4	14365.6	24669.6	92374.2	144178	69107.5	108738	80968.8	11385.8	8523.6	8430.83	19978.8	14933.2	124536	198776	139147	303089	181409	19939.6	18968.8	17029.2	50228.8	31762.1	209584	121205	125120	125552	109885	30326	19045.2	22360.4	21657.6	11979.6
231600	94403.2	55315.4	104381	103734	228377	12403.2	7991.67	15523.6	13871.6	23447.5	100523	162407	73469.2	118245	85630	11225.2	8132.08	8271.6	19015	14264.8	118216	190671	133740	291095	172163	20450.8	19394.8	17467.6	51654.6	32661.6	200972	116829	120912	124908	105177	31270	19530	22851.6	21866.4	12246.4
232800	102091	58689.2	111586	111608	254477	12164.2	7688.8	15130.8	13601.6	22142.4	110905	180434	79533.8	128599	91241.6	10997.6	7688	8098.75	18176.4	13763.8	113714	184271	130074	282532	164935	20606.8	20083.2	17610.4	52362	33161.3	189481	111999	114708	122266	99682.9	32022.8	20104.6	23274	22512	12541.7
234000	109485	63062.5	120179	120234	283596	11856.8	7377.08	14932	13360	21133.2	121717	201055	84334.4	138455	96520.8	10824	7400.42	8088.8	17600	13172.4	108392	177704	126815	274413	157739	20811.7	20473.6	18064	53504.2	33704	179646	107311	109434	119168	94918	32802.9	20318	23851.3	23072.4	12910
235200	116684	66968.4	128806	130280	313887	11699.2	7260.4	14559.6	13314	19987.2	133780	222885	91093.3	149502	101358	10925.6	7268.8	8040.42	17216	12908.3	101185	168817	121176	262230	149968	21211.6	21100.4	18374.8	54765.2	34288.8	171688	103225	104029	116976	89674.2	33409.2	20639.2	24341.2	23444	13210.8
236400	124810	71387.5	137892	140440	342005	11554.4	7070.42	14668.8	13247.1	19204.8	145748	244376	96068.4	160992	107022	10809.2	7070	8057.2	16707.5	12324.8	96608.8	162165	117124	252695	142260	21390	21549.6	18684.4	55024.8	34584	162486	98344.4	98504.6	114394	84957.2	34000.4	20924.4	24823.3	23680.4	13353.6
237600	132582	76018	147321	151934	371156	11308.8	6836.4	14307.5	13263.6	18539.6	158688	265240	102091	170939	111622	10822.8	6979.6	8057.2	16319.2	12162.5	91639.6	156440	113125	244400	135700	21702.4	22299.2	18858	56028.4	34875.4	154800	93036.7	92525.2	110532	80301.6	34878	21196.3	25204.4	24194.6	13702.4
238800	140970	80815	156354	164485	396935	11185.6	6587.5	14419.6	13427.5	17768.8	171325	287424	107511	180497	117004	10804.6	6866.4	8145.2	16164.6	11935.6	86282.5	147289	107727	231372	129104	21929.2	22773.6	19204.6	56464.8	35222	147207	88659.6	87706.3	107868	76006	35255.6	21480.8	25445.4	24512.8	13704.2
240000	148925	85012.4	164637	176774	419824	11114	6536.4	14229.2	13714	17351.7	183812	309484	113044	190986	120988	11013.6	6841.67	8234	15974.4	11677.1	81889.6	141282	102930	221117	122961	22070	23252.9	19416	57299.6	35578.4	137718	83368.3	83634.4	104920	71040.8	35866.8	21381.3	25970.8	24719.2	14190.4
241200	157006	90341.6	173608	190103	442090	10949.6	6424	14313.6	14052.9	16881.2	195925	327583	115744	199049	124912	11227.1	6863.6	8464.58	15867.2	11703.2	78271.7	137604	99819.2	214620	118422	22427.5	23714	19845.4	57622.8	36231.2	130877	78860.8	78982.1	100588	67180.4	36452.8	21801.2	26098.8	25204.8	14372.9
242400	163530	94498	181331	203706	462647	10764	6467.5	14347.6	14206	16431.7	208651	344446	121991	206022	129190	11222.8	6946.67	8536.8	15900.8	11422.4	73092	131737	95332.4	204127	113490	22482.4	24204.6	19884	58222.9	36004.4	125255	74728.8	75145.6	97330.8	62999.2	36785.6	21888.4	26296.4	25380.4	14573.2
243600	170409	98278.4	188715	217861	477594	10702.5	6324	14365.2	14447.5	16371.6	219810	359338	125840	213648	133102	11249.2	6947.2	8791.25	15649.6	11392.8	68877.1	126834	89911.7	194484	109237	22476	24459.2	20127.5	58386.4	36030	119139	70781.2	71484.6	94625.6	59495.8	37276	21921.2	26360.4	25383.6	14640.8
244800	176796	103273	194324	230135	488497	10642.8	6340.42	14607.6	14738.8	16288.3	228266	371326	129168	217663	136195	11332.8	7092.92	8984.8	15990	11314	65831.6	124408	87011.6	187604	106194	22592	24572.9	20464.4	58829.6	36345.2	113360	66112	67119.6	90185	56093.6	37642.9	22188.4	26636	25740	14876
246000	181884	106922	200983	243390	497218	10528.8	6356.8	14617.1	14946	15964	237307	379116	131652	221056	145680	11682.1	7248.4	9199.17	16188	11478	62338.8	121037	82861.3	180015	103503	22396	24994.4	20488.8	58971.6	36152.5	108396	62603.6	63758.4	87503.6	53241.7	38026	22127.9	26655.2	25850.4	14904.6
247200	186444	109763	206047	256444	501609	10415.6	6421.67	14814.4	15198.4	15974.8	243406	384440	134808	223302	147768	11818.8	7390.83	9334.4	16433.3	11423.6	58957.2	117291	79249.6	170275	99890.8	22486.3	25239.6	20563.2	59193.8	36263.2	104280	58987.6	60851.2	84589.6	50904.8	38250.8	21897.6	26772	25772.8	14959.2
248400	191020	112930	209803	267388	505798	10540.8	6501.6	15059.2	15326.8	16021.6	248855	386374	134643	226168	149472	11900	7541.6	9634.17	16592.4	11488.3	57221.6	115172	76393.3	163196	97142.1	22526	25397.6	20505.6	59059.6	36055.4	99612.4	55672.5	57662.8	80693.6	48289.2	38431.2	22060.8	26845.6	25664.4	15072.1
249600	194489	117420	214200	278477	509158	10427.2	6585	15356	15533.8	16242.4	251580	383940	135727	225183	151621	11809.2	7796.8	9882.4	16979.2	11785.2	54361.7	112720	73204.8	157054	95662	22475.4	25423.6	20632	58469.2	35861.6	96566.7	52707.6	55423.6	77139.2	46201.6	38478.8	21934.8	26910	25954.8	15107.2
250800	195337	118180	217398	285808	505193	10427.5	6600.8	15630.4	15780	16446.3	252084	381796	136598	224076	154635	11968	7954.8	9985.83	17195.2	11956.7	51858.8	109791	70026.4	149089	94314.6	22451.6	25680.4	20709.2	58628	35657.1	93990.4	50199.2	53387.2	75165.2	44305	38422.8	21864.6	26915.6	25910.4	15194.4
252000	197394	119710	219232	293830	496310	10488	6757.92	15818.8	15699.2	16596.4	253356	375877	136762	223380	157506	12103.8	8346.4	10234	17766.7	12175.2	50176.7	107835	67752.8	143520	93107.6	22518.8	25783.6	20607.1	58492.8	35455.2	91555.8	47654.8	51679.2	71911.6	42642.8	38053.3	21692.8	26602.1	26050.4	15028.4
253200	197965	121629	221165	300867	489777	10396.4	6856.4	16357.9	15864.4	16980	252493	366635	136213	220674	158255	12230.8	8469.2	10443.6	17978.8	12337.1	48346.8	108558	65400.4	138057	93501.3	22428.8	26028.8	20724.8	58279.2	35343.2	90284.4	45414.2	50360	69292.9	41270.4	38045.6	21750	26692.8	26487.9	15287.6
254400	197384	121844	221656	302924	478462	10308.8	7035.2	16726.4	16241.7	17400.4	251280	358130	135680	216833	158867	12068.8	8662.4	10516	18487.9	12707.6	47155.4	107330	63641.7	132235	93707.6	22340.8	26249.6	20687.1	57998.8	35087.2	90001.7	43407.2	48637.5	67950.4	40632.8	38065.6	21601.6	26497.1	26151.2	15242.1
255600	195667	121624	219930	305360	464330	10300	6958.8	16874.2	16422	17778.3	249261	349612	134829	214643	159038	12248.8	9015	10745.6	18900.4	12988.8	46482.4	108010	62146.8	127487	94192	22140.8	26335	20456	57990	35101.2	88801.6	41627.1	47788.4	66148.3	39926	37908.8	21486.7	26514	26335	15100.4
256800	193762	122230	219023	305358	447400	10181.7	7180	17334	16593.8	18224	247383	338906	132255	210774	158412	12284.6	9212.4	10809.6	19326	13369.2	45630.8	108812	61423.8	124940	95781.6	21921.3	26579.6	20592.1	57494.4	34473.6	89906.4	40145.2	46992.9	64541.2	38998.3	38082.4	21432.8	26227.9	26332.4	14922.5
258000	190703	121122	217328	303805	429271	10270.8	7180	18168.8	16629.6	18646.3	244582	331936	131528	207738	158180	12235.6	9540	11018.4	19814	13621.7	45194.8	107790	59562.8	120286	97524.8	22089.2	26389.2	20430.8	57051.7	34587.6	91493.6	39303.3	46888.8	62636.7	39198	37464.6	21163.6	26277.2	26082.5	15010
259200	188725	119818	214356	299605	410599	10309.2	7313.6	18652.8	16828.8	19491.6	241548	320762	129768	204090	157027	12589.6	9927.6	11160.4	20359.2	13992	45143.8	109078	58227.5	117130	100701	21678.8	26436	20233.8	57026.8	34183.8	93688	38962.4	47380.8	61395.2	39692.5	37639.6	20946.4	25923.2	26083.6	14817.5
260400	186502	119338	212342	294574	393244	10527.6	7387.5	19296	17083.6	20058.8	233684	308743	126337	199348	156026	12452.4	10215	11286.8	21167.5	14447.6	45485.2	110306	58013.6	115709	104171	21452.4	26291.3	20320.8	56249.2	33598.8	98470	39084.4	48091.2	60067.1	40276.4	37212.1	20841.6	25821.2	25967.1	14773.6
261600	182441	117267	208942	290251	373934	10496.3	7714	20025.8	17417.2	20566.4	227116	297060	123860	194848	155632	12348.8	10480.4	11548.8	21511.2	14900	46409.2	110350	57213.3	113428	108001	21588.4	26297.2	20161.3	56015.2	33435.4	102595	39458	49832.4	59152	41307.5	36858.4	20694.6	25583.6	25758.4	14740
262800	178831	115360	204612	282625	354163	10541.2	7920.83	20618.4	17902.9	21608.4	219584	282686	120850	190913	154337	12520	10979.2	11608.8	22377.1	15341.6	48222.4	114927	57380	113579	112740	21368.3	25907.2	19966.8	55495	32902.8	106283	39849.6	51426	58623.3	42549.2	36584.2	20392	25357.9	25690	14765.6
264000	175717	114098	201651	273342	337209	10747.5	8199.6	21497.1	18439.2	22612.8	212530	269672	117467	185860	152200	12739.6	11272.4	11757.5	23207.6	15899.2	51129.2	117195	58020.8	113912	117913	21280.4	25918.8	19628.8	54768	32313.8	111564	41036.3	53867.6	58492.4	43932.9	36184	20252.1	25135.2	25464.4	14577.5
265200	170763	111340	197960	265008	320570	10827.2	8387.5	22548	19021.3	23498.4	205559	259375	115226	181798	149958	12756.4	11833.2	11837.2	23942.5	16554.8	54858.8	118628	58431.2	113815	123153	20924.2	25408.4	19675.2	54357.1	32314.4	117295	42016	57155	58644	46491.2	35965	19982	24696.3	25130.8	14514
266400	167050	109084	192149	255805	303884	10927.6	8735.6	23715	19728.4	24540.4	200361	247507	111992	176831	146927	12984.4	12077.6	12027.1	24645.2	17359.2	58857.6	122826	58966.8	116342	130520	20840.8	25392.5	19264.8	53752	31818.8	124764	43855	60269.2	59107.2	48382.8	35562	19845	24812	25092.1	14399.2
267600	161969	107213	187019	246114	288351	11119.6	8893.33	24794.8	20485.4	25650.4	193165	238345	108139	171788	143609	13017.9	12707.2	12080	25801.7	18057.2	62634.2	124966	59711.6	117336	136783	20782.1	25261.2	19004.2	52916.8	31299.2	133261	46180	63760	60057.2	51241.6	35137.1	19574.8	24497.1	24885.6	14276.4
268800	158148	104082	181275	238496	272436	11310	9047.6	25917.9	21435.6	26757.9	187620	229569	105596	167436	141030	13606.4	13158.8	12200.8	26759.6	18675.4	66916.8	129173	61115.2	120336	142643	20498.8	25043.3	18784	52452.8	30511.6	142018	48476.3	68417.6	60562.9	53942	34897.6	19256.3	24285.6	24672.5	14140.4
270000	153805	102206	177964	229780	258512	11547.5	9416.4	27400	22289.6	28022.8	181229	220333	102214	162366	137572	13798.8	13691.6	12386.8	27676	19670.4	70779.2	133482	62654.2	123755	150683	20292.5	24802.8	18636.7	51580.8	30310	151876	51755.2	74507.1	62092.8	56993.8	34354.8	18925.2	23883.8	24477.2	13983.3
271200	149870	99289.2	173251	222082	244466	11814.8	9564.8	28747.6	23370	29325.8	175144	212506	100112	161336	133946	13992	14208.8	12753.2	28816	20242.1	73730.4	138036	65093.6	127681	156911	20001.2	24515.8	18358.4	50968.8	29854.8	161024	55035.4	80417.6	63405.4	60195.6	34301.2	18491.3	23554	24404.2	13929.6
272400	145625	96976.8	168304	213230	232583	12084.2	9989.2	29914.4	24325	30822	168573	203906	96890	157890	130978	14426.3	14775.2	12883.8	29718	21152	80162.9	144434	67908.8	132970	165436	19797.5	24137.2	18086.7	50093.6	29290	170218	58291.6	86822.9	64988	63548.3	33902.8	18233.2	23277.1	24116.4	14107.9
273600	141145	94840.8	163557	204979	221741	12370	10335.4	31612.4	25482.8	32310	163049	196495	93732	153976	127034	14684	15304.2	13110	30600.8	22103.2	83727.6	148811	70378	138963	173162	19762.8	23955.4	17928.8	49634.6	28803.2	179912	62352.4	94210	67495	67396.8	33194.2	18087.6	22904.4	23699.2	13872.4
274800	136384	92322	158763	196206	208874	12618.3	10640.4	33235.2	26532	33837.6	157385	188140	90984.6	152196	123061	15014.6	15816	13337.9	32115.2	23349.2	87726.3	157094	73779.6	146317	181647	19512.8	23522	17507.5	48806.8	28446.7	188128	66724.4	100661	69280.8	71793.8	32878	17442.4	22582.5	23550.4	13842.5
276000	132331	89996	154175	188210	197701	13046	10941.3	34208	27752.8	35252.1	152652	180798	87062.8	149704	119052	15262	16529.6	13479.2	33312.9	24006	92057.2	162584	77350	154320	190652	19033.2	23129.6	17296.4	47747.9	27821.2	199726	71860.4	107667	72685.4	76796.8	32360	17338.4	22236.8	23252.9	13616.8
277200	127950	87044	150323	180201	184487	13346.3	11318	35819.6	29094	37024.8	147452	173804	84775.4	146886	115194	15744.2	16970.4	13795.8	34294	24978	96407.1	168863	80292.5	163244	199551	18879.6	22818	17025	47192.8	27392.1	208641	77029.6	114668	76148.4	82196.3	32028.4	17027.6	22342.8	22753.2	13525
278400	123866	84478.3	145623	172810	174252	13804.8	11688.3	37004.4	29863.2	38662.9	142222	166570	81826	143495	111874	16220	17560	14161.6	35653.3	25910.8	101272	176177	85255.2	174670	208985	18753.2	22132.8	16824	46110	26722.8	219737	82844.8	121410	80548.3	87924.4	31464.6	16764.4	21916	22535.8	13421.2
279600	120573	81794.4	141588	165787	164149	14205.8	11947.2	37941.7	31132.4	40417.6	137892	159762	78853.3	140950	108537	16486.8	18081.6	14392.1	36476	26813.8	105376	181378	88531.7	184264	216424	18424.4	22163.2	16560.8	45405.6	26225	229996	89302	128581	85215.6	93672.9	31012.8	16431.7	21748.8	22341.2	13145
280800	116461	79077.9	138270	158987	155203	14438	12356.3	38945.2	32247.5	42241.6	133950	153562	76278	138706	105547	16940	18823.8	14679.2	37807.5	27873.2	110192	189474	93043.2	198442	223810	18234.2	21738	16161.6	44426.3	25429.6	240004	94256.8	134813	89113.8	99023.2	30620.8	15970.4	21238.8	22105.2	13020
282000	113445	76706	134613	152274	147082	14852.5	12652.4	40008.3	33000.8	43943.6	128674	148182	73007.9	136589	101743	17432	19170.8	14933.3	38655.6	28768.3	113987	194694	95947.1	209837	230005	18050	21338.4	16127.2	43468.8	24876.7	250366	100060	140472	95271.6	105384	30164.4	15885.4	20974.8	21582.8	12993.6
283200	109496	74173.8	130318	145970	138847	15423.2	12854.6	40549.6	33605.4	45371.2	124909	142588	71221.2	134690	98727.6	17845.8	19618.8	15074.8	39957.1	29372	119829	200673	99507.2	222994	233380	17619.2	20897.6	15668.4	42817.2	24424.4	258185	105083	145564	99846.4	110619	29740	15490.8	20791.7	21142.4	12708.4
284400	106464	71707.2	126538	140038	132366	15660	13234	41165	34414	46956.3	120400	137091	68434.2	132109	95754.6	18234	20299.2	15216.7	40832.4	30185.8	123617	205700	103074	234608	237912	17489.6	20591.3	15395.2	42062.4	23784.6	267748	110280	149494	105934	115474	29083.6	15167.9	20323.2	20671.7	12646
285600	102892	69604.6	123035	134573	125880	16204	13432.1	41616.8	35141.7	48305.2	117019	132163	66302.4	130152	93077.2	18604.2	20600.4	15574.8	41401.3	30702	127660	209696	105617	247198	240712	17377.9	20313.6	15176.7	41178.4	23370.8	275053	114676	153880	111234	119772	28945.4	15052.8	20238.8	20378.4	12527.9
286800	99756	67288.8	119334	128655	120785	16217.2	13485.2	41892.1	35700	49576.3	113040	127082	64379.2	127837	90607.5	18603.2	21102.9	15813.2	42646.4	31522.5	131862	216385	109313	259856	242958	17081.6	19880	15068.8	40418	22860.4	282347	118821	155903	116566	123291	28460.4	14675.4	19739.6	20126.3	12240.4
288000	97380.4	65487.1	116114	124264	116128	16725.4	13588.8	42297.6	36278.3	50660.8	109733	123098	62187.2	125527	87594.8	18965	21272	15864.4	42597.6	32010.4	134882	217883	110882	269393	243308	16750.8	19572.4	14774.6	39525.2	22456.8	290710	122995	159618	121549	127255	27903.2	14563.6	19581.3	19823.6	12277.5
289200	94181.6	63589.2	112275	119256	112006	17094	14007.2	42550	36930	52304.2	106818	119883	60289.2	123938	85987.9	19367.2	21658.8	16162.4	43592.8	32437.5	141293	221306	113539	280029	244008	16573.2	19157.1	14475.6	39094.6	22010.4	295973	126403	162044	126663	130647	27472.8	14370.8	19384.4	19627.5	12076.8
290400	92429.2	61594	109196	115239	107683	17351.3	13987.6	42608.4	36992.9	53170	104218	115617	58370.4	121923	83192	19681.7	21857.6	16214.6	44228	33007.6	144420	224990	116626	289996	244862	16422	19061.6	14413.3	38211.6	21681.7	302379	130464	164963	132369	133928	27165.6	14006	19247.5	19136	11985
291600	89972.4	60146	106569	111936	104068	17719.2	14202.5	42637.2	37140.4	53902.9	101530	112853	57270.4	120140	81254.6	20045.6	22041.7	16385.6	44610.4	33071.6	145922	226281	118545	298010	244892	16190.4	18795	14021.2	37781.7	21232.8	307300	134559	168334	138856	136543	26844.6	14000	18983.6	18799.6	11924.4
292800	88342.1	57856.8	103506	108024	101683	17769.6	14120.8	42775.4	37446.4	54981.2	98946.3	109976	55942.5	118446	79958	20133.8	22153.2	16485	44988	33295.6	147330	229255	121600	309093	242720	15962.4	18294	13938.3	37108.8	20877.1	309739	137622	168521	143312	137513	26496	13917.5	18758.8	18562.4	11582.5
294000	86333.2	56791.7	100803	105518	100751	18189.2	14309.2	42482	37172.8	55794	96816.8	108655	54871.2	116278	78504.8	20224	22148.8	16555.2	45334.6	33682.4	143418	229964	123520	316918	242140	15789.2	18064.4	13892.8	36413.3	20814	312811	141271	169518	148950	140007	26114.2	13636	18356	18545	11388.8
295200	85015.4	55109.2	99252.1	102240	100054	18497.9	14349.6	42351.7	37226	56425.6	94860.4	108593	54617.9	114707	77651.2	20500.8	22038.8	16558.3	45030.4	33877.9	139261	229817	125858	324957	239001	15644	17882.8	13673.3	36294.8	20457.1	311090	144935	169974	153249	140885	25726	13492.1	18338	18028.8	11398.8
296400	84131.6	53893.8	97625.6	100139	100326	18519.6	14380	42030	37272.1	56573.2	93261.6	109237	54028.8	113111	76746.4	20438.4	22039.2	16688	45492.5	33737.6	137118	230792	129991	334166	237010	15411.7	17720.4	13459.6	35734.2	20376.4	311009	146233	169533	156164	141304	25515	13324.4	18211.3	17884	11220.8
297600	83462.5	52567.2	96405.8	98810.4	102169	18723.8	14214.4	41716.7	37184	56670.8	91948	110898	53863.8	113758	76135	20722.8	21947.6	16597.5	45195.6	33607.9	132108	228802	130730	338371	232480	15416	17278.8	13414.8	35276.4	20219.6	309220	148731	170621	162023	142339	25250.4	13306.3	18035.2	17764.8	11112.8
298800	82624.4	51739.2	95424.8	97239.6	105360	18795.6	14333.8	41892.4	36908.3	56582	91152.4	114757	54222.4	114465	75952	20908.8	21647.2	16442.4	44694.6	33172.4	131103	228438	133166	343060	227393	15322.5	17131.2	13382.8	35097.6	20230	305339	149256	168279	164604	140818	25117.9	13298	17912.1	17577.6	11058.4
300000	82742.5	51226	95169.6	97093.2	110516	19076.8	14241.2	41085.8	36481.6	56536.7	91049.2	119993	54887.9	114303	76119.2	20786	21312.8	16716.8	44802.4	32950.4	128961	227439	133744	346529	223138	15278.4	16808.8	13316.8	34716.4	19854.2	303120	151051	164482	168363	139499	24874	13374.6	17666.8	17426.7	10832.8
301200	83270.4	50311.7	94883.2	96579.6	115694	19205.6	14119.6	40894.8	35971.3	56289.6	91027.1	126420	56261.6	115303	76287.6	21072.1	21338	16254.8	44379.2	32723.2	125579	223724	133956	347310	217572	15267.1	16669.2	13300.8	34663.2	20035.6	297313	151198	163446	170840	138776	24708.8	13308.4	17649.6	17083.6	10889.2
302400	84176	50508	95368.8	96715.6	123028	19216.4	13808.8	40340.4	35459.6	55490	92492.8	134426	57296.4	117274	77237.5	21342	20861.7	16255.6	43844.4	32270.8	126502	224306	135738	349892	212244	15166.8	16372.5	13197.2	34580.8	20034.4	290652	150394	159225	170917	137089	24940.8	13207.9	17566.8	17012.9	10664
303600	85606.4	50724.8	96535.6	97397.5	131880	19022.1	13768.4	39836.4	35019.2	54916.8	93751.7	144240	59468.8	120081	78579.6	21307.9	20511.2	16113.3	43744.8	31812.8	123812	220185	135245	348685	206620	15335.4	16237.6	13285.4	34497.2	20290	285680	150815	156268	172217	135012	24636.8	13323.6	17357.5	17112	10605
304800	87160.4	51141.2	97986.7	98570	142708	19378.8	13517.9	39487.2	34446	54415.8	96571.2	156003	62044.8	124134	79999.2	21140.8	19977.1	16014	43208.4	31322	121610	216790	134402	346186	200761	15192.8	16129.6	13423.2	34688.8	20342.4	276291	148333	152616	171722	132770	24634.8	13531.6	17466	17082.1	10518
306000	89435	51965.6	100541	100200	154467	19157.5	13395.6	38868.8	33965.4	53588.8	99966.3	169395	64984.2	126500	82500	21288.3	19632.8	16016.7	42684	30833.2	121110	215827	135500	348370	196178	15327.2	16049.6	13339.6	34566.4	20577.9	269675	147368	148050	170980	129708	24807.2	13754.8	17540	17079.2	10613.8
307200	92120.4	53325.8	103257	103162	167854	19250	13338.8	38048.4	33349.2	52671.3	104659	183285	68034.8	130771	84681.6	21419.6	19387.9	15872.4	42138.8	30382.8	118046	210847	134768	346214	190351	15347.2	16007.9	13528.4	35175	20674.8	263831	145389	145336	172072	127318	24804.2	13886.8	17688.8	17124.6	10551.6
308400	95581.7	54870	106376	105994	184072	19258.3	13203.2	37291.7	32824.8	52060.4	109453	197318	71641.7	136137	87374.8	21345.4	18949.6	15802.9	41182.4	29969.6	117093	208466	133424	345212	183728	15622.8	15997.6	13478.3	35210.8	20934.6	254341	142191	140087	169805	123462	24736.8	14111.3	17753.2	17162.8	10505.8
309600	99534.4	57182.9	110948	110042	200872	18969.6	12958.3	36582.4	32110.8	50967.6	115608	213384	75359.6	141537	90698	21436.4	18629.6	15574.4	40846.7	29514	115619	206130	130460	342798	177947	15594.2	15922	13592.4	35654.6	21402.4	247467	139804	134352	167230	119967	25147.1	14280.4	17875.6	17280	10418
310800	103609	59347.6	115050	115328	219092	18927.1	12982.4	35750.8	31553.6	50171.2	122912	231106	80133.3	147986	94134.2	21555.6	18228.8	15583.8	39869.6	28750.4	111865	201011	125908	337155	172562	15905.6	16084.8	13842	36154	21763.8	238765	136691	131855	164800	116705	25374.8	14643.3	18023.2	17276.8	10472.1
312000	108983	62640.8	120195	120887	238264	19157.2	12636.7	35272	31264.2	48908.4	131171	249100	84566.4	154407	97590.4	21304.4	17790.8	15424	39360.8	28422.4	111333	199031	121823	333928	166799	16102.1	15871.2	13992.4	36755.4	22135.6	229843	132428	126393	161236	112566	25490.8	14679.6	18095.8	17457.6	10555.2
313200	114566	65872.4	126235	127673	258443	19039.6	12598	34204.2	30684.4	48125	140514	267110	88605	160793	101798	21292.8	17250.4	15372.1	38814	28091.3	109425	196448	117428	328488	162151	16332.4	16047.9	14106	37138	22459.2	222566	130065	122208	156966	108154	26050.8	15199.2	18185.6	17639.6	10582.4
314400	120600	68725.4	131524	135519	278524	18868.8	12633.8	33335.2	30062.1	46980	150458	285352	93851.2	166688	106379	21115.4	16917.6	15263.2	38153.3	27460.8	106132	191272	112996	320938	157858	16466.7	16123.6	14206.7	38107.6	23025.6	215523	126260	118479	155239	105039	26522.5	15397.6	18324.2	17714.4	10668.4
315600	125912	72479.6	137499	143804	300165	18709.6	12359.2	32259.6	29527.6	45732.9	161963	301857	98215.4	173150	110187	20982.4	16531.2	15082	37474	26922.5	104969	189666	110698	314589	152532	16759.2	16482.5	14500	38616.4	23519.2	207174	121982	114166	149237	100129	26836.8	15760	18748	18140	10674.4
316800	132730	76438.3	144050	153836	322263	18483.6	12266	31276	29130.8	44608	174861	315273	102332	179099	114037	20875.8	16137.6	15179.2	36693.8	26375.2	101306	186507	107905	306948	148932	17020	16385.2	14784.2	39357.2	23961.6	199876	117756	110154	145475	100089	27340	15944.4	18948.8	18176.8	10680.4
318000	139658	80415.6	150618	163520	339963	18549.2	12021.2	30512.9	28496.4	43510.8	186759	329022	107728	186064	118325	20582.4	15837.9	14897.2	36200	25686.3	97171.6	183152	105318	298124	144094	17169.2	16838.8	14929.2	40149.2	24684.4	192041	114247	108288	140850	96468.4	27798.8	16270.4	19217.6	18377.9	10860.4
319200	146520	84652	155932	175150	356681	18404.2	11859.2	29661.2	28031.7	42183.2	200192	338392	112130	192230	123601	20438.3	15486.8	14699.2	35477.6	25231.6	95300.4	182266	102733	291808	139646	17381.7	17150.8	15213.8	41169.6	25012.9	183882	109188	104200	134730	91619.6	28384.8	16673.6	19438.8	18768.4	11037.5
320400	153591	89777.6	163438	187053	374229	17950.4	11755	28809.2	27847.6	41016.7	212830	348418	116714	196860	127706	20350.4	15107.5	14667.2	34802.8	24677.2	91085.2	179412	100677	284940	134873	17928.4	17490	15453.2	41958.8	25618	177799	105479	100900	131438	87202.8	28773.3	17181.2	19931.6	19026.3	11137.6
321600	160509	92970.8	169575	199795	387094	17850.4	11616.8	27774	27216.8	39979.6	226133	356499	120960	203624	132088	19990.8	14827.6	14577.9	33836.8	24012.4	86954.2	175447	97168.8	276336	129853	18216.8	17694	15885	42884.4	26339.2	171232	101515	98908.3	127348	83609.6	29615.2	17566.4	20223.2	19137.6	11279.2
322800	167386	97876.3	175521	212861	401503	17556.8	11364.2	26774.8	26500	38957.1	238878	362965	124758	209531	136326	19705.6	14547.9	14291.6	33171.3	23434	84917.6	175867	94658.8	269828	124162	18306	18067.2	16092.4	43875.8	26948	164643	96376.4	96452.4	122448	79953.6	29787.1	17791.6	20835.6	19606.3	11467.2
324000	174229	102065	181304	225168	410837	17406.7	11287.6	26017.9	25829.2	37744.8	249986	367226	128725	214001	140538	19613.8	14256.8	14448.8	32407.6	23016.7	79783.2	173651	90904.6	261276	120426	18611.2	18434	16276.7	45108.8	27672.5	159974	93382	95692	118896	76101.3	30441.6	18246.3	21149.6	19940.4	11532.5
325200	179476	105564	186739	235632	418089	17236	11176.3	25368	25632.1	36857.6	260770	369789	132740	219503	145290	19173.2	14054.6	14276.8	31852.9	22356	76289.2	170987	87015.6	251816	117012	19192.1	18806.8	16620.4	46057.1	28204	155557	89662.4	92431.2	114895	72830.8	30957.1	18418.4	21520.4	20358.8	11855.2
326400	185354	109368	192013	247296	423380	17250	10977.6	24378.3	24858.4	35757.2	270954	369716	135363	223106	149800	18913.2	13754	14161.7	30981.6	21745.8	74129.6	171722	84027.5	244962	113849	19337.2	19185	17030.8	46721.6	28825	150953	86453.3	89709.6	109794	69260.8	31632.4	19083.8	21960.8	20796	11974
327600	190653	112758	197340	258339	426006	16954	10722.5	23779.2	24438.3	34195.6	279274	368689	138618	226493	153443	18612.4	13520.4	13996	30380.4	21443.2	69917.1	169792	81105.6	236625	111248	19870.8	19765.2	17301.2	47585.8	29422	147913	83696.4	86793.8	106981	65948	31953.3	19271.2	22172.9	21029.6	12186.8
328800	195325	115061	201525	268027	423495	16525.2	10557.2	23007.5	23729.2	33239.2	286059	364808	141265	230893	156668	18283.2	13296	13852.1	29598	20834.6	66898.4	169658	77238	228205	110035	20140	20157.5	17721.2	48503.2	29919.6	143890	80053.8	85260.8	102448	62974	32922.4	19688.3	22696.8	21544.6	12273.6
330000	200136	118518	204962	276946	420487	16108.8	10284.6	22502.8	23135.4	32482.4	289847	361230	143682	233658	160283	17815.4	12992.8	13910.4	29150	20238.8	64428.8	169972	73828.8	223256	108958	20362.5	20513.2	17765	49353.6	30264.4	140820	76296	83993.8	98219.6	59558.4	33273.8	19890.4	22974.2	21788.4	12696.8
331200	203467	120613	209640	283999	413082	15949.2	10355.6	22068.8	22507.6	31452.1	293334	356170	145251	236381	163478	17512.8	12887.1	13665.2	28483.2	19953.3	61462.8	167941	70742.8	215130	108466	20814.4	21002.1	17993.2	50402	30998.8	139349	73346.3	82696	95436.3	57238.8	33666.8	20267.5	23391.2	21980.8	12892
332400	205232	122058	212874	289364	403762	15742.9	10306.4	21396.4	21932.1	30403.6	295355	351764	147701	238898	166391	17182.9	12628	13648.4	28006	19408	59827.1	167224	68135.8	208724	109599	21133.8	21314.4	18320.8	50938.8	31604	137140	69892.4	81011.7	91495.6	54998.3	34383.2	20476.8	23808.8	22426	13100.8
333600	207274	124350	214865	292962	394888	15166.4	9966.8	20990	21354	29357.9	295456	346930	148524	239544	170012	16986.8	12422.5	13412.4	27596.4	18948.8	58358	168119	66032.4	203224	110021	21433.2	21889.6	18559.6	51645.8	31710.8	136636	66354.2	78726.4	88410	52757.2	35154.4	20650.8	24188	22765	13207.6
334800	208888	125049	217238	295636	382372	15015	9684.4	20496.4	20630	28644.4	295147	341860	149696	240836	172177	16639.6	12276.8	13329.2	27104	18484.4	55943.3	167379	63632.5	197116	111191	21701.3	22395.6	18835.8	52129.6	32151.7	138004	64771.2	77524.6	85991.6	51279.2	35526	20922.8	24567.5	23028.4	13463.8
336000	208757	125560	218659	295196	372957	14910.8	9730.42	20211.2	20283.2	27927.5	294430	336403	151075	242441	175298	16348.4	12351.3	13320.8	26765.4	18233.2	55574	166988	61892	192623	112196	22062.8	22759.6	19052	53010.8	32552.8	137472	62082	76145.6	83388.3	49425.2	36307.5	21099.6	25002	23367.5	13680.4
337200	208963	126039	220719	295080	359598	14447.1	9710	19991.7	19932.4	27473.2	291747	330094	149963	242755	176472	15930.4	12146	13075.8	26396.4	17776.4	55035.6	167761	61001.7	191129	115624	22316.8	22994.4	19202.5	53497.6	32706.7	139328	59913.6	74772.1	81236.8	48401.3	36860.4	21300	25183.6	23706.8	13875
338400	208183	126019	221524	291643	348694	14096	9433.33	20025.6	19347.2	27160.8	289125	325689	150195	242495	177093	15579.2	11928.8	12916.8	26027.9	17552	54180.4	166820	59070.8	187156	118917	22340.8	23368	19290.8	54037.5	33247.6	141403	58682.4	74914	79395.8	47161.2	37304.6	21446.8	25334.8	23842.1	14128
339600	206509	125894	221036	287381	334039	13951.7	9366.4	19835.4	18837.2	26479.2	285600	318721	150474	242969	177852	15178.4	12085.2	12752.1	25516	17084.2	54621.6	168130	57978.3	185973	121783	22659.2	23720.8	19652.1	54662.4	33627.9	143864	56632.5	73606.4	78104	46440	37472	21678.3	25543.2	24010.4	14291.7
340800	204512	125920	221330	283490	322312	13681.6	9227.08	19809.2	18663.8	26147.2	280378	313643	149570	241236	177841	14854.8	11808.8	12606	25500.4	16818.4	55051.3	167666	58130.8	184278	125483	22729.6	24126.4	19778.4	54954.2	33763.2	148400	56381.6	74298.8	77907.2	45742.4	37783.8	21800.8	25641.7	24258.4	14653.6
342000	201313	125002	220665	279048	309156	13419.6	9250	19634.6	18237.2	25635.6	276370	309558	150500	241515	178199	14783.6	11876	12395.4	25286.4	16729.2	56182.8	166065	57455	183093	129447	22896.8	24601.7	20083.6	55493.6	33847.1	152216	55799.6	76468.4	76749.6	45196.3	38183.6	22264.2	25877.2	24598	14732.8
343200	198676	123490	218647	272225	297770	13002.4	9257.08	19615.6	18158.8	25170	271185	303867	149133	240535	177979	14197.9	11816.8	12416.4	24918.3	16550.4	58387.1	167970	57951.2	184292	134036	23119.2	24777.6	20173.6	55745.6	33905.6	156619	55826	76910.8	75692.4	45606.8	38780.8	22179.6	26029.2	24627.6	14965.6
344400	196388	122462	218010	268588	284300	12768	9217.2	19892.5	17863.2	24928.3	265516	299185	147664	238874	176145	14006.4	11805.6	12090.4	24838	16461.3	60478.4	167546	59185.6	184048	139997	23209.6	25045.8	20286.8	55930.4	33986.3	163354	56464.2	79776	75063.2	45791.6	38596	22235	26248.4	24942.9	15080.8
345600	192857	121065	215902	261323	272019	12552.8	9094.17	19987.6	17877.9	24848.4	260470	295367	148153	238843	175242	13795	11884.8	11876.4	24809.2	16437.9	63202.9	166732	59619.6	184423	146218	23329.2	25232	20428.8	56169.6	34178.8	167934	57122.4	82699.2	74442.8	46460.4	38653.3	21978.4	26538.3	25034.8	15292.4
346800	190683	118984	213911	256547	260503	12423.8	9032.8	20220.4	17575.6	24621.7	256125	290730	146366	237742	173903	13626	11770	11781.3	24647.6	16382.1	67451.6	169060	61112	186861	152763	23189.6	25533.8	20424	56468.8	33931.7	174808	58117.5	85930.8	73751.2	47369.2	38904	22152.9	26660.4	24922	15367.5
348000	187456	117356	212112	250038	250386	12079.2	9025.83	20418.4	17887.5	24608.8	249609	286992	144466	236456	171880	13240	11858.4	11480.8	24554.4	16347.6	70503.8	169206	61881.7	187284	158354	23417.6	25601.6	20551.3	56812.4	34192.1	182067	58834.8	90141.7	74226.8	48578.3	39245.2	22186	26595	25293.6	15540.8
349200	183774	115880	208772	244485	238762	12012	8943.75	20899.2	18058	24617.9	244330	282828	142072	235788	170009	13078.4	12040	11462.4	24470	16536	76190.4	173048	63293.2	190530	164093	23060	25757.1	20549.2	56800.4	34226.4	188673	59923.3	93764.4	73772.1	49796.4	39133.8	22136.4	26826	25227.9	15528.8
350400	180494	114218	205887	237589	228516	11674.6	8919.6	21182.4	17929.6	24758.4	238784	279317	139970	234830	168422	12869.2	12133.2	11430	24730	16677.6	80263.8	174017	65204.2	192393	170930	23182	25894.8	20577.9	56703.6	34020	197191	61858.8	96869.6	75223.2	51017.9	39326	22029.6	26541.7	25222	15756.3
351600	175953	112447	202405	232140	218698	11678.4	8814.17	21806	18162	24868.8	232657	274368	137856	234190	165902	12561.2	12101.7	11152.4	24661.7	16885.6	85399.6	175515	66379.6	195290	177784	23109.2	26000	20469.6	56972.5	33953.2	202780	63804	101439	75308.8	52662.8	39287.9	22019.2	26650	25304.2	15708
352800	172736	110553	199048	226463	209562	11690.8	8812	22322.1	18556.8	25104.8	226647	271149	135246	233120	162869	12632.1	12354.8	10997.9	24816	17089.6	91558	180501	68767.5	199718	184662	23022	26174	20461.7	56863.8	33551.7	209694	66342.4	104619	76534	54900.8	39537.2	21820.4	26908.4	25413.2	15864.2
354000	169698	109032	195222	220807	200714	11392	8981.67	22737.2	18819.2	25182.5	221201	267890	132955	232678	158901	12376.8	12461.3	10946.8	24951.3	17331.6	95964.8	181549	70593.2	202385	192397	22939.6	26402	20569.2	56165.7	33513.6	218402	69610.4	110035	78115.8	57410	39652.4	21603.6	26810	25243.8	15883.6
355200	165499	106628	191140	215014	190674	11418.8	8942	23346.8	19236.7	25394.8	218458	262675	130575	232544	155801	12280.8	12585.6	10666.3	25199.2	17654	102914	185480	72880	207106	199090	22879.2	26354.4	20361.3	56151.6	33242.9	226378	72768	114504	79124	59808.8	39150	21584.4	26911.7	25259.2	15827.1
356400	162274	105667	187476	208983	182660	11285.2	9002.5	24203.6	19608.8	25720.4	213132	256788	127696	231992	152110	12183.2	12797.5	10589.6	25497.9	17967.2	107819	187583	74526	211477	204349	22708	26253.3	20482	55502.5	33230.4	235740	76669.2	119381	82427.5	63197.6	39067.1	21581.6	26608	25084.2	15898.4
357600	158593	104016	183543	203513	174876	11267.1	8932.4	24506.3	20254.8	26231.2	208649	252001	125612	231298	148808	12263.3	12917.2	10637.1	25684.4	18344.8	114491	191120	76917.1	217550	209750	22505.2	26275.6	20406.7	55204.8	32888.8	243755	79871.6	123790	84681.6	66188.3	39059.2	21374.8	26759.2	25133.6	15943.3
358800	155310	102043	179492	198478	167152	11268	9137.08	25523.2	20765.2	26572.9	203391	246083	123482	229929	144989	12232.5	13239.6	10613.6	25925	18759.6	121157	194860	78760	223862	214912	22458.8	26310.8	20185.2	54508.8	32397.6	252558	83761.6	128390	87749.6	70160	39115	21214	26505.4	25232	16001.6
360000	151353	100269	175958	192475	159187	11240	9088.8	26313.8	21273.2	27107.1	198100	242330	120470	229223	140719	12394	13400	10567.1	26378.8	18941.3	127965	199161	80449.2	225508	218581	22172.8	26227.1	19958	54443.2	32062.9	259662	87484.2	134047	91821.6	75266.7	38772.8	20999.2	26348.4	24906.7	15839.2
361200	147273	97812.9	170836	188173	152470	11385.2	9086.25	27080.8	21872.5	27667.2	193565	235736	117986	228301	138181	12562.9	13539.2	10670.8	26910.4	19361.2	136477	204659	82656.4	231134	221838	22070.4	26277.2	19944	53773.2	31649.6	266069	91638.4	137794	95585.2	79840	38628.8	20640	26044.6	24931.2	15842
362400	143263	96639.6	167349	183226	147140	11516.4	9254	27837.5	22526.4	28486.3	188512	232208	114950	227875	133985	12925.6	13864.8	10846.4	27615.6	19841.3	142210	206755	83976.8	236189	224143	21757.6	26206.3	19790.4	53447.6	31566.3	274802	96177.5	143416	100644	85222.4	38416.8	20462.1	25866.4	24610.8	15903.6
363600	139265	94535	162638	178365	140424	11594.4	9380.4	28704	23161.7	28857.6	183693	226198	113513	225648	131933	13223.3	14245.2	10824.8	28086.7	20362	151175	210822	86590.8	242694	225689	21590.8	25997.2	19692.9	52818	31078.4	280376	99470	147198	104301	90098.4	38381.6	20315.2	25925.4	24336.4	15851.3
364800	135864	92182.4	158736	174086	135236	11858.8	9404.8	29810.4	23733.2	29708.3	179004	220835	110250	223129	128015	13334.4	14569.6	10958.8	28777.2	20906.7	156778	214482	88923.2	250534	227073	21469.6	26027.9	19537.2	52133.8	30543.2	287227	103252	150401	109039	94679.2	38144.4	20065.8	25415.2	24407.1	15630.4
366000	132692	90144.4	155669	168680	129983	11921.3	9558.4	30850.4	24591.3	30736.4	174900	218122	107615	221198	124550	13723.3	14840.4	11167.5	29293.6	21488.4	162669	214884	91505	255490	228700	21054.6	25809.2	19416.7	51414.8	30107.6	291795	107028	153648	112871	100472	37976.4	19822.4	25230	24046.4	15800.4
367200	129084	87587.2	150631	165405	126286	11911.6	9795.83	31543.6	25469.6	31375.4	170898	213396	105386	218664	121137	14231.2	15183.8	11182.8	30098	22012.8	170627	218238	95651.2	262504	230038	20940	25657.9	19330	50380	29836.8	296426	110930	153968	116330	105363	37590.8	19506.8	25121.6	23907.9	15830.4
368400	126913	86095.2	147658	160625	123145	12469.2	9748.8	32695.6	26170.8	32272.4	166770	211530	102474	218266	118263	14595	15482	11572.9	30799.2	22687.2	174485	218692	97642.1	269666	230845	20548.8	25330.4	18998.3	50016.8	29603.8	299970	115621	157139	120564	110450	37330	19318.4	24809.6	23596	15735
369600	123747	83622.1	143030	156630	120200	12726.8	9969.58	33683.6	26986.8	33491.7	163156	209865	100152	215968	115594	15341.2	15830.8	11795.6	31682.1	23353.2	181003	221406	98310.4	278910	230761	20316	25115.8	18781.2	49549.2	29162.4	303080	119479	158485	123065	114771	37031.3	19110.8	24636	23302.9	15709.6
370800	121116	81194.8	139865	154520	118364	13191.3	10110.4	34505.4	27598	34436.8	158593	206186	97578.3	213521	112999	15715.4	16179.6	12026.7	32164.4	23965.4	185543	223915	98695.8	288115	230136	20048.8	24815.2	18715.4	48732	28788.3	306588	123848	159893	127076	119539	36489.2	18650	24264	23120	15649.6
372000	117783	79411.3	136938	150973	116800	13456.4	10145	35450	28509.2	35631.6	155158	205772	95273.2	211140	110596	16252.8	16637.5	12258.8	33082.5	24527.6	188748	223157	99358.8	296505	229211	19889.2	24616	18510.8	48128.3	28235.2	308944	128599	163349	131901	125207	36300.4	18563.2	23978.4	22758	15434.4
373200	115601	76639.2	133847	148445	116760	13698.8	10435.6	36339.6	29242	36761.2	152613	205381	93137.1	208315	108795	16866.8	17048.8	12650.4	34137.2	25079.2	195885	225084	100432	306097	227400	19708.8	24515.2	18366	47236	27946.3	308418	131468	164642	135386	128852	35610.4	18181.7	23645.2	22695.6	15390.8
374400	112671	75075.8	131604	145006	118026	13981.6	10645.8	36746.4	30022.9	37920.4	149071	207439	91135.2	206423	106859	17432.8	17347.2	13039.2	34849.2	25795.6	197188	224745	101868	314685	225467	19393.8	23933.2	17873.2	46857.5	27534.4	309474	135886	166613	139820	131978	35098.3	17905.2	23638.3	22360	15225.6
375600	110766	73112.4	129573	143311	119302	14486.8	10854.4	37583.3	30450	38933.3	146592	210300	89252.1	204802	105368	18179.6	17744.8	13292.1	35616.4	26409.6	199221	223698	102461	321110	223790	19069.6	23448.8	17699.2	46026.8	26954.2	308520	140007	169685	144844	136343	34901.6	17744.2	23152	21993.8	15257.2
376800	108941	71140.8	127531	140981	121805	14991.2	11017.1	38410.4	31400	40018	144723	214228	88312.4	202918	104418	18619.2	18101.6	13730.8	36480.8	26970.8	204357	223939	103413	328238	221435	18811.7	23238.8	17621.7	45429.6	26412.8	305785	141092	170253	147752	136284	34692.5	17461.2	22972.9	21956	15080.4
378000	108087	69740.4	126108	140166	126709	15340	11242	38886.3	32229.6	41149.2	144326	219326	86513.3	200235	103033	19135.6	18435.4	13816.4	37406	27477.5	204870	223319	103942	335621	216759	18582.4	22892.1	17556.8	44619.2	26369.2	304218	143924	171162	152390	137247	34158.8	17093.8	22589.2	21435.8	15062.4
379200	107306	68128.3	125221	138844	130267	15794	11419.6	39599.6	32640.8	42372.8	142637	226789	86060	199051	102738	19767.9	18689.2	14203.6	38021.7	27933.2	206549	221217	103923	341229	211959	18330	22694.4	17265.4	43975.6	25973.2	300740	145562	174000	156716	138592	33915.2	17216	22195	21375.2	14781.7
380400	106831	66995.6	123850	138706	134945	15972.8	11582	40174.2	33374	43307.5	141811	233955	85562.8	197401	102730	20283.6	19174.2	14506.4	38781.2	28627.5	210610	222104	105587	348888	207098	18053.6	22272.9	17085.2	43245.4	25312.4	296640	146270	173669	159182	138990	33767.2	16897.1	22184.4	21198.8	14906
381600	106325	66003.6	124421	138175	141965	16333.3	11803.2	40739.2	33839.2	44609.6	141488	244060	84783.2	196738	102769	20995	19282.8	14715.8	39477.6	29032.4	208868	219757	106137	354972	202530	17886.7	21889.6	16844.6	42533.2	24957.6	293121	147191	175648	162449	139128	33457.2	16656	21790.8	20621.2	14612.5
382800	106092	65673.6	124063	138521	147966	16786.4	12090.4	41083.2	34414.8	45827.9	142086	256152	85668	197418	103436	21390.8	19661.7	14750.4	40159.2	29429.2	207994	217798	106416	359826	198084	17761.2	21630.8	16762	41959.6	24596.8	287014	146143	176627	164534	138957	33030.8	16548.4	21615.6	20687.1	14264
384000	106501	65068.8	124455	140099	154684	17251.7	12235.6	41290.8	34634.8	46673.2	143610	266791	86525.4	198027	103834	21728.8	20120.4	15022.1	40665.6	29670.4	208807	216891	108906	367361	192989	17468.4	21382	16487.5	41186.8	24293.8	283954	144072	173930	167009	137975	32994	16257.2	21459.2	20426.8	14301.7
385200	106863	64766.7	125421	142464	162186	17432.4	12517.9	41692.8	35284.4	47646.7	145741	278900	87662.4	199732	104257	22146	20313.3	15351.2	41468.8	30149.6	204718	214160	109822	371301	187956	17373.2	21063.2	16429.6	40970.4	23979.2	280460	143320	174590	168525	137659	32500.8	16236	21327.2	20157.9	14130
386400	108583	65131.2	126610	145438	169768	17760.4	12653.6	42015.4	35724.4	48617.2	148850	289624	89957.1	201219	105920	22367.2	20685.2	15707.9	41796.8	30199.2	203273	210741	110648	373654	182858	17038.4	20705.2	16329.6	40197.6	23783.3	276315	142008	174439	170217	137073	32225.2	16174.2	20987.2	20106.8	13922.9
387600	110298	66252.5	127949	150420	179312	17932.8	12735.4	42058	36100.4	49108	153378	299653	91867.2	203056	107769	22803.6	20667.5	15691.6	42230.4	30726.4	204392	209775	112111	375983	177354	16884.6	20559.6	15984.8	39903.8	23339.2	270752	139087	171448	170363	134447	31912.9	16079.6	20911.7	19637.6	13843.6
388800	112759	67242.4	131659	155921	189323	18442.1	12964.4	42080.8	36329.6	49778.4	159148	309568	94642.9	205715	109660	22825.6	21016.8	16042.1	42800	30825.4	200429	205850	111932	378260	172338	16962.8	20217.6	15895.6	39534.8	23263.3	266677	138558	172891	172237	131781	31386	15917.5	20653.2	19461.6	13720
390000	116093	68620.4	134519	161571	199903	18247.6	13093.3	42314	36753.8	50269.6	165190	319978	98785.2	208303	112030	23053.8	21212.4	16171.6	43131.3	30898.8	197475	202590	110403	376248	167099	16752.1	20199.2	15869.2	38969.6	22954.4	261490	136896	173376	173745	130731	31202.1	15885.6	20673.8	19259.6	13617.2
391200	120268	71006	137356	168443	210441	18715.2	13134	42006.7	36980	50639.2	172161	329492	101800	211881	114189	23343.2	21242.8	16429.2	43334.4	31079.6	197299	201848	111365	378334	162520	16687.6	19978.8	15768	38660.8	23037.9	254667	133934	170409	172073	127333	31106.8	15858.8	20284.8	19122.1	13470
392400	124787	73463.8	141864	176533	222892	18687.2	13080.4	41916.4	37118.3	50889.6	180149	337452	105622	214967	116398	23363.3	21270.4	16305.2	43210.8	31178.4	192808	200005	113017	375337	157144	16500	19750.4	15655.4	38412	22724.8	250723	132915	170180	171990	124615	30762.5	15755.2	20454.2	18934	13245.8
393600	129686	75774.8	145850	185031	233737	18784	13121.6	42095.8	37370.8	51540.8	189558	345156	110964	219343	119813	23350	21622.1	16312.8	43364.4	30994.2	187247	197676	111200	372330	152725	16456.8	19628.3	15691.6	38293.6	22488	244590	131767	170286	171357	121807	30654	15657.9	20028.8	18964.2	13310
394800	134634	78861.7	149212	194137	245081	18917.5	13157.2	41573.6	37512.9	51508.8	199470	351864	114984	223053	123256	23670.4	21467.6	16534.8	43482	31156.4	185768	197738	111922	371336	147528	16253.8	19375.2	15525.8	38308.4	22446	238478	128690	167096	169018	118063	30436.8	15714.4	20303.8	18718	13080.4
396000	140726	82468.8	154761	203750	257003	18886	13113.2	41298.4	37463.2	51609.2	210784	357288	118496	225964	127911	23684.8	21495.8	16779.2	43565.6	30852.1	181440	196143	110865	371753	143743	16159.2	19301.3	15388.8	38040	22360.8	233877	127369	165554	167881	113815	30151.2	15816.4	20108.4	18772.5	13204
397200	146921	85502	159216	213932	266060	18927.1	13069.6	41126	37598.8	51552.4	222347	361833	123309	231274	132234	23685.4	21460.4	16797.5	43899.6	30736.8	175298	193900	109760	365494	139411	16149.2	19196.4	15193.8	37896.4	22508.3	229402	124955	164983	167065	110566	29940	15738	20033.3	18508.4	13149.2
398400	154242	89272.4	161942	224733	275094	19107.6	13176.3	40824.4	37498	51781.7	233736	363420	127892	235144	136388	23686.8	21306.3	16867.6	44045.8	30783.2	171928	194389	109404	362355	135898	16314	19237.5	15232	37791.3	22490	223616	120752	161191	164574	106798	29853.3	15926	20246.8	18503.8	13123.6
399600	161426	93380.4	167729	235270	285946	18937.1	13028.4	40592.5	37394	51319.2	245911	362992	131983	238790	139820	23866.3	21026	16897.5	43590.4	30472.4	169273	193766	109196	360162	132275	16243.2	19159.6	15114.2	37941.2	22726.3	219352	116538	158743	162610	101615	29768	15805.8	20236.4	18614.4	12963.3
400800	168677	97037.9	173185	245469	294222	18927.2	12994.6	39989.6	37053.2	51285.2	256524	362994	136630	242654	144786	23682.4	21151.7	16893.6	43505.8	30435.6	165338	192658	107053	353613	129261	16458.8	19418	15211.6	37635.4	22736.8	215220	114054	156580	161155	98300.4	29694.6	16052	20206.8	18587.5	12836.8
402000	175787	100303	177207	254716	298820	18697.1	12977.6	39790	36928	50824	263957	360575	141327	247123	148670	23473.6	21179.6	16918.3	43530	30276.7	162880	193584	105509	347504	125320	16538.8	19273.6	15242.9	37828.4	22823.3	210500	110198	153673	158746	94441.7	29577.6	15987.1	20091.6	18694	12817.5
403200	183248	104454	182283	263925	303794	18720.4	12918.8	39070.8	36512.1	50695.6	272932	357902	145346	250880	151999	23505.6	21123.3	16962.4	43278.8	29976	160487	194361	104822	344674	122541	16542.1	19271.2	15279.6	37748.3	22685.2	205682	106022	148463	154544	89748.4	29720	16155.6	20367.1	18735.6	12904.8
404400	190129	108192	187556	274290	306822	18667.9	12648	38674.6	36277.2	50434.2	281868	354058	149854	253082	155893	23339.2	20611.2	16812.1	43035.6	29840	154385	194846	102894	339345	121094	16664.4	19406.7	15417.2	37883.6	22933.8	203387	102969	146132	152520	85547.9	29626	16236.7	20386	18623.6	12796
405600	196864	111495	191437	281305	308468	18777.2	12828.8	38245.2	35900.8	49836.8	290262	350796	153757	257565	159575	23279.6	20452	16950.8	42872.1	29559.2	150580	194471	100394	332839	119257	16763.3	19140.8	15536.4	37915.2	23385.2	199888	99643.2	144320	150905	83189.2	29510	16478.8	20525.8	18714	12883.6
406800	203843	115439	193934	287540	306423	18404	12459.6	37350	35248.8	49324.6	300691	345459	158208	261312	163853	23088	20312	17081.6	42676.4	29242.5	146539	197678	99400	329720	117591	17004.4	19432.1	15588.8	38434.8	23690.8	196276	95461.7	140516	146008	79573.6	29960.8	16582.1	20531.2	18994.2	12910.4
408000	210646	118952	199002	293200	305682	18064.8	12362.8	36980.8	34913.3	48623.2	309294	340097	162180	262975	167148	22949.2	20042.8	17038.8	42259.6	28922	142390	199196	101007	325802	115952	17057.1	19534	15777.9	38749.6	23695.2	193177	92322.4	136445	142776	75841.2	29974.6	16892	20641.7	19086.4	12915
409200	216525	120896	202667	297607	306475	17948.8	12185.2	36426.7	34387.2	48135.8	317177	335930	166226	265050	170827	22760	19801.3	16900.8	42066.4	28751.3	136310	198017	100279	318865	115823	17229.2	19582.5	15746.4	39165.8	24084.8	193201	90111.7	133849	141995	73507.2	29998.8	17023.8	20578.8	19130.4	12924
410400	221361	123702	205598	301406	303554	17885.8	12111.6	35875.6	33805	47571.6	323538	331825	170633	267605	174373	22599.2	19449.2	16722.5	41575.6	28168	132720	197525	100330	311295	114972	17444.6	19776.8	15898.8	39582.4	24335.6	189449	86567.2	130195	138636	70800.4	30188.8	17470.8	20684.2	19313.2	12936.7
411600	225245	126934	208018	304228	297740	17561.6	11889.2	35154	33055.2	46893.8	328056	327645	174413	268848	176911	22377.2	19368.8	16847.6	41447.2	27893.6	128206	199229	100033	308208	115287	17732	19820	16001.2	40442.9	24851.2	187184	83317.5	124844	134411	67662.8	30451.2	17806	21041.2	19454.6	12996.4
412800	229448	129340	212476	305823	292272	17468.8	11904.4	34634	32464.6	46258.4	332758	321794	178170	268494	180188	22032.5	19142.4	16827.9	41121.6	27722.8	123309	199150	98317.1	303150	115756	17928.8	20006	16245.4	40944	25159.6	188505	80714.8	122146	131521	65421.7	30690	17926.4	21403.3	19728.8	12939.2
414000	233438	130826	215756	307092	285333	17314	11919.6	34072.4	31890.8	45875	334701	318773	182117	268911	183058	21775.6	18980.4	16701.6	40647.1	27241.2	119129	199698	95197.2	294278	115627	18241.2	20181.3	16399.2	41680	25492	187828	78582.4	120577	129871	64158.8	31065.4	18253.2	21580.4	19935.4	12827.6
415200	236970	132764	218166	306950	277429	17183.8	11687.2	33380	31530	45135.6	337180	313247	186959	268572	185256	21409.2	18279.6	16640.4	40251.2	26874.8	116619	202512	92727.1	288567	117116	18540.4	20462.8	16710.8	42102	25904.2	186895	74810	117229	126030	62721.3	30919.6	18532.9	21831.6	20251.6	12935.4
416400	239725	134593	221361	307895	272125	16859.2	11487.5	32738	31062.8	44593.2	337876	307616	189961	267289	186930	21059.6	18472.9	16402.8	39781.7	26836.4	114658	206120	91662.8	286693	118738	18510	20354.8	16807.6	42363.3	26243.6	188066	72400.4	113569	123129	60549.6	31508.8	18820	22111.6	20320	12876.8
417600	241457	135340	225148	306702	264332	16628.8	11457.6	32242.9	30385.6	43904.8	337816	304424	191755	265684	188518	20862.4	18014	16297.9	39779.2	26787.9	111098	207512	90427.1	280875	120588	18675.6	20959.6	16845.2	43249.6	26578.3	190474	70862.1	112350	121814	59352.1	31567.2	19030.8	22128	20560	12885.8
418800	242729	135895	224992	304490	257081	16603.2	11360.4	31736.4	29837.9	43578	339397	299098	195576	265217	190734	20722	17758	16056	39181.7	26230	109012	208253	91951.6	277590	122188	19063.3	21194	17137.2	43932.1	27315.2	192492	68785.2	111499	121075	58328.4	32272.9	19221.2	22398.3	20890.8	13208.8
420000	243812	136820	227638	302514	247418	16318.3	11259.2	30937.1	29007.6	42911.7	338859	294563	197471	263442	191995	20337.6	17589.6	15965	38924	26173.8	108708	210831	90914.8	274425	124830	19107.6	21190.4	17355.2	44406	27818.3	194131	66360.8	108991	118071	56684.2	32617.6	19605	22728	21090.8	13127.6
421200	244142	137668	230938	297662	240880	16285.6	11188.3	30619.2	28572.9	42263.6	337970	291445	198917	260388	192866	20036.7	17293.6	16038.8	38584.6	25899.6	107728	212001	92588.8	272023	128468	19413.3	21600.4	17493.8	45172	28182.4	197320	64839.6	107270	117497	55489.2	32655	19718.8	23131.3	21432.4	13303.6
422400	244736	137422	232043	292282	233088	15991.6	11205.6	30072.1	28156.8	41740.8	335925	289057	200972	259051	194292	19590.4	17259.6	15712.8	37790.8	25650.4	107481	211568	91528.4	267208	130921	19728	21732.5	17820.4	45869.6	28733.8	200973	64142.9	106978	116223	55088.8	33204.8	19916.7	23229.2	21752.5	13442
423600	243199	137035	232563	287058	226151	16005.6	11158	29264.8	27415.8	41095.6	333104	285146	202771	258308	196052	19251.7	17025.2	15501.6	37632.9	25408	109366	212767	90669.2	263263	133800	19771.7	21890.4	18022.1	46462.4	28754	203627	63054.8	106406	115498	54652.8	33481.2	20078.8	23533.3	21918	13417.9
424800	242909	137010	233677	281188	217622	15555.6	11118.4	28965.4	26842	40551.3	329552	281704	203106	257656	195246	18935.6	16757.9	15408.4	37204.8	25336.3	112590	215814	91792	261370	136756	19998	22311.3	18329.6	46755	29333.2	205356	62636.7	105376	114549	54420.4	33746.8	20179.2	23585.6	22448.3	13675.2
426000	242373	136663	235505	277321	210130	15608.8	11053.6	28480.8	25936.7	40032.8	325656	280516	201908	256708	194096	18451.3	16706.4	14996.3	37012.4	24828	114676	216837	91059.2	257980	140695	20105	22312.8	18299.2	47151.2	29428.8	210022	62772.4	104224	114814	54563.3	34112.4	20348.8	23872.1	22633.2	13748.3
427200	240275	136221	234544	272353	202150	15392	10877.1	28088.4	25631.2	39551.7	321962	279149	202359	258180	194430	18209.2	16449.2	14723.2	36244.4	24874.8	117904	215990	90752.4	252087	144828	20423.6	22585	18633.6	47983.3	29991.6	214434	62903.8	105340	116210	54892.4	34650.8	20707.6	24143.2	22809.6	13957.6
428400	237985	136313	233320	268560	194356	15160.8	10912.8	27584.4	25164.8	38962.8	317117	276013	202012	258514	194745	17770	16344.4	14615.4	35984.4	24732.4	123102	212481	91210.4	249038	148853	20596.4	22850.8	18947.5	48577.6	30368.3	216730	63014.8	105049	116433	55425	34931.2	20862.4	24324	22868	14085
429600	235723	136482	233199	264305	187713	15206.4	10912.1	27244	24692.4	38508.3	312296	273523	200572	259398	194075	17574.4	15915.4	14380.8	35432.5	24582	127824	214287	91756.8	247174	152981	20836.8	22916.4	18965.2	49228.8	30624.4	221219	63400	105479	116985	56045.2	35362.1	20966.8	24512.5	23106	14053.6
430800	232998	135362	232120	259071	180459	15094.4	10864	26873.3	24286	37817.1	307286	271562	198782	260412	192768	17242.8	15797.5	13827.6	35062.8	24164.2	132013	214211	91214.8	243790	156384	21085.2	23360.8	19210	49785.6	30876	224782	64732.1	107697	116764	57302.1	35596.4	21150.4	24714	23375.4	14207.2
432000	229522	134125	230454	254335	174190	15267.2	10858.8	26892.4	23861.7	37456.8	301569	269654	197344	262351	191938	17035	15675.2	13741.6	34628.3	24330	139462	216206	91824.8	241056	160155	21433.8	23540	19294.6	50254	30918.8	228785	65365.2	108275	115420	58367.2	36268.3	21237.6	24948.3	23448.8	14389.6
433200	226277	133223	228629	248521	168876	15098	10751.6	26780	23398.8	37062.5	296353	267025	194580	263144	189503	16966.8	15454.2	13525.2	34118	24073.3	146366	219231	93645.2	241236	165180	21546	23851.7	19466.8	50921.6	31342.8	233695	66373.3	109012	113339	59792.8	36326	21271.7	25205.2	23715	14470
434400	221584	132353	227166	245188	163295	14982.1	10842.4	26543.2	23337.1	36439.2	291712	266640	192342	263710	187725	16450.4	15382	13212	33664	23862	152594	226524	93226.3	238088	168456	21772.9	24058.8	19480.8	50615.6	31358.8	239396	68061.2	110881	111666	62188.3	36689.2	21430	25539.6	23708.8	14640
435600	216995	130318	222708	241503	158293	14777.2	10732	26493.2	22862.4	36455	286301	265940	189886	265244	186820	16407.6	15354.6	12936	33374	23749.6	160293	227509	93815.2	237816	171598	21916.4	24152.9	19660.4	50945.4	31624.4	243715	70060.4	112617	108915	64514	37155.6	21476.8	25321.6	23752.5	14816.8
436800	212798	129180	219568	237523	153265	14990.8	10674.8	26345.6	22397.5	35559.6	281438	263274	187227	264376	185141	16177.1	14977.2	12643.3	32924.4	23495.2	169480	232422	95562.1	238206	174563	22047.2	24442	19626.3	51262.8	31928.3	248913	71806.8	113911	107078	66962.1	37207.2	21592	25517.5	23923.6	15039.6
438000	207914	126700	217193	233654	149640	14921.6	10709.6	26374	22372.8	35738.8	275819	262441	183145	264822	181954	16038.4	14935.8	12400.4	32590.8	23200.4	176507	233480	96712	237072	176857	21945.2	24628.8	19930.8	51578.8	32322	255678	74265.2	116360	105880	69660	37325.8	21670.8	25706	24048.3	15220
439200	203347	124898	213369	229884	145013	15077.1	10714	26492.1	22225.6	35261.2	269133	261860	179674	266398	180625	15718.3	14731.6	12172.1	32208.4	23140.4	184636	233556	97843.3	235843	178713	22140.8	24859.6	19835.4	52043.2	31999.6	260134	76911.6	118125	104642	72503.3	37328	21899.6	25852.8	24200.8	15200.4
440400	198614	122728	209486	226304	140363	14873.6	10697.1	26320	22092	34976	263605	259036	176459	264663	179074	16072.4	14668.8	12026.8	31727.1	23197.2	193445	238211	99805.6	236199	181382	22231.6	24986	19882.8	52226.3	31988.8	265118	79239.2	119610	103140	75544.8	37682.9	21603.6	25810	24064.4	15357.6
441600	193850	120657	206779	222745	138593	14867.5	10722	26842.5	21866.4	34802.4	257298	258204	172551	262538	176518	16034	14606.4	11886.7	31874	23042.9	200571	238597	100471	234453	183964	22380	25037.2	20132.1	52366	32165.4	272351	81955.4	121862	102568	78905.4	37788.4	21757.1	25995.2	24278	15506.3
442800	188478	118318	202520	218295	135020	14927.6	10675.4	27096	21713.8	34637.2	251159	258518	169639	262671	174440	15983.2	14547.1	11615.2	31256.3	22934.4	209297	240154	101785	233404	185211	22503.3	25228.8	20040.4	52475.8	32204.4	275413	84535.2	123552	102793	81980	38167.5	21651.6	26031.7	24295.6	15574.8
444000	183671	116121	198573	214773	132653	14873.8	10682.8	27171.7	21938.8	34498.3	245303	255690	165848	260605	172235	16010	14489.6	11504.2	31284.8	22725	218372	242863	103556	234820	186397	22384	25435.4	20239.6	52795.6	32116.7	280014	87354.6	125439	102880	85212.1	38514.4	21781.3	26172	24320.4	15750
445200	178408	114336	195645	211192	130840	14961.6	10725.8	27367.2	21885.8	34410	239294	256675	161852	259300	169576	16096.7	14502	11366.4	31226.7	22885.2	224102	242894	105144	234256	187907	22444.2	25611.2	19999.2	52696.8	32157.2	284700	90500.4	128846	104467	88490	38652.9	21687.6	25913.8	24286	15915.6
446400	174250	111516	190978	206985	128979	15010	10807.2	27775.4	22024.8	34235.4	236443	255730	158614	258638	167226	16174	14428.8	11338	31230	22842.5	232823	243900	106119	234643	187960	22410.4	25412.5	20281.6	52990	32017.9	287312	92787.5	130745	105452	91504.4	38710	21887.9	25910.8	24356.7	16020.8
447600	169398	109687	186763	204226	127428	14924.4	10852.4	28104.4	21892.1	33943.6	230897	253489	154813	255579	165002	16357.5	14452.4	11246	31095	22699.6	242148	244457	108207	238486	189646	22359.6	25528.8	20092.5	53263.6	31987.2	290200	95599.6	133602	106334	94787.6	38853.3	21622.8	26134.2	24081.6	15988.8
448800	164682	107468	183719	200490	127492	14982.4	10545.6	28523.3	22328.8	33992.5	225423	255862	151397	254396	162541	16326.8	14472.5	11193.6	31140.4	22830.8	247897	243385	109588	238184	188590	22480	25452.9	19953.6	53167.9	31761.2	293864	98970	136638	108562	98332	38977.6	21529.6	26054	24292.9	16033.6
450000	160468	104393	180470	197208	126996	15210.8	10691.6	28908.4	22572.1	34148.4	220488	256823	149942	251939	160929	16637.9	14380	11152.9	30943.6	22798.4	257244	241533	109986	239420	188600	22278.3	25646.8	19997.9	52868	31594.4	293630	101976	138896	110214	101625	39253.2	21403.6	25986.3	24246	16189.6
451200	156392	101972	176385	194478	127721	15132.4	10771.3	29316.8	22600.8	34114.2	216299	256595	146828	248536	160866	16754.8	14480.8	11314.4	31179.2	22917.6	266903	241717	111476	243836	188468	22276.8	25472.1	20086	52741.7	31401.6	293449	105570	140163	112799	104773	39139.2	21494	25778	23984.6	16023.6
452400	152931	100354	175131	192572	129002	15268.3	10658	29682.4	23047.5	34150.8	211046	260591	143295	246912	158935	17027.9	14641.2	11350	31341.6	22872.8	271066	239280	111548	245967	186833	22280.4	25596	20003.8	52825.6	31054.2	294420	109368	143224	115593	107608	39542.8	21238.4	25815	24033.6	16140.4
453600	149178	97088.8	171761	190536	130217	15266	10620.8	30273.6	23439.6	34142.9	207418	263615	141333	245124	157474	17209.2	14700	11280.8	31145.8	23089.6	278174	236345	113173	248193	184436	22124.8	25610.4	19950.8	52647.5	31091.6	292111	112352	146201	118262	110290	39222.9	21164.8	25740.8	23896.3	16312
454800	146063	94789.6	169383	188790	132878	15305.8	10876	30732.9	23782	34309.6	203268	266768	139595	242160	155774	17355.8	14846	11375	31633.6	23242.8	285829	236572	115576	253132	182121	21994	25601.6	19715	52310.8	30892.9	292186	114384	146559	121140	112360	39369.2	20956.4	25708.8	23837.2	16163.3
456000	142141	92923.8	168064	187969	135927	15323.2	10745.4	31213.6	24197.6	34450.4	200265	271805	136944	239487	153793	17693.2	15014.2	11455.2	31881.3	23252.4	287292	232588	118287	256603	179251	21910.4	25486	19777.6	51986.7	30611.6	290516	117426	149439	124095	114595	39387.5	20972.4	25480.4	23758.3	16178.8
457200	139174	90957.2	166342	187000	141113	15595.8	10801.6	31858.3	24771.2	34704	198433	276858	136391	238401	153236	18043.2	15002.8	11747.9	32058.8	23765.8	293336	230899	121470	261381	175268	21724.4	25514.4	19931.3	51864.8	30333.3	287429	119704	152342	127457	116270	39108	21010.8	25495.6	23451.6	16264.6
458400	137274	89138.3	165026	186904	146659	15688.4	10826.7	32028.4	25276.3	34901.6	196467	282745	135524	235970	152976	18095.6	15197.9	11970.8	32262.9	23851.2	300513	229268	125851	268569	173747	21545.8	25375.2	19822.8	51468.8	30052.8	284263	121604	152535	130035	117566	38976.7	20624.8	25829.2	23466.8	16265.2
459600	135140	87970	165270	187130	153366	15836.3	10821.6	32876.3	25876.4	34929.6	194318	291370	133333	235814	151761	18411.2	15316	12174.2	32412.4	24045.4	300649	223849	128615	273592	169966	21397.6	25395.4	19697.6	51235.2	29773.3	281989	123872	155130	133288	119330	38856.8	20577.5	25600.4	23281.6	16444.4
460800	132815	86386.3	164603	188626	160025	15960	10802.5	33318.4	26556.7	35302.4	194357	298793	133929	235805	152147	18662.9	15614.4	12295.2	32717.9	24018	302317	219696	131900	277665	166956	21132.9	25380.4	19453.2	51297.6	29628	279576	125297	158570	135818	120965	38735	20390	25652.9	22869.6	16232.8
462000	132290	85640.8	163825	190452	168260	15980.8	10838	33920.4	27205.2	35432.9	194702	305212	133228	235292	152565	19038	16027.2	12548	33174	24562.5	307369	218619	137004	285096	162900	20965.2	25210.8	19351.2	50735.2	29532.9	274530	125925	158520	138268	122047	38533.6	20246.7	25628.4	23126.7	16149.6
463200	131750	85562.9	165360	192903	177738	16161.6	10810.8	34286	27877.1	35975.2	195120	313341	133953	233885	152180	19138.8	16197.6	12628	33350	24893.6	306097	215174	141232	291297	159098	20922.9	25318.8	19103.3	50034	29029.2	273528	128563	161098	140734	122424	38594.2	20097.2	25358.8	22910.4	16210.4
464400	131428	85108.4	166717	195353	186963	16292.4	10845.6	34683.3	28492.8	36572.9	197769	322419	135597	235464	152586	19499.2	16298.3	12930.8	33958.4	25065.4	305248	211404	146172	295486	154798	20476.4	25045.4	19221.2	50001.3	28956	270258	129748	164168	142793	124400	38329.2	20038.3	25128.4	22841.7	16408.4
465600	132511	84886.8	168018	199690	197487	16615.4	10907.6	35117.6	28958.3	36790.8	199545	328922	137404	235260	153668	19667.1	16657.2	13147.6	34427.6	25620	308627	208858	150724	301223	150739	20525.4	24851.2	18982.5	49410	28623.2	265200	130065	164134	143432	123813	38203.6	19868.8	25133.8	22596.8	16297.1
466800	133119	86204	170937	204029	208636	16576.4	11036.4	35501.6	29690	36980.4	203012	338445	138851	235937	154274	20004	16874.2	13509.2	34944	26013.6	306116	205235	154988	305548	147604	20301.2	24752.1	18999.2	49025.8	28436.4	262164	131808	166797	147878	124256	37960.4	19607.6	25140	22479.2	16178.8
468000	134572	87046.4	173593	207852	217363	16735.8	11186.4	36125.2	30672.9	37450	207540	348410	140927	239310	156101	20382.9	17206	13751.3	35163.2	26272.8	302825	202068	158100	308782	144372	20254.8	24569.2	19033.3	48703.2	28130.4	257872	131970	169578	148030	123945	37967.2	19489.2	25041.3	22511.6	16312.5
469200	136940	87683.3	175441	212535	226349	17021.2	11196.7	36227.6	31270	38270.8	211985	354633	142908	240326	158297	20961.2	17615.4	14012.4	35726.3	26554.8	304720	200323	163016	315020	141554	19985.2	24686.3	18854.4	47947.5	27844	252466	130673	169824	148624	122578	37943.8	19313.2	25128	22332.1	16272.4
470400	140381	89609.2	178892	218358	238011	17227.1	11417.6	36553.3	32027.2	38686	218635	359050	145428	242672	159499	20990	17790.4	14296.7	36237.2	27040	299085	196826	166647	319536	137972	19765.2	24588.8	18771.3	47636	27704.2	250036	131240	171458	149457	121440	37713.6	19300.8	24764.8	21916	16122.1
471600	144138	91046.7	181846	223979	249175	17354	11479.2	37245.6	32786.4	39019.6	225938	365816	148906	245265	161050	21335.2	18299.2	14458.8	36920	27306.4	294425	193585	169076	321726	134782	19553.3	24392.8	18613.2	47362.1	27113.2	245833	130308	175683	150280	120721	37671.3	19161.6	24711.2	21942.4	16066.8
472800	148160	92868.8	183625	229791	260882	17453.3	11528	37512.1	33314	39861.2	233178	367710	151374	247907	163605	21732.8	18448.4	14929.6	37291.2	27870.8	294686	193506	175083	329351	131404	19542.8	24247.2	18410	47008.8	27037.1	240942	128290	174753	150480	119271	37396.8	19045.4	24516	21918.8	16026.7
474000	152967	95760.8	187780	236701	272796	17716.8	11597.1	37717.2	33900	40412.8	240424	367829	155364	250898	165990	22078.8	18878.8	15062.8	37794.6	27896.8	288916	191344	178608	333366	128214	19025.8	24199.2	18040.8	46790	26835.6	239300	127443	176936	151598	117708	37062.1	18818	24561.7	21732.4	15945.6
475200	158197	97095.2	189875	243298	284046	17946.7	11724.8	38031.3	34482	41017.9	249330	368407	158885	254536	168805	22304.4	18954	15432.5	38027.2	28416.7	283164	190560	180274	335053	125481	19204.8	24047.5	18088.8	46136.8	26658.8	234223	125540	179821	151392	116237	36824	18910.4	24268.8	21482.1	15893.2
476400	163124	100251	191343	249297	293591	17767.6	11750	38155.2	35025.4	41776	258071	365884	162770	257278	170969	22573.3	19447.2	15691.6	38587.5	28816	282278	190499	181886	340070	122393	19096.3	24050	17822.1	45756.8	26261.6	230011	123413	178854	150596	113900	36464.6	18471.6	24482.5	21263.6	15918
477600	169047	103385	192981	257256	304256	18027.2	11751.6	38382.5	35434.4	42367.5	265990	361611	165700	260106	174005	22875.6	19741.2	15723.2	39393.2	29277.5	275670	189283	183440	342915	119898	18865.2	23888.3	17768	44976	25950.8	228292	123099	180826	151701	111766	36028	18431.7	24177.2	21270	15732.8
478800	174009	105650	195090	262249	311314	18363.2	12071.6	38771.2	35902.9	42642.8	274553	359226	170395	263980	176315	23047.1	20039.6	16314.4	39695.4	29213.2	269242	188007	182806	341807	117738	18724.6	23863.2	17735.8	44934	25996.4	226143	121338	182520	151679	110246	36110.8	18468.8	24115	20946.8	15766.7
480000	172144	108394	197939	267479	318205	18386.4	12190	39034.2	36422.8	43473.3	282750	353809	173047	265633	180353	23163.2	20263.8	16475.2	40350.8	29576.7	267162	189185	184688	343917	114560	18700	23578.3	17605.2	44527.1	25621.2	222446	119500	180099	149714	107191	35633.6	18296.7	24001.6	20738.3	15716.8
481200	179000	111719	200870	271993	324024	18606.3	12231.2	38859.2	36903.8	44018.8	291999	347361	176597	267556	182215	23414.2	20490.4	16584.6	40977.6	29719.2	259357	189526	184651	344543	112201	18567.5	23575.6	17597.9	44374.8	25363.2	222723	117633	181325	150138	105325	35504.4	18448.4	23688.8	20846.4	15640.8
482400	184839	113650	202038	276778	328898	18886.4	12390	39069.2	37278.8	44599.6	300270	343880	180096	269670	186900	23413.2	20946.3	16945.6	41353.6	29753.6	252686	189978	182813	341475	111516	18315.2	23541.7	17402	44102.5	25346.8	220107	115720	182254	149181	103076	35089.6	18310.8	23655.6	20695.4	15629.6
483600	190564	117343	204156	280947	331748	18600.4	12604	39470.4	37455.6	44887.6	307704	334964	184331	269275	191192	23635.4	21173.2	16976.3	41845.6	30249.2	249474	193988	184264	344315	109690	18169.2	23431.2	17217.9	43689.6	25057.9	219158	112733	179514	148041	99530.8	34973.2	18293.2	23703.2	20652.4	15645.8
484800	195916	119758	207104	285602	331948	18892.8	12428.8	39431.2	37841.2	45745	312976	329232	186687	269197	194434	23463.6	21437.5	17228.8	42501.3	30265.6	240945	196324	184671	343142	109058	18224.4	23386.3	17108.8	43473.8	25140.8	219779	111174	181608	148403	98057.2	34670.8	18206	23605.6	20711.7	15561.2
486000	201420	120956	209032	288014	332728	18970	12563.6	39735.4	37844.4	46330.4	319309	322222	190855	269368	198355	23677.1	21575.2	17262.9	42694.4	30420.8	235605	199167	183617	339506	108528	18150	23269.2	17130	43213.2	24897.1	218066	107350	181289	147801	95098.8	34492.4	18093.8	23433.2	20756	15416.7
487200	207750	123748	211592	291211	333249	18951.6	12709.6	39528.4	38124.2	47007.6	324770	313121	194426	268575	202381	23897.2	21733.8	17530.8	43098.3	30376.8	232230	202712	183774	340290	108124	18079.6	23368	16988.8	43154.6	24656.4	216387	103360	178666	147071	91684.4	34564.6	18025.6	23550.4	20620.8	15440
488400	214059	125461	215669	294359	334302	19067.1	12696	39352.9	37932	47417.2	330648	304425	197304	266826	207495	23925.6	21753.6	17672.1	43465.2	30545.8	224232	205373	181150	336808	108589	18064.8	23362.4	16918	43051.6	24690.4	216738	101740	178637	145798	89463.3	34568.8	18004.6	23446	20350.8	15489.2
489600	219109	127326	217512	294890	333897	19200	12809.2	39617.2	37827.1	47620.8	337186	296400	202290	266611	211405	23936.8	21909.2	17700.4	43457.1	30549.6	220368	208842	176568	331380	108306	18101.3	23292	16924	42992.1	24808	215515	98640.4	176994	143306	87125.6	34252.5	18104.8	23324.6	20312.4	15382
490800	224197	129855	220905	296105	330792	19300.4	12919.2	39566.7	37977.2	48184.2	341111	287894	205329	264321	214779	23708	22252.4	17845.8	43905.6	30545.4	217174	213098	175506	331494	108376	18112.8	23274.6	16715.6	42940.4	24632.1	215374	96292.5	173721	142611	84092.8	34121.2	18008.3	23175.2	20282.9	15094.4
492000	229541	132388	225246	297223	329118	19331.2	12901.7	39467.6	37787.1	48429.2	345714	281130	208628	262672	218192	23704.6	22143.2	17714.8	44557.9	30282.4	210951	216748	173239	326523	108792	18117.5	23127.6	16777.9	42809.6	24562	216263	94692.8	173075	141335	82612.8	34080.4	18225.6	23056.3	20192.8	15193.2
493200	232229	133913	228253	297785	325968	19328.8	13084.4	39395	37770.8	48940.8	343392	277407	212946	259128	222948	23644.4	22330.8	17760.8	44486	30432.9	206983	220070	171086	323404	109584	18202	23180	16606.8	42395.2	24607.2	214606	92765.8	171745	140068	80859.6	33774.4	18215	23241.6	20260.4	15065.6
494400	236288	135863	231093	297338	321150	19165	12994.8	39368.8	37528.8	49138.8	343544	271720	215786	256671	226352	23409.2	22247.6	17813.2	44563.2	30500	205699	225503	169961	322465	110601	18221.7	22971.2	16741.7	42582.4	24570.8	215688	90347.6	167070	138595	77643.8	33717.6	18248	23394.2	20110.8	15170
495600	238516	138002	237695	296987	317923	19145.6	13058	39316.8	37212	49052.1	345529	265448	219160	253528	229358	23247.2	22305.4	17700.8	45003.2	30549.2	201353	230096	166010	317972	111653	18221.2	23012.9	16662.4	42307.5	24881.6	217301	89221.7	166660	137913	76174.4	33991.6	18371.3	23100	20091.3	15023.6
496800	241154	138939	239554	296385	311484	19367.5	13230	39104.8	37050.4	49242.8	347864	261294	223471	249487	233138	23063.8	22372.4	17738.3	45318	30236.8	198969	234361	160416	312944	112877	17971.3	22971.6	16672.1	42390.4	24866.3	217908	86838	164716	137235	74661.3	33677.6	18418.4	23188.3	19907.6	15066.7
498000	243634	141628	243906	295921	303756	19188.8	13225	39078.8	36894.4	49243.8	348452	256249	226576	246814	236829	22748.4	22245	17873.6	45439.6	30379.2	197870	238488	158369	311265	114644	18297.2	23105.8	16701.2	42401.7	24958.4	216899	84314	160962	135190	72483.6	33709.2	18482	23350.8	20136.7	14945.2
499200	246529	143802	250132	298609	297965	19140.8	13162.8	39036	36323.2	49228.4	350923	252318	228629	242937	240266	22760.8	22047.2	17839.2	45321.2	30218.4	195375	241242	153674	305482	116092	18154.8	23070.4	16959.6	42799.6	25091.3	219110	83440.4	160418	135358	71889.2	33905.2	18467.6	23287.6	20352.8	15066.3
500400	248296	144725	254236	295170	291292	19182.4	13165.8	38976	35914.4	49072.5	351620	249310	233022	240426	242952	22486.8	22117.5	17665.6	45146.7	30047.6	196013	244020	148867	300393	118235	18363.2	22961.2	16886	42801.7	25172.4	220706	81172.8	157612	134228	71022.8	33771.3	18630.8	23103.6	20422.9	14963.2
501600	250418	146270	257775	292056	285602	18965.8	13092.8	38725	35735.2	49084.8	351165	246000	236510	237809	245268	22426.4	21724.4	17504.6	45288	29944.2	198480	247002	146910	301051	120621	18434	23281.2	16994.6	42944.8	25282.1	221496	79904.2	153972	133308	69540.4	33657.2	18738.8	23248	20404.4	14858.3
502800	252594	148213	262820	290354	280697	18698.8	13142.5	38584	35212.9	48922.4	352175	244477	237956	235190	246728	22064	21680	17402.8	45275.8	29953.6	197216	248300	144888	294774	123379	18475.8	23162.4	16948.4	43094.2	25397.6	225053	79308.8	153160	132915	69468	33759.2	19038	22897.5	20577.6	14719.2
504000	253423	148466	265246	287443	274778	18656.7	13155.2	38667.1	34743.2	48991.6	351519	242124	241017	232934	248966	21996.8	21532.8	17239.2	45257.6	29846.7	199737	249908	140275	289099	125598	18591.2	23117.1	16931.6	43397.2	25656.3	227332	77975	150308	132549	68705.8	33804.8	18993.8	23004	20602.4	14738
505200	252600	149863	268250	284485	268476	18514	13044.6	38702.8	34224.2	48657.2	349453	240143	242554	229720	250092	21650.8	21287.6	17021.2	44968.3	29554.8	202973	251393	137996	288397	127330	18831.3	23408.8	17336	43242.8	25932.8	229426	77518.4	146865	130990	67652	33646.7	18924.4	23173.3	20665.2	14834.4
506400	250483	151479	272766	280592	262850	18471.6	13013.6	38482.1	34152	48641.3	348453	239879	243789	231602	251923	21482.8	21216.8	16934.6	44988.4	29396.7	202993	251058	133550	281592	129853	18812	23358.3	17251.6	44082.4	25976.3	233013	76320.8	146698	130553	68613.6	33830	19299.6	23333.6	20969.2	14772
507600	249125	151728	273667	276715	256112	18236	13029.2	38540.4	33562.9	48409.6	348100	240061	245184	232827	253266	21386.3	21018	16772.4	44784.6	29244.8	207215	251447	131488	277872	132574	18914.2	23481.2	17364.6	44022.8	26334.8	233170	75370	144104	129774	68822	33838.8	19202.8	23110.4	20825.6	14728.3
508800	249147	152593	275742	272628	249974	18349.6	13088.8	38450.4	33291.6	47900	345000	238636	245643	232298	254040	21378	20701.7	16700.8	44546	29280.8	210483	251961	130885	274967	135183	18900.8	23579.2	17389.6	43972.9	26733.6	234114	74614.2	141474	128247	69133.2	33929.2	19547.9	22976	20780	14879.2
510000	246821	152306	278032	268198	243066	18230.4	12858.8	38357.2	32624.6	47958	343593	240746	246435	233270	253165	21220.4	20518.8	16450	43798	29197.6	212335	250088	128142	267665	137085	19295	23770	17734.2	44453.2	26836.4	235263	74328.8	141332	128156	70012.9	33974	19520.4	23430.8	20818.8	14813.3
511200	243797	151816	278750	265068	239088	17925.2	12883.2	38503.6	32310.8	47877.1	339542	240460	246446	234917	253473	21206	20471.7	16288	44106	29059.6	219279	253186	128019	265224	139000	19246.4	23814.2	17476.8	45168.3	27278	237160	74133.3	138413	127588	70823.6	34327.6	19735.6	23400.8	21137.5	14670
512400	241684	151864	279361	262598	232020	18050.4	12860	38023.6	31740	47337.6	336605	241068	244393	235508	252453	20983.8	20016.8	16052.1	43810.8	29000	224093	252895	127235	261672	140564	19366	23976.4	17584.6	45449.6	27222.9	240498	74860.4	137577	127846	71744.2	34468	19916.4	23440	21302	14727.1
513600	239866	151634	278454	258090	226186	17878.8	12997.9	38148.8	31461.2	47162.5	334142	242415	245218	238040	251576	20965.6	19855	15917.6	43443.3	28892.4	229588	252861	124988	256926	142435	19516	24082.1	17758	45802.5	27785.6	242472	75092	136468	127938	73306.8	34722.1	19990.4	23626.4	21450	14828.4
514800	236971	150646	277066	255749	222542	17890	12861.6	37927.9	31092.8	46953.6	327555	241649	243418	238797	250755	20847.1	19739.6	15783.3	43304.4	28894	236195	255172	124452	255322	143850	19440.8	24229.2	17833.8	46050.8	27930	245038	75594.8	134435	127460	75107.1	34844.8	20028.8	23542.4	21392	14869.6
516000	235712	149877	277136	252388	219406	17770	12855.8	37848.4	30568.4	46830	325788	243676	241187	240403	248483	20992.8	19463.3	15477.2	43013.3	28907.6	239162	255114	122968	251465	145726	19471.3	24223.2	17953.6	46583.8	28160	247403	77585.6	134081	127345	77231.6	35192.5	20132	23762	21689.2	14906.4
517200	233391	148900	274413	247958	215608	17699.2	12666.4	37738.3	30368.4	46567.6	322032	244910	240119	241502	247687	20991.2	19115.6	15214.2	42674	28632.5	245306	255541	121656	249406	146894	19555.2	24511.6	18252.4	46780	28400.4	248855	78516.7	132454	127121	79505.4	35318.4	20378.8	23842.4	21930.4	14959.2
518400	231390	148332	272932	244937	213045	17744.4	12726.3	37554.4	29844.2	46681.2	317907	244328	236846	241038	244740	21100.8	19010.4	15117.6	42514.2	28705.2	250023	256637	122606	248825	147005	19770.8	24663.2	18252	47202.5	28610	251979	80122	130610	127306	82135.6	35333.8	20354	24052.5	22148	14984.4
519600	228277	146796	271515	240887	210484	17648.8	12586	37342.1	29500	46283.8	316286	248128	234857	243218	242417	21231.6	18747.6	14811.7	42422.8	28943.8	253195	254342	122062	246090	147025	19993.2	24805	18443.2	47730.4	28687.9	255001	81652.5	130594	127856	85614.2	35891.6	20528.3	24201.6	22204.4	15018.8
520800	224257	145250	268228	236773	207738	17776	12613.8	37290	29422.1	45966	311465	248482	231668	243482	240394	21114.6	18795.2	14535.6	42083.8	28690.8	261632	254450	123202	244858	147192	20046.3	24838.8	18384	47804	29288.8	256470	83212.8	128498	127470	87846.4	35990.8	20750.4	24387.9	22460	15137.2
522000	219916	144178	266832	234528	206151	17610.8	12562.1	36904.4	28897.2	45700	307672	251465	227910	244119	237038	21152.4	18505.8	14564.8	41934.8	28782.8	264273	252160	123404	242413	146021	20223.6	25026.7	18587.2	48609.2	29496.4	260978	85464.6	128548	128373	91475.6	36004.6	20778.8	24317.6	22602.1	15246.4
523200	216248	141550	263862	231925	203859	17499.6	12649.6	36829.6	28834.8	45649.6	304842	253559	225988	245242	235173	21167.9	18287.6	14372.9	41953.2	28690	270052	250153	123281	240839	145945	20339.6	25126	18592.1	48882.8	29762.1	262191	87096.4	128015	128928	95139.6	36177.2	20816	24579.6	22575.2	15270.4
524400	212994	139844	259439	230310	203050	17668	12676.3	36617.2	28696	45445	301166	256144	222087	245871	233702	21341.6	18134.6	14101.2	41600.4	28687.6	276500	248268	124840	241436	145884	20310.4	25189.6	18671.6	49064.2	29743.2	264150	88912.4	126950	130089	97930.4	36462.1	20899.2	24498.4	22848.8	15441.6
525600	208463	138810	257410	227542	203088	17765.8	12426.4	36417.1	28424	45307.2	298388	259034	218142	246757	231368	21146.7	18130.8	14007.5	41368	28455.8	279148	244325	125423	240975	144957	20604.8	25370	19116.3	49362.4	30196.3	266732	91675.2	127613	131264	101623	36486.4	20954.2	25031.6	22840.8	15418.3
526800	204885	136167	254453	225109	203990	17673.2	12351.3	35875.6	28367.5	44906	293619	260358	215349	247619	228894	21184	18097.5	13870	41309.2	28858	286145	242492	126954	242168	144480	20528.3	25463.2	19115.6	49753.3	30150.4	266771	93703.6	127771	131500	104548	37032.1	21247.2	25120.8	22989.2	15431.2
528000	201955	134703	252170	223320	206539	17605.8	12316	35807.5	28050.4	44545.2	289328	261653	210518	247672	224855	21340	17764.4	13723.3	41152.4	28808.3	287130	238380	128061	241759	143698	20770	25690.8	19193.6	50302.8	30599.2	268174	96087.5	129562	132644	107495	37254.8	21207.1	24965.2	23147.2	15564.6
529200	197670	132560	249467	221956	208069	17586.8	12341.3	35638.8	27966.7	44612	285812	267084	207646	248847	223222	21448.8	17815.2	13630.4	41022.9	28775.2	292053	233976	128557	243588	141681	20802.9	25580.8	19282	50513.3	30502.4	267995	98256.8	130447	132924	110579	37310	21446	25282.5	23237.2	15712.4
530400	194786	131170	247669	221981	211028	17608.8	12222.8	35194.2	27982.4	44460.4	281127	269766	203848	247908	219861	21456.8	17555.6	13755.4	40551.2	28680.4	296721	230754	130294	246209	139296	20974	25982.9	19570	50894.8	30935.8	268108	100228	130764	134254	112188	37332.8	21374.6	25706	23305.8	15626.8
531600	190799	129455	245259	219818	216740	17699.6	12152.5	35096.4	28013.3	44332.8	278810	276295	200618	249610	217078	21445.8	17743.6	13514.4	40356.3	28571.6	298248	225124	132079	247861	137325	21096.7	25960	19490.4	50806	31215.2	267450	102023	132399	136149	115654	37629.2	21443.6	25734.2	23556.4	15764.8
532800	187124	126464	242123	218870	221809	17724	11978	34709.6	27889.6	44163.8	274998	278783	197711	250162	215076	21616.4	17661.3	13428	40007.2	28378.8	306650	222393	135802	252084	135076	20973.2	26120.8	19651.6	51094.4	31042	266887	103883	132082	137169	117170	37682.4	21419.6	25658.4	23640	15896.8
534000	184014	125731	241087	218341	228602	17721.7	11933.6	34536.8	27731.7	43764	272164	286987	194968	251715	211569	21832.1	17386	13444.8	39611.6	28429.6	307163	219677	138737	253756	132847	21163.8	26174.8	19679.2	51382.8	31406.4	266949	105797	133471	139645	119709	38183.6	21532	25834.2	23599.2	15870.8
535200	180014	123653	238641	217485	234877	17582.8	11698.4	34203.2	28086.8	43615	270560	292567	193172	253925	209182	21554.8	17566.7	13374.4	39597.2	28489.2	312349	215731	142458	257706	130088	21336.8	26097.9	19873.6	51653.3	31313.2	263708	107436	133966	141168	121479	38567.6	21758.3	26102.4	23724.2	15764
536400	176947	121836	237732	218132	241399	17765.8	11685.2	34002.8	27897.9	43566	267314	297872	190426	255678	206792	21284.2	17315.6	13394.6	39288.8	28608.8	315652	212620	147618	264501	127968	21402.9	26054	19569.2	51857.2	31483.8	263363	109314	134904	141988	123106	38837.2	21787.6	26152.5	24040.8	15858.3
537600	174968	121004	236065	218399	249552	17612	11645.8	33891.6	28148.4	43535	265704	304284	188619	258272	204265	21348.4	17359.2	13408.8	39018.3	28270.4	317484	208275	151921	267507	125691	21514.4	26300.4	19943.2	52435	31526.8	260764	111189	136851	144153	125116	38852.5	21805.6	26174	23830	16110.4
538800	173575	119011	234222	219143	258920	17688.3	11558.8	33455.6	28081.2	43258.4	263719	308388	187294	258227	202246	21338.3	17169.2	13354.2	38724.8	28270	323702	204180	159608	274080	123635	21392	26380.8	19806.7	52302.8	31759.6	258136	111849	137294	145682	126280	39210	21602	26272.4	23976.8	16181.3
540000	172075	118497	233936	219425	270079	17485.6	11695.4	33548	28515.6	42919.2	262656	315417	185474	259252	200610	21192.4	17228.3	13410.4	38186.7	28328.4	322844	199719	167080	279863	120777	21619.2	26365.6	19929.2	52367.1	31392.4	256975	113781	140379	147374	128048	39313.8	21717.2	26360	24121.3	16334.8
541200	170760	117572	231028	221186	280097	17723.3	11584.4	33309.6	28437.6	43060	261478	321628	184873	260996	198840	20967.2	17125.2	13439.6	38116.4	28182.5	326052	197026	174137	285518	118234	21814	26422.4	19927.9	52744.8	31547.9	253959	114339	141322	148367	128645	39586	21883.3	26440.8	24266	16460.4
542400	169980	117293	230746	222298	293804	17530.8	11567.5	32979.2	28650	42615.6	260163	326539	183802	261563	197524	21057.2	17210.4	13514	37950.8	28308.8	326943	193251	182862	292358	114734	21733.3	26580.4	20066.4	52880.8	31527.6	250742	114979	142396	149443	128641	39820.8	21972.8	26516.3	24137.2	16390.4
543600	169308	116573	230641	224727	304827	17411.3	11449.2	32757.5	28900.4	42331.2	262066	332967	183866	265081	197369	20867.6	17104.8	13686.7	37615.2	28202.1	326956	190635	189629	296771	112375	21718.4	26602.5	19887.2	52883.2	31367.9	247628	116508	144935	151797	129867	40047.2	21769.2	26647.2	24108.8	16439.6
544800	170121	115970	229780	228316	317367	17512	11436.3	32693.2	29151.3	42223.6	261813	335579	184717	265383	196508	20964.2	17153.2	13690.4	37423.8	28244.8	330103	188514	198820	305833	110078	21594.6	26429.6	19914.8	52776.4	31489.6	245126	117164	145288	152529	129596	39915.4	21908.8	26619.6	24180.4	16502
546000	170361	116208	230742	231007	330562	17680.8	11120.4	32691.7	29254	41758.3	262959	340224	184499	267364	195885	20894.4	17273.6	13936	36830.8	28144.2	326959	185720	205691	309361	107405	21736.4	26499.6	20118.4	52873.2	31524.2	244310	118517	147886	153896	129841	39782.4	21965.8	26620	24274.6	16645.2
547200	171973	116245	230367	235066	343004	17568	11336.7	32977.6	29646.7	41820.8	265020	342312	186995	268157	195473	20670.8	17086.4	13920.4	36452.9	28490.8	330799	184308	212915	315938	104892	21670.4	26158.8	20129.6	52814.4	31294	239977	118013	149761	154614	129334	40335	21846.8	26760.8	24322	16572.9
548400	174687	116952	231743	238076	352745	17735.2	11244	32824.6	29945.2	41193.8	267298	345832	186988	270275	196610	20635.6	17257.9	14042.4	36583.6	28076.3	333753	182373	221071	323319	102311	21724.8	26339.6	20156.4	52782.5	31170.8	238574	119242	152021	155958	128885	40032	21947.1	26659.2	24146.7	16802.8
549600	176863	117224	231501	242347	364567	17703.8	11462	32710.8	30085.4	41175.2	270068	346390	190307	274281	196886	20722.1	17424.8	14176.4	36141.6	28427.6	327696	180479	225926	326522	99702.8	21565.8	26685.6	20262.1	53164	31199.2	234118	119489	154836	156318	129321	40350.4	21842	26669.6	24039.2	16763.8
550800	180211	117912	232103	246209	375078	17776	11446	32781.2	30319.6	41000	273883	346756	192341	274679	198403	20840.8	17240.4	14292.4	36316	28264.6	329485	181176	233271	333155	97926.4	21563.2	26278.3	20088	53197.5	31157.2	231459	119664	155288	155895	127217	40542	21749.6	26803.2	24179.2	16895.6
552000	183939	119759	234754	250692	383858	17805	11598.4	32884	30819.2	40919.6	278065	347794	195840	276782	199432	20689.6	17292.4	14382.1	36169.6	28282.4	324219	180915	236293	336432	96228.4	21772	26363.6	20090.8	53265.2	30872.1	230020	120574	158710	155951	127251	40288	21825.6	26527.9	24007.2	16968.3
553200	189138	121189	234386	255209	390095	17717.2	11540.8	32923.6	31154.8	40942.9	281103	346409	198985	277626	202198	20718	17460.8	14480	36410.8	28615.2	326115	181787	242350	341400	94390.4	21511.6	26311.3	20162	52987.1	30798.4	227734	120689	158800	156885	125220	40531.7	21641.6	26698	24112.9	16818.8
554400	193721	122750	237671	260413	398320	17910.8	11645.6	33125.8	31373.2	40448.8	284588	346059	202245	277968	204902	20556.3	17528.8	14635.8	36220	28806	316952	182251	244633	346685	92251.3	21361.6	26223.2	20208.8	52863.2	30532.1	226087	120870	161599	157372	123355	40545.6	21628.3	26601.6	23799.2	16969.2
555600	198615	124285	238539	264454	406480	17920	11720.4	33307.6	31611.6	40221.6	288119	343598	205830	279175	207674	20738	17907.1	14909.6	36133.3	28620.8	314542	183858	246492	348027	90319.6	21410.8	26222	20076	52752.5	30431.6	222951	120374	164300	157170	121350	40658.3	21554	26751.6	23903.6	16960.4
556800	206282	125376	240657	269941	413061	18035	11746	33324.2	32074.4	40450.8	292033	339931	209284	279335	210617	20802	17740.8	15083.8	35972.8	28762.9	311146	185438	249825	354900	89715.8	21195.2	26404.8	20082.1	52869.6	30061.7	221174	119915	164776	157676	119266	40467.6	21584.6	26876.8	24034.4	17336.3
558000	211851	127930	242420	275116	416735	18187.2	11845.4	33814	32562.5	40220.4	296065	337185	212036	278279	213366	20680.4	18103.3	15222.4	36692.9	28791.6	306579	187339	248930	355301	88050.8	21263.3	26216	20043.2	52557.5	29812	220268	119822	168269	158318	117988	40386.7	21456	26700.4	23874.8	17096.4
559200	217274	129220	244433	278614	421392	18291.3	11944.8	34204.6	32758	40026.3	299590	332402	215963	271826	216915	20762	18246	15325	36399.2	29019.6	304987	190215	251668	361552	87072.5	21111.2	26098.3	19780	52492.8	29731.7	217985	119736	167625	157942	114524	40332.4	21515.8	26912.8	23699.6	17191.2
560400	222786	131913	247973	283011	425078	18345.6	12042.5	34038.4	33113.8	39903.6	303730	328439	219797	270444	220702	20865.8	18291.2	15592.4	36591.7	29018	296185	192045	249497	361981	86392	20859.6	26196	19750	52406.8	29546.8	218815	119451	171098	159150	113060	40326.7	21387.2	26715.8	23801.6	17357.6
561600	228408	133229	249786	285905	426823	18418.4	12195.6	34343.3	33410.8	40271.7	306828	322960	224698	269386	227071	20988.4	18324	15705.6	37048.4	29096.3	289046	194816	248071	364474	85917.5	20859.2	26032.1	19690.8	51875.6	29294.6	216944	117953	169997	158555	110691	40469.2	21300.4	26834.8	23745.4	17250
562800	234914	135565	253575	290108	425966	18264.4	12133.2	34421.6	33768.8	39976	310525	317808	227269	268880	231412	20981.3	18586.8	15986.4	37190.4	29198.8	281854	198661	248396	367945	84446.4	20755	26044.4	19711.3	52021.6	29194.8	216395	117526	170830	158881	108208	40011.6	21400	26670.8	23454	17358.8
564000	239410	137053	255942	292564	423897	18441.2	12444.8	34901.3	34080.4	39950	314728	313539	232777	269165	235305	21052	18833.8	16440.4	37734.8	29310	277085	201694	245248	368411	84928.4	20787.6	25792.9	19608	51772.1	29065.6	216050	116810	173228	158209	107226	40080.8	21205	26628.8	23598.8	17316
565200	243849	138519	259526	295629	420277	18522.1	12350.8	34992	34582.9	39875.2	318783	307474	236464	266508	239875	21342.5	19280	16631.7	38124.8	29531.2	271692	206060	244705	371589	84906.4	20585.8	26168.8	19467.5	51700.4	28913.6	215801	115512	172048	157812	104310	40264	21172	26536.3	23437.6	17471.3
566400	250343	140721	263683	297556	417992	18905.2	12618.8	35428.8	34699.2	40167.1	323848	303113	240134	263351	244143	21405.6	19357.1	16776.8	38568	29732.4	262685	209384	240559	370473	85312	20500.4	26075	19454.4	51569.2	28666.4	217772	115656	175033	158137	102692	40057.2	20941.6	26689.6	23363.8	17458.4
567600	254047	142081	266418	298817	413804	18830	12662.4	35466.4	35011.2	40032.4	328284	297985	245670	261085	248856	21448.3	19654.8	16977.5	38937.2	30005.6	258972	213472	236499	371501	85240.8	20304.8	26049.6	19255	51046.8	28605.8	217238	113538	176377	157738	100670	39878	21002.8	26622	23316	17463.3
568800	260065	145395	269336	300154	406813	19116.8	12743.3	35982.4	35508	40541.3	330663	293599	247143	258107	252535	21762.4	19885	17205.6	39254.2	30089.6	252375	217500	234319	373837	86092.4	20254	26222.1	19355.6	50632.1	28200	218293	113532	176614	157483	98348.4	39581.3	20927.6	26548	23176.3	17238.4
570000	262931	146466	274441	301103	399467	19297.9	12973.6	36297.9	35665.2	40800	335183	290076	251408	254926	256503	21697.1	20212.8	17394.2	39857.2	30206.7	247607	221325	227625	371152	86930.8	20235.6	26213.2	19244.6	50314.4	28197.1	220199	111796	178966	156870	97642.1	39333.2	21078.8	26380	22982	17265
571200	268346	148179	278948	300657	392679	19479.2	13012.5	36675.2	36174.2	40896.4	337546	284194	254285	251882	263261	21901.6	20311.7	17613.6	40594.6	30144	246250	226508	226952	373719	87648.8	20200.4	26142.8	19037.6	50277.5	27972	219850	110321	178402	156520	94832	39285.4	20761.6	26167.2	22959.6	17201.2
572400	273222	149475	285452	298885	384688	19621.3	13183.6	36873.8	36299.2	41251.6	341885	280374	257215	249280	270081	22252	20626.8	17637.1	40888.4	30355	241112	229876	220401	371564	88391.7	19952.4	25943.2	18922.4	50051.2	27788.8	220762	110128	180731	157375	94162.5	39277.6	20882.9	26165.2	22716.4	17252.5
573600	275783	150615	287136	297024	377120	19722.4	13202.1	37344.8	36399.2	41514.8	346309	277241	261370	246190	272985	22139.2	20930.4	17910.8	41250.4	30719.6	240449	234266	215038	371284	89248	19662.5	26105.2	19008.8	49645.8	27251.6	219683	107858	180198	156917	92246	39115.4	20638.8	26287.1	22921.6	17220.8
574800	280865	152767	292093	296285	368900	19825.2	13456.4	37710.4	36910.4	42137.5	349180	272580	263795	242700	274768	22382.8	21188	17993.3	42034	30831.3	238980	238398	210691	371298	90272.1	19616.8	26067.5	18969.2	49412.8	27484.2	221760	107962	179577	155941	90644.8	39126.4	20748.3	25980	22686.7	17200.4
576000	282224	154118	297720	294193	360589	20057.2	13490	38240	37086.3	42520	352127	270782	268346	238585	277372	22582.9	21504	17980	42613.3	30677.2	238441	240216	202348	366563	91589.6	19666.3	26012.8	18795.8	49085.6	27292.4	223395	106268	181254	155241	90218.4	38962.1	20705.2	26118.3	22535.6	17162
577200	285574	154948	299869	291828	351172	20258	13612.4	38454.2	37362.4	43085.8	352647	266036	271507	234014	280779	22628.4	21566.3	18158.8	43110.4	31085	240755	244608	198724	367383	93200	19566.4	26083.8	18733.6	48866	27088.4	223350	105428	179298	153082	88154.8	38744	20423.8	26062	22165.4	17142
578400	288124	157531	306463	290369	342932	20639.6	13712	39216.8	37589.2	43481.6	356592	262504	270966	231531	281909	22712.1	21825.6	18203.6	43465.2	31242.4	240005	245598	192200	365913	94299.6	19485	26180.8	18612.1	48688.4	27076.4	225769	105192	180547	153144	87058	38776	20304	25887.1	22287.2	17128.3
579600	290034	159231	308896	288492	334473	20859.2	13945.2	39444.2	37547.6	44040.8	358818	260412	273403	227284	284946	22831.6	22047.9	18290.4	44237.2	31561.3	241370	247870	185022	363376	95604	19365.6	26080.4	18664.4	48078.8	27151.6	226754	105640	179615	154546	86202.4	38394.4	20520.4	25970.8	21957.1	17077.6
580800	292723	161042	313144	285710	325356	21118.3	14093.6	39950	37525.8	44612.4	359990	257415	273638	223778	286321	23144.2	22321.2	18486.3	45030.8	31770.4	244055	250322	181835	365934	96757.2	19422.9	25975.2	18456.3	48274	26708.3	228115	106122	177929	154419	84668.3	38214	20375.2	25682.5	21874.8	17204.2
582000	294352	162535	316798	283798	317737	21197.2	14337.9	40257.2	37636	45102.1	364001	255380	275805	223174	281408	23265.2	22456.3	18471.6	45091.6	31822.4	245984	249992	174252	360993	98272	19242.8	25834.2	18411.2	47950.8	26452.4	229503	107723	178382	154284	84070.4	38059.6	20185.6	25614.4	21657.1	17080
583200	294764	163252	317940	280833	309494	21339.2	14349.6	40890.8	37771.6	45582.8	364587	252832	277023	220693	279761	23363.8	22465.6	18470	45735.6	31977.6	251379	252525	171582	359632	99485.4	18938.4	25958	18484.6	47662.4	26365.4	229774	107685	175773	153366	82349.2	37908.4	20270	25430	21567.6	17006.3
584400	296468	164941	321767	279857	301093	21556.8	14565.4	41334.4	37528	46122.1	366566	250662	278286	218820	277800	23585.6	22706.3	18375.6	46188.3	32143.6	252369	252052	167535	355512	101292	19136	25896	18484.8	47374.6	26582.8	233303	107848	174400	152361	82262.8	37747.9	20242	25420.8	21537.1	16990.8
585600	296316	164952	322299	276616	293270	21665.8	14524.4	41572.5	37692.4	46695.2	368228	247996	280310	218454	276154	23949.2	22796	18275.4	46889.2	32299.6	256852	252070	161703	351213	102515	19061.2	25982.4	18451.7	47213.6	26385.4	234559	106972	172880	151750	82185.8	37709.2	20036.3	25388	21049.6	17075
586800	297658	166291	323031	275862	284390	21795.6	14778.8	41934.4	37616.3	47119.6	369411	246977	280685	217138	272969	24044.4	23208.8	18336.8	47280.4	32380.4	261344	253153	160042	349888	103626	18935.8	25840.8	18332.4	46846.3	26408.8	236253	106394	169620	151891	81919.6	37429.2	20213.2	25164.2	21154.4	16933.6
588000	298037	167196	325292	273613	276579	21880.4	14888	42388.8	37543.6	47455.2	371045	245542	280470	214417	270722	24015.2	23068.8	18419.2	47454.8	32426.7	262690	252152	155060	344268	105152	19080.4	25775	18363.2	46877.2	26260.4	239480	106513	170875	152112	83206.3	37428.8	19872.5	25184	21055.6	17040
589200	297043	167782	322722	271202	270177	22050	15197.5	42768.4	37511.7	48134.4	371841	244952	282132	212824	271098	24175.2	23429.2	18358.4	48000	32608.4	266577	252731	151682	340922	106288	19049.6	25614.4	18196.4	46692.4	26375.2	241456	106411	168290	150425	83928.4	37141.7	19993.2	25040	21059.6	16754
590400	298011	168358	323320	269776	262935	22206.4	15296.4	43008.3	37226.8	48240.8	371431	244079	280074	211922	269595	24288.4	23164.8	18289.2	48238.4	32522.5	268542	253604	149864	339236	107566	19014.4	25813.3	18116.4	46550.4	26045.8	245266	107523	167516	149746	85135.2	37121.2	20051.3	25059.6	20926.3	16796.8
591600	295755	168908	322806	267905	255869	22051.2	15482.1	43508.4	37014.2	49058.8	373088	244207	280920	212423	268795	24492.9	22881.2	18077.6	48224.2	32682.8	271037	250806	145444	332841	108525	18881.7	25571.6	18184.6	46447.2	26216.8	248346	107805	167073	149284	88024.4	37235	19902	24978.8	20662.8	16805
592800	294829	167701	319532	266079	249532	22243.2	15433.2	43512.1	36847.2	49340.8	371013	242010	280529	213404	268208	24604	23172.5	18205.6	48758.4	32908.8	274717	251675	143485	330636	109485	18958.8	25732.1	18028	46438.8	26272.8	251394	108222	163540	147958	90451.6	37079.6	20113.8	24984.8	20797.1	16734.4
594000	293712	168532	317752	264836	244890	22145.4	15648.8	44030	36793.3	49923.2	370131	241691	278123	214912	266676	24659.2	23042.8	17902.4	48786.8	32842.8	274846	249848	140360	327356	110461	19031.3	25639.2	18087.5	46618.8	26286	255089	109242	163124	148302	92734.6	37130.4	20044	25063.3	20481.6	16725
595200	289311	167560	316224	263313	240542	22345.2	15759.2	44105.6	36477.6	50015	369685	243315	278110	216904	265969	24880	23103.3	17900.8	49238.4	32815.4	277279	247210	137395	322688	110898	18947.6	25730	18173.2	46423.3	26232.4	257077	110025	162449	146902	100199	36915.2	19834.8	24824.8	20790.4	16715.6
596400	287544	166589	315758	262093	236161	22046.3	15733.2	44297.6	36335.4	50559.6	367376	242894	276761	218114	263368	24917.1	23084.4	17906.3	49604.4	32992	278938	245719	136575	322548	110990	19009.2	25679.2	18143.3	46490.8	26345.8	260947	110919	158975	146532	104792	36888.8	19891.2	24899.6	20658	16679.2
597600	285028	167118	313713	260864	233386	22185.6	15831.7	44152.4	36004.4	50478.8	368383	245236	274901	219720	261560	24865.6	22901.3	17803.2	49733.8	32894.4	279719	242979	135100	318480	111164	19018.4	25762.9	18073.6	46278.8	26652.8	264444	112808	159393	146652	107826	36941.3	20307.6	24778.4	20560.4	16595.2
598800	281106	165143	309753	258432	230635	22272.9	15877.6	44399.2	35889.2	50833.6	366105	245597	273668	221524	260516	24803.3	22913.2	17624.6	49874.8	32784.4	281915	240075	133385	316192	111044	19013.2	25637.6	18234.2	46509.6	26620.4	267041	113555	156981	145932	109902	36760.8	20177.9	24562.8	20709.2	16557.1
600000	279408	164250	305872	257743	227343	22110	15807.5	44497.6	35848.8	51049.6	362310	245607	271166	223249	259286	25052.4	22554.6	17626	49939.6	32793.6	283540	236405	131772	312980	110899	19123.2	25710.4	18284.8	46399.2	26700	270533	114971	156145	145920	111567	36875	20186	24780.8	20777.5	16761.2
601200	274393	162969	303746	255971	226616	21970.4	15940	44512.9	35556.8	50940	360580	247297	268270	225697	257873	24966	22575.2	17395.4	50003.2	32630.4	284534	232359	129678	307920	110544	19169.6	25699.2	18293.8	46520.4	26642.9	272840	116679	156069	146595	114362	36807.2	20070	24711.2	20918	16680
602400	271811	160903	299648	254237	224859	21965.2	15805.4	44294.8	35283.8	51268.8	356465	247695	266704	226983	254650	25180.8	22432.1	17221.2	49893.3	32492.4	287867	230170	129039	306027	109909	19210	25519.6	18469.2	46657.5	26898	274475	117465	154655	147152	115864	36831.7	20327.6	24917.1	20820	16706.8
603600	267575	160310	297165	253307	226334	21788.8	15877.2	44228.3	35215.2	51109.2	355251	250168	263803	227268	250350	25143.6	22444.4	17200	49946.4	32543.8	287013	225752	127464	304106	109127	19201.6	25526.4	18512.8	46956.8	26936.7	277414	119175	155032	147165	118069	36945.4	20287.5	25152	21047.6	16722.5
604800	262117	158860	292051	251950	225835	21799.6	15759.6	44376	35151.7	51246.8	352550	252383	263706	228943	248312	24954.4	22355.8	16968.4	49807.5	32452	289044	222628	126502	300418	108501	19407.1	25760	18322	46747.5	27061.6	279033	120216	153905	147067	120152	36864.2	20298	25154.6	20992.8	16739.6
606000	259878	157143	288644	251115	227605	21506.7	15496	44297.1	34846	51426	346815	255384	261193	228296	246345	24928.4	22162.8	16762.1	49624	32258.8	290813	219654	127495	300868	108478	19349.2	25836.7	18660.4	46900.4	27237.1	281422	121451	152671	146958	121871	36861.2	20672.5	25190.8	21087.6	16585.2
607200	254625	156088	286563	248310	229479	21348.4	15466.7	43897.6	34657.5	51181.2	345406	259449	259628	230402	245036	24948	21857.6	16785.2	49255.8	32250.4	290972	214464	126886	297753	106944	19454.2	25935.2	18541.6	47216	27553.6	281890	122399	153298	147107	123966	37078.3	20550.4	25145.4	21202.8	16833.2
608400	249746	154280	282869	246911	233024	21287.6	15294.4	43725.4	34674.8	51228.3	341308	261432	258658	231738	245840	24903.6	21786	16562.1	49722.8	32083.3	293871	211533	127596	298874	105545	19595.2	25890.8	18513.2	47716	27547.5	283112	123613	151147	147262	125280	37213.2	20664.2	25506.4	21353.3	16570.8
609600	246537	152261	281480	246418	235083	21186.8	15232.1	43469.6	34186.3	50799.6	337537	263493	256455	233042	244064	24742.9	21548.8	16405.2	49390.8	32135.2	293386	208768	128633	298071	104148	19746.7	25837.6	18710.8	47776	27838	283163	124943	151276	147554	126490	37504.2	20860	25383.3	21468	16506.8
610800	242572	150534	279526	244761	239098	21276.8	15011.6	43104.2	34334.4	51210.4	333981	268902	255764	233816	242684	24803.6	21341.7	16378	48574.4	31987.9	296518	205359	128697	297627	102268	19877.6	26014.2	18657.2	48163.2	28005.6	282336	125992	149088	147778	128572	37398.8	20872.1	25516.8	21596.3	16678.4
612000	239233	149048	277644	244579	244310	20880.8	14793.2	42977.6	34001.3	50767.6	330386	272938	253042	233834	241222	24805	21371.6	16262.8	48685.2	31795.2	297177	202454	131783	299268	100613	20045.4	26146.4	18710	48560	28009.2	282806	125951	148405	148619	129425	37651.6	20968.8	25750.4	21789.2	16832.1
613200	235400	147954	276115	244004	250695	20960	14658	42518.4	34115.2	50925	328599	279201	253128	236120	238983	24700	21163.3	16261.2	48466.8	31446.3	298294	199372	134013	297179	99486	20104.8	26164.2	18952.8	48726.7	28405.6	281476	127200	147314	149676	130601	37785.2	21007.2	25911.2	22039.6	16839.2
614400	233183	147077	273552	244665	256304	20735	14519.2	42343.2	34077.5	50578.4	323243	282845	252145	237037	236927	24392.9	20624.8	16254.2	47959.2	31536	299876	197197	138168	303777	97420.8	20158.8	26394.8	18934.6	48590	28967.5	278197	126762	144965	148841	131194	38307.2	21070	25866.7	22123.2	16812.9
615600	230015	146789	274470	244333	262700	20513.6	14390.8	41920.8	34046.8	50718.8	321941	289350	249585	238418	234608	23976.8	20791.3	16166.8	47648.3	31500.8	299016	194203	141899	301347	95724.8	20336.8	26300.4	19223.2	49192.1	28920.4	277328	127800	145514	149976	131623	38547.9	21246.4	26002.4	22548.3	16823.6
616800	227636	145151	272573	244530	270380	20255.8	14146.4	41618.8	33991.6	50341.6	319639	293458	248434	240026	234319	24032.1	20667.2	16124.2	47140.4	31344.4	301458	191957	147407	303869	94257.9	20341.2	26503.6	19314.6	49457.6	28946.7	275409	127966	144223	149981	131600	38559.6	21351.6	26124.8	22397.2	16995.4
618000	226133	144610	272267	245192	278321	20201.2	14020.4	41168.4	34074.4	50193.2	317528	299333	246036	242168	232688	24082	20467.5	16081.2	46704.6	31270.4	301765	189215	153202	304991	91558.8	20428.8	26802.8	19495.6	49767.5	29304.4	274050	128771	143869	150630	131251	39056.7	21403.2	26283.6	22604.4	17029.6
619200	224348	143349	271377	245386	284904	19879.6	13735.2	40967.9	34109.6	49964.4	316068	305981	245633	245396	231116	23726.4	20231.6	16039.2	46710.4	31224.6	302817	187881	159403	305942	89695.4	20446	26892	19590.8	50092.8	29465.4	270923	129150	143371	151634	131294	38983.2	21459.6	26451.6	22740.4	17084.6
620400	223813	142575	271502	247446	293597	19464.4	13616.7	40669.2	34381.7	49880.8	313014	311305	245490	246303	229734	23565.2	20186.7	16215.6	46233.8	31300.8	303338	185786	167430	307725	87636.4	20654.6	27000.4	19810.8	50309.6	29532.4	267218	129070	142919	152749	130067	39396.3	21591.6	26639.2	22877.6	16868.4
621600	221598	142430	272110	249322	301517	19498.3	13410.4	40170.8	34448.4	49616.3	312899	316138	245023	249288	228580	23457.6	20007.2	16045	46155.2	30926.7	302006	184572	174285	307126	85496.3	20805.6	26945.8	19740.4	50511.2	29956.7	263601	128159	143656	154179	130075	39380.4	21872.9	26520.8	23496.4	17130
622800	222513	141244	271876	252484	312449	19461.2	13136.3	39659.2	34499.2	49662.4	310926	320836	245738	252431	227278	23436.7	19992.4	16200	45771.3	30872	304256	182847	183200	310084	83380	20845.4	27003.6	19837.6	50825.2	30342	259888	127454	142630	153494	128380	39815	21903.2	26856.7	23346.8	17162.8
624000	222796	142149	273743	255425	322087	19449.6	13082.8	39252.1	34589.2	49432.1	310774	326561	246235	254569	225659	23134	19741.2	16177.2	45312.4	30959.6	302291	181903	188911	310523	81497.1	20844	27324.2	20033.6	50966.4	30506.7	257991	126747	144622	154758	127886	39768	21985.8	26850.4	23712.1	17420.4
625200	224748	142058	272748	257777	330649	19234.8	13260.4	38778.4	34620.8	49086	309144	329476	247599	257881	225836	22985.4	19797.6	16252.8	45273.3	30760	305044	180406	196172	318470	79559.6	21017.9	27312.8	20085	51120	30667.2	252320	126032	144426	155714	126468	40217.6	22178	27019.6	23850	17425
626400	227194	143040	274893	261887	339836	19402.4	13014.8	38197.1	34943.6	49103.8	309096	334916	248004	258651	225407	23020	19653.8	16217.6	44889.2	30685	304470	179268	203448	327047	77925	21297.6	27622.5	20098.4	51241.3	30679.2	248751	125981	145377	156338	124780	40323.6	22146.3	27343.2	24066.7	17462
627600	228766	143105	276222	266039	348961	19018.8	12948.4	37759.6	34932.5	48792.8	309736	337997	251041	259173	225755	22644.6	19597.2	16384.2	44632.4	30478.4	305929	178305	209634	329988	75373.2	21299.2	27630.8	20266.3	51679.2	30960.4	243910	124724	146145	156872	123003	40541.6	22337.2	27114.2	24174.4	17623.8
628800	233002	143506	277473	269376	359838	19169.6	12955.4	37643.6	35122.8	48612.1	308732	341320	253048	260990	229855	22554	19530.8	16358	44174.8	30479.2	307150	177366	217404	334908	74494	21339.6	27759.2	20359.6	51917.9	30745.6	239640	123993	145990	158533	119912	40399.2	22435.2	27296.8	24381.7	17673.2
630000	234816	144183	278914	272069	365417	19175.4	12755.6	37008.4	35238.8	48190	308009	343231	258084	263235	231283	22458.3	19658.8	16552.1	44050.8	30345.6	307727	174612	222039	336523	72864.8	21307.2	27718.4	20306.7	52213.6	30770.8	236080	123552	148051	159703	117706	40925.2	22516.8	27500.4	24352	17707.9
631200	240036	144775	279998	275608	373004	18962.4	12758.8	36716	35296.8	48251.3	307066	341918	264071	265368	234378	22324.8	19475.8	16568.4	43932.1	30732.8	309237	173122	229185	340068	71640.4	21456.4	27740	20427.2	52152.1	30752.8	232535	122742	149650	160273	115538	41088.3	22662	27459.6	24547.1	17753.2
632400	243462	146379	283609	278523	379041	18926.7	12684.8	36240.8	35438.4	48062.8	306370	341683	266549	266929	237340	22122.9	19308.4	16653.8	43581.6	30697.2	309003	171876	232991	340636	70408.3	21515.6	27881.2	20570.8	52344.8	30996.3	229632	123542	152210	161722	114675	41199.2	22662.1	27396	24462.4	17716.7
633600	248467	147377	284936	280492	384328	18978.8	12724.2	36262.8	35363.2	47652	304780	340653	270911	268915	241677	21816.8	19250	16672.8	43440.8	30498.8	312319	172149	236696	343753	69262	21601.7	27929.6	20594.4	52304.6	31162	225289	122582	153425	162061	112869	41266.7	22805.6	27641.2	24508	17879.2
634800	255125	149417	287824	283080	387382	18754.6	12743.2	35737.1	35423.6	47706.8	302590	339314	274128	270361	245850	21614.8	19347.2	16666.3	43410.8	30404.2	312013	172256	241984	346585	68322.1	21613.6	28033.6	20659.2	52757.2	31215	223991	122904	155212	163594	110988	41171.6	22705.8	27588.8	24628.8	17874.6
636000	260383	151226	290248	284656	391301	18630.4	12566.3	35488.4	35898.8	47371.2	301724	336518	279157	272653	249672	21420.8	19432.4	16914.8	43028.8	30609.2	312380	172015	243251	346223	67052.4	21797.5	28083.2	20644.4	52915.4	31197.2	220298	122521	157381	163471	109755	41767.9	22737.2	27749.2	24876.8	17988.8
637200	266866	153192	292811	284394	393537	18704.6	12706	35343.3	35773.2	47375.8	298776	333022	283055	271826	254010	21369.6	19422.4	16852.9	43112.8	30704.6	313704	172504	246921	349411	66407.1	21786.8	28099.2	20833.6	52965.6	31373.8	217982	121573	158664	164223	107225	41744.4	22911.3	27783.6	24952.5	18032.4
638400	272890	155235	297086	286532	395144	18703.6	12753.8	35290.8	35706.7	46998.8	300500	331647	285081	271293	256835	21094.6	19348.4	17037.2	42733.8	30441.6	311615	173730	246356	349387	65521.2	21653.8	28164.8	20810.8	53181.2	31217.6	216045	122165	161919	165841	106257	41530.4	22930	27690.4	25069.2	18012.8
639600	278595	155947	299709	286210	395888	18645.6	12809.6	35196.3	35798	46649.2	301141	326641	290841	268369	261713	21001.2	19430.8	16983.2	42903.6	30744.6	313509	174200	249354	352508	65212.9	21940.8	28168.3	20746	53193.2	31256	213923	120729	162871	166388	104117	41750.4	23121.3	27760.4	25059.2	18004.8
640800	287494	158065	303269	288950	395134	18616	12808.8	34887.6	36056.7	46594.8	300515	320752	291646	265784	264811	21029.6	19508	16940.4	42707.1	30752.4	312328	175960	250856	355653	64574.8	21857.9	28382.4	20975	53003.6	31210.4	212873	121888	165320	167150	103030	42234	22885.6	27616.3	25008.4	18135
642000	293091	159428	308983	288638	395477	18803.6	12800.8	35050.8	35933.6	46477.1	301826	316369	297459	263995	267436	20834	19490.8	17304.8	42656	30615	313207	178250	249628	355843	64024	21932	28146.7	20728.8	53155.4	31135.2	210968	121450	167667	167853	101678	42004.8	22962.1	27620.4	25027.1	18153.6
643200	300485	160844	305332	288190	392612	18923.8	12882.8	35014.4	36255	46014.8	299750	309924	300011	260706	269219	20887.5	19638	17358.8	42331.2	30790.4	313377	179754	250613	360886	63876.8	21928.3	28392.4	20679.2	53047.2	31022.8	208928	120622	169608	168336	100208	42220.4	22988.4	27617.1	24914.8	18144.2
644400	305030	161771	307883	287573	390305	18906	12800.4	34735.2	36178.4	45600.4	299229	306062	303017	256917	271775	20784.8	19701.7	17368.4	42377.6	31064.4	311856	180980	245318	359733	63348	21901.2	28407.1	20676	53114.6	30919.6	208121	120186	173260	169484	99420	42221.3	23012.8	27570.8	24820.8	18145.6
645600	311044	163473	312962	286230	389531	18893.8	12928	34956	36093.2	45684.8	300654	300868	308394	253828	273908	20662.9	19689.2	17428.8	42416.8	30839.2	313130	183032	242393	363336	63561.3	21755.2	28521.2	20760	52975.2	30942.1	205938	119784	174172	169365	97611.3	42380.8	23012.4	27504.8	25198	18199.2
646800	317753	165336	318164	286940	386152	19075.2	12878.8	34942.8	36398	45360	300342	295927	308718	250080	274292	20893.6	19901.7	17433.2	42517.5	31024	313202	185122	239757	366793	63652	21922.8	28640	20803.6	53070.4	30699.2	206629	119195	176590	171596	96432.8	42453.3	22973.2	27611.6	24854.2	18211.6
648000	320676	166605	325564	285089	382104	19106.7	13065.2	35165.4	36098.8	45053.2	302892	293066	313355	246918	274326	20654.4	19710	17580.4	42516.8	31279.6	312111	188297	233333	365988	63746.7	21865.6	28570.4	20894.2	52916.4	30771.7	206374	119118	179048	171719	96631.3	42512	22947.5	27372	25060.4	18262.1
649200	326326	167144	329161	285349	378157	19416	13269.2	35518.8	36357.1	44908.8	303250	289209	315144	242798	274424	20720.4	19767.5	17560.8	42575.8	31359.2	313838	190556	231842	370266	63941.6	21985.4	28536.8	20652	53074.6	30597.2	205050	118298	180169	172107	95084.8	42383.3	22854.4	27330	24878	18285.6
650400	328961	168644	336162	284236	372560	19418.8	13379.2	35566.3	36322.8	44570.8	306134	286383	314125	238948	275393	20928.4	20003.2	17532.1	42660.4	31505.4	311029	193738	228738	368772	63877.1	21959.2	28498.4	20762.8	53188.8	30630	206161	118786	183051	173329	95678.8	42752	22905.4	27352	24693.2	18332
651600	331914	169839	338693	281924	366846	19598	13334.6	35940	36198.3	44504	309746	282650	318030	235922	275024	20765.2	20196	17615.2	42919.6	31623.2	313002	196564	224916	369743	64406.4	21928.8	28608.4	20767.6	53285	30457.2	206244	117640	183218	172889	95005.6	42595.8	22820	27191.7	24760.8	18255.2
652800	331979	170835	343890	281049	362889	19796	13435.6	36074.6	36124.4	44309.6	311404	278878	318106	232262	273427	21003.6	20108	17765.8	42877.6	31805.4	312344	199048	222179	372464	64739.6	21706	28456.7	20677.2	52807.6	30325.4	207551	118275	185322	174081	94282.4	42579.2	22687.1	27146.8	24804.2	18248.4
654000	333382	171963	346506	279770	356342	19796.8	13627.9	36553.6	35947.1	44267.6	316490	274733	319830	229720	273231	20766.7	20292.4	17656.4	43168.8	31941.6	312045	201160	216348	369999	65221.6	21838.3	28478.4	20817.9	52940	29980	208938	118032	187107	175744	95132	42793.8	22706.8	27045	24696.4	18481.7
655200	337808	172650	348334	278031	351825	20061.2	13701.2	37045.4	36459.6	44180.4	319652	270420	321293	225796	273810	20869.6	20357.1	17705.2	43153.2	32040	314626	203488	213675	374136	66115	21773.2	28570	20615.2	52754.4	29904	210968	117175	186634	175465	94401.2	42535.6	22734.2	27035.6	24499.6	18433.6
656400	341482	174553	351696	277533	345054	20108.8	13968	37229.2	36204.2	43891.6	322263	267196	320472	221714	272154	21052.1	20506	17844	43049.2	32364.4	313158	205520	209636	374324	66713.2	21685.4	28461.6	20642.9	52768.8	30005.6	213581	118186	187919	176137	95177.5	42573.2	22504	26935	24582.8	18361.7
657600	342902	174662	352705	276686	339206	20293.2	14018	37846.4	36411.2	44059.2	325086	263972	322620	219872	272405	21270.4	20766.3	17907.6	43350.8	32586.3	313908	207691	204067	372299	66797.2	21626	28403.8	20501.6	52720.4	29692	214860	119146	189003	176708	94687.6	42572	22432.8	26897.2	24592.1	18488.8
658800	346123	174638	354000	276248	333574	20340.4	14180	38429.2	36034.2	43613.2	327235	262288	323429	217178	273030	21415.4	20711.6	17795.8	43886	32470.8	315147	208082	201319	375888	67061.6	21541.7	28254.4	20478.8	52580.8	29489.2	217387	118934	188064	177847	94578.3	42274.4	22478.8	26965	24336.8	18541.7
660000	348142	176451	354614	275540	326925	20534.4	14323.3	38669.6	36295.2	44155.4	329758	260443	322097	214449	271571	21574.4	20871.7	17962	44165.4	32636.4	313598	209828	195788	374849	67420	21529.2	28225.4	20393.6	52473.8	29188.8	219976	120645	190029	178994	95524.4	42410.8	22544.4	26835.6	24090	18457.2
661200	350095	176080	355453	275536	320997	20855.4	14690.4	39402.8	36183.2	44022	333718	258206	324837	212645	271560	22085	20916.4	18023.3	44288.8	33136	316107	210974	190554	374464	67710	21407.6	28066	20279.6	52144.8	29033.3	222288	119770	189343	178748	95649.2	42378.4	22405	26767.6	24022.8	18640.4
662400	352921	177376	356561	275316	315385	20965.2	14860	39812.8	36051.6	43970.8	335329	255610	323263	210514	270956	22064	21128.3	17928.4	44679.2	33410.4	318841	212277	187616	376116	68062.4	21446.4	28207.2	20297.6	52029.2	29066	224854	119859	188784	178975	96632.8	42303.8	22652.4	26677.2	23705.4	18570
663600	354095	178166	357693	276047	309816	21343.3	14877.6	40500.4	36258.8	44057.2	339278	255064	323682	214366	270163	22347.6	21407.2	18025	44992	33447.5	317692	211844	182171	371512	68523.8	21304.8	28220.8	20051.7	51971.6	29025.8	226402	120406	190548	179750	97988.8	42340	22120	26760.4	23732	18601.3
664800	355476	178755	355848	276817	303807	21732.8	15214.6	40817.2	36232.5	44182.8	340690	252948	324872	213898	270483	22526	21507.9	18195.6	45576.7	33638.4	320485	212278	178547	370684	69228	21271.7	28026.4	20048.4	51480.4	28749.6	228531	119264	189468	179212	98462	42367.1	22158.4	26560.4	23520.4	18498
666000	358665	179102	355975	278125	298817	21871.7	15539.6	41368.3	36205.2	44272	343452	252068	322378	213095	270769	22814.4	21695.2	18204.6	45797.2	33960.8	322132	212209	175262	371031	69550.4	21150	27902.9	19940.4	51499.2	28627.5	232568	120257	189265	179833	99420	42242.8	22055.8	26438.4	23630	18714.4
667200	356994	179794	356400	278239	295302	21872.4	15560	41972	36058.3	44407.2	344889	251399	323001	214365	270804	22690	21640	18372.8	45855.8	34179.2	323085	210598	169674	366534	70038	20943.8	27984	20060.4	51045.2	28404.8	235163	120345	190020	180427	100935	42043.3	22042.4	26507.1	23250.4	18633.2
668400	357040	178528	354435	277003	289587	22215.6	15860	42427.5	36391.2	44349.6	346086	249816	323166	216258	270937	23390.8	21976.8	18350.8	46085.2	34283.8	327326	210101	165326	365407	70178.8	20924.8	27939.2	19768.4	51180	28251.3	237230	120740	187727	179584	101376	42152	22012.1	26226.8	23079.2	18672
669600	358103	178743	354094	279409	285810	22252.4	16024.4	42888	36576.3	44757.2	347041	247673	318892	217018	269840	23524.6	22243.6	18467.2	46598.8	34391.6	327415	210862	162014	363387	70376.4	20672.1	27915.6	19784.2	50468.8	27954	240858	121988	187471	181790	102583	41670	22079.6	26416.7	23028.4	18716.7
670800	356752	177559	351975	279810	281765	22499.6	16110	43286.7	36482	45042.1	348907	247714	314087	219576	269772	23900.8	22190.4	18429.2	47218.4	34441.3	328278	210627	156829	359059	71175.8	20520.8	27661.3	19755.2	50453.8	28066.8	243364	123361	187224	181887	103788	41623.6	21870.8	26386.4	22735.8	18612.8
672000	355809	176617	349020	279578	277637	22653.8	16323.2	43818.8	36475.8	45647.6	348012	246559	311314	221956	270622	24190.4	22347.2	18485.4	47311.2	34709.2	331852	211434	153680	359051	70811.6	20460.4	27840.4	19583.3	50232.4	27979.6	245961	124339	184987	181873	104210	41746.4	21839.2	26286.7	22516.4	18692.1
673200	355344	176242	347428	279719	274970	22964.8	16676.4	43866.8	36456.4	45760	348846	245978	307238	223439	270718	24190	22645	18636.8	48112.8	34665.8	332067	210613	150844	356021	70811.2	20385.6	27674.6	19528	49954.2	27854.8	250472	126140	184554	181362	106202	41219.2	21762.4	26285.2	22537.1	18666.4
674400	353004	174620	343710	278748	272198	23054.2	16430	44190	36452.9	46176.8	349024	245999	299796	227338	271227	24972.9	22981.6	18807.5	48193.2	34874.4	332729	208244	146218	350903	71162.8	20242	27670.8	19364.6	49634.8	27562.1	253982	127359	183704	180832	108380	41370	21672.8	26376.3	22514	18710.8
675600	352668	173145	340328	276822	268960	23363.6	16677.5	44788.8	36713.6	46338.3	347908	245098	302456	230013	270301	25010	22959.2	18966	48584.6	34878.4	334563	207167	143875	350920	71062.4	20253.2	27707.5	19274.8	49427.5	27482.4	255191	127452	180708	179690	109193	41217.1	21629.6	26344	22233.3	18664.8
676800	352741	173214	338198	276307	266884	23658.3	16707.2	45242.5	36952.8	46758.4	346800	246062	300245	230620	272320	25272.9	23153.6	18898.8	48746	34856.4	334282	204720	141047	347496	71296.3	20028.4	27629.2	19408.3	49286.8	27315	258945	128380	179596	179149	110225	40724	21445	26267.6	22071.6	18532.5
678000	349107	171608	335279	273274	263381	23674.8	16904.6	45704	37074.8	46966.8	346921	247957	299029	233523	272164	25796	23282.1	18944.8	48691.3	34936.4	333802	202830	137108	341108	70526.8	20132.5	27585.2	19311.6	49195	27229.6	259428	130297	179766	180405	111910	40640.8	21406.4	26118.8	22024.4	18812.4
679200	348193	170581	330671	271697	261542	23714.6	16906.8	46156.7	37444.4	47600.8	344959	249256	296295	235314	269626	25921.2	23438.4	19162.9	49121.2	34840.4	336871	201208	134609	340253	70540.8	20128.8	27635.6	19238.8	48822.8	27277.1	261226	131138	176719	179230	112310	40514.4	21540.8	26156.8	21993.2	18555.4
680400	347676	169708	328479	269746	261270	23925.2	17021.3	46430.4	37289.6	48309.6	343579	261697	292926	235660	268459	26259.6	23650.8	19188.8	49162.1	35075.2	336149	198890	132128	339327	70199.2	19967.5	27431.2	18945.2	48566.7	26846.4	262366	132879	175799	180523	112857	40901.3	21331.2	26182.9	21798.4	18719.6
681600	343105	167066	326308	267065	259440	23855.8	17102	46742.5	37049.2	48632.5	347273	262097	292013	237681	267178	26530	23704.4	19321.3	49451.6	34962.9	336290	198132	129327	334623	69827.9	19730.8	27279.2	19062	48340	26927.5	263708	133856	174340	180930	114528	40482.4	21184.6	26149.6	21847.9	18562
682800	341699	165868	324665	264552	259661	23976.4	17172.9	46788.4	37466.7	49097.2	346357	264072	292946	240333	266574	26605.4	23794	19343.2	49702.1	35262.4	338538	196384	127588	334661	69748.4	19870.8	27414.4	18873.6	48148	26795.6	264905	134022	171322	180285	114769	40544.6	21227.2	26097.1	21807.6	18733.2
684000	339620	164909	323184	262312	260219	24053.6	17304	47167.1	37736.4	49511.7	344652	266549	292114	240768	264123	27014	24018	19288.4	50106.8	35267.9	338121	194490	125515	332941	69496.3	19517.2	27235.8	18845.6	48328.4	26808.3	266230	135345	169863	180122	115430	40209.2	21352.9	26223.6	21667.9	18551.6
685200	334756	162845	321152	259890	260906	24160.4	17025.6	47419.6	37777.5	49956.8	342908	270539	291752	242983	261892	26995.8	23865.2	19480.4	50265	34991.6	336583	192321	122678	329176	69037.2	19653.3	27161.6	18909.6	47958.4	26629.6	267184	136330	168937	180206	116807	40238.8	21158.4	26209.6	21492	18553.3
686400	330614	160944	318487	256938	263431	24200	17351.2	47590.8	38130.8	50678.3	342436	269684	295167	244882	258265	27313.2	24064.2	19307.6	50355.6	35194.2	337461	191104	121878	329194	68472	19594	27231.3	18958	47668.8	26843.2	266824	137156	165332	178958	116302	40312.4	21295	26310.4	21413.8	18518.4
687600	327778	160240	317323	256869	267401	23912.9	17242	47535.6	38057.5	51235.6	340916	277675	295054	244342	255512	27124.6	24130.4	19450.4	50788.8	34978.4	333895	189658	120661	328626	67501.2	19424.2	27235.2	18785	47746	26680.8	266936	138098	163039	178127	115974	40493.2	21208.8	25967.9	21374.8	18595.4
688800	320876	158565	316378	255149	270928	24364	17103.3	47527.2	38312.8	51375.8	340153	285059	296085	246478	253145	27510.4	24155	19455.6	50788	34978.8	334584	187216	118792	326458	66528.8	19500.4	27302.1	18936.8	47473.8	26809.6	264080	138670	162149	178996	116294	40108.8	21289.2	26288	21442.1	18706
690000	317517	156273	314509	254188	275376	24533.3	17076.4	47587.6	38594	52192.4	340275	289868	296837	248324	250426	27424.6	24237.2	19484.6	50623.6	34757.2	336155	185859	118158	326587	65918.8	19338.8	27121.6	18689.2	47479.6	26570.8	263003	138601	159573	178532	115509	40342.4	21049.6	26218.8	21450	18516.7
691200	313807	156114	313472	254747	280409	24420.4	16928.3	47411.6	38505.2	52400.4	339458	294833	295070	248823	247854	27589.2	24197.9	19625.2	50910.8	34807.6	335175	184312	118455	326173	64914.8	19626.4	26984.4	18823.2	47463.8	26800.8	261720	139409	158723	178700	114937	40496.3	21170.4	26364.4	21489.2	18586
692400	307709	154429	312226	254620	285637	24638.3	17021.2	47668.8	39029.2	52805.6	338589	302763	297259	251151	244830	27556.7	24200.4	19530.8	51178.8	34842.5	335397	182243	117675	324260	63937.1	19409.6	27139.2	18920.8	47689.6	26849.2	259767	138578	157072	177948	113917	40482.8	21207.5	26105.2	21457.2	18550
693600	304227	153716	311202	254568	289600	24469.2	16960	47388.8	39096.7	52954.4	338407	308174	297960	253085	243215	27505.2	24066.7	19508.8	51123.8	34744.8	337052	180201	118670	327245	62848.4	19420.8	27346	18946.4	47731.7	26936.4	256055	137926	154730	176866	112464	40663.3	21250.8	26342.4	21408.4	18633.6
694800	302212	153015	310871	255460	296028	24460	17012	47600	39426.8	53416.4	337944	315038	296046	253588	240977	27398	24201.2	19490.4	51046.8	34638.8	335455	178224	118425	325889	61879.6	19534	27309.2	18887.2	47529.2	27058.8	253971	138712	155024	176845	112528	40496.8	21392.5	26401.6	21501.6	18535.8
696000	297577	151209	309897	256907	300957	24323.2	16662.5	47497.6	39602.5	53847.6	336426	324054	295933	256963	238994	27376.8	24012	19794.8	51027.9	34712.4	336565	175966	118967	325770	60850.4	19691.3	27229.2	18971.2	47955.8	27156.4	250260	138310	153493	175158	111167	40212.9	21485.6	26392.1	21472.4	18778
697200	297065	150227	308219	258760	307140	24197.2	16822	47395.8	39384.4	53662.1	335117	330955	293707	257611	237276	27380	23933.6	19609.2	51011.2	34599.6	338506	174179	122216	329018	59431.3	19648.4	27305.8	19008.4	47876	27069.6	246790	138132	152105	175290	110558	40733.2	21577.9	26474	21700	18594
698400	294577	150435	309262	261267	314430	24206	16792.1	47114.8	39523.8	54223.6	334151	340351	293390	259841	235680	27179.2	23926.8	19764.4	51043.3	34453.2	337293	171314	123328	327326	58196	19880	27510.4	19188.8	47618	27251.6	244711	138402	152450	174492	111089	40496.3	21488.8	26644.2	21685.2	18601.6
699600	293224	149644	309119	262320	320510	24118.8	16698.8	47074.6	39776.8	54518.3	332118	347834	293625	263383	234564	27144.8	23950	19521.6	50868.4	33891.3	338836	170868	126144	329932	57131.3	19878.8	27401.3	18958.8	47997.6	27379.6	241274	137108	150755	173585	109518	40711.6	21604.2	26652.4	21833.3	18644.4
700800	293844	149075	311721	266626	327470	23944.6	16702.8	46867.2	39903.3	54310.8	330665	352320	293498	263963	232870	26994.2	23501.6	19634.4	51037.2	34154	339009	168910	129559	332026	55552.4	19895.8	27387.6	19103.8	48038.8	27471.2	237941	136658	150485	173630	108617	40768.4	21531.6	26802.5	21764.8	18561.3
702000	291177	148939	313540	270158	334422	23907.6	16482.8	46566.4	40050.8	54427.1	329603	361877	294151	268507	232799	26567.6	23664.6	19722.4	51090.8	33802.5	338970	167200	132252	332882	54468.8	20027.2	27452.1	18996.8	48285.8	27536.8	235333	136045	151662	173604	108545	40509.6	21798.8	27058.8	21965.4	18672
703200	292448	149265	315934	272863	340819	23899.6	16487.2	46165.6	40145.4	54564.4	327616	367046	296318	272098	232733	26344.6	23493.2	19862.9	50880.4	33472.8	342518	165839	136783	336377	53391.2	20053.8	27530	19057.1	48681.6	27461.3	231494	135033	150261	172952	106595	40719.2	21707.2	26952.5	22137.2	18874.6
704400	294743	149263	318380	277409	347915	23710.8	16340.4	45758.4	40206.4	54589.2	325036	373162	297129	274277	233995	26425.2	23503.3	19838	50748	33634.4	341202	164378	139249	338338	52006.8	20068.8	27422.1	18996	48668.8	27970.8	229843	134277	150998	173601	105980	40698.3	21776	27139.6	22300	18600.8
705600	296601	148997	320650	280285	355522	23585.8	16445.6	45500	40439.6	54594.4	321556	380598	299579	278688	234067	26425	23275.6	19955.4	50495.6	33637.2	343164	162812	142262	339607	51040	20160.4	27401.2	19219.2	49075.2	27877.5	226296	133334	152144	173760	105709	40871.6	21720.8	27185.2	22332.8	18867.9
706800	301676	149008	322232	283221	362490	23283.6	16513.3	45132.4	40440.4	54214.2	318870	384486	300838	281383	234575	25961.2	23320.4	19884	50423.3	33292.4	344628	162015	146741	343909	49952.8	20095.6	27893.2	19282.4	49592.5	28382.4	223260	131500	152976	173931	103598	40863.8	21908.8	27382	22753.3	18733.6
708000	304485	149755	324896	285219	366442	23267.5	16252.4	44525	40508.4	54328.4	315727	391246	302465	284132	235650	25670.4	23191.2	20046.3	50721.2	33324.6	344027	160772	150397	343956	48822.1	20195.2	28009.2	19387.1	49573.6	28592.5	219982	130379	154579	175438	103198	41063.2	22082.5	27320	22928	18865.4
709200	307864	149223	323891	287950	371500	23126.8	16357.9	44538.4	40781.7	54058.4	313715	392249	306160	286914	237214	25504.4	22720.8	20102.8	50290	32985.6	345653	159766	154852	348273	48142	20345.8	27888.4	19320.8	49691.7	28624	217900	128126	155946	174195	102409	41289.2	21938	27393.3	23094	18691.2
710400	312247	149670	331934	292454	377920	22930.4	16374	43770.8	40657.6	54154.4	311903	396136	308621	287261	238639	25439.6	22796.8	20381.3	50224	32817.9	345114	159958	159906	352496	47330	20425.2	27935	19632.8	49954	28900.8	215631	127184	157537	175252	100702	41426	22054.6	27661.2	23162	18792
711600	316650	150636	342700	293848	383773	23068.4	16246.3	43518.4	40873.8	54090.8	308880	399115	312822	288775	240885	25252.1	22958.8	20165.2	50102.1	32682.4	346014	159137	163693	353348	46348.8	20600	28211.2	19500	50226.8	29066.8	214289	125822	159726	176932	99551.2	41807.5	22291.6	27558.8	23355.2	18802
712800	322550	150658	341921	296368	389502	23152.8	16010	42997.5	41044.8	53845	307443	399493	314928	288428	243201	25017.2	22542	20118.4	49953.6	32777.9	347211	159768	169764	359750	45394.2	20685.6	28243.8	19800	50744	29251.3	212144	124151	160880	177569	99394	42041.2	22444.2	27822.8	23740.8	18908
714000	327715	153155	343485	299919	393156	22839.2	15941.3	42664.4	40633.3	53838.4	305060	397442	315847	286993	244439	24760.4	22414.4	20226	49655.8	32770.8	346563	159791	174330	359940	44773.2	20715	28242	19781.7	50538.4	29492	210428	123526	163491	178756	98542.4	42035.8	22564	27900.8	23857.2	18902.9
715200	332510	153719	346707	300385	396491	22664.4	15844.4	42119.2	40720	53488.8	303760	397020	322793	286731	246938	24560.4	22258.3	20318	49518.8	32440.8	346152	160386	179153	362235	43858.8	20937.6	28383.3	19746.4	50955.4	29546.8	208003	122595	165632	179932	97553.2	42545.6	22566.7	27810.8	23846.7	18942.4
716400	340782	155384	349952	302041	399226	22615	15666.8	41975.6	40607.1	53082.8	301609	394734	326105	282674	248828	24461.3	22052.8	20341.2	49707.2	32457.2	347290	162028	185312	367750	43300.4	20886.7	28489.2	19932.1	51044.8	29718	206109	122237	166304	180079	95777.5	42856.8	22716.8	27910.4	23894	19007.9
717600	346112	157427	353497	302668	400686	22384.4	15539.2	41416.8	40590	53165.4	299787	395343	326404	280362	250840	24384.4	22180	20116.4	49347.6	32380.8	345242	162671	188421	366714	42474	21362.4	28567.1	20146.4	51601.3	29834.8	205438	122391	169160	182496	95268	42595.6	22951.2	28139.2	24142.9	19160
718800	353090	158514	355369	301098	401689	22611.7	15303.2	40986.8	40772.9	52801.2	297223	394968	331396	277899	252598	24028.3	22091.6	20256.7	49195.6	32210	345828	164596	192317	367475	41738	21156	28954.4	20142.9	51901.6	30129.2	203882	121621	170658	182038	94643.8	43114.8	22956	28149.6	24258.8	19103.3
720000	360030	161545	357704	301426	402563	22472.8	15428.3	40827.2	40564.8	52438.3	295558	392825	333390	275373	252995	23893.2	21928.8	20138	48712.1	32585.2	346301	166638	197692	370862	41108	21431.6	28903.3	20304.4	52173.3	30300.8	202630	120902	172278	183165	93488.8	43108.8	22990.4	28239.6	24518.3	19246.8
721200	367218	162826	361538	302461	404464	22377.1	15213.6	40441.7	40641.6	52179.2	294611	390207	334416	270858	254372	23616.3	21832.8	20059.2	49156.8	32240.8	343862	169053	200372	370700	40534.6	21592.8	29066.4	20322.5	52326.4	30212.5	203384	121042	174367	184658	93414.6	43192	23143.8	28442.8	24528.8	19243.3
722400	372135	164888	361218	302756	402568	22066	15102.1	40172.8	40600	51957.2	293691	389268	337964	267152	255439	23418	21803.3	20125.2	48997.1	32360.4	343811	171219	203125	371377	39832.4	21667.9	29327.6	20448	52835.4	30613.2	201953	120475	175086	184379	92614	43585.8	23072	28487.2	24703.6	19130
723600	381396	167159	363009	304538	401608	22112.5	15029.2	39974.6	40730.4	51831.6	291274	385505	338622	262663	257278	23090.8	21598	20019.2	49206.4	32547.1	340251	173028	206958	375186	39394.2	21737.6	29281.6	20590.8	52767.6	30396.7	201534	120474	176554	185581	91856.7	43716.4	23283.8	28461.6	24998	19400
724800	385085	168520	365254	304070	398241	22146.4	15068.3	39905.2	40628.3	52071.6	290567	382181	339688	258404	258648	22947.2	21724.2	20133.6	49189.2	32303.2	337563	174138	207406	374243	38694.8	21861.7	29227.6	20423.2	53200.8	30812	200555	120877	179828	186252	92053.6	43953.3	23246.8	28775	24975.2	19342
726000	390000	168966	363500	303776	397132	22077.1	14936.8	39745.8	40465.2	51532.1	290047	379617	341420	254865	260314	22734.8	21478.8	19911.3	48899.6	32518.3	337303	177355	209584	375914	38259.2	21794	29362.5	20482.4	53289.2	30787.5	198984	120101	179899	186996	92065.4	43959.2	23240	28680.8	25026.7	19234
727200	395919	171124	365080	303378	393647	22052	15040	39255.2	40435	51207.6	289820	374236	338641	250009	260717	22559.6	21258.8	19532.8	48913.3	32606	333495	178780	211678	376384	37754.8	21988.8	29507.2	20755.6	53500.8	30936	199820	120965	182580	188335	92240	43946.3	23288	28783.8	25009.6	19571.6
728400	399255	173306	363011	303291	388691	21953.6	15022	39372.9	40202.8	51111.7	289165	372016	341074	247156	261003	22500.4	21530.4	19554.4	48873.6	32385.8	331431	180829	210604	375910	37719.6	21860	29529.2	20916.8	53512.4	30910	198846	120759	184477	190745	92154	44205.2	23506.7	28860	25259.6	19380
729600	403383	174524	360113	303255	385011	21917.2	15010.8	39359.6	40340	50625.6	290125	368174	340676	243389	262361	22362.5	21275.2	19600	48741.3	32562	329638	183274	213198	379161	37122	22085	29727.2	20859.2	53671.2	30948	198942	120593	183904	190962	91884	44228	23286.4	28970.8	25295.6	19587.5
730800	404845	177321	360914	304197	378843	22421.2	15140.8	39498.8	40122.8	50690.4	290063	364801	338533	238814	261900	22387.6	21263.3	19342.8	48548.8	32731.7	326605	184917	212093	377704	36605	22016.8	29797.1	20864.4	54091.3	31040.4	200618	121797	186698	193097	92707.2	44181.2	23331.7	28872.8	25391.3	19384.8
732000	408350	177649	362439	303845	373718	22118.8	15114.4	39471.2	39783.8	50097.2	291767	358193	339922	236620	262602	22308.8	21095.6	19170.8	48643.2	32715.2	325128	187673	210828	376704	36465.2	21927.5	29919.2	21190	54125.6	31031.2	200923	122538	187382	194961	94503.8	44735.6	23462.4	29122.9	25672.8	19706.3
733200	414547	179419	363079	305325	369546	22069.6	15200.8	39278.4	39568.8	50021.7	291967	352027	337540	233507	263881	22434.4	21190	19254	48729.6	32679.6	326209	190436	211750	378346	35850.8	21962.8	29990.4	21040.4	54588.3	30765.6	201484	121913	187234	195576	94108.8	44481.7	23444.4	29074	25617.1	19611.2
734400	417765	182055	364271	305750	361592	22153.3	15207.6	39402.4	39308	49751.6	294250	347392	337109	230341	264646	22407.1	21329.6	19232.9	48637.6	32948	323083	191168	209329	375951	35520	21933.6	30294.8	21277.5	54383.2	31074.6	203087	123074	189477	196882	95869.6	44737.6	23435.6	28921.6	25788	19778.3
735600	420444	181341	363493	306924	356110	22140.8	15363.3	39431.6	39096	49501.7	295740	340365	338766	229812	263438	22144	21334.6	18870.8	48278.8	32684.4	321432	192755	210262	374845	34813.6	22088.4	30458.8	21124.8	54416.7	31042.4	203958	123217	190324	196795	96088.8	44969.6	23455.6	29038.4	25625.8	19684
736800	422008	182694	364470	307978	349862	22179.6	15456	39869.6	38963.2	49176.4	296598	334623	337680	227578	265246	22351.3	21382	18886.7	48322.8	32844.6	320387	194217	210305	376060	34838.8	21831.6	30221.6	21037.9	54445.6	30872.9	205467	123086	190078	197782	97272.5	44806.4	23408.8	28937.2	25761.6	19846.3
738000	424120	183970	364318	309755	343479	22204.4	15395.8	39836.8	38625.2	49005.2	298689	330857	335721	225776	264264	22189.6	21408.8	18686.4	48355.8	33160.8	318406	195270	206904	372260	34188	21974.2	30535.2	21255.6	54537.9	30961.6	206857	123784	192691	198728	99122	44989.2	23420.8	29049.6	25757.2	19805.2
739200	426617	182986	361736	310084	337218	22156.7	15616.4	40142.5	38412.4	48715.6	302774	323671	337468	226156	265481	22204.4	21474.4	18819.6	48410.8	33280.8	316688	197784	203644	371170	34215.4	21956.4	30430.4	21055.6	54157.2	31129.2	209019	124111	192148	198661	99444.6	45249.2	23396.3	29301.6	25635.6	20097.9
740400	433646	183946	361615	312850	332025	22066	15765	40214.4	38316.3	48742.4	305026	316837	335916	226246	266883	22387.2	21442	18698.8	48150.4	33630.4	315535	196087	205439	371727	33860.4	22166.7	30499.6	21292.4	54451.3	30946	211183	124898	192688	199304	99702.8	45403.8	23324.4	29249.2	25778.4	20102.8
741600	435176	184106	360265	314654	325575	21970	15893.2	40455	38080.8	48213.3	307968	310870	335715	225671	266963	22444.4	21424.8	18547.1	47859.2	33670.8	313190	192499	200378	367854	33686.3	21896.8	30706.3	21036.8	54594	30902.5	212468	125570	194999	200136	100532	45349.2	23439.6	28895.2	25605.8	19946.4
742800	436656	182560	357102	315045	321275	21968.4	16041.3	40617.6	37841.7	48195.2	312684	305188	337598	226924	268071	22476.7	21396	18342	47895	33863.6	313194	190198	197442	365974	33551.6	22086.7	30924.8	21301.7	54239.6	30844.4	213723	127328	195105	200782	101226	45378.3	23288.4	28897.1	25705.2	20171.2
744000	440039	182880	356973	316731	315063	21934	16251.6	40914.6	37410.4	47884.6	316384	299722	335285	228190	269834	22885.6	21690	18596.4	47974	33980	312154	187817	196476	366201	33363.8	21782.8	30728.3	21372.8	54224.4	30635.6	215214	127895	194421	200655	101359	45178.8	23233.3	28777.2	25814.6	20158.4
745200	441439	182952	354390	319154	309807	22078.4	16170.4	41274.4	37453.8	47673.6	319888	295613	335429	229159	269835	22762.5	21802.8	18602.8	47916.8	34008.8	309764	187232	191208	360902	33161.2	21839.2	30848	21433.3	54212.8	30552.8	217831	129141	197421	202328	102911	45144.8	23239.2	29100.4	25465.6	20152.5
746400	443370	181201	349491	319299	304701	22000.4	16444.4	41426.3	37080.4	47509.6	324530	289937	337250	231993	271760	22761.6	22014.6	18359.2	48030.8	34215	309570	187710	187660	358702	32965.6	21702.8	30771.7	21397.2	54321.7	30223.6	220100	130010	196800	202472	103189	45356.8	23279.2	28809.2	25577.9	20271.2
747600	446894	180350	347828	320594	300131	22146.7	16514.8	41550	36893.8	47286.4	328745	285366	334448	233550	273762	22963.3	22110.4	18503.8	48152.4	34226.8	309024	185410	186213	357176	32679.2	21731.3	30592	21569.6	53893.2	30188.8	222353	130524	196099	203159	103789	45458	23303.6	28589.2	25348	20163.8
748800	446556	179933	343147	319070	295609	22471.6	16717.9	41789.2	36488	47288.8	333946	283585	332836	236821	275225	23065.2	22033.8	18385.2	47997.1	34370.8	306881	185778	181207	354081	32025.6	21717.2	30795	21248.8	53727.5	30178.4	225144	132930	196318	203297	104869	45383.8	23301.2	28860	25357.9	20193.6
750000	446712	178071	331460	317828	292022	22604.6	16641.2	42380	36516.4	47134.4	339001	280948	332951	240081	276092	23349.2	22238.8	18454.2	48058.8	34551.2	306749	184634	177696	353649	32177.5	21759.2	30561.6	21232.1	53581.2	30266.7	227258	133815	195400	203721	106421	45226.8	23138.8	28934	25069.2	20337.9
751200	448479	176883	328631	318481	287535	22806.4	16827.1	42701.2	36232	46752.9	341465	278205	330023	241364	277556	23373.2	22310	18456.4	47943.3	34724.8	306638	184927	175914	354497	31607.2	21760.8	30638	21305.6	53556.7	30097.6	229988	135685	194660	203605	106068	45250	23112.4	28784.8	25197.9	20301.2
752400	448193	175649	327952	316374	284165	22827.5	16890.8	43047.9	36006.4	46791.6	347054	277576	326868	245756	278286	23315.6	22411.2	18537.9	47958.8	34740	304794	184179	171689	352401	31585.4	21616	30838	21297.5	53237.2	30057.9	232426	137562	196155	203838	107086	45356	22950	28768.8	24946	20290.8
753600	446868	173901	322304	314860	281147	22804.4	17047.9	43430	35950.8	46921.2	350149	274909	326704	247533	280560	23478	22643.8	18399.2	48055.4	34739.2	305105	183602	165921	349311	31079.2	21341.3	30522	21230	53407.1	29899.2	233887	138723	196554	204075	107744	45240	22859.2	28976.3	24878	20291.6
754800	445944	172327	319825	312573	278432	22952.1	17081.2	43805.4	35704.8	46497.2	353894	272820	325336	250077	280906	23709.2	22768.4	18296.3	47968	34980.4	305578	183063	163600	348991	30696.3	21400	30544.2	21220.8	52643.2	29866.3	236151	139735	195049	202792	108920	45328	22757.9	28706.8	24860.8	20231.6
756000	444080	171055	317021	311008	276230	22770.4	17141.3	44160	35733.3	46806.8	355601	270103	321644	250624	280848	23971.7	23006	18468.8	47637.5	35126	303190	181930	159854	346803	30451.6	21107.9	30476.8	21160.8	52699.2	29604.8	237343	141880	195983	202970	109105	45208.8	22712.4	28524.6	24588	20393.6
757200	439671	168000	315336	308492	273127	22859.2	17198	44520.8	35612	46755.4	357995	270755	320900	252362	281766	23927.6	22981.2	18430	48107.6	35211.3	302292	180778	154364	343010	29917.1	21175.2	30594.6	21119.2	52321.2	29364.2	238130	144243	196439	202760	109978	45151.6	22675.4	28464	24531.3	20312.4
758400	437346	166293	312753	306673	271916	22996	17174.6	44653.2	35760.8	46746.8	359240	272816	319439	253619	281022	24202.1	23348.8	18519.6	48298.8	35321.2	302488	180534	150609	340720	29770.8	20975.4	30575.2	20922.1	52019.6	29385.6	238164	145751	194312	201208	111119	44892.5	22613.6	28636.7	24470	20440
759600	434879	164588	310489	305989	271753	22961.6	17181.2	44881.3	35978.4	46875.4	359107	273166	316098	253564	281574	24477.6	23450.8	18611.2	48188	35589.6	302928	180281	147889	341372	29356.7	20958.8	30384.2	20969.2	52105.6	29166	240078	147952	193498	199438	113247	44900	22451.3	28418.4	24323.8	20455.6
760800	430331	162674	308894	302474	271144	23030	17338	45509.2	36006.7	46972.4	359299	275952	315106	254939	279795	24468.8	23546	18563.2	48018.4	35511.2	300685	179624	144276	339661	29292.8	20965.4	30370.8	20832.1	51897.6	28952.4	240988	150587	193610	199270	114949	44583.2	22464.8	28237.9	24425.6	20430
762000	426922	160916	307395	300374	271578	22966.8	17358.4	45338.4	36096.4	47120.4	358003	278033	314554	256519	279817	24548	23729.6	18514.8	48313.6	35622.5	300947	179935	139833	338250	28800.8	20915.6	30346.3	20766.4	51371.3	28907.2	240026	152062	192027	198393	115708	44617.6	22422.4	28442.8	24060.4	20570
763200	425585	159990	306360	296780	272534	23000	17409.2	45711.2	36383.8	47200.4	358095	279538	311653	255281	278672	24788.8	23848.8	18730	48259.2	35731.6	300055	180316	137423	338375	28201.2	20806	30385.6	20822.1	51338.8	28849.6	240433	153377	189704	198606	114352	44467.2	22235.2	28307.1	24040.4	20588.3
764400	421666	158647	305483	295956	272658	23168.8	17220.8	45680.8	36648.4	47328.8	356988	282902	310986	254348	276854	24948.8	24117.5	18729.2	48685.8	35648.8	298800	179635	132611	336022	27777.6	20761.2	30139.6	20872.4	51092.9	28807.6	240078	155762	190567	199337	114750	44448.3	22232	28305.2	24028.3	20524.4
765600	418189	156753	304117	294143	275719	23350.8	17365.6	45982.9	36790.8	47865.6	355651	286409	311233	254957	275088	25001.3	24098	18950.8	48587.2	35740.8	297512	179344	128974	333045	27295	20539.2	29942	20671.7	50486	28627.5	239852	156560	189463	199330	114167	44589.2	22118.3	28092.8	23906	20611.7
766800	415586	155822	305084	294592	277600	23385.2	17320.4	46447.6	37638.4	47848.8	354980	289227	310696	253577	272644	25326.8	24250	18920.8	48680	36169.6	298189	178373	126696	334090	26772.4	20516	30080.4	20488.8	50501.7	28525.2	238539	157542	187064	199980	113070	44240.4	22299.6	28177.2	23809.6	20821.6
768000	411049	154820	305568	293949	279894	23557.9	17546	46538.8	37416.8	48711.2	353418	292618	309631	252561	270310	25503.6	24298	19158.3	49389.6	35904.2	296056	177804	123163	331313	26235.4	20376.4	29805.2	20389.2	50021.6	28508.8	236667	158659	187654	199168	112546	44472.4	22168.8	28131.6	23709.6	20652.9
769200	404147	153575	306922	293135	282154	23647.6	17565.4	46767.6	37842.5	48694.8	351638	298837	309834	254058	268230	25680	24577.1	19124	49161.7	36188.4	295636	176046	120733	329941	25862	20250.4	29540.8	20376.4	49917.1	28078.8	234552	159125	186767	198393	111115	44402.5	22122.8	28211.7	23764.4	20607.6
770400	401017	152024	306852	293494	284998	23437.1	17724	46867.5	38270.8	49134.6	349147	302242	309759	253573	266634	25682.8	24784.8	19142.5	49602.4	36214.6	295614	174999	118391	330974	25413.8	20286.8	29546.3	20551.2	49540	28254.6	233026	160205	183469	197985	109857	43948	22195.8	28091.6	23957.2	20654.4
771600	397412	151942	308454	297344	288886	23603.6	17747.5	47130	38738.8	49403.6	347032	307437	309638	253311	264360	25898.3	24859.6	19224	49824.2	36320.4	294526	174039	116589	330835	25005.6	20207.1	29363.2	20501.2	49400.4	28130	231969	159928	182932	198598	109099	43915.8	22224.4	28040.8	23727.2	20684.4
772800	392640	149853	309198	296135	292073	23581.6	17754	47050.4	39144.8	49751.3	344951	314020	308918	253957	264635	25925.6	24943.2	19267.6	50156.8	36202.5	293990	173055	114237	329302	24416.7	20166	29347.5	20298.4	49422.4	27913.3	228720	160249	181628	198451	107833	43559.2	22117.9	28056.8	23417.9	20655.6
774000	390734	149640	311410	298805	296718	23845.6	17758.4	47216.4	39873.8	50178.8	341387	318209	311110	255410	263933	26018.3	25014	19584.8	50418.3	36340	294460	174186	113496	331206	23956	20329.2	29278.8	20152.5	49317.6	27999.2	227221	160055	179313	197538	105999	43381.7	21973.2	27881.7	23497.2	20656.3
775200	387309	148899	313269	299642	301816	24104	17883.2	47088.8	40100	50507.1	337418	324758	309743	255393	263911	26182	25190	19696	50428.4	36373.8	292635	173550	112255	331205	23703.6	20158.8	29442.5	20158.4	49204.2	27941.6	225136	159775	178212	198444	104680	43473.2	22124.6	28157.2	23465.4	20584.4
776400	383340	148054	315807	302627	306648	24141.7	17904.8	47217.2	40537.9	50947.6	335028	331944	311132	257619	263063	26212.5	25463.6	19706.7	51156.4	36433.2	291556	172450	111021	330068	22891.6	20328.3	29402.8	20160.4	49090.4	27777.2	223000	159376	177502	198084	104020	43366.4	22103.2	27693.8	23339.6	20573.3
777600	382392	147330	316598	306136	310965	24118.4	17886.7	47136.4	40993.6	51222.1	331992	336089	312238	258471	264113	26411.2	25287.9	19906.4	51139.2	36261.6	292484	171764	111027	332322	22593.2	20294.8	29500.8	20003.6	48783.3	27782	221576	158241	176084	196172	102056	43297.6	22130.8	27896.8	23577.5	20704.4
778800	381078	147823	318818	308720	315896	24376.3	18011.6	47468	41514.4	51616.4	328972	342036	312430	259358	263358	26396.7	25551.6	20197.1	51603.2	36482.4	291573	170947	110903	333856	22074.4	20044.4	29256	20252.1	48780.8	27775.4	219505	157854	174358	196879	100744	43196	22293.6	27606.3	23366.8	20540.4
780000	379688	147120	320282	310428	321573	24350.4	17915	47750.8	42094	51990.8	326678	348967	313917	261305	262759	26511.6	25632.1	20184.4	51840	36228	291676	169171	110080	334505	21394.8	19988	29245	20022	48720.4	27818.4	217500	156232	174847	197831	99822	42994.2	21992	27762.4	23380.8	20686
781200	380029	146604	322081	317526	327256	24642.5	17897.6	47599.2	42707.2	52606.8	324533	353905	315700	262061	263061	26803.3	25561.6	20323.8	52110.4	36456.4	292414	168120	111103	339179	20980.8	20114.4	29290.8	20088.8	48493.6	27608.8	215308	155754	173389	197437	98955.8	43058	22036.7	27842.8	23358.8	20552.1
782400	381496	146862	322902	324161	332999	24728.4	17989.6	47735.6	42818	52890.8	321516	358297	316530	262433	262978	26844.8	25780	20782	52470	36482.4	292159	167352	111582	341037	20493.2	19995.4	29078.4	20103.2	48682.9	27488.8	213484	154448	174390	198418	98342.4	42685.4	22159.2	27744	23398	20616.8
783600	382498	146781	323728	325019	338548	24883.3	18002	47840.8	43294	53334.4	319303	365297	319899	262899	262503	26858	25669.2	20576.7	52624	36386.7	291602	167955	112058	338620	20140	20064.8	29000.4	19979.6	48480.8	27632.5	211046	153668	174863	198687	97475	42910.4	22029.2	27862	23454.4	20550.4
784800	385260	146575	326158	321893	342676	24886	17956.7	47836.4	43467.5	53796	317216	369066	322930	263386	261761	26869.2	25819.6	21226.4	53022.9	36285.6	292711	167599	113596	343063	19674	19982.9	29018.4	19883.2	48452.1	27812.8	208980	151572	173510	199239	96748	42768.3	22190.4	27915.4	23410	20815.6
786000	387338	147237	327505	324360	347882	25044	18028.8	48084.2	43555.2	54267.5	313576	372200	325178	263318	263494	27191.6	25826.8	21026.7	53100.4	36302.5	292100	167726	115450	345312	19463.3	20011.6	28727.5	19960.4	48776	27822.1	207109	150008	173828	201333	96167.5	42876.8	22155.4	27868.4	23231.7	20748
787200	389120	148173	329792	327463	353507	25230.4	17974.2	47800.8	43980.8	54385.2	311378	375922	328309	263545	263831	27304.2	25870.4	21204	53385.4	36304	290369	166733	117204	343454	18962.4	20170.8	29071.2	19789.6	48752	27826.8	204692	148229	174748	202327	95374.4	42859.2	22396	27900.8	23412.8	20634.8
788400	393057	148341	330301	330418	356845	25110.8	17989.2	47862.5	43954.8	55021.3	308142	378394	331788	263882	264723	26997.6	25824.4	21536.8	53818.8	36139.2	289604	166258	119081	346107	18630.4	20090.8	28885.4	19882.8	48955.6	27746.4	203167	147060	174075	202671	95354	43136.8	22505.8	27821.6	23535.4	20757.2
789600	398586	150409	332014	333470	361849	25232.8	17929.6	48130	44419.6	55426	305675	380064	332405	262673	264746	27063.8	25915.6	21704.8	54289.2	36044.4	287815	165977	121663	347944	18295.6	20189.2	28762.8	19869.2	48714.8	27836	202153	145638	174286	204037	94712	42874.8	22508.4	27780.8	23728.8	20585
790800	401829	152708	332348	335518	365301	25282.4	18045.6	47832.1	44848	55632.9	303735	382436	325337	261733	264183	26821.2	25909.2	21840	54414.8	36058.3	287137	165456	124797	347378	18033.6	20155.2	28629.2	20114.4	48957.9	28191.6	200656	144730	175568	206634	94971.2	43151.6	22567.9	27960	23653.8	20627.2
792000	405842	152900	332595	335976	368251	25663.3	17852.8	48134	45239.6	56154.4	301092	383128	327760	260646	264330	26995.4	25790.8	22179.6	54524.4	36133.2	287086	165493	128191	348211	17410.4	20305	28579.6	20115	49212	28154.6	199436	142818	175169	206867	93908.3	42986.8	22446.8	27912.9	23673.2	20644.2
793200	411013	154874	333156	339008	371538	25866.8	17843.8	47656.4	45153.6	56661.7	298180	382474	327739	257906	263867	27231.6	25760.8	22229.6	54856.8	36144	285887	165355	131762	349809	17028.4	20078	28592.1	20458.4	48987.9	28408.4	198477	142611	175700	209392	93714	43112.1	22524.4	27979.6	23522.1	20773.6
794400	414534	157010	333720	339960	373008	25957.5	17961.6	47564.4	45386.4	56733.2	296063	382374	330656	256462	260775	26827.1	25726.4	22447.1	55250.8	35914.8	286780	165782	134640	348604	16641.3	20231.2	28879.6	20125	49456	28264.6	197387	141977	177145	211366	93408.3	42892	22547.2	28010.8	23472	20646.7
795600	419183	159169	334053	341947	376205	26063.6	18120.8	47486	45619.2	56860.4	292668	380356	332098	254827	261007	26980.8	25734.6	22617.2	55115	36111.2	286696	166796	139276	351761	16183.2	20374	28746.4	20029.6	49570	28491.2	196965	140778	176334	212153	93166.8	42720	22734.4	28143.2	23575.8	20744.4
796800	424328	162378	335439	343777	377025	26267.9	18158.4	47376.7	45712	57108.8	289618	378690	332053	251973	260724	26833.3	25684	22795	55515.2	35763.8	285734	167474	142818	352644	16081.3	20345.2	28671.2	20298.8	49956.4	28510.8	196923	140114	177702	214463	93107.1	42913.2	22594.2	28054	23628	20927.5
798000	427420	165215	337804	344075	378132	26197.6	18252.9	47416.4	45719.6	57502.8	288574	378058	333432	248660	259398	26697.2	25600	22907.2	55956.7	35809.6	286401	169045	146173	352077	15666.4	20437.9	28500	20148.4	50324.6	28810.4	196093	138904	178309	216535	92935.2	43086.3	22838.4	27814.6	23864	20646.4
799200	432101	167757	337065	347948	377648	26390	18347.2	47232.1	45866	57418.4	285203	373517	335455	245429	258889	26588.8	25413.6	22831.3	56135.6	36004.6	287174	171506	150802	355204	15347.1	20671.6	28645.8	20300.4	50296.8	28864.2	196557	138591	178192	218755	92529.6	43420	22712.1	28070.4	23875.6	20784.4
800400	433778	171216	336891	346795	377256	26396.8	18545.8	47036	46227.5	57998.4	283045	370159	335404	242051	258294	26491.6	25576.4	22888	56202.1	35784.8	286729	173388	153907	352487	14896	20817.5	28747.2	20355.2	50533.8	28830.4	196470	138206	179654	221391	93380.4	43391.3	22660.4	28185.4	24177.2	20770
801600	435963	171521	336249	345560	376997	26248.4	18564	46777.5	45973.2	58174.2	280873	365694	336601	239033	257537	26654.8	25346.4	22992.5	56041.6	35525.8	286414	175814	157406	352940	14584.6	20824.4	28627.9	20370.8	50835.2	28967.1	195540	137211	179275	223930	92839.6	43548	22946.7	28166	24140	20725.2
802800	440679	173842	336416	343913	374240	26485.2	18357.5	46536.8	46288.3	57661.6	278816	363000	335720	233960	258814	26469.2	25263.6	22933.2	56070.8	35742.8	285375	178381	160972	353186	14297.2	20850	28888.8	20510	51027.6	29292.8	196432	137376	178725	225006	92358	43571.3	23151.2	28224.2	24375.6	20923.2
804000	441811	175226	335608	342139	372087	26845.6	18141.6	46648.3	46174.8	57766.7	275167	359648	336303	230707	258602	26214.8	25290.4	23074.8	56336	35782.5	284422	179251	164406	351326	13755	20759.2	28795.4	20308	51106	29142.4	196942	137164	182998	228757	92886.8	43562	23002.5	28251.6	24292.9	20760.8
805200	445407	176804	335135	341903	368725	26765	18331.2	46430.8	46094.2	57772	273551	353815	337798	226548	259527	26216.7	25045.2	22949.2	56226	35700.4	284361	182757	167424	350878	13575.6	21075.8	28723.2	20550.8	51676.4	29268.4	197611	136934	183686	228932	92525	43798.8	23172.8	28525	24205.6	20786.3
806400	449013	180575	334522	341334	366121	26740.4	18266.4	46444	46388.4	57707.9	271216	348678	334988	222900	259445	26140.8	25137.1	22862	56116.8	35554.6	282909	184483	170260	348665	13268	21202	28837.9	20586.4	51955.4	29338.4	198540	137153	185312	230160	92622.8	43828.8	23147.6	28187.6	24537.1	20914.4
807600	450274	182751	335029	341185	361645	26595.8	18463.6	46120.8	45957.5	57895.2	270271	344593	336699	219200	259746	25920.8	24936.8	23042.5	56282.8	35550.4	281363	186969	172049	345574	13000.4	21115.4	28948.8	20598.8	52643.6	29280	198981	137619	187309	232809	92985.4	43760	23166.8	28302.1	24562.8	20914.2
808800	454491	185632	334478	340877	357624	26613.2	18625.8	45834	45592.4	57490	268060	339760	334625	216438	259989	25930.8	24774.2	22841.2	55950	35586	282222	189412	175885	344989	12970.4	21238.4	28849.2	20624.8	52577.1	29531.6	200271	138380	184919	234622	93516.8	44122.9	23170.4	28519.2	24590	21150.4
810000	455460	188585	334275	341239	352224	26590.8	18651.6	45769.6	45902.8	57379.6	266183	335086	334268	213203	260493	25834.2	24858	22697.9	56112.8	35380.4	282174	191668	175941	338260	12570.8	21408	29050	20753.3	52991.6	29583.3	200788	139103	186491	237544	94228.3	44178.4	23114	28320	24927.2	21122.9
811200	458147	190870	334089	339809	347867	26453.2	18587.9	45593.6	45569.6	57591.7	266513	330529	336316	211023	261526	25580	24716.7	22613.2	55514.6	35418.8	281996	193836	178208	333846	12252.4	21323.2	29164.8	20784	52897.9	29794	201911	139180	185427	237426	94564	44611.7	23245.6	28630.8	24889.6	21010
812400	461557	195020	333333	340731	343896	26614.6	18731.2	45625.8	45054.4	57207.6	267228	325430	333748	207631	262688	25459.6	24672.4	22684.2	56043.2	35368.3	280838	195096	179555	327215	12095.8	21308.4	29211.2	20765	52926	29970.4	202567	140378	186810	239487	95060.8	44799.6	23418.3	28569.6	24792	21023.8
813600	460392	196488	332486	339839	338450	26375.2	18906.3	45673.2	45045	57003.6	267839	322076	334840	206224	263966	25498.4	24610.4	22599.2	55585.4	35614.8	281191	196860	179275	320072	11825.2	21337.1	29330.8	20976	53578.8	29940.4	203454	140412	187263	239626	95278.4	44537.5	23522	28902.9	25277.2	21308
814800	464388	199202	330729	339732	333360	26180	18731.6	45570	44700	56904.8	267494	316501	333496	204756	267115	25547.2	24667.2	22368.8	55274.4	35379.6	281602	198520	180735	314856	11682.5	21476.8	29252.9	21212.8	53581.6	30391.7	204691	140437	186024	241700	95044.6	44881.2	23494.6	28812	25081.2	21379.2
816000	464856	201278	329780	340150	327803	26426.4	18950.8	45067.6	44145	56503.6	268576	312260	333190	202884	268414	25713.8	24402	22305.2	55310.8	35421.2	280751	198917	180801	308863	11452.4	21624.2	29550	21169.6	53952.8	30194.4	205863	141142	186536	243717	95991.2	45225	23592.4	29004.2	25364.4	21341.2
817200	465269	201986	327909	340100	322443	26422.4	18729.6	44952.1	44149.2	56208.8	270355	306726	334683	202546	270695	25631.2	24401.6	22045.2	55099.6	35366.7	281512	200575	180934	306167	11089.6	21608.8	29855	21270	54217.6	30518.8	206889	141110	185750	243005	96078	45341.2	23533.3	28894.4	25658.3	21534.8
818400	467982	204084	326860	340010	317874	26550	18940.4	45111.6	43514.2	55798	271540	301318	332796	201651	271490	25947.5	24318.4	22036.4	54871.3	35358.8	279484	200795	180613	302409	10937.2	21495	29742.4	21375.8	54009.6	30450.4	209089	142327	186642	243859	96575.2	45350	23435.6	29235.8	25825.6	21391.3
819600	466244	203526	325432	339031	313200	26340.4	18788.8	45386.3	43504.8	55423.3	274361	297111	333949	202651	273142	25677.2	24546.3	22006.8	55015.6	35307.1	279019	202133	179355	298977	10574.2	21650	29963.3	21342.8	54508.8	30564.8	209093	142642	187430	243290	96991.6	45748.8	23616.3	29552.8	25632.5	21620
820800	470293	204578	323824	339164	307551	26345	18863.2	45185.6	42803.3	55414.4	276548	291298	335083	202557	275967	25721.7	24350.4	21688.3	54558	35066.4	278954	203360	179683	298506	10547.6	21759.6	30198	21335.8	54520.4	30635.2	210586	143755	187584	241720	97018.3	46268.8	23784.8	29343.8	25472.4	21525
822000	469280	204875	321775	339210	302537	26405.6	18737.2	45116.4	42516.4	55137.9	280190	287981	335679	203226	276872	25679.2	24455	21683.6	54504.4	35154	279377	203441	177284	295977	10773.2	21656.4	30190.8	21380.8	54632.5	30652.8	210801	144785	188964	242170	97835.6	46172.8	23666.8	29585.6	25649.2	21612.4
823200	468181	204093	320018	337263	298097	26035.4	18727.6	45123.2	42004.2	54554	283113	282388	336100	205138	280732	25912.5	24313.6	21582.5	54420	35108.8	279923	204650	175952	296667	10340.8	21755.6	30374.4	21496.3	54656.8	30752.9	211289	145642	187997	240785	98017.1	46326.4	23772.8	29441.3	25694.8	21737.5
824400	468006	205167	317859	337138	293205	25812.4	18865.4	45115.6	41588	54832.9	288058	278371	335272	206416	283498	25714.4	24174.6	21363.6	53951.7	35320	278393	204825	174415	296546	10343.2	21954.4	30582.9	21577.2	54887.9	30900.8	211898	147135	189081	240463	98806.4	46553.3	23915.6	29303.2	25757.1	21907.2
825600	465648	202633	316141	335226	289369	25435	18914.8	45018.8	41291.6	54085.2	292382	274123	335663	208010	285768	25644.6	24186	21295	53542.4	35193.6	278849	206009	171758	296365	9979.17	21625.2	30574.8	21683.8	55054.8	30670	212855	148320	189849	240037	99195.4	46774.4	23918.3	29426	25805.2	21817.1
826800	466224	201255	319757	333714	285263	25506	18707.1	45183.2	40947.2	54022	296948	269433	334199	209357	289076	25474.4	24296.3	21144.8	53388.3	35126.4	277683	206410	169995	297318	9814.4	21840.4	30739.2	21844	54912.5	30641.6	213395	150764	189682	238005	99056	46456.7	23877.6	29750	25880.8	21944
828000	464243	201462	320650	331362	280410	25322.9	18575.2	45230.8	40324	53702	301897	266108	332844	209770	290428	25481.2	24118.4	20983.3	53002.4	35012.1	277114	205850	166339	293760	9772.92	21845.6	30989.6	21692.8	54934.4	30710.4	213903	153132	191387	237514	100004	46811.2	23982.9	29842.8	25859.2	22127.9
829200	462544	198358	318528	330421	277169	25022	18697.1	45215.6	39940.4	53409.6	308133	262352	333262	211613	293001	25580.4	24429.6	20650.8	52690	35270.4	276740	206712	165467	294469	9540.4	21820.4	31149.2	21674.8	55130	30439.6	213893	154115	190815	235787	100475	46936.7	23857.2	29902.5	26008	21901.2
830400	462298	197558	317853	327916	273022	24885	18752	45441.7	39940.4	53230.4	311975	259418	330301	211732	293162	25550.4	24345.6	20814.6	52451.6	35157.9	275921	206495	162969	293068	9213.75	21618	30815.4	21766.8	54926.4	30637.9	215689	157061	192051	234666	100668	46818	23865.4	30035.6	26022.1	22078.4
831600	458093	195285	316420	326920	270228	25087.2	18714.6	45362.4	39769.6	52750.8	317548	256556	330319	212990	295442	25677.1	24345.6	20721.2	52123.3	35006	276134	205346	160201	292364	9107.6	21754.6	31377.2	21799.6	54936.4	30456.4	216193	157763	191840	233112	101095	47135	23884	30163.3	25972.8	22138.4
832800	456713	192785	316138	324275	267850	24988.4	18636.8	45335	39254.8	52560	320254	254585	328889	212808	296653	25445.2	24403.6	20540.4	51979.2	35312.5	275858	206385	158370	291585	8890.83	21612.8	31363.8	21615.6	54965.6	30470.8	217201	158948	191369	231047	101302	47075.6	23864.6	30070	26147.9	22298.4
834000	452850	190760	315564	322354	264592	24808	18652.8	45623.2	39252.1	52370.8	323741	252791	326650	212784	295787	25425.4	24395.2	20276.8	52090.4	35094.8	273387	205742	154784	289336	8829.2	21802.5	31304.4	21759.2	54836	30693.6	218774	161041	193085	231100	102642	47160.4	23891.6	30188.8	26255.6	22262.5
835200	449225	187760	315578	320788	262523	24661.6	18800.4	45597.1	39204.4	51866.3	328834	252273	326315	211620	296902	25576	24195	20236	51764.8	35488.8	274098	204865	151538	289101	8617.2	21606.8	31394.2	21875.2	54957.1	30491.6	216922	162223	192300	229537	102220	47128.8	23855.8	30201.6	26209.6	22367.6
836400	446896	185938	316213	319990	260302	24583.8	18619.2	45580.8	38797.9	51713.2	330378	250736	323644	210279	296636	25547.1	24280	20146.3	51695.6	35492.4	271391	204089	149096	287700	8655.6	21574.2	31427.6	21882.5	55028	30371.6	216934	164997	191769	229748	102503	47483.2	24052.8	30362.1	26262.8	22335.4
837600	442328	184279	318107	317137	258097	24504.4	18647.9	45518.4	38895.6	51579.2	333388	250587	322567	210324	296431	25318	24225.4	19984.8	51208	35646.8	270309	202918	144980	285360	8585.6	21624	31551.3	21653.2	54614.2	30261.6	216960	168660	192585	228163	102263	47457.9	23954.8	30398.4	25997.1	22479.2
838800	440055	180972	318374	315922	256800	24672.9	18600.4	45595.6	38495.6	51538	335080	250353	320825	209192	296711	25670	24409.2	19863.8	51087.2	35779.6	268864	202736	143329	284653	8379.58	21520	31503.2	21869.6	54284.4	30277.5	216027	169969	191126	226047	102348	47287.2	23724.4	30442.8	26125.6	22349.2
840000	436466	180667	319304	314691	255188	24506.8	18683.8	45724.8	38530.8	50747.1	336208	251341	317993	208705	294471	25330.4	24504.2	19812.4	50877.9	35770.4	267696	199886	139342	281086	8319.2	21650	31544.8	21663.2	54706.3	30211.2	217083	172508	191750	225730	103003	47513.3	23752.8	30625.6	26543.8	22560.8
841200	431871	179274	321116	312788	253006	24409.2	18394.8	45849.2	38346.4	50896.4	337609	252355	317507	208144	293338	25338.8	24506	19867.5	50795.2	35899.6	267184	199100	134691	279488	8105	21698.8	31621.2	21735.8	54536.4	30004.2	215988	174366	190568	223339	103145	47353.2	23907.1	30498.4	26191.2	22417.9
842400	429788	177809	321899	311443	252844	24364.8	18503.3	45826	38123.8	50862	338002	253660	316003	206717	291511	25129.2	24400	19541.6	50943.3	35904	265230	197252	132605	278051	7912	21498.3	32002.8	21569.2	54386.7	30182	215477	177012	190058	222787	103226	47291.3	23798.4	30502.9	26209.6	22385.6
843600	424993	175902	323711	309504	251871	24423.3	18517.6	45693.3	38348.8	50590	337190	256079	315117	205701	288983	25268.4	24431.6	19525.4	50480.4	36163.3	263833	195476	128935	275231	7723.33	21366.8	31779.2	21776.8	54043.2	29967.5	214476	178285	188859	221855	104124	47168	23786.3	30450	26201.2	22622.1
844800	421937	173918	325372	309210	252578	24187.2	18531.7	45652	38266.7	50440.8	335826	258600	312870	205246	287547	25236.4	24802.8	19541.6	50619.6	36092	263981	194857	126651	274598	7585.2	21451.7	31793.2	21542	53947.9	29969.6	213834	179273	187588	220630	103996	47205.4	23522.8	30416.7	26162	22477.6
846000	420523	173384	326587	309220	252894	24104.8	18421.2	45969.6	38615.6	50490.4	335806	261530	311943	204493	284480	25024.4	24582	19379.2	50779.2	36601.7	261593	193328	123386	272104	7488.75	21320.4	31875.8	21636.8	53741.6	29861.3	213564	181327	187920	221612	104090	47151.2	23630.8	30718.4	26566.7	22412.4
847200	418597	171286	329043	307709	253099	24228.8	18447.9	46131.2	38654.6	50418	333981	265144	311480	205498	281955	25085.4	24722	19578	50674.6	36586.4	260869	191605	120695	270114	7287.6	21361.3	31949.2	21528.8	53610	29646.8	213155	181258	187101	219524	104405	46881.7	23510.8	30669.2	26256.4	22625.6
848400	418340	171124	330793	308203	253003	24360.4	18376.8	46245.4	38994.8	50404.2	332146	269175	309895	204141	280152	24830.8	24889.6	19510.4	50770.4	36667.9	258945	189088	118247	268042	7467.5	21362.8	32156.7	21632	53473.2	29588.4	211493	181875	185914	218118	103944	47105.2	23495.8	30611.2	26335.8	22596.4
849600	414993	170431	332488	307115	253292	24357.1	18418.8	46453.2	39184.2	50088.4	331515	273391	310040	204288	277428	24901.3	25083.6	19460	50533.6	36710	258392	186902	115613	265410	7292	21479.2	32090	21522.9	53052.8	29524.8	209288	181858	184828	217264	104337	47058.4	23569.6	30519.6	26386.4	22286.7
850800	412934	169230	333855	308287	254901	24330.8	18283.2	46440.4	39532.4	50120	329718	278428	309534	204516	274148	24761.6	25206.7	19569.2	50793.6	36876.7	258333	185340	113814	265201	7084.4	21437.6	32252.5	21747.2	52676.7	29391.6	207988	182273	184116	215790	104282	46849.2	23525.4	30696.4	26315.4	22425.2
852000	411027	169222	336858	309491	255631	24313.8	18192.4	46577.6	39778.3	50263.2	329543	283904	309594	204298	270924	24936.3	25216.4	19759.2	51225.6	36684	256034	182810	111121	262205	6908.8	21249.2	32102.4	21540	52656.8	29462.9	206898	182602	184079	216513	104806	46757.2	23607.6	30451.7	26238	22506.3
853200	408836	167772	337627	309541	257275	24458	18247.1	46830	40205.6	50320.8	328108	289715	310003	204596	268140	25020	25291.3	19554.8	50931.3	36915.2	255809	180665	109545	260448	6758	21264	31951.3	21568.8	52377.9	29426.4	204765	182183	183132	215627	104504	46596.7	23569.6	30675.2	26165.8	22430.8
854400	408444	167877	339201	310482	258405	24436.3	18191.2	46754.4	40758.8	50008	326466	295110	308378	204732	265688	24990	25557.2	19747.9	51218.4	36990.8	254783	178280	108690	260869	6696.25	21212.4	31843.2	21490	52243.2	29331.3	204203	182219	182605	215722	105504	46445.2	23551.6	30442.4	26297.6	22594.6
855600	405496	168025	340913	312692	261346	24387.2	18155.4	47298.4	40996.4	49969.6	325004	302837	308943	205329	263184	24974.4	25557.5	19836	51464.2	37170	255289	175761	106928	257264	6416	21057.6	31757.6	21482.8	52261.7	29383.6	202425	181441	182668	216793	106057	46657.1	23686.8	30543.6	26315.8	22358
856800	406040	167026	342699	313866	263802	24720.4	17816.4	46946.7	41239.2	50337.6	323888	308709	308762	206589	261019	25033.2	25696.4	20049.6	51341.6	37134.2	255437	174305	106231	256536	6300	21257.6	31887.6	21424.6	52088	29221.3	202642	181033	181518	216312	106010	46442.8	23542.9	30460.4	26040.4	22493.3
858000	406016	167861	344248	316513	266329	24579.2	18110	47324.8	41524.2	50589.6	322114	315133	307894	206623	258399	25222.8	25818.3	20270.4	51468.8	37218.4	253835	171209	105822	254675	6208.8	21091.7	31846	21404.4	52011.7	29172.8	201619	180150	182223	217365	106908	45690.4	23428	30685.8	26280.8	22476.8
859200	404805	167037	345035	317052	269689	24773.8	18047.2	47727.5	42186.8	50667.6	320080	319799	309454	207531	256151	25148.4	26057.6	20327.5	51600.4	37475.8	254431	170111	105285	254110	6119.58	21130	31752.1	21479.6	51392.4	29308.8	199930	178194	181100	215047	107279	46188.8	23577.1	30637.2	26155.6	22416
860400	407187	167832	346216	319590	271809	24887.2	18087.1	47364.4	42491.3	50806.8	317680	325261	309999	207616	254531	25288.3	26036.4	20652.8	51783.8	37759.6	253139	166961	105752	252716	6114	21034.2	31843.6	21408	51367.2	29200	199007	178362	181463	215076	106711	46054.6	23498.4	30337.1	25947.2	22476.4
861600	406525	168157	347268	320381	274649	25184.4	17911.2	48012.5	42890	51063.8	313899	330603	311078	207861	252690	25374.4	26132.4	20718.8	51904	37918.3	254003	164808	105478	251324	5924.17	20732.8	31727.9	21435	51380.8	28930.4	197632	177455	182092	215753	107272	45836.8	23522.5	30571.2	26167.2	22298.4
862800	407720	168584	349540	322923	277286	25519.6	17986.3	48139.6	43505.8	51064.4	311093	336194	312464	208285	251241	25421.7	26218.8	20784	52499.6	37901.6	253690	163827	106168	251009	6074.4	20916.3	31568	21544.4	50900.4	28835.2	196695	176198	181137	215054	106282	45782.1	23439.6	30653.8	25789.2	22340
864000	408113	170130	350946	324698	280275	25772	18034.4	48146.7	43753.2	51425.4	307879	339460	313925	208250	249068	25304.8	26279.2	20904	52694.4	38122.5	252845	161743	106402	250136	6116.67	20764.8	31585	21545.2	50701.2	28825.8	195602	175939	181865	216771	106324	45798.8	23300	30476.8	26198.3	22458.8
865200	408848	170334	351345	326582	282764	25895.2	18002.9	48444.8	44284.6	51746.4	305763	343675	316097	209994	248287	25344.6	26470	21217.6	52699.2	38140.4	252841	160451	106994	250592	5908.4	20755	31540.8	21200.8	51032.8	28692.8	194093	174240	180788	217106	105868	45626.3	23307.2	30308.3	25908.4	22335.2
866400	409926	171303	351285	327939	284829	25925.2	17889.2	48342.1	44725.2	51950	303529	346866	317513	209293	246946	25424.4	26418.4	21300	52908.8	38465	252037	158760	107232	251123	5734.58	20960.4	31612.9	21453.6	50492.8	28701.7	193010	173546	179818	217643	105336	45335.6	23433.8	30311.6	25872.1	22164.8
867600	408570	172096	352734	328494	288216	25983.6	17826	48709.6	45223.8	52265.6	299408	350520	320807	210474	245744	25423.8	26736.8	21586.4	53327.1	38702.4	251665	157564	108152	251646	5725.2	20834.2	31278.8	21332.1	50454.8	28712	191832	172392	178288	217244	104880	45785.8	23183.2	30205	25877.6	22332.5
868800	408738	173665	352259	330277	290317	26051.6	17859.6	48813.8	45488	52249.2	295641	353082	321060	209500	245281	25632.8	26750	21658.4	53539.2	38449.6	252796	157243	108496	252345	5676.25	20763.2	31243.8	21261.6	49940.4	28722	190638	171505	177397	218965	104301	45663.6	23325.8	30261.6	26027.1	22375.2
870000	409199	175556	349962	331333	293012	26042.1	17832.8	48835.6	45624.2	52785.2	293223	355403	322596	209161	243255	25669.6	26716.8	21920	53854	38758.8	252611	155631	109630	253174	5449.17	20636.8	31360.8	21300.8	50578	28822.1	189659	171272	177236	218594	104602	45334.8	23300.8	29870.8	25938.4	22296.3
871200	410878	177283	349147	332094	294353	26344.8	17809.6	48954.4	45984	53097.1	289485	357346	324302	208887	242554	25832	26947.5	22315.2	54242.9	38839.6	253486	155472	111262	255219	5354	20707.2	30957.9	21450	50110.8	28744.4	189361	169616	176253	218219	103463	45332.5	23228.4	29781.6	25819.6	22125.6
872400	412246	179589	348224	333198	296364	26637.1	18064.4	49310	46249.6	53285.2	286890	359048	325005	208345	240850	25869.6	26794.4	22332.5	54704	38920.8	252328	154925	112674	255091	5225.42	20706	31130	21405.8	49977.2	28701.7	187826	169209	175552	220275	104046	45080.4	23301.7	29826.8	25678.4	22117.9
873600	411718	180873	347194	333440	298010	26696.4	18087.5	49462.4	46826.3	53813.2	284032	359287	326885	208060	240682	25964.8	27055	22727.2	55003.8	39096.8	252959	155129	114996	257483	5180	20726.7	30944.8	21294	49625.4	28932	187345	168014	174196	220818	103232	45352.9	23255.6	29637.1	25697.2	22155.2
874800	413159	183658	345736	335406	300090	27032.9	18180	49480	47100.4	54047.2	280788	359631	326447	207210	245233	26120	26962	22789.2	55710.8	39199.6	250356	154462	115706	258096	5118.33	20683.2	30953.6	21416.4	49497.2	28748.3	187756	168231	174015	221655	102731	45292	23307.5	29619.6	25753.2	22361.3
876000	412486	185466	343641	335186	301836	27249.2	18147.5	49499.6	47275.4	54330	278261	359070	327971	205955	244067	26347.2	27287.2	22752.4	55673.8	39356.8	249252	155200	118140	259288	4882.4	20759.2	30939.2	21204.8	49988.8	28444.8	187200	167417	172867	221464	102278	45285	23556.4	29758.3	25740.4	22180.8
877200	414415	189886	343099	335341	301735	27457.1	18520.4	49267.5	47785.2	54932	275724	356367	326675	204709	240642	26443.2	27149.6	22817.5	55836.8	39293.8	248940	154947	120361	260102	5133.33	20922.4	30697.5	21293.6	50078.8	28639.6	187125	166881	171544	223662	101973	45020	23396.3	29560	25616.8	21988
878400	414193	189624	341252	334861	302573	27583.6	18580.4	49874.8	48187.9	54988	272181	355198	327222	203873	235284	26653.8	27150	23030	56339.2	39317.6	248450	155122	122162	260145	5006.8	20734.6	30394	21345.6	49545.2	28796.8	187338	166230	170085	223542	101477	45415.4	23239.6	29281.7	25473.6	22054
879600	414349	191698	339792	334946	302651	27838	18658.4	49575	48190.8	55565.4	268459	353769	325850	201092	232655	26807.6	27175.8	23293.2	56490.8	39771.3	248142	155408	123961	259902	4888.4	20829.6	30595	21248.4	49791.3	28666	186575	166129	170228	226004	100974	45213.3	23340	29330.4	25864.6	22267.2
880800	413226	192763	339680	333203	302561	27857.9	18869.6	49538	48522.5	56012	266853	349975	326310	199757	231231	26795	27452.8	23449.2	56821.2	39732.4	247553	155874	126429	259939	4768.4	20722.5	30346.4	21265.4	49792.8	28694.4	186207	165544	169413	226380	100942	45281.3	23255.6	29080	25658.8	22241.6
882000	414777	194732	337710	333335	302123	27944	19162	49697.9	48419.6	56099.2	263370	347954	325754	197958	232656	26922.4	27224.4	23506	57148.4	39592.9	246736	157188	129161	261096	4691.67	20708	30275	21234.4	49966.4	28710.4	186831	165282	168642	227605	100607	45175.6	23362.9	29175.6	25633.8	22315.2
883200	414831	196733	336432	333013	299873	28025.6	19424.8	49689.2	48858.3	56748.8	261209	345011	326196	197420	233264	27083.3	27619.6	23599.6	57331.7	39699.6	245533	157800	129857	259393	4582.4	20892.1	30431.6	21193.8	49644.8	28770.4	186671	165478	167990	227118	100906	44713.2	23122.8	29077.1	25556.4	22387.9
884400	415146	199391	334768	332050	298241	28264.4	19472.8	49860.4	48810.8	56942.1	259443	339866	324054	195762	234097	27363.2	27643.8	23831.6	57801.6	39954.2	245388	158040	131957	260029	4414.4	20937.6	30437.5	21232	49738.8	28776.8	187685	165742	167325	224989	100172	45084	23164.2	29227.2	25561.7	22222.8
885600	415115	202707	333641	332375	297579	28335	19576.8	49908.8	48964.6	57688.4	256775	335944	323300	194733	235033	27470	27702	23776.3	57757.2	40158	243912	161068	134268	258916	4373.2	20981.7	30209.2	21258.3	49848	28977.2	187476	166088	166876	225697	100323	45246	23290	29211.3	25344.8	22348.3
886800	414089	205064	331209	331120	295110	28505.2	19868.8	50024	48834.4	57540	256043	332653	322862	193765	236165	27640.4	27620.8	23992	58480	39756.8	244944	162733	136257	257842	4249.2	21117.2	30095	21261.6	50033.8	29006.8	188243	165344	165546	224760	99903.2	45164.2	23212	29056	25331.3	22348.4
888000	414893	209160	329640	330247	293498	28814.6	20148	49810.4	48553.2	58198.4	254455	327665	319652	192711	236319	27722.9	27583.6	23788.3	58438.4	40021.2	243852	163494	137938	257368	4422.92	21020.4	30089.6	21286.7	49970.4	28962.9	187980	165787	165766	225405	99652.5	45142.4	23351.2	29171.2	25403.2	22223.8
889200	415805	211862	328866	329372	290613	28876	20363.3	50300	48731.2	58223.3	253547	322850	321347	192731	238153	27821.2	27712.5	24064.4	58550.4	39715.6	244230	164167	140078	257085	4344.4	21246.8	29753.2	21181.2	50265	28925.2	188654	165889	165377	224615	99213.2	45301.3	23386.8	28969.2	25514.6	22306
890400	416575	215511	327219	328506	287818	28955.8	20426.4	50028.8	48248.4	58780	252900	316551	318708	192253	239492	27729.6	27671.6	23954.6	58590.8	40031.7	242967	163818	142353	255428	4226.25	21180	30077.2	21198.8	50555.2	29213.3	189294	166588	165753	225346	99025.8	45090.8	23264.6	28924.4	25548.4	22169.6
891600	415517	217312	324953	326563	284315	29310	20694.6	50118.4	48290.4	58950.8	252787	311537	318570	193295	241368	27960	27530.8	24060	58300.8	40027.2	242750	165310	143252	253915	4237.6	21400	29928.8	21382.4	50355	28972.4	189624	166784	166056	224268	98645.2	45383.3	23489.2	28841.6	25555.6	22211.2
892800	417612	220505	322919	326974	282509	29247.1	21008.8	50021.3	48134.8	58884	253064	305133	316555	193640	244310	28173.6	27590.4	24147.9	58724	39900	240783	166040	145388	252315	4175	21048.4	29856.4	21111.6	50555.6	29292.9	189638	167763	166037	224524	98208.8	45681.6	23575.8	29038.4	25698	22284.2
894000	419551	222864	320496	324809	280580	29378.8	21057.9	50134	48045	59336.8	253227	299454	315720	195448	247449	27879.2	27640.4	24054.4	58771.7	39734.4	240189	166840	146142	250207	4106	21250.8	29806.4	21222	50902.1	29188	189518	168570	165992	224957	98938.4	45771.3	23731.6	29306.7	25439.2	22163.2
895200	420936	223282	318293	324352	276600	29186.4	21260.4	49883.3	47493.6	59330.4	252874	294877	314201	196618	249913	28123.2	27680.4	24037.9	58855.6	39796.7	239096	167769	147353	250140	3950	21426	29840.8	21215.6	50785.2	29462.5	189732	168392	166117	224230	98461.2	45544	23628.8	29047.6	25663.8	22440.8
896400	421296	226152	316358	321867	273762	29319.6	21389.6	50089.6	47793.8	59872	253943	290101	312435	198056	252800	28062.5	27465.6	23933.2	58919.2	39769.6	238459	167404	147894	247836	3870	21540.8	29784	21260.8	50948.8	29378.8	189238	169556	166742	224972	99004.4	45638.3	23666.8	29112.9	25641.6	22382.8
897600	423964	225882	315467	321424	269701	29543.6	21594.8	50004.2	47240.4	59686.7	254618	285477	312151	200654	254825	28168.4	27603.8	24144	58937.6	39839.2	238266	168914	148476	248652	3920.83	21620	29861.3	21462.4	51224	29374.4	189550	169850	166262	224014	98828.8	45922.4	23587.1	29107.2	25584.6	22505.2
898800	425686	237927	313839	319989	265942	29781.7	21520	50195.6	47277.5	59914	255710	280929	310704	202653	257998	28183.8	27709.2	24098.4	58974.4	39912.4	237260	168455	148869	246485	3828.8	21716.3	29987.2	21478.3	51280	29496	188142	170432	165756	224570	99378.8	45790.8	23616.8	29165.8	25733.2	22587.5
900000	426612	233586	311172	318895	262619	29806.8	21574.8	50111.2	46814.4	59932.5	257849	277142	309406	205655	259976	28324	27589.2	24177.6	59450.4	39662.9	237019	169100	149414	246277	3794.4	21680.4	29892.1	21306.8	51576.3	29721.6	186995	170233	166129	222737	99190.8	46070	23435.4	29249.6	25464.2	22506.8
901200	429028	233394	308506	315979	259158	29598.8	21684.4	50296	46432.9	60186.8	259591	272789	307130	207297	262108	28221.3	27489.2	23982.9	59260	39640.4	235906	168973	148718	242360	3758	21846.7	29756	21484.2	51752.4	29646.3	185909	170765	165764	222356	99565.4	46157.2	23516	29382.1	25536.4	22643.8
902400	429890	226996	305220	313816	256627	29554.4	21355.4	50323.2	46202	60348.3	262572	269578	306688	211308	263466	28546.4	27551.7	23832	59018.3	39364	236440	169110	148087	239791	3839.2	21934.8	29439.2	21268.8	51905.8	29711.2	185541	171140	165112	220629	100074	46323.3	23418.8	29132.8	25700.8	22704
903600	432875	220039	302736	312447	252976	29541.3	21778.8	49897.9	45696.8	60228	264717	265507	303948	213168	265440	28567.1	27230.4	23878.3	59184.4	39111.6	234982	168960	147602	236228	3862.08	21910.8	29889.2	21398.8	51931.6	29587.5	185962	171330	164688	219711	100283	46427.6	23726	29062.4	25744.4	22472.5
904800	432787	216911	300855	309720	250947	29543.6	22038.8	50274.8	45847.6	60222.1	266353	262958	303979	216350	267851	28353.6	27073.3	23724.8	59323.8	39376.4	235388	168057	146455	232565	3736.4	21889.6	29561.6	21494	52017.1	30004	183192	171143	164588	217643	101390	46337.9	23497.2	29333.2	25626.3	22731.6
906000	435260	213982	299328	307854	247336	29617.9	22183.2	50344.6	45571.2	60124.4	269401	259938	302230	219540	268144	28222.4	27109.6	23555.4	59231.2	39413.3	234464	169071	145787	229631	3709.58	21682.4	29810.8	21532.9	52189.2	30131.3	183591	171684	164044	216200	100934	46695.2	23699.2	29380	25715.6	22858.8
907200	435637	212527	297715	304954	244651	29815.6	22161.7	50191.2	45377.9	60216.8	271286	257685	301126	221018	268997	28344.8	27076.7	23447.2	58949.2	39109.6	234078	168285	144084	225806	3577.6	22044.2	29943.6	21405.6	52462.1	30039.2	181978	172666	164248	215657	102268	46705.4	23647.6	29568.3	25606.4	22958.8
908400	435404	208732	296395	302510	241293	29671.3	22128	49910	45114	60517.2	273030	255077	300074	224346	269825	28312.8	27134	23485.4	59121.6	39329.6	232407	168401	143135	223268	3532.5	21866	30061.3	21748.4	52637.6	30020.4	180897	172146	163337	214965	101799	46945.2	23647.1	29606.8	25722.4	22917.6
909600	435192	207218	295432	300005	238684	29507.6	22355	50210	44771.7	60225.2	274752	252372	298062	226331	269322	28228.8	26936.4	23536	59002.9	39010.4	232298	167468	141370	219706	3480.8	21892.5	29970	21542	52752	30030.8	180200	174066	163289	214033	103090	47025	23617.6	29690	25739.2	22823.6
910800	433040	205090	293573	295849	235636	29898.8	22304.8	49977.5	44704.8	60094.2	277258	250025	298135	227558	270168	28128.4	27012.8	23583.6	59265.2	38939.2	231802	167134	140329	218110	3365	21960.4	30112.9	21556	52716.4	30065.8	179094	174356	162836	212667	103654	47224.4	23526.3	29748	25578.3	22725.2
912000	432101	202503	292556	294237	232477	29555.2	22376.3	50196.8	44335.8	59598.8	279803	248176	296389	228026	269499	27942.9	26716.4	23145.2	58777.9	38758	231448	167672	138937	214888	3378.8	22085.8	30224	21563.8	52847.6	29896	179298	175030	161764	211471	103633	47278.8	23710.8	29881.3	25845.6	22952.9
913200	430073	199549	291483	291272	229226	29360.8	22258.8	49957.5	44100.8	59599.2	281896	245676	295598	229530	269173	28168.8	27062.9	23047.6	58906	38670.4	230473	167465	135994	211874	3305	22082.4	30035.4	21806.4	52737.5	30011.2	177967	176418	161888	208933	104127	47512.8	23716.3	29824	25873.3	22876.4
914400	429202	198384	290846	289260	226043	29500.4	22361.6	49948	44092.5	59587.2	283093	244442	294071	229170	269269	28106.7	26741.6	22932.4	58718.8	38535.6	229128	166429	133561	208978	3180.8	22230.8	30051.2	21641.3	53411.2	30179.6	176831	175969	161734	207752	104320	47480	23756.8	29816.7	25858.4	22992.9
915600	426973	196300	289689	285699	223925	29656.8	22414	49672.8	44064	59220	284639	244253	294109	229542	268073	28077.2	26803.8	22816.4	58636.8	38542.1	227954	164975	130620	206588	3498.8	22040	30384.2	21826.4	53363.8	30248	175984	177655	161592	206990	105583	47416	23707.2	29868.4	25984.2	23204.4
916800	425867	193717	289586	282957	220594	29310.8	22323.2	49822.8	43682.9	58864.4	285755	244769	294283	229008	266944	28163.8	26534.4	22952.9	58553.6	38290.4	227896	164412	128211	204628	3422.4	22509.2	30614	21778.3	53450.4	30203.8	175072	178348	160808	204848	105333	47820.4	23910.8	29862.1	26009.2	23304.6
918000	424260	193459	289346	280344	217702	29481.6	22187.5	49712.4	43641.6	58612.1	286831	245039	292404	227971	265881	28158	26610.8	22616.4	58709.6	38198.4	225199	163412	125533	200798	3342.4	22221.6	30496.3	21823.6	53179.2	30229.2	173881	180055	161294	205448	106039	47794.6	23756	30042	26083.8	23218
919200	422432	191746	289315	278954	215735	29410	22482.4	49757.9	43700.8	58125.6	287201	244856	292695	226988	264773	27936.7	26679.6	22526.3	58180.4	38008.4	224810	163135	123508	198621	3336.67	22122	30658.4	21598.8	53534.4	30119.6	172712	180394	159868	202706	106630	47839.6	23540	30122.8	26305.6	23307.9
920400	420271	190354	288654	277096	214501	29611.2	22269.6	49523.2	43754.8	57942.8	288184	246331	290827	226151	263043	28072.8	26306.3	22386	58177.5	38151.2	223375	161581	121481	196771	3238	22202.9	30722.8	21836.8	53258.3	30288	171401	181109	159364	201802	107241	47745	23844.4	30182.4	26156	23191.2
921600	417158	187636	288910	273964	212198	29550	22135.6	49479.2	43662.4	57867.2	288206	247480	291025	224762	262278	28230.4	26466.8	22387.1	58002.8	38225	222607	160437	118961	194005	3251.25	22259.2	30834	21824.2	53342.8	30272.5	169565	183353	158883	201631	108818	47702.4	23796.7	30429.2	26463.2	23364.2
922800	416108	184855	289074	272041	210222	29456	21945	49102.4	43665	57452	287604	249697	289998	223018	260718	28012	26539.2	22416.4	57831.7	38049.2	221926	159612	117348	192840	3097.6	22285.4	30847.2	21709.2	52935.4	30224.8	168239	183613	157902	199704	109118	47663.3	23993.6	30470.4	26268	23356
924000	412925	184078	289345	270000	207734	29538.3	22135.2	49310	43450.8	57334.2	288072	251776	288710	220898	259262	27920.8	26130	22384.6	57654	37830.4	218818	158058	114621	190312	3043.33	22208.8	30911.3	21844.8	53247.6	30340.4	167226	184005	157451	200112	110685	48282.8	23958.8	30637.6	26383.3	23490
925200	409793	181504	288362	269250	205291	29552	22179.2	49211.2	43865.4	57134.8	287222	255019	289555	220553	258464	27978.3	26360.8	22550	57448.3	38165.2	218309	155714	112814	188283	3035.6	22193.3	31248.4	21937.6	53127.6	30347.6	166060	186815	156562	197927	111774	47832.1	23878	30849.2	26410.8	23278.8
926400	409006	179792	289633	267410	202636	29459.2	22010	49209.6	43864.8	56824.2	287102	258736	287929	218976	257277	27945.2	26335.2	22392.4	57194.4	38160	217373	154818	110474	187379	3033.33	22083.2	30945.4	22031.2	53193.6	30093.8	165783	186938	155302	197578	112146	48215.6	24036.3	30599.2	26620.4	23356.8
927600	407306	178695	290170	264902	199782	29308.4	21838	48979.2	43867.9	56606.4	286461	262235	287816	218061	256087	27645.4	26267.2	22219.6	57177.5	37984	215838	152668	108629	184564	2985.2	22190.4	31000.8	21963.3	52993.2	30177.6	164285	188778	154590	197627	113219	47956.4	23796.4	30807.9	26536.8	23487.9
928800	404911	176153	291025	263920	197955	29362.8	21686.8	48870	44143.6	56272.5	285217	265734	287551	216733	255026	27699.6	26448.8	22192	56688.8	38085.8	214723	152445	107474	184403	2930.42	22106.8	31171.7	22070.8	53050	30234	163653	189087	153435	197002	113611	47975.6	24039.6	30960	26513.3	23410.8
930000	403189	175792	291739	263125	195709	29293.3	21674	48809.2	44132.1	56107.6	284310	270504	286110	216344	252769	27898.8	26303.2	22196.7	56728.8	38142	213207	150529	106588	182604	2900.4	22124.6	31240	22107.5	52987.2	30174.4	162676	190156	152703	197228	114532	47969.2	23661.2	30747.9	26312.8	23338.3
931200	400744	174916	291657	261750	194116	29416	21372.9	48905.6	44264.8	55220.8	283743	274175	286316	215780	252063	27674.8	26089.6	22019.6	56344	38020.8	211577	148900	104948	180750	2877.2	22048	31440	22219.2	53072.9	30350.8	160788	189850	151594	195741	115632	48139.6	23808.4	30738.4	26500.8	23498
932400	400033	173615	291802	260523	191297	29170.4	21373.2	49005.2	44474	55443.6	281365	278050	286618	214988	250236	27575.8	26057.6	22034.6	56740.8	38365.2	209469	147606	103241	180130	2874.58	22097.2	31570.8	22259.6	53090.8	30071.7	160186	190356	149978	195943	115488	47904.8	23720.8	31014	26578.4	23302.5
933600	397917	172560	292088	260832	190408	29004.8	21189.2	48931.2	44735.6	54773.8	279288	281649	286518	214668	249028	27453.6	26246.7	21908	56285.8	38249.2	207606	146236	102427	179271	2881.6	22291.6	31547.1	22304	52682.9	30005.2	159386	190325	149390	196423	117144	48070	23814	31099.6	26777.5	23275.6
934800	397184	170159	291334	259910	187941	29071.3	21114	48888.3	44667.2	55005.2	278245	286102	287188	214247	247838	27395.4	26154.8	22029.2	56174.8	38036.3	206651	144318	101930	179010	2778.75	22188.8	31481.2	22429.6	52722	30025.8	158054	191186	147985	196491	117470	48078.4	23614.6	30999.6	26941.2	23540.4
936000	396061	169871	291265	260746	186328	29274.4	20814.6	49186.4	44913.6	54288.8	276376	288966	286878	213541	246830	27363.6	26067.5	22012.8	55711.3	38203.2	205632	142008	100853	177593	2707.2	22129.2	31824.4	22154.8	52739.2	30142.8	157935	191504	148146	196895	118177	48081.3	23688	31311.2	26950	23274.8
937200	394731	169948	290963	260084	183872	29284.6	20665.6	49247.5	45172	53914	273842	292261	287834	214138	245543	27448	26404	21950	55764.4	38468.3	203755	141084	100025	175852	2711.25	22040	31879.6	22437.2	52709.2	29956.3	157269	191700	147733	197855	118486	48129.2	23680.4	31053.2	27023.6	23402.1
938400	395225	170065	290154	260215	183043	29229.6	20803.3	49232.4	45605.4	53789.2	272829	295613	287488	214121	245405	27222	26297.2	22126	55487.1	38419.6	202181	139397	100516	176110	2701.6	22054.2	31750.8	22337.2	52043.8	30070.4	156654	191728	146585	197669	118704	47894.2	23782	31221.7	27040.4	23383.6
939600	394069	171934	289763	260600	181266	29511.6	20509.2	49372.1	45616	53562.9	270468	298854	289057	213980	244635	27341.2	26276	22067.1	55208	38545.8	201296	137616	99437.2	174405	2625	22088.8	31951.7	22475.6	52624.8	29662.1	155542	192101	146358	198871	118938	48054.8	23637.9	31208	27115	23484.4
940800	392991	171715	289765	260628	179664	29302	20387.5	49386	45893.8	53245.6	268648	303107	290854	213960	244696	27237.1	26372	21998	55148.8	38452	199027	136234	99809.6	174110	2630.4	22250.4	31817.2	22190.4	52297.6	29900.4	154610	192254	145714	198236	119087	47898.8	23737.6	31325	27090	23267.2
942000	393399	173788	288890	262058	178585	29527.2	20427.2	49610.4	45946.4	53113.8	266423	306343	291025	213406	244196	27203.6	26376.7	22113.6	55060	38740.4	197883	134624	99044.4	173511	2567.08	22045.2	32137.1	22486.4	51910.8	29736	154336	192212	145692	200213	118966	47821.2	23713.8	31219.2	26987.9	23362.8
943200	393066	174732	288056	262519	177282	29404.2	20088	49506.4	46165.4	53150.4	264817	309693	293966	214007	242666	27105	26404.4	22164	54819.2	38758	196553	133990	98808.8	172815	2520.4	21987.5	31891.2	22236.7	51958.8	29708	152978	192376	144690	201009	119418	47658	23652.4	31231.7	26989.2	23172.1
944400	394186	177058	287945	265710	176518	29591.6	20100.8	49957.9	46557.2	52994.6	263281	311948	294040	214727	242736	27335.2	26435.8	22041.2	54474	38829.2	195562	132416	98715.6	173102	2495.6	22131.2	32033.3	22344.8	51771.7	29880.8	152784	192793	144444	200840	118982	47479.2	23639.2	31146	27030.8	23363.2
945600	391863	178811	288631	266152	175932	29912.1	20128	50192	46535	52727.6	260041	313980	295751	215287	240966	27175	26648.8	22211.7	54389.6	38603.6	193591	130967	99597.9	172123	2456	22150.8	31991.2	22100	51842	29657.1	152588	192886	143963	203073	119594	47783.6	23438.8	31042.5	27121.6	23266.3
946800	392045	179462	287948	267445	175281	29878.8	19890	50266.8	46944.8	52835.4	257512	316147	296524	214826	240051	26950	26735.8	22432	54584.6	38914	193166	129831	100298	171938	2384.8	22294.4	31980.8	22347.6	51180.4	29477.6	152550	192799	143735	203808	118540	47513.8	23774.4	31132.1	26919.2	23383.6
948000	390884	181824	287572	267741	175288	29584.8	19909.6	50158.8	47064.4	52505	254560	317350	297245	214477	239589	27139.6	26603.3	22240	54458	38922.1	192086	128043	100940	171935	2330.83	22066	32123.8	22238.3	51425.2	29715.4	152354	193453	144236	206389	118210	47461.6	23627.1	31092	26678.3	23063.6
949200	389672	182779	286924	267326	174448	29743.6	19827.9	50161.2	47114.6	52650	252065	317879	300016	214531	237452	27115.4	26584.4	22492.8	54547.5	39065.2	191351	128190	102520	171590	2328	22335.8	32118.4	22278.3	50701.2	29578.8	151535	193269	143205	207115	117547	47277.1	23418.4	31017.1	26843.2	23162.9
950400	389749	185012	288403	268516	174645	29577.6	19772.8	50920.8	47262.8	52428.3	249640	317910	300481	214304	236600	27095.2	26701.3	22603.2	54477.6	39231.3	188918	127803	103616	171508	2302.5	22295.2	31958.8	22160.4	50885.6	29260	152256	193137	142721	208777	117075	47350.4	23495.8	31172.4	27000	23078
951600	388931	186765	287766	267772	174076	29818.3	19797.6	50708.4	47328.3	52756.8	246395	319140	302040	213662	235260	27339.2	26818.8	22679.6	54332	39519.6	185572	125905	102863	167382	2205.2	22224.2	32120.8	22349.2	50876.4	29338	146215	186033	135210	197156	108427	47224.8	23483.6	30657.1	26749.6	22611.3
952800	382726	188803	282515	259377	152658	29568.8	19756.4	51217.2	47369.6	53180	235492	300253	291475	205347	222025	27370.4	26376.3	22144.8	55102	40342.1	134101	85577.9	74360.4	113533	2439.2	19900	28289.2	18907.2	44795.8	24534.4	102383	116299	80477.6	124310	60232.8	39537.6	18859.2	24326.4	21672.9	16944
954000	323360	164153	235561	211118	106192	26048.8	17542	44516.4	40810.8	46009.6	187318	227777	236199	163068	174973	23035	21814.4	17977.9	47266.4	34052.8	58757.5	35184.4	33544.6	47073.6	1391.6	11300.4	15622.8	10097.5	25228	12615.8	56359.2	50426.8	34254.6	56612.8	24948.3	21040.4	9514.8	12270	11022	8598.33
955200	266025	144206	201014	173777	85255.8	21987.6	15236.7	39512	33576.4	40510.8	161797	201068	217897	145124	159339	20090.8	18790.4	15969.2	41680	30033.2	31375.6	21929.2	20674.8	25910.8	948.4	5611.6	8578.75	5347.2	13043.8	6860.8	36078	32757.2	22756.4	33674.2	17174.8	11940	5541.6	7140	5958.75	5225.2
956400	253309	143013	192885	166386	76862.4	20380	14717.6	38231.3	30915.2	38701.6	154692	192334	210070	140428	156643	18842.9	17742.8	14897.9	39214.8	28362.8	20815.6	15262	15217.9	17384.4	700	3837.2	6375.2	3989.58	9057.6	5140.83	25863.6	25309.6	17122.5	23653.6	13490.4	8758.4	4340.8	5410.8	4445.6	4212.5
957600	251676	142229	190368	165134	71517.9	20724.8	15014.2	37537.2	30407.2	37436	152155	185390	203136	135571	153820	18829.6	17185.8	14978	37526.7	26987.2	16338.8	12454.2	13048.8	13873.3	532	3461.2	5484	3552	7854.17	4603.6	20932.9	22338	14296	19337.5	11578.8	7706.67	3835.2	4898.4	4202.92	3910.8
958800	249105	141296	184666	163988	68210.4	21094.6	15174	36045.4	29526.4	35556.8	151192	180475	197806	132814	149792	18510.4	16384	14354.2	35512.4	25195	14529.2	11519.6	12750	12690.4	465	3462.4	5371.6	3595.42	7667.6	4516.67	18577.6	21958.8	13549.6	17957.6	10765.8	7508.8	3760.83	4781.6	4280	4003.75
960000	243014	139389	179581	162281	64520.8	20349.2	14693.8	33400.8	27653.3	32976	149421	176116	194436	130888	146089	17556.8	15145	13273.6	32408.3	22961.6	13691.7	11421.6	13645.2	12598.8	420.4	3724.58	5402	3715.6	8095	4714.8	18416.7	23050	13504.4	18552.8	11035.6	7662.5	3908	4830	4718	4150.8
961200	237269	134883	174163	159498	61435.6	18953.8	14076.4	30231.3	25440	29838.4	144922	169852	189343	129416	141558	16140	13799.2	12265	29794.4	20564.2	14064.4	11860	14940.4	13382.8	439.167	3995.2	5770	3883.6	8788.8	5190.83	18933.2	25280	14051.6	20148	11621.7	8323.2	4104.58	5163.2	5132	4446.4
962400	230803	128120	168350	155949	58812	17289.6	13040	27350	23036.7	26289.2	138288	160439	182657	126764	0	14762.9	0	0	26631.3	0	14745.4	0	0	14378.3	0	4336.25	0	0	9411.6	0	19660.4	0	0	21656	0	8906.25	0	0	5803.6	0
963600	222599	0	0	150411	0	15893.6	11916.8	24583.3	20919.6	23139.6	131097	152449	173791	122607	128440	13029.6	11470.4	10202.8	23854	16691.7	15966	13265.8	16808	15103.6	525.833	4642.4	6325	4494.4	10400.8	6182.4	20577.2	29777.5	15288.8	23345.4	13179.6	9456.4	4956.25	5970.8	6315.83	5174
964800	212910	116996	155658	143963	53654	14174.8	10887.6	22365.6	19210.4	20554.8	124696	144736	164455	118726	122028	11697.9	10485.2	9279.2	21223.8	14902.8	17139.6	13734.8	17343.3	16066.8	585.2	4966.67	6766.4	4957.5	11360.8	6912.4	21537.9	32664	16348.8	25466.8	14231.2	10152	5358.8	6435.83	7007.6	5622.92
966000	200729	109247	146915	137069	51802.5	12755.6	9952.8	20313.8	17485.6	18086.7	118222	138058	156368	115174	116190	10862	9776.67	8712	19402.4	13583.3	20080.4	15405.4	19781.6	18379.6	730.8	5773.2	7793.33	5769.6	13224.2	8464.8	25510.4	44442.5	22553.2	34933.8	20890	12534.8	6745.42	8314.4	8883.33	7382
967200	213196	118474	160611	149244	57765.6	12770	9946.8	20483.6	18038.8	17695.2	133519	158909	178459	130846	132908	11062.9	10473.2	8827.5	20078.4	13812.8	41690.8	29884.4	36973.3	36932.8	1322.8	9196.25	12578.4	9129.17	21045.6	13611.2	42777.6	90955.2	47727.5	73476.8	43982.5	20809.6	11071.2	13774.2	14636.8	11966.7
968400	249255	128822	188180	176467	72720.8	13553.2	10077.9	20304.8	19424.4	17406.7	156744	184912	199230	151925	151328	11282	10999.6	9062	20278.4	13779.6	88704	57238.8	66994.8	75419.2	2356.8	15274	20569.2	14799.6	35517.1	22444.4	67804.8	156973	86148	140451	76893.6	34452.5	17470.8	22304.4	23349.6	18944
969600	270484	134918	206787	194943	90178.8	13780.8	9714.8	19144.4	19209.2	16256.4	169812	200058	210289	164612	161467	10686.3	10562.4	8515.42	19358.4	13080.4	149069	91416.8	100763	129539	3675.42	22843.6	29409.6	21311.7	52660.4	32145.8	92832	221965	126788	219762	110914	49378.4	24375.6	31424	32216	26024.6
970800	275920	133654	210250	200731	105490	12937.2	8971.25	17332.4	18180.4	14421.7	170471	198578	207630	166297	158944	9763.6	9689.17	7762.8	17850.8	11993.2	195832	114891	122104	171212	4862.8	29848	37195.6	26642	67587.5	41076.4	111270	253755	147181	269536	126086	61408.8	30480	39368	39359.2	31139.2
972000	265682	126790	198930	195004	109381	11601.7	7986.4	15523.8	16574.8	13038.8	162306	187230	195961	158380	149661	8737.5	8558	7013.75	15684.4	10797.5	219031	127346	133409	193871	5984.58	34371.2	43568.8	31315.8	77051.6	47709.6	120332	273202	160121	296476	136394	69076.8	35454.6	45684	43593.2	34914.2
973200	252944	120833	185440	184857	110329	10142.8	7350.83	14400.4	14486.7	11920.4	152430	175785	183852	149749	139857	7679.2	7735.83	6375.6	14080	9866	234273	136879	140129	206602	6884	36834.2	47558	34193.2	82947.9	52971.6	124738	286485	168624	311095	142371	74115.8	38849.2	50077.1	45666.4	38094.4
974400	241251	116955	175145	175659	110164	8882.5	6710.8	13379.2	12897.6	10889.2	144213	166944	174330	142608	132566	6728	6814	5922.92	12624.8	9069.58	243766	143103	144723	214234	7645.83	38215.2	49515.6	35829.2	86289.6	55028.8	127938	297493	176867	323731	147720	76929.6	40590	51955.6	46286.8	39638.8
975600	230917	115688	167170	166993	107456	8000	6148.75	12332	11380.4	10104	137884	159077	166578	136508	125941	6249.2	5990.8	5460	11451.7	8260	249610	148715	147816	219833	8428.8	37913.3	50706.8	36312.4	87005.8	55782	129748	303872	184167	329813	151288	78833.3	40787.6	52850.8	46162.4	40276
976800	221408	112631	161415	159305	105204	7134.8	5744	11580	10381.6	9364.17	132218	152044	158928	130694	119583	5766.4	5469.6	5068.33	10661.2	7725	253156	152792	149460	221690	8909.17	37871.2	50954.6	36059.6	87625.2	55792.5	131812	308245	189497	335300	154780	79226	41084.2	52979.6	45810	40521.2
978000	211888	108644	155072	151801	102306	6684.4	5260	10819.6	9535.83	8749.6	127400	146378	152831	125477	115475	5419.17	5115.6	4792	9905.83	7115.2	253341	156304	151653	223222	9575.6	37602.5	51327.2	35813.8	87108.4	55669.6	132036	307678	193259	335918	157644	80075.4	41056.8	52961.3	45478	40840.4
979200	203220	105694	149545	145928	99924.6	6300.4	5029.2	10243.8	8826	8215.83	122551	141005	147633	120579	110500	5274.4	4880	4529.6	9461.6	6587.08	252122	159535	153821	223908	10007.5	37244.8	51911.3	35836.8	87777.2	55566.4	133026	308173	198155	337577	160160	80399.2	40931.7	52822	45258.8	40602.4
980400	194738	103473	144894	140507	97410.4	5997.92	4872	9769.2	8461.67	8080.8	118277	137046	142984	116087	106852	5237.92	4599.6	4323.2	8908.8	6210.4	251444	161934	156620	222998	10438.4	37370.4	51953.2	35747.5	87376	54882.4	132813	305579	202260	336350	163841	80048.4	41052.8	52804.6	45000	40626.7
981600	187262	101036	140524	136323	94435.4	5967.2	4686	9458	7932	7472.92	115527	132923	137808	112784	102945	5116	4410	4234	8578.4	5962.08	249237	164766	159270	223362	10891.2	37232.4	52039.6	35730	87124.2	54241.2	133194	305995	205168	334693	165810	80546.8	41177.1	52488.8	44617.1	40434.4
982800	180692	99540.8	136085	132245	91831.6	5749.58	4573.2	9137.2	7780.42	7317.2	112244	129726	134028	108988	100599	5245.83	4365.2	4060.83	8389.6	5762.4	245527	167026	163006	221660	11141.2	37211.6	52004.8	35787.9	86520.4	53849.2	134376	306649	208833	334126	168704	80517.2	40986.4	52342.1	44827.6	40365.8
984000	174390	97048.8	132783	128857	90055.8	5589.6	4425.83	9020	7472.8	7131.67	109780	127253	130432	106336	97718.8	5203.2	4200.42	3971.6	8036.67	5587.2	242222	168864	165022	221691	11382.4	37131.6	51800.4	35988	86018.3	53533.2	135220	306034	210854	330202	170355	80120.8	40608.4	52147.6	44376.7	40006
985200	169321	96074	129263	125992	88225.6	5694.17	4341.6	8877.92	7392.4	6903.2	106501	124114	126941	104068	95312.4	5223.33	4078	3987.08	7930.8	5405.6	237390	171713	168637	219587	11554.6	37311.2	51324.8	35769.6	85078	52932.5	136018	305483	213369	330751	172060	79486.4	40255.6	51529.2	44156.8	39711.7
986400	164444	94285.4	125472	122918	86005.8	5608	4290.42	8725.6	7199.6	6795.83	103860	122200	123472	102540	92848.4	5302.4	4047.08	3930.8	7836.25	5356.4	234288	173542	171386	219547	11772.4	37138.8	51181.2	35617.2	83893.3	52176	136655	305580	215814	328927	173607	78897.5	39910.8	51248	43456.7	39498.8
987600	160586	92170.8	122413	120809	84271.6	5727.08	4339.2	8760	7124.8	6921.2	101275	119830	119912	101212	90672.4	5246.4	4003.2	3848.75	7788.8	5150	229890	174455	174326	218299	11975	36823.6	50684.8	35298.8	82612	51301.7	138182	304440	217122	327363	174464	77982	39350	50623.2	43059.6	39178.3
988800	156806	90989.2	119459	118285	82597.2	5781.2	4460.83	8712	7206.25	6879.2	98718.4	118299	117117	100851	88916	5323.6	4059.58	4019.6	7775	5289.2	225310	175911	176206	216774	12192.4	36357.5	50061.6	34997.2	81630.8	50801.6	139210	303693	219198	325590	175445	77054.2	38812	50100.8	42464.8	38644.4
990000	153922	88653.6	116566	115910	81541.6	5955.83	4500.4	8709.58	7285.2	6966.8	96660.8	117214	114625	100014	87755.4	5480.4	4064.4	3969.17	7901.6	5224.58	222244	175969	176213	216673	12365.4	36043.2	49678.3	34442	80225.6	49559.2	140602	303160	218562	323748	176218	76157.2	38289.2	49538.8	41657.6	38043.2
991200	152254	88053.3	114116	114027	80678.8	6198.8	4733.75	8974	7458.75	7275.2	94798.8	115630	113105	100664	87262.4	5788.75	4153.2	4110.8	8032.92	5346	216921	176025	177504	213308	12424.4	35669.6	48926.8	34207.2	79083.6	48708.4	141114	300972	218628	321680	176372	74953.3	37634	48868.3	41190	37559.6
992400	151597	86483.2	112594	112318	79502.1	6486.4	4932	9402.08	7844.8	7393.33	93393.6	114202	112212	102293	87312.1	6065.6	4410.8	4378.4	8392	5450.42	212900	175559	177003	211304	12576.3	35226	48604.6	33808	77534.8	47722.9	141375	299665	217370	317191	175755	73883.2	37182.5	48236.8	40824.6	37217.2
993600	151290	86838.8	112329	111726	79184	7016	5292.4	10037.2	8230.83	7831.2	92681.3	114074	111622	103934	88687.2	6380.42	4560.4	4614.8	8885	5727.6	208156	174167	176308	207825	12621.6	35062.5	47865.6	33667.9	76687.6	47102	141833	297815	215617	313620	174901	72612.5	36323.6	47699.6	39774.4	36602.1
994800	152152	87606.4	111774	110972	78396.7	7480.4	5635.6	10685.4	8857.6	8416.67	92117.2	115014	112176	106952	90315.8	7026	4826.67	5030	9536.4	6016.25	202725	172248	174995	203152	12736.3	34534	47705.4	33320	75941.7	46446	140933	295143	213115	309586	173977	71758.8	36379.6	47069.6	39202.5	36052.8
996000	154704	89093.6	112237	111398	78123.2	8193.33	6085.6	11517.6	9635.42	9300	92587.1	116868	112965	111359	93350	7713.33	5299.2	5368.8	10370.4	6536	198468	169821	172949	200127	12838	33998.3	46931.2	33023.3	74910	45532.8	140288	291805	210105	305569	171051	70532.8	35617.2	46198.3	38728	35477.9
997200	157722	91908.4	113769	112010	78225	9076.4	6733.6	12552	10723.2	10371.7	93657.2	120935	115172	116861	97479.6	8595.6	5890	5919.6	11338	7114.8	193679	166656	169993	194717	12586.4	33482.8	46887.5	32787.2	73873.3	44783.2	138912	288271	206713	299178	168906	70010	35292.4	45578.4	38474.6	35030.8
998400	163054	95405.2	115158	113619	78513.2	10245	7420.8	13870	12154.6	11703.6	96055.8	125622	118564	123291	103182	9727.08	6600.4	6473.75	12837.6	7916.8	189627	162792	166559	190484	12563.6	33276.4	45992	32332.5	72770	44046.3	136178	283752	203022	292445	165545	68985.2	34928.8	45161.7	37695.2	34607.1
999600	169435	101495	119009	117187	79613.8	11463.6	8209.17	15706.4	13719.2	13395	99357.2	132122	123494	131752	110018	10904	7552.92	7254.4	14650.8	9021.2	184249	158542	162932	185052	12435.6	32549.6	45680.4	31870.8	71814.2	43404.4	133639	278724	199034	286108	162807	67848.8	34463.6	44428.8	37434.6	34136
1000800	176775	108109	122942	120541	81076	12633.8	9131.6	17739.6	15559.6	15843.6	103735	140810	129572	140766	118578	12512.9	8600.4	8283.75	16988	10220.8	181129	153351	158512	179881	12284.6	32092.8	45002.8	31437.5	71204.4	42687.1	129833	272296	194063	278762	158083	66919.6	34118.8	43938.8	36748.8	33784.2
1002000	186011	116483	128988	126515	83333.8	14412.4	10309.6	20134	18024.8	18715.2	108904	151618	136606	151875	127416	14232.8	9950	9442.8	19695.4	11875.2	175748	148598	154035	174595	12276.4	31409.6	44631.2	31308.4	70002.5	41929.6	125463	266019	188601	270686	153446	65850.4	33492	43094.4	36132.4	33293.2
1003200	196681	127904	136537	133540	86128.4	16010.4	11580.4	23227.1	20834.4	22258.4	115647	165300	145630	164126	138326	16110.8	11464.8	10713.8	23325.2	14032.5	171472	142732	148533	168531	12080.8	30895.6	43879.2	30682.4	68836	41154.6	121962	259762	183307	263620	149066	64942	32865.8	42789.2	35812.8	32534.6
1004400	209918	139495	145414	142010	90128.8	18116	12749.6	26730.8	24247.9	26807.2	123489	180449	157314	178246	150739	18088.8	13366.7	12309.6	27422.1	16562.4	166105	136882	142692	163294	11733.2	30118.8	43067.6	29790.8	67229.6	40376.8	116529	251958	176964	254879	144828	63790	32320	42112.9	34769.2	31774.8
1005600	223994	155049	156008	152307	95152.4	20460.8	14292.8	30708.3	28062.4	32026.3	132442	197517	169418	193712	164281	20666	15540.8	14035	32665.2	19518.3	160932	130962	136515	157696	11559.6	29260	42087.5	29044.4	66262	39662.1	111479	244800	170860	248785	138895	62224.8	31626.3	41076.4	34157.5	31387.2
1006800	240049	171451	167590	164190	99930	23088.4	16167.1	35581.2	33033.3	38438.8	142844	217922	184488	210848	178711	23566.7	17970	16023.6	38500	22729.2	156303	124781	130031	151260	11215.6	28371.3	41380	28330	64289.2	38944	105396	237507	164587	239894	133235	60661.3	31151.6	40625.4	33159.2	30540.4
1008000	257440	189722	180478	179115	106784	25930	18037.6	40935.4	37861.6	45423.8	153834	239269	200064	229561	192584	26942.4	20997.2	18369.6	44983.2	27086.7	151636	119104	124141	146203	10938.8	27492.8	40179.6	27864.8	62520.8	37812.9	100213	229369	158259	232025	126481	59383.6	30376.7	39411.6	32442.1	30046.8
1009200	276710	211575	194610	194875	113204	29180	20048.8	47185.6	43728.3	53904	166424	262855	217766	249032	209734	30323.3	24128.8	20948	52452.5	31644.8	146670	112857	117736	139988	10472	26683.8	39045.6	26835.8	60834.4	36772	94330	222594	152344	224446	120894	57474.8	29746	38485	31301.6	29103.8
1010400	296708	233062	209309	211444	121238	32647.2	22141.6	53910.8	50344.4	62978.3	179179	287388	237709	268695	225800	34337.6	27795.4	24009.6	60920.4	36871.7	142033	106984	110702	134243	10234.4	25743.6	37958.8	26107.6	58617.5	35526.4	88364.4	214423	145193	215691	114776	55680.8	28700	37367.6	30240.8	28360.8
1011600	318362	257792	225717	229626	129737	36322.1	24470.4	61318.4	57116.3	72360.8	193109	311636	257819	290342	242016	38603.8	31771.6	26729.6	69945.2	42607.2	137231	100906	105294	128966	9941.6	24702.1	36576.4	25230.4	56418	34534.8	82800.8	206431	138408	208471	109180	54123.6	27856.8	36021.3	29064.4	27349.6
1012800	338987	280836	242681	248732	139073	40034.8	26932.1	68820	64304	82592.1	207792	336252	281323	310700	258722	43140.4	35490.8	30071.6	79046.4	48844.4	132536	95470.8	98642.8	122930	9322	23776.4	35352.5	24389.2	54636.7	32948.4	77236.4	199338	132165	201526	103836	51692.5	26944.4	35042	28180.8	26519.6
1014000	362082	304174	260185	268280	148162	44043.8	29383.6	76401.6	71796	93364.4	222208	360625	303134	332528	274541	47592.1	40287.6	33468.3	88946.8	55280.8	127228	90053.2	92680.8	118076	8881.25	22804.8	33724.4	23319.6	52394.4	31567.1	71790.4	191776	125737	193632	97708.3	49927.6	26007.2	33483.2	27113.2	25486.3
1015200	386384	330057	278641	287068	157680	48346	32154.6	84771.2	79627.2	104160	237591	384681	326389	353496	291071	51706.4	44561.3	36475.2	98517.5	61824.8	122688	85113.8	87403.2	112728	8601.6	21933.2	32378.8	22372	50032.9	30685.2	67050	184981	119856	187699	92640	47779.6	24888	32321.6	26115.4	24603.6
1016400	409688	350390	296082	304259	167448	52636.7	34735.6	93088.3	87539.6	114788	252078	406377	350416	372546	306876	55810.4	48856.4	39943.8	108795	69153.3	118005	80146.4	81719.2	107961	8105	20947.2	31015.2	21321.7	47724.4	29497.5	61945.6	177749	113863	179827	87547.1	45832.4	24005.8	30965.6	25107.6	23442.5
1017600	432361	374828	314486	321710	177088	57150.4	37407.9	101112	94804.6	125375	266402	425158	372590	391000	320795	59876.8	53302.9	43329.2	118508	75765.6	113153	75796.4	76874.8	103427	7702	19862.1	29567.6	20298.8	45581.3	28152.8	57817.5	171354	108162	174248	83102.8	44019.2	22889.6	29441.2	23993.6	22698
1018800	454340	394101	330890	336816	186030	61044.6	40029.2	108755	102340	135763	282107	443616	395880	409384	335267	63187.6	57184.4	46481.3	127495	82517.9	108599	71805.2	71400	98899.2	7338.33	19056.4	28258	19574	43378	26702.5	53700	165262	102762	168210	79084.2	41825.2	21833.8	28210.8	23170.8	21619.6
1020000	476609	411220	346599	351923	195282	64669.2	42823.8	115903	108763	145167	295053	456570	415966	425591	348397	66110.4	60705.2	49800.8	136286	89315.6	104235	67808.8	67585.2	95080.4	6958	18145.4	26782.4	18515.6	41486.7	25692.8	50114.2	159977	99082.9	162570	74515.6	39916.7	20661.6	27029.6	22204.8	20649.2
1021200	496088	429495	362448	364545	203949	68288	45370.4	122270	114880	153152	308595	467246	434499	437788	360348	68945.6	64410.4	52560.4	144010	95814.2	100412	64647.9	63459.2	91354.4	6526.25	17408.8	25244.2	17676.8	39271.6	24356.3	47127.2	154565	94754	158042	71700.8	37874.4	19890	25561.2	21316.7	19552.4
1022400	514257	440144	374404	373812	210728	71260.8	47423.8	128414	120346	160978	321044	475347	452555	449115	370390	71469.6	67464.8	54926.8	151117	101537	95942.9	62044	59832.4	87687.5	6164.4	16475.4	23973.2	16873.8	37348	22831.6	44382.5	149582	90822.1	152762	69792.8	35993.3	18952.8	24385.8	20433.6	18784.8
1023600	533776	452198	385470	382121	216850	73763.6	49724	133467	125565	167530	331752	478904	465843	456378	379788	73173.2	70361.7	57525.2	157016	106980	91814.8	58915.4	56870.4	84481.2	5923.75	15968.8	22715.4	16094.8	35580	21830.8	41702	144984	87262	148778	67089.2	34548	18054.6	23150	19785.4	17936
1024800	550186	458209	395908	387910	222052	76431.7	51879.2	137510	128744	173010	342628	479102	478910	462329	387750	75107.9	72676.4	59418.8	161897	112008	88692.1	57180	53731.7	81170.8	5487.6	15271.7	21770	15282.9	33715.6	20817.2	39613.8	141041	83678.3	144138	64790.8	32951.6	17215.2	22091.7	18961.2	16970
1026000	566116	462080	404540	389863	226834	78607.6	53506.8	140289	131896	176603	350106	478684	488268	466955	393955	76093.2	74130.8	61233.2	165890	116035	84664	55287.9	51312.4	78658	5165.2	14542.8	20504.6	14627.2	32287.1	19938.8	37911.2	136783	81515.2	140420	63142.4	31459.6	16288.4	20842.4	18229.2	16069.6
1027200	578377	465656	410974	392060	231289	80053.3	54564.4	143312	134065	179927	359246	473073	496512	468305	398640	77106.3	75886.4	61982.9	167426	118990	81389.2	53844	49300	75901.6	4994	14002.5	19401.6	14267.9	30752.8	19060.4	36726.8	133437	79220.4	137063	62222.1	29982.8	15639.6	20145.8	17531.2	15482.1
1028400	588647	462914	415815	391004	233242	80684.4	55355.4	144398	135320	180690	363756	467788	504582	468605	402302	77337.2	76416.3	63008	168608	121531	78714.8	52660.4	47902.4	74259.6	4774	13455.2	18645.4	13819.6	29727.1	18232	35619.2	130241	77666.8	133443	60766.4	29070	15019.6	19065.6	17024.2	14750.4
1029600	599523	460025	419038	388870	234918	81047.1	56338	144630	134908	180297	368557	458836	506726	466141	404736	77022.5	76974	63012.1	169243	123024	75512.1	52274.4	47235.4	72295.6	4497.08	13113.2	18011.2	13322.1	28695.2	17639.6	35156	128121	76577.9	132182	60265.8	28018.4	14422.8	18269.2	16746	14208.8
1030800	606617	454253	420441	383769	235034	80614.4	56927.9	143792	134121	180075	366840	449311	512477	463407	405112	76600	77321.3	63244	167306	123414	73394.4	52015.4	46448	70849.2	4366	12976	17149.6	12946	27723.8	16944	35055.4	125494	76032.4	130844	59562	27284.2	14024.8	17624	16283.3	13744.4
1032000	612065	445019	421953	379218	235717	79792.9	56976.8	142084	132044	177690	367013	439060	510777	455734	404862	75668.4	76313.2	62848.8	164591	123168	70791.2	52060.4	46807.9	69761.6	4221.25	12786	16512.8	12758.8	27213.6	16426.3	35439.6	124075	75601.2	129320	59529.2	26620.8	13715.4	17154	16250.4	13362.9
1033200	615024	437776	420794	373061	233477	78995.2	56660	139407	129763	174086	367268	427040	511059	451218	402884	73936.4	75378.8	61982	161815	122774	69204	52744.4	47090.4	68736.3	4046	12786.3	16242	12678	26821.3	16159.6	36215	123401	76250.4	129906	60156	26067.5	13334.4	16768.8	16094.4	13168.8
1034400	616209	424863	420372	367346	232472	77270	55952.8	135592	126527	169114	367692	415559	509083	444323	399194	72020.8	73922.4	61035	157429	120247	67636.4	53746	47626.7	68260	3877.5	12864.8	15894.2	12590.8	26550.4	15955.4	37487.2	122248	76848.4	130256	61020	25986.8	12870.8	16468.4	15978.8	13073.2
1035600	614966	414719	419774	360834	231258	75552.4	55094.2	131324	122079	164238	367834	402866	501478	434807	394156	69984.6	72457.2	59361.6	152758	118492	65680.8	55516	49013.6	68001.7	3839.2	12959.6	15909.2	12656.8	26492.4	15615.6	39505.8	121455	77646.3	131466	62267.2	25930.4	13035.2	16445.8	16146	13046.8
1036800	609619	401379	416908	353537	226769	73332.8	53984	126742	118120	158446	366814	391063	497973	426213	387507	67394.8	70020.4	57539.6	147043	114880	65040	57294.2	51212.4	67933.6	3808.75	13179.2	15817.1	12800.8	26751.6	15585.4	41981.6	122487	79769.6	133996	64299.6	26184.8	12944.2	16297.6	16482.1	13011.2
1038000	603342	384222	412132	346048	223990	70857.6	52274.6	121881	112828	151600	365024	379822	489367	415922	382531	64789.6	67884.8	55991.2	140421	111547	64335.4	59658	53916.4	68777.9	3686.8	13570.4	16008.4	13121.7	27444.4	15822	45477.1	123417	81908.3	136840	66310.8	26866.3	13106	16418.3	16495.2	13228.4
1039200	596347	370535	406926	338259	220214	68363.2	50720.4	115901	107356	144355	362228	366058	480280	404770	375423	61793.2	65037.1	53703.6	134338	106957	63851.2	62718.3	56924	69558	3678.33	14148.4	16056.7	13593.6	28099.2	16102.8	49223.2	126177	85193.6	140762	69020.8	27270.4	13075.4	16714.4	16772.9	13612
1040400	587131	352200	402471	330319	216104	65087.9	48594.4	110334	102228	137194	358668	354519	470992	392681	367194	58935	62362	51634	127967	103150	64086.7	66296	60442.5	71062.4	3750.8	14692.5	16755.6	13838.8	29172.4	16524	53781.3	128880	88671.7	145239	72102.4	28342	13583.6	17127.9	17162	13912.5
1041600	577210	338320	395538	322936	212527	62154.8	46365.2	104490	95561.2	129414	354333	342739	459742	380783	359262	55756.4	59189.6	49132.8	120998	98167.5	64313.6	70169.2	65034.4	72961.2	3814	15112	17243.8	14524	30346.7	16926.4	59199.6	132505	92645.6	150918	75852.8	29448.4	13868.8	17625.2	17823.8	14437.6
1042800	565160	322687	389169	315130	207971	59192.1	44442.8	98285.6	89927.9	122232	350031	331979	448224	370552	349049	52809.6	56405.2	46665.8	113804	93264.4	65382.9	74994	70473.3	75305.2	3794.8	16030.4	18090.4	15013.8	31832.8	17546.4	65241.6	137224	97838.3	157418	79620.8	31065.2	14226	18440.8	18410	15140.8
1044000	553777	307471	381271	307091	203719	55973.2	41922.9	92056.8	84218	114042	344199	321288	435414	359632	341228	49536	53132.5	43964	107332	88593.6	66426	79887.9	76266.8	78881.3	3902.4	16727.6	19101.7	15822.4	33693.8	18206.8	72005.6	142082	102971	164535	84012.4	32418.3	14864.4	19261.6	19166.7	15806.8
1045200	539826	294296	373848	299576	199864	52688.3	39591.6	86477.6	78094.8	106536	338236	310552	423128	346828	331750	46280.4	49818	41535.8	100295	83396	67945	85699.2	81723.8	81710	4039.58	17725.2	20185.6	16710	35776	19098.3	79540	147640	109159	173141	89065	34276	15696.4	20342.4	19984.8	16862.1
1046400	526612	278384	365340	291972	196028	49741.2	37284.2	80474.8	72548.4	98588.3	332269	301411	410912	336419	321236	43127.2	46951.7	38649.6	93357.5	78618.4	69729.2	92419.2	88730.4	85809.2	4214.8	18509.2	21443.2	17572	38070.8	20017.2	87208.3	154322	116322	182046	93841.2	36363.3	16279.6	21302	20943.3	17780.8
1047600	512168	265024	357736	284431	191693	46196.7	35290	74647.1	66670.4	91392	325500	292465	397422	325519	310905	40191.6	43827.2	36160.8	86443.6	73387.9	71975.6	99164	95240.4	90160.4	4412.5	19534.8	23018	18374.6	40155.6	21126.3	95548.4	161670	123807	191729	99669.2	38976.4	17210.4	22578	21812.8	18823.3
1048800	497453	252783	349238	276886	187107	42890	32902.9	69044	61449.6	84519.6	319526	283314	385490	315527	299850	37313.6	40740	33588.4	80295	68306.8	74460.4	106021	102232	94554.2	4705.2	20507.1	24601.2	19561.2	42947.5	22314	103448	169994	132434	202253	106080	41247.5	18142	23936.7	22941.6	19934.8
1050000	481963	238607	339004	269569	182874	40234.6	30678	63918.8	56550.8	77864.4	311706	275407	372133	304400	290267	34426	37784.8	31017.9	74161.6	63949.6	77506	112663	109674	100309	4982.08	21828.8	26477.5	20691.6	45657.6	23570	112124	179030	141107	211793	112443	43836.8	19142.5	25552.8	24192	21066.4
1051200	466675	227169	331656	262428	178823	37398.4	28607.9	59412	52040	71791.2	305341	267354	358856	295847	280407	31387.5	34771.2	28849.2	68556.7	59183.2	80197.1	119183	117290	104310	5255.2	22724.2	28326	21905.2	48504.4	24843.2	120358	188208	150668	222550	118309	46803.8	20149.6	27118.3	25350.4	22669.2
1052400	451026	216736	321373	256600	175530	34554.8	26710	54272.9	47111.6	65908.8	297192	260022	347185	288216	269399	29176.4	32175.2	26540.4	63363.6	54720.4	83390.8	126578	124271	109845	5638.75	24196	30382.9	22904.4	51357.6	26529.2	128739	197190	160750	232441	124908	49526	21483.3	28730	26373.8	23838.4
1053600	438018	206308	312381	250936	171432	32159.6	24665.8	49785.6	43095	60125.6	289726	253605	334680	278413	259694	26679.6	29617.2	24519.6	58165.4	50189.2	86460.8	132345	130971	114528	5988	25272.9	32244.8	24104.6	54466.4	28059.2	136268	207358	170441	242530	132374	52162.1	22659.6	30487.5	27614	25191.7
1054800	422353	196741	305034	245128	168150	29642.8	22923.2	46015	39401.2	55256.7	288100	245558	323260	270814	250112	24556.8	27309.2	22700	53305.6	46312.9	90282.4	138826	138416	119250	6346.67	26608	34276.7	25320.8	57221.6	29584.4	142794	217547	179526	251719	139004	54772.8	23853.3	32312.4	28867.9	26355.2
1056000	408740	186982	296986	238453	165322	27188.8	21153.6	42433.6	36031.3	50531.2	280586	239900	312481	263132	242258	22513.3	25062	20952.4	49159.2	42539.6	93308.3	144272	145061	123899	6783.6	27385.8	36226	26451.7	59756.4	31179.2	149039	226833	188403	259160	145178	57528.4	25055.6	33795.4	30298.4	27817.9
1057200	394935	180008	288389	232946	161939	25249.6	19597.2	38751.6	32818.4	46050.4	272975	232699	299908	255349	233652	20463.6	22849.6	19091.2	45218	39407.9	96492	148688	150382	127671	7213.2	28748.4	38257.1	27425.6	62457.9	32735.2	155062	237363	196618	267803	151231	59859.6	26488	35809.6	31555.4	28876.8
1058400	380818	171430	280182	227219	159030	23379.2	18158	35843.6	29824.6	42578.4	265730	227326	290340	249007	224840	18826.3	21109.6	17672.5	41725.2	36052	99477.5	152759	154884	131140	7590.4	29747.2	39496.4	28436.7	64649.2	34532.1	159108	245951	204213	274082	156376	62093.6	27637.6	37404.6	32781.2	30191.7
1059600	369256	165878	272720	222834	155682	21556.4	16872.9	32613.6	27517.6	38983.8	257452	221129	279099	242038	216786	17409.6	19407.9	16361.2	38228.3	32758.8	102320	155730	158853	134080	8064.8	30651.6	41645.8	29274.8	67075.4	35978	163178	253944	210770	279603	160762	64522.1	29031.6	38895.6	34058.3	31078
1060800	356748	159644	265234	216930	152860	20280.8	15749.6	30043.3	25034.4	35534	250273	214924	269779	236394	209472	15933.3	17884.4	14992.9	35551.2	30237.2	105129	158408	163024	136134	8600.83	31733.6	43179.2	30424.2	69416	37553.8	165652	262104	216558	283296	165211	66570.8	30165.8	40619.2	35121.6	32389.6
1062000	344332	153622	256728	211137	149094	18879.2	14660.4	27893.6	23036	32593.2	242458	209501	260050	231610	201212	14933.2	16522.1	14059.6	32833.8	27649.6	106900	159697	166531	139128	8936.8	32540	44974.4	31430	70749.6	38886	168078	268787	221112	285957	167348	68616.7	31495.2	41883.2	36127.9	33647.2
1063200	333508	150344	250345	205869	146759	17757.5	13767.2	26008.3	21395.2	30033.6	235014	203937	251045	225908	194810	13834.4	15299.6	12947.5	30350	25617.9	108533	160604	168179	140436	9452.5	33404.4	46052.4	32069.6	72636.4	40438.3	169266	276889	224183	288680	170961	70164.4	32240.8	43063.2	36989.2	34512.5
1064400	322970	144926	242932	201113	143960	16854	12884.2	24259.2	19984.2	27710	228207	199180	242730	221160	188461	12917.6	14296.7	12140.8	28379.2	23456.4	110419	160794	169746	142189	9768	34176.3	47088	33069.6	73665.4	41466.8	171018	282759	226648	288967	172440	71615.8	33208.4	44492.1	37853.2	35574.8
1065600	312499	141770	236510	196460	141220	15992.5	12192.8	22850.4	18874	26059.2	221272	193888	235153	216728	183293	12156.4	13287.6	11352.5	26602	21775	111869	159878	170770	142676	10080.8	34444	47882.9	33654.4	74575.6	42929.2	171001	287025	228196	288964	173293	72726.8	34014.2	45677.2	38706	36041.2
1066800	302522	138102	229999	191696	137270	15466.8	11746.3	21598	17829.6	24227.2	214016	189502	227257	213347	176510	11505.4	12524.4	10790	24859.6	20025.2	113059	158731	171336	141541	10438	34690.4	48655.2	33819.6	75355.2	44072	170034	290969	228597	286930	174270	73377.1	34866.8	46387.9	39117.6	36663.6
1068000	294308	134811	223625	187037	133672	14905.6	11215.2	20827.9	17084.8	22811.7	207283	185430	219627	209930	171816	10983.2	11781.2	10267.2	23482.4	18778.3	113238	157418	171598	140430	10782.1	35376.4	49305	34459.6	75930.4	44472.5	169434	293749	229215	284846	173950	73943.6	35090.4	47320.4	39875.4	37669.2
1069200	285343	133465	218116	182683	129767	14612.4	11034.4	19918.4	16498.8	21505.2	200390	180469	213105	207015	166558	10666.7	11218	9949.2	22482.9	17634.8	113131	154520	170262	138462	10931.2	35467.5	49681.6	34846.3	76446.8	45299.6	166696	295666	229652	282385	174823	74194.2	35743.6	48067.9	40308.4	37597.9
1070400	277715	130334	212983	178569	126037	14566.4	10778	19449.2	15989.2	20515.8	195226	177131	206438	204730	162412	10451.6	10782.5	9687.2	21623.2	16610.8	113716	152335	168788	137349	11358.3	35462.4	50054.2	35202.8	76527.9	45561.6	164315	296313	227390	277332	173049	74210	36134.2	48378	40787.1	37992.4
1071600	271156	129771	208906	175453	122579	14485	10626	19344	15775.4	19587.2	189729	174148	200717	202221	159088	10468.3	10735.2	9580	21101.2	15648	112813	149322	165714	134734	11526	35576.7	50099.2	34890.8	76385.2	46024	161918	296673	226295	274014	172235	74464.8	36380.4	48846.3	40622.4	38077.5
1072800	264340	129033	204378	172164	118723	14718.8	10694.6	19208	16050	18970	185178	171466	195687	201055	156222	10509.2	10578.8	9478.8	20346	15014.8	112711	145343	163609	132604	11654	35670	49923.3	34962.8	76293.3	46262.4	158596	296243	224217	268127	170235	74119.6	36874.8	48879.2	40791.7	38045.2
1074000	259043	128840	200000	170215	115180	15266.3	10866.8	19453.2	15852.4	18315.2	181245	170006	190804	200849	153504	10762.1	10374	9452.92	20302.8	14595.6	111097	142237	160688	129670	11704	35434	49848	34717.5	75697.6	46439.6	155022	294472	221877	263610	166915	73922.8	37090.8	48881.3	41061.6	38115.8
1075200	252925	130232	197335	168864	112177	15713.6	10945.4	19764.8	16320	18166.7	177852	168915	187752	202252	151804	11030	10413.8	9581.2	20244.2	14479.6	110206	138011	157468	126785	11670.8	35040	49790.4	34569.6	75411.7	46212.8	150416	293176	217782	257534	165984	73300.8	37218.8	48927.2	40881.7	38083.6
1076400	248641	131731	194107	166915	109424	16480.4	11254.4	20313.8	16770	17990.8	174126	168303	184550	202140	150465	11628.8	10652.8	9745.42	20566.8	14194.4	108473	133842	153729	123457	11798.8	34915.2	49481.2	34325	75239.2	46016.7	146036	289596	214293	252383	163035	73074.8	36753.3	48940.4	40840	38172.1
1077600	245032	136100	192287	166608	106945	17514	11583.3	21117.6	17390.4	18208	171300	168119	182300	204108	152221	12400	10879.2	10020.4	21030.8	14284.4	106680	129382	148793	119690	11726.4	34828.8	48549.2	34007.6	74201.7	45780	141205	286582	209078	246361	160716	72108.8	36689.2	48750.8	40196.4	37676
1078800	242381	138638	190477	167567	104239	18438.8	12161.6	22214.6	18255.6	18475.2	168860	170477	180995	206522	152283	13037.6	11382	10520.8	21572.8	14387.5	104881	125201	144199	116714	11582.5	34298.8	48496.4	33873.2	73448	45413.3	135469	282474	203729	239530	156555	71573.6	36391.7	48430.8	40158	37507.9
1080000	239333	144087	190415	169100	102581	19313.6	12740.8	23496.8	19512.1	19046	167810	172443	180726	210272	152223	14185.2	11850	10794	22510.8	14776.4	103090	120412	138819	112785	11460	33642.5	48025.2	33416.4	72953.3	45031.2	130262	279411	198398	233958	152773	70908.3	36269.6	47996.3	39548.4	37106
1081200	237836	149486	189820	170812	101126	20526	13230	24756.7	20585.2	19860	166561	176477	181987	215135	152943	15162.4	12308.4	11325.8	23762.4	15132.1	100654	115474	134486	109344	11364.6	33290	47740.8	32922	71967.6	44737.9	124806	274018	192872	225897	147935	70496.4	36049.6	47386.8	39571.7	36688.4
1082400	238062	156834	190245	173693	100071	21942.8	13937.5	26746.8	22232.9	20757.2	165701	181052	183488	219570	154226	16495.4	12905.6	11869.6	25145	15681.6	98467.5	110132	129335	105694	11224.8	32896.7	46923.2	32452.1	70743.2	44085.2	119385	267847	187276	219456	143854	69883.3	35859.6	47277.9	39083.6	36270.8
1083600	237099	164303	190989	176108	99170	23133.2	14588.8	28396.3	23802	21926.7	166390	186369	186935	226494	156051	17771.6	13662.9	12705.2	26914.4	16542.9	95827.6	104398	122911	101630	11041.7	32167.6	46592.1	31922.8	70114.4	43076.4	113495	263107	180341	212810	139696	68523.6	35419.2	46826.8	38729.6	35841.6
1084800	238355	173244	192995	180140	98725.2	24816.8	15271.6	30524	25744.6	23587.6	166611	192499	190628	232544	158814	19163.8	14385.2	13280.4	28725	17342.8	93893.3	100370	117107	98592	10901.6	31807.5	46042.4	31513.3	68892.8	42942.4	107642	257241	173817	205017	133889	68354.8	35029.6	46136.3	37971.6	35420.4
1086000	239247	183868	195124	184650	98576.3	26181.6	16012.4	32811.3	28142.4	25587.1	167796	198807	194368	240913	161201	20547.2	15223.3	13974.8	30904.4	18345.8	91068.4	96044.2	111029	94984.8	10632	31355.2	45541.3	31094.8	67947.1	42193.6	102214	251549	168403	200160	129564	66612	34592.5	45522.8	37246.3	34672.4
1087200	241096	193718	198328	188953	99159.6	27563.3	16757.6	35419.2	30279.6	27426.4	169276	206262	199934	249255	163901	22178.3	16326.4	14890	33408.4	19748.8	89057.9	91399.6	105130	91670.8	10346	30558.8	44852.8	30640.4	66748	41550.4	96289.2	244100	161145	192304	124523	66295.2	34312.8	45184.6	36876.8	34342.1
1088400	243890	204294	201651	194010	100243	28838	17602.5	38066.4	33146.8	30021.3	171230	214577	205874	258070	167280	23449.6	17239.6	15711.2	36313.2	20870.8	86407.2	86863.3	99870.4	88526.3	10009.2	30043.6	44036.3	30060	66032.1	41094.4	91272.4	238868	155039	186171	119422	64895.8	33887.6	44502.8	36345.4	33875.6
1089600	246030	216580	205997	198847	101772	30325	18447.6	40856.8	35429.2	32739.2	173773	222571	213015	267785	170989	24962.1	18454.8	16724.2	38868	22444	83545	82680	94242.9	85236	9728.75	29544	43516.4	29645	64552	40173.3	85432	232709	149622	179640	114919	63678	33343.2	43699.6	35654.8	33300
1090800	250294	227201	210164	205138	103641	31864.4	19391.7	43962.8	38145.6	35694.6	176686	231977	219804	277610	174937	26347.2	19320	17595.6	42166.7	23877.2	81482.4	78883.3	88804	82965	9412	29000	42809.2	29206.4	63517.5	39552.4	80395.4	227318	143825	173953	110102	62612.1	33052.4	42980.4	34889.2	32699.2
1092000	253122	239626	215068	209116	105617	33375.4	20222	47059.6	40970.4	38931.2	179533	240506	226981	288249	179036	27743.3	20551.2	18777.1	45636	25575.4	78826	74940	84012.1	79680.4	9130	28254	42196	28555.8	62248.4	38879.6	75524	221298	138828	168536	105602	61409.2	32471.7	42240	34560.4	32167.9
1093200	258109	249616	218908	213699	107110	34625.6	21287.1	50606.8	43872.5	42730.8	181893	249920	235915	297906	184053	29392.4	21697.5	19547.2	48845.4	27496.8	76813.6	71957.6	79142	77561.3	8701.6	27872.1	41105.6	28184.4	61206.3	38243.2	70500.4	215258	132804	162675	101493	60244.2	31954.8	41820.4	34050	31686
1094400	262925	262230	223537	217487	109883	36122.1	21849.2	53545.8	46691.2	46594.8	184786	257358	242838	306615	188336	30686	22924.4	20494.6	52443.6	29780.4	74343.6	68444.8	74547.9	75035.2	8407.08	27382.8	40459.2	27548.8	59364.8	37561.7	66090.8	210168	127594	157191	96802.1	59013.6	31382.9	41079.6	33365.6	30911.2
1095600	267278	273471	228408	220040	112591	37003.2	23015	56805.6	49662.1	50666.8	188182	266615	251555	316887	193328	32000.4	24077.2	21465.2	55948.8	31769.6	72469.2	65450.8	70072	72450	8013.2	26897.1	39706	26985.2	58063.8	36934.4	61556.3	205108	122715	152717	93438.4	57575	30836.4	40100.8	32701.6	30388
1096800	272651	283325	232119	222641	115436	37958.4	23626.8	59691.3	52855.6	55326.7	190246	273920	258200	326503	196486	33618	25452.8	22520	59747.6	34060	70205.6	62389.2	66161.6	70783.2	7738.33	26024.8	38536.7	26624.4	56742.4	36539.6	57779.6	199922	119050	147291	89251.2	56254	30257.9	39590	32162.9	29706.4
1098000	277318	294363	235988	223843	119032	39019.6	24594.2	63430.8	56012.1	59587.6	193880	279341	266378	334245	201141	34810	26754	23507.6	63434.6	36644	68128.8	59644	62491.2	68198	7382.4	25479.2	37663.6	25978.8	55378.8	35615.2	54030	194756	114403	143199	86423.2	54785.4	29753.2	38785.4	31870.8	29026
1099200	281388	301887	238598	224034	121064	39704.8	25423.2	66714.2	59522.4	64695.4	195575	286016	272634	342295	206008	35928	27876.3	24471.2	67210.4	39505	66379.6	57453.8	59056.8	66374.4	6961.25	24772.8	36862.1	25342.8	54026.4	34486.4	50568	190213	110700	138679	82298.4	53343.6	29100	37781.2	31163.8	28526.8
1100400	285563	311650	242674	224773	123701	40235	26193.6	70130.4	62327.5	69430.4	197249	290455	278009	349604	209780	36939.2	29304.4	25436	71043.6	41604.8	64490	55363.2	55707.9	64245.6	6681.6	24322.5	35946.8	24886.7	52580	33844.4	47140.8	185520	106882	135066	78970.8	52336.8	28655.2	37106.7	30388.8	27958.3
1101600	289462	319280	245184	223203	125915	40998.8	27050.4	73027.6	65334.8	74500.8	199524	295263	284123	356332	214413	37554.8	30543.3	26533.2	75317.2	44420.4	62760	53648.3	52591.6	62821.3	6386	23571.6	34894.6	24312	51123.8	33017.6	44252.8	181168	103966	131513	75986	50811.2	28212	36430	30025	27265.6
1102800	293211	325507	247959	222654	127493	41733.8	27614.4	76265.6	68158.8	79414	201147	297162	288688	361860	219379	38855.8	31968	27786.7	78539.6	46942	61195	52441.6	50247.5	61058.8	6010.8	23279.6	33922.4	23891.7	49585.6	32280.4	41888.4	176710	101255	128576	73275.8	49713.2	27578.4	35461.7	29353.2	26549.6
1104000	296999	331897	249012	220389	129793	42441.6	28273.3	78860	70754	84533.3	203488	299961	292733	366730	223943	39626.8	33257.5	28706.8	82232.9	49814	59274.4	51036.7	48394.8	60217.9	5752	22579.2	32820.4	23335.2	48115.8	31342.8	39766.8	172947	98992	126393	71490.4	48074.6	26835.6	34376.4	28969.6	25962
1105200	300772	336064	249891	218231	130971	42843.3	28849.6	81452.1	73632	89406.4	205695	299804	296745	370538	228294	40716.3	34711.6	29625.4	86010.4	52871.2	57947.6	50012.8	46385.4	58599.2	5417.08	22104	31866.4	22802.1	46616.8	30745.8	37833.2	169444	97165	123295	69027.9	46755.6	26456.4	33544.8	28606	25512.1
1106400	304089	342029	252310	215426	131840	43322.4	29271.7	84194	76582.4	93788.8	208370	298969	298984	373118	229939	41395.2	36000	30498.4	89623.3	55545.6	56774.8	49278.8	44873.2	57319.2	5124	21606.8	30802.4	22295.2	45591.7	29582.8	36148.3	166566	96260.8	120729	67772	45628.8	25656.4	32629.2	27870.4	24787.2
1107600	307212	343883	253745	212261	132685	43960.8	29917.6	86110	78733.6	98551.2	210262	298375	301571	374942	232829	41949.6	37183.2	31375.4	92642	58410.8	55281.2	48646.4	43729.2	56336	4875.83	21110.4	29842.8	21774.2	44085.6	29302.1	34932.8	162421	94985.6	118743	66070.4	44252.8	25188.3	31812	27493.2	24282.9
1108800	310610	347575	254680	209456	133000	44353.2	30411.7	88654.4	80896.3	103003	212687	295265	302962	376976	235229	42830	38381.3	32291.6	95997.1	61503.6	54072.5	48519.6	42974.4	55528.8	4588.4	20539.6	28910.4	21333.2	42600.8	28488	33906.7	160046	94120.4	116999	65134.4	42854.2	24516	30672.5	26981.6	23568.8
1110000	314159	350017	254842	206254	133647	44666.7	30708	90330.8	82956.4	107093	215204	293994	305546	377558	238102	43830.4	39815.2	33440.4	99536	64536.7	53426.4	48721.2	42426.3	54953.6	4382.08	20263.2	27876.3	20859.6	41389.6	27731.7	33230	158050	93347.2	114923	64479.2	41858	23837.1	29984.8	26670.8	23023.6
1111200	318922	352418	255666	204327	133646	45168	31429.6	92386.8	84972.9	110800	217218	290848	306038	376796	241588	44008.8	41564.4	34208.8	102079	67298.8	52217.5	48886	42490	54399.2	4120	19591.7	27118.4	20280.4	40326.8	26999.2	33084.2	155594	92805.4	113479	64576.8	40630	23286	29240	26108.8	22379.6
1112400	321843	354528	257152	201152	132691	45444.8	31757.2	93844.2	86189.6	113677	219740	288229	307364	375325	243230	44699.6	42628.4	35060	104598	70172.1	51413.6	49085	42720	53483.2	3928.33	19384	26163.3	20018.8	39165.2	26173.3	32973.2	152966	92859.6	112928	64360.4	39540	22877.9	28393.6	25723.8	22022.4
1113600	326311	355441	256306	199019	132274	45747.2	32165.8	95460.4	87694.6	117046	221341	285814	307976	373790	245578	45484.6	43766	35865.2	107164	72782	50695.8	50262.4	43757.2	53343.6	3686	19265.8	25154.8	19655.8	38047.6	25736.4	33534.6	151278	93415.8	111993	64457.2	38168.4	22248.4	27948.8	25296	21667.1
1114800	330748	0	0	196851	131702	46096.8	32783.6	95845	88896	118860	223746	281779	309351	372302	247421	46030.8	44902.9	36436.4	109390	74805.4	50157.6	51393.8	44619.6	53116.8	3621.67	18887.2	24564.6	19267.2	37064.2	25080.4	34594.8	149941	94334.4	112822	64629.6	37657.6	21613.3	27194.8	24936.7	21092.4
1116000	335414	355583	257008	194005	130328	46441.7	33136	97413.6	89667.1	120687	225705	279347	311778	369211	250329	46542.5	45790.4	37126.7	111330	77502	49926.3	52862.4	46560.4	53180.4	3456.8	18672.9	23688.8	18987.5	36466.4	24519.2	36028	149603	95729.6	113366	64919.2	36642.8	21269.6	26429.6	24305.2	20945
1117200	339907	355423	257663	192736	128309	46858	33484.4	97407.2	90053.2	121678	227285	274912	310655	365827	252247	47270	46755	37746.4	112295	78868.4	49344.8	54628.8	48274.4	53727.1	3285.2	18580.4	23072.1	18929.6	35759.6	23841.6	38104.4	148943	97896.8	114455	65647.2	35916.8	20804	25924.4	24012.5	20487.6
1118400	343884	353661	256926	191083	127431	47537.1	33759.2	97548	90110	122728	229681	271823	312870	362551	253540	47387.5	47355.2	38372.9	113388	81148.4	49396.7	56336.4	50796.3	53897.2	3083.6	18416.8	22516.4	18385.8	35102.8	23411.3	40178.4	149322	99947.5	115185	66600.4	35221.6	20416.8	25408.8	23730	20259.2
1119600	349432	351762	256942	189360	125697	47796.4	33870	97303.2	89972.8	122829	231754	267590	315084	359374	254627	47473.6	47825.8	38742.8	113208	82173.6	49223.6	58671.7	53900	54600.4	3134.8	18237.6	22238.8	18282	34599.2	23023.6	43062	148994	102560	116520	68049.6	34636.7	20102	24902.4	23307.5	19881.6
1120800	352564	351356	257717	187835	123911	48175.8	34280.8	96715.8	89194	122766	235590	264686	316244	355734	255177	47731.3	48490	38906.7	113443	83557.6	49352	60909.6	57247.9	55080.8	2995.42	18312	21746.4	17804.3	34404	22550	46020	150220	106709	118966	69846.3	34368.8	19654	24499.2	23134.8	19692.5
1122000	357121	347906	256998	186007	121990	48281.6	34231.3	95710	88693.2	121864	237381	260233	318816	351858	256177	47730.8	49030.8	39079.2	113170	84160	49618.8	63671.7	60824.4	56150	2916.4	18330.4	21333.8	17862.4	34209.6	22232.4	49595.6	151414	110398	120990	71783.6	34195.4	19411.2	24218	22831.7	19496
1123200	360527	346280	257546	185135	120202	48409.2	34429.2	94478.3	87381.6	121031	239209	256032	319808	346704	255660	47675.8	48852.8	39063.8	112691	84972	49583.2	66096.8	65028.3	56734.8	2916.67	18308	21034	17815.8	34270	22037.9	53526.4	152858	115125	123730	74590.8	33860.8	19082.5	23922	22570.8	19580.4
1124400	364378	342316	255959	182980	118222	48355.6	34718.8	93435.2	86326	119002	240288	253214	321853	341596	255637	47331.6	49122.5	39229.2	110662	85049.2	50369.2	69320	69470	58467.5	2953.6	18529.2	21020	17638	34075.8	21933.6	57696.7	154243	119742	126820	77767.6	33902.5	18760.8	23573.6	22364	19551.2
1125600	367189	338848	256075	182136	115683	48565.4	34841.6	91565.4	84596.8	116929	240390	248060	321230	335565	255576	46956.4	49010	38842.5	109576	84856.3	50098.4	71393.6	73642.5	58984.8	2976.67	18526.4	20806.4	17742.1	34147.2	21578.8	61832.4	157236	125865	130054	80499.2	33691.6	18570.8	23553.6	22142.4	19411.7
1126800	369115	335015	254572	180783	113643	48808.8	34792.9	89408.8	83047.9	114610	241229	244700	321804	330016	254510	46560	48515.8	38842.4	107850	84440.4	50542.5	74118.4	77812	59903.3	2900	18869.6	20728.8	17568	34615.8	21550.8	66140.4	159719	132167	132425	83342	34060.4	18445.2	23438.8	22391.2	19599.6
1128000	371327	329378	252808	179532	111284	48517.1	34806.4	87422.9	81028	111852	240608	240712	320994	324417	252946	46011.2	48247.6	38627.5	105807	83896.3	51378.8	76774.8	82894	61340.4	2970.42	19189.2	21112.9	17732	35108	21491.7	70587.2	162827	138981	137129	87080.4	34397.6	18379.6	23439.2	22127.2	19608
1129200	370483	324374	250808	177650	109570	48323.6	34793.8	84977.6	78839.2	109126	241579	237580	320491	319329	250833	45155	47771.6	38132	102975	82490.8	52191.7	79117.6	87475.6	62240.4	3157.6	19383.3	21096.4	17622.4	35671.6	21606.8	74634.6	165182	146600	141041	90715.2	34808.8	18497.2	23620.8	22242	19822.4
1130400	371800	316371	248440	175858	107248	48012	34480.8	82250	76967.6	105430	240628	233059	319497	312766	247773	44587.2	47291.2	37576	100343	81210.4	52740	81926.3	91524	63203.6	3248.33	19602.8	21307.5	18102	36528	21598.8	78601.6	168990	152390	143934	94714.8	35254.8	18460	23611.6	22271.3	20027.6
1131600	371403	310662	246543	175183	104966	47500	34340	79998.4	73855.8	102215	239670	228673	318239	306938	245215	43657.1	46227.2	36781.6	97237.5	79749.2	53430.8	83839.6	96080.4	64222.8	3449.6	19918.3	21813.2	18104.6	37282.8	21856	82270.4	172781	160025	149034	99172	35971.2	18522.4	23852.5	22296.8	20207.1
1132800	369810	302670	243270	173550	102883	46936.8	34040.8	76991.7	71582	98545.4	238654	225128	315878	301822	241508	42404.4	45385.4	36138.4	94539.2	78295	54828	85915	99917.6	65128	3544.4	20260.4	22319.2	18356	38466.7	21986.8	85506.4	176042	166412	151953	102883	37106.8	18630.4	23884.4	22360	20588.8
1134000	367901	295506	240892	172143	100650	46279.2	33724.4	73944	69012.9	95089.6	236884	220580	312757	296293	237926	41424.2	44630.8	35420.8	91128.8	76283.2	55064.2	87841.2	103893	65915.2	3706.4	20629.2	23010.4	18619.2	39359.2	22412.8	89196.8	180292	172823	154968	107258	38049.6	18724.8	24098.8	22595.6	20670.4
1135200	365940	287430	237450	170235	98805.4	45650.4	33249.2	71155.6	66232.8	91278.3	235353	217969	310602	290086	234070	40325.2	43622.9	34648.8	87518	73642.4	55726	89296.7	107577	66532.1	3963.2	21011.2	23683.8	18822	40494.2	22892.8	92080.4	184553	179367	157385	111587	39100.8	18987.6	24840.4	22882.9	21297.6
1136400	363295	278855	234089	168585	96562.8	44799.6	32918.8	68306	63674.4	87194.8	232215	212729	305847	284092	229734	39178.8	42504.4	33987.5	84315.6	71400	56725	91022	111335	67328.4	4270	21273.2	24217.6	19129.6	41964.8	22960.8	94155.6	187241	185363	160574	115505	39912.4	19071.2	24961.7	23157.6	21407.1
1137600	358628	271018	230346	166114	94507.9	44248.8	32402.9	65490	60693.2	83840.8	229693	209693	302380	279145	225950	37756.4	41325	32975.2	81036.3	68883.6	57114.8	91950.8	114225	67133.3	4473.2	21696.8	24932.1	19427.6	42981.7	23543.6	96319.2	191477	191162	162425	119956	41085.4	19394.4	25382	23538.3	21813.2
1138800	354185	262081	227175	164288	92607.6	43664.2	31874	62498.3	58094	79339.6	226439	206079	297525	273534	222793	36607.5	39904.8	31908.8	77619.6	66627.9	58168.4	92984.8	117173	67492.4	4763.75	22232	25773.6	20011.3	44351.6	23867.1	98013.2	195475	195997	163238	122527	42122.8	19610.4	25954	23694.4	22243.3
1140000	349554	254025	223562	163205	90996.3	42788	31569.6	60166.4	55258.3	75564	223456	202005	292740	268184	217730	35554.8	38759.6	31054.4	74253.8	63487.2	58553.2	93207.2	119713	67307.1	5020.8	22477.9	26729.2	20313.2	45682.5	24529.6	99466.3	199233	201741	166430	126644	42955.8	20095.6	26371.6	24033.2	22946
1141200	343971	244993	219636	160724	88624	42270	30744.8	57325.4	52386	71732.4	219270	197964	287425	263477	213543	34191.6	37454	29914.2	70982.4	60727.5	59342.4	93882.8	121206	67000	5252.5	22966.8	27528.4	20818	46945.2	25214.2	100110	202585	203852	166488	129833	44764	20433.8	27061.6	24518.4	23255
1142400	338778	238379	216246	159417	87179.2	41379.6	30354.6	54621.6	50056.3	67689.6	215050	193641	281155	258763	209536	33189.6	36057.6	29208.4	67741.3	58384.4	59719.6	93890.8	122827	66909.6	5621.6	23336.3	28575.6	21240.4	48894.2	25656.4	100745	205510	207474	167961	132602	45754.6	20802.8	27557.5	24825.2	23880.8
1143600	332314	229836	212487	157817	85431.6	40478.4	29843.2	51979.6	47537.6	64157.9	211599	190200	275029	254097	204784	31936	34981.2	28447.5	64264.4	55813.8	60460.4	93522	124220	66420	6024.58	23670.8	29676.3	21698.4	50162.4	26163.8	100942	209443	210053	168647	133970	47295.2	21495.4	28518.8	25000	24472.8
1144800	326417	221910	208958	155912	83652	40094.4	29004.2	49603.2	45366.7	60720	207228	186668	268480	249366	201886	30617.9	33458.8	27313.6	61229.6	52881.6	60492.5	93270.8	124609	66409.2	6395.2	24118.3	30499.6	22325	51342	27122.8	101509	212351	211656	168179	136231	48417.9	22020.8	29143.3	25603.2	25017.2
1146000	318490	215927	205408	153666	81916.7	39554.4	28652.8	47630.4	43484.4	57520	203495	183638	262281	245105	197386	29951.2	32561.3	26666.8	58391.6	50272.1	61201.2	92447.1	125188	65580.8	6642.5	24557.2	31565.4	22802.4	53000	27559.2	101514	216214	214567	169186	138062	49970.8	22523.8	29904	25879.2	25488.4
1147200	311591	208910	201742	150835	80310.8	38958.3	28139.2	46021.6	41639.6	53913.6	198889	179860	255884	240773	193627	28833.8	30990.4	25884.8	55358.4	47657.2	61320.8	91872.4	124868	64821.6	7002.4	24851.3	32512	23253.8	53954	28315.2	100810	218782	214465	167908	138723	51023.6	22953.2	30534.2	26424	26057.9
1148400	304986	202850	199363	148022	79052.9	38768	27663.6	44182.5	40004.4	51115	194961	176665	249328	237592	190613	27827.2	29960	24895.2	52740	45127.1	61402	90337.1	124270	64221.6	7364.4	25552	33542.9	23887.6	55415	29196.4	100444	221402	213610	167623	139878	52314.4	23515.8	31225.6	27027.1	26747.6
1149600	297839	197107	194434	146001	77212	38167.9	27216.8	42567.6	38544.6	48444	190475	174509	243542	232898	188552	27269.6	29024.4	24480.8	50388.4	42602	61862.1	89142.4	123609	63617.6	7671.6	25925.4	34606	24202.1	56808.4	30026.7	99357.2	223849	213218	167269	140269	53730.4	24084.8	32020.4	27382.8	27335.8
1150800	290663	192329	191830	144380	76211.3	38100.8	26677.1	41199.2	37381.6	45314.2	186476	171360	237613	229448	185611	26535.2	28254.6	23869.2	48422.4	40291.2	61558.8	87260.4	122338	62655	7935.2	26351.6	35555.8	24877.2	57992.1	30702.4	98609.6	225056	212703	166435	140685	54813.3	24865.2	33105.2	28330.4	27764
1152000	283533	188228	188479	142673	74304.8	38100.8	26232	40222.8	35858	42772.8	182360	169260	232290	227481	183395	26185	27082.4	22873.3	46138.4	38145.2	61422.5	86087.2	120656	61827.6	8211.25	26784	36275.2	25176.3	59003.2	31428.3	97107.6	226537	211674	164425	140203	56108	25076.4	33611.2	28933.6	28222.5
1153200	276360	185600	185495	140688	73615	38300	25841.7	39535.6	35226	40620.4	177849	167178	226447	225003	181633	25696.8	26429.6	22714	44554.2	36075.2	61576.4	84490.4	119100	61261.7	8438.8	27078.8	37244	25846.8	60199.2	32287.2	95570.4	227582	210008	162722	139234	57034.6	25774.4	34597.6	29194.2	28510
1154400	269928	183133	182774	139201	72480.4	38410.8	25592.8	38756.7	34581.6	38660.4	174979	165172	221152	223076	178599	25501.2	25696	22221.7	43009.2	34379.2	61026.4	81823.2	116657	60280.4	8607.5	27497.2	37900.8	26343.8	61055.6	32963.3	93804	229029	208088	161628	138083	58064.4	26469.6	35244	29484.8	29284.2
1155600	263380	180829	180778	137559	71375.8	38745.6	25140.4	38290.4	33962.5	36777.2	171492	163675	217779	221809	177264	25166	25225.8	21828.8	41759.6	33001.6	61007.2	80177.6	114666	59431.7	8924	27725.8	38546.4	26744	61423.3	33434.8	91736.7	228281	205492	158620	136302	58891.3	26822.8	35802.5	30100.8	29872.8
1156800	258640	181284	177784	136511	70285.2	39456.7	24998	38057.1	33674	35122.4	168760	160981	213117	220765	175848	25472.8	24706.4	21655	40711.2	31410.8	60165.2	77988	111464	58417.2	9050.42	28068.8	39350	27155.2	62274.4	34218.8	89555.2	228316	202145	156738	134201	59581.2	27416.3	36435.2	30498.4	29799.6
1158000	251946	180080	176105	135860	69425.2	39950	24925	38235.2	33576.3	33662	166348	160041	209716	220940	173862	25354.8	24185.2	21412	39834.6	30304.4	59855.8	75835.2	108266	57315.4	9346.4	28150	40142	27503.6	62912.5	34923.6	87216.3	227792	198758	153758	132370	60165	28040.8	36945	30750.8	30400
1159200	246855	178510	174885	135466	68768	40313.2	24710	38340	33466	32864.6	163773	160013	207183	220818	173600	25406.4	23978.8	21422.1	39449.2	28999.6	59083.2	73516.3	104821	56594	9490	28340.4	40422.9	27803.2	63179.2	35543.3	85082.8	226100	194550	151208	129963	60856.8	28420.8	37638	31311.3	30800.8
1160400	242550	178137	173449	135092	67974.4	41145.6	24564.2	38542	33727.9	31973.6	161314	159773	205142	221853	172381	25846.7	23736	21226.4	38921.3	28192	58209.6	71200.8	101303	55460.8	9482.8	28696.7	41051.2	28137.5	63356.8	35738.8	82112.1	224654	190076	148792	127424	61070	28887.2	37969.6	31620	31192.1
1161600	237580	176783	172388	134205	67343.3	41592.8	24460.8	39349.2	33822.8	31611.3	159973	159989	203069	222900	172194	26217.6	23503.8	21047.2	39014.8	27337.9	57563.6	69387.9	97434.8	54525.2	9657.08	28781.6	41472.9	28528.4	63632.4	36340.4	79763.2	222197	186909	144892	124547	61331.2	29207.1	38474.4	32140.8	31110.4
1162800	233218	176981	173007	133981	67037.6	41917.9	24592.4	40080.8	34373.8	31168.8	157950	160397	201489	223099	171796	26837.9	23546.8	21181.6	39242.8	26721.6	56659.2	66989.2	93994.2	53604.8	9740.8	28879.6	41568.4	28483.3	63769.2	36710.4	77440	221075	181478	142285	121778	61402.8	29552	38971.3	32453.2	31548.8
1164000	229242	178383	171715	133855	66880	42642.4	24644	40934.4	35154	31185.8	157608	161558	201336	225230	171863	27465.2	23475	21141.2	39314.8	26267.1	56351.6	64690	90332.8	52662.5	9650.8	28620	41896.7	28586.8	63466.3	37130.8	74492.8	218956	176784	138993	118538	61216.4	30200.8	39408.4	32629.6	31582
1165200	226639	179131	171664	134088	66622.4	42955	24620.8	42096	35991.7	31332.4	156421	163079	201222	227587	172362	27779.2	23480	21385.4	40026.8	26031.6	55072.9	62430	86563.8	51518.4	9790.4	28607.5	41714	28811.3	63353.2	37570.8	72066.4	215782	172198	135778	115618	61373.2	30252.4	39708.8	32684	31684.6
1166400	223150	182046	172231	133675	66609.2	43568	24703.3	43124	36829.2	31861.7	156206	164622	201006	228893	172069	28580	23616.7	21310.4	40708.3	25854.8	53864.4	60285.4	82751.6	50561.7	9789.2	28470.8	41859.2	28814	63106.7	37634.8	68895.2	212508	168547	132820	112421	61064.6	30430.4	39762.4	33080	32004
1167600	221193	184398	171384	133687	66713.6	44384.6	24682	44730.8	37999.2	32579.6	155870	165678	202216	232025	173257	29186.3	23799.2	21235.4	41530.8	25909.6	53251.2	58371.2	79248.3	49403.6	9577.5	28836.4	41820	28841.3	63046.8	37893.3	66002	209983	163712	128800	109025	61008	30763.3	39822.8	33067.6	31967.5
1168800	218613	187363	172719	134032	67015.4	44455.2	24654.2	46264.4	39235.6	33386.8	155030	167474	202364	235248	173506	29816.8	23758.8	21348.8	42789.6	26259.2	52334.4	56555.8	75566	48800.8	9576.8	28345.2	42015.2	28975.2	62502.5	37770.4	63367.1	207087	158718	125711	105980	60700	30746.4	40047.2	33275.8	31928.4
1170000	216768	191086	173150	134186	67455.6	44561.7	24887.6	47227.5	40297.2	34528	154758	170652	204087	239229	173806	30339.2	24111.2	21442.5	43851.6	26485.8	50978.8	54633.6	71530.4	47364	9425.83	28159.6	41723.6	28860.4	61671.6	37840.4	60493.2	202701	154834	122858	102676	60385.6	30954.2	39990.8	33522.8	31742.9
1171200	215328	194432	173401	133974	67462.8	44565.2	25031.3	49105.2	41462.5	35744.4	154813	172644	205118	242745	174501	30951.6	24482.5	21628	45124.2	26804.8	50233.8	52800.4	68158.8	46992.5	9150.8	28032.9	41608.8	28820.4	61099.6	37909.6	57824.2	198973	151019	119459	98919.6	59830.4	30788.4	40147.9	33219.6	31726
1172400	213607	197759	174050	134344	68324.8	44413.8	25036	50522.1	42604	37472	154765	174792	206008	247162	174898	31544.8	24766.8	21685	46183.6	27152.1	48861.2	50917.6	64857.9	45598.8	9151.25	27612.8	41137.5	28378.8	60461.2	37750.4	55068.8	195306	146487	116602	95986.7	59190.8	30807.9	39918.8	33392.4	31517.2
1173600	211608	200852	173912	134138	68641.6	44581.2	25239.2	52267.2	43783.3	39124	154617	176835	207955	250548	176616	31939.6	24950.8	21813.6	47452.5	27980	48105	49144.4	61882	44715.4	8938.4	27328.3	41102	28535.2	59809.2	37546.4	52567.9	191642	143498	113661	92917.2	58886.7	30930	39909.6	33474.4	31488
1174800	210012	204708	174499	133946	69326.7	44522.4	25426.4	53791.3	45232.8	41078.3	153346	179072	208218	254195	176923	32481.6	25138.4	21990.4	49000.8	28609.6	47286.8	47743.8	58803.6	43875.6	8799.58	27134	40852.5	28342.4	59394.4	37322.9	49831.2	187551	139527	110388	90201.6	58327.6	30832.9	39896.8	33196.3	31423.2
1176000	209730	209310	174023	133563	70005.2	43983.2	25634.8	54918.8	46563.8	43255.2	153551	181199	209567	258172	178248	32865.8	25452.4	22271.6	50197.1	29247.2	46421.3	46194.4	56030.4	43131.2	8565.2	26797.1	40337.2	27985.4	58497.2	37126.8	47723.8	185661	135995	108124	87662.8	57362	30595.6	39768.8	33220	30890.8
1177200	208666	212204	174156	133777	70330.4	43626	25804.4	56333.3	47835.6	45025	152815	182148	211090	262354	179073	33574.4	25723.8	22555.6	51559.2	30017.9	45294	45001.7	53257.6	42583.6	8281.25	26626.8	39834.2	27621.6	57819.2	36862.8	45158	183801	133130	105753	84988.4	56708	30762.9	39414.4	33134.2	30944.8
1178400	207074	217167	173896	133311	71140.4	43316.7	25942	57759.6	49169.6	47496	152479	183560	212014	265086	179873	33510	26174.4	22688.8	53005.6	30596.8	44446.3	43607.6	50873.8	41855.2	8124.8	26307.5	39249.6	27730	56644	36472.8	42977.6	180313	130557	103348	82733.8	55756.4	30356.8	39132.5	32791.6	30547.1
1179600	206143	222444	173875	132671	71990	42921.2	26145.6	58795.6	50648	49472.9	151980	185222	214710	268120	179980	33847.6	26816.7	23015.2	54307.6	31405	43574	42551.7	48324.4	41160.4	7873.2	26106.8	38741.3	27430.4	56051.7	36112	40754.4	177038	127406	101503	80200.8	55310.4	30386.8	38478.4	32798.3	30004.4
1180800	204702	225220	172440	132201	72659.2	42346.7	26215.2	60222	52191.6	51484.4	150602	187899	216342	270489	180272	34202.5	26993.2	23115.4	55597.2	32658.4	43086.3	41754.4	46112.9	40701.6	7599.2	26087.6	38170	27126.3	55272.4	35558.8	38717.6	174555	125266	99648.8	78064.2	54304.8	29931.2	38337.9	32441.6	29693.3
1182000	204779	229249	172670	132112	73414.2	41910.8	26330.4	60991.6	53703.2	53937.1	150118	188834	217345	272694	179885	34150.8	27533.3	23244.4	57528.8	33431.2	42280	40817.5	44244	39955.8	7377.2	25791.6	37782.5	26742.8	54319.6	35204.4	36887.5	171653	123023	98182.1	75974	53572.1	29816.8	37923.2	32435	29352.8
1183200	203068	233314	171310	131205	74137.6	41350.4	26291.2	62347.9	54588.8	56259.2	150121	189757	219061	274328	180259	34299.6	27793.6	23652.1	59190.8	34628.8	41121.2	40189.6	42545.8	39312.4	7039.17	25591.6	37094.4	26427.9	53317.2	34880.4	35242.4	168046	121321	96424	74560	52915.2	29375.8	37530.8	32349.6	29117.5
1184400	202550	236792	170385	129720	74913.3	40434.4	26494.6	63084	55840	58622.4	149220	190885	219480	275759	180160	34130	28020	23698.8	59917.5	35737.6	40931.6	39670	41286.4	39118.3	6772.4	25194.2	36402.4	26284.8	52591.7	34502	33555.8	165510	120351	95258.8	72607.6	52017.9	29157.6	37185.6	32193.2	28886.4
1185600	200488	240564	169723	129470	75960.8	40185.4	26573.6	64412.1	57017.6	60857.2	148555	191256	219405	276161	180064	34160.4	28410.4	23903.8	61537.2	36522.9	40193.2	39522	39904.6	38630	6473.33	25171.6	35665.2	26154.8	51851.2	33985	32240.4	162938	118659	93760	71050	51416.4	28728.3	36581.6	32222.4	28703.8
1186800	199588	243375	169188	128257	76722.8	39447.2	26411.3	64994.8	58520.4	62742.4	148659	192487	219442	277008	179683	34210.8	28850	24112	62481.7	37884.4	39359.2	39128.8	38938.4	38189.2	6283.6	24779.2	35247.6	25806.4	50811.7	33758.8	31046.3	161009	117956	93222	69840.8	50445.4	28448.8	36266.3	32170	28204.4
1188000	198750	245404	167210	126943	77220	38834.4	26442.8	66138.8	59418	65480.8	148313	192860	219258	275958	179657	34101.2	29112	24459.2	63352.8	39042.1	38971.6	39110.4	38078.4	38367.2	5893.33	24504.4	34377.5	25378.4	49950.4	33205.4	29882	159060	116965	92099.2	68737.5	49540	28209.6	35618.8	31880	28009.6
1189200	198192	248651	166722	126511	78028.4	38351.2	26398.8	66475.2	60767.9	67216	148170	192558	217454	275885	179513	34022.5	29573.6	24490.4	64890	40364.8	38422.5	39123.6	37828.4	38121.7	5784.4	24300.4	33749.2	25011.3	48886.8	32769.2	28923.3	156520	116334	91832.8	67540	48957.5	28038.4	35025.8	31812.8	27501.6
1190400	197185	251272	164946	125452	78007.9	38153.2	26347.2	67327.9	61783.2	69429.2	148030	192872	216831	276492	179451	33841.2	29928.3	24750	65802.4	41480	37978.4	38670.8	37746.8	37630.4	5537.08	24063.6	33084.2	24657.6	48053.6	32470.8	28383.2	154518	116444	91513.3	67190	47804.4	27560.8	34498.8	31426.7	27175.2
1191600	196820	252176	163410	124500	78408	37583.6	26630.8	67624.4	62630	71171.2	147447	192816	214399	275833	179312	33666.7	30191.6	25014.8	66539.2	42965.2	37692.9	39230.4	37902.1	38090	5242.4	24038.8	32314	24428.8	47150.8	32030.8	27900	152421	116081	91370.4	66568.8	47069.2	27153.2	34115	31134.4	26903.3
1192800	195599	254233	163283	124256	79055	37220.8	26376.4	68269.6	63352.8	73361.7	147849	192724	213147	275139	177836	33544.4	30506.7	24958.8	67656.4	44371.3	37314	39657.9	38248.8	38104.4	5042.8	23868.4	31797.9	24051.6	46694.2	31531.6	27718.4	150930	116368	91212.1	66117.2	46440.8	26783.8	33575.6	31145.4	26650.4
1194000	195423	255803	161804	123156	79630.8	36716.3	26561.6	69254	63885.8	75439.6	147837	192720	211374	273166	177665	33454.2	30640.4	25439.6	68776.4	45610.8	36901.3	39890.4	39039.2	38099.6	4821.2	23708.8	31153.2	23563.8	45696.4	31086.8	27666	149966	117322	91922.4	66350.4	45730.8	26724	33042.5	30732.8	26256.3
1195200	195369	257552	160789	122454	79377.1	36660.4	26535	69779.6	64247.2	77110.4	148004	192278	209232	272172	177598	33368.8	31050.8	25573.2	70041.6	46718	36751.2	40645.4	39940	38478.3	4733.6	23766.8	30450.8	23394.8	44806.3	30792.4	27792.4	148664	117392	92280	66069.6	44956.7	26246.8	32612.8	30651.3	26022.4
1196400	195501	259661	161104	122160	79558.8	36424.6	26622.8	69802	64771.2	78597.6	147609	192383	206906	270358	176722	33390.4	31412.8	25777.1	71276.8	48163.6	36665	41372.8	41612.5	38751.2	4499.17	23389.6	29867.2	23254.2	44375.2	30169.2	28361.6	148283	118811	93382	66340	44261.6	25986	32307.2	30503.2	25753.3
1197600	194694	260221	159854	121845	79587.1	36599.2	26475.4	70073.6	65283.2	80693.3	147756	190934	205220	270713	175493	33258.8	31591.3	25920.8	72238.8	49340	36549.6	42160	43456.4	38744.6	4225.2	23494	29209.6	22948.8	43534.6	29800	29006.3	146808	120834	94628.8	66757.6	43726.3	25616.4	31853.2	30381.3	25441.6
1198800	195134	261436	158357	121008	79374.8	36438.8	26654.4	70876.3	65959.6	81718.4	148507	190308	202851	269214	175272	33127.5	31893.2	26309.2	73279.2	50712.9	36641.6	43151.6	45225.4	39257.6	4175.83	23334	28646	22702.9	43032	29690	29659.6	146470	122509	95782.8	67826.7	43215.2	25423.3	31534	29836.8	25235.8
1200000	195445	262764	158592	121006	79533.3	36284.4	26369.6	70691.6	66259.6	83125.6	148659	189403	199909	268422	173595	33221.2	32388.3	26333.2	74511.7	51546.4	36422	44048.4	47354	39330.4	3974.4	23334.2	28244.4	22517.6	42460.4	29284.4	30598.3	145806	124726	97735	68275.6	42675.8	25044.4	31047.5	29660.4	24862.4
1201200	195869	263788	157826	120536	79122	36255.8	26558.4	70998.3	65887.2	84928	148738	188862	198761	267189	172980	33127.6	32380.4	26309.2	75294.8	53220.8	36187.6	44992.8	49485.4	39672.8	3909.17	23271.6	27849.2	22301.6	42110.4	28869.6	31887.2	145620	128370	98609.2	69594.2	42317.2	24813.3	30674	29346.4	24932.9
1202400	196988	265712	156772	120030	78817.2	36457.2	26321.7	71241.6	66318.8	85828.8	148935	187997	197838	267173	172524	33077.6	33010.4	26676.8	76210	54168.4	36599.6	45877.2	52102.8	40155	3713.6	23160	27268.4	22108.4	41178.3	28512.4	32880.4	144650	130993	100322	71285.6	41820	24473.6	30078.3	28979.6	24747.6
1203600	197514	267137	156681	119572	78544.4	36390.4	26349.6	71237.1	66224	86685.4	149522	187370	195524	265740	171991	32774.4	33293.6	26852.1	76719.6	55787.1	36802	47215.4	54801.2	40511.6	3603.33	23048.8	26752.1	21708.8	41408.8	27945	34100	145102	133973	101744	72838	41278	24116.7	29735.2	28877.5	24404.8
1204800	197862	267540	156341	118955	78119.2	36524.8	26297.5	71323.2	65977.5	87444.8	150015	185802	194403	264673	171019	33010.4	33774.4	26998.4	77880.4	56420	36956.7	47856.4	57334	40232.4	3480.8	23054.6	26260	21639.2	40884.8	27863.6	35428.3	145183	137504	103721	75072	40672.1	23870	29377.9	28456	24149.2
1206000	198990	267483	156428	118670	77699.2	36457.2	26358.4	71305.8	66126.4	88580.4	149808	185509	194086	264423	170038	32870	34204.2	27372.4	78867.6	57681.3	36984.4	49022.9	60176.4	40590.8	3417.92	22966.4	25856.3	21544	40870.8	27456	36530.4	144959	140863	104268	77401.6	40574	23738.3	29246	28442.9	23955.2
1207200	199962	266813	155429	118125	77118.4	36736.3	26417.6	71263.2	65800.8	89072.8	150072	184168	193075	262520	169641	32952.9	34459.6	27738.4	79234	58338	37285	50150.8	63025	41287.6	3410.8	22906.3	25693.6	21257.5	40555.6	27040.8	37847.5	145611	144126	105788	79435	40286.4	23466	28887.1	27927.2	23831.3
1208400	201404	266341	155667	118642	76600.4	36866	26368.4	71334	65519.2	89127.9	150019	182845	193069	262191	168438	32816.8	34834.2	27817.6	79992.8	59182.9	37636	50942.5	66146.8	41412	3361.6	22917.2	25293.8	21273.2	40663.8	26864.4	39315.2	145785	148467	107658	82236	40031.6	23441.7	28473.6	27665.4	23630
1209600	202476	265863	154666	117909	75846	37176.7	26309.2	71322.8	65386.3	89653.6	150737	181314	192547	260244	168378	33065	35275.6	28076.3	80390.8	59638.4	38124.2	51240.8	68739.6	41460.4	3365.2	22951.7	25157.2	21117.9	40562.8	26495.8	40562	146608	153266	107836	84683.8	39976.8	22989.6	28217.5	27434.4	23515.4
1210800	204006	264924	155437	118516	75236.7	37506	26172.1	71234.4	65057.2	89562.1	151519	182063	192725	259442	168098	33248	35430	28364.4	81003.8	60409.6	38257.2	52041.3	71498	41659.2	3321.2	22790.4	25067.9	20886.8	40501.3	26511.2	41618	146878	156723	109746	87443.2	39979.2	22826	28137.2	27124.6	23414.4
1212000	205620	264926	155319	118240	75082	37897.1	26287.2	70633.3	64800.4	89587.2	152180	179501	192335	258134	167670	33194.6	36076.8	28493.3	80735.6	61061.6	38307.2	52532.4	73657.1	41256	3371.67	22840	24818.4	20818.8	40448.4	26368.3	42562	148508	160761	111591	90039.2	39929.6	22629.2	27946.4	26760.8	23249.2
1213200	206796	262968	155145	117507	73839.6	37890	26336.7	70463.6	64399.2	88717.1	152602	179050	193586	256775	167163	33353.2	36353.3	28973.6	80799.6	61462.8	38965.6	53148.8	76261.6	41328.8	3457.2	22650.8	24806.8	20811.2	40529.2	26136	43679.6	148608	164251	112605	92874	39502.1	22436.8	27784.8	26658.3	23074
1214400	209402	262076	155896	117346	73138.8	38868.8	26246	70244.2	63819.2	88582.8	152963	176338	193043	255999	166948	33605.2	36633.2	29132.9	81005.6	61575.4	39009.2	53676.8	78608.3	41536	3489.58	22695.6	24796.4	20805	40948.4	25902.5	44529.6	150527	168320	113920	95681.7	39587.2	22510.4	27596	26607.2	23207.5
1215600	210113	262050	155795	117280	72508.4	38982.8	26406.7	69929.2	63376.3	87723.2	152469	174822	194876	254620	166496	33458.8	37415.4	29437.6	81460	61732.4	39120.8	53950.4	80872.8	41234.6	3565.6	22800	24659.6	20932	40964.2	25875.2	45359.6	151724	172152	115157	98280.8	39631.7	22220	27427.5	26243.6	23052.4
1216800	212309	259712	155232	116338	71730.4	39511.3	26454	69494.6	63184.4	87320	152672	172677	195635	252936	166970	33419.2	37387.6	29565.8	80459.2	61870.4	39590.4	54293.6	82867.6	41134.4	3715.42	22774	24743.3	20656.4	41042	25588.8	46390.8	153335	175234	115755	101293	39726.4	22102.9	27261.2	26059.6	23152.8
1218000	214062	258885	155766	116083	70711.2	40273.2	26393.3	68857.6	62539.2	86259.6	152637	170332	195693	251252	165749	33485.4	37724.4	29863.6	80634.6	61871.6	39165.4	54008	84229.2	40821.7	3859.2	22600.8	25095.6	20695.6	41385.2	25503.2	46992.1	153926	177308	116159	102935	39992.5	21985.6	27360	25860	22989.2
1219200	214780	257218	155717	115472	69731.7	40875.2	26638.8	68324.6	62140	85105.4	152734	168231	196794	249293	165999	33849.6	38030.8	30022	80136.8	61681.3	39420.8	54112.9	85690.8	40218.4	4085.83	22346	25130	20717.6	42070	25360	47666	155652	181516	117254	105608	40076.8	21963.8	27296	25877.5	23147.6
1220400	216530	254948	155764	114630	68916.8	41491.6	26810	67676	61343.3	83550	151910	166568	197900	247643	166010	33712.5	38285.6	30143.6	79374.6	61813.2	39503.3	53936.4	87290	40067.2	4222.4	22701.7	25293.6	20774.2	42381.2	25332.4	48496.3	157568	182760	116446	107379	40437.5	21762	27436.7	25774.4	23158.3
1221600	217208	252859	156350	113973	68052.1	42370	27162	66690.8	60750.8	82399.6	151606	163432	198902	245818	166544	33912.8	38347.5	30436.4	78772.4	61362.5	39696.8	53770	88356.4	39828.8	4413.33	22385.2	25662.5	20545.2	42931.7	25439.2	49019.2	158465	185388	116928	108874	40567.6	21784.2	27298.4	25592.9	23181.2
1222800	217854	251606	156404	112771	67610.4	43333.8	27378	66298	60381.3	81048.4	151593	161429	199781	243795	165868	34115.8	38399.6	30412.8	77771.6	61170.8	39380	53303.2	89464.6	39232.8	4671.2	22418.3	25981.6	20610.4	43544.4	25408.8	49531.7	159711	188331	118079	110763	41178.4	21616.4	27221.3	25424.8	23160.4
1224000	218950	249485	156718	111768	66601.7	44094	27675.8	65905.2	60057.2	79089.2	151356	159075	200776	241664	166328	33877.2	38672.1	30749.2	76883.2	60664.8	39895.2	53093.8	89710	38779.6	4991.2	22415.2	26265.4	20666	43921.7	25484.8	49887.6	161549	189012	116595	112168	41474.8	21840	27420	25218.8	23207.2
1225200	219651	246891	156757	110798	65865.2	45041.3	28121.2	64708	59517.5	77274.8	150917	156283	200771	239629	165844	34782.1	38808.4	30819.2	76110.4	60375.2	39775	52709.2	90043.3	38471.6	5252.4	22444.4	26550.8	20920.8	44646.8	25338.8	50194.8	161752	189462	116907	112841	42040.8	21647.6	27555.8	24982.8	23377.5
1226400	219974	245501	157264	109601	65093.3	46170	28321.3	64302	58918	76008.3	150451	154261	201791	237489	166018	34510.8	38796.3	30852.4	75461.7	59825.6	39405.2	52275.4	89929.2	37652.5	5514.4	22508	27057.1	20714.8	45245.4	25277.2	50162.1	161943	191380	115900	114065	42457.1	21666.4	27719.6	25133.8	23264.4
1227600	220445	243493	157284	109104	64136	47280.4	28712.4	63467.5	58835.2	74260.4	149749	152646	202124	236042	166438	34867.9	39292	31255.8	74292.8	59511.6	39764.4	51494	89176.7	37116	5855	22414	27294.8	21065.4	45587.6	25652.5	50436	162728	191880	114766	113985	42824	21665.4	27833.2	25010.4	23275.8
1228800	220859	241030	158811	108727	63959.6	48455.2	29057.1	62930.8	58781.6	72085.6	149168	149943	201786	233646	165755	34823.6	39135.4	30906.8	73830	58287.6	39455.6	50868.3	88696.4	36702.1	6154	22704.2	27914.4	21094	46207.9	25766.4	50551.3	162771	191277	113866	114412	43580.8	21715.2	27784.8	24924.4	23596.4
1230000	220540	237287	159119	106672	62662.8	49399.2	29464.8	62375	57907.2	70033.6	147732	147518	201400	232958	166288	35196.8	39180.4	31226.3	72748.8	57605.4	39310.8	49945.2	87580.8	36212	6485.83	22674	28096.4	21192.4	47108.8	25815.4	50451.2	163081	191050	112928	114528	44168.8	21741.7	28315.2	24848.4	23432.5
1231200	220242	234838	159415	106096	62366	50370	29804.2	62140.8	57842.1	68948.4	147436	146139	201586	230511	166536	35320.4	38950	31300	71851.7	56960.8	39377.5	49350.4	86492.4	35560.8	6767.6	22624.2	28807.6	21402	47658.3	26031.6	49747.9	162888	190684	111896	113718	44546.7	21848.4	28385.4	25088.4	23794.8
1232400	220180	232579	160716	105310	61686.8	51742.1	30338.8	61575	57472.4	66853.3	145906	143777	200439	229605	166038	35656.8	39101.2	31231.3	70553.6	56329.2	38942.4	48476	85380	35074.4	7085.42	22783.6	29455.8	21733.2	48241.6	26140.4	49776.8	162700	189986	110404	113388	45379.2	22071.3	28811.6	24792.9	23998.8
1233600	218846	230469	161795	103536	61212.4	52605.6	30694.6	61223.2	56722.5	65341.6	145192	142094	199885	229011	165946	36017.1	38956	31352	69725.8	55128.4	38685	47486.4	84015.6	34442.9	7382.4	22838.3	30061.6	21717.1	48560.4	26262.8	49325.8	162445	189042	109262	112727	45832.1	22074.8	29099.2	25012	24013.6
1234800	218606	226947	162546	103626	60443.3	53786.4	31154.8	60653.8	56304	63045.4	144188	140470	199458	227577	166363	36145.6	38946.8	31447.6	68666	54443.3	38522.8	46785	82417.6	33899.2	7664.58	22579.2	30487.9	22118.8	49433.6	26681.7	48915.6	161666	187407	107772	111620	46543.6	22295	29410.8	25062.1	24300.4
1236000	216901	224183	163530	103318	59910.8	54969.6	31521.6	60756	55987.9	61494.8	143043	138357	198131	227101	166340	36400.4	38988	31302.4	67939.6	53362.8	38235.8	45602.4	80063.8	33184	7907.6	22832.9	30909.6	21980.4	49732.8	26788	48334.6	161179	186249	106402	110771	46887.6	22475.6	29642.5	25095.2	24410.4
1237200	215616	221357	164498	104065	59587.1	56217.2	31959.2	60580	55551.2	60180.4	142023	137369	197059	226675	167372	36744.8	38567.1	31170	67224	52584.6	37986	44550.8	78413.2	32730.8	8262.4	22944	31296.3	22175.6	50466.7	26840.8	47496.8	160747	184767	104671	109475	47814	22484.6	29955.2	25438.8	24513.6
1238400	214372	219678	164809	103651	59067.2	56971.3	32044	60365.2	55383.8	58692.8	141100	135998	195137	226132	167919	37036.3	38294.8	30977.1	66520	51530.8	37820	43540.4	76392.1	32255.2	8539.6	23015.4	32027.2	22432.1	51090.4	27202	46897.6	159638	182709	102883	108319	48307.6	22841.2	30373.8	25875.2	24814.2
1239600	212894	218486	165178	103596	58995.8	57649.6	32563.3	60417.2	54943.6	57001.3	140258	134936	193920	225906	166521	37346.8	37821.3	30935.2	65547.2	50554.8	37336	42119.2	74718.8	31817.1	8687.6	23077.2	32562.9	22631.6	51566.3	27610.4	46800	159052	180976	101710	106894	48496.7	22942	30794.4	25762.5	24928.4
1240800	210735	216236	165561	102870	58132.4	58179.2	33028.4	60302.8	54426.4	55714.8	139965	134026	192861	226502	166844	37737.1	37681.6	30630	64897.2	49841.6	36935.4	40842.8	71891.7	31215.2	8907.5	23074	32896.4	22770	52363.6	27887.5	45414	157132	178283	100301	104995	49316	23185.2	31058.4	25981.6	25132.5
1242000	209136	214428	165174	102374	57331.3	58532.4	33121.7	60096.8	54146.8	54928.8	138787	133344	191778	227446	166421	37973.2	37390.8	30588	64106.7	48805.6	36469.6	40183.3	69823.2	31185.8	9237.6	23296	33300	22890.4	52659.2	28404	44784.6	156202	175159	98091.7	103139	49906.7	23507.2	31321.6	26451.3	25390
1243200	207405	212684	165280	101818	56738.4	59060.4	33177.6	60428.3	53923.2	54096	137515	132920	189695	226970	165853	38154.2	37020.4	30496.7	63538	48103.8	35918.8	39156.4	67487.9	30556.4	9297.92	23289.6	33930.4	23255.4	52783.6	28498.8	43919.6	155193	173042	96963.6	100678	50236	23770.4	31902.8	26598.8	25509.6
1244400	204356	210933	164759	101614	56496.7	59096.8	33528.3	60303.2	53862.9	53426.4	135658	132791	189348	228505	166508	38391.2	36670.8	30281.2	62951.3	46818.4	35603.2	37805.2	64795.2	30172.5	9491.2	23424.2	34319.6	23467.6	53635.8	28788.8	42716.7	153735	170448	95516.3	98857.2	50693.3	23893.6	32053.6	26854	25839.2
1245600	202703	209560	163753	100653	55947.6	59215.4	33579.2	60383.8	53548.8	52712.4	134349	132570	188842	229178	166081	38525.2	36565.6	30294.2	62111.6	46154.6	35208.4	36885.6	62343.3	29943.2	9598.33	23785.6	34678.8	23684.4	53928	29104.6	41783.6	151994	166793	93318	96386.3	51060.4	24124.6	32176.4	27098.8	26094.6
1246800	200578	208535	163337	100722	55721.6	58532.8	33802.9	60439.2	53252.5	52006	132804	132368	187420	229673	165380	38958.4	36159.6	29981.2	62240.4	45357.6	34753.3	35741.6	59923.6	29573.8	9734.4	23990	35174	23967.2	53830.8	29302.4	40889.6	150950	163832	92680.4	94162	51551.3	24435.2	32383.3	27428.4	26243.2
1248000	198325	206992	162923	99847.6	55392.4	57837.2	33737.2	60430	53316.8	51979.2	131506	132682	186719	230822	164953	38869.6	35818.8	30044.2	61568	44296.3	34316.4	34785	57596.8	29088	9606.25	24118.4	35701.7	24006.8	54139.2	29673.3	39833.2	149421	162131	90857.6	93378.4	51752.4	24364.6	32654	27675.4	26338.8
1249200	195380	205730	162507	98996.7	54924.4	57780	34009.6	60885.2	52982.5	51958.8	131027	132518	186191	232969	164236	38995.4	35467.6	29657.6	61195.4	43730	34120.4	33942	55194.8	28695	9723.6	24265.8	35847.2	24336.7	54660.8	30126.8	38744.6	147682	158705	89470.4	90780	52257.9	24727.6	32966.3	27756	26453.2
1250400	194207	205706	161962	98930.8	54532.5	57350	33771.6	61000.8	52903.6	51697.9	129118	132776	186315	233098	163500	39103.2	35155.4	29262	60972	43030	33311.6	33053.3	53334	28806.8	9754.58	24012	36009.2	24459.2	54186	30350	37661.2	146476	156140	88309.6	88788.8	52292.4	24940	33458.8	28480	26647.2
1251600	191809	205331	161282	98529.2	54214	56494.6	33510.4	61035.2	53075.8	51891.6	128330	133202	186320	234668	163128	38764.2	34816.4	29187.6	60574	42325.2	32940	31905.6	50801.7	28354.4	9766.4	24667.1	36132	24652.5	54784	30872.4	36372.1	145011	153499	87404	86926	52166.4	25225.6	33388.3	28552	26820.4
1252800	189423	204071	159833	97870.8	54208.3	55600.4	33568.4	61306	52980	52197.1	127340	132815	186103	235457	162410	38820.4	34392.1	28669.6	60373.6	41717.5	32510.8	31052.5	48768.8	28160	9765.6	24399.2	36593.8	24751.2	54008.8	30966.4	35432.4	143707	151325	85780.8	85010	52227.6	25438.3	33656.4	28852.9	27121.2
1254000	187119	204331	158688	97409.2	54379.6	54564.2	33468.8	61526.4	53082.9	52196.4	125992	132736	186507	235080	162072	38892.1	34205.2	28462.1	60087.2	41238	32254.6	30386	46789.2	27980.8	9613.6	24580.8	36570.8	24772.5	54342.4	31233.8	34335.2	143017	148488	84605.6	83195	52280.8	25626.8	33919.2	29150.4	27322.1
1255200	184500	202900	157563	97274.8	54004.2	53704.4	33340.8	61824	53236.4	52671.3	124833	133431	186642	235763	160675	38808.4	33998.8	28362	59659.2	40593.6	31742	29658.3	44840.8	27634.6	9603.6	24883.2	36897.5	25193.6	54338.8	31532.4	33460	140816	146474	84185.4	81552.8	52504.2	25791.2	34089.2	29453.3	27505.2
1256400	182578	201584	155479	96355.8	54167.6	52552.5	33091.6	61911.2	53523.2	53025.6	123537	133458	188965	236355	159564	38633.3	33476	27838.8	59548.4	40148.8	31510	29001.2	42850	27745.6	9508.33	24589.6	36750.8	25246.3	54030.8	31693.8	32077.6	138625	143690	82632.4	79675	52140	26150	34291.2	29701.2	27622.1
1257600	180991	201270	153919	95764.8	53944.2	51542.4	32898.3	61955.6	53604	53692.1	121808	133303	188859	235633	158670	38483.6	33341.3	27666	59291.7	39644.4	31036.8	28528.8	41214.4	27788.3	9394.8	24673.2	36694.8	25473.2	53933.3	31931.6	30896.7	137082	141148	81665.8	78376.4	52207.5	26057.2	34444.4	30072.1	27554
1258800	178116	200956	152710	95244.4	54008.8	50837.1	33102.8	62030.4	53896	54133.2	120443	133086	189517	235274	157748	38421.6	32921.6	27433.8	59108.4	39163.8	30375.2	27901.6	39487.9	27363.2	9380.83	24790.4	36812.4	25414.2	53474.8	31915.8	30132.4	135917	140130	81628.8	77055	52041.2	26167.1	34385.2	30257.6	27488.8
1260000	176046	201202	150828	94618.4	54121.6	50226.8	32699.2	62092	54273.8	54750	119334	133365	191338	235767	157519	38159.6	32807.5	27242.8	59134.6	38972.8	30094.4	27393.2	37998.8	27523.3	9211.6	24980.4	36598	25345.6	53358.8	32137.6	29105.4	133341	137412	80302.4	75489.2	52109.6	26298	34622.9	30793.6	27830.4
1261200	174023	201027	148357	93887.6	54002	49427.9	32215.2	62378.3	54765.2	55574.8	118302	133261	192551	234642	155612	38053.2	32496.8	27373.8	59016.8	38747.5	29877.2	27040	36723.3	27528.4	9098.33	25060.8	36395.4	25610.4	53022.8	32339.2	28056	131795	135175	79666.8	73957.1	51759.6	26455	34460.4	30826.8	27778.4
1262400	171802	201550	147651	93686.7	54178.8	48606.8	31827.9	61950	55002.5	55936	116259	133275	191580	233448	154304	37741.3	32220	27044	59073.3	38398.4	29407.9	26506.4	35485.6	27221.3	8956	25014.2	36071.6	25612.8	52609.2	32474.8	27136.7	130060	133612	79402.8	72535.2	51404.6	26520.8	34396.3	31040.8	27768.8
1263600	169641	200913	145955	93107.2	54207.2	48056.8	31796.4	61862.1	55547.6	56752.5	115033	133228	192416	232529	154338	37052	32086.8	27080.8	58894.8	38479.6	29066.8	26192.1	34066	27165.2	8749.17	25043.2	35985.4	25533.2	52644.8	32187.9	26251.2	128223	131950	78697.2	71687.6	51222.4	26652.1	34505.6	31410	27557.2
1264800	167144	201608	143755	92222.9	53704.4	46826.8	31301.3	62029.6	55873.3	57290.8	114064	133663	193006	230713	153216	37240	31952.4	26802	58819.2	38152.8	28910.4	26138	33154	27107.2	8693.2	25439.6	35889.2	25354.6	52211.2	32676.8	25481.7	126592	131084	78204.8	70212.8	50574.6	26483.6	34673.8	31475.2	27892.1
1266000	165464	202430	142815	91890	53776.7	45697.2	31083.2	61779.2	56240	57905.8	112290	132697	192111	229042	152100	36841.6	31485.4	26663.6	58904.8	38061.7	28678	26027.5	32403.6	27482.8	8385.42	25274.4	35651.7	25499.2	51529.6	32463.6	24636	125118	128924	77830.4	68722.4	50508	26621.3	34543.6	31576.7	27824.8
1267200	163380	203146	141425	91428.8	53407.6	44691.3	31082	61653.2	56593.3	58439.2	111165	132230	190796	227364	149764	36315.4	31266.4	26582.5	59002	38116.4	28122.1	25728.4	31253.8	26986	8097.2	25464.6	35360	25220.4	51082	32710.4	24066.4	123730	127893	77978	68401.7	50243.6	26814	34498.8	32042	27653.8
1268400	161015	203183	138995	90510	53616.3	43828.8	30613.2	61394.8	56900.4	58697.1	110023	132264	190716	226525	148965	36088	30940.4	26589.2	58886.4	38250	28226.4	25793.3	30870.4	27119.2	7976	25377.6	34940	25286.4	50728.3	32610.8	23310	122192	128063	78472.9	67578	49820	26797.2	34383.6	32177.1	27576.8
1269600	158918	204029	137248	89780.4	53385.2	43107.5	30301.6	61457.6	57425.4	59417.2	109216	131926	189878	224722	148234	35739.6	30858.8	26192.9	58770.4	38278.8	27899.6	25803.2	30375	27254.4	7736	25506.8	34650.8	25171.7	50354.8	32711.7	22441.2	120735	126845	78369.2	66633.8	49472.8	26686	34251.7	32346	27420.4
1270800	157440	204933	135944	89506.8	53413.3	41945.2	29656.3	61464	57461.6	59823.3	107612	131407	187218	222886	146515	35432	30650.4	26224.8	58984.2	38548	27518.8	25916.7	30392.4	27179.6	7530.8	25516	34039.6	25234	49794.2	32452.4	22067.6	119592	126731	77736.3	66310	49031.3	26683.6	34217.2	32522.1	27399.2
1272000	155729	207001	134066	89098.3	53524.4	41152.9	29342.8	61186.7	57582.8	60227.6	106830	130774	184457	220870	145040	34706.3	30359.2	25870	58858.8	38666	27079.2	26041.2	30177.1	27250.4	7212.08	25570	33692.4	25062.1	49550	32554.6	21705.2	118538	127040	78155.2	65880.4	48532	26698.8	34059.2	32545.2	27301.3
1273200	154148	208493	132685	88276	53482.5	40350	29008.8	61061.2	57824.4	60743.2	106404	130748	183010	218971	143496	34143.6	29963.3	25944	59048.3	39001.6	27217.2	25982.9	30311.6	27262.9	7170.8	25556.8	33756.8	25065.2	48934.2	32489.2	21346.7	116785	127235	79030.4	65848	48069.2	26707.2	34145.2	32698.4	27202.8
1274400	151885	209413	130869	87448.4	53512	39995.8	28900.4	60638.8	57737.6	61186.4	105080	130526	180952	215092	143173	33710	29815.6	25529.6	58636	39255	26967.6	26109.6	30846.3	27334.4	7041.25	25492.8	33161.6	25068.4	48621.2	32308.8	20744.8	116010	127421	79521.2	65597.5	47524.4	26342.5	33890	32498	27082.1
1275600	150640	210696	129375	87119.2	53340	39476.8	28583.8	60509.2	57826.3	61767.6	104148	129335	177578	212092	141504	33456.4	29726.7	25616.8	58324.2	39660.8	26940	26380	31087.2	27730.8	6812.4	25547.5	32732.8	24673.6	48169.2	32051.6	20642.5	115220	127799	79738.4	65632.4	47469.6	26649.6	33770.4	32543.6	26748.4
1276800	149025	212394	128307	86382.8	53388	38755.8	28284.8	60425.8	57364.8	62250.8	103492	129167	174155	209072	139977	32975.6	29468	25510.8	58473.2	40150.4	26752.8	26645.6	31666	27534.4	6525.83	25630	32376.3	24786.4	47678.8	31984.2	20344	114330	128421	80600.8	65911.3	47315.6	26617.5	33490.8	32610.8	26990.8
1278000	146884	213133	126406	85256.3	53265.6	38510	28077.9	60645.6	57442.9	62596.4	102712	128465	172131	206798	138365	32725.8	29176	25214.8	58281.3	40373.2	26732.5	26643.2	32300	27684.2	6224	25678.3	32092.4	24688.4	47194.4	32070	20351.3	113244	129661	80845.2	66279.2	46790.4	26467.6	33625.4	32306.8	26634.8
1279200	146187	215173	125247	84968.4	53100.8	38389.6	27918	60039.2	57632	63105	102558	127561	169112	204782	137283	32299.2	29426.4	25429.6	58275.2	41135.8	26874.8	26840.4	33231.6	27799.6	6131.25	25758.8	31825.8	24538	46912.8	31800.4	19995.2	112375	130663	81386.7	66788.4	46539.6	26434.2	33203.6	32370.4	26761.6
1280400	145406	216115	124243	84117.1	52977.2	37898.4	27638	60313.2	57592.9	64154.8	101899	127142	165418	202385	135236	32090	29167.6	25449.2	58462.5	41756.8	26516.7	27321.2	33963.3	27868	5919.6	25957.9	31137.6	24283.3	46370	31714.4	19998.8	111601	131935	82387.6	67545.6	46162	26506	33294.6	32293.2	26421.3
1281600	144351	217084	123043	83189.2	52887.9	37565.2	27356.4	60080.8	57238.8	64514.6	101723	127298	162802	200307	133120	31752.4	29180.8	25305.6	58808.4	42154.6	27081.2	27444.6	34967.6	27832.8	5703.6	25659.2	31257.1	24013.6	46273.8	31367.2	19985.2	111004	133736	83421.7	68614.4	45847.2	26333.8	33141.2	32073.8	26235.2
1282800	142992	217756	121036	82844.2	53035.6	37424.6	27240.8	60105.2	57139.6	65075.2	100908	126867	160232	198318	132388	31312.1	28994.4	25393.3	58675.2	42439.2	26938.8	27822.8	36121.7	27770.8	5497.2	25764.2	30673.6	23916.3	45818.4	31168.4	20010.8	110745	134510	83866.4	69045.4	45531.2	26152.8	33042.5	31988.8	26202.5
1284000	142426	218957	120392	82560	53004.6	37325.2	27263.8	59862.4	57380	65609.6	100816	125948	157208	196976	133301	31055.6	28768.3	25245.6	58943.2	43165.6	27163.6	27997.9	37138	27950.4	5351.2	25665.6	30141.3	24044.4	45967.1	31035.6	20045.6	109626	136554	84150.4	70126.4	45529.6	26226.8	32804	31902.5	25948.4
1285200	142060	219900	118741	81411.3	52789.2	37486.7	26769.2	59969.6	57063.2	66196.4	100571	125194	154195	195250	132598	30826.7	28900	25210.8	59348.4	43900.4	27299.2	28150.4	38234.2	27808.4	5217.2	25802.4	29793.6	23758.3	45471.6	31125.8	20162.4	109880	138372	85440.4	71260.4	44883.6	26227.6	32629.6	31714	25928.3
1286400	141406	220663	117512	80858	52783.8	37531.2	26810.4	59850.8	57173.2	66697.5	100675	124600	152211	194330	131832	30422.4	28937.9	25476.8	59703.8	44272.4	27394.8	28390.8	39732	27720.8	5083.2	25627.2	29411.3	23812.4	44968.8	30822.4	20137.1	109086	139998	84955.4	72308.8	44697.1	25822	32390.4	31275	25705.2
1287600	141218	221073	116164	80009.2	52415.6	37890.4	26525.2	60173.8	56500	67261.2	100015	123174	149307	192543	130755	29963.3	29050	25531.3	60070	45000.4	27496.4	28692	41132.1	27599.2	4936.67	25501.6	29127.2	23647.9	44889.6	30802.9	20360.4	108394	142097	85652.4	73824.2	44326	25803.3	32338.4	31428.8	25457.1
1288800	141705	222043	115528	80138	52449.6	38201.2	26273.3	60284	56517.9	68044	100488	122801	147030	191546	129788	29760	29106.3	25622	60990.4	45400	27718.4	28540.8	41890	27722.5	4728	25422.5	28810.8	23424.4	44665.8	30471.2	20495	107718	144083	85989.2	75113.6	43681.7	25967.6	32078.8	31277.6	25532.4
1290000	141025	222422	114387	79396.4	51983.6	38706.3	25961.2	60382.1	56301.6	68512.4	100008	122447	145323	192003	128937	29775.6	29194.8	25527.5	61383.2	46320	27600.8	28877.6	42977.9	27573.2	4642.5	25128.4	28580.4	23470.8	44298	30566.7	20638	108014	146874	86268.4	76992.5	43334.8	25637.5	31986.4	30918	25165.4
1291200	140944	222869	113346	78222.5	51821.6	38834.4	26185	60763.6	56083.8	69234	100859	123228	144013	190813	129359	29595.2	29518.8	25857.6	61946.7	46504.8	27803.8	28698.8	44310.8	27442.1	4524.4	25133.8	28382.8	23147.2	44235.8	30183.6	20719.6	107642	148460	85998.8	78401.6	43420	25364.8	31519.6	30754.4	25146
1292400	141136	223398	112735	77348.8	51690	39405.2	26147.6	60306.7	56082.8	69575	101094	124902	142349	190285	128074	29685.6	29668.8	26015	62572.4	47194.6	27806	28884	45223.2	27454	4487.5	24996.4	28008.3	23121.2	43976.4	29788.3	21007.6	106768	150549	86611.6	79955.8	42992.4	25279.6	31477.2	30483.8	25045.6
1293600	141248	223409	112356	76744.6	51594.4	40166	26120.8	60985.2	56140.8	70482.4	101043	124520	140974	190118	128140	29632.1	30238	25918.8	62795.4	47570.8	28010	28855.2	46136.4	27212.9	4414	24925	27719.2	23046.3	43874.8	29572	21156.7	107382	153388	87255.2	81738	42452.1	25084.4	31631.7	30344.8	24821.2
1294800	141329	223702	111608	75936.4	51608.8	40944	26000	61462.1	56448.8	71127.9	101207	123775	140061	190334	128079	29942	30500	26338	63510.8	47997.1	28143.2	28820.4	47027.2	26949.6	4299.58	24774.8	27735	22798	43731.6	29419.2	21131.2	107693	155568	86861.7	83089.6	42116.8	24869.6	30985.2	29732.9	24671.6
1296000	141933	224533	111489	75027.1	51350.4	41848.8	26233.6	61798.8	56508.3	71261.6	102075	122516	139998	192228	127748	30216.3	31045.6	26288	64290	48488.4	28315	28908	47731.7	26810.8	4290.8	24732.1	27529.6	22728.3	43592.4	29184	21709.6	107870	157548	87014.4	84514	42386.4	24762.8	30847.5	29305.6	24554.6
1297200	142587	224649	111905	74794.8	50911.7	42597.6	26210.4	62154.2	56572.8	72209.2	101892	121775	139027	193519	127610	30054.4	31443.3	26717.2	64954.4	48939.2	28483.6	28663.8	48319.2	26738	4321.6	24524	27386.3	22361.6	43355.8	28997.6	21673.2	107671	160131	86956.3	85708	42176.4	24679.6	30711.6	29200	24365.6
1298400	142849	224594	111859	73815	50700.8	43521.7	26096	62680.4	56801.3	72526.8	101538	121039	138536	194137	127785	30143.8	31931.2	26922.1	65663.6	49424.4	28347.5	28326	48970.4	26317.2	4277.2	24511.7	27232	22419.2	43230.4	28847.9	21900.8	107180	161550	86860.8	87300.8	42082	24415.6	30564.6	29109.6	24120.8
1299600	143207	224607	111506	73415.6	50615.4	44606.8	26254.2	63284.8	56926	72405	102236	119609	137987	194883	127690	30350.4	32591.7	27282	66387.2	49877.6	28507.6	28175.8	49654.4	26116.7	4215.6	24234.8	27254.6	22280	43227.1	28471.2	21999.6	106499	163531	85737.9	87921.2	42018.8	24235.6	30084.4	28639.2	23879.2
1300800	143898	224886	111486	73012.5	50348.8	45655.4	26334	63661.2	57305.2	72894.4	103003	118697	138002	195847	127944	30843.3	33046.4	27574.2	67134.8	50350.4	28634.2	27932.8	50054.6	25682	4464.58	24148	27068.4	22358.3	43167.6	28161.7	22311.6	107361	165065	85295.2	89031.3	41715.2	24141.2	30018.8	28440.4	23718.8
1302000	144737	225733	111894	72441.6	49990.4	46615.6	26666.7	63828.4	57256.8	73483.8	102858	117202	138373	197546	128164	31160.8	33556.3	28005.2	67882.9	50446.8	28503.2	27678.3	50117.2	25387.9	4441.2	23798	27023.2	22211.2	43447.9	28033.6	22472.9	107009	167386	85958.8	90134.4	41641.3	23832.4	29966.8	28334.2	23740.4
1303200	144639	225053	111694	72241.2	49806.4	48257.9	26548.8	64266.7	57664.4	73862.4	103891	116994	139166	198300	128614	31578.8	34310	28045	68804.8	50763.8	28570	27252.8	50514.2	25155.6	4694.58	23567.6	26911.2	21875.4	43390.8	27806.7	22653.6	106786	168302	85438.4	91211.7	41503.6	23681.7	29952.8	27879.2	23533.3
1304400	146224	224994	112037	71934.4	49462.4	49298.4	26832.5	64916	57825.4	73536	103894	115723	139937	199520	128873	31886.8	35031.7	28533.2	69102.1	51097.6	28658	26864	50810.4	24733.3	4615.2	23522.1	27059.2	21964	43328.8	27576.8	22911.3	106496	169550	84589.2	91196	41584.2	23533.2	29655.8	27656	23651.2
1305600	146603	225131	112328	71987.6	49381.6	50384.2	27068.8	65428.8	57998.4	73760	104311	114789	140155	200442	129765	32475.6	35376.4	28549.2	70337.6	51345.8	28368.4	26718	51003.3	24623.2	4763.33	23342.4	27164.6	21894	43706	27437.5	23148.4	106040	170332	84273.6	91954.6	41456.8	23201.3	29508.4	27418	23524.8
1306800	147198	224865	112890	72010.4	48556	50828.8	27406.7	65672	57948.8	73754.4	104784	113911	139113	201759	130442	32930.4	35871.6	29004.4	70786.7	51458	28304.2	26281.2	50794	24215.4	5010.8	23298.8	27016.8	21922.4	43634.8	27331.6	23213.8	105201	171663	83258.4	91826.4	41712.1	23234.4	29184.6	27226.8	23567.2
1308000	148287	224682	113457	71612.8	48908	51634	27669.6	66633.8	58173.2	73477.5	105052	113366	139706	201294	130569	33480.4	36714	29212.9	71426.4	52061.7	28176	25860	50558	23936.8	5248.33	23207.6	27194.6	21732	43518	26982.1	23369.2	104873	171874	83099.2	92190.4	41690.8	23201.3	29324	26843.8	23576.4
1309200	148904	225160	114466	71627.1	48410	52995.6	27703.8	66787.6	58590	73714	104975	112744	140368	202254	130456	34242.1	37341.2	29585.6	72122.1	52097.2	28027.1	25377.6	50472	23394.8	5418	23074.2	27249.2	21880.4	44114.4	26781.2	23773.8	103966	172848	82319.6	92213.6	41821.7	22997.6	29179.6	26681.2	23611.6
1310400	149697	224772	114115	71109.6	48174.6	54008	28191.2	67604.6	58707.2	73202.9	104980	112205	141290	202510	131591	35118.8	37682.5	29918.8	72332	52196.7	27895.6	24765.4	49906	22963.6	5620.83	22875.2	27583.8	21751.6	43833.8	26824.8	23892.8	102875	172890	81362.1	92134.4	42070.4	22945.8	29078.4	26530	23540
1311600	151310	224559	115666	71256.3	47919.6	54938.3	28449.2	67787.2	58980.4	72943.6	105146	110893	141835	203400	131706	35628.8	38136.8	29940.4	73167.6	52236	27840.8	24242.8	49306.7	22867.2	5912.8	22715.8	27549.6	21867.1	43844.4	26537.2	23817.5	101790	172788	79918.8	91552.5	42016.4	22697.6	28940	26346.4	23362.5
1312800	151692	224034	116318	71067.6	47590.4	55534	28977.2	68216	59132.8	72935	105618	110065	143578	203207	131396	36472.8	38501.7	30402	73556.8	52825.8	27545.6	23890	48831.6	22490.4	6140.4	22597.6	27750.8	21603.2	44116.3	26614.4	24069.2	100901	172758	79165	91694.8	42053.2	22904.8	29124	25972.5	23478.4
1314000	152330	223576	116428	70957.5	47416.4	56296.7	29236.4	68802	58742.9	72346	105738	109111	143992	202596	132223	37014.6	39100.4	30790.8	74166.8	52878	27273.8	23342	48134.6	22093.2	6440.8	22456	27974	21652.9	44610.8	26652.5	24190	99438	172271	77574	90813.8	42290	22586.4	28842.1	26021.6	23492.5
1315200	153178	223519	117550	71262.4	46787.1	56848.8	29519.6	69763.6	58538	71763.8	106277	108392	145456	202854	132370	38009.2	39305	30620.8	74437.9	52732.8	27189.6	22888.3	47292.8	21615.8	6630	22199.6	28138.3	21646.8	44504.2	26542.4	24156.8	98213.6	172010	76185.8	90072.4	42302.1	22507.6	28757.2	25885.4	23498.8
1316400	153992	223345	118574	70663.3	46790	57235.8	29920	69968.8	58248.8	71657.6	106090	107708	147048	202006	132342	38812.9	39692.4	30997.5	74340	52954.4	26794.8	22204.4	46414.2	21418.8	6884.17	22072.8	28472.4	21536.3	44938	26139.2	24262.8	97019.6	171499	75672	89957.1	42740.8	22379.2	28912.4	25400.8	23447.1
1317600	154756	222910	118771	70560.4	46339.2	57168	30448.8	70373.6	58724.4	70735.2	106062	107430	147596	200438	132629	39727.6	40086.3	31488.4	74947.5	53098.8	26559.6	21854.2	45786	21247.9	7180.4	21948.8	28461.2	21614.4	44850.8	26060.4	24334.2	95551.6	170614	74378.8	88804.8	43280	22384.4	28808.4	25224.4	23568
1318800	155169	221753	119775	70815.2	46000.4	57597.5	30724	70851.7	58335.2	70892	106083	106759	149084	199540	133016	40377.6	40622	31270	75408	53092.5	26172.4	21473.2	44823.3	20980.4	7445.83	21965.2	28799.6	21609.2	45351.2	26267.1	24218.8	94338.3	169910	73728.8	88319.2	43327.2	22425.4	28921.6	25254	23925
1320000	156430	221061	120094	70448.4	45738.4	57448.8	31303.8	71259.6	58214.6	69960.8	105971	106338	150122	198385	132710	40914	40691.3	31760.4	75371.7	53269.6	25960.4	20766.8	43646.8	20641.3	7588.8	21695.8	29087.2	21568	45598.8	25898	24149.2	92650.4	168487	72643.2	87308.4	43423.3	22368.8	28883.3	25118.4	23962.8
1321200	156772	220490	120253	70229.6	45279.6	57946.3	31654.4	71614.2	58764.4	70080.8	105953	105410	151628	197052	133412	41246.4	41028.8	31907.9	75909.6	53127.1	25608	20452.4	42830.4	20164.8	7959.17	21716	29335.4	21651.6	45704	26090.4	24074.8	91755.4	167806	70978.4	85770	43411.6	22189.2	29100	25150.4	23879.6
1322400	157134	221272	121437	70147.9	45280.8	57632	31668.8	71731.6	59077.1	69302.8	105690	104461	152723	195743	132665	42037.9	40950	32121.2	75439.2	53037.6	25217.9	19826.8	41792	20047.9	8170	21724.6	29600	21878.4	46526.8	26121.2	23943.8	90237.6	166424	70584.4	84554	43520.8	22478.4	29269.2	25012.4	23916
1323600	157852	219188	121186	70230	45120	57876	32216.8	71828.8	59036	68947.9	105165	104708	155251	194286	132978	42452	41284.4	32318.8	75581.6	53241.3	24834.8	19384.6	40515.6	19782	8397.08	21654	29955	21867.2	46527.2	26173.3	23864.4	88662.5	165347	69639.6	83218	44039.2	22092.5	29296	24998.8	24015.2
1324800	158466	217680	121734	70148.3	44831.6	57501.6	32684.4	71786.4	58669.6	68330.8	105378	104170	156760	192450	132074	42995.8	41242	32055.6	74813.3	52837.2	24563.3	18853.2	39750.4	19684.4	8597.2	21578.3	30211.2	21971.3	47049.2	25988.4	23757.9	87360.4	163733	68240.8	82063.6	44226.4	22254.8	29453.8	25044.4	24097.1
1326000	158786	216816	121943	69410	44671.3	57046.8	32992.4	71640.4	58994.8	68463.8	104017	103898	157710	190364	131224	42962	41109.2	32463.2	75062.4	52607.9	24288	18574.6	38298	19370.4	8668.33	21531.2	30373.8	21955.6	47250.4	26337.2	23635.6	86402.1	162358	67386.3	81455.6	44578.8	22218.8	29767.2	25114.6	24125.6
1327200	158580	214904	121766	68927.5	44769.6	56314.2	33329.6	71773.2	59226.7	67703.2	103476	103520	158788	188661	130900	43239.6	40970.8	32396.7	74264.8	52313.6	23956.3	18076.4	37101.3	19344.4	8810.8	21699.2	30532.8	22169.6	47283.2	26214.4	23431.6	84753.2	160481	66788.8	79819.2	44824.4	22388	29794.6	25091.2	24201.3
1328400	158428	213536	121444	68778.4	44540	55880.8	33396.3	71585.2	59286.4	67737.9	103145	103023	158706	186994	130624	43440	41117.1	32611.6	74240.8	52232.8	23531.6	17882.1	36167.2	19128.3	9151.2	21569.6	30811.7	22156	47623.3	26528	23351.6	83439.2	158843	65798.3	78729.6	44988.8	22296	29932.4	25457.5	24455.2
1329600	158189	212130	121498	68765	44567.6	55506.3	33731.2	71416	59431.7	67418	102324	102747	159869	185014	130226	43580.4	40885.6	32521.7	73629.2	51770	23270.4	17399.2	34809.2	19046	9174	21973.6	31021.6	22288.8	48067.6	26258.3	22959.2	82842.8	157555	64864.4	77264.6	45164	22476.8	30091.7	25437.2	24479.2
1330800	157536	210643	120577	68720.8	44343.3	55442.8	34140.8	71399.2	59522.8	67017.5	101275	102200	160649	183574	129341	43751.2	40863.3	32750	73127.1	51529.2	23169.6	16992.9	33890.4	18944.2	9306.8	21876	31266.7	22260.4	48087.9	26591.2	22709.6	81605.6	155324	64486.3	75972.8	45370.4	22456.8	30390	25538.3	24563.6
1332000	157593	208704	120420	68148.4	44280.4	55187.1	34411.2	71209.6	59818	66785.2	100632	101746	160599	182082	128843	43380.4	40657.2	32391.3	72846	51220.8	22504.8	16695.2	32458.8	18699.2	9417.5	22099.2	31420	22378.8	48335.2	26740.8	22499.2	80348	153090	63150.4	74442.9	45524.8	22765	30456	25781.2	24576.3
1333200	156800	206857	120380	68008	44355.4	54516.4	34367.9	70813.6	59933.2	66909.2	99648.4	101480	160453	180605	128005	43293.2	40214.6	32394	72044.2	50978.8	22297.6	16287.9	31502.4	18743.3	9478.8	22066.7	31766.8	22455.6	48460	26806.8	22020.8	80023.6	152009	62740	73520	45839.2	22546.4	30552.8	25788	24824.8
1334400	156477	204357	119073	67818.8	44348.8	53757.1	34451.2	70387.5	60504.8	66855.6	98731.3	101366	159874	178775	126646	43398.8	40167.6	32411.3	71562.8	50565.4	22144.8	16033.6	30379.6	18798.4	9521.67	22169.2	31944.8	22476	48953.6	27014.2	21916	78150.8	149793	61872.8	72058.3	45689.2	22908.8	30748.8	26095.2	24754.2
1335600	155789	203758	119080	67483.3	44358.4	53372.8	34821.7	69922.8	60704.2	66664	97782	100654	159564	177080	125500	43145.6	39814.4	32246.4	71013.3	50265.6	21601.7	15626	29300	18679.2	9500.8	22300.8	32228.4	22307.6	48760	27134.8	21500.8	77158.4	148778	61504.8	70995.6	46172.5	22941.2	31061.7	26176.8	25014
1336800	154252	201640	118255	67219.6	44258.4	52623.3	34831.2	69351.7	60895.6	66617.9	96537.6	100953	158467	175254	124871	42684.4	39710.4	31882.9	70428	49602.9	21484.4	15488	28198.4	18771.6	9632.08	22360.4	32320	22554.8	49232.4	27402.9	21151.2	76543.8	146866	60729.2	70111.3	46134.8	23103.3	30879.2	26535	24988.4
1338000	153996	199440	117123	66734.6	44494.4	52114.8	35194.6	68883.6	61265	66513.6	95674.4	100010	158320	174025	123534	42613.3	39619.6	31880	70093.3	49453.2	21211.7	15247.2	27153.2	18717.5	9528	22482.1	32399.2	22658.3	49480.4	27380	20707.1	75307.6	144425	60351.2	68773.6	46207.1	23438	31218.3	26692.8	24962
1339200	152616	198307	116882	66550.4	44497.1	51149.6	35163.6	68555	61485.6	66136.7	94568.8	99366.8	157158	171769	122069	42258	39045.8	31701.2	68991.6	49088.8	21020.4	14961.7	26184.8	18652.4	9600.42	22498.4	32552.9	22597.6	49382.4	27653.6	20383.6	74770.4	143372	60246.7	67510.4	46535.6	23279.2	31485.6	26801.7	25193.6
1340400	150616	196135	115409	66101.3	44414	50934	35070.8	67702.8	61636.3	65739.6	93626.3	99350.8	156016	170596	120686	41845.4	38406.8	31575.2	68310.4	48450.4	20937.9	14877.6	25243.8	18751.2	9612.8	22815.4	32827.6	22940.8	49696.4	27898.8	19896.3	73790	141267	59754.4	66772.4	46449.6	23405.2	31512.5	27039.6	25419.2
1341600	150103	194583	114253	65905.2	44336.3	50491.6	35119.6	67025.8	61884	65827.9	92550.4	98789.6	154464	167826	119563	41265.2	38091.7	31082.4	68026	47814.2	20651.6	14605.4	24654.8	18825.6	9562.4	22897.2	32792.9	23146.8	49555	28028.8	19370.8	72770.8	138949	59786.7	65641.2	46482	23600.8	31796.8	27467.5	25300.8
1342800	148039	192858	113861	65036.3	44647.2	49649.6	35018	66316.4	62244.2	65683.6	91416.7	97704.8	152734	166404	118403	40844.6	37740.4	31001.7	67685.6	47675.6	20575.4	14486	23749.2	18723.2	9521.2	23206.7	33010	23251.7	49614.8	28230.4	19099.2	72516.4	138209	59517.2	64928.8	46609.6	23724.8	31835.8	27648	25307.5
1344000	146473	191371	112905	64576	44447.5	49178	34555.4	65846.8	62297.6	65312.5	90310	97787.1	151523	164558	116814	40399.6	37167.1	30744.4	66811.2	47183.2	20227.6	14402.1	22994	18631.3	9536.4	23121.6	32967.1	23038	49833.3	28503.2	18676.4	71618.8	137392	60158.8	64664.4	46670	23844.8	31825.2	27904.2	25618.4
1345200	145003	189657	110885	64133.8	44397.6	48849.2	34736	65004.4	62495.2	65232.4	89355.8	97090.8	148996	162399	116160	39788.3	36719.6	30537.5	66143.6	46540	20132.5	14302	22195.4	18755.2	9524.17	23407.2	32908.8	23316.3	49704	28767.1	18189.2	71214	135255	59785.6	63356.7	46652.4	23935.6	31858.8	28227.6	25671.3
1346400	143316	188553	109904	63926.8	44274.2	48128.4	34621.3	64702.8	62437.2	65137.5	87837.2	96482.5	146841	160219	114490	39486.4	36568.8	30225.2	65531.3	46167.6	19885.6	14153.8	21745.6	18656.3	9318	23648.8	33056.4	23423.2	49607.9	28985.2	17942.1	70797.2	134234	60008.8	62914.8	46694.6	23928	31955.2	28449.6	25549.6
1347600	141505	186307	108328	63383.6	44390	47553.8	34140	64144.2	62629.6	64474.8	87237.5	96339.6	144817	157205	113311	39234	36025.2	30025	64999.2	45653.3	19826	14176.8	21177.5	18603.2	9123.75	23853.2	33022.8	23357.5	49571.2	28866.7	17765.6	70465.2	132946	59886.4	62096.7	46580.4	24255	32078.4	28878.4	25772.9
1348800	139321	184738	107166	62740	44416.7	46921.2	34029.2	63522.8	62243.3	64652.4	85893.2	95425.8	142188	154994	112225	38788	35541.3	29922.8	64582.9	45403.2	19754.4	14227.2	20759.6	18801.3	9148	24030.8	32742	23548.8	49275.8	29135.2	17357.9	69800	131626	59699.2	61676	46370.4	24391.2	32246.3	29153.2	25890
1350000	137658	184600	106645	61290	44435.6	46790.4	33646.4	62747.1	62531.6	64438.8	84776	94796	139709	153222	109498	38264.4	35263.2	29816.3	64234.4	45057.5	19500	14130	20291.3	18745.2	8965.42	24052.4	32810.4	23476.8	49400.4	29708.3	16991.6	69454.2	130798	60314.4	61304.6	46343.2	24677.1	32230.4	29522	25624.8
1351200	136042	182603	105013	60523.8	44414.8	46366.4	33315.8	62399.6	62334.2	64122.4	83704	94540	137044	150675	108837	37613.2	34797.2	29616	63638.8	44566.4	19730.4	14277.6	19905.2	18912.1	8864.8	24065	33012	23518.4	49334.6	29618	16716.3	69156	130463	60301.2	60866	46461.3	24606.8	32335	29345.2	25807.6
1352400	133656	180683	103983	60074	44215.6	46168.8	33168.8	61945	62439.2	63733.8	82620	93463.2	134600	148385	107599	37426.8	34428.8	29266.3	62495.6	44519.6	19604.4	14294.6	19750.4	18917.6	8814.17	24090.8	32980	23768.4	49286.4	29671.7	16144.8	68743.8	129849	60468.8	60343.6	46805.2	24936.3	32384.8	29516.3	25748
1353600	132253	180583	103034	59578.3	44197.2	46040	33010	61125.2	61684.6	63054.4	81687.1	93047.6	132001	146478	106070	36866.3	33963.2	29069.2	62265	44209.2	19338.8	14348	19304.4	19058.4	8604.8	24434.6	32597.2	23589.2	49601.2	29914	15921.3	68397.2	129605	60996	60623.2	46382.1	24968.4	32475	29834.8	25802.1
1354800	130142	178832	101625	59628.8	44165	45683.6	32735.2	60808.8	61706.4	62667.9	80577.6	92519.2	129924	144394	104856	36560	33642.1	28788.8	61182	43908.8	19387.6	14316.3	19096	18880	8491.67	24766.8	32601.3	23762.8	49286	30135.2	15747.2	68228.8	129149	61172.1	60591.6	46583.6	25036.7	32522	30208.8	25697.6
1356000	128839	177969	100583	59049.2	43839.2	45694.6	32716	60366.8	61639.2	62348.4	79909.6	91869.6	127026	142759	103746	35948.3	33345.6	28631.6	60648	43500.4	19477.5	14212.8	19045	18865.2	8275.6	24862.1	32491.2	23755.8	49408.8	30001.6	15266.3	67918.4	129083	61254.8	60806.7	46334.8	25124.8	32562.1	30350.8	25671.7
1357200	127084	177557	99943.8	58746.4	43838.3	45514.8	32369.2	60005.6	60552	62042.1	79152.8	90949.6	124283	141031	102694	35336.4	32857.1	28686.4	59788	43574.6	19287.6	14150.4	18968.8	18813.3	8162.8	25159.2	32213.3	23826	49359.2	30408.8	15040.4	67629.6	128978	61502.1	60992.8	46288	25285.2	32413.6	30440	25515.6
1358400	125168	175984	97894	57805	43752	45580.4	32208.8	59667.6	60830.8	61504	78157.9	90577.2	122289	139365	101688	34998.8	32659.2	28463.3	58988	43213.6	19650.8	14279.2	18993.8	18808.4	7920.4	24893.3	32088.8	23674.6	49015.6	30536.3	14671.6	67421.6	129049	61396	60686.7	46365.2	25378.8	32390.4	30505.2	25513.8
1359600	123639	175492	97018	57420.4	43544.6	45685.2	31998.3	59071.6	60065.2	60843.3	77608	89577.9	119475	137146	100530	34611.2	32053.3	28274.8	58728.3	43274.8	19344.8	14342.1	18992.4	18706.7	7780.8	25177.6	32049.6	23720	48802.5	30334	14406	67450.4	128767	61954.2	61420.4	46348.8	25354.4	32590.8	30549.2	25685.2
1360800	122349	175148	95734	57030.4	43352.4	45984.6	31702.8	58939.2	59418	60969.2	76912.1	89328	117575	135181	98824	34142.5	32089.2	28260.4	58094.4	43112.8	19343.2	14208	19027.5	18672.4	7714.58	25219.6	31621.2	23523.3	48664	30293.3	14222.4	67322.4	129617	62186.4	61800.4	46178.8	25202.9	32723.6	30476.4	25582.1
1362000	120833	174429	94298.4	56460	43096.3	45786	31802.1	58469.2	59373.6	60508.8	75906	88476.3	115679	133910	98228.4	33757.2	31740	28121.2	57476.7	43183.2	19419.6	14097.5	19207.2	18666.7	7483.2	25158.8	31379.2	23772.8	48830.4	30543.6	13942.5	67041.6	129949	62232.1	62182.4	45720.4	25632.4	32515.2	30932.1	25617.2
1363200	119272	173681	93358.3	56402.8	43211.2	45865.4	31524	58311.3	58913.2	60104.4	75974.6	87412.4	113597	132027	97196.4	33319.6	31818.8	27843.3	57586.8	42692.5	19614.8	14121.6	19368.8	18592	7326.25	25230	31099.6	23572.9	48327.6	30792.9	13757.6	67144.2	130226	62729.2	62959.2	45568.8	25491.7	32542.4	30676.8	25588.3
1364400	117529	173126	92584.8	55992	42634.4	46020	31200	58106.8	58447.9	59871.6	75084.4	87113.3	111572	130821	96111.2	33210.8	31605.8	28072.8	57271.3	42817.6	19454.2	13957.2	19475.6	18366.3	7080	25252.9	31048.4	23664.4	48026.3	30781.6	13678.8	67265.6	130862	62920.4	63834.4	45495	25249.6	32442.1	30757.6	25405.6
1365600	116353	172402	91949.6	55425.6	42929.2	46702.5	31242	57690.8	58289.2	59400	74698	86478.4	109525	129725	95710.8	32958	31600.8	27891.3	56913.6	43174.2	19509.6	13900	19628.8	18313.2	6841.25	25078.8	30734.2	23524.4	48083.6	30808.8	13494.4	66972.5	131542	63342.8	63876.3	45430	25507.5	32188.8	30856.8	25490.4
1366800	114705	171802	91090.4	55063.3	42550.8	46872.8	30975.4	57456.4	57614.2	59627.6	74182.4	85694.2	107644	127933	94588.4	32694.6	31540	27944.4	56599.6	43185.2	19526.7	13712.4	19922.8	18256.7	6803.2	25384.2	30582.4	23613.6	47737.6	30755.6	13389.6	66949.6	132320	62899.2	64726	45241.3	25484.8	32287.5	30686.8	25608.8
1368000	113437	171478	90053.8	54738.8	42317.5	47502	30977.6	57403.3	57349.2	59436.7	73939.2	85538	106406	126655	93955.4	32544.8	31699.2	27734.8	56185.6	43115	19437.2	13502.9	20036	17984.4	6617.08	25285.6	30346.7	23674.8	47569.2	30780.8	13110	67162.9	133586	62872.9	65855.2	44977.6	25475.4	32432.8	30590.8	25204.8
1369200	112309	171555	89574.8	54141.7	42299.6	48045.6	31362.4	57372	57007.5	59420	73512.9	84423.6	104692	125168	93202.4	32282.1	31762.4	27724.4	56521.3	43122.4	19233.8	13630	20252.4	17878.4	6436.4	25170	30230.8	23496.7	47669.2	30837.2	13107.9	66835.6	133414	62519.6	66287.6	44726.3	25661.2	32197.5	30575.6	25196.3
1370400	111346	171196	89202.1	53684.4	41966.7	48562	30846.8	57456.7	56538.8	59445.8	73445.2	83590.4	103255	123464	92169.6	32355.2	31697.1	27527.2	56491.6	43516.7	19375.6	13431.7	20490	17655.2	6339.17	25157.2	29950.4	23538	47420.4	30618.8	13094	67085.8	133955	62692.5	67253.2	44374	25550.4	32022.4	30538.3	24981.2
1371600	110392	170538	87921.2	53518.3	41907.6	49156.3	30996	57521.2	56272.1	59368.4	73018.3	82985.2	102098	121738	91480.4	32507.9	31784	27796.3	56444.4	43349.2	19380.4	13314	20608.3	17339.2	6168.8	25160	29745.2	23512.1	47378.8	30765.2	12885.2	67197.2	135746	62551.2	68022.9	44435.2	25603.2	32016.3	30528.8	25014.2
1372800	109294	170146	87764.2	53244	41439.2	50131.6	30987.2	57567.2	55776.8	59799.6	73076.4	82830.8	100655	120747	90501.7	32656.8	31806.7	28022	56726.8	43382.5	19312.4	13115.8	20807.6	17314.6	6062.4	25030.8	29420.4	23528.8	47310	30881.6	12745.6	67455	135714	62626.7	68556.8	44268.8	25621.6	31894.8	30332.9	25177.6
1374000	108729	170076	87375.2	53330.4	41695.6	50785	30522.4	57904.4	55674.6	59514.4	72758.8	81838	99115.8	119154	90126.8	32812.1	31971.6	27797.9	57020	43826	19256.3	12917.6	21003.3	17200	5820	24992.4	29274.4	23332.1	46650	30697.5	12792.4	67578.4	136829	63004.4	69589.2	44187.2	25313.2	31979.6	30578.8	24801.3
1375200	107944	169977	87023.6	52526.4	41207.9	51412	30667.9	58506	56160.4	60004.2	73478	81140.4	98511.6	117796	89531.2	32852	31951.3	27978.8	57448.8	43934.4	19452.4	12862.1	21231.6	16949.6	5741.2	24685.2	29062.5	23480	46671.3	30634	12775	67787.6	137136	62476.7	70041.6	44007.1	25480	31740	30183.8	24751.2
1376400	107956	170557	86348	51916	41115.6	52272.1	30655.2	58807.5	55592	60006.8	74506.7	81148.4	97444.2	116110	88910.8	32934.2	32365.2	28129.6	57743.6	44258	19292.8	12554.8	21355	16786.4	5687.5	24894	28990.4	23366.7	46302.4	30595	12786	68358.4	136945	61974	70742.5	43624.4	25507.5	31779.6	30112	24712.1
1377600	106256	170269	86469.6	51867.2	41262.5	53122	30470.8	59494	55482.8	60606.4	76251.2	80346.3	96400.8	114488	88294	33266.4	32600.4	27910.8	58202.5	44441.6	19154.4	12225	21527.2	16625.4	5486.4	24830	28911.2	23376.8	46257.1	30525.2	12744.6	67762	137560	61662.5	71074	43583.8	25270.8	31819.2	29850.4	24492.4
1378800	106330	171092	86089.2	51229.6	40734.4	53835.8	30596	59763.3	55367.6	60755.6	76126.3	79898.8	95655	112932	87492.9	33686.4	32748.4	28120.8	58903.6	44899.2	19130.8	12011.6	21917.5	16379.6	5399.17	24585.6	28439.6	23428.4	46235.2	30285.4	12688.4	67978.3	137813	61079.2	71620.4	43181.2	25221.3	31284.4	29690.8	24454.2
1380000	105606	171615	86630.4	51427.6	40653.6	54602	30479.2	60324.4	55481.3	61311.6	75619.6	78889.6	94394.8	112168	86538	34067.2	33213.3	28341.2	59840	45103.6	19054.6	11878	21801.2	16123.8	5319.6	24297.9	28225.6	23490.4	46017.5	30103.2	12917.5	67784.4	137354	60579.2	72110	43066.7	25176	31401.7	29813.6	24331.6
1381200	105450	171302	86730.8	51120.8	40590	55587.6	30726.8	61113.3	55036	61541.7	75580.4	78638	93802.5	110664	87011.7	34323.2	33472.4	28095	60446.4	45192.1	18835.6	11638.4	21986	15894	5379.17	24092	28162.9	23124.8	45952	29972.9	12800.4	67345.4	137384	60363.6	72112.9	43158.8	25121.3	31373.2	29678.8	24268.8
1382400	105127	170650	86753.6	50780.8	40239.2	56102.4	30462.9	61777.2	55392.9	62333.6	76185.6	77832	93333.2	110011	86300	34852.1	33908.4	28544.4	61045.8	45378	18914.2	11456.4	22154.4	15599.6	5217.2	24080.8	28112.8	23357.9	45900.8	29919.6	12792.9	66922.8	137910	59904	72174	42904.6	24949.2	30962.9	29436.8	24248
1383600	104772	171217	87236.3	50667.2	40287.5	56797.6	30445.2	62755.8	55499.2	62699.2	76189.6	76993.2	92334.2	108856	85631.7	35288	34424.4	28562.4	62039.6	45712.1	18463.2	11215.4	22436.4	15472	5202.5	23947.6	27972.1	22934	45650	29745.8	12861.6	66684.2	138449	59161.3	72326.4	42554.4	24767.5	30955.6	29035	24200.8
1384800	104585	170864	87424	50524.6	40175.2	57445.2	30369.6	63351.2	55257.1	63522.4	76768.3	76941.2	92402	107949	84942	36087.5	34416.4	29103.6	62440.8	46102	18310.8	10898.4	22262.5	15055.2	5145.2	24064.2	27850	23025.8	45220.4	29595.6	12999.2	66184	137836	58446	72967.6	42518.8	24820.4	30739.2	28992.8	23896.7
1386000	104785	171278	87241.7	50330.4	40122.5	58170	30428	64342.1	55559.6	63922.1	75874	76359.6	91579.6	106659	84475.4	36704.4	34997.1	28884.8	63726	46564.6	18217.6	10744.2	22405.2	14891.6	5179.6	23646	27920.4	22995.2	44945	29296.4	13165.6	65880	138289	57849.6	72430.8	42704.8	24386.3	30556.8	28618.8	23927.6
1387200	104876	171468	87804.4	50465.8	39912.4	58898.8	30550.4	65077.6	55345.4	64327.2	75732.9	75602	91311.6	105970	84214.8	37202.1	35331.6	29185.4	64880	46646.4	17995.4	10651.2	22497.1	14641.6	5158.8	23626.7	27498.4	22858.8	45064.8	29199.2	13144.8	65092.8	138218	57626	72774.2	42509.6	24429.2	30586.7	28464.4	23771.7
1388400	105209	172020	88146	49826.4	39754.6	59114.4	30725.8	65685.2	55389.6	64981.7	75959.2	75638.8	91338	105321	83320.4	37594.4	35540	29253.6	65174	47038	18022	10357.9	22508.4	14242.9	5172.8	23492.4	27582.5	22846.8	45149.6	28839.6	13304.8	64414.6	138144	56819.2	72040.8	42510.8	24524	30571.2	28405	23715.6
1389600	105356	173282	88470	49821.3	39572	59357.1	30630.8	66195.2	55410.4	65500.8	76282.1	75196	91121.7	104183	82841.2	38523.3	35902	29431.7	66336.8	47292.8	17851.7	10205.6	22491.3	14409.6	5210.83	23552.8	27395.6	22725.4	45032	28752.9	13361.6	63867.6	137233	56024.8	71929.2	42171.2	24193.6	30315.6	28115.2	23734.2
1390800	105061	173023	88970	49758.8	39322.9	59144.4	30813.8	67761.6	55695.6	66080	76595.6	74592.9	91070.8	103224	82550.8	39112.8	36205	29740.4	67042.5	47416	17515.2	9835	22591.2	13949.2	5388.4	23337.2	27364	22839.2	44799.6	28449.6	13481.3	63055.2	136741	55350	71494.4	42017.1	23888.4	30259.6	27961.3	23812.8
1392000	105427	173088	89376.4	49416.8	39139.2	58799.2	30706	68487.9	56090.8	66735.6	76616.3	74365.6	90816.7	102282	82218	39652.9	36786.8	29949.2	67736.4	47703.3	17532.4	9823.2	22257.5	13787.6	5478.75	22985.2	27257.2	22810	45092	28214.6	13503.2	62506	135843	54276	71205.8	42120.8	24088.3	30110.4	27608.8	23697.5
1393200	105978	173523	89741.2	49638.8	39058.3	59185.2	30607.5	69121.2	56194.6	67144	76639.2	73858.3	90921.2	101363	81794.4	40170	37167.9	30030.4	68795	47842.8	17180.4	9555.6	22354	13552.1	5606.8	22987.1	27179.2	22742.8	44910.8	28124.4	13546.3	61610	135021	53878.3	70590.4	41903.8	23683.6	30025.2	27570.8	23604
1394400	106451	173553	89605.4	49658.8	38974.8	59020	30917.2	69862.9	56096	67810.8	76868.3	73274	90779.2	100426	81481.3	40551.2	37456	30072.9	69692.4	48053.3	17063.6	9245.2	22152.9	13201.2	5649.58	22786	27426	22519.6	44922.8	27689.2	13773.2	60510	134542	53494	70549.6	41739.6	23785.4	29658.8	27324.8	23587.5
1395600	107855	173789	90014	49680.8	38647.6	59108	30918.8	70484	56249.2	68346.4	76910.8	72887.1	91092.4	99980.8	81266.8	41553.2	37539.2	30228.8	70039.6	48236.4	16847.9	9125.6	22120.4	13196.7	5769.6	22559.2	27619.6	22639.2	44836.7	27558.4	13773.8	59580.4	133969	52535.6	70058	41965.4	23384	29812.9	27145.6	23572.8
1396800	109058	173951	90609.6	49800.8	38456.4	58918.8	31138.4	71471.7	56500.8	68731.7	76680	72619.2	91401.7	99188	81505.8	41600	37972.4	30489.6	70564	48400	16679.2	8982.08	21980.4	12795.6	5983.33	22355.2	27495.4	22486.4	44704	27300	14111.2	58867.9	132913	51776	68870	41922	23587.1	29502.4	27006.7	23716.4
1398000	109007	174331	90610.8	49411.7	38098.4	58422	31248.8	71984	56486.7	69417.6	76314.2	72528.4	91514.8	97919.6	80954.4	42177.1	38306.8	30697.2	70956.3	48378	16669.2	8826.4	21718.8	12650.8	6084.8	22252.9	27515.2	22503.3	44593.2	26950.4	14018.8	57710	131466	50824.4	68625.2	41746.3	23476	29327.5	26776.4	23696
1399200	108880	174745	91131.7	49421.6	37863.8	58370.4	31488	72712.9	56953.6	69650	76022.4	72226.8	92040.4	97192.8	80795.4	42266	39075	30948	71819.6	48934.2	16444.8	8749.58	21473.2	12628.4	6308.75	22078	27447.9	22404	44515.6	26801.2	14164	56820.8	130700	49872.9	67674	41582	23172.9	29508.8	26444.6	23646.8
1400400	109263	174288	91294.4	49140.4	37942	58062.9	31419.2	73015.2	57188.3	70286.8	75321.3	71890.4	92409.6	96524.2	80240.8	42823.8	39197.6	30772.4	72052.8	48825.6	16191.3	8516.4	21275.8	12415.6	6518.4	22290.4	27673.2	22344.2	44653.2	26674.8	14085.8	55973.2	129593	49078.4	67254.6	41544.8	23151.6	29493.8	26378	23548.8
1401600	109292	174751	91244.2	49381.6	37681.3	57650	31419.6	73730.4	57358.8	70588.8	74782.8	72172.9	92655.6	95553.6	80444.2	43026.8	39425	30925.6	72418.4	48737.5	16030.8	8294.17	21033.2	12246	6713.2	21738.4	27642.1	22228.8	44564.6	26693.6	14249.6	55203.3	129155	48292.1	66136.8	41596	23049.2	29294.8	26218.8	23671.2
1402800	109065	175082	91182.8	49401.3	37712.4	57595	31984.8	73996	57506.3	70760	74146.3	71443.6	92940.4	95006.4	79784.4	43115.8	39616.4	31000.4	73015.2	49036	15808.3	8197.2	20870.8	12156.4	6810.8	21735	27764	22393.3	44598	26732.5	14323.2	54515.6	127330	47550.4	65505	41755.6	22766.4	29237.9	26206	23785.8
1404000	109966	174741	91070.8	49388.4	37603.3	56966.8	31938.8	74559.2	58355.6	71393.8	73844	71326.7	93672.4	94894.8	79968.8	43166	39813.8	31230.8	73519.2	49056	15873.6	8049.58	20386.8	11971.7	7178.4	21830	27892.1	22172	44886.3	26336	14368.4	53783.2	126292	46720	64750.8	41651.7	22485.2	29274	26106.3	23787.2
1405200	109928	174458	90843.2	49449.2	37253.6	56058.3	31936.4	75051.3	58739.2	71949.6	73127.5	70757.2	93945.8	94304	79450.8	43354.6	39969.6	31377.1	73447.6	49338	15484.4	8006	20250.8	11956	7392.92	21636	28110.8	22190.8	44791.2	26249.6	14406.8	52943.2	124666	46351.6	63636.7	41926	22576.8	29014	25950.8	23895.8
1406400	110314	174240	90968	49232.8	37276.7	55821.2	31961.7	75047.2	59070.4	71998.8	73025.6	70958.3	94043.6	93860.8	79148.4	43414.4	40043.8	31528	73663.8	49480.8	15382.4	7841.25	19746.8	11699.6	7533.6	21678.4	27972.4	22170.8	44943.8	26132.4	14512.9	52096	123899	45577.1	63054.8	41792.1	22687.6	28973.2	25965	23872
1407600	110824	173494	90850.8	49224.8	36661.2	54769.2	32312	75628.8	59437.6	72357.6	72678.3	70588.8	94561.7	92905.6	78868	43137.2	40513.6	31782.1	73883.2	49379.6	15334.4	7736.8	19465.8	11702	7738.33	21601.2	28232	22078.8	44856	26014.2	14620.4	51192.5	122628	44981.2	62135.8	42092	22556.7	29034	26090	23872.5
1408800	111656	174256	90572.4	48901.2	36690	53990.4	32426.3	75671.6	59680.4	72499.2	71991.6	70398.8	95046.8	92705	78440.8	43330.4	40615.4	31798.4	74151.7	49382.4	15215.6	7623.6	19089.2	11497.5	7933.6	21566.7	28478	22095.2	45103.3	25852	14537.1	50578.4	121276	44399.2	61189.2	42054.2	22529.2	29079.6	26012	23736.4
1410000	111715	174047	89896.3	48817.6	36696.4	53740.4	32521.2	75271.7	60018.8	73204.4	71480.8	70221.2	95857.1	92516.4	78343.8	43198.8	40534.4	31918.3	74147.6	49295.8	14919.2	7686.8	18585.8	11455.2	8125.42	21671.2	28718.8	21866	45080	25901.7	14460	49553.3	119727	43803.2	60473.3	42418.4	22431.7	29211.2	26088.8	24081.6
1411200	111767	172935	90062.4	48630	36359.2	52792.4	32528.8	75430.8	60638.8	73374.4	71311.2	69667.9	96134	92044.6	77948.8	43350.4	40409.6	32212.8	74360.4	49380	14774.2	7554.4	18364	11609.6	8259.6	21663.8	28505.6	21870.4	45188.4	25664	14495.8	48872.4	118111	43384.4	59602	42171.7	22421.2	29254.6	25890	24059.6
1412400	112478	172569	89465.8	48535.6	36552.1	52264.4	32743.6	75177.1	61235.6	73498.3	71011.6	69862.4	96500	91180.8	78271.3	42848.4	40396.4	32263.6	74058.4	49172.9	14650	7488.33	18045.2	11504	8400.83	21684.4	28754.6	21769.2	45466	25526.3	14591.2	48625	116713	42998.8	58804	42236.4	22290.8	29298	26017.5	24177.2
1413600	112303	172219	88985.2	48373.3	36217.2	51411.2	32822.5	75473.6	61638.8	74097.2	70037.5	69472	96855.6	91026.7	78031.2	42959.2	40330.4	32507.6	74622.1	49421.6	14506.7	7400	17494.8	11417.6	8399.6	21621.3	29012	21890.4	45797.2	25807.2	14269.2	47654.4	114923	42157.6	57702.8	42741.3	22317.2	29082.1	25894	24116.7
1414800	112389	171590	88831.3	48356.4	36362.5	51353.2	33105.6	74683.3	61962	74150	69949.6	69461.6	97106	90306	77360.8	42556.8	40457.9	32504	74249.6	49345.4	14307.6	7244.58	17152	11302.4	8579.58	21366.8	29235.8	21771.2	45708.8	25759.2	14354.4	47430	113318	41851.3	57204.8	42602.8	22115.4	29477.2	26165.4	24346
1416000	112793	170848	87991.2	48350.4	35897.6	50430	33437.2	74382.8	62418.8	74265.6	69581.3	69129.2	97776.4	89564.2	77754.8	42364.2	40503.2	32850	74340.8	49314	14120.8	7278.4	16727.5	11338.8	8741.6	21663.8	29047.6	21722.9	45857.2	25397.6	14248.8	46694.8	112201	41324.4	56687.1	43073.6	22146.4	29277.1	26171.2	24427.1
1417200	113082	171034	87709.6	48256.4	35800	49934.4	33444.8	74214	63049.2	73996.3	69032.4	69054.6	97739.6	88948.4	77323.8	42016.4	40481.3	32698.8	73966.4	49360.8	14040.8	7102.92	16266.4	11230	8769.6	21947.2	29298.3	21679.6	46157.5	25749.2	14280	46287.1	110427	41002.5	55804.4	42901.6	22102.8	29650.4	26011.7	24207.2
1418400	113165	170268	86808	48022.1	35930.8	49285	33654.8	73750.4	63686.7	74597.2	68539.6	68998.4	98016.7	88886.4	77395.6	41967.5	40072	32695.8	73698.4	49294.4	13923.8	7142	15769.2	11340.8	8746.4	21900.8	29666.8	21439.2	45969.6	25514.2	13936.4	45928.8	109279	40825.6	55383.3	43220.8	22289.2	29631.3	26039.6	24387.9
1419600	113220	169555	86405.6	47808	35663.3	48936.4	33672.9	72989.6	64157.2	74308.8	67526	68628.3	98298.4	87937.2	76373.6	41575.6	39730.8	32821.6	73342.5	49194.4	13700	7063.33	15588	11361.7	8860.8	22163.6	29732.9	21468.8	46331.3	25640.4	13875.6	45520.4	108236	40395.8	54615.2	43053.8	22152.8	29662.8	26254.2	24544.4
1420800	113150	169825	86143.6	47674.2	35697.2	48672.1	33857.6	72652.1	64218.4	73989.6	67381.7	68628	98345.4	87302	76149.2	41480.4	39803.2	32784.6	73253.2	49325.6	13468.8	6981.6	15129.6	11451.6	8836.25	22061.6	29761.6	21574.2	46386.4	25594.6	13892	45397.2	107190	39948	54147.5	43091.2	22264.6	29715.2	26354	24486.7
1422000	112837	168850	85201.2	47677.2	35584.6	48411.2	33952.5	71579.2	64754.8	73930	66854.4	68264.2	98469.2	86545	76036.4	40992	39340.4	32829.6	73247.1	49360	13489.6	6968.75	14640.4	11417.9	9010.8	22115.8	29774.8	21453.2	46713.3	25669.2	13598.8	45254	105278	39642.1	53416	43478.8	22202	29828.8	26274.4	24666.4
1423200	112719	168866	84601.3	47539.2	35353.6	48048.8	33929.2	71023.8	65117.6	73651.6	66187.1	67788	98638.3	86047.2	75681.2	40856.4	39084.8	33057.5	72983.2	48606.3	13283.2	7018.8	14342.9	11328	9033.75	22143.6	29873.2	21579.6	46720.4	25723.3	13410.4	45094.6	104026	39838.4	53783.3	43505.6	22499.2	29928	26565.2	24749.6
1424400	112172	168478	83758.8	47122.8	35064	47992	33837.1	70942.8	65931.7	73083.2	65558	67746.3	98562.4	85520.4	75146	40659.6	39023.8	32952	72441.3	48861.2	13115.4	6926.8	14029.6	11482.5	8989.6	22329.6	30170.4	21512	46972.1	25852.8	13173.3	44538.4	102864	39441.6	52968.4	43560.4	22489.2	30120.4	26660.8	24698.4
1425600	112320	168370	83296.3	46803.2	35224	47670.4	34063.2	70431.7	65902	72959.6	65088.4	67283.2	98359.6	85046.4	74320.4	40484.4	39286	32850	71906	48797.1	12984	7050.4	13616.8	11574.8	8823.33	22366.4	30207.1	21513.6	47432.4	25912.9	13094	44763.8	101645	39298.4	52488.8	43643.2	22595.4	30045.6	26594.6	24862
1426800	111921	167255	82669.2	46652.1	35154	47670.4	34047.1	69566.8	66331.3	72632.8	64271.2	67068	98663.2	84540.8	74199.6	39807.5	39171.6	32873.6	71375.4	48466.8	13050.8	6940.4	13300.4	11504.2	8935.6	22614.2	30139.6	21394	47410.8	25985.2	13022.9	45070.8	101175	39739.2	52177.6	43878.3	22776	30167.5	26855.6	24721.2
1428000	111748	166569	81854.2	46512.4	35185.4	47614.8	34341.2	69053.3	66496	71760	63801.2	66493.2	97970.8	84389.2	73827.9	39527.2	38671.6	33150.4	71178	48696.3	12843.6	6984.58	13025.6	11628	8882.08	22538	30179.2	21556.4	47247.2	26217.9	12798.8	45252.1	99789.2	39733.3	52142	43968.4	22885.8	30427.2	26769.2	24926.4
1429200	110982	166340	81572.4	46340.4	35089.6	47575.6	34345.6	68781.6	67089.6	70876.8	63270	66549.6	98018.4	83475.4	72947.2	39174.2	38630.4	33163.2	70684.6	48276.8	12809.6	6918.4	12732.9	11684	8755.6	22732.9	30230	21475.8	47418.8	26140.8	12544.6	45154	98430.8	39417.6	52219.6	43960.4	23145.6	30470	27010.4	24876.3
1430400	110241	165180	80953.8	46180.8	34993.3	47646.4	34369.2	67931.3	67353.6	70492.9	62483.2	66110.4	97648	82540	72730.4	38669.2	38342.5	32983.6	69918	48357.1	12769.2	7030	12499.2	11607.2	8763.75	22803.6	30585	21541.2	47760	26506	12442.4	45203.3	97895.2	39516.3	51707.6	44156.4	23163.3	30412.8	27090.8	24819.6
1431600	109736	164821	79999.6	45905	34879.2	47797.5	34387.6	67306	67476.3	69902	61921.3	65614.8	97432.4	82137.6	71400.4	38438.8	38007.6	33190	69112.8	48014.8	12486.3	6944	12254.2	11584.4	8769.6	23092.9	30425.6	21577.5	47837.6	26674.4	12258.4	45150.8	96992.5	39394.8	51605	44199.6	23264	30832.1	27367.6	24802.5
1432800	108847	163426	79340	45740.8	34763.3	48484.4	34706.7	66400	67424	68880.4	61434.4	65232.9	96631.6	81852.8	70980.8	37731.2	37953.3	33328.8	68728.4	48023.2	12488	6843.75	12102	11566.7	8602.4	23027.6	30572.1	21534.8	48048.3	26808.8	11940	45195	96415.6	39723.3	51726	44280.4	23443.6	30557.2	27471.7	24963.2
1434000	108167	162558	78548.8	45399.6	34687.2	48790	34670	66104	67582.8	68246.4	60790.4	64664	97045	81203.2	70500.8	37320	37505.2	33444.2	68348.8	47776	12420.8	7015.2	11862.9	11511.2	8598	23206.8	30624	21680.4	48187.2	26953.3	11854.8	45357.2	95597.1	39786	51536.7	44261.2	23513.2	31124.4	27597.6	24995.8
1435200	107409	162513	78191.6	45134	34516.7	48998.8	34468.8	65507.6	67412.8	67550	60508.4	64412.9	96646.4	80653.2	69839.2	36834	37590	33383.6	67356.7	47396	12306.8	6884.58	11566.8	11500	8470.4	23192.8	30818.8	21292	48386.7	27042	11664.6	45446	95094.8	39535	51431.2	44374.6	23586.4	31240.4	27798.8	24957.2
1436400	106505	161195	77280.4	44599.6	34509.2	49708.3	34316	64745	67417.2	66916	59979.2	64222.8	95990.8	79643.2	68876	36775.8	37438.4	33247.5	66587.6	47331.3	12217.2	6994.8	11475.8	11635.2	8432.92	23217.2	30796.4	21392.9	48799.2	27362.9	11481.2	45461.6	94360	39984.8	51338.8	44565.2	23775.8	31144	27736.4	24870
1437600	106038	160463	76484	44449.6	34425	50117.2	34865.8	63692	67154	66143.6	59380.4	63689.6	95787.2	79165.8	68118.4	36599.6	37274.2	33498.8	65792.1	47402.8	12108	6900	11351.6	11505.8	8267.6	23451.7	30523.2	21608	48523.3	27394.4	11209.6	45773.2	93827.6	39780	51602.4	44628.3	23873.2	31062.4	28005.2	25039.6
1438800	105002	159967	75825.8	44101.6	34415.2	50888.8	34719.2	63698.8	66991.6	65416	59144	63638.4	95395.4	78483.6	67948.8	36294.4	37224	33648.3	65437.2	47375	12161.6	7039.6	11244.6	11474	8169.58	23640.8	30812.8	21706.8	48844.4	27372.5	11046.4	45651.3	92872.8	40011.2	51517.9	44559.2	24207.9	31488.8	28146.8	24816.7
1440000	103885	159063	75211.6	43653.3	34371.2	51499.2	34851.3	62678	66899.6	64411.2	58399.6	63077.5	94531.6	77670.4	67709.6	35996.4	37059.2	33432.8	64310.8	47071.2	11927.1	6941.6	11004.8	11387.5	8123.6	23490.4	30775.6	21637.2	48531.3	27712.4	10938.3	45752.4	92606.7	40040.8	51696	44617.9	24336	31530.8	27975.6	24733.6
1441200	102926	159086	74435	43106	34250.8	51845.6	34884.4	62372.1	66676.8	63969.6	58154.4	62542	94048.8	77375.2	67025	35493.6	37209.2	33717.9	63829.6	47188.8	12038.4	7059.17	11040	11303.2	7993.33	23574.8	30571.7	21813.2	48689.2	27857.1	10825.2	45916.3	92109.6	39579.6	52081.2	44805.6	24530	31584.4	28182.1	24854.4
1442400	102396	157858	74017.2	43203.8	33965.6	52607.6	35067.1	61738	66412.1	63015.6	57474.4	62097.2	93356	76542.5	66144.8	35636.7	37126.4	33960.8	63315	47048	11980.4	7047.2	10843.2	11399.2	7864	23647.1	30657.2	21871.3	48813.6	28202.8	10567.1	45619.2	91855	39870.4	52179.2	44635	24342.8	31557.5	28185.6	24628.4
1443600	101396	157768	73180.4	42714	33934.6	53517.6	34804.8	61040.8	65988.8	62617.5	57296.4	61896.4	92712.1	76025.6	65622.9	35578.4	37123.8	33670	62468.4	46782.1	11923.6	7015.83	10768.4	11432.8	7749.17	23646.8	30571.3	22012.4	48801.2	28084.8	10334.4	45948.3	91469.2	39587.9	52570.8	44957.6	24728.3	31543.2	28281.7	24684
1444800	100376	156468	72964	42453.3	33661.6	54292.4	34911.6	60446	66067.1	61782.4	57016.7	61550.8	91792	75477.1	65120	35327.9	37111.6	33653.6	61751.6	46467.2	11828.8	7248	10744.6	11235.2	7625.2	23601.3	30562	22055.4	48870	28462	10264.6	45699.6	91181.7	39825.6	52600.4	44709.2	24499.6	31955.8	28237.6	24509.2
1446000	99815.6	156351	72510.4	42042	33502.1	54804	34802	59864.8	65798.8	61275.8	56545.2	61203.8	91240.8	75036.8	64638.3	35072.4	36988.8	33398.4	61486	46534.2	11834	7074.17	10672	11126.4	7457.2	23582.8	30322.5	21828	48859.2	28758	10086.8	45963.8	90791.6	39578.3	53119.2	44856.4	24968.3	31881.2	28130.4	24725.6
1447200	98158.3	155423	71425.2	41426.3	33138.4	55087.9	34778.4	59598.8	65457.5	60691.6	56530.4	60701.6	90424.4	74533.6	64230.4	34998.8	36991.6	33348.3	60720.4	46420	11630.4	7071.2	10547.5	11158.8	7368.4	23591.3	30408	21883.8	48708	28822.5	9980.4	45833.6	90501.7	39612.4	53284.6	44921.6	25204.8	31695	28352	24627.5
1448400	97443.2	155497	71050	41209.2	33073.8	56302.8	34900.8	59109.2	64974	59861.7	55661.6	60406.3	89241.2	74162.8	63835.8	34942.8	37023.3	33328	60495.8	46372.4	11662.8	7154.17	10604	11066.7	7267.2	23568	30378.8	21923.6	48796.7	29010	9722.8	46000	90467.2	39336.7	53595.6	45056.7	24818	31740.4	28466.3	24406.4
1449600	96593.3	155027	70590.4	40919.2	33000.4	57066.3	34683.2	58808.8	64849.6	59407.2	55792.5	59821.2	88429.6	73280	63018.4	34732.9	36745.2	33267.9	60346.4	46273.2	11785	7042	10533.8	10843.2	7158.33	23537.2	30057.6	21988.3	48830.4	29027.1	9652.8	45712	90552.1	39435.6	54130	44831.6	25335.6	31878	28457.2	24614.6
1450800	95640.4	154354	69940.4	40351.6	32662.1	57476	34769.2	59022.4	64720	59402.9	55492	59465.8	87229.6	73013.8	62518.4	34805.2	37092.5	33289.2	59593.3	46075.2	11788.8	7126.67	10616.8	10820	7028	23694.8	30184.4	22047.6	48709.2	29089.6	9585.83	45644.4	89747.6	39007.9	54592.4	44727.5	25207.6	31764.4	28300.4	24425.2
1452000	94204.2	154662	69364.2	40206.8	32699.6	58392.9	34600	58851.7	64162.4	58680	55430.4	58908	86808.8	72485.2	62233.2	34862.4	36927.6	32995	59575.2	46124.2	11665.2	7071.6	10680.8	10599.6	6828.75	23669.2	29910	22279.2	48551.2	29248.3	9506.8	45612	89310.4	39093.2	54574.2	44787.2	25425.4	32035.2	28647.6	24315.4
1453200	93843.2	154766	68606.8	39785.6	32368	59136.8	34577.9	58671.2	64027.5	58740	55174.4	58455	85620.8	71857.9	61866	34860.8	36799.2	32586	59483.8	46044.8	11611.2	7056.4	10576	10523.3	6857.6	23633.3	29821.6	22358.4	48658.3	29112.8	9354.17	45628.4	89528.4	38796.7	55024	44241.3	25361.2	31910.8	28486.4	24160
1454400	92973.3	155617	68153.3	39688.4	32169.2	59827.9	34857.6	58966.3	63582	58454.8	54772.4	58364.8	85378.8	71215.6	61198.8	35120.8	37066.4	32487.5	59103.2	46015.8	11688.4	7032	10727.9	10354.4	6696.67	23442.8	30011.7	22237.6	48644.8	29539.6	9336	45565.4	89378.8	38855.6	55439.2	44270.8	25631.7	31826.4	28741.2	24107.6
1455600	91881.6	155871	67090	39722.1	31888	60292.4	34617.5	59037.6	63381.3	58367.2	54555.2	57723.3	83833.2	70748.3	60698.8	35330.8	37196.4	32354	59233.3	46192	11605.4	7043.2	10885.6	10273.8	6560.4	23643.8	29765.2	22476.8	48315.2	29430.8	9185.42	45168.4	88251.7	38224.8	55888.8	44395	25460	31748.8	28660	24054.4
1456800	91346.7	156620	66435.4	39482.4	31757.2	60914.8	34485.2	59019.6	62754.8	58409.2	54208	57272	83156.7	70536.4	60268.8	35410	36890.8	32122.5	59076	45865	11595.2	6976.67	10768.4	10062.8	6280.83	23482.4	29595.8	22504	48200	29183.3	9062.4	44899.6	87892.4	38230	56157.6	44032.4	25553.8	31745.2	28598.8	23740.4
1458000	90063.6	157618	65730.8	39117.5	31723.6	61559.2	34778.3	59280.4	62160.8	57946.8	54472.9	56766	82130.4	69817.5	59935.2	35716.3	37070.4	31830	58971.7	45658	11605	7008	10777.6	9810	6296	23508.8	29597.6	22547.1	48189.2	29130.4	9136.67	44671.2	87912.5	37776	56707.6	44045.4	25621.6	31570.4	28632	23901.7
1459200	89494.8	157945	65275.4	39018.4	31455.8	61756.4	34362.8	59725.4	61991.2	58117.5	54351.6	56355.6	81326	69242.4	59415	36478	36995.8	31787.2	59056.4	46012.5	11594	7085.83	11021.2	9654.8	6169.17	23290.4	29346.3	22520.8	47972	29466.4	8959.2	44512.9	87367.2	37228.3	56739.6	43864.4	25543.8	31704	28331.7	23810.4
1460400	88778.4	159044	64543.6	38702.1	31239.2	62283.3	34493.6	60228.8	61264.2	58070	53970.4	56024.4	80541.2	68637.1	59011.6	36620	37118	31393.6	59510.4	46030.4	11393.8	6933.6	10993.8	9605.2	6067.2	23135.8	29308	22674.2	47853.2	29474.8	9051.25	44446.8	86802.9	37042.8	57092.9	43564.4	25686.4	31652.9	28311.2	23677.1
1461600	87857.6	159731	63950	38521.2	30982.1	62553.2	34231.2	60593.6	60915.6	58374.6	53908	55724.6	79766	68281.6	58729.6	37181.2	37007.1	31496	59376	46093.3	11406.8	6910	10994	9452.5	5922	23306.4	29122.5	22641.6	47740.4	29424.8	9082.8	43659.6	85812.8	36584.6	57411.2	43806.8	25640.8	31580	28353.8	23768
1462800	87502.5	161492	63512	38508.3	30829.2	62992.9	34444	61326.8	60460.4	58486.4	53826.7	55098.8	79048.8	67996	58330	37577.9	36970.4	31384.2	59762.4	46206.4	11515.4	6938.4	11160.4	9368.8	5809.6	23108.8	29122	22702.1	47638.8	29502.1	9044	43548	85431.3	36068	57044.6	43380.8	25422	31354.6	28131.2	23453.8
1464000	87197.2	162272	63414.8	38156.4	30693.8	63362.4	34519.6	61876.8	60696.4	59067.5	54126.4	54680	78133.6	67794.4	58032.1	37836	37067.9	31285.6	60170.4	46224	11396.8	6883.75	11417.2	9237.5	5737.2	23054.8	28967.9	22730	47321.7	29641.6	8989.6	43196.4	84584.4	35807.5	57026.8	43213.3	25440	31292.8	28110	23508.4
1465200	86497.5	162906	62635.6	37900.4	30495.2	63018.8	34502.4	62765.4	60605.2	59154.8	54225.4	54329.6	77647.1	67198.8	57888.8	38471.3	37376.4	30923.8	60643.2	46118.4	11346	6848	11366.3	9081.6	5637.92	22946.4	28662	22728.3	47319.6	29304.6	8925.2	42736.8	84410.8	35466.8	57539.6	43042.8	25492.1	31053.2	28149.2	23439.2
1466400	86076.8	163318	62015.2	37808.8	30313.3	63256.8	34329.2	63307.2	60178	59552	54470	54035	77080.4	67130.4	57221.6	38816.8	37443.8	30995.2	61088.8	46210	11155.6	6782.5	11096.4	8912.5	5563.6	22849.6	28632	22959.2	47148.3	29264	9102.92	42279.2	83116.4	35041.7	57028.8	42710.8	25457.6	31084.8	27848.3	23313.2
1467600	85871.3	163912	61280.8	37632.4	30254.4	63420.8	34294.8	64129.6	60151.6	59979.6	54874.6	54171.6	76555	66430	57142.8	39152	37141.2	30755.8	61779.2	46591.7	11133.6	6853.2	11535.8	8794.4	5485	22741.2	28556	22915.8	46904.8	29422.9	9166	41815	82500.8	34493.6	56912.1	42524.4	25316.3	31082.4	27972	23267.1
1468800	85744.8	165023	60721.2	37574.4	30057.2	63685.2	34516.7	64844.8	60345	60770	54851.6	53628.3	75580.8	66205.4	56548	39229.6	37407.1	30580.4	62204.2	46436.4	11223.8	6729.2	11475.6	8717.08	5456.8	22612.5	28600.8	22909.2	46600.8	29135.6	9170	41357.6	81751.6	33797.2	56672.4	42273.8	25126.8	30932.9	27854.8	23037.2
1470000	84866.7	164509	60274.2	37009.6	29981.6	63505	34501.2	65247.9	60210.8	60793.3	55303.2	53249.2	75562	65669.6	56313.3	39855.6	37817.1	30458.4	62822.8	46487.1	11035.6	6727.5	11564.8	8552	5416	22470.4	28210.8	23078.8	46520	28855.6	9272.4	41146.3	81103.2	33316.3	56224	42010.8	25345.4	30802.4	27605	23142.8
1471200	85199.6	165554	60298.8	37208.3	29927.6	63333.8	34344.4	66192.4	59532.1	61343.2	55464.6	53021.2	75340.4	65427.2	55961.7	40285.6	37954	30332.1	62933.2	46798.8	10979.6	6686.8	11572.9	8497.6	5365.42	22289.6	28292.4	23127.6	46218.4	28704.6	9346.8	40672.5	80181.7	33093.2	55993.3	42037.2	25022	30726	27536	23132.9
1472400	84643.6	165744	59078.8	37072.8	29833.8	63216.4	34219.2	66897.2	59360.4	61840	55409.6	52701.3	74929.6	65203.8	56164	40365.6	37936.7	30062	63493.3	46706.8	11050	6657.5	11788	8527.08	5376	22298	28057.6	23241.2	46265.8	28506.4	9360	40036	79204.8	32331.7	55385.2	41666.3	25085.6	30852.1	27484.8	23087.1
1473600	84805.6	166146	59064.6	37303.2	29345.8	62580	34351.6	67804.6	59172.8	62652.5	55517.6	52037.2	74725.2	65245.2	55911.3	40740	38015	30114.4	63706.8	46837.5	10880.4	6630	11705.6	8254.8	5334.17	22486	27969.6	22966.4	45696.4	28396.8	9504.8	39712.1	79239.6	32058.3	55156.8	41638.8	24867.9	30535.2	27461.3	23025.2
