# Supplementary material for: The singularity response reveals entrainment properties of the plant circadian clock
Source: Nat Commun. 2021 Feb 8;12:864. doi: 10.1038/s41467-021-21167-7 (PMC7870946; doi:10.1038/s41467-021-21167-7)
Supplement: Supplementary file 4 — Source Data [file 41467_2021_21167_MOESM4_ESM.zip › raw_bioluminescence/SR_experiment/4h+3C (Figure 3, Supplementary Figure 1).xlsx]

## Sheet: 4h+3C
time (second)	CCA1 No. 1	CCA1 No. 2	CCA1 No. 3	CCA1 No. 4	CCA1 No. 5	CCA1 No. 6	CCA1 No. 7	CCA1 No. 8	CCA1 No. 9	CCA1 No. 10	CCA1 No. 11	CCA1 No. 12	CCA1 No. 13	CCA1 No. 14	CCA1 No. 15	CCA1 No. 16	CCA1 No. 17	CCA1 No. 18	CCA1 No. 19	CCA1 No. 20	TOC1 No. 1	TOC1 No. 2	TOC1 No. 3	TOC1 No. 4	TOC1 No. 5	TOC1 No. 6	TOC1 No. 7	TOC1 No. 8	TOC1 No. 9	TOC1 No. 10	TOC1 No. 11	TOC1 No. 12	TOC1 No. 13	TOC1 No. 14	TOC1 No. 15	TOC1 No. 16	TOC1 No. 17	TOC1 No. 18	TOC1 No. 19	TOC1 No. 20
1200	544096	748837	677095	1587990	564657	790006	797640	300703	2214140	518225	1090730	2059850	1194600	1314050	978394	508551	994947	783150	490609	1211370	72106.4	64959.2	127.2	113824	128	153340	81375.6	61107.2	75733.6	43267.9	46199.6	83098	29965.2	73323.8	56754.8	38807.6	27565.6	164484	138	107846
2400	569580	801867	773670	1616430	560430	753446	779539	329664	2070210	533750	1064530	1960940	1199230	1299080	928185	518341	961392	745320	524328	1217110	69251.2	58463.8	116.8	115863	112.083	149916	75132.4	65940.4	77859.6	43059.2	47785.2	77702.9	29140.4	74472.8	54786.4	35659.6	29119.6	160852	136.4	111036
3600	577111	1016610	879254	1715730	526551	704654	732453	342566	1903550	511654	988786	1783400	1120110	1220800	807411	502374	877859	640300	527143	1131520	66829.6	55131.2	108.4	114003	101.2	148141	72788.4	68883.2	80850.4	43808.8	49078	76700	27512.5	73834.8	52797.1	33074.4	29791.2	150980	127.6	107872
4800	594427	1126700	989352	1793760	482374	628795	654764	346480	1681700	473891	906596	1591830	1020810	1133760	678971	460876	779666	537054	498665	1085700	66516	52359.2	114.8	111339	99.2	144646	72292.1	68882	81738.4	44548.3	49238	73914	25963.6	71521.2	52377.9	30050.8	29040	142670	127.5	107192
6000	604820	1282490	1143230	1976510	430953	558480	588322	327427	1470410	439323	828314	1416730	940736	1044400	561625	410061	685397	460073	453595	1040510	67291.7	50428	121.6	109790	105	140367	73018.8	67150	80818.8	44333.6	49060.4	71670	24631.2	69410.4	51872.8	27847.9	27934	135757	129.6	105494
7200	610785	1352410	1235820	2067490	397267	511139	545700	304169	1310270	409167	755413	1279150	874978	961201	473478	371572	620164	398423	411490	960518	68772.1	50024	110.8	110797	97.5	138643	74600	66016.7	80443.6	44599.2	49187.2	70485.6	24233.3	68194	52159.2	27424.2	26454.8	130539	107.083	103608
8400	588520	1292580	1214140	1984900	376300	475289	515322	285417	1181250	385895	692184	1166880	818581	881542	407315	354060	568410	356046	378066	885416	70785.6	50710	96.8	114176	107.2	142107	76068.4	65010	81832.8	46143.6	50382.8	71623.2	24397.2	68150.8	53077.6	27370.4	25253.2	128885	97.2	101641
9600	556264	1174670	1152280	1882220	359447	453811	485633	272421	1080460	371879	632703	1074510	771378	815572	362578	346778	528052	333858	351519	818548	74458.8	51561.6	103.6	120820	98.4	148051	77910.4	65122	85082	47698.8	52468	74881.6	25305.4	68807.5	54550.4	28305.2	24343.2	128627	91.2	101301
10800	523832	1024360	1087540	1730480	346559	436483	456171	264352	987568	364443	584032	987731	727133	754308	329228	340600	494911	313422	334918	758830	78592.8	53722.5	99.6	128220	89.2	155602	80515.4	67168.4	90185.2	50067.1	55713.2	78981.2	26867.6	71255	56992	30012.8	24144.2	130938	84	101485
12000	479111	901833	1012800	1571510	339834	416304	428584	259461	906167	361521	544485	905078	681576	701956	301070	328419	461502	295834	321312	701834	84404.4	56512.5	103.6	138193	86.4	163408	84125.2	70494.4	96392.1	53144	59789.6	85184.2	28940	74656.8	60761.2	32109.2	24464	135063	88	102856
13200	430368	822810	923410	1413520	332156	396918	398510	253567	834612	356174	505941	830524	637119	650672	274608	310402	427496	274571	309195	649560	91672.4	59740	104.167	149840	103.2	173078	90431.6	75648.4	104001	56766	65052.4	91999.6	31447.6	79298.4	65517.6	34163.3	25549.2	141347	87.6	106588
14400	387212	749834	824255	1276270	319564	374680	369217	247212	763580	339519	467996	769178	592929	601522	247950	292727	391622	251296	294708	601743	101771	64389.6	92.8	163908	102	184560	96170.4	82381.3	114285	61207.2	71475.2	99688.8	34863.2	85269.6	71803.2	37534.4	27174.8	149311	96.4	111367
15600	350436	680027	731645	1160370	306119	352116	339878	237251	693481	315256	433315	708152	550774	552550	222669	276981	359382	227588	278275	556976	113513	70578.4	90.4167	180178	95.6	197783	104977	90418.8	126560	66721.6	79731.7	109594	38992	92834	80023.8	41367.6	29614	159476	88.3333	118516
16800	322129	611458	656784	1060890	295528	334738	310475	225727	627514	289631	400042	644085	510553	505080	201004	261411	329098	205487	261159	519241	126640	77891.6	91.2	202708	98.4	215771	115088	100719	141494	73316	89161.2	121139	44192.8	102116	91144	46578.3	32275.6	173230	80.4	126558
18000	297293	547116	598125	973981	283957	316743	281872	214980	569119	271930	365398	585876	471216	460005	181959	246479	300392	186525	244451	485367	142924	87699.6	100.833	228554	94.8	238776	127632	113219	159793	82338.4	101521	135581	49759.6	113668	105362	52604.4	36018.8	188922	89.1667	137429
19200	274497	492344	551084	894554	270933	297088	257738	204971	516972	259300	333226	536840	432020	418325	164696	233074	272718	170028	230224	451385	162796	99364.8	83.2	260625	90	266760	141091	128679	183175	93098.3	116702	152872	57489.6	128252	124561	60672.8	40886.8	206949	83.2	151122
20400	255990	444356	509699	816129	257278	279053	235414	194692	468635	249908	304668	492617	395023	380283	149002	220564	248372	155700	215193	421336	186749	113488	92.4	298812	92.4	299439	157272	146219	211418	105580	136043	173200	66645.6	145058	148183	70287.1	46824	227053	72.4	166755
21600	238002	400761	469841	740473	242616	259253	215493	185427	426000	241047	276821	451077	358108	344674	134217	207989	226591	144130	199861	395299	214598	129392	91.2	346462	95	338826	177227	168208	246059	121002	159175	197937	78099.2	165005	178271	81160.4	54119.6	250007	79.1667	184394
22800	222273	361658	428528	674652	229513	240327	197087	174517	386118	228853	252438	409988	328190	312449	120918	194913	207554	132698	183966	374090	248927	148835	83.2	403482	89.2	383394	200424	194323	287413	139195	187333	225669	92346.8	187818	215294	94301.7	62935.2	277853	83.6	203190
24000	206827	327035	388453	615641	215380	223621	184240	164160	350882	215251	229783	373833	301284	283012	108833	180728	191533	123055	169636	349800	291332	170403	94.4	471231	84	434008	229004	228288	334712	159477	219536	257276	108535	213884	260346	109820	73872	311513	82.9167	224611
25200	194206	295280	352055	561008	200853	206116	169420	155463	319221	199627	208496	344762	277741	258688	97836.3	169215	176401	113407	156768	327456	335450	194836	94.5833	547210	96	489227	262045	269536	387841	183102	256600	291720	127533	241684	309960	127066	86766.4	349128	82.4	248327
26400	184642	266184	319596	512056	186941	190191	154716	148140	290831	183890	189770	318980	254300	236704	87988	158805	162762	105082	146032	305135	381408	222526	91.6	632048	91.2	549651	299378	315843	444503	207695	294229	328592	148755	270769	362257	147674	101139	396023	70.8	274820
27600	177195	240626	289991	465936	174138	177356	142472	141629	264620	174609	173224	294520	233287	217149	79420.8	150598	150557	97127.9	137288	285338	426420	249660	83.2	721716	89.1667	613618	340072	364792	500726	233716	332781	369080	170778	304458	417119	168591	117824	448091	83.2	303481
28800	169780	218244	264118	420396	163464	165684	130145	135554	243579	166037	158711	270000	214826	199359	72613.2	141775	140534	90031.6	128564	268309	466402	275352	85.6	808954	88.75	678020	382812	416764	553570	258639	370889	406357	193716	338802	470259	190668	135871	509332	82	336265
30000	160958	199388	241884	384205	153210	154640	120394	129810	225571	160691	146756	249775	198938	183999	66963.2	135150	130762	83753.2	121051	252570	503904	299701	79.2	886897	91.2	741062	426138	466746	599783	283768	407391	439056	217675	373839	523794	210806	155373	580297	78.8	369489
31200	152410	182868	220364	349323	144435	142800	111604	124635	209363	156089	137332	235176	185288	171731	62083.6	128159	122419	78900	113451	238791	536598	323116	89.5833	953265	89.2	788663	465922	512526	638608	307248	440555	465861	241469	409595	570736	229915	174989	657430	76.25	405596
32400	145214	169899	202661	319160	136161	133918	104550	120639	194668	149136	126914	219958	172955	160365	58536.8	122254	115003	74430.8	106264	226893	566394	340746	97.2	1003780	79.6	823932	500331	549983	690953	327438	467610	485793	264632	443414	612192	247518	193181	735027	64.1667	439092
33600	139200	158814	186350	291800	128873	125744	98157.5	116480	182320	141315	118158	203375	162630	150183	54562.8	117561	108196	70848	100139	214683	590520	357184	86.4	1042530	74.4	851787	533243	582893	726703	345925	487297	500806	285803	473682	646086	263764	210416	811121	73.2	470581
34800	133691	149108	169840	267009	123136	118100	91565.6	112193	170984	133216	109973	188678	154170	141246	51642.8	112676	101729	67474.4	94702.8	204399	604241	375019	84.4	1062840	70.4	871693	558008	606462	748754	360632	498845	509469	299234	500959	668789	277211	225029	887528	73.2	497529
36000	130234	141702	157046	245042	116524	111669	86024	106940	160455	125834	103718	175990	145349	132024	48378.3	108618	95352.4	64162.4	88761.6	193533	605461	385080	82	1070000	75.2	887491	581888	626109	764120	372792	502420	517627	308523	523778	682533	288641	237137	949982	74.4	521013
37200	128016	135529	144408	225501	110683	105692	80915.6	101464	149880	121183	97064.4	165245	137738	123866	45730	105150	89928.3	61325.2	82966.8	185005	595153	394215	85.2	1067000	84.8	891260	597527	639402	770133	381002	501932	522785	312090	541312	683611	295609	246299	1000190	78.3333	537821
38400	127076	129251	132591	207717	104553	99190	76160.4	96083.6	141083	116647	90471.7	154255	131323	117288	43410	100938	84762	57958.4	77296.7	177205	585547	397350	81.6667	1056580	79.6	877784	610840	647370	772322	385353	499660	524677	312334	554407	678367	301150	251854	1031880	66.4	554922
39600	126060	123355	119716	191580	99369.6	93327.9	71994	90500.8	132042	111162	84860	144061	125017	110577	41230	97779.2	80521.6	55270	71727.6	168253	575376	399713	80	1041660	94.1667	870609	617574	653912	774396	387908	497787	521570	310197	564210	670224	300798	253498	1060200	75.6	570019
40800	124779	118208	108040	177494	93649.2	87480.4	68678.4	85828	123543	105347	79626.8	133977	119444	104764	39686.8	95528.8	75756.4	52207.1	67211.6	158181	566142	400280	78.8	1021690	75.6	869257	622391	654159	767475	388799	493422	520359	308505	571249	658719	299363	255142	1075430	68	579738
42000	121763	113379	97809.2	163548	89554.4	83336.3	65479.6	80408	115918	98383.2	75479.2	125888	115368	99181.7	38215.2	91973.6	72321.6	49383.8	62914.4	149194	559782	399680	66.8	1004860	83.75	868634	624763	650813	760275	390043	489445	517523	303263	574080	646556	295782	255963	1075930	61.2	586278
43200	117529	107497	89377.2	151248	84974.6	78352.4	62565.6	75189.2	108166	91138.3	71309.6	119160	110724	94022.9	36844.8	88175.6	68435	47229.2	58941.2	140629	555780	397508	82.4	985436	75.2	868031	623664	643086	752018	388840	481895	513303	298962	572476	635743	290952	253478	1070030	77.9167	588085
44400	112650	101498	81973.3	139776	81573.2	74716.8	59849.2	70166	102113	84402.9	68078.4	112993	106281	89145.2	35909.2	84536.8	64792.1	45523.6	54755.2	132260	554720	393672	84.8	970117	74	863464	618273	633234	740720	390180	476565	509024	292155	574331	624891	285792	252612	1052340	65.4167	591764
45600	110424	95472.8	75726.3	128845	77845.2	70447.6	57805.4	65813.2	96182.8	78827.9	64258	106595	101504	84345.4	34888.4	80784.8	61399.2	43835	51012.4	124414	548448	388363	87.0833	956828	93.6	857571	615031	621656	731923	386718	472085	502850	285111	573080	618928	279859	248628	1039730	67.6	589770
46800	107176	89643.6	70753.6	118986	75480.4	67428	55372	61173.2	91441.2	74516.4	60602.1	101218	96753.6	79790.8	33791.3	77433.6	58630.4	41959.2	47195.6	117745	538097	383402	77.2	943032	82.8	849867	608694	609533	721610	385066	467888	501036	278938	568116	612569	269845	247109	1026030	60	588730
48000	102746	84188.8	66128.3	111674	72252	63488.4	52947.5	57009.2	87478.8	70350.8	57544.2	95599.2	92611.2	75296.8	32758.8	73620.4	55952	40559.6	44099.6	110996	531258	380329	77.0833	929804	72.8	844940	617092	599853	713265	382989	463544	498833	271617	562636	606235	264215	245592	1008140	67.2	583414
49200	98575.8	79100.4	62742.8	104510	68056.3	59634.8	50575.2	53138	83925.4	66650.8	55144	91480.4	88360	71664.8	32246.4	69862.9	54173.6	38924	41610.8	105988	526158	377562	83.6	919565	76	842151	630378	591434	707114	379824	461364	496368	266812	556967	601730	258484	243017	994068	60	579794
50400	94102.9	74960	58762.4	97850.8	64459.2	56156.8	48509.2	49706.4	80704.4	62863.2	52522.4	88946	85412.4	69159.6	31710.4	66845.2	52370	37765.2	39062	100761	523506	375095	84	909950	82.8	833183	631074	583783	700861	377772	458225	492436	262156	551686	600547	254838	241572	982774	65.8333	579591
51600	89404	70406.7	55806.4	92776	61036	53596.3	46681.6	46440.8	78976.4	59058	50449.6	87187.6	82670.8	66706	31097.9	64286	51098.4	36533.6	37314	96167.2	521221	369860	81.6	902574	75.2	825059	622928	573367	694873	377018	455568	486867	257328	546490	594754	251035	240077	969513	75.8333	574189
52800	85537.6	66757.2	53276	88093.6	58308.8	51281.3	45096	43430.8	78245	55810.8	49246.8	86308	80170.4	64916	30937.6	61712.1	50528	35426.4	35915.2	92544.6	518909	364757	81.2	893902	82	822829	612080	566362	684632	375591	454623	482241	253668	538186	586977	246688	237228	955724	66	573947
54000	82020.4	63445.2	50530.8	85134.2	56213.6	49174.8	43982.5	41024.8	79024.4	53572	48448.8	87345.6	78783.6	64032.4	31001.3	60445.6	50336.8	34690	34610	88747.6	517178	360185	72.8	884530	68.8	817823	599810	557210	672799	374396	451886	476866	249482	534769	580385	245164	234694	939128	72	573056
55200	78356.7	60638	48729.2	83197.6	53661.3	47765.6	43470.4	38858.8	82115	51443.2	47772.8	89844.8	78022.5	64069.2	31467.2	59091.7	50922	34271.2	33854.6	86361.2	513440	352070	90.8333	877268	80.4	810927	590890	547630	665047	372621	449030	470596	245344	529728	577329	245708	232512	928308	81.6	572009
56400	75110	58275.6	47577.2	81772	51828	47669.6	43657.5	37968	87519.6	50357.6	48222.4	94233.3	78481.2	65411.6	32296.4	58360.8	52433.6	33869.6	33655.2	85269.2	503842	345424	65.2	868062	77.5	798991	578016	538202	659147	370015	446826	460102	240842	525555	573369	242965	230753	917751	68.75	571455
57600	72922.8	55765.6	46249.6	82302.9	51226	48227.6	44651.6	37488.8	96235.2	49960.8	49494	102195	79688.4	68446	33455.4	58433.2	56185.6	34667.6	33666.7	85564.4	493184	336351	76.4	858938	79.2	781794	565688	527976	649656	364317	441782	452376	236554	520225	567191	241802	228371	907212	60.8	565455
58800	71482.4	54165.2	45575.2	84426.3	50470.8	50240	47380.4	38004.2	109628	51101.6	52421.2	113124	82295.6	74376	35699.2	59816.8	61920.4	36080	34882.1	87448.8	482812	326262	74	845585	80.4	762993	553495	516376	636905	358730	435678	443959	231180	512118	562769	238465	225958	897192	64.4	559798
60000	70478.4	52994.4	45366.4	87243.3	50640.4	53544	51616	39650.8	127166	53504	57182.8	130523	87104.8	83322.4	38983.2	62535.6	69743.2	38077.6	37129.2	92011.7	473108	317912	69.6	833103	78.8	741196	539621	502858	621850	351620	428375	432462	225375	502720	554045	234268	223866	882442	54.8	558297
61200	71361.6	52134.4	46229.6	91680.4	52427.2	58932.5	57841.2	42541.2	151714	58225.8	65211.2	153471	96009.6	95637.2	43736.4	66495.6	80847.1	41243.6	40466.4	99157.9	461505	307086	77.6	815285	69.6	715262	527014	488857	604037	342184	419101	421390	218542	493876	546189	230065	220361	866873	55	553752
62400	72954.8	51649.2	47892.5	98688.4	55030.4	66378.4	66914.4	47312.5	184873	64133.2	75610	183875	108186	112961	50172	73205.2	94948.8	46026.4	45520.8	110570	449350	296943	77.6	795006	81.6	687784	509188	472393	586781	332047	409173	406892	211061	483872	532065	225315	216964	850611	50.8333	548869
63600	76389.2	52399.2	51319.6	109323	59580.4	76792.4	78877.1	54520.8	227323	72742.8	90216.4	223251	124314	136941	59422.8	81538.3	114553	52427.6	52502.9	125305	435209	285305	76.8	774974	76.8	658708	493310	458688	566043	322293	398987	391118	203342	472270	513571	219076	213056	830545	60.8	539990
64800	82018.4	54671.2	56061.3	122814	66497.6	89726	93674.4	63342.8	278986	84088	108460	273363	146685	166615	71708	92967.5	138768	61237.2	61474.8	145098	418781	273050	83.2	748967	70.8	629660	475282	441606	543498	309569	386990	375528	194533	459115	494947	213829	207997	814579	67.2	531108
66000	90441.2	57997.1	63536.4	141585	75114.6	107158	112133	75492.4	342751	96976.8	131280	332751	174463	203741	89528.8	107253	171541	73112.9	72858	170222	402333	259786	69.6	722598	79.2	600507	453376	423714	519136	297142	372526	359660	185584	447908	475689	206238	201843	793922	70.4	521817
67200	101551	63151.3	73990	166151	87089.6	128031	134225	89443.6	417257	112835	159043	403746	206303	246798	110182	123662	211194	87754.2	87116	201235	385466	247756	80.8	694820	74.8	572644	434286	401190	494223	282998	357892	344783	177412	432732	456071	198443	195864	770312	66.6667	511379
68400	115859	70019.2	89139.6	197491	100830	152352	160683	106520	502850	131788	191607	481356	245118	298147	136116	141631	252373	105829	103387	238749	368783	236216	58.8	665825	82	544370	411859	380146	468728	267315	342198	328662	167997	420156	433424	190809	188793	744532	53.75	497596
69600	133660	79502.5	108484	237530	116396	180494	190880	126793	599098	153813	229282	568044	289679	354008	167428	163701	299445	127159	123227	282302	352672	224513	88	636531	71.6	516775	391180	358918	445218	252379	327423	314624	159353	403749	410555	182980	181613	716965	51.6	482555
70800	154704	92677.2	134093	284239	134609	211660	224301	147529	702890	178630	272326	662794	340377	418011	204666	189727	351959	152229	144432	330852	336594	212746	74	608494	73.3333	491474	369704	338899	418477	237202	311428	299948	149840	385431	387884	175108	173950	688122	63.75	464680
72000	180199	108128	164634	341680	155150	246262	261842	171115	814179	203394	319580	767895	395828	488468	245284	214153	409434	178644	169177	384190	321578	201929	80	578287	70.8	468596	350028	318360	392613	224185	297219	285414	140284	367422	364623	166867	167072	657715	62	447493
73200	209981	128864	203199	406058	177528	284829	300914	196151	927669	229202	370578	876897	456568	564920	291140	242166	472255	208716	195489	441162	308114	191059	70.8	548746	64.5833	445494	330839	299269	368783	211311	281031	273411	133216	347536	341846	158856	159623	625600	62	432188
74400	242776	154258	249370	482217	202759	323530	342582	221336	1043420	256862	423480	984908	522019	643063	341630	272698	542911	240166	222634	498495	296076	181435	73.75	519879	56.8	425752	311128	278466	346425	198967	265942	260820	125053	331726	318997	151304	151872	602018	67.6	417620
75600	278245	184260	302109	567333	229020	363996	385248	247036	1158800	285790	478116	1091630	588292	723011	395831	302468	615654	274162	249542	558320	283341	170697	62.4	491072	68	406187	292843	259870	326590	187566	250908	248811	117628	314110	299172	143846	144086	571629	77.2	398908
76800	315681	218780	362489	659571	257293	405054	427767	273703	1269820	314850	533135	1189910	651938	797888	449606	334036	697781	310085	276445	620569	272244	162253	65.6	462977	80	389048	275407	242946	308027	183731	237622	238204	111140	299541	279749	137392	136802	543161	63.75	383664
78000	352362	255941	430191	758936	284559	444516	471868	300490	1375560	342028	585657	1285070	717355	869016	506313	366087	749341	346063	302810	680449	260962	153621	77.9167	435981	72.8	371481	257970	226248	289899	174861	225201	227152	104643	285546	261320	130868	129539	511800	62.5	367129
79200	390263	291798	505934	863592	311049	478374	512180	325325	1470140	372114	635108	1370160	789159	926918	562440	395427	801627	381390	329857	739144	250542	145319	72	413643	83.3333	355953	243395	211574	275024	165952	212104	217558	98738	272744	245378	125541	123469	484190	67.2	350565
80400	429393	332993	583945	965986	336487	511375	549830	347554	1550320	400678	683187	1444250	855869	985208	613938	422706	854893	415800	356690	794048	240979	137800	64.8	391928	80.8	340552	230232	199053	260327	157418	200182	208260	94250	260124	229616	120424	116697	459786	48	336525
81600	463571	380224	665989	1071050	360054	540115	582210	368286	1622280	425713	724866	1504900	920570	1032720	668166	452013	909818	446678	382783	839006	232096	131262	76	373859	70	328520	218016	187678	246758	149954	188976	199241	89231.2	247817	215236	115773	110757	437278	47.9167	323037
82800	496833	430740	749856	1172390	383962	567783	613061	383841	1672280	449566	759680	1549540	975405	1076030	716549	476743	963038	478376	403705	874478	223500	125883	71.25	355862	77.6	318182	206112	176501	234823	143770	179380	191739	85682.4	238530	202261	110578	105153	418514	62.8	310250
84000	529165	482276	827853	1269740	409972	591327	640857	394553	1704700	469923	788296	1578120	1019400	1107600	764740	500592	1004980	503075	420125	913803	215390	119754	73.2	338450	69.2	308201	195281	167024	225099	137934	170428	184093	81401.7	228514	191088	105942	99404	399906	58.4	297694
85200	553910	534445	896842	1359700	427037	610258	661619	406391	1717610	486644	815607	1588090	1051120	1127950	808178	522123	1034250	524096	431471	933056	208320	114653	75.6	321952	58.8	299205	185578	158070	215383	132311	161121	177093	78052	219928	181422	101565	94239.6	380245	50.8	285955
86400	573842	585288	959610	1443570	442692	626306	675835	410562	1713970	501148	831448	1579590	1083600	1133620	842516	535858	1048780	543358	441369	950531	202399	109594	66	307718	74.4	291223	176977	150596	207600	127769	154186	171070	74818.8	211352	173300	97606	89941.7	364276	65.6	275560
87600	589066	635014	1012530	1508360	454929	637446	685141	413162	1696060	512715	841359	1562680	1111040	1130940	859014	550391	1058160	559623	448765	953386	196820	105408	57.5	296502	71.2	283918	168624	143955	200553	123518	147474	165125	72803.3	204594	164972	94372.4	85532.9	350478	54.8	266522
88800	598563	683450	1055160	1560460	464218	645212	689256	410807	1658310	520533	842308	1530100	1128990	1123490	864741	553992	1059040	568872	451573	965423	192365	100673	64.4	285435	66.4	282370	162644	137988	195450	119775	142361	161262	69948.8	198686	157743	91525.6	81583.2	338158	58.75	257016
90000	599666	725081	1086400	1598340	472338	646705	686284	403340	1612960	519835	833845	1485810	1136700	1101190	854962	562250	1049720	571595	449428	961504	188338	96592.8	69.6	275243	68	278379	157085	133226	190247	117738	137562	156861	68484.6	194105	151445	88881.2	77816.4	323854	67.6	251665
91200	598619	764239	1108820	1617770	476151	646569	678103	389921	1554400	515126	820705	1433350	1116700	1073950	841327	560690	1026440	572070	444113	949800	184101	93423.6	72	267161	71.2	275395	153826	129020	187421	115244	133661	153175	67210.4	190058	144706	86393.2	74439.2	317322	62	244523
92400	593803	800460	1120230	1624690	475042	644782	664151	373346	1485390	509104	801016	1372100	1084060	1036370	817892	565095	993625	568592	433593	932079	180931	91377.5	71.6	259492	68.75	274260	151050	126557	185175	114470	131779	150336	66793.2	186877	139980	84881.6	71393.2	311474	57.6	238599
93600	581938	829562	1119150	1625240	472988	636961	651561	358984	1409300	499356	775731	1309350	1039270	996150	791930	554405	952307	560941	422537	913655	179544	89580.4	74.8	253113	65.6	273787	149393	124188	184692	114034	129516	148565	65661.3	185150	137393	83171.6	69060.4	305746	53.2	233456
94800	570934	852947	1106410	1606080	469526	623846	631806	346320	1332820	487661	744668	1239080	992021	960519	761926	549683	908090	555222	405224	888221	178523	88722.8	86.4	248214	77.6	274145	148257	122967	185751	114840	127718	147036	65534	183605	135414	82287.2	66985.6	300891	62	228869
96000	552751	865192	1081690	1575780	463169	608114	609050	331755	1255330	476645	716185	1167760	938157	921862	725725	532202	864286	553184	387369	863222	178612	88877.5	74.8	245640	68.8	276928	149060	122694	187947	116741	127370	146070	65646.4	184602	134507	81986.4	64831.2	297144	51.6	224490
97200	532534	870362	1046310	1533800	452638	589578	579901	311371	1176250	466647	685528	1096640	890980	878192	693632	505889	818638	533598	368107	825440	178160	89492	77.2	244611	73.2	281253	152128	123675	192620	119373	128477	146352	67097.2	186686	134599	82358.8	62649.2	294044	61.2	220489
98400	511618	869209	1006450	1478230	444686	570834	551924	289384	1098310	450185	648146	1026410	831448	830218	652358	485786	774140	507267	350230	786193	181324	90678.8	78	245284	75.2	285776	155367	126208	199415	123916	130361	148334	67652.1	190527	136244	83643.8	60837.6	290421	46.6667	219448
99600	488440	859701	959329	1423170	430219	549646	522051	268698	1023150	428280	610976	963212	776367	781580	611105	472224	729849	479020	331474	744237	183975	93066.4	70.4	246643	66	293819	160828	130132	209276	129759	134164	151547	69522	196174	138784	85599.2	59929.6	287699	66.4	217280
100800	464625	850187	912002	1358300	419410	533158	492576	250662	948420	406476	579764	899064	721591	734074	574043	446432	681531	454323	310656	705926	188864	96762.1	67.6	248972	82	305032	167804	135024	222445	138121	139294	156680	71786.8	205336	142326	88061.6	58723.6	288397	60.4167	217031
102000	440675	831546	861609	1290470	402980	509592	462025	234550	874372	386608	543171	835308	664876	684400	535754	427132	631646	430484	291483	664948	196071	102493	56.4	254088	73.75	319663	177160	141897	239378	147560	145996	162999	75329.6	216651	149781	91026.4	58686.4	290234	67.2	218818
103200	414784	812711	808868	1221570	384619	485797	429308	218663	804020	368090	504817	772284	615277	634125	489164	401074	582604	406427	274112	623447	206352	110772	70	261820	70.8	337280	189838	151426	259432	159596	155608	172474	78816.4	230038	159987	95802.4	58970.4	292770	61.6667	222749
104400	391022	786572	756801	1153380	364903	462065	398556	203681	736268	347720	466326	712034	566050	583370	451306	382048	534801	379829	259516	580768	218088	119291	75.2	272235	73.2	358970	204318	163273	283694	172779	167315	182740	84640.8	246620	171464	101966	59472.8	297380	58.8	227002
105600	368101	760922	703034	1081390	345836	436901	368088	190185	676066	325934	430337	656462	518698	535274	411027	356302	488636	353651	245074	538116	235620	131418	78.4	285697	65.2	388546	221956	177365	311862	188494	180293	193670	91744	266552	186855	109501	61126	305321	62	233163
106800	347450	727092	650524	1009300	327803	412569	341222	176285	619572	302725	397151	604963	477012	493220	372806	337594	446697	328136	230615	497757	258100	144757	78.4	302235	74.8	422089	241259	192717	344126	207094	196670	208569	99936.8	291088	205453	119317	63826.8	315422	62.9167	240523
108000	329290	693151	602096	935931	311585	388484	315438	162911	568537	282948	366278	557886	439067	450770	340773	313211	408256	306004	214248	459448	284813	160972	60.8	322227	79.2	462774	263718	212708	381412	227712	217243	227154	108774	319690	227168	132007	67505.2	326374	58.8	249420
109200	311718	657428	554759	868141	294083	364186	291016	148864	521405	264716	338678	511704	404358	413367	313259	293725	374335	282914	198806	424838	316559	179310	72.0833	345164	65.2	509692	287483	234429	421168	251803	240341	245745	120682	354770	251943	144662	72324	340504	68.8	261392
110400	293369	621191	508973	804692	277714	338123	267286	137076	475572	248452	310822	472210	373358	379261	290468	274004	341783	260994	185345	393164	352523	198470	77.6	372209	64	566230	316196	258460	464503	277626	265158	266073	133614	403174	280355	160626	79773.6	358472	53.75	276813
111600	275125	585855	465608	749217	262246	314958	245425	126835	433222	232583	285797	435109	343916	347580	268518	255910	312145	237257	174657	364318	392528	219336	67.6	404196	73.3333	626484	345921	288642	510836	307713	294743	287282	148796	450091	310501	176981	88650.8	377936	54.4	294440
112800	257464	550508	424957	694019	246248	294827	225411	118792	396056	218084	261577	400591	318088	321638	248404	237640	283957	216960	164912	335657	432291	239932	78	439102	72.8	687101	379649	317812	556340	341289	327570	312256	165391	493330	346071	195014	99302.8	405017	62.9167	314925
114000	240658	517207	388201	645667	229623	275521	206455	111486	364930	202980	239315	370391	293976	295905	228021	222789	259289	198771	156039	309474	476480	261872	68.3333	476861	64.4	747623	417407	346333	601869	376138	363721	335073	184396	541411	387111	214041	112763	434626	56.8	338411
115200	224524	484852	353260	594689	214295	257233	190362	104745	337539	189986	220680	342838	272557	272157	209888	209532	238994	182882	147397	286874	520010	282286	78.75	517788	75.6	805874	452706	375081	649939	411444	401638	357431	204254	586789	432028	235205	125868	471326	48.8	367125
116400	210708	453899	320924	552133	200243	238100	174933	98218.8	313837	178316	203968	317971	256068	250692	188419	197410	220888	166302	138198	266347	559742	301618	62.8	558708	72.8	862665	490995	406535	698349	444794	438248	378152	226379	632333	480932	256052	140357	511936	59.1667	397795
117600	200596	423813	290182	509939	187905	221584	161372	92000.4	291879	168818	190440	295514	236494	230190	169187	183938	202010	152835	129561	248838	597544	320480	66	601231	56.4	912204	532043	437676	740955	480242	474302	398838	249778	675177	529890	279927	156258	559372	55.6	432529
118800	191718	395449	261976	469420	177210	213252	147961	86014	272873	159587	177931	275689	218826	211466	153902	173081	183642	141324	121269	231817	632586	336769	76.4	646309	67.2	959468	574798	469749	787589	512933	507450	419158	271688	726129	578826	302754	171175	613788	62	471390
120000	182978	367112	236755	434572	166117	196755	136653	80158.4	254999	150378	167125	257852	203118	195176	141186	164489	168983	129710	113976	219104	662598	351007	68.4	689882	68.75	999416	618429	500499	830514	543808	541998	436400	292661	769958	622402	328117	186032	670348	67.2	512708
121200	173634	339128	215245	403528	155222	180715	126979	75292	239738	141696	156725	241913	190884	180612	129846	153938	155666	119809	106807	204907	686511	359686	63.2	730300	56.6667	1033210	662041	531598	872270	574792	572850	451671	309727	839145	661244	349842	200119	732662	62	555912
122400	163297	312991	195934	375722	144395	170804	118750	71199.2	224943	133262	147425	228780	178310	168317	120927	144829	144470	111183	100328	193288	703524	368232	66.25	769188	65.2	1058550	709482	562082	910280	600673	598796	462178	329656	873148	696420	370715	211905	795735	62.4	598224
123600	151574	290821	178871	351504	135406	159066	109646	67031.7	211654	125942	138086	216176	166856	156808	113066	136648	134968	103422	94794.4	183090	718728	374890	74.1667	802746	72.4	1077100	748821	589262	945234	624261	620364	472735	345574	903709	727197	392575	223651	856122	65.2	637815
124800	140902	270990	164835	329261	127755	149164	103002	63648.8	199406	118478	132088	204740	156823	146188	108795	128750	126830	96447.2	90542.8	173017	730641	378899	68.75	832851	71.2	1095050	782164	610187	972963	648632	638518	482193	360855	935432	754176	411670	233492	912764	65.2	673266
126000	132023	253018	152301	309658	120670	139666	96590	60507.6	188430	111994	124129	194172	147202	136076	104155	121056	118719	90417.2	85721.6	164976	740111	384058	72	857588	62	1105820	807445	629940	1000770	668629	655910	489718	371479	950909	779838	425875	242010	964113	49.6	703122
127200	126056	236285	141688	290350	114288	132224	92383.6	57869.2	178388	105765	115483	184632	138845	126930	95427.6	114022	113009	85630.8	80958.4	155681	745861	388183	64	883013	70.8	1112440	839280	649331	1021550	677930	668350	497918	376302	958461	804893	439014	249981	1011160	60.4167	725740
128400	120743	219238	131333	272829	108316	124619	88052	54711.7	168415	100735	109654	176392	130388	119012	88510.4	108592	109072	81150	76204.4	148161	750035	393288	67.6	903871	64.8	1116130	863260	661606	1034800	689058	673371	506298	381117	969552	819800	449808	256029	1054280	63.6	747176
129600	116330	203862	122346	258620	102445	117683	84626.8	52002.8	159347	94751.6	103923	169258	123738	112496	82816	102363	104825	77093.6	71994.8	142787	753470	398616	67.2	922112	60.8	1118250	885557	674694	1046220	694635	672546	514451	382364	981302	830534	456227	260081	1089480	70.8	760117
130800	111306	189247	114871	245245	96524.4	111485	81917.2	49830	152720	89994.6	98563.2	164537	118820	106236	78084.8	97027.6	100859	74007.6	67798.8	137989	755844	402088	68	934695	69.2	1114570	900889	682594	1051200	703031	668984	517472	382395	989965	837274	462299	264226	1122060	54.8	770986
132000	106005	176709	108031	234290	91642.9	107241	79744.8	47854	146315	85268	93385.6	159370	113376	101246	75972.8	91437.6	97855	70952.8	64412	133348	765613	404199	68.4	946040	63.2	1112120	909726	689749	1053390	706267	665967	520136	377798	988695	841220	468235	267614	1149910	49.5833	779602
133200	99414	166295	102354	225288	86866	102925	78521.6	46477.9	142598	81442	89118	155996	111544	97149.2	73479.2	87602.1	95207.6	67954.4	62014.4	129418	770712	401774	59.2	951793	64.8	1109450	910377	696209	1051940	709023	661215	519402	376710	986230	841388	471113	271304	1165720	56.4	784627
134400	92426.7	157311	96675.6	217850	83194.2	99862.8	78146	45741.7	140459	78294.4	85832.8	153726	110547	94036	72009.6	84279.2	93520	65547.6	60822	126839	771975	400631	60.4	954289	66.8	1097590	905535	696895	1047490	706625	657452	520366	372564	980216	838188	467677	274253	1177710	70.4	788852
135600	86645.2	148940	93012.4	211701	80267.1	97368	79262	45546.4	141478	76102.8	83378.4	153290	110016	92864.8	70761.6	81197.1	93069.6	64174.8	59558	124926	771746	401227	66.8	954880	60	1087050	904081	693314	1036090	700873	652427	512508	368917	977792	836284	462178	276443	1182560	55.2	788008
136800	83234	141034	89336.4	206121	77532	96635.6	81606	46529.2	145336	74288.4	82191.6	154338	106370	92952.4	70563.2	79550.8	93300.4	63014.8	59066.7	122641	767650	399522	58.4	953033	62.8	1077880	895197	687028	1023840	695982	646845	513294	365770	968428	828829	460009	277012	1187130	56.25	788140
138000	81319.6	133758	87092.5	202725	75962	97354.2	85799.2	48472.8	152874	73716.8	82292.4	159748	109628	95708.8	70679.2	78410	96040	62832.4	60496.8	122518	760026	396104	66.4	946744	58.8	1063220	887915	679526	1012300	692003	637551	510795	360152	957276	820924	457302	277222	1185140	60	782978
139200	80942.5	127533	86018	199984	75949.2	100216	91634	51587.6	164794	73934.8	83693.6	168211	116495	100625	71989.6	78303.6	100371	63987.9	61892.8	126380	749127	390258	56	936782	63.2	1045170	874491	668572	994597	685980	626516	508261	354576	946159	806957	454908	277370	1185090	48.8	780787
140400	81326.4	122575	85908	199552	77536.4	105184	100880	56329.6	181062	76054.8	88144	181491	121518	109223	73960	79952.8	107841	66092.4	65196	132939	740487	380776	73.75	930709	61.6	1029010	864287	656910	974780	676379	615754	501915	349229	937843	795416	450186	277256	1178680	58.8	778438
141600	83118.4	118081	88001.2	201691	80629.2	111727	110430	63140	203579	79116	93432	199945	131363	121377	77728	82787.1	118058	69374	70387.1	142442	729755	373144	75	920046	65.2	1008530	853145	643327	956243	663174	604144	495018	342699	929702	780964	441302	275918	1171240	49.6	772381
142800	84937.5	115662	90692.4	205489	84966.8	121920	124080	71714	233164	84122.4	102116	223502	145421	137859	84032	88660.8	132237	73322.5	78196.8	156413	716907	361258	58.8	909465	60.8333	983482	836845	631030	933728	649397	591501	483160	334488	919486	763742	435469	274888	1164930	51.6667	769856
144000	87974.8	114618	96030	212754	91336	134755	140329	83382.8	271046	90962.8	113112	255161	162858	158849	93077.6	96989.6	150250	79374.2	88114.8	173725	698305	350301	68.8	898194	56.4	961041	817253	618727	905557	634566	574989	472312	326850	905687	742394	424970	273200	1156140	58.8	768656
145200	92750	115083	104402	224320	99439.2	150671	158350	97752	316681	100262	128470	293405	183786	186267	103593	108088	173580	87191.3	100280	195738	678490	337095	64	879223	66.4	933607	795687	606048	878995	614080	559632	459255	321909	893765	723150	416250	270750	1138730	53.2	761141
146400	101066	116479	116365	239292	110237	170234	178847	114758	372638	111363	145803	340068	211078	221203	118890	122046	201926	97507.1	114892	223169	660572	321756	65.2	859022	66.8	902331	771540	589816	853525	596254	542202	443872	314346	875407	700080	406651	267203	1126080	61.25	753320
147600	112402	118947	132466	259682	124440	193735	203458	135797	439965	125269	167550	397700	241410	263492	137762	136727	236705	109373	132684	255428	640847	306010	61.25	839841	74.4	873498	744173	573489	824902	579391	523284	426759	308222	854267	677560	395601	261621	1105980	57.5	742105
148800	128128	123580	154020	285248	140137	220279	230322	159878	516805	139812	193129	459093	278598	313431	160383	154621	277639	123814	152146	293751	623952	291369	76.4	818628	58	843495	716886	557883	792188	557390	504016	410067	297706	827030	653790	384876	253697	1082710	52.8	727682
150000	148378	130285	180747	316452	156609	249805	260582	186450	597832	158279	223254	527636	320403	371192	188200	176305	323073	142194	174632	340851	605661	275896	58.8	798586	56	814358	686960	540892	761184	532455	484352	391730	288878	796433	626167	374445	245938	1056570	59.2	712787
151200	173433	138738	214466	355072	175243	281646	292000	214459	686235	180800	258660	604100	367693	436858	221798	201322	369463	162652	200039	389207	586317	261240	56	769695	63.2	784993	657435	521635	728549	508957	462416	376479	278152	764155	599110	361192	237925	1029320	53.6	693993
152400	202471	149417	253933	402140	194515	315451	324084	246245	782768	207228	297061	684083	420687	507770	259868	228636	420935	186321	228083	439455	569382	245133	61.2	744964	66.4	757401	631018	500848	698196	487204	437972	359128	266587	732258	573008	348215	228796	1001250	58.4	677320
153600	232917	162946	299944	459664	215526	354772	358825	279038	888358	230760	340829	771091	473543	582265	301745	257299	476144	212257	256660	496164	551220	231235	59.6	727418	61.2	729794	601323	480196	664851	462048	415950	344116	254386	699975	544369	333708	219184	974680	55.6	656385
154800	263407	178929	351594	525207	238010	397222	394042	311754	1004400	256646	385478	859756	530795	660521	349820	286273	535130	240172	287249	552922	535610	218164	73.2	699855	69.2	702286	573298	459156	635149	439532	395805	327492	244626	670286	516858	320522	209496	944554	47.2	633635
156000	295652	198682	408771	598790	260271	431098	429141	344441	1105840	284146	431735	948778	590956	740985	402528	319017	595612	269932	319680	609961	519183	205762	73.75	680731	58	676524	545134	438108	605930	416498	374656	313545	234096	640553	491451	308240	199920	910639	69.6	609635
157200	331246	221037	473341	679765	284200	463391	465557	375332	1207270	311950	481210	1037380	653192	822043	458694	353527	658080	301149	353192	668231	503816	193748	60	661187	62.4	644644	522390	418102	574274	393423	354416	300496	224866	608623	469382	296794	190044	877546	58.8	590435
158400	370666	247020	543602	768283	307326	495018	501497	404787	1304320	343095	532022	1120550	715003	896332	520751	390712	720706	334370	386802	727610	488063	182595	67.6	641238	65.4167	615147	495505	400761	543639	372567	334529	286710	216765	578794	447079	283020	180780	842472	52.8	567955
159600	413909	276577	621133	863808	326528	531351	540469	431607	1393930	373387	581156	1200810	772524	968712	583054	425875	781616	369692	418184	783945	474359	172789	56.4	624076	66.6667	589030	467648	381307	516159	355454	317008	275309	206890	548168	424860	269693	171002	808484	53.75	548958
160800	458871	308252	701982	960844	346488	563812	576668	455891	1477040	404786	632532	1275250	834104	1036390	646455	460202	842735	404883	450373	833390	462056	164192	62.4	603426	66.8	566707	442122	363550	491859	337139	301437	263527	199018	518292	403748	256478	161783	774084	49.2	527101
162000	502982	343456	787897	1059760	364075	593488	611410	476875	1549080	437691	684069	1339200	895305	1091200	708235	493572	901649	438015	480741	879198	451002	154920	81.6667	586233	60	545314	418690	346491	469953	321606	286352	253030	192470	490627	381806	243526	153283	746720	59.2	507736
163200	543682	380548	868446	1157160	379108	615703	643957	492000	1604980	470896	729650	1393540	949137	1144280	766587	524198	952944	470319	507504	922619	440848	148360	68.75	572028	74	529656	396360	329914	448545	306492	272712	243292	185950	464281	361503	231746	144068	718195	54	488389
164400	577535	422039	951174	1246070	393968	640564	671547	498573	1634440	499336	771388	1429270	999685	1186630	828371	552230	1003510	499566	535821	955464	429222	141644	67.6	557565	68	513407	376229	315472	428584	294015	260488	235204	179768	440919	344431	220929	136483	687102	54.5833	470732
165600	603230	463292	1036880	1334260	408050	660847	695419	509728	1649110	523635	802095	1462000	1039800	1225440	886956	578758	1063260	530194	554820	989508	420531	136509	72.8	544843	66.4	498530	357562	302388	410518	281593	249962	227360	174958	418598	328647	210844	129426	660378	51.6	456176
166800	621991	507354	1113110	1411680	425260	678035	717652	512806	1659150	550646	827183	1478540	1069540	1248750	946001	603524	1104130	557738	570910	1012530	413141	131742	60.4167	533001	68	485397	342905	290146	392953	270297	240932	220738	169721	398926	313705	201912	122834	632437	52.4	442065
168000	637554	549434	1187340	1480600	436754	692510	736000	507610	1654110	572152	847230	1485820	1096650	1257930	997370	627306	1139500	581303	584954	1062650	405057	128356	68	522689	59.6	473116	328912	276854	379753	260314	232168	212670	164654	381886	301743	195324	116969	609790	63.6	429667
169200	647408	591428	1247520	1540430	445680	709297	751565	493481	1636570	587313	862296	1477520	1113670	1260720	1037100	648380	1163780	602108	589536	1077480	398984	125167	66.4	511970	64.4	461917	316037	266428	368231	254085	224682	206717	161093	366632	290552	188218	111682	589415	50.8	416868
170400	655762	631822	1293240	1582890	452852	726566	766901	477132	1609030	597780	874597	1458970	1123750	1253490	1065590	663854	1184400	620862	594033	1089640	392882	120565	55.6	501880	57.6	452818	304978	256735	358089	247448	219382	201128	157613	352426	279963	182426	106744	569508	57.2	406390
171600	661815	670385	1329140	1617700	458144	740219	780619	461413	1569920	604883	881021	1436420	1129740	1232120	1084670	675659	1193020	637127	591183	1100880	389462	118894	70	491615	61.6	445062	294840	249166	348897	242745	214310	196505	155257	340659	270650	176771	102622	550857	54.4	397228
172800	664088	702871	1352750	1636610	460888	745164	788176	445464	1521560	610978	886382	1401750	1102020	1207380	1093310	682714	1196230	646727	585986	1103760	385353	116290	72.4	483741	58.8	438120	286780	241808	341415	239148	211937	193769	152780	329843	261786	172711	98277.2	534011	64	387992
174000	660941	734331	1361450	1637910	464583	751420	787229	424674	1464230	612922	876177	1368390	1091070	1176530	1092440	684604	1190860	653677	577566	1099900	381800	114696	67.6	476158	60.4	432866	282852	236922	334371	236871	209321	190970	151052	321999	254617	169799	95117.6	520082	48.8	380702
175200	649419	765138	1362170	1627040	465986	756713	780975	404684	1406800	613226	860720	1329650	1068960	1137330	1083560	682534	1178170	657675	565004	1086940	379255	114277	65.2	468691	58.4	431586	280089	232046	331692	236390	208483	188683	149094	315269	249519	166630	91997.2	506646	47.2	376532
176400	631699	793936	1353100	1610150	468338	769592	767582	386564	1345160	611170	837916	1284660	1027720	1099240	1069770	688885	1162300	659524	548596	1071790	378088	114408	73.2	462720	64.5833	429464	277710	228804	329125	237198	208796	185442	147805	310677	245371	164335	89775.6	493874	50	370037
177600	604200	817075	1334480	1588460	464807	784210	751699	366134	1287430	599483	814109	1234630	988084	1052150	1047460	683063	1137060	660242	526714	1048390	376506	115274	64.4	457596	60.8	430268	277084	226241	328603	238625	209714	183694	147348	308354	243596	163424	87188.8	485234	66.8	364114
178800	579998	835589	1302370	1549690	461863	783180	732960	344416	1228010	590853	789846	1187700	956079	1007480	1018770	672540	1104350	660987	500526	1022630	377762	116906	62	455140	62.4	430795	278686	225308	330040	241945	212218	183602	146972	306995	244097	163898	85704.4	474882	51.6	360460
180000	556992	843282	1271060	1507260	454309	779135	714296	321617	1168570	578498	764836	1143360	927042	960526	992688	659262	1065910	656447	478069	994284	379861	118388	67.6	454097	66.8	434609	283014	225661	334540	246830	215062	185219	147272	308476	244460	164338	84610.4	467399	60.4	357999
181200	536342	851818	1225050	1458300	449056	766192	692568	300154	1109980	562134	736209	1103470	885206	914812	964584	643942	1025660	648990	454767	962206	383046	120563	59.5833	455054	58.4	442838	288843	228626	342002	253515	222341	186569	148422	311092	247144	165751	83495.2	460420	52.0833	358138
182400	513698	857151	1170330	1406560	442094	756419	672900	282239	1051990	545368	704360	1060070	844527	869163	933132	625853	997667	639512	432688	928509	387918	125439	66.6667	456843	59.6	451138	295946	233789	351245	262160	228396	189403	150098	317669	251195	168488	82924.8	456422	52.9167	357882
183600	490680	856956	1113130	1350860	433442	746827	648300	267945	995917	527942	668916	1019380	804246	825622	896367	604764	955200	633946	413194	895732	396218	132180	65.6	460202	53.3333	463026	305870	240134	362809	270227	236282	192573	152550	327479	258610	173002	82745.8	454530	53.6	356370
184800	469341	853832	1056670	1295860	422072	735753	623774	254892	943394	510301	636970	976660	762684	778611	898962	583849	898076	626997	394360	861203	408232	140376	59.2	466499	52.0833	478573	319010	248381	377370	283676	246801	197142	156803	338804	268851	177503	83398.8	451702	53.6	356650
186000	447630	845168	999158	1239160	412383	721788	598195	239564	892711	488430	604269	938494	719499	734335	874723	563127	847561	616775	375569	824960	423943	150056	59.5833	474440	60.8	496261	333732	255467	393624	298513	259951	203630	161633	354156	280534	182619	83789.6	451846	61.6667	357297
187200	423658	832984	945156	1185910	398862	700058	571964	224615	844909	469884	572612	900026	680181	696043	820369	538258	795544	606201	355081	785291	444309	161839	57.6	487718	67.2	515768	349896	265343	413243	314660	275642	210357	167380	374788	293945	188476	85620.8	456293	50.8333	359087
188400	400833	815960	892616	1130460	386157	676388	546141	207988	799615	451131	541539	862906	639680	654170	762460	511056	746553	590957	335876	743418	468723	175644	57.6	504795	58	535538	368218	277889	436413	331747	293204	219860	174314	398905	310200	196810	88341.7	459937	50	362879
189600	380698	796772	840343	1078230	371133	653307	522102	195062	753476	432053	511678	828871	603084	615545	709676	483979	702931	571935	319076	700251	497318	190696	57.0833	523160	61.6	561304	387468	290701	464982	351042	312336	230182	181781	425756	327285	205767	92736.8	469668	52	370601
190800	360516	780218	790428	1026510	357385	623306	497187	184588	710076	414098	484414	795424	567544	579236	666660	460498	662228	550284	304013	656968	530556	208624	57.2	540149	68	588505	412200	305992	494910	374271	336224	243619	190649	456438	347895	216506	98550	480083	59.6	378581
192000	342078	760717	743534	980467	340785	591465	470170	176756	668559	394754	455605	762530	533634	546227	627797	434430	626547	524852	289620	616475	568386	228705	62	563003	70.8	618170	437598	324864	529348	399172	363410	260301	201427	491760	370090	230020	105683	494648	49.2	388226
193200	327891	738473	702856	940464	325965	559935	444530	168790	631270	375616	430731	729007	500344	512411	589459	412893	591057	500865	276625	578442	606087	250073	64.8	586389	67.2	651321	467176	343790	565063	428467	392605	277397	213961	530830	395778	244444	114881	509956	59.2	400937
194400	315494	718153	663612	899654	309776	531008	417109	159458	596707	357978	404693	697623	470032	479608	549626	389235	559822	476027	265558	543157	649313	270763	74	614186	57.9167	686707	496090	365330	600726	459633	424693	293158	227268	572043	424309	261492	125109	530356	51.6	415414
195600	302971	696195	631547	859027	296478	500708	389903	149357	563268	341095	381176	667884	441199	448668	510990	366628	528710	451444	251743	511740	694118	290990	61.6	644352	58	725816	524707	388440	640193	492562	457206	309952	243128	615197	458111	280192	136266	552707	50	434551
196800	290060	673406	599125	820223	282050	472217	364900	141439	532751	323462	359391	638459	413166	421874	473431	344137	496367	427889	237219	481958	740057	309014	70	673620	74.8	763882	553513	413581	682303	528595	492915	327816	258865	658994	493568	301514	147186	580766	45.6	457415
198000	281160	651737	567787	782985	271015	444446	344130	133498	505442	308240	339589	609283	387208	394418	437747	320376	466537	406841	224967	453310	780813	326838	68.4	705996	67.6	802238	588101	441469	726153	562996	528809	348035	274814	712322	531376	326463	159448	614358	55.2	482383
199200	270000	629526	536686	744027	257380	413324	323034	126692	477604	293662	319834	580526	362378	369633	404599	298789	437913	388080	212553	424440	821740	342387	64.4	737838	70	843053	620524	469022	769246	605184	567644	366420	294123	752737	567907	350067	172093	651213	51.6	512770
200400	258935	606044	508710	707728	246861	386829	304072	119405	451549	280609	302290	553822	338996	347596	374215	277555	409184	382460	201152	397824	860541	354987	59.6	769723	54	882198	653483	495632	810625	649224	607535	382936	311573	792781	605887	378116	184710	687632	54.5833	546172
201600	249554	581916	482021	675140	234320	362606	284637	112388	428401	268215	285856	526719	318833	325230	346717	259444	382806	364202	189000	372148	898113	363089	68	800878	63.75	924190	682698	525595	848577	691888	643710	395865	331260	830519	643974	408734	197581	726516	60	584150
202800	239851	559958	460861	643024	223845	340752	265232	106645	404417	254622	269600	502763	297981	305002	319609	243005	359170	341707	178247	347994	929418	368731	64.1667	829594	64	960568	711125	558383	888410	731422	671391	410388	352322	867430	679602	439971	210453	770255	56.6667	622842
204000	231181	538997	440023	614692	212129	316309	247214	101637	383385	243104	254011	477072	278224	285522	297040	227322	336924	318685	168804	325428	956726	375498	58.4	854303	68.3333	993011	738224	585751	928310	764776	691616	424402	372900	896342	715826	470484	221874	815961	62.4	661990
205200	223089	515734	417987	585914	203391	294049	231522	96928.8	363276	230178	240393	452921	259454	265918	275395	213152	316339	296524	160161	305160	980561	379376	65.2	878829	57.2	1024820	764554	609601	959436	796573	707104	435661	392992	918748	753543	503441	234620	866544	54	699804
206400	212555	492896	391522	557834	193431	272838	217061	92739.2	346777	219550	227363	429971	241450	249892	257242	199911	296551	275586	152192	285682	1000140	385393	61.2	900758	56.25	1049800	788172	633509	985781	827738	720775	445676	416095	940405	787872	536368	246807	919210	57.6	736461
207600	205197	469718	365962	529371	185750	253882	205174	87626.4	329630	209036	215993	409777	225448	233895	239753	186624	277914	256053	143496	268756	1017610	389495	55.2	922438	64.8	1070810	811407	654665	1016400	852812	739779	454630	434071	963090	816091	568234	259423	968604	48.4	770590
208800	197633	446444	341152	504103	177597	236917	194918	82836.8	315001	199367	205864	389848	211192	220752	224562	175322	259667	238641	136145	252546	1031820	390194	61.6	941073	66.8	1089800	830838	676657	1039630	868660	755845	461489	449210	989710	842756	597105	268880	1015380	55.2	803098
210000	190330	423322	319765	480934	169089	220431	184146	79216.7	301864	189612	196897	373888	198211	208928	211470	165057	243646	221511	129504	239389	1043910	389725	62	956332	60	1100840	847909	701011	1062310	884741	765063	467751	462206	1017840	866093	622098	276149	1061990	66.8	833984
211200	181699	400866	299892	459350	161838	205754	176374	76221.2	289229	181134	188008	359383	185872	196901	199812	156282	229964	206319	122528	226309	1054130	385874	63.2	967771	60.8333	1105360	857246	720552	1073220	898463	767414	469849	473437	1045580	881275	647132	283968	1111480	52.8	854904
212400	173990	379470	283080	438169	155536	192888	170797	74446.4	281483	173382	180994	344562	175286	186071	188814	148804	219325	192346	115872	215517	1062050	384799	66.6667	974538	61.2	1111060	866778	734796	1083280	905572	762520	476612	492451	1073620	895078	666135	292338	1151330	50	869262
213600	167150	361871	267809	420319	150534	183774	167365	72484.4	275077	167288	174320	332190	165534	177549	180215	141735	208843	179262	111305	206845	1066120	382434	62.4	982746	55.4167	1110040	875086	746293	1089190	913733	757114	483142	499804	1098930	912094	682187	298322	1190070	65.6	882214
214800	161144	343633	254239	402730	147327	176022	165998	71179.6	271105	161506	169464	324882	157183	173127	173302	136208	200210	168767	107549	199336	1067370	381620	61.25	995358	67.2	1107920	875713	755941	1095140	928564	751926	488953	503893	1114680	924230	693043	303105	1227620	62	892236
216000	154738	324010	241157	386029	144987	170885	167746	70201.6	269106	157038	166006	318530	151347	169752	168017	131794	193516	159788	105670	194105	1064590	381168	46.8	1006760	60.8	1105350	877930	765212	1097140	936488	744418	490913	508121	1118820	927929	704347	307926	1254460	58.8	902349
217200	149628	308848	228254	372389	143660	167668	171116	71700	270502	153156	163841	314930	146828	169742	163058	127945	188197	151538	104980	191643	1061010	377112	64	1013760	62.8	1101320	883018	774295	1101700	948245	737250	494505	504939	1116650	927785	709278	311743	1282310	63.6	905319
218400	145666	296619	217707	361670	142627	166516	176816	75123.2	276610	151263	163785	315534	145137	172405	160333	125588	186375	145472	105985	190792	1053170	372210	60	1017380	56.4	1091450	882488	780398	1093690	951743	732244	491284	505121	1112270	925264	710873	313326	1306570	56.4	908841
219600	141789	286527	209709	354814	142776	169090	184554	79879.2	287796	148763	164224	319518	145257	179681	158557	125197	187272	140846	109296	192653	1044570	365210	58.4	1016230	58.8	1087060	883316	783788	1078420	945202	721691	490060	503504	1112660	925929	712285	315281	1317760	52.5	912541
220800	139796	276294	205595	349591	144308	175133	194880	86927.5	304784	147862	167421	328044	148306	190690	159167	126792	190940	138806	114165	197480	1033570	358017	60.4167	1013570	62	1072740	875365	783894	1057670	930985	708535	489060	503510	1116100	920274	707741	314438	1325320	56.8	911157
222000	138935	265970	203259	346559	148171	180681	208399	95901.6	326458	149020	173492	342019	153608	205815	162144	130134	198243	138120	120522	206703	1022960	350375	58.8	1009330	56.25	1060210	866808	778432	1041090	914536	691294	489032	501533	1112900	914990	700584	313324	1331520	46.4	908603
223200	140135	254964	204410	345193	154532	188111	223921	107319	355033	151329	182192	358080	162379	226080	167908	135969	209000	139407	128694	219517	1009930	344505	59.6	1004320	52.9167	1045810	858427	775888	1025080	896321	675448	484796	495485	1107390	905316	691288	313186	1333260	56	906977
224400	144187	247354	205467	348010	161524	199043	242719	121303	389714	156390	192043	381853	174629	254094	176574	143876	223650	143725	138954	237020	991598	336027	58.8	1000400	63.2	1032600	846179	773053	1004640	875470	657696	480119	489795	1096680	890590	676948	310784	1331020	54.4	903800
225600	150696	241814	209816	354492	169906	212906	264168	138838	433072	163286	206011	408012	190733	286832	188840	155068	243316	148394	151460	259178	972873	325571	67.5	993472	72.4	1015870	834435	767288	984314	853360	644550	472350	483732	1083020	874227	662099	307871	1327650	59.1667	901430
226800	159028	238803	217722	367135	179892	229784	287801	160763	482016	171420	224855	440176	212173	326450	205822	167507	267724	155663	166378	287735	954424	312820	60	983401	56.6667	997638	813081	761533	966074	828917	630410	465095	477469	1067300	856666	645593	303185	1316600	68.4	895887
228000	171885	238164	230178	382240	191733	250162	316395	185266	539573	181444	246328	476781	238800	370697	225131	182881	299300	166015	184233	322822	933012	300550	60	974104	52.8	979959	798049	753731	946632	819748	612640	454915	469682	1046280	840215	631554	298900	1302490	57.6	889180
229200	187098	238734	247149	403012	204146	273333	347904	212218	603147	193675	270446	517928	269837	421740	254651	201560	335214	178562	204299	362070	912368	289783	62.8	961554	66	963138	779478	744326	920357	802413	591105	442827	464789	1028150	822220	617951	292848	1289080	50	877584
230400	205266	240988	269538	430278	219326	298274	383923	241445	677502	208367	298646	566981	306865	477724	282363	223460	377180	191866	225198	405698	893866	275858	57.6	946577	60.8	942873	759562	733676	889917	784967	571251	431486	453679	1005200	800192	601610	286278	1270830	63.2	863971
231600	228355	244332	295380	463615	235567	326145	420592	273515	760166	224708	330470	622148	348350	539293	318006	248594	426099	208284	248486	456242	872518	263248	68.8	936434	63.2	920075	736024	717335	856572	767934	551682	419035	441897	984530	778157	579473	278246	1254420	56.8	846913
232800	255144	249230	329485	502935	254183	355728	461835	305797	847998	244128	367945	678180	395615	608055	359144	276340	479345	227105	273802	510450	852443	251045	56.4	924123	69.6	898178	713889	702281	823221	748285	530311	404860	431334	964049	756365	561275	269471	1235000	52	830270
234000	286132	255698	368254	546851	272722	386888	504351	343910	936486	265892	409728	741217	445382	684030	406298	306558	539110	248288	298790	569468	831692	239959	61.25	910950	63.6	877882	690803	681488	791402	719190	506796	390012	419023	938096	728069	541178	261159	1211810	52.5	809310
235200	321170	266016	413724	598745	295094	419647	549576	378940	1029780	289438	452609	804449	497709	760236	456439	338418	602622	271343	325518	629734	809725	228575	62.4	899272	60.4167	856320	666560	664148	761622	688248	485616	373915	407105	909942	702002	521642	251358	1184130	52.8	787425
236400	358218	275742	460722	657287	317262	452054	597443	413864	1121400	315160	498105	863075	552688	832691	513140	374651	670396	296924	352924	692763	790440	217608	76	887710	58	835067	644704	646138	734568	657149	463121	360540	393916	880902	674804	502630	242508	1160400	56.8	764542
237600	394283	290258	515481	721556	325644	485939	648296	446593	1214810	344354	546612	923869	608949	908510	574534	410836	742619	326000	379753	753296	774589	207545	64.4	875109	59.2	812101	622444	626720	707399	625145	443896	346377	381104	851014	644352	484966	232695	1134210	55.8333	741372
238800	432264	307045	576388	791890	346242	518680	699428	476942	1305750	375778	594934	986485	667703	985906	638840	448054	816470	356448	407055	813590	756013	199619	62	862982	60.8333	785882	600619	607087	681909	598456	424510	331195	369277	821330	617170	465147	222324	1105730	40.8333	721411
240000	470288	325599	644194	864190	367338	549351	749754	510908	1384940	406046	643350	1050490	725279	1058400	711019	484860	888343	389213	434186	872974	738053	190407	62.8	852004	64.1667	762460	582663	587375	655024	573825	405846	316396	357842	794746	590071	447623	213004	1074910	46.4	697508
241200	507654	348574	712776	944544	392693	582393	797722	538330	1461900	439072	688316	1106830	783598	1127710	786776	521284	963001	424582	461565	933283	722685	182173	54.1667	840315	67.0833	739089	563513	569530	632420	548256	386907	303170	346212	766306	564697	428881	202328	1043460	50.8	675547
242400	546133	371700	789966	1025430	417660	614382	845749	558990	1528380	472199	733400	1159420	839512	1189960	861242	558708	1036750	460953	487096	988207	707201	174719	54	827050	58	718156	546579	549627	608669	525032	369904	290640	334173	738686	539308	411225	192954	1012550	62.9167	655360
243600	578796	396802	871523	1105490	444275	644471	891967	573458	1584540	505897	777569	1208180	891948	1243580	937918	596316	1110980	499048	509654	1040910	691864	168147	58.8	815707	58.8	697715	528890	532832	585810	505749	354554	278695	325043	710293	513431	391690	182934	983336	49.1667	633480
244800	607366	421864	953039	1180230	471327	672781	945185	577580	1625020	538385	818484	1254820	938873	1292340	1005510	635055	1172390	538023	533379	1086860	681639	163520	67.2	806395	68.8	678641	511865	514374	565433	490858	341422	267721	315588	682259	489818	374663	175086	954924	59.6	610330
246000	631303	447358	1035140	1253730	496879	701976	987877	577732	1649740	570334	855683	1291720	981434	1333560	1066290	670459	1222340	575958	547647	1128830	671014	157398	54.1667	793401	64.4	661029	496033	496125	547688	475240	327479	258674	305568	654397	467138	358750	166153	929402	45	593352
247200	653945	476867	1119850	1325080	518669	726486	1030190	583509	1664810	601272	885360	1321120	1020150	1368420	1121550	702518	1275240	612781	561325	1160370	657852	153408	54	783250	66	647269	483500	479785	532223	459889	317485	249426	295615	629894	448342	344092	159350	898741	60.4	577379
248400	670882	505857	1205020	1390960	539635	751000	1060680	580359	1667210	630866	911586	1339700	1051310	1391210	1173640	734105	1323230	651668	572606	1187060	647256	149749	67.9167	772614	54	636222	469934	464418	516538	447652	307337	241350	287314	608160	430693	329897	152374	872985	54.4	562421
249600	682687	533888	1285090	1449960	556468	767780	1085280	572988	1662640	654423	933677	1351270	1071770	1399700	1226440	764516	1361040	686245	582003	1209480	638666	146777	70.4	761355	64.8	622828	459686	449786	501394	435112	298250	233568	279043	585611	412825	317122	145959	846444	55.2	548259
250800	689758	563244	1358660	1485970	574989	788166	1101580	560053	1646490	678602	950276	1354780	1091440	1402950	1269410	792516	1382660	721347	585569	1224850	632863	143571	63.2	752249	58.8	612124	448676	438311	489505	423194	290993	227860	271483	566076	398665	305115	139799	820238	61.2	534498
252000	693251	594745	1414450	1523090	589974	802778	1109790	542847	1623330	705055	961303	1350080	1106700	1407800	1304390	817718	1395540	760756	586668	1236730	629011	140459	66.6667	745732	56	600332	439283	426260	479713	414198	285490	221549	266642	547590	386995	294494	135056	799424	48	522661
253200	692977	625846	1463090	1545650	604811	815680	1115030	523736	1588010	724598	966223	1340210	1116390	1392040	1324760	829284	1398760	791274	584425	1243400	625634	138444	60.8	736680	69.2	592737	430120	416614	472766	404621	281785	218792	260590	531110	375586	285766	130648	779883	54	510725
254400	687504	655712	1505900	1554000	616984	822336	1116550	502428	1544130	742787	963484	1320080	1115440	1368500	1331940	840912	1394890	823848	582037	1242480	620954	136294	65.8333	729882	59.6	587677	424060	407770	467404	395842	277814	215128	255155	518396	367795	277027	126126	759108	55.2	500526
255600	675898	682640	1535950	1552680	621921	825250	1109150	479247	1501040	755243	960625	1300040	1107330	1347620	1329180	845902	1388680	851720	577428	1238410	618088	136480	67.2	725806	70.4	581869	420061	400354	463633	388821	273749	211098	251563	507155	362421	270269	123036	740445	52.4	494267
256800	663079	707924	1558660	1537130	628695	828854	1093400	457642	1457300	766267	951215	1272890	1095430	1324510	1311420	853604	1365570	876807	571996	1230250	617946	136503	50.4	720050	57.9167	579107	416796	394675	461725	383490	274100	209063	247677	497716	357635	265094	120057	723305	59.5833	486857
258000	645564	730796	1568050	1516650	633530	833338	1074590	430617	1404400	769487	937239	1238640	1074540	1279680	1286910	851434	1336880	897478	560264	1214940	619276	137184	61.6	717268	60.8	576462	413816	389724	462232	382009	274274	206517	245314	491590	354496	260478	117088	707578	50	481139
259200	628499	751885	1563810	1483110	636453	832511	1052020	409626	1353720	769321	920760	1205170	1049530	1243930	1246720	848212	1305910	912379	547046	1203420	622686	138678	57.6	716088	58.8	576660	411421	385523	463204	381226	278183	205634	243445	487501	352784	257718	115194	694115	52.8	475073
260400	612313	768584	1548250	1447660	635015	828530	1023150	387881	1300280	764827	901238	1171030	1022800	1202900	1207760	840860	1267070	924617	530634	1180660	630364	139036	59.2	714523	66.8	577575	409649	382537	467214	382594	282428	205016	241540	484432	354134	255554	113009	684590	51.6	471225
261600	594054	789543	1523500	1403090	628528	828385	995788	364322	1251840	758198	880146	1135620	993011	1160300	1179430	828220	1226460	932994	512151	1159670	639568	142093	58.4	715167	56	580542	411111	380523	472365	385168	288950	206677	241996	486358	356288	254525	112456	675509	50.4	469161
262800	573573	806031	1487060	1357680	615652	822928	963496	342759	1198880	746738	855004	1100170	960148	1112970	1150550	814310	1180470	934894	494607	1133460	649674	146673	68	718372	58	584709	414083	380252	479607	390724	296527	207405	242046	489085	358632	255328	111305	669820	53.2	466783
264000	555030	823350	1443680	1311140	606785	814594	929948	319423	1149030	732840	826037	1061930	927444	1061840	1117020	791920	1132790	933837	476605	1107320	664679	152477	56.8	723160	58.4	589304	419686	380566	490521	399262	308769	208766	242969	494723	364385	255832	111196	664114	55.8333	466808
265200	533428	837867	1393390	1263260	596156	802307	894600	298763	1100360	715967	795501	1027190	889836	1014270	1081100	766095	1082170	925014	457219	1074010	684947	159330	56.8	728524	67.6	595778	426219	380602	503943	408582	321321	211258	245102	502294	372995	257869	111789	659128	53.75	467963
266400	509991	846220	1334150	1221970	583303	789976	858086	282985	1052640	693471	764400	994650	851582	971639	1039940	736584	1037800	914873	439516	1037750	706830	166949	60.8	734802	58.75	603475	437024	384352	518956	420330	336441	214722	248141	514767	384171	261080	112953	658681	52.8	469533
267600	487996	842388	1272690	1173960	561390	778004	824220	270273	1005550	668401	738401	958663	809637	924555	1000180	704903	991022	903014	418599	1005010	734996	176780	60	742597	62.9167	613247	449619	387690	537292	432624	354664	220638	251590	531763	396637	265820	114720	658717	59.2	473073
268800	467717	837644	1211200	1126770	538218	760764	789802	255259	959702	644070	710556	927975	772676	880706	951959	671463	945368	887544	399105	970748	767845	188848	54.4	756082	68.3333	623534	465220	393763	559677	446814	375536	227390	256457	554341	411144	271244	117612	661658	59.6	478015
270000	449885	830788	1147400	1084850	518246	736356	757825	237469	918774	617648	683501	901407	738069	840779	908623	638730	899100	870656	380274	932905	802013	201426	61.6	768790	57.6	634712	482782	400418	584820	462280	400330	236642	260174	578210	431210	279015	121457	667040	46.6667	485496
271200	433758	819339	1086790	1042050	498580	708104	724033	219744	878749	591913	656085	874971	705711	801684	867161	603422	850306	851570	361965	893101	840260	216014	68	783781	65.2	650958	503869	410760	616508	480020	430262	245697	266666	606923	453538	287289	127020	672524	53.75	494775
272400	418356	803227	1023130	1003460	473850	680605	691556	205481	841723	564362	628696	851263	672921	764495	821402	571252	807042	825598	345563	856154	880024	230304	70.8	800383	58.4	670525	525087	420760	648496	499592	461633	256642	272797	641447	481446	297642	133578	680165	55.4167	507332
273600	401391	790674	964741	965349	447680	655456	659504	194335	806266	537982	600285	827135	643144	725470	781181	537237	764786	797887	329325	815246	924618	246952	62.4	816280	55.8333	689557	548384	432138	679838	520878	492220	270570	280230	675770	511616	307711	141279	689104	52.5	521083
274800	387481	775802	909172	930450	426197	632002	629754	185432	775354	512743	572641	803839	611244	690645	740044	503995	726038	766414	314703	774525	967684	262524	77.6	833770	63.2	708186	572708	445492	717340	546926	518815	286550	288643	712146	543859	321739	149097	701116	51.6	536008
276000	372178	756291	859766	899708	405607	608583	601885	175672	747920	488491	548186	781705	579738	659301	700616	471590	689884	734191	300460	738153	1012790	280863	55	854309	62.8	727831	599116	459159	753618	577658	546674	302274	297756	752753	576296	337322	158174	714262	60.4	555787
277200	358873	734320	814497	868075	381562	581837	574793	166853	719319	464318	525452	762624	551816	627746	663632	439354	654466	704530	287112	703170	1058890	295953	74.4	876642	50.8333	749702	626412	477036	791269	609762	577652	320940	310280	797485	613809	355975	168358	727259	58.8	576038
278400	344793	710488	772370	842443	359794	552198	551481	157794	692180	444321	501671	745714	525166	600091	626973	409710	621841	672297	275603	669034	1099150	308308	58.8	901698	64.4	774483	652042	494051	828780	643933	612890	341143	320949	843486	652633	375134	179460	743882	54.8	600418
279600	333464	687640	733303	821519	337251	522974	526869	149144	668650	424222	478669	729999	502977	573173	593985	385597	590282	643016	264252	638561	1136080	318051	59.5833	921529	54.4	798690	676375	515596	867060	680480	643814	360124	334102	891819	691038	395480	192910	763983	54	623082
280800	322807	666018	699387	799977	316787	494823	502008	142259	645530	403510	454940	715011	481900	545632	561561	359012	563340	614098	254385	611486	1168540	327394	56.4	939399	68	822027	699880	536918	903997	720492	669288	377902	349047	936952	728496	418788	206704	787070	61.6	649284
282000	311366	644290	668300	782772	297984	471129	478933	135523	622689	384289	435421	702728	460156	521711	535732	336957	537781	583947	245030	584828	1199810	334923	62.8	957943	60.8	848649	723340	561055	937986	761991	690186	394942	365675	985117	767114	442936	220903	811943	46.4	676457
283200	300683	620811	639525	764345	281048	449161	459312	130103	602925	366621	417845	689062	440465	499558	505894	315656	515805	555943	235778	558889	1223330	341267	66.25	974693	66.4	874457	745440	583749	970022	799105	704475	411944	383878	1032450	804103	470930	234441	834835	42.4	705872
284400	290452	600999	611490	747680	265276	426241	439364	125229	582420	349593	398890	678518	422740	478810	480174	297502	495243	530582	227940	534786	1243170	348341	61.2	989796	62	900394	765049	610901	997991	834848	714883	427442	403589	1079690	841162	499386	246917	858621	47.2	735622
285600	281458	577198	587135	731570	251871	404953	423181	120314	565306	334353	382466	667373	405315	458580	457108	278267	475742	506536	221123	511003	1263450	355272	66.25	1002810	62.8	921380	783737	636531	1024060	871641	727158	444163	422607	1128630	872372	527893	258521	884091	53.6	761641
286800	273365	554738	563878	716074	239262	385277	406668	116526	547560	318992	367756	658697	390672	441819	434660	261848	457591	484358	214384	488799	1279870	359056	58.8	1014430	57.2	942371	800070	663604	1048630	905032	742154	454695	441928	1179370	902955	554502	270431	911317	49.6	786797
288000	265954	536556	543619	702882	228229	367065	391893	112614	532038	306023	353912	651193	376852	425409	415235	246690	441422	463617	208081	471526	1291830	359848	61.6	1025280	68.4	960942	815753	691845	1065600	933448	753143	461227	458820	1227410	931362	580871	282214	944433	56	809778
289200	259167	521247	524852	689353	218317	349838	378025	109423	517112	295100	339670	645481	364820	409718	395698	232837	426920	443909	202010	453823	1300550	357046	62.8	1033300	62.8	980710	825742	717575	1085660	958188	759572	471178	476262	1277030	958613	607165	293079	979440	61.25	830453
290400	254120	506950	507921	677421	209321	335835	364548	106407	504643	284734	328274	640376	354444	398190	380814	222454	414807	424713	198423	438374	1303130	355062	56.4	1038140	58.4	993518	835551	747099	1104650	976001	759270	481405	497090	1320370	976214	630669	301960	1010410	48.8	849206
291600	247722	493984	494500	668328	200974	324096	354831	105260	493925	275573	317027	635063	344595	387016	366304	212992	402290	407645	194356	424624	1304490	351702	66.8	1039110	56.4	1006790	843616	770724	1119130	990508	756577	484345	518834	1363630	992321	652828	311228	1041220	56.8	865894
292800	243849	483105	481031	659215	195282	314123	346440	105239	485960	267108	307196	631895	335810	377475	352364	205547	391841	390441	192648	411338	1303290	348946	70.8333	1036960	62	1014080	849780	790341	1122290	1003740	747857	490424	541464	1399290	1006820	672003	317550	1073440	59.6	876640
294000	239156	471335	468911	648644	191135	305727	339049	105152	480738	259796	300747	631421	328232	372947	343962	197593	382722	375910	190664	402002	1302760	348408	68.8	1037080	52.4	1020490	849796	806423	1121170	1011550	740112	494242	564091	1431850	1016490	690672	323247	1106740	57.6	882923
295200	234278	458483	460944	639531	187173	296454	336428	106106	477508	252757	294627	631602	322083	371612	333487	191727	375347	362832	190297	394329	1299720	347080	52.8	1036330	55.6	1024300	849801	825437	1119520	1018310	731380	497551	578609	1460970	1024930	707821	330042	1135950	55.2	887126
296400	230363	449133	450934	632022	184881	290040	335787	107626	477236	247248	289502	634149	318092	375548	324180	186982	369613	350319	191007	387246	1289300	341018	60.4167	1032440	60	1027330	853635	842150	1122900	1024490	724490	498867	592098	1477670	1024220	725032	333963	1165940	70	889717
297600	228346	443104	442804	624718	183244	286187	336877	110700	480367	243614	287670	639416	316930	382370	316793	182704	365786	341155	192886	383908	1277220	334102	68.4	1028040	61.6	1027720	852650	852452	1122510	1029650	715580	499164	601399	1491330	1020890	735936	338352	1186360	45.6	893410
298800	227693	437677	436496	621314	184459	283398	340286	115423	486246	238748	286734	646307	317012	395536	310668	180605	363396	332517	196253	382867	1260450	326453	68.8	1023350	50.8	1026490	851035	861571	1120090	1037070	706378	499001	609653	1501680	1015670	744822	338429	1209470	61.6	894470
300000	226787	432400	430306	619338	185828	282786	346259	122036	497966	235906	288228	656259	318858	412160	307782	180104	364713	325721	201170	384456	1243200	319733	65	1014900	62.8	1021400	844918	868775	1118600	1034810	697190	498996	611882	1507870	1005460	752082	337706	1228020	63.6	889978
301200	226753	427071	427244	616562	188260	283647	355507	130230	514372	233183	292660	666075	322103	436976	306467	181178	367664	320932	208404	391578	1225040	313397	65.2	1008560	71.6	1016340	836027	872358	1112790	1032260	682624	497933	616097	1508120	996658	758348	336640	1246860	56	886086
302400	228374	422728	425766	616057	190904	285640	368670	140185	534770	231394	297200	680769	331432	463123	308852	183298	375374	317415	216699	402254	1203720	307117	61.2	1002250	55.2	1005880	828070	872160	1104210	1023410	670764	496765	619409	1503460	985347	764065	333460	1258830	49.2	877999
303600	232712	417822	425635	616499	195554	290232	385299	150734	561446	231285	305759	697015	341526	491773	313166	187741	385555	315226	226859	417826	1187360	299127	66.4	992229	60.8	1002010	816880	870326	1092260	1015550	649883	492276	619309	1492750	970748	766486	330694	1270310	58.8	869408
304800	238820	413444	427684	619958	201508	297393	405652	164358	593281	232030	316527	716394	357223	528757	320084	194720	402013	313889	238943	437264	1165800	289806	60	984869	65.2	996665	805530	868484	1077300	1012080	636522	487613	619606	1473250	950469	763952	328098	1276600	64	859968
306000	246664	407428	430762	625147	207920	305485	429094	180410	632778	234417	331012	737856	375737	565831	331537	203317	422348	315568	252543	463414	1139310	280515	58	977192	64.4	986416	793561	866581	1062460	998441	617946	481050	619925	1448460	930384	758884	326063	1280420	46.4	844720
307200	256792	406831	435805	633291	214893	317208	458216	195538	678983	237894	346062	763392	398547	608472	348146	215466	452764	319280	268176	493443	1112440	271827	52.9167	968839	62.8	975349	780765	859901	1046790	989408	604033	477030	617828	1420950	906790	750328	321822	1280040	62	830877
308400	268860	405065	446512	642603	222793	329098	491734	213811	728810	242928	362248	789908	426222	653848	367355	230795	483771	323864	284988	529474	1088860	263164	60.4	958658	62.4	962406	765889	852147	1030230	976536	587840	467781	613875	1390180	881496	740743	314555	1276410	51.6667	816241
309600	284041	404911	459034	655910	233120	344719	529789	231970	780968	251199	382593	820957	457883	703120	392281	249948	521103	331470	304403	573266	1064650	253692	58.3333	954494	70.8	946280	755478	842159	1008160	960931	568709	457305	606954	1358080	857095	732760	308826	1271770	55.6	803136
310800	302296	404835	480043	673363	244323	360845	569448	252936	837552	259894	404631	850805	495745	756627	420175	271932	563770	339613	325186	619804	1040680	244508	64.8	943082	64.4	930353	743601	827371	980933	940785	546058	447264	603866	1330120	831881	723020	301855	1259700	55	788532
312000	322619	403981	502263	693059	257477	378998	614495	278700	900492	271170	430661	882324	537476	813478	453353	298948	612086	350339	347126	671689	1020670	236316	51.2	934830	57.2	914661	731450	810415	958318	920418	524660	436852	601913	1300280	806019	710668	295033	1250670	52.8	771400
313200	348249	406325	530807	715760	272018	402658	663668	304603	966067	285400	460673	916347	581250	875398	492239	328003	662620	363710	370050	728652	998333	228112	62	926970	63.6	897864	717269	795967	931415	898656	505935	424710	595752	1266130	779964	698220	287590	1243110	58.4	753103
314400	376238	408196	563167	742316	288678	427497	716115	329840	1036090	302221	491772	952138	629105	931532	532619	362319	718484	380627	394028	789325	979942	219720	60.8333	921195	67.6	883781	702231	781256	907856	877909	487609	411576	585546	1232770	753345	680218	281498	1236960	56.4	736803
315600	406346	411742	600228	777188	306762	452679	771408	355967	1105790	322090	519440	992003	681476	996233	578645	400968	779840	399170	418388	854168	960327	211956	62.8	915475	56.4	867164	686804	765230	883814	854455	470813	396643	574073	1196820	727312	663178	274524	1225710	53.2	718160
316800	438650	421360	644322	816485	327439	477337	828168	384644	1175590	345554	555702	1025800	734886	1064220	626354	444469	843453	421242	443808	921146	942834	204422	58.4	908071	53.75	851885	674116	749207	860312	827662	453642	382524	562379	1160590	701374	641586	266167	1213770	55.6	703337
318000	470578	430214	693139	858121	350554	505134	884440	406626	1243360	370723	589823	1056710	790243	1127550	680991	487165	907275	446008	470433	986930	925543	197288	60.4167	900936	63.2	836282	660708	733125	841266	802862	439781	367182	548831	1124130	675150	620968	257637	1204320	56.6667	688230
319200	506578	437986	746435	902882	374539	531936	945454	430283	1308970	398310	623843	1084610	848216	1190620	739568	529598	967537	474048	496176	1050340	909045	190453	54	893926	62	818298	647282	715674	822084	774208	422568	354566	534326	1089310	650721	598958	249065	1189150	50.4167	672208
320400	541341	448230	807509	947621	401550	559449	1006520	454037	1371920	428547	656952	1110370	910086	1254670	798680	573103	1030310	501975	521030	1120960	897460	184255	58.4	887034	63.6	801807	632515	694517	803422	748837	406623	341920	523776	1055120	627499	579808	240833	1169700	56.4	654471
321600	578028	461840	872918	996703	429857	587219	1067370	475032	1429470	465180	693868	1135390	967866	1315600	863978	615642	1089550	532950	542923	1193500	885545	179425	65.2	881880	62	785986	619704	672746	786291	721461	391214	329164	509816	1018140	605353	560822	232756	1150590	62.5	639187
322800	616248	475102	940228	1046260	458956	618673	1131970	492627	1477630	503970	729040	1156560	1027320	1370270	930774	665406	1150600	565388	561971	1264920	870105	174391	60	877956	59.6	774172	607228	654296	769693	698982	376771	316543	496727	979737	585676	541995	224658	1136680	54.1667	622869
324000	652328	490766	1011120	1099520	489205	651946	1192150	509293	1518650	545380	766422	1175290	1076510	1429650	999978	714246	1199250	602479	582429	1323480	859277	170087	52.9167	873009	66.4	759784	595208	637289	752958	674304	364174	306288	482063	943169	565848	524016	217292	1115140	48.3333	606626
325200	686450	506386	1080510	1156520	519044	689027	1250040	525407	1547600	584595	798582	1191900	1121250	1483020	1070180	766681	1242660	639486	600659	1363880	848901	165557	65.2	868878	67.6	748786	585067	623138	738380	651292	353352	295835	466732	907023	547560	505387	209525	1087440	58.8	594447
326400	714029	524492	1153520	1213380	550750	722537	1298180	537208	1566600	625300	826180	1202650	1156060	1527170	1137000	817746	1283980	681065	622070	1403070	840584	162172	60.8	863920	57.5	742390	575808	608364	723999	628475	342986	286574	456075	871123	532010	485217	201785	1066650	54.8	588732
327600	741827	543643	1228910	1266750	582157	752441	1341960	544246	1579730	665358	851920	1216970	1190380	1567070	1205010	864189	1317170	721392	641394	1439490	834658	159002	64.4	858361	48.75	731660	566203	593342	711825	611727	335489	277319	443507	839109	516783	467180	194651	1044800	65.6	579953
328800	765210	564617	1297030	1319760	611793	784009	1379600	548693	1587830	709186	872970	1223780	1219280	1606230	1269410	905084	1346220	764252	658536	1466600	827291	155404	67.2	854634	55.6	722316	556960	577576	699839	594388	328993	267438	431575	809760	504340	448975	188216	1020840	53.6	568580
330000	783743	587069	1367210	1365480	646897	809934	1413770	551159	1586100	751098	891154	1229230	1242990	1642900	1326110	942550	1366430	805994	673205	1486700	823492	152976	68.4	852874	65.4167	713561	548771	565334	689415	579894	322835	259200	419627	784240	490968	432198	182718	996089	70.4167	559408
331200	799673	607843	1428030	1402330	678242	834983	1438280	550486	1575910	794698	910141	1226800	1266370	1672270	1375790	976179	1378440	851125	683995	1500050	822488	150002	67.2	851979	58.3333	705282	540741	552450	679094	567677	317061	253150	409174	761835	479278	417295	177396	975292	64	549887
332400	811372	622536	1483070	1431550	708339	860762	1460570	544469	1555850	832871	929905	1224440	1284900	1681490	1418580	1007130	1380300	887471	693418	1505910	819570	147240	64	851687	58	697487	536488	541516	669963	555369	312258	246730	399184	740136	469509	402818	171867	958689	51.2	544185
333600	818135	642825	1532760	1456620	734742	883532	1470620	534035	1531230	871325	941933	1219240	1298590	1680750	1458990	1032560	1373740	925666	696256	1505890	819405	145518	62	850597	56.8	692193	531612	530950	661921	545283	307954	240804	389729	721323	460338	391193	166840	937439	60.8333	537616
334800	818455	665950	1573860	1472150	761926	909377	1474860	524498	1501710	906977	949561	1210480	1305560	1666290	1488530	1060630	1363660	962162	697428	1508210	821040	143966	68.4	849122	48.75	687634	527980	521842	653138	535201	307446	235817	382315	702934	453470	379340	163163	917708	61.2	531197
336000	817414	692066	1607200	1484280	779152	921751	1472670	512884	1465650	935063	950772	1200320	1308700	1651550	1508540	1082000	1353060	997312	698755	1504200	825662	143195	58.3333	850352	64	682851	524368	514148	646699	527739	308934	231365	374279	688109	448555	368804	159585	901551	54.4	524935
337200	810568	715602	1631530	1490900	794595	934862	1463510	500463	1421470	959201	945631	1187240	1311550	1623200	1521510	1101690	1337100	1028080	698044	1494280	833542	142345	61.2	849671	44.8	679719	521591	507740	641698	521879	311952	228914	367496	675848	444254	359713	156842	881246	57.0833	519774
338400	800141	740865	1648570	1488980	803738	943362	1450040	486325	1378770	983622	941951	1174160	1304960	1592290	1517370	1113130	1314050	1059810	694104	1478620	842720	142437	60.8	849530	62.8	676347	518773	501244	638386	518519	315067	226207	364088	667703	442702	350068	154113	866024	60.8	515738
339600	788087	763900	1659510	1479970	808717	949604	1430000	470071	1330530	1002070	933580	1158070	1290640	1554160	1511540	1117740	1289690	1089200	684556	1461940	853142	142750	62	851092	66.8	676558	520238	496132	635929	515130	321586	224282	360283	663283	442815	342833	151742	852301	50.8333	513298
340800	774962	784495	1659560	1467280	810466	956449	1407260	450429	1288600	1014190	921668	1141820	1278210	1501010	1491810	1115660	1260980	1118140	672146	1442460	864672	143444	70	854659	60	675946	520927	493191	634252	514904	330318	223002	353709	657776	443849	337540	149802	839484	65.2	510106
342000	756612	804710	1651960	1446790	807990	959788	1376770	432105	1241320	1019210	907664	1124070	1260040	1453890	1463340	1110740	1229640	1141550	658790	1418220	874202	145801	74.8	857066	54.1667	676828	524329	491176	634815	514342	339635	222438	350183	656097	446947	333045	148802	829858	60.4	509252
343200	744367	821513	1636130	1425370	804559	959815	1346690	413073	1193800	1017270	893140	1107150	1234560	1407700	1433590	1098040	1193320	1162460	643982	1389750	888485	148275	68.8	861497	65	676132	527876	489282	636030	515037	352602	222584	348728	658025	453786	330739	147499	821371	59.6	511088
344400	724868	837999	1611110	1397840	796874	956123	1311500	394088	1147600	1006670	877283	1084870	1205910	1357300	1396480	1081050	1157000	1180650	632496	1364650	907489	152577	54	867211	64.1667	675758	532792	489494	641266	517832	369438	223755	347040	663626	463288	328402	148116	814922	51.2	514712
345600	705393	852539	1581140	1370520	784494	950173	1270660	375611	1103490	996223	858345	1061140	1181050	1304340	1350640	1061990	1118770	1194890	620286	1331450	927800	156988	68	872296	72	678807	538814	489977	646090	522973	390928	226208	348024	673211	475025	328436	149505	808152	56.8	518754
346800	685359	863808	1544990	1343360	771278	943153	1233140	357690	1060350	978272	831946	1039900	1152070	1246470	1300010	1036700	1083100	1207220	607147	1296720	946949	162770	64.8	877476	58.8	683706	546800	490882	652450	529977	414815	227705	347395	685500	488313	327721	152178	802706	57.2	523164
348000	660761	873686	1505670	1310080	753741	930848	1192230	342154	1018150	956488	811416	1018660	1118870	1190580	1249470	1008230	1041140	1215830	590772	1262230	964278	167622	59.5833	882868	61.6	685802	555010	493683	663649	541147	444892	230114	348264	703722	505111	330342	154970	798714	49.2	527501
349200	642352	881454	1459420	1301490	734177	917527	1139170	326622	977153	930205	783596	998279	1082460	1137830	1199480	976077	1002220	1221150	571732	1226750	984858	173707	62.9167	892874	60	689609	563948	495461	677346	550862	478971	234660	350140	724760	524195	333530	158392	795812	55.6	531114
350400	624427	886768	1413030	1290300	710753	901556	1099710	309206	939834	903240	752452	977355	1043780	1085180	1146040	938523	963002	1221750	549176	1188870	1005450	178868	70	901477	52.4	694255	574755	501267	692034	564213	512237	241812	353741	748883	544720	338028	162471	794587	52.8	538188
351600	606570	884296	1365020	1255850	686424	882750	1056850	293624	903370	871225	726586	956636	1010610	1039110	1091930	896663	924580	1222590	529961	1149160	1029440	185452	66.6667	909116	57.6	698939	589086	505145	707740	578490	544595	250209	355733	779600	569682	343129	167553	794180	53.2	545631
352800	590357	879712	1316010	1212870	663364	861355	1010180	279300	870117	837351	697832	938766	977075	1001230	1038840	855165	884788	1220420	512624	1108840	1056490	193296	66.4	915787	51.6	705435	602021	509832	726651	594197	570580	257739	359177	811689	597945	350757	173428	794270	50.8333	552076
354000	574640	871928	1264070	1173670	638442	834906	961036	267596	841347	802187	670818	920176	941354	959248	985348	813489	846931	1211300	495379	1067010	1080080	201574	58.8	922694	65.2	711457	618762	514697	749590	611949	594061	266576	363474	845858	626481	359038	182003	797136	48.8	560991
355200	557237	863038	1212410	1140040	610710	812180	917422	256273	812202	767618	640900	902773	901800	912499	936922	768539	809535	1196910	479670	1025830	1103760	208588	53.6	931356	46.8	721296	636687	524054	773850	632558	618468	279014	367143	883331	659016	369343	192058	800722	58	570497
356400	537308	849979	1165290	1108720	582703	784684	877939	244454	787741	734925	615717	890032	866707	868786	892038	724326	773890	1177150	464818	981905	1124840	216197	64.4	941937	63.3333	729732	654126	532818	801016	655110	643841	290528	370783	922249	688374	379599	203560	804814	59.5833	579450
357600	518299	833138	1117570	1081320	555258	754250	839086	232221	759821	699575	594326	871090	836891	832958	851555	682657	741305	1152700	448886	941837	1144030	223080	69.6	948905	50.8333	740004	671817	542801	827446	682629	676941	303810	376179	966683	719217	393264	216746	809535	56	591547
358800	502636	815377	1073890	1051960	529837	723375	798391	222426	736332	666218	568661	856703	803339	795402	814362	640646	709968	1126370	430312	903102	1161430	228936	61.6667	957785	64.8	750845	689854	553238	856018	710545	714815	318924	381538	1013020	753644	410718	233057	815353	50.4	604646
360000	486376	794506	1031600	1025170	507988	691587	771259	212380	714879	632597	549267	843282	769192	762429	776289	601731	682404	1092840	410860	863981	1180970	235413	61.6	964871	60	761737	707414	565301	886880	736098	749586	333379	388303	1059800	784707	428868	248813	823456	59.6	614848
361200	472918	773196	989894	998786	490154	660745	738098	202796	697516	598894	531743	831042	733654	731125	743482	562866	653722	1056290	393973	824058	1197690	240935	61.2	972621	57.2	774367	728190	578450	916342	762070	776657	345293	396827	1109000	815309	447780	264789	830150	48	621644
362400	459097	747712	950080	977779	465708	629205	706724	195086	681753	566918	512347	820484	702612	701020	708548	529980	629218	1021440	381454	788294	1207250	247528	54	978638	56.8	783891	745149	594993	945464	790668	791511	356243	404104	1156750	848062	469244	281280	839942	55	630106
363600	462644	722400	913314	958490	442911	599860	677545	186862	668462	537744	492669	812707	676559	674283	676582	496456	608072	982851	368888	753460	1218070	252857	58	985919	58.75	794042	759907	612938	972211	821680	785225	370602	413022	1203500	876538	492890	301554	849546	53.2	638128
364800	454518	695974	882743	941430	424610	571650	651176	179772	655106	510229	475550	805564	652708	647833	647851	466630	587080	945656	358454	721929	1222540	257131	50	992739	66.4	806193	774379	628731	996744	850592	780596	385450	422257	1249430	899876	517645	324015	860638	55.6	647376
366000	447622	674515	851740	930264	404756	545367	627030	173756	644054	484869	459367	801899	628563	625999	619938	439029	570283	906981	348748	695288	1229340	260564	59.6	997658	61.25	818690	784333	649891	1024300	879212	785541	397970	436986	1295640	921504	542398	350137	879040	50	656501
367200	433162	651898	826338	917877	387503	520603	604770	169120	635166	463337	443313	799590	604571	605452	594682	414320	553994	870973	339075	669933	1235890	264614	65	998826	60.8	828919	792335	669001	1043040	906777	794740	409088	450635	1340490	944220	569134	377150	892405	45.4167	662279
368400	416255	629665	802863	905634	371076	498656	583052	167058	626800	443354	430754	797294	582180	590645	572397	389980	541983	835793	330261	646286	1240690	267199	72	1002400	56.4	838812	798752	689220	1060660	935751	801714	420292	466491	1384320	961654	594866	402281	904362	54.4	668103
369600	404580	608297	780058	894865	356904	476546	563244	170974	621543	425729	420540	796544	564726	578240	554190	370627	530287	802893	321896	624786	1240780	270079	59.2	1008230	55.6	851468	803573	709404	1073070	960406	813113	430145	484658	1426630	977608	620773	422904	916689	58	676006
370800	395622	587210	761937	886769	345122	456732	546237	170825	616673	407255	411371	797236	549138	569047	536566	351796	522068	771558	315336	607292	1239560	270996	60.4	1016410	60.4	860817	807357	732089	1084840	981303	824389	439933	502360	1466380	991788	645418	439563	936362	60.8333	682735
372000	389808	564420	744705	881570	334521	439128	533214	169972	615078	392504	405626	800855	537256	562186	522040	335685	515542	741325	311958	592164	1236660	271542	59.5833	1017130	62	870446	811191	748016	1095250	999884	825129	447449	525402	1498920	1000590	665902	456362	952554	48.4	687117
373200	387267	548084	730675	875778	326487	425448	523155	169082	612624	380137	399191	806994	528998	560685	508679	321460	512017	712240	311097	579336	1232480	272578	65.2	1013700	62.9167	877442	814313	767956	1104270	1015840	817426	452108	546588	1530600	1008050	686449	473999	969083	60.4167	691555
374400	385998	532519	717653	870044	317450	413826	516339	169648	614076	368078	395965	813570	520137	560093	496402	308422	508655	685195	312318	568456	1223060	272538	62	1006850	61.25	882993	813080	785663	1110930	1030360	799118	459499	569165	1563280	1009390	704758	489114	987222	52.8	693207
375600	384643	519850	706543	866915	312907	403262	511175	173467	618539	357614	394283	822085	515711	561810	485202	296635	509408	662095	314541	561539	1215020	270744	56	1003880	62.9167	887516	814506	797108	1112740	1040760	781001	464976	593708	1602370	1009890	723399	499087	1007620	62.8	694853
376800	381672	506999	699836	862840	308510	393866	508963	180046	621475	348995	394102	831610	515604	565015	476862	286905	511606	641087	316708	557692	1204380	268880	70	995332	65	888129	809039	812078	1112140	1051630	766423	469051	617199	1622240	1011480	740321	504988	1025940	60.4	697048
378000	377336	494537	695434	861612	305252	386416	509700	186746	625721	342560	395576	843692	519579	571176	468502	278737	516883	622669	320231	553171	1194340	266296	60.4	988634	64.4	886310	803661	823538	1109720	1057360	756099	472719	637215	1635350	1007220	754484	509748	1043750	51.6667	698420
379200	377988	485112	693620	859941	304270	380217	518261	196088	634645	336331	398816	855613	524094	582827	463428	273810	523886	606594	324493	555578	1181060	264537	63.6	982094	67.2	883738	801649	834486	1105200	1062200	745536	477030	652568	1644700	999888	768205	521142	1064270	62.9167	696645
380400	379545	479263	691303	859101	304963	376095	529367	205542	646163	330840	405173	868689	532055	594950	460000	269729	534553	595204	330179	560582	1168660	261096	56.4	974753	64.5833	881062	794216	842672	1096450	1065190	731563	477136	669764	1651520	989928	780702	527818	1080120	64.4	698096
381600	382928	473398	695232	860241	306414	373239	544201	215252	657153	327565	412974	883157	544139	612540	457222	269234	547221	584711	337518	568113	1153940	258616	62.0833	968395	68.4	877578	790408	845283	1087870	1068290	719169	472679	681839	1654530	976186	791042	528622	1095780	58.4	699884
382800	388597	470138	699987	857055	309227	371767	562064	226237	670483	325883	420515	898191	560565	627880	459719	270637	561354	576039	346852	583314	1136770	254942	56.4	961949	63.2	872172	782200	849378	1079360	1063080	704392	468391	695539	1647600	966540	798572	522536	1113030	53.2	696990
384000	394406	467420	707005	858912	312794	372316	584405	242152	689518	325530	429992	914377	578098	643409	461166	274654	579593	570894	357839	601512	1121200	251323	67.6	952655	60.8333	866738	776057	854297	1069190	1053490	686549	464777	699837	1637190	956056	805474	514567	1126790	52.0833	690655
385200	402886	466047	717393	862532	315652	373289	608148	259232	710956	327933	443213	930623	599672	663843	467894	281980	598302	566746	371721	623767	1104270	246510	68	942503	58.8	860208	768296	854819	1057510	1043980	663825	456652	704665	1635110	935670	808532	512572	1137900	58	685593
386400	414921	465901	728439	866672	321773	376677	637591	277758	736371	331462	461920	945574	624520	686746	477381	292885	621154	564429	385646	649973	1088680	241720	57.2	934841	69.6	849552	758635	853446	1041710	1032980	641124	452207	706721	1613780	920770	810642	508443	1148330	55	678428
387600	429185	468215	743792	872053	327350	382510	674123	295738	764873	337412	479193	961264	650071	710539	486940	306868	647431	563172	400678	681664	1072110	236580	66	926961	57.2	838109	746408	850885	1025660	1031510	619017	446587	712391	1591810	900689	808579	502769	1159470	53.3333	671825
388800	445898	471606	763989	879508	336574	389986	713420	316064	796408	344983	496110	977951	679466	736652	500027	323520	676274	564726	418782	721494	1053990	230878	67.6	917516	56.6667	827345	736195	845917	1006880	1029850	599238	441473	714312	1568310	878326	809991	495018	1163420	52.5	663625
390000	467207	477768	784232	888538	346239	397306	758292	339298	831300	354801	514118	995550	712505	767079	519095	343901	706417	567782	437982	763834	1037680	225619	68.4	908739	74.4	816783	723739	839753	987713	1015390	580353	434377	715229	1541800	855134	807068	486923	1165010	55.6	655462
391200	491521	486388	811108	895523	357161	408707	807244	357793	869960	368237	532537	1012670	747893	795853	537873	367603	739978	572306	459766	811819	1024000	220725	60.8	902432	59.6	807430	709771	830188	967872	994785	565632	427722	709442	1511830	832055	803235	477201	1168700	56.8	645940
392400	518394	495943	846290	905735	372109	421932	861638	375708	910247	384641	555773	1027930	781268	830568	560322	394890	773362	577981	483140	860358	1006870	216552	62.8	893294	52.9167	795665	698306	822664	946460	971334	546805	418032	707120	1485570	807276	796265	469322	1172080	59.1667	634658
393600	547202	504345	884205	923937	388859	435557	920191	399225	951023	404349	579665	1041550	818004	866438	583095	426524	811207	586083	509840	918426	989046	212290	62.8	886007	57.2	783068	685963	813901	927253	953192	530550	409218	702338	1454250	783737	786460	460475	1170000	58.4	625735
394800	579413	513947	916862	941380	406572	450810	979353	427278	993984	425401	603709	1052450	855852	906630	613472	460301	850303	595067	537804	975884	973704	207130	62.0833	877751	68.4	771748	672126	803933	907318	930262	514214	397838	697897	1421860	761605	773836	448086	1168710	55.6	617632
396000	612620	525305	952827	961501	430167	470676	1044870	449378	1038110	451345	631432	1063730	894411	946990	649467	496544	889773	605593	570677	1033750	957979	202114	56.4	871456	74	759490	659685	792552	886829	911945	497690	388467	694330	1388120	739022	760983	436317	1169260	65.4167	608633
397200	649964	535983	993844	985396	457734	493650	1111740	471712	1084590	480717	660475	1075060	929498	988757	684018	536284	926124	619742	604998	1092310	943377	197128	65.6	868892	59.6	747764	646465	779232	869340	890328	482628	377147	691656	1353740	717179	744394	427061	1162420	58	597629
398400	687224	547157	1038430	1010110	484246	518089	1180950	490103	1130760	515187	690819	1081720	967730	1035910	725632	579875	962380	636037	637961	1154120	931138	192311	60	868291	58	735485	630915	764222	848564	872762	468174	368493	685484	1315810	695953	728769	415378	1154870	54.4	584670
399600	725695	559142	1090590	1036950	511831	544310	1250800	508380	1175160	552030	726786	1088440	1004180	1085330	768901	624218	996386	653313	670441	1218210	919023	187982	66.25	862612	61.2	724135	620958	750308	829508	851238	454162	360628	677982	1283190	673644	709943	402518	1149170	67.0833	574744
400800	764617	568037	1141460	1067970	541822	577307	1323170	523299	1214890	586710	762139	1092260	1040290	1136270	804759	670872	1030990	671494	702148	1273720	908954	183574	58	856814	63.75	711078	609409	735124	809815	830531	440093	351266	664623	1248770	652108	692707	390312	1146430	60.4167	565000
402000	803367	576945	1191400	1101300	573207	610885	1391320	538615	1250840	630513	793917	1097840	1072270	1192290	845913	717364	1061040	693846	732864	1326750	899139	179754	57.6	849738	60.4167	699689	598858	719820	792373	807828	426970	342548	652288	1211740	630708	673854	379005	1140790	51.6	555212
403200	841248	590068	1242700	1133850	608371	648480	1457380	557376	1278920	678264	830438	1101830	1102880	1245590	885475	768949	1088110	717693	746458	1372120	889547	176630	60.8	841881	60	689887	587625	706435	779209	787410	416201	333368	638652	1177390	612384	655767	366850	1133820	51.25	545887
404400	875654	603801	1295870	1167180	642884	689836	1521510	573798	1309310	728564	864840	1102920	1131480	1296360	928524	819881	1111740	744018	771894	1414990	880851	172897	58.4	837970	68	679346	577398	691008	765840	767377	407325	324014	626318	1143530	594055	635256	354882	1125740	62.4	535986
405600	908966	618486	1347500	1197400	681260	731636	1580030	593323	1333620	783572	901534	1103550	1161120	1345780	972674	873439	1130050	772016	801904	1450000	873531	169598	60.4167	833610	56.4	669134	567750	677467	754853	750223	398632	315074	611066	1111260	578812	617127	342380	1112880	49.6	525221
406800	942951	632353	1401370	1226480	719866	778155	1632240	617567	1350300	837599	935947	1100250	1190090	1391350	1016920	928410	1145490	804289	825904	1486450	867719	166936	62	829796	64.4	659223	559906	663016	743278	733010	391231	307662	595660	1080100	563446	597175	331043	1103360	57.9167	517167
408000	973725	645706	1453740	1252570	756261	823986	1674530	637150	1360020	889578	966054	1095270	1214250	1433530	1066390	981101	1158390	840427	847799	1511440	864364	163644	48.75	827506	60.4	648698	551818	650906	733515	713985	384178	300716	583554	1052190	549876	578926	318561	1089600	50	510485
409200	998869	657979	1503600	1274270	793359	871508	1715160	650032	1368340	942309	997028	1090600	1237670	1469710	1116020	1032260	1165700	875643	868987	1532610	863218	161223	55.2	827929	70	639236	544847	640078	721595	695961	378673	293930	568250	1024670	538929	561843	309959	1075690	60.4	502608
410400	1025480	672182	1550000	1293020	829568	917792	1748370	663303	1363140	996058	1030390	1086190	1259260	1504180	1159030	1080550	1165050	913094	885969	1545440	862171	158405	61.2	829283	64.1667	630912	538655	628934	711899	677738	374553	287538	552808	996104	527799	545117	301050	1068040	52.9167	497855
411600	1045940	691402	1590080	1303640	863867	960656	1776880	667602	1352380	1046120	1054460	1081780	1274780	1532890	1202940	1124300	1163480	952026	901381	1554090	863468	156258	64.1667	833276	60	625354	532064	618432	707075	662985	372488	283542	537478	969233	519352	529557	292580	1056650	57.5	493242
412800	1062370	706533	1629910	1311430	897256	1004370	1794150	672017	1342140	1094920	1073840	1073430	1291620	1552150	1240370	1165920	1157000	995972	914539	1554180	865440	154766	62.4	831895	55.6	617716	528363	607114	700878	650087	370902	278624	523089	947960	511279	515120	284944	1045300	47.9167	486569
414000	1073630	720143	1662370	1308310	929932	1037980	1801900	680349	1330460	1141650	1089320	1065540	1302690	1554900	1272120	1202830	1148870	1031200	923801	1554990	867876	153415	65.6	827765	53.3333	612678	524908	598823	695108	638034	370569	273456	512214	928208	506117	499782	277087	1031660	59.2	484281
415200	1086970	733061	1689400	1307490	965581	1074750	1806480	675162	1309830	1185710	1101720	1056140	1315860	1560220	1302860	1235360	1135350	1065890	929722	1544090	872322	152184	49.6	824575	62.9167	607190	522678	590963	690531	629738	370468	269452	500129	910366	501214	488762	270482	1017910	54.8	482245
416400	1088080	746473	1712480	1299490	997565	1106170	1806700	668416	1286710	1227340	1113580	1046020	1324520	1554710	1325070	1260560	1120000	1098010	931623	1527470	877962	150844	68.4	824228	60.4167	602392	517725	584831	688266	620952	372586	265486	490975	897115	499798	477067	264171	1007160	68.4	480887
417600	1082960	760722	1719850	1285340	1026230	1133510	1795810	663961	1260260	1262780	1120050	1033860	1327360	1546710	1340620	1280880	1107580	1131220	927108	1509640	884937	149600	65.8333	823098	67.6	598205	516021	576858	685618	613267	378173	263019	480814	883578	499226	465061	260817	997159	56	478490
418800	1072930	774140	1723730	1264860	1051650	1157790	1782710	652528	1230120	1292810	1117420	1020480	1329690	1529370	1347070	1294850	1090720	1160140	918945	1487710	892788	149149	72.8	822855	62.4	595168	514878	568790	683956	606301	386228	262008	472514	873204	499333	455008	258019	989410	53.2	476530
420000	1057360	788002	1718620	1246470	1073910	1175590	1767280	636484	1201250	1317620	1115300	1011580	1326420	1506290	1350720	1308310	1074280	1186540	910736	1465760	902231	149563	62.4	824638	51.2	592142	515173	561997	684125	601947	395644	261691	463804	866586	501506	445264	253905	980324	54	472992
421200	1045280	805110	1712360	1223070	1095110	1186540	1745070	621409	1167190	1337240	1105430	1001870	1319270	1483800	1342820	1314740	1056670	1211440	898017	1440020	908627	149670	59.1667	828242	50.4	590273	517541	553788	682967	598442	409464	261152	453885	863418	506656	436956	251590	972869	54.4	473424
422400	1031270	822263	1699820	1198270	1107530	1190470	1720310	607968	1134540	1352400	1096160	990874	1306430	1451290	1327810	1310570	1039900	1235670	889092	1413640	918621	151757	51.6	830184	60.8	587866	519069	548874	685857	595345	424940	260446	446720	860885	512319	432750	251555	965498	57.2	474799
423600	1010770	838203	1684970	1176560	1112860	1190790	1689390	593230	1103900	1360620	1077680	979530	1292870	1414760	1304030	1302520	1022510	1254300	877446	1389530	927624	152766	70	831760	66.25	586453	524336	544215	689802	595800	444993	259673	438929	864720	520858	426296	252501	960468	65.2	475987
424800	989671	852890	1663030	1149810	1108680	1186210	1655000	577432	1073330	1362790	1061550	968061	1275230	1372040	1280280	1287760	1007010	1270560	866108	1357050	935806	153869	61.2	833796	69.2	583500	527252	539696	692526	594540	464602	260082	434698	870153	530335	421272	252954	955711	50.4	476689
426000	968242	866890	1640400	1126310	1103160	1175560	1613470	553614	1041190	1356860	1043070	955300	1255360	1336860	1250480	1268780	992746	1285790	851194	1329190	946331	153754	64.4	834725	54.8	583192	533440	535315	697902	595838	489088	259962	428770	880262	542134	419460	254228	947510	67.2	477266
427200	948691	879745	1612540	1101070	1097410	1160660	1571610	527592	1012120	1347260	1023380	943475	1233630	1291460	1217290	1242630	977406	1296850	835827	1301370	959922	156144	67.2	839236	55.4167	582014	539814	533615	703040	598534	514894	261562	425598	895549	555608	418105	258740	940409	56.8	478597
428400	931268	890798	1581210	1075110	1086660	1142000	1526770	500493	981069	1331210	1009740	930699	1211830	1246150	1181230	1214010	961890	1302620	816241	1272150	979285	159027	59.2	846132	61.25	581809	546910	533777	708536	601234	542304	264620	421847	914025	570808	417580	262825	934572	58.75	480362
429600	908911	899822	1552040	1050100	1070200	1117210	1481720	479048	952231	1310710	985637	917504	1184500	1198300	1141990	1180650	947043	1311670	797169	1243040	994515	161901	65.6	852338	61.2	582731	555188	532841	715622	605300	570311	267253	419356	937079	588932	418854	268045	926899	58.8	481866
430800	888884	908998	1520130	1022500	1055740	1091210	1432460	461216	922383	1290730	964799	905982	1158700	1152390	1104820	1143150	932773	1311700	780923	1216680	1006160	164425	54	854860	65.6	584455	563075	531858	722399	612434	599144	270997	417372	960988	606785	422271	274221	922565	65.2	484723
432000	866767	914960	1484770	998495	1035250	1063910	1381670	444948	893600	1261820	940058	896709	1132290	1108770	1065440	1107870	917514	1310770	761001	1189570	1013510	168247	66	856348	53.3333	584964	570833	532547	731996	619744	627402	273761	415778	990174	628377	427080	281633	916122	50.4	488008
433200	842446	921100	1445590	975799	1008650	1032740	1327590	426494	868719	1230870	916711	886254	1106600	1068830	1026990	1064590	900714	1307280	739684	1163720	1019370	170953	65.2	856460	54	586441	579291	535292	740832	627738	651348	276981	415707	1024980	652238	433200	289968	913551	58.8	492133
434400	819926	923329	1408340	952952	979535	998208	1271570	408436	844013	1196820	894278	876128	1075950	1026920	989926	1023420	886904	1303690	719565	1138850	1027140	174044	58.8	855923	66.4	589578	589546	538061	751602	636195	678766	282496	417284	1063230	675136	441970	302926	911818	56.4	496848
435600	797747	923942	1367130	930404	947736	964784	1217440	391824	822514	1161210	871827	866411	1048170	985613	953086	979553	873738	1296050	698541	1116230	1037760	176845	56.8	856219	65.8333	592936	599191	540805	762450	647906	705633	289396	417301	1105860	698426	452125	315405	906601	54.4	500447
436800	786950	921536	1327960	910819	917893	929681	1166310	376666	798236	1118280	849585	855222	1016930	947624	917678	938523	860255	1287660	676492	1093190	1045210	180441	65.2	857832	60.4167	597766	609872	546175	772431	658329	733234	297159	419635	1148230	722797	465346	327658	901282	55.6	502680
438000	768868	913771	1289980	891439	886151	895258	1113410	360603	775602	1071190	829863	845913	988772	912598	886484	895961	848577	1273740	656570	1070440	1051960	182306	63.2	857807	62	601596	619946	553130	783568	670250	759213	305668	421315	1196290	749695	480886	342072	897313	66.4	505256
439200	746492	906638	1254910	871273	850362	859799	1063390	347813	757601	1023180	808642	838229	961544	878202	855646	854898	836883	1258440	634977	1049140	1056230	185834	51.25	858054	57.6	605590	631073	559152	794203	682322	784893	311142	424566	1244530	772450	498501	357558	894792	60.8	508867
440400	730524	894357	1217490	852502	812796	823102	1018410	333109	740899	981650	788568	831001	934694	849136	825677	814116	823014	1243750	614331	1025770	1061280	187964	57.6	857522	58.8	611558	642304	567680	805955	695526	807130	319377	428623	1290060	796755	519790	373724	893959	61.25	512390
441600	715054	878003	1183360	837775	776760	787234	973316	321054	723753	938245	767717	826202	911216	823724	797355	775448	812834	1223500	594973	1006910	1063060	192554	56.25	853601	61.6	617881	653470	575859	819530	709363	826772	328870	433899	1336610	821065	541534	391248	893477	53.2	514778
442800	707821	863176	1148280	824717	741430	751401	930975	310979	707671	888386	749679	822779	884381	797392	770193	735548	803256	1205660	575464	983865	1064870	194935	61.2	849318	65	622958	664872	586377	833248	723528	846207	339452	437949	1385940	844856	564863	407577	893118	58	515419
444000	691790	847065	1116220	810621	710135	717478	890810	302935	695742	855320	732632	818840	861699	771137	746406	697224	795492	1185020	557793	962500	1065610	198295	50.8333	847881	62	629256	675237	595725	847226	738970	865123	348842	444533	1430190	868698	590700	429224	891517	58.8	517684
445200	674336	829442	1086760	799338	673794	684990	850792	298424	685007	816058	716462	816826	838040	748238	726009	661833	789298	1160660	539054	942152	1066010	200222	68.4	845458	52.8	634686	684818	608432	856975	756720	880067	357724	450428	1474630	890053	617196	451766	892827	54	520483
446400	658739	808836	1060610	787610	641581	654702	817198	293994	678717	777253	701697	815936	816244	728888	707293	626819	784380	1140180	525005	925626	1062990	203636	60.4	843437	51.25	640386	695944	621994	869586	770345	890823	365372	459434	1514980	910558	643326	473585	894500	54.8	521283
447600	645830	787058	1034810	775753	613506	626337	787756	289190	673690	739875	689318	815324	798370	713369	691978	594781	783238	1118220	511865	908987	1058490	205694	62.4	837004	61.2	645920	705940	635754	882338	787045	900716	374771	468009	1554160	929469	668493	495298	897162	64.1667	522193
448800	632921	763791	1010040	763967	588707	601500	761822	283649	670027	703910	676603	817323	782876	698202	675954	564298	781847	1096890	500742	895217	1056030	210040	59.2	830677	68.8	650690	711825	650414	891752	803542	905035	383907	478696	1593080	946551	694235	517166	902670	56.8	523096
450000	624327	744410	986540	755593	565522	577315	738474	279422	666725	669337	665773	820063	768157	686523	659986	535952	783008	1072770	491914	883063	1051690	211493	60	825361	63.75	655970	720746	665326	898890	820994	907687	392638	490412	1626550	959967	717537	540532	904748	52	525216
451200	619097	722576	967165	745269	543396	555403	719783	278120	663909	637105	656510	823944	756350	677310	647287	510249	786632	1051820	483521	872293	1046520	215345	66	819784	55.6	664042	722122	677020	905380	837499	909955	401440	502760	1657570	970355	742686	562556	911036	56.8	524382
452400	611766	704946	949558	736996	523524	536056	704970	278812	664162	609638	650388	829534	743953	670866	634074	485474	790288	1028850	477918	862280	1040290	216771	67.0833	816204	58.8	669806	726480	690243	909994	856489	909501	408932	515534	1686000	979742	767954	587267	918204	50.4167	527917
453600	605681	686275	930037	730806	505241	517933	692526	283436	666402	583000	645383	838017	736444	668035	624968	463302	798571	1008770	471985	854513	1033940	218673	55.2	810157	52.9167	674115	727021	704238	914338	871748	908126	416392	526854	1709150	984288	789967	602072	925794	45.2	526629
454800	603223	667214	914084	724747	490072	501405	684177	289986	668488	559167	637719	847400	731693	665156	615003	444180	806852	990803	469102	847215	1026900	221974	58.8	803455	57.2	676906	725795	717060	916804	884865	901079	424424	541810	1730560	983858	809861	620579	933226	63.6	527844
456000	603838	656068	900040	721196	476758	485988	677208	297415	672342	538496	632194	855712	730520	664143	606827	427839	817192	972654	466307	843564	1018310	222400	76.8	796850	57.2	680314	727532	729246	919052	897931	891086	430282	555873	1748270	982107	825114	638333	940825	65.6	527421
457200	603646	644675	889086	715337	462611	475195	675044	306518	677072	519471	630261	862482	730964	666666	603193	412011	829954	956938	465557	840330	1009410	222910	57.5	789458	58.8	682534	724759	741724	920794	911461	880743	436151	568364	1764710	979907	844791	652977	948550	60	523697
458400	605473	630218	884138	713442	451705	463815	675615	316960	682398	502375	628968	871178	735875	671153	596145	399208	845595	941602	467773	840689	998950	222203	55.2	783477	57.6	684126	721831	751171	917883	921858	866101	441397	583068	1776120	974915	856648	660708	955553	70.4	522664
459600	610278	618906	875378	711480	440653	454822	681234	329866	689516	487851	629580	878383	742587	676286	592162	388421	859069	928384	471213	843540	989575	222015	66.25	776265	65.6	685345	717536	762944	915604	933056	852064	446581	600773	1786360	970260	867517	667605	963117	57.0833	520256
460800	618688	605223	870456	709130	432285	447591	690292	341873	696878	474615	630106	888493	749933	684654	587201	381595	877099	915868	475561	848713	979984	220933	53.75	770766	60.8	684914	710275	770456	911758	940712	835581	450697	618202	1792580	959288	877301	675452	973635	58.8	518826
462000	627292	593317	868988	706640	426832	443117	703346	354276	707999	464620	632502	893648	760420	692166	583260	377788	891306	905044	479632	857836	970452	220800	57.6	763759	61.6667	684409	703461	776350	907253	946132	818429	452888	633293	1792730	949545	886386	683372	984075	68.8	517534
463200	637505	582319	867424	705857	422046	441630	720344	367536	717600	458088	636755	901548	773360	700320	583512	375824	907732	897172	487112	868763	958902	218444	62.8	757828	52.9167	683385	697249	782368	899917	947995	803945	454371	651642	1788840	935458	895963	685810	992242	64	514675
464400	652539	573250	868357	705797	418005	438717	742869	385694	728521	453364	639846	910210	786981	709691	583888	374578	924440	890833	494501	884812	949061	216209	54.8	751918	62.5	681189	688648	786027	891148	947126	787729	454527	667163	1782010	922041	903198	684920	1002480	52.9167	510376
465600	667415	563771	869891	707806	416059	439020	768482	401791	744893	452121	642066	920340	803991	721650	588366	377475	943468	885375	505355	901762	934142	214656	57.2	744674	58.75	679754	680200	790690	883919	948325	770270	452982	682140	1767830	904424	913709	683313	1008790	54.8	507472
466800	682396	558372	873677	709753	417223	439970	794574	419245	761409	452232	643691	928704	823115	733268	595085	382963	960480	882565	516467	924014	922466	212227	63.2	738510	52	676030	671388	791137	876076	946725	751438	450862	693965	1748310	889410	920420	678796	1017970	55.2	507453
468000	697815	555489	882688	715054	421094	443053	823300	438202	777285	454924	647261	938579	843404	746672	603126	392506	982134	881088	530559	948914	912114	210157	60.8	733384	64.1667	670233	665228	792177	865700	943153	732167	448582	706997	1725650	868064	926874	676160	1024300	63.3333	505683
469200	713480	553842	891376	721076	426900	445360	859094	455475	798025	459136	649445	945394	863201	759768	615242	405840	1003760	878383	543612	979149	900545	206861	63.2	728483	62.0833	666225	654828	793386	856366	940269	711909	444717	717846	1701380	851098	929366	668209	1030920	52.0833	500594
470400	729165	549566	904043	726512	433549	449398	897908	474214	819553	468513	652942	954009	881989	776865	627297	421030	1027750	879918	559405	1010980	888117	203628	66	723040	63.2	661356	643630	791459	844032	934084	693712	443258	728988	1675930	830423	928306	660411	1034870	59.2	496749
471600	746659	546669	917961	735454	442701	457164	940084	494531	844272	481092	658346	961825	901294	793837	642013	440043	1051920	881644	577009	1045980	880948	200583	66.8	718978	67.5	654397	633214	793400	834230	929976	675267	439857	741671	1644500	812655	927304	652971	1039580	50.4	492015
472800	768572	546529	937978	747306	455155	467619	987858	511936	871058	497024	664526	967708	919706	812150	660660	462764	1072650	885701	599563	1083980	871256	198415	61.2	713445	55.2	648761	624107	787627	822180	920698	657064	434372	749576	1612400	793215	924250	645813	1040790	52	485730
474000	793945	546960	954950	756987	468935	478396	1037530	528198	899882	516719	677230	973939	938383	833156	677164	486540	1094850	889142	623474	1122210	860868	194743	66.25	709592	61.6	642121	615859	784314	810359	912799	638482	431190	752713	1579940	772272	919511	635130	1045720	59.2	479906
475200	819863	546812	974053	768402	487414	493323	1090040	546622	929898	540450	686797	981380	955943	857160	696778	514998	1115700	894849	649475	1163750	850027	191540	62	709107	70.4	634095	603954	779536	799062	902778	619795	425400	753106	1543780	753451	910652	626126	1045760	56.4	472771
476400	847152	546767	993396	781516	508587	510748	1143010	562718	963619	569066	699565	987102	977980	885688	716812	546682	1135110	900414	678994	1204680	837658	188680	60	709997	54.5833	628840	593862	776636	786927	893267	600561	419703	751801	1510360	734120	902179	615976	1045620	54.5833	467329
477600	874520	550919	1014990	798007	530052	529777	1197170	577917	998726	601503	713125	991902	998264	917212	740371	582731	1152320	910331	711915	1244990	826373	185662	60	706070	56.4	623739	585158	770692	773623	883175	585158	414462	752372	1472900	713818	888884	602880	1043670	63.2	461875
478800	905346	555589	1038590	815166	556401	550470	1242110	597503	1033520	641148	728290	993644	1019790	946506	768118	621834	1170370	919495	747061	1286460	814215	180766	62	701888	62.4	617349	575883	766044	762344	873370	566641	407379	751858	1433880	693476	881356	591575	1042180	60.8	456435
480000	936390	558146	1064040	833899	585916	576720	1294030	618256	1065960	684724	746070	997648	1042430	980294	797375	664993	1186010	934075	785625	1320750	807242	176842	51.2	697513	60.8333	609478	567196	760154	749557	865142	551954	400541	750652	1398030	675453	869721	576023	1039610	52.8	450524
481200	966902	564275	1091910	851736	618100	607573	1347490	640858	1101510	732411	762447	998526	1064510	1015370	828074	709419	1198360	948196	824725	1355180	797739	173666	61.6	692065	75.2	600803	559761	751452	739218	854445	538025	395651	745465	1364550	657815	856770	562603	1034790	55.6	444116
482400	1000110	567242	1118470	872695	657859	640834	1397960	659561	1134810	784432	784166	1003520	1085020	1051440	859239	758046	1210170	965763	865549	1390830	792223	171733	63.2	688972	60	594168	549974	744138	727377	842236	523909	387268	740036	1328140	640763	839458	547936	1032470	68.8	436945
483600	1033980	570794	1144300	887030	694025	676968	1439390	682205	1162220	838615	807941	1004650	1111730	1089720	888895	810917	1218080	983362	905895	1418030	787922	168962	68	685583	66.8	584746	541351	734920	715876	827609	511949	381141	735372	1294080	625938	823863	534386	1026900	57.5	430854
484800	1071110	577315	1165630	904333	733793	713865	1478670	698761	1193910	898859	833785	1005350	1135620	1130020	920676	864980	1224570	1006080	947027	1445960	781586	167400	70.8333	681439	60	576145	533213	725454	705533	815464	499580	374705	725921	1261770	612007	805962	518604	1022460	60	424639
486000	1104660	587375	1191460	919939	773661	755240	1515690	719892	1218840	961565	856493	1008780	1154610	1169750	952175	924809	1225950	1025080	987748	1466480	773636	164453	65.4167	678501	57.2	568353	525001	717254	695708	801740	490542	368863	710000	1231560	600544	787414	504245	1016940	57.2	419788
487200	1137600	593095	1217120	929372	815638	799553	1545610	740092	1239400	1027050	878812	1007700	1180990	1208400	982277	982498	1228060	1052010	1026590	1489150	768305	162463	64.4	675304	74.8	561181	518264	706628	685959	787716	482007	362890	701226	1200020	587037	768616	489530	1013760	52	412604
488400	1171530	600148	1242910	938584	860440	847604	1575380	759447	1256370	1096410	904795	1005350	1203710	1246520	1013470	1044000	1223180	1075900	1066390	1502170	763962	159487	61.6667	675580	56	553945	511362	695164	676784	776110	474847	356425	691230	1170160	576006	748928	474276	1004840	52.9167	407643
489600	1202940	606822	1268960	946888	905676	893905	1600490	772993	1269290	1168070	927864	1002740	1229140	1283780	1041540	1103280	1215360	1099340	1100790	1517700	761936	157462	63.2	675530	62.4	546613	505778	686046	667551	761277	468949	349984	681190	1140690	568167	726219	460917	998543	61.6	403072
490800	1235840	615965	1292590	952450	952276	937936	1619610	790931	1280110	1246310	953221	998196	1249370	1321020	1071670	1163030	1210910	1126170	1133060	1523080	758644	155900	64	677518	68	539715	499786	678175	659614	746862	463494	344948	670209	1114500	559360	708777	446589	990363	52.4	398455
492000	1259010	623350	1316580	955590	997320	983299	1626110	808026	1285190	1314070	975970	992149	1271920	1351870	1102590	1224780	1203740	1146310	1161780	1529040	756289	153780	59.2	676878	60	533766	496542	668870	652043	734515	459081	339250	657322	1091900	553962	691731	432091	978693	60.4	392581
493200	1276360	626162	1337360	958243	1042180	1026540	1628790	824196	1286660	1384950	995779	989694	1290610	1387660	1126690	1282830	1196830	1169000	1186920	1523640	754964	151918	52.9167	677064	59.2	528083	493434	660715	644887	721389	457022	334340	643901	1070510	549603	674623	420777	970041	53.6	388360
494400	1290180	634685	1356590	958728	1083450	1065510	1628990	836812	1287330	1445790	1014880	982835	1307100	1411880	1145770	1335910	1185300	1190230	1205340	1518810	755050	152214	55	676003	52.4	522779	491499	653064	639631	711233	457150	328983	630109	1049230	546524	659647	407746	958227	66.8	385459
495600	1298330	642052	1374590	956366	1127110	1103230	1623080	848343	1287750	1507720	1029250	975917	1322030	1427630	1162640	1383960	1172790	1210040	1219890	1509450	754564	151639	71.6	678188	54.4	516086	490212	644866	634831	700596	458442	323789	619272	1030740	543243	641982	394748	946278	58	381481
496800	1303370	651967	1387890	951206	1168180	1137150	1614730	854443	1278860	1559930	1038710	971140	1337430	1437030	1176830	1426360	1158030	1228050	1231560	1498830	757987	151835	55.6	677721	62.8	508878	487710	637745	630174	690098	464114	320636	607373	1015830	541051	627529	384943	934629	65.6	378095
498000	1305950	658242	1400650	945118	1209110	1167700	1603340	858726	1272610	1607340	1048930	964386	1352290	1442580	1189370	1461890	1146300	1243250	1237080	1483630	761750	150648	68.4	678312	66.6667	506172	487176	630560	624526	680635	467129	318051	596013	1000390	540560	613234	376042	924033	70	372903
499200	1304820	666694	1409500	935482	1246530	1190310	1587690	857224	1261700	1650530	1055980	957034	1361030	1442890	1195800	1486670	1132000	1258660	1238630	1467800	762080	151360	71.2	680008	61.6	502218	485888	623399	621958	670166	474621	315205	585336	990172	541341	600482	368160	913570	55	369193
500400	1300890	675250	1412550	927621	1279540	1210950	1569520	856213	1254620	1688820	1061440	947319	1364870	1440710	1201000	1504630	1120700	1271530	1237550	1449170	765318	151612	57.0833	681064	57.5	498280	485988	618026	620563	661730	485116	312961	571058	981794	544711	587888	360434	901100	56.4	367029
501600	1295330	682950	1413210	917689	1310410	1221600	1549070	849126	1240670	1721500	1063670	938810	1370960	1429830	1201820	1519140	1106970	1285670	1229950	1428000	767756	153723	59.1667	681055	59.2	493674	485119	613287	620042	654823	498296	311335	561338	976890	549628	575956	355053	890779	53.2	363976
502800	1280770	693275	1412240	908440	1334340	1226360	1521340	839762	1230680	1748110	1065560	931252	1374640	1413760	1197220	1529730	1093450	1294180	1221280	1404970	770812	152645	69.1667	682504	62.8	489103	485763	609818	618195	648652	511067	308820	548529	973004	556036	564309	349934	878234	50.8	362538
504000	1262900	702183	1406940	900308	1352000	1225110	1490600	829215	1216040	1761150	1063550	922543	1372110	1395820	1190430	1531850	1079990	1301950	1208300	1382040	774621	155362	66	681422	62.9167	486863	485992	606947	614563	644640	525056	308664	536597	969676	562860	555011	346909	865686	62.8	360543
505200	1244650	715188	1402020	890072	1365170	1215410	1460480	818442	1202580	1767280	1060720	912464	1366580	1377800	1173950	1526220	1069510	1304020	1190780	1354280	777566	155632	70	681111	50	483215	485717	602554	613202	640268	540452	307452	527777	968933	571429	547324	344681	852935	62.4	357576
506400	1225230	723138	1395980	877732	1371630	1204680	1425580	805393	1189280	1765810	1056030	903686	1362000	1351380	1160420	1509160	1055670	1306630	1171960	1330180	779294	158066	58.4	681774	50.4	479232	487762	598890	611462	636019	558055	307214	517496	969698	581438	540505	344727	838492	47.6	355319
507600	1195890	733297	1385150	867197	1368820	1189210	1387990	788784	1177170	1757430	1051230	891561	1355580	1322950	1146570	1485120	1043340	1307150	1149360	1306300	783416	157238	50	682592	58.8	477769	488748	596035	610799	634471	575902	308115	510288	974492	592141	534636	345805	826876	48.4	353855
508800	1169890	745053	1367220	856286	1363100	1166840	1353200	765136	1161350	1738000	1046730	883662	1342310	1292990	1126740	1453020	1031320	1308190	1127330	1281820	786121	159988	61.6667	682542	51.2	474921	491114	591647	612030	633436	593666	308886	503257	985364	603620	531678	346064	812232	64.4	351756
510000	1148350	750736	1348240	846923	1350830	1143290	1320470	744630	1149280	1715450	1038730	875882	1325010	1259660	1107720	1423200	1017180	1307850	1117810	1258760	791232	161516	61.25	684675	61.6	473944	492932	589482	612245	631967	611558	309969	495809	987222	616572	530297	348291	800980	58	352907
511200	1127320	754812	1326340	837248	1333280	1116450	1281880	725431	1135320	1688030	1034940	867015	1309670	1225990	1086040	1389350	1004770	1305130	1094900	1234120	793063	165609	62.5	684901	51.2	473551	496753	586005	613836	631088	633092	310995	487352	993759	631706	531456	352386	787686	50	352910
512400	1104510	765586	1304470	826080	1311390	1088070	1240440	705188	1123920	1659780	1028210	857499	1290340	1191750	1067750	1349120	993134	1300220	1067950	1209090	795302	165636	68.4	683174	59.6	473196	497541	583265	615678	631074	655246	312221	480080	1007110	647688	532202	356066	772041	60.4	353111
513600	1078430	774982	1284700	818509	1283930	1057970	1199600	686982	1108330	1622480	1020150	847135	1269160	1157390	1045320	1307190	982759	1294060	1038980	1182950	798065	169607	68	681233	73.2	473867	501352	581833	616270	633124	677012	314625	475563	1023390	664516	534414	363468	761663	63.3333	351901
514800	1054410	780348	1261120	807962	1251950	1028720	1158530	663651	1096360	1582330	1010300	837287	1249250	1121550	1022280	1256870	971734	1286880	1011910	1160050	801187	169822	62.8	680403	64.8	474087	504957	582095	618383	633632	700424	317913	472482	1042190	682355	538084	368934	748821	49.6	352556
516000	1034130	784543	1237090	799643	1214760	995808	1121490	640849	1083770	1538620	1002470	827920	1232610	1087690	1006180	1215000	961324	1280030	991744	1137370	806267	173398	51.6	680230	57.5	475648	508273	581383	618867	636922	723956	320116	468942	1064360	698427	544573	377169	738970	60	352429
517200	1011380	785857	1210690	788365	1175140	965438	1083450	620409	1070330	1489180	994424	819160	1224050	1054000	984184	1157320	951080	1268710	966187	1115520	810526	173706	62	679742	59.5833	476369	512412	582366	621256	637820	747020	324692	467231	1087210	715454	552504	386782	731594	54.4	351459
518400	987141	786988	1181440	777669	1140160	933090	1049810	598500	1056780	1442640	981863	810779	1212040	1024020	966226	1110710	939864	1263410	937478	1094950	813017	177646	59.6	678192	64.4	477004	518513	584914	623149	639700	770280	329288	466782	1114250	733485	562135	396844	722643	61.2	352744
519600	965903	789742	1157280	768652	1101200	901862	1015020	577310	1043520	1389190	972237	804043	1186860	992892	948979	1063500	928444	1251880	907217	1072070	815042	180181	59.6	675904	58.3333	478931	523532	586605	628562	642801	793919	334672	465570	1144450	750103	573138	408113	716158	52	353054
520800	941447	788896	1127900	758855	1060660	871551	983348	554992	1030720	1337610	961414	796552	1160950	963258	930320	1015420	918639	1239400	882384	1052960	815538	183138	60.8	674009	51.6	480342	530824	591599	633628	646538	818827	342938	465085	1174710	766911	586064	419666	710535	52.8	355139
522000	919520	788735	1099710	751726	1022530	843336	952854	538497	1018580	1284720	950978	790246	1135770	936000	914985	966273	909099	1227470	855098	1032100	815769	185738	58.75	670026	71.2	481736	539924	594494	635865	652236	842290	348889	465154	1201490	784980	602862	429776	704118	58	355638
523200	896092	787553	1074490	742052	981134	815804	923694	522843	1008440	1231580	937894	782973	1108140	914068	899634	921497	899164	1213450	828036	1010140	818100	188458	62	667145	66.4	485104	547642	601528	640084	657046	862248	355304	466463	1228460	802152	620705	440764	697146	55	357115
524400	876328	785800	1047550	734035	944763	788867	898228	510576	997604	1176680	923407	776851	1079120	889368	887192	880566	891542	1200220	802905	992714	819234	191211	61.6	662743	67.6	487433	556156	607423	645559	661383	882228	363703	468305	1254360	819770	640566	453644	691492	60.4	357959
525600	855773	779450	1023600	723100	904367	762926	876017	497707	990170	1124130	912414	769164	1051830	868673	875749	839273	887162	1188500	780787	973626	816900	192968	70.8	662101	59.2	490010	564174	613727	652691	668586	900878	372247	469579	1280620	837625	662737	467777	686737	56.25	358705
526800	839188	774522	1000140	716248	864650	739662	853799	501174	981797	1073560	900760	763562	1025590	849592	863877	802925	880914	1177400	758753	956210	816980	194978	56.8	661773	63.6	492933	572903	619934	660785	675273	918259	380291	472518	1306100	852084	684883	482812	679929	52.4	358214
528000	826739	765530	974944	708376	826793	715588	839134	484209	978726	1022370	888141	758207	1005640	833059	852527	763982	875718	1161660	737556	938118	813254	197175	62.8	656603	56.8	497296	580021	626310	667843	681643	930823	389062	476234	1331900	867570	710018	498803	675922	61.6	357182
529200	815844	756884	953171	698173	788516	693778	825152	468694	971566	975679	880285	755278	984703	815286	840562	728184	871949	1148180	721280	921113	807786	198497	53.2	650924	72.9167	499457	588148	632459	677959	688724	938244	398104	481792	1355020	881816	737761	515369	673613	62	356534
530400	805891	745941	931249	692867	753495	672087	813290	464193	964159	930952	868613	753982	972414	803478	830176	696224	868954	1134130	705712	905747	804441	200126	60.4	644483	57.5	503392	595916	641152	685296	697762	946933	406104	486172	1377980	893586	765552	530304	668860	60.4	355127
531600	799223	736064	910746	685417	720857	655630	801727	461350	956372	888388	857156	750665	957879	793172	820415	662533	865615	1121780	691920	890961	800807	201324	61.6	638057	52.8	508287	604638	648975	693789	707326	952121	415267	492495	1400800	903720	792489	544088	667736	60.8	355585
532800	793382	724220	894881	681246	690338	638520	789841	463071	953194	850910	848128	749019	944612	783999	814118	628978	864912	1108320	679154	878117	792475	202460	57.5	630861	60.8	511188	613266	659886	702780	715058	953927	423564	499348	1419600	912971	821618	559477	663957	63.6	356126
534000	789868	716937	878554	677036	662746	623545	778978	469076	952059	815100	836396	749286	929187	772965	808980	602332	866134	1094380	667921	866398	785874	203348	60.4	624230	62.0833	514660	620726	669341	710150	726982	954496	431698	505760	1438950	920890	851210	573544	662346	63.6	354867
535200	784554	704714	864176	673719	636771	606057	769470	474635	950786	779989	827524	747619	919135	768226	806613	579052	870621	1082070	658512	857082	777818	204123	58.8	618043	67.0833	518483	626633	678149	716368	738315	949718	438612	513449	1456580	929123	882024	589913	660101	57.6	354447
536400	777688	692278	851904	674399	614940	592688	766064	478140	951515	750696	818948	748701	909049	760436	806295	558148	873866	1068580	650304	849363	769948	204847	59.2	613208	69.5833	519237	632589	687332	722466	750973	943712	442774	522669	1471840	935039	909614	605206	658069	60	352619
537600	776602	681635	840742	671563	595454	579332	767004	479724	949294	721893	814911	748443	902140	755230	805328	539810	876152	1052980	641488	845911	760806	204010	67.9167	608312	68.4	521619	637760	695013	728528	759814	934558	447414	530358	1485470	937724	938184	618108	657372	56.4	350103
538800	775124	669759	831432	669957	576307	569736	768631	478940	948916	697512	807446	749173	899910	749724	805674	523575	880378	1037450	632912	842072	751660	204446	62	603656	56.25	526207	641806	705223	732333	770877	924811	454150	540627	1495670	936028	967720	630373	659626	60.8	348323
540000	774366	660284	822660	667905	559640	558291	773176	488715	951243	673998	800066	751813	896218	746086	804353	508823	884907	1023460	629754	839747	742779	204918	60	598667	58.8	527834	645739	712980	736493	781742	914582	459470	550658	1502550	931773	991591	639033	661175	62.4	345731
541200	775435	652360	814856	666418	546494	549243	780133	497524	954140	655378	795771	754733	895518	744152	804372	495763	889898	1008770	624521	842081	732606	204124	56.6667	593035	54.4	529135	648330	720102	738268	791764	904328	463787	559375	1506840	924581	1014890	647840	662735	68.4	344017
542400	778768	643088	807123	666442	533764	539499	789908	508968	958428	639623	794854	759045	893250	743636	807904	486178	895859	997243	621107	845111	721148	203190	73.6	588361	57.6	529715	649498	727319	738936	800332	890526	464677	569504	1509390	920847	1036970	652308	666695	52.9167	342690
543600	778679	637832	803244	668528	523876	533221	801371	518110	962652	626776	793990	762221	894285	743050	810149	477253	903748	986385	619990	851096	711721	202566	64.8	582435	58.8	528650	650702	735436	740016	809120	875740	465927	579102	1508360	911384	1053420	658612	669725	51.6	340133
544800	779072	633940	799451	673130	516994	528701	813177	532742	972299	618328	792939	767823	894792	741238	816668	472815	912507	975140	617912	857408	700278	200538	63.2	577736	58	529156	650289	741347	739375	815839	860692	467003	588835	1504340	904479	1066370	660732	673278	59.6	336884
546000	782922	627378	797228	676840	512591	525812	828911	545554	985591	609883	792976	771080	895444	739704	822398	468582	923150	964828	618746	868852	689676	199002	63.6	573525	58.4	528688	646747	747147	736762	821770	843763	466687	600702	1501190	893287	1076010	662648	674086	58.4	334108
547200	785560	624118	796895	683750	510273	525100	846305	559588	998963	603511	794681	773977	895051	746100	831418	468063	932426	956395	620136	884947	679566	197371	69.5833	568254	62	527570	643765	750683	732571	827900	827192	464851	609295	1491390	882932	1086420	663066	677822	55.2	331280
548400	790862	623090	798406	688986	510653	523999	868646	573892	1017790	603564	797285	780026	895990	747793	845697	468408	943324	949516	623481	901867	670295	195787	61.6667	564547	65.6	525410	638073	752397	727218	832266	809747	463332	621518	1478740	868984	1094580	660843	681895	61.2	327539
549600	795558	619646	795113	696606	512354	524443	890980	584832	1035410	606394	802701	783954	899115	748270	853926	471064	952593	941948	627834	918652	661912	193083	51.6	559784	56	523439	633394	750929	720743	833015	791667	464060	629867	1464340	855228	1100630	655493	683950	62.5	323755
550800	804020	615589	796660	707056	517997	525339	919154	595152	1058670	611739	804740	786891	900454	749284	863681	477793	962499	938316	636571	938488	652394	190967	70	555268	65.2	521510	628322	750162	713329	834685	774029	460402	639137	1443280	837625	1105890	648532	687465	76.25	320630
552000	816636	615159	795788	716235	525791	529380	946195	608074	1081370	623184	808998	791112	902526	750107	877112	485993	971642	931710	649492	961353	641667	188756	67.9167	551066	66.4	518006	624521	747833	706985	834338	755105	459815	646991	1424250	821863	1106520	641779	689766	63.2	316270
553200	831725	613473	796617	725916	536361	532825	974619	616178	1106920	640145	813788	796481	905695	751838	891156	498242	981915	929706	664218	984889	632119	187618	69.2	546619	56.8	514916	615106	746873	699844	834594	739024	455506	654132	1401600	808562	1101990	633794	691944	68.4	312661
554400	846358	614478	800379	738465	549003	538922	1004520	627781	1132550	658809	819218	800036	911300	754682	907360	514372	992944	928818	683686	1010250	623544	185256	68.75	540946	54.8	509440	607908	744041	691216	835388	720343	452225	660200	1381470	793975	1099100	626686	693112	62.0833	308913
555600	864891	612848	802388	749861	565892	549040	1033550	643681	1159150	679568	827310	806472	918354	758779	925145	531826	1002560	930896	705837	1035910	616346	183054	66.4	537376	60.8333	504652	600629	743356	680196	833782	702723	449907	668282	1359540	779729	1095110	618212	692761	63.75	303993
556800	885194	613161	806811	761233	587609	557268	1066970	654377	1187280	706963	831056	810462	927062	763690	940575	552310	1009930	935037	732290	1061760	608948	180628	57.6	534953	74	499329	592822	738623	671503	831884	686444	444102	676460	1335520	761721	1092270	609484	691698	64.4	299218
558000	908426	614426	813238	772690	610538	567933	1103720	665502	1210250	738511	839253	813630	933169	769918	960243	578859	1014260	938827	763708	1084330	600864	178600	62	531021	69.2	494384	583863	734761	661136	829814	671045	439218	679824	1312290	746273	1088130	599768	689454	70.4	295226
559200	934032	614816	817424	785839	635078	580614	1138030	674586	1232280	775984	846557	817752	943653	779540	978474	607681	1018970	941093	797493	1113360	596229	176331	74.5833	529381	56.8	489059	573804	732026	650705	822865	655051	434125	681166	1287060	731844	1080220	590248	688226	54.8	289844
560400	959240	614971	822924	799920	661426	597140	1177060	684717	1250470	814604	854791	819951	950695	788028	998495	639129	1024420	946254	835481	1136140	590763	173419	70.4	529702	54.8	484167	563754	728381	641001	819070	640999	429301	684534	1261990	715995	1071050	579564	685226	66	285678
561600	990521	615639	830494	814927	690789	614323	1212770	697617	1268370	862875	863453	820732	961581	799232	1018450	675942	1026830	955021	875462	1157000	585934	171159	58.4	528084	62.0833	478205	554534	723988	628781	812656	625600	423085	684298	1241700	699772	1059860	568648	682660	74.4	281142
562800	1018700	617236	838148	826627	724782	633966	1246340	711048	1284020	912266	870251	823336	974184	810653	1038760	714523	1027700	963693	916002	1176690	579793	168523	52.9167	525412	62.8	473094	543856	719588	618430	805450	611748	417470	689090	1216230	684477	1047780	558556	678878	62	276776
564000	1049610	620229	846087	838322	761304	654646	1275970	724709	1299510	965172	880147	825347	987405	824145	1059880	758174	1026310	973809	960179	1193260	572994	167629	67.5	523826	56	467649	536311	715905	608792	798628	598066	410346	687015	1192780	670854	1035360	548062	674952	63.75	273963
565200	1078590	622655	856056	844615	800407	679280	1300440	744083	1310330	1025210	888760	828216	1001300	837739	1079860	805337	1026020	984519	1008300	1209200	566182	166387	66.25	521795	54.4	462005	525296	710726	596748	790625	586909	406170	684558	1163450	658630	1019880	538993	670190	59.5833	268826
566400	1106690	626334	864195	851439	843672	702695	1325860	760136	1320070	1083870	900750	826871	1016990	850983	1103960	855541	1022900	994563	1053860	1222070	562075	164564	65.2	520609	60	455861	516426	707715	586646	783894	576810	402725	682640	1138890	646930	1003140	528403	666093	69.6	264193
567600	1130460	630973	873917	856939	886618	727414	1348560	780984	1324590	1148090	910335	827752	1032570	866560	1122260	908709	1020890	1006470	1095340	1232840	558316	163292	71.6	519490	61.2	449086	507366	701280	577692	774334	567092	397287	682038	1119520	635101	986613	517601	661078	71.25	260467
568800	1154390	635385	879483	861856	929060	753743	1364010	805187	1330970	1211100	920581	826740	1048440	878152	1144070	964162	1014890	1019690	1138190	1241870	555295	162866	64.4	518712	50.8333	443981	497029	695795	564425	761015	559106	390581	677476	1098000	625637	969692	506729	656476	76.8	256357
570000	1173070	640807	886396	860695	974641	777501	1377480	827175	1333260	1273950	933631	826984	1066760	892588	1163330	1019280	1006570	1028860	1176160	1248690	551631	161291	67.2	517720	53.6	438090	489388	688693	555849	750170	552481	385396	676045	1078990	616565	952010	498184	652787	64.8	252140
571200	1188330	644506	893495	863285	1020570	805630	1387470	853751	1332370	1337580	946206	827764	1085780	905472	1177200	1077460	998765	1039180	1210340	1253660	549496	160488	67.2	519393	64.4	434226	480711	684825	544839	739507	546513	380615	670079	1060450	607816	934033	488275	648418	65.8333	248468
572400	1196620	653527	901318	862752	1066810	833486	1399620	877204	1324800	1401100	959095	826306	1103340	920425	1192230	1134590	990671	1047280	1240870	1254190	546988	160278	56.4	519940	44.4	429942	473778	677340	536342	728140	543148	377149	662788	1039090	600891	915797	479998	644996	80	244339
573600	1203670	661013	906748	860342	1112610	861820	1404610	902988	1319230	1458170	970012	825788	1123980	934901	1205300	1191070	983825	1058460	1266820	1253150	544587	160474	74.5833	522561	56.8	426549	468112	674464	527371	717991	540090	372029	655819	1020120	595409	893095	471005	638746	60.4	240845
574800	1212780	667482	914403	859038	1160320	886931	1406210	933214	1312200	1512120	980695	826736	1139350	946487	1215570	1244250	975832	1064690	1290010	1251330	541371	161208	66	524511	50.4	419979	460238	669260	519063	709883	537735	368103	648760	1006460	591296	873167	462556	633024	65.6	237352
576000	1215140	676620	920703	854232	1205970	909634	1403270	960077	1303130	1563740	990792	826725	1159680	957951	1224930	1292790	966962	1072480	1306580	1248810	539288	161440	63.2	524727	62.8	415726	454162	663908	511197	699764	537406	364098	642754	992579	587296	852145	456122	625595	66.4	233567
577200	1216510	685999	926512	852352	1248220	932104	1397660	983646	1294210	1608510	1003910	824900	1176470	968444	1228810	1334600	959396	1078060	1318020	1244490	539156	161220	63.3333	525507	48.4	410959	447813	659543	504386	692622	540580	359651	635483	979820	584970	834688	448597	619394	66.4	230002
578400	1212570	699313	931825	848803	1289120	950419	1391020	1003990	1281260	1651300	1011750	823527	1191260	977720	1233090	1374630	951002	1086390	1327360	1240570	537716	162805	58	526140	55.2	406938	439794	652330	496584	683502	541647	356641	628758	970668	584488	815970	444066	614306	70.4	227066
579600	1210750	706458	937510	843693	1328540	964275	1383580	1022260	1266700	1677870	1019570	821468	1207710	982983	1233770	1403860	943254	1089190	1325270	1231540	538612	162551	66.8	526745	64.1667	402356	433030	645261	488736	673557	545480	355123	621374	958798	584784	798932	438098	607728	67.5	223941
580800	1212570	718577	938353	839672	1362860	976875	1371130	1037050	1250730	1701600	1028990	819996	1222510	990277	1231850	1431740	935025	1090970	1321640	1223060	536536	164819	79.2	528810	60	398614	427426	640406	482600	664808	551749	352265	611648	949199	585467	782551	434385	603602	69.6	221142
582000	1211250	732278	938511	834924	1390260	982996	1357730	1047320	1233590	1719200	1035640	818400	1234680	996190	1228760	1453650	926567	1095250	1316560	1213900	536108	165050	61.6	532009	65.4167	395907	422420	635749	477580	656530	558201	352596	603014	941552	587627	765363	429872	598313	62.4	217049
583200	1207070	743486	941817	829241	1413130	985496	1341860	1056600	1219040	1730850	1041220	815168	1245980	998104	1222100	1468760	919128	1097940	1308710	1202890	533776	166977	61.6	533242	54.8	393164	417657	631229	472442	650306	565871	350283	594763	933458	590249	748512	427353	593812	65.2	213967
584400	1199380	760624	941277	824698	1430880	987911	1325160	1055260	1201760	1733660	1045750	811258	1257300	998914	1215760	1479720	912645	1100150	1300150	1190380	533314	167113	71.2	534372	53.75	390363	413556	629618	471309	644872	573870	350162	585178	925895	595173	733891	425762	588292	58.8	210977
585600	1192370	775029	943132	819104	1445290	987245	1307260	1050940	1185320	1731990	1048190	806630	1262410	1001230	1206040	1484100	906234	1102530	1287740	1180310	532767	170236	72.0833	534630	65.2	388143	410536	626131	467492	637018	584587	348220	576610	921379	598607	719416	423963	584169	56.8	207940
586800	1181360	789932	939108	812216	1450010	982380	1287450	1041790	1169590	1725600	1050520	802645	1267090	996781	1195130	1478710	898667	1102430	1270990	1169350	532085	169745	67.6	534988	53.6	386708	407222	622521	463298	629012	595422	348635	567091	918552	604985	705455	423360	580109	62	205706
588000	1170640	805944	934948	806490	1450060	976336	1266530	1032360	1154700	1710750	1051060	799164	1269540	992474	1182050	1469910	891754	1104080	1249150	1159590	532578	172057	70.8	535514	60	385113	404066	620694	459360	624122	607758	349487	559562	917992	613030	695151	422166	575415	65.8333	203594
589200	1155040	820395	931331	798644	1445610	970176	1246180	1013930	1139670	1690620	1052210	794618	1269710	986595	1167960	1456770	885668	1105630	1229160	1144080	531894	173129	70	535799	60.8	383729	400833	616854	456820	619995	621348	350975	551865	917446	620231	686417	423660	571198	64	202185
590400	1143710	834723	924941	792736	1438020	958608	1221280	995927	1121160	1665400	1052110	791579	1269350	978982	1155590	1437730	880829	1105900	1204410	1132260	531419	174527	54	537777	66.4	382762	397822	616195	452724	614873	634729	352256	544376	917067	629079	679452	426431	566473	71.25	201463
591600	1128680	847836	918002	782497	1424060	946960	1198510	969648	1103110	1639960	1051060	788214	1265360	969748	1142860	1415620	873126	1106530	1181320	1117460	528942	174728	52.5	538991	61.6	381886	396433	614578	450081	609376	649530	354373	536101	916038	637804	674795	429639	564846	68	200347
592800	1112740	856973	908674	776115	1409100	932110	1174130	951228	1085210	1606970	1051550	785625	1258100	961771	1129910	1393410	868702	1105720	1157700	1102930	529589	177134	55.2	539661	54.8	382906	394882	613581	448086	606156	664156	355511	527312	917685	647747	670163	432959	560702	74.4	199216
594000	1096850	870442	899491	771253	1390900	917463	1150680	927893	1062810	1572560	1046400	781437	1247670	949681	1116160	1368640	861922	1102600	1129490	1086860	527573	178718	56.8	538712	64.5833	382244	393978	613948	446093	600778	676141	358207	520757	917829	658189	666115	436560	557708	74	197956
595200	1078040	883039	891130	765962	1367400	902466	1125020	899722	1047500	1535150	1043490	774713	1238400	933933	1101280	1340930	857678	1100500	1102440	1072490	528934	180522	71.6667	536354	64	382332	392049	615424	445152	596090	688801	359168	513097	922127	670598	663585	442213	553678	66.25	195856
596400	1059670	894810	879788	756558	1340410	885478	1100500	870584	1029070	1497990	1038790	770386	1226520	922765	1086880	1311450	851700	1100230	1076100	1057940	528014	181578	53.6	536737	61.6667	380975	391709	616388	443734	592890	706040	359862	507153	922951	681908	662103	447859	550531	66	195313
597600	1042930	904864	870030	748964	1308390	867916	1076170	848087	1010150	1457800	1032810	763883	1214540	909548	1071470	1283710	847108	1097200	1045510	1042420	525926	183571	68.3333	536539	56.4	379496	391274	616316	442370	590354	720801	361797	501663	928967	693565	661958	453443	546060	66.25	193548
598800	1025480	912134	858400	741292	1272490	850157	1055520	818366	995692	1417250	1025690	759240	1197480	893722	1057620	1255860	843292	1089860	1016720	1027180	525123	185403	53.75	535130	55.2	380536	390710	616543	441966	588767	735108	365869	497012	935056	706183	663955	460020	542945	66	192415
600000	1007470	921603	847314	732941	1239800	833772	1035690	793407	979918	1376290	1020260	754180	1182350	880557	1039980	1224180	839923	1083870	987760	1009620	523445	188192	75.2	533885	58.4	380436	390571	618168	442335	586989	749298	369362	492514	944269	720391	668238	466562	540292	65.2	191974
601200	989555	923083	836707	726022	1204870	816983	1018530	765052	963090	1331080	1012490	749081	1166700	866394	1025030	1194830	834710	1080980	962269	994389	523328	188475	63.6	533236	58.4	381214	390448	619271	441980	585550	762034	372676	487851	951790	734266	673058	473042	537350	71.2	190904
602400	972455	925352	823058	718841	1169280	798287	1001320	740081	948792	1289320	1003670	744172	1148580	855542	1006150	1164330	833787	1075840	936859	976292	522620	188360	57.5	532657	61.2	382827	390820	620854	443282	583653	774569	376708	484276	959745	745934	679006	481192	535119	68.4	189493
603600	953014	928174	807850	712130	1132770	780736	983892	717185	931071	1246570	994180	738686	1132870	843203	988902	1133110	830282	1070250	912950	961728	520466	188605	68	530198	59.2	384188	392625	622796	445686	582231	785073	380861	480666	969597	760714	687160	488907	532177	65.4167	189026
604800	935654	931654	794530	706014	1098450	764163	966496	700019	916222	1207480	985922	734494	1118760	831752	972110	1106760	831824	1065400	886776	947225	519021	190379	72.4	526645	53.2	386976	394184	627279	447995	581641	796388	384650	476750	980717	775450	694415	495515	529738	66.4	187797
606000	920340	932100	780757	699283	1065450	747487	952256	683188	906052	1165810	977710	730216	1101990	817380	955148	1079100	826090	1059240	864223	932776	517248	191456	71.2	524331	59.1667	389034	396094	631596	451033	581097	807336	389529	475079	993276	791612	703694	504062	527853	70	187762
607200	907532	934508	770353	691700	1036640	731636	940148	665386	893126	1126810	968416	726279	1082760	804561	940432	1050510	822010	1053620	843593	920169	514430	191484	68.4	521793	68.8	391630	397201	633225	453435	583812	816290	394116	472528	1006400	809646	714333	512581	524424	55.8333	186761
608400	895765	931651	757902	685994	1006840	715269	930094	647916	882198	1088580	959216	721751	1066040	794705	927643	1024520	821956	1045660	821340	907446	513605	192506	70	517626	60.8	393518	400451	634927	456278	583783	822834	400478	471198	1021450	821083	729463	522793	522667	60.4	185805
609600	888544	928104	745587	679115	978620	699576	922654	632067	871382	1050190	947164	716527	1049430	783943	913527	998796	818808	1040740	799473	896868	511091	193283	56.25	514008	54.4	395710	404450	637402	459376	586069	828249	407281	469924	1035240	834681	745465	532163	522070	54.1667	184859
610800	878304	923111	734497	671898	950460	687660	915698	620524	860832	1016380	937205	713901	1034090	776832	900743	973394	817577	1031350	780087	887302	507846	194919	70.4167	510093	63.6	397720	408262	639977	463641	585694	830984	415323	468738	1051210	845084	764454	540643	522426	59.6	183036
612000	866851	917233	722057	665013	925672	674171	912416	609326	851960	983970	927219	710687	1018810	767555	889555	949051	818980	1022190	763418	878332	504252	196208	61.2	504744	65.8333	400560	410698	642848	467117	586359	834539	420780	467425	1065070	852284	783492	550733	523603	78	182505
613200	856156	910926	709978	661303	902374	661033	907639	602690	846090	953829	916930	708660	1003910	758506	878879	926223	818662	1014410	746894	869829	498648	197877	64	500927	59.2	403500	414446	646362	471370	586406	838839	427152	467640	1076410	861956	802998	559659	524152	82.0833	181672
614400	846556	907520	699806	657476	881607	649284	905935	596794	841813	923242	906151	709966	990016	750999	871844	905701	819845	1006330	730888	863269	494067	197769	73.2	497367	66	406194	417802	649488	477146	587880	837227	434703	466437	1086370	868944	821999	566821	524537	61.6	181047
615600	834712	901824	689073	652700	861438	638656	906532	593878	836164	894042	895320	708176	979411	744483	863621	884897	820940	997788	717647	855814	488981	198288	62	492898	52	409040	421231	655452	481738	588854	836567	437881	466832	1095690	874276	844435	574686	525066	64.8	179514
616800	818275	891846	681242	650274	844284	630507	909599	592765	833079	868470	888930	707011	967472	737860	855497	865920	825381	991157	704184	851578	485243	198510	65.6	486970	59.5833	410086	425228	660356	485223	592523	835030	441610	466719	1106760	877770	865900	583795	525116	62.4	178262
618000	808588	885068	669248	647528	829334	620623	913217	595003	830242	846554	879621	706168	955588	729237	852264	846722	826103	982671	694520	847545	481115	198508	60.8	485999	63.2	410226	428318	666023	492507	594544	833549	448435	466482	1114440	882076	889091	591404	527269	77.2	177861
619200	802226	876027	661398	645861	816861	612023	919936	599348	830864	824967	871987	705758	943324	724237	847588	828600	828960	974667	684015	844236	476698	198435	64.5833	485722	67.2	409928	431925	671406	497637	598408	829603	451139	468088	1125010	883289	919426	597858	529268	62.4	176260
620400	793327	868436	653643	644807	805525	605401	928282	603279	833876	806106	865659	705805	934570	718570	844589	811986	832327	968328	672938	843621	472762	197814	68	481015	66	411086	433896	677559	503580	604054	826572	454634	470290	1129730	883234	946915	602184	532474	69.1667	175087
621600	786958	858523	643683	643428	794366	599938	940904	607848	836515	791419	859224	706411	923291	713745	840586	795866	833991	957801	664005	841882	468225	198061	74.4	476088	68.8	410503	437898	684541	508745	609508	819482	458346	472725	1133390	878541	971810	607202	534676	65.6	173686
622800	778655	848782	635934	643587	785229	591481	952206	613322	841161	777976	852454	706308	916518	708267	838277	783932	836515	946291	656745	842809	462977	197367	62.0833	469773	74.4	412647	440733	688750	513515	614194	813100	461279	473968	1132310	874068	996085	609552	538614	56.25	171807
624000	773947	839313	628948	644608	779140	586047	965670	621766	849609	764005	847606	706552	908998	704482	838871	771157	840457	936270	650534	843659	457805	196538	68.4	464475	64.8	411900	443454	691800	518520	619144	806146	462342	476280	1131220	867917	1018800	613733	541392	66	170557
625200	769734	832478	623208	647018	774775	580053	979886	631616	863619	755982	844563	708867	901397	700089	839516	758630	846584	929263	647063	846219	452985	196052	64	459118	61.6	412708	445538	697256	521294	626717	798647	461796	478180	1129370	860038	1036510	616701	544968	77.2	169329
626400	765530	826882	618320	650164	773304	575346	995295	636705	876799	746863	839942	712726	897366	698432	841320	751203	852477	923900	644730	851526	448096	194984	68	453723	62	411293	447916	702970	524356	633235	788059	462379	480666	1126080	847521	1056330	617286	547088	66.6667	167426
627600	762827	817340	613644	656060	772824	571941	1013360	646316	890182	740961	833820	711284	892664	694580	844530	743326	859157	918941	645433	856812	442515	193848	66	446934	67.5	409972	449362	709158	526442	641239	779204	461683	481986	1117850	835423	1071890	620336	548220	54	166354
628800	763214	808761	609659	659654	774783	570450	1033560	653390	906121	737886	825292	712677	889406	692440	850050	738879	864102	914744	647038	865451	438511	193245	72.8	441948	60	410161	448966	713211	526799	648035	767185	461044	482629	1107660	821778	1086010	619678	550005	58	164547
630000	764925	802202	606742	664118	778970	569785	1053690	656860	925747	737444	819325	712640	884057	687968	857118	734158	871779	912306	652898	873990	434576	191618	71.6	437101	67.6	408379	447741	715077	527096	655387	758430	463800	484796	1096480	810780	1099860	620310	552133	74.1667	162226
631200	767639	795003	603279	668284	782351	567993	1073820	663516	944865	739452	813860	714352	879151	687008	863161	732556	875666	908931	661010	882146	429049	191394	55.2	431784	60.4	408016	447376	718413	526115	661254	749268	461148	485952	1085390	798696	1112310	617742	550939	62	160975
632400	775642	785887	600596	671718	791266	567240	1099520	668885	964777	747521	812934	716423	874552	685815	872283	730671	879202	906586	672628	892088	427168	189596	69.6	427624	69.6	406850	446385	721440	524766	666207	739693	459717	489429	1070770	786919	1118430	615898	554718	68.4	158854
633600	785215	778208	597956	676547	799935	569480	1122890	676622	984096	756094	808083	717604	872405	684838	884104	731616	880720	905315	684917	902258	423238	188976	63.2	423883	60.8	404706	446271	723607	522664	670920	730085	458364	491886	1054600	771275	1126250	612473	556753	70.4	157437
634800	797747	772146	596170	682932	809161	572864	1144270	681171	1002890	768128	804320	720432	870629	686440	891764	737684	881816	906650	703040	910253	418705	187914	66.8	421659	63.2	403578	444166	725440	521780	674209	719104	455124	493769	1036220	758812	1129670	609632	557718	71.2	155450
636000	814981	768096	597025	689602	821476	575887	1163050	684709	1018280	784782	802692	722718	870891	686569	905307	745719	883949	907144	722689	919226	415128	186962	60.8333	418534	70.8	402370	442132	727614	519058	678871	709362	449904	494114	1017210	747601	1130020	603619	557694	60.8	154193
637200	834034	760611	598321	694524	836419	583959	1182790	690560	1033470	803377	797154	726653	870468	689201	916726	756752	886289	910013	746916	926192	411132	185703	62	413816	56	400686	440863	728572	515974	679109	699897	445797	494854	998586	737392	1129460	598932	554472	64.5833	152421
638400	855680	755229	599414	697715	851938	589402	1203980	698626	1045150	825419	792567	729048	872508	690872	931698	770765	883357	911027	772979	934930	406739	183743	71.2	411856	60.8333	397999	436495	729180	513300	682077	694096	442756	496450	979799	724092	1128720	593817	552137	64.8	150199
639600	876471	751838	600866	702883	869284	597483	1224450	706112	1059970	849452	788964	732430	873953	693495	946078	788099	881276	914769	800621	941772	402590	182872	59.5833	411196	56.4	395141	432288	729994	508062	683690	686834	438342	498673	962449	711852	1125600	586515	549266	64.8	148658
640800	896372	743820	602222	705050	889763	608267	1243420	711716	1070580	881773	785273	732836	874189	697348	955897	806272	881103	917164	830628	948936	397941	182320	59.2	406918	65.4167	390505	427374	730264	502081	683424	678811	433322	498057	943086	700491	1121540	580980	546662	64.8	146328
642000	920456	740982	605778	707962	910362	617387	1263510	718035	1084230	912613	783338	736793	880568	701978	971564	828446	879679	923305	865677	956228	394390	181814	61.6	405745	72.4	389020	422490	727213	497522	682758	670683	427787	497684	925383	692036	1115370	575852	544468	66.25	144845
643200	943338	735790	610076	709818	936212	629982	1280020	724788	1092360	949106	783036	739221	887089	704778	984755	851623	876791	927919	900250	960090	392558	180145	62.5	401942	67.6	386288	418571	724720	491927	679896	663563	422806	497806	905225	681611	1108410	568972	542144	61.6667	143363
644400	970032	733445	613133	710961	960000	643892	1294620	740049	1097680	988517	782070	740191	892998	710078	998684	877451	873873	932628	937482	963328	387790	180141	64.5833	399497	60	382569	412338	722518	485294	677673	654330	420652	497397	888667	670527	1101050	560623	538827	46.4	141976
645600	995817	729451	616746	711788	985520	659127	1305400	754080	1102260	1028840	781274	743828	903902	716417	1006990	906740	868346	936914	971445	969162	385466	181112	65.2	399264	67.2	379653	407095	720912	479570	674260	646344	416052	495168	870264	660333	1089690	552383	535730	65.2	140750
646800	1019040	730381	618002	714094	1013200	675593	1312920	769481	1105050	1070050	781719	748240	915009	722207	1016620	938286	864516	940954	1004960	969813	381777	181787	62.4	396835	68	377112	402819	717141	473150	670490	641634	411315	493811	852065	651473	1079180	543769	531979	65.6	138936
648000	1037020	729961	623621	713151	1042880	690656	1318740	787663	1107620	1115150	783225	749211	927181	726862	1021920	970867	858097	945001	1040230	972947	378498	181422	63.6	394965	67.2	373932	396718	713262	465893	667052	634923	407633	491936	836432	642472	1069840	537255	526878	60.4	137595
649200	1055400	730739	628664	712880	1070010	708381	1327870	805743	1107550	1160650	784942	751582	936805	732994	1029830	1003340	853212	949808	1072110	971118	375984	180002	56.25	394060	64.8	370756	391298	708280	459029	663123	631120	403869	489565	819468	634622	1057700	529944	524643	60	136003
650400	1069880	733070	634562	711510	1098310	723966	1327510	825594	1106710	1208340	784116	751553	950496	738978	1035250	1037480	848578	952510	1102120	972312	374042	179876	78.4	392676	78.3333	367098	385842	704290	451654	657597	626512	400014	487145	804293	627192	1045800	522744	521368	56.8	133873
651600	1082380	735428	638640	707968	1126450	738739	1327960	848225	1101520	1255280	786564	750439	961604	742826	1038490	1068920	841005	954700	1127090	971375	371241	179747	59.6	392690	74.5833	363744	379770	698428	444896	651737	622743	395072	484305	787496	618849	1034570	517804	517143	68.4	132608
652800	1091640	736643	641251	706080	1153280	754033	1325500	868427	1098060	1300070	788888	750366	976160	747850	1042230	1100590	836706	956435	1147580	970829	371014	179420	62.8	392144	74.4	360884	374832	692204	437669	645265	619001	391763	481389	773737	611216	1020830	510098	512298	67.2	131967
654000	1099260	740239	645231	702804	1176320	767951	1321450	889026	1091640	1343630	792193	755522	990776	753618	1040860	1129760	831133	958392	1164120	969306	369275	180756	60.4	391728	66.8	356556	368172	682830	431584	637179	615601	389364	478345	758762	603683	1007010	505672	507702	61.2	130081
655200	1100910	746498	648438	699934	1199100	780327	1318080	911110	1086360	1385150	794778	755334	1007550	758040	1041510	1157480	824036	958938	1180470	967033	367312	180134	54.1667	392189	62.4	354545	363484	677185	424242	629224	615135	387674	476039	744860	597174	991872	500030	503772	61.2	128523
656400	1103750	751519	652495	696702	1223950	791508	1312340	936282	1079780	1419340	797365	755504	1022690	762302	1039070	1183640	821361	960188	1188920	962197	363882	181068	66	391595	66.6667	351644	358523	670296	417703	621403	614873	385631	471753	731818	592154	977700	494140	502442	68.75	127520
657600	1100870	756511	655952	692540	1244690	800365	1304050	956963	1073130	1453800	799142	755754	1035800	764725	1036510	1204490	817169	959410	1198780	956503	362580	180924	71.25	392331	72	348233	354078	665591	410606	613824	615430	383647	467695	718054	585062	958398	487886	499336	61.6667	126438
658800	1098900	760779	659832	688571	1258560	807744	1294660	977322	1067240	1483380	801680	755672	1049710	769490	1034370	1229310	812111	959096	1203780	950906	360104	181021	56.4	391292	65.2	345478	348789	660121	405261	606751	616168	381537	462990	706778	581251	939468	483851	496810	53.6	125701
660000	1091760	765324	663104	684461	1271410	815976	1284180	992398	1058610	1509470	804648	754715	1064150	772078	1029290	1249220	808573	957310	1207700	947577	358814	181223	56.8	392998	65.4167	341745	345359	654476	400216	598886	624968	379387	459092	695949	579283	921971	478965	493469	64.4	124217
661200	1085350	773714	665748	679426	1281230	820000	1271180	998491	1052340	1527420	808332	754647	1073320	774190	1025250	1263330	802952	957169	1209630	940617	356354	181516	65	396193	61.2	337888	340904	649121	394509	592140	622415	378185	454626	687203	575925	905842	474563	491874	59.1667	123595
662400	1077400	779876	668436	673614	1290170	823830	1259820	1002020	1042800	1544350	810187	752303	1083570	774607	1017550	1271690	800459	954144	1208800	935488	355600	182102	60.4167	397127	72	335712	336931	642958	388579	586130	622498	377700	451045	677937	573998	888065	472420	489215	57.5	123330
663600	1069700	789036	668679	667862	1295190	824048	1249590	1002590	1033030	1555120	813853	751056	1093140	775730	1012420	1272880	794382	951724	1204280	925646	354412	181972	61.25	398605	69.2	332070	331818	636732	382423	579173	624946	377525	446200	668649	573696	871684	469848	487918	55.6	121815
664800	1061240	795114	669011	661088	1296960	826185	1237090	1001470	1023470	1565240	816888	748187	1099130	776422	1006840	1267520	788956	949401	1194950	918478	353580	182860	63.2	399622	68.8	329712	327345	631530	375853	572929	629428	378285	443050	659678	574650	856306	467268	486340	63.3333	120628
666000	1054500	804929	669580	653260	1297450	826025	1222580	997069	1012670	1572000	818988	749149	1104850	776817	1006180	1261170	784411	946949	1188500	910280	352941	183082	55	399650	61.6	327141	323587	626168	369937	564510	632214	377689	436178	651614	575108	841765	469789	486264	66.4	119758
667200	1044320	811648	668482	645540	1295380	823664	1209540	993774	1002340	1569690	819706	749337	1111820	775506	988821	1256170	777632	945336	1179270	901857	351120	184078	56	401153	73.2	325216	319220	621748	365966	556970	640513	379007	431936	645049	575390	825147	460890	486189	60.4	119340
668400	1036680	821518	668200	637258	1291270	818636	1194200	979295	992614	1567640	822220	748794	1118130	776157	977263	1246940	772621	943593	1168480	892133	350171	185138	55.2	401504	62.4	322488	314939	616763	360807	549750	648464	379522	426498	637642	579698	809650	454407	484934	62.8	118737
669600	1028020	831266	666708	629638	1283370	813656	1177400	963410	984333	1558770	825510	747808	1121520	773530	964452	1235460	766241	941349	1155850	883205	349358	186125	56.4	402012	68.75	320772	312034	611632	355334	543973	655873	380947	421858	631938	582379	797774	454461	481772	62.8	118177
670800	1016970	840563	664338	622813	1271910	809874	1163150	946802	971089	1550320	827883	745674	1122840	772283	949048	1223050	762690	938160	1143230	873048	348234	185780	58.8	401701	61.25	318330	308714	608222	350817	538726	663270	380716	417954	625311	585188	784799	456200	480558	56	117832
672000	1010610	847225	661714	617534	1259590	802389	1148740	929129	961484	1541300	829148	743965	1125840	771232	938609	1204090	756345	936320	1125610	863371	348474	188246	53.6	402416	63.3333	316551	306584	605024	345765	532639	672565	380970	412940	621360	589182	771347	457693	478785	60.4	117254
673200	1002600	855437	660408	614624	1243220	794549	1129380	907925	947700	1528210	831870	739200	1122400	768372	928819	1191070	749104	934817	1111010	853815	347387	190675	60.8	401416	72.8	313382	302610	600803	341073	527361	682407	382487	408910	615676	592549	757215	457730	477713	62.5	116213
674400	994241	862741	659284	610904	1227940	789349	1114280	887428	934192	1513720	834037	736432	1118810	764591	917952	1171920	740240	931685	1090840	845885	347542	191907	66	402355	62	311490	299567	596679	336914	521215	689203	382976	405509	612396	598251	749750	459643	475526	54.8	115946
675600	986490	869466	655250	607383	1209620	781176	1100360	867231	924838	1495190	836428	733475	1116780	761285	905826	1153220	734100	927250	1075890	837191	346672	193447	57.6	403293	57.9167	310190	296339	593679	333182	516032	695909	386648	400698	609858	604973	740736	460856	475021	74.5833	115348
676800	977027	877232	652130	600583	1189240	773438	1084980	847508	914407	1479030	838829	731523	1112170	757020	891173	1132990	727624	921380	1059890	828314	347016	195328	62	403281	64.1667	308227	294845	592871	330180	511503	704588	387567	396826	609072	610631	734078	464046	473596	50.8	114823
678000	967342	884441	648461	595124	1170690	764256	1068690	832052	903884	1460930	839554	728986	1105330	752277	878130	1112010	720004	916216	1044770	818404	346178	197501	47.6	404897	63.3333	307820	293758	588708	326241	507551	710925	389318	392689	606433	617593	727078	467634	473522	58.4	114484
679200	959312	892795	642895	589361	1149540	755924	1054710	814642	892642	1444540	838242	726246	1099050	746725	866982	1090330	713267	909622	1030920	808557	345879	198126	51.25	405624	67.2	306865	292551	585740	325458	502516	718867	390959	387999	603760	624979	722166	470809	471736	54.4	114168
680400	950886	898135	638030	582236	1128960	746310	1040390	793207	881133	1426910	835411	724316	1092610	742215	856788	1071370	705124	906745	1015230	799198	344835	199874	59.2	404604	65.8333	306264	290634	586306	323692	497785	724470	392805	384535	601784	631829	718444	472838	470415	61.25	113410
681600	944307	904642	635394	578212	1108230	735691	1026870	780229	869631	1407080	831418	720625	1087620	736596	846494	1052440	699929	902848	999882	789234	344952	200868	62.8	403806	66.4	307248	289795	585354	323268	495176	728324	393954	381664	600965	639680	716087	475204	468892	72.4	113318
682800	938103	908142	630005	573006	1085120	725616	1012950	764355	860867	1385800	831324	716793	1077040	730179	837202	1033100	694428	899814	987666	781344	345053	202186	72	402263	63.6	307632	287779	584488	321545	492939	731432	396484	378986	603518	647553	713686	478138	466486	60.4	112672
684000	930923	908514	627229	566709	1065020	714556	1001050	745406	850876	1369750	829536	712888	1066770	721920	828179	1010300	686884	892878	971299	772351	344796	203618	69.2	401519	62.0833	307478	285649	584206	321365	488941	734896	398763	376025	605063	656482	715069	482153	465158	58.4	112334
685200	923202	908246	621735	559544	1043540	702674	992954	726665	840967	1352340	824449	710062	1058510	715468	815230	990596	678561	886859	955814	765573	343880	203517	52.8	402140	62	305829	284864	582076	320796	485010	738809	401727	374145	605792	664766	715515	486757	463365	59.2	112375
686400	913142	907110	615955	555724	1022330	689024	982601	710001	832083	1335130	819805	708860	1049650	709229	803816	969479	672070	877452	941628	758459	341974	206130	60.8	400828	55.6	305145	283737	580182	321911	482213	741489	404495	372864	608767	675779	716645	492248	461714	60	112101
687600	904177	907230	609365	551474	1002430	679600	971430	693161	823312	1316570	815350	708510	1041860	703265	793908	947924	665486	868078	930430	749514	340894	207696	62.5	399745	57.2	304027	282143	578943	321721	478443	744780	407223	369892	609803	681916	718050	497124	460433	52.4	111444
688800	897504	908825	603541	547930	981736	668278	961856	677066	817538	1298070	809539	706083	1032480	697400	785539	926356	661582	858854	916618	742573	338545	209033	50.8	398896	65.2	304847	281839	579660	322290	476245	745761	411321	367537	610272	689408	715684	500549	459148	58.4	111178
690000	892535	908594	597753	544755	962082	659191	952638	663560	807598	1280240	804442	704051	1023870	690323	777956	902863	658402	849278	904503	736186	337287	209562	69.6	396914	68.75	305301	282210	579040	323183	474444	748008	414453	365381	613161	694807	718084	504685	458151	55.4167	111270
691200	883604	910633	593036	541652	942129	647944	942954	653150	800789	1262240	799414	701182	1013830	682689	771805	882015	651491	842800	892021	729269	337353	210003	61.6	394036	65.4167	304787	282334	579434	324240	474353	749953	417958	363447	616561	700914	721252	510993	457149	59.5833	110039
692400	871506	911199	588186	540456	925358	638254	933410	642115	796912	1242920	793298	698473	1004610	675435	765660	866106	649000	834107	875808	726659	337752	211601	74.8	392764	66	304851	281330	579556	326747	473210	751103	422488	362537	620470	705905	727010	516804	454635	58.4	109506
693600	860971	910912	583765	538087	907585	627574	926945	632436	793577	1220370	786538	696117	991729	666525	759232	850915	646977	823961	862439	723296	336584	212897	53.3333	393167	65.6	303895	281448	578054	326615	472874	752180	426914	361300	622604	710595	731280	522599	455358	60.8	108170
694800	851889	906518	577464	535840	890372	0	919741	625248	791103	1203210	780629	693170	982898	659438	751081	832747	644154	815194	849398	720583	336918	213287	67.2	392858	59.2	303752	281209	577183	329038	470202	752387	430942	360123	625572	716578	737629	527401	456616	54.4	107152
696000	842434	905178	573988	532527	874176	609647	913768	619808	787741	1184430	772748	692707	973370	652401	745699	817829	641986	805659	837706	717681	336783	214113	65.6	391170	66.4	303276	281908	577235	331102	472029	753105	434040	359270	628757	721717	745518	531461	456765	63.75	107254
697200	833716	900105	569299	530725	860894	600454	911116	615432	786538	1164960	764213	690846	963822	646822	741559	802794	640831	794501	826043	715030	335526	214465	60.8333	387291	59.6	303261	282537	576727	333428	472610	753086	438345	357789	628766	725677	753060	535780	458992	59.6	105979
698400	824403	892064	563461	530744	845602	591356	905506	609024	787483	1149520	757320	690234	956538	640124	735654	787596	641550	785668	816002	712786	334007	215246	53.6	384675	67.0833	303445	284103	577967	335932	472965	752654	440495	356694	629708	729962	762300	539003	460479	62	105869
699600	816157	887177	559355	530001	832749	584336	899910	606774	787548	1131490	750338	686960	947869	633331	732368	772257	639608	777778	805845	709770	332428	215916	64.4	380535	58.8	302952	285636	576940	338346	474018	751813	443940	354878	629391	730973	772291	542258	461026	68	105381
700800	808025	879692	555070	530329	820379	577049	895180	606078	787965	1112630	743876	686428	940876	628426	730796	758979	640719	770020	796579	707080	331525	215795	56.4	376732	68	302350	286926	577654	341495	476442	752437	446371	354828	628235	731909	783558	545704	460903	62	105084
702000	801503	876698	552013	530466	812133	569890	891165	605536	791979	1095460	739614	682314	932617	624238	730183	747930	639226	760351	789336	707412	330457	215498	49.6	374054	69.6	301224	289362	578178	344884	478392	750908	447772	353512	627985	732764	794811	548081	461221	48.3333	104884
703200	793508	865744	548978	529830	801614	563661	886674	603307	795644	1080000	732950	682197	922923	619109	731698	737469	640134	751610	784022	706166	331090	214541	59.6	371232	65.4167	300303	289752	578144	346625	482002	749893	449669	353073	626659	732750	807351	549442	462188	52	104898
704400	787614	862092	544400	531065	793117	559169	884914	603839	802117	1065280	729403	679594	911558	612836	729776	728942	640416	742023	779706	707174	330478	214739	62.9167	367536	72	299885	290995	577968	349442	485588	746766	452737	352023	626557	732124	819554	551546	464219	50.4	104237
705600	784908	850734	542091	530610	784719	554652	886593	601623	807665	1053370	725209	682182	903493	608518	729400	720689	639445	733507	774638	706461	329289	214230	57.6	364027	62.4	298399	293154	576676	351138	487325	742944	454812	351063	624535	727972	833487	551890	464506	58	103145
706800	781708	841518	538821	531271	778723	550660	887781	602241	812556	1039600	720316	677936	894190	604919	728456	713588	640290	727151	772533	706182	327899	213260	56.6667	362060	61.2	298313	293942	575367	352915	490388	739568	453281	351463	621722	724841	849965	552252	464625	55.8333	103070
708000	781649	831850	535474	531836	773744	548801	890904	599517	820731	1029410	715486	676592	887591	603330	726941	708096	640269	720686	770643	704073	326252	212682	64.8	358879	58.4	296836	295005	575268	354343	493286	734966	453050	350078	615990	725280	865443	552964	465814	70.8	102751
709200	784770	827792	533032	532907	771368	546161	893876	600584	826028	1021090	712202	677283	879100	600170	728192	705373	639366	714452	770469	701397	325014	211282	59.5833	355840	53.6	296939	297470	575522	356330	496304	730602	452798	349844	612442	721189	878582	552871	464338	54	102577
710400	787976	821998	530299	534895	768211	544168	898695	600184	831008	1013950	706301	677643	875781	600134	730236	703014	640999	709757	773650	700824	322532	210562	56.8	352962	68.75	295961	300340	577138	357887	499976	728399	452846	349855	606556	715214	891819	549611	464122	63.6	101939
711600	792702	816975	529140	535297	766683	544388	899501	597831	837013	1005580	702087	676494	870493	598130	733145	703851	640606	705308	778384	700913	320617	210416	64	349150	59.5833	294147	301332	576249	358365	503119	724402	452021	348193	600550	707367	904903	548376	460542	64.5833	101743
712800	799557	811548	526048	536385	766431	543747	903995	596073	845261	1003080	696405	674747	861332	593807	734380	705625	642265	702003	784659	700729	319978	208742	59.6	346281	66	292581	302278	577210	359100	506783	720497	450331	349324	593350	699543	919376	547739	458671	49.6	100681
714000	808080	806330	525228	537850	768824	545811	909346	594343	851914	1000950	693500	672677	854332	594360	738312	706106	641904	698706	797598	699827	318202	208900	56	343880	66.6667	291580	302589	576316	358562	509834	715804	449148	348234	585650	692230	930989	547339	457801	59.6	100478
715200	819350	798744	524132	537591	769880	547623	913708	592567	853132	1000570	692390	672032	848828	592664	741590	710716	641345	695589	807468	699019	317410	206924	57.5	341874	63.2	289958	302962	576832	358466	513294	711514	448507	349673	577283	685038	941221	546576	457306	54.8	99697.2
716400	832980	788985	523822	538382	777204	549633	914239	592028	858626	1004710	690142	670304	845312	592383	744321	717838	639601	693272	820539	698228	314405	206377	64	340268	77.2	289031	303902	577169	358749	514204	708472	445270	349580	568702	677046	949503	544245	455449	60.8	99049.2
717600	847184	780764	523010	539223	783396	554166	916134	592170	862804	1009580	686275	667557	842556	590969	747324	725506	637769	691942	834811	696813	312035	205266	66.4	338255	68.4	286958	302475	576681	359912	517529	704774	443229	349146	560135	669984	953643	540964	454058	51.6	98677.1
718800	862507	776195	522886	538941	791519	558784	914580	593914	863128	1017650	684758	666035	843083	591160	750851	735798	637171	690497	851849	695891	310809	204299	58.3333	335897	67.2	286506	303721	576913	359738	518733	703331	441532	348972	551255	660393	959485	537842	451908	60	98221.6
720000	877940	771454	523031	539298	801185	566127	915685	597798	865668	1026590	682080	665929	842677	591175	757493	748074	635329	689407	870288	693627	309137	203557	64.4	334380	66	284937	305006	577250	358290	521952	699663	437279	350901	542961	651698	962491	536929	448935	58.4	97775.4
721200	893416	765958	524503	539390	812254	573819	916795	602842	868004	1036430	678724	664135	839831	590743	760728	763704	632575	686272	888361	693614	306362	203274	54.8	332867	63.2	282631	304321	576310	357804	523465	695118	435437	351825	535040	644750	965899	533128	446724	54.8	96885
722400	906607	760192	526389	538587	825212	582356	918366	608872	871356	1048630	676536	662706	837645	590760	761746	776617	630570	685791	907647	692138	304854	202619	54.8	330944	65.6	280814	302561	574524	355469	523752	691163	432904	352294	526960	638308	966770	529311	444557	53.75	95877.2
723600	921564	757824	525856	536512	835740	593410	918371	618004	873062	1065100	675023	661039	837340	591700	764420	791751	626147	684310	926047	690769	303377	201556	56.4	329585	67.2	278742	300716	572078	353608	520933	688133	429143	352481	516795	632010	966612	524863	443507	61.6	95510.8
724800	937180	751555	523442	536287	849750	604014	915772	626066	875530	1082240	672359	661425	838787	593498	766156	809254	625129	684302	945284	687804	301829	200666	52.4	328527	69.2	277896	298384	570937	351227	519230	684450	426318	353620	505653	623630	963656	520618	441708	54.4	94626.3
726000	950127	751963	524327	534666	864149	617151	912697	638236	875160	1101630	671698	663832	844019	593230	770473	826667	622135	684713	964754	686567	299776	198783	50.8	327257	58.4	276990	297000	569806	348361	518648	680632	422838	352651	496007	616590	961069	516757	440329	62	94327.1
727200	962546	750274	524344	532780	877776	627420	907910	656778	874672	1118750	670232	663294	845444	594368	773948	843437	618018	683161	982945	684146	298193	199175	53.6	326446	74.8	275340	295762	567335	345999	516400	677045	418951	353690	487518	609162	955572	510659	438636	46.8	93339.6
728400	972490	748338	525759	530387	890935	640377	901956	676501	874178	1136360	669148	663350	850295	593954	776543	860578	614854	684240	998742	682516	296362	198170	62.4	325122	72.5	272592	293604	567479	343483	516043	676357	417275	354994	478574	602143	949124	507800	435622	55.2	92936
729600	979310	746014	527518	529241	906606	651900	897209	697940	870563	1156240	669067	661730	852834	594535	779679	877584	612847	684810	1012250	678950	294881	197476	56.4	324988	66	270943	290692	564273	339511	514473	675797	414246	355733	470130	595474	942839	503338	432172	48	92137.6
730800	985541	744332	528798	526541	920460	663800	889724	718955	870048	1175200	667699	660646	858126	594228	781976	894330	610047	687407	1023760	676346	293045	196994	55.6	323183	59.1667	268798	288005	560838	337083	512078	672202	411312	356041	461870	590103	936468	499077	429411	55.6	91178.8
732000	989723	742566	528377	524793	936570	674699	884122	741718	865196	1194740	670025	659708	861834	594972	783384	908113	606803	686390	1038070	674466	291035	197590	61.6667	321510	60.4	266837	285413	557922	333828	508585	668962	410277	354648	454278	585733	930314	494177	427967	55.8333	90375.6
733200	992176	744644	528258	522667	950485	683432	879436	764079	861169	1211060	669539	661620	866660	595966	782964	923196	604697	686082	1047690	672004	289776	198184	62.8	320850	71.25	265001	281883	553967	329874	503648	669109	408703	354488	443927	581756	923276	489852	426099	53.6	89644.4
734400	992538	740543	528668	520695	963310	690022	871292	786621	858312	1226480	669325	660099	873845	596340	783735	936721	601422	687156	1056110	668995	288350	198786	55.8333	320930	64.8	263125	279759	550178	326616	500764	668259	406616	353190	435509	577664	915434	485791	424844	54	88997.9
735600	990772	737107	528740	517997	975647	697544	863488	809244	852056	1242080	668447	660663	880704	594728	783034	946767	599673	685669	1067710	665447	286580	199039	50.4	320112	63.75	261583	276706	547705	322454	495719	666193	403699	350800	427192	575472	906442	481656	423016	55.6	88060.8
736800	988361	737615	530344	515117	986411	703737	853456	827327	846197	1256120	670418	662274	886732	595322	782820	955391	597120	685513	1073030	662703	284796	199460	63.6	320348	72.0833	261060	275142	545295	318372	491320	665814	400823	348555	418840	570777	892182	476782	421488	59.6	87624.2
738000	983134	737955	529855	512604	1000120	707505	843983	844734	838856	1265760	672165	663628	897890	595264	782058	962138	594305	683731	1079080	658669	282272	199641	57.0833	319200	58.4	258815	272285	542358	314756	488726	664285	398927	348608	411562	568750	879436	473747	419898	57.2	87434.8
739200	977231	738085	531325	510118	1011490	714337	833718	858868	834832	1272270	673454	663950	903380	592995	781977	966922	593712	684525	1084910	654048	281475	200741	61.6	318279	62.8	257178	270298	539549	310312	483746	666145	396643	347016	404750	565373	867814	470128	417280	49.2	86488.8
740400	971149	735897	531091	508268	1024070	716212	822411	873414	828519	1277390	674106	662851	906264	592311	779306	970422	592244	683705	1086910	650697	279842	200753	64.4	318073	61.2	254974	267576	536866	306049	482016	665188	395592	345445	398818	561490	858403	466399	415798	58.4	86162.9
741600	962644	734355	531481	505928	1028640	719285	812752	879063	823146	1282580	678055	661426	911045	591763	776499	969210	589164	683348	1086620	647792	278586	201226	60.8	317156	62.4	253019	264698	532690	300732	475038	666458	394802	344166	393459	561959	849653	467824	413741	57.2	85632.9
742800	955573	734780	530543	502836	1034310	720930	804008	884358	819598	1284510	682101	660338	914732	591365	770758	966753	586613	681889	1086580	643114	276270	202376	61.6	317091	72.8	251177	262375	528525	297322	471611	666068	394245	343677	388811	561443	838648	465934	412496	63.2	84840.4
744000	948515	733555	530072	499642	1038260	720028	794440	887430	815838	1286730	688185	659701	917419	592094	767220	962840	585962	679640	1085810	637738	273982	202931	62.8	317019	54.4	249137	259846	526931	293088	465358	665489	394161	341743	383944	561747	829750	463200	412106	56	84100.8
745200	942995	735621	529645	498052	1040200	718502	785199	885021	809114	1287910	690892	658512	921182	592521	759755	956762	584946	679051	1082930	631157	271735	203388	57.5	317100	53.6	248909	256672	520498	287541	461048	668262	394044	338530	377628	560856	817538	460885	411032	50.8	83678
746400	935430	735385	529153	495555	1043180	717195	774357	882225	803091	1287850	694352	657430	922182	592124	756184	951617	585200	678135	1079840	624752	269648	203775	56	316626	58	247904	254529	515589	283393	456783	668348	393075	336105	373452	559925	804414	458883	409953	48.4	83547.2
747600	928052	738338	527832	493636	1042540	714671	764545	878191	796238	1281610	697312	657068	922967	592213	751293	942044	582604	677642	1075860	616853	267954	203705	60.4	315342	57.6	246694	253066	511642	280157	452953	670050	392189	333794	368935	559933	792176	457194	409422	52.9167	82689.6
748800	921124	740644	527130	490643	1041090	711501	754238	867355	788776	1275850	701054	657038	924468	593798	745952	935106	581342	676528	1070430	611445	266012	205074	62.8	316357	54.8	244568	251592	508886	276517	448694	669154	392607	330895	365571	559811	779315	455857	405914	54.5833	82174.8
750000	912327	744711	529267	488260	1036860	708612	750955	854522	782154	1271110	703853	654584	924234	594810	742350	925902	579411	676282	1063460	605553	264578	206958	66	315078	63.2	243098	248432	505649	272897	444688	671714	392660	327970	361473	561142	767285	455062	403182	59.2	81832.4
751200	906015	747896	527797	484260	1027480	705088	742366	842393	776528	1262560	709084	651067	922112	595397	738001	916943	578440	675806	1053930	599916	263587	208006	62.4	313898	60	241132	245333	502426	268854	439270	674503	393217	326046	359601	563353	757358	454856	399852	56	81616.8
752400	900831	753592	527212	480378	1020540	700259	733618	829263	772358	1255130	714627	649570	915844	595610	729310	906123	576807	675982	1043430	593306	262080	208338	58	313577	74.1667	239712	243717	499436	264988	434356	674874	395076	323609	356695	566038	747496	454640	400183	56.8	80723.6
753600	893698	759235	526228	478732	1011860	695745	724305	820605	767869	1247700	718819	647344	914471	597043	721603	893944	574298	675280	1033400	587763	260363	209082	64.4	312452	65.2	237570	241911	495831	261551	429993	677049	394600	321370	354830	568730	737402	455030	398908	56.4	80769.6
754800	889050	765431	524411	474856	1003260	693351	713394	804747	761711	1239070	723531	646523	912664	598227	714956	882581	572699	671748	1024770	581340	258496	210527	63.2	312669	66.8	236786	239369	492618	258979	424935	677301	395649	319016	351736	572527	728674	454302	396695	62	80162.9
756000	886306	772042	521617	471802	994476	687715	702969	789265	756110	1227860	727246	647207	909550	598158	708138	869996	570949	669538	1013230	575516	256168	213035	64.5833	312371	71.6	235536	237435	488763	255844	420449	678014	395207	315922	350548	576944	718511	455957	394479	64.8	80373.2
757200	881373	778760	519253	468651	988808	684140	694623	777289	749666	1214620	729880	649204	904282	599427	701914	858474	568123	667150	1005100	568988	254929	213766	52.4	311566	67.6	234176	235229	488362	253653	414213	677176	396976	314258	348777	579683	709516	455714	392527	55.6	79718.8
758400	873210	784408	517784	467297	980768	680200	685956	760386	741114	1202000	733336	648682	900840	598164	696769	848128	566288	665203	993876	563570	252908	214888	52.8	310556	57.2	233016	234179	486301	251511	409832	678024	399392	312246	349175	583579	700037	456423	390449	57.2	79635.2
759600	867672	793939	515782	464212	971791	675958	679646	742538	734080	1187230	733705	645655	897298	599796	691468	836244	565554	664802	982478	556340	251019	215892	59.2	310252	60.4167	231868	232856	485580	249914	405421	676883	401951	310613	346972	587773	692015	456190	386954	44	79262.4
760800	859634	803829	513172	461598	964300	672041	674257	728163	727071	1172330	736293	644334	889590	599928	684215	824334	563032	664692	971815	549979	249133	216593	57.6	310576	70.8	230822	231208	483202	247584	400869	681298	402141	309109	346853	592882	685796	456492	384220	64.4	78882.1
762000	854290	809400	512218	458648	952153	668584	669342	711890	720960	1158330	735495	642161	883216	599018	678477	813706	560303	662668	960540	542193	248358	218108	59.6	310320	60	230058	229897	480466	246020	397496	680395	402627	307128	346627	596552	677935	457320	381595	54	78778.4
763200	847295	812773	510079	455074	943309	666773	664348	697501	715545	1143430	737674	640629	875593	597997	673068	801413	560220	662471	947968	539209	247416	219184	52.4	309282	60.4167	229980	227872	478163	243763	392766	682235	403273	305217	347049	601876	673333	458341	380004	58	78680.8
764400	839769	818344	508055	452893	931735	663387	661741	684231	709826	1131020	738200	639595	867282	597770	666468	790382	557173	658177	935808	534874	246256	220731	60.4	311336	66.6667	228258	226666	474312	241841	389342	682325	405695	302307	346690	606431	667562	459445	378126	62	78505.2
765600	833708	824983	503376	451116	921090	660298	656018	672339	703950	1118880	737243	641748	858381	598309	661957	779816	554459	655295	925584	529540	243985	221412	48.8	312675	61.2	228528	225394	472098	241047	386433	679403	408122	300024	348370	609776	661748	461538	376592	62.4	78078.3
766800	824271	828419	500750	449955	910275	657239	650620	656130	698124	1107410	735694	641721	851118	597200	655474	767224	554620	654347	913551	524946	242611	221830	60.8	312910	58.75	228420	226710	472129	240070	382970	681919	409814	298411	349379	610059	657168	464716	375175	57.0833	78070.8
768000	819030	830086	497086	449449	899136	655400	646393	647680	694087	1092730	734982	644957	845852	596544	648361	756446	552646	650688	903284	521198	241048	222252	53.6	311111	56.25	227505	227268	469884	238698	378866	683446	413418	296161	351341	612653	652096	465406	373015	58.4	78443.3
769200	811373	833247	493960	447949	887340	654383	643168	637448	691784	1078730	732354	644154	839780	594974	643648	745461	551746	649207	890007	518216	239461	222441	62	309907	60.4	227535	227538	468042	238332	376762	684614	417967	294606	351992	613994	646875	467013	370168	42.9167	78211.2
770400	804384	835992	491234	446824	876896	653425	641117	630630	687945	1063930	732247	642481	830397	592451	638513	734647	551698	648898	878302	517088	237954	224143	57.6	308786	64.8	227173	227553	467165	236853	374424	684862	422522	293041	353514	616788	644619	469183	368805	50.4167	78021.6
771600	797743	839099	490222	446656	865636	652976	640498	624541	686486	1050750	730523	640677	820740	589829	634692	722547	554132	645713	866412	513785	236296	224040	59.2	306834	59.6	225816	226720	465990	236581	372757	687628	426490	290583	353658	618643	640740	470336	367420	54.8	77575.2
772800	788724	839836	487689	446531	853661	650760	639852	621701	684893	1039640	727532	639050	810590	587558	628884	711756	552639	642870	853245	511087	234604	224664	52.0833	306868	65.6	225437	226674	462484	235583	369665	688657	427496	290887	354894	623365	637750	473158	365229	56.4	77561.3
774000	781333	837120	484503	445567	842375	649188	640962	625257	688277	1025530	726414	641268	800614	584611	623419	699793	552296	641765	842352	508036	232452	225417	55	306119	64	225441	226739	459815	235476	366960	690220	429744	288493	356077	625820	636608	475139	366314	58.8	77376.8
775200	774440	834747	481878	446613	833066	647702	642844	614178	692502	1012220	719147	641873	794161	584338	618015	687931	549843	638225	834836	506290	230648	225491	57.9167	304402	62.4	224610	227513	456844	235363	364673	690936	432866	287850	355520	630916	636475	477676	365290	55.2	77127.1
776400	764859	830185	477286	447009	822452	645900	643100	606344	695620	1000700	715570	644554	787744	580925	613616	679571	550630	635417	827260	503082	229131	226275	63.6	302271	62.0833	224010	228138	456013	235956	362337	693730	435300	286424	355362	632124	635636	478779	365426	56.4	77194.8
777600	759894	829153	474577	448099	813810	644746	644689	599276	694893	987955	711576	644615	783503	578322	609214	669998	550562	632088	817532	500692	227244	227049	59.6	300702	61.25	223789	229520	454226	236106	361472	694756	437056	284485	354551	631561	634370	480239	364979	66	77231.2
778800	753141	826289	471815	448035	806745	644019	644233	596200	690284	973930	707822	641813	777825	576086	609463	660814	550390	629886	811109	498308	225883	227390	61.6667	298240	54	222610	231567	453114	236962	359695	696982	438956	282934	355358	633556	634096	481316	363954	58.8	76883.2
780000	748970	825859	470023	448633	798961	643091	644886	592834	688622	959144	704788	639674	768722	574447	606781	651885	552134	628678	803682	497808	224698	227248	47.2	295498	64.4	221885	232289	450721	237999	359370	696829	441342	281386	354620	634181	635110	482772	362244	47.2	76970
781200	743659	823265	467005	450209	789501	643012	645913	590783	689662	947208	699838	636805	758158	569141	601794	644330	552517	627815	796279	496277	222515	227520	65	293022	62	220759	233095	447471	237766	358772	697729	442151	280128	354508	636468	637148	484477	361642	51.6	77227.5
782400	739379	819897	465460	450095	782938	643176	648480	587635	689186	936530	694828	636295	750671	566761	596701	636850	553471	625562	789259	496285	221458	227866	60	290885	63.6	220020	234654	446004	238334	357674	698176	444778	279582	354033	637978	641231	486311	361172	64.8	76887.1
783600	735873	817027	462293	450666	774916	642527	650823	585947	690486	925709	689308	635625	743915	563037	591755	628900	552310	621035	783840	493731	219699	228003	62.4	289305	69.6	219525	235686	443766	238230	356253	697163	445932	278908	351683	638110	646947	486926	361280	55.2	76458
784800	733047	812388	457244	450080	767042	641110	654170	582751	690812	917239	685568	637122	737653	562198	587410	623966	552744	618952	780877	491302	218140	227945	55.4167	287304	67.6	218852	237124	441180	239805	355760	697682	447739	277718	350238	636647	651076	488051	360872	53.6	76552.9
786000	731385	809143	455042	450327	761078	641895	652653	577090	692200	907158	679964	637070	731319	560512	583036	618738	553643	616564	780084	489548	215146	227790	63.6	285901	59.6	218342	238268	441262	240470	356282	697440	446530	275900	348240	633227	655570	488847	359949	48.4	76709.2
787200	731352	806665	453462	450020	756089	642856	653655	575999	693688	897100	675037	637474	726327	557456	582158	614950	552674	614253	780444	488681	213390	228002	54.8	283914	60.4	216457	239888	440791	240893	357163	696486	447272	275119	346080	630251	661081	489644	357663	59.2	76258.4
788400	732933	804964	451816	449441	749682	642585	656297	572860	695406	888818	669979	635659	718514	556065	583403	609743	550579	613338	780774	486642	212002	228408	53.6	281525	62.8	215476	240697	439991	241450	359103	695778	447806	273129	344110	627288	667577	490301	356228	61.6	76002.8
789600	735357	802380	452725	448333	744045	643639	658513	569127	697064	880314	665643	632859	707875	552538	581347	606727	550216	613497	782456	485695	210453	228556	63.75	280012	70.4	214295	241059	437969	242065	360834	693207	449439	272759	342051	624186	676101	490918	353560	50	75937.5
790800	739558	800836	449852	446511	739844	643918	661818	565215	698879	873907	663782	629033	701709	551294	578712	602701	548102	610497	785286	485514	208139	228677	62	278739	58.4	213478	241656	435898	242935	362771	691638	448945	271309	339419	622314	684410	492617	352511	54.8	75308.4
792000	745546	794114	448758	444697	734780	644390	664938	561609	703544	869256	659332	628027	693950	549113	574145	601967	546094	608243	789190	484262	206508	229265	54.4	276725	77.0833	212146	242225	436003	243002	364141	688797	448597	269663	336121	619793	694988	494157	350233	53.6	75382.5
793200	752270	790877	444602	442979	730456	644116	666333	560005	706128	865817	655160	627776	687433	549251	572227	599575	544489	608297	794601	481321	204672	229808	55.6	277114	68.8	211244	242695	432700	243890	363840	687251	449109	268992	332496	615720	703047	493957	348409	52.0833	75182.8
794400	762283	783512	444166	441994	726228	646272	668302	560975	711092	863279	649978	627558	682348	548744	569141	597149	544726	606259	802572	478318	202259	229444	64.4	275892	60.4	210717	243150	431787	244324	365005	684570	448924	267392	328729	611007	712065	493080	345523	53.6	75132.8
795600	771163	780723	443048	441464	725077	648473	667593	561149	713614	863699	645206	626888	677793	547336	567182	598464	542908	606582	808918	477143	200733	229997	60	274160	63.2	209798	243952	432516	245806	367005	682253	448670	266158	325774	607482	719999	492674	341156	53.2	74879.2
796800	782552	777250	441228	440735	723610	650500	666335	562704	720812	862710	641155	625381	675600	545598	565601	600203	541612	607136	816510	474870	199181	229750	62.8	273173	60.8333	208467	243819	431439	246145	368894	679158	446716	265187	322115	602217	727563	491194	338020	43.3333	74840.4
798000	794499	772956	440291	442430	722694	654024	665306	567112	717157	862814	637816	623981	671986	545880	565160	600744	539085	607167	825934	474470	196572	229610	68.3333	271256	62.4	207076	244397	432365	246801	370260	677424	445084	264861	318323	596226	735874	492628	334319	59.1667	74392.4
799200	805960	769801	439028	441496	726834	658115	665394	571520	716503	864044	636290	619702	666911	544698	563945	602739	536252	605902	836261	474244	194468	230129	52.8	270517	50.8333	206993	243586	430881	248192	371447	676705	442664	262576	315728	591058	742508	491274	330329	61.6667	73752.8
800400	815253	766250	438108	441208	729965	660662	664608	576571	714756	865614	631786	617773	664282	545314	563347	604636	535650	607503	845510	471142	192495	230170	67.6	270835	71.2	205764	243246	432060	248231	373519	673496	440913	262724	313254	584891	749323	490717	327163	52.4	73345.6
801600	828037	761109	437601	439170	734474	666148	663567	583603	715586	868682	629790	616391	660209	545507	561948	606504	533030	608324	854839	471446	190285	230972	55.6	268481	64.8	204787	242069	431017	248238	373573	671060	440271	262202	309048	579812	752910	489690	323584	70.8	72483.2
802800	837376	754706	436180	439140	739996	670970	661254	593111	714106	873069	628217	612868	658749	545166	559948	609246	532677	607625	862490	469850	188909	231558	56	266526	64.5833	203363	240991	429275	248070	373410	667775	439291	261668	306631	574259	758232	488108	321978	52.8	72224
804000	847997	749402	436044	437753	745971	675429	660245	603013	713179	879344	625313	612993	658299	545608	559857	613598	531604	608837	869524	469742	187148	231318	57.0833	266468	67.6	202949	239979	428410	247955	373257	666096	435517	259952	302785	568718	759874	488162	318890	52.4	71710
805200	856401	743510	434265	436414	751992	680411	656057	611500	711000	889119	623721	610590	659241	545860	558754	617305	530364	609978	877973	467777	184912	231550	50	264671	54.4	201996	239303	428734	247637	373773	662508	433696	259552	299155	563160	760957	484977	316468	54	71000.4
806400	865650	738557	434397	435252	758418	685211	654466	623562	709493	897400	622042	610771	658797	545255	558485	620996	529195	610304	885754	467553	182596	231664	68.3333	263437	62	200878	237795	428230	247407	373921	661640	430202	258629	295738	557614	759769	482273	314592	51.2	70564.2
807600	871754	734620	432649	435071	765412	691759	650339	645486	707798	904759	620969	610002	658793	546412	559124	623362	528627	611365	894617	464880	181049	232716	48.8	262208	76.4	200066	236415	429274	246857	373682	661085	428407	257122	290550	550530	755722	478940	312648	50.4167	70296.8
808800	874654	730478	431404	433743	774626	697229	645003	660325	706791	910190	620559	606758	661335	546375	559273	626684	527021	612258	898097	463162	178588	234020	51.6667	261062	60.8	199430	235214	429100	246496	373343	659216	425893	255539	287468	543725	750238	475593	311059	50.8	70120
810000	878595	724934	430000	431768	785283	701309	641167	666515	704642	915548	617847	603794	665195	545279	558316	630605	525364	614729	904449	463612	176582	234062	54.8	260011	62.8	198956	232841	429631	245338	374559	656906	423000	255100	285226	538625	744573	472665	308838	45.4167	69519.2
811200	880098	721281	430836	430065	794581	707546	635587	686740	702969	922058	614516	600220	663658	544613	558326	631311	524214	614416	908461	463415	175065	234001	51.6667	259208	67.2	198106	230958	429528	244429	374481	656514	421889	254525	282196	533086	738014	469835	306144	48.8	69452.4
812400	880819	716177	429121	428428	804616	710041	633204	708224	701266	927935	613172	600302	665083	545372	556108	633971	523849	617900	914314	463846	172465	235309	57.2	258209	63.2	196821	227782	427772	242950	373346	653682	419762	254434	278473	528842	730771	466596	305514	43.3333	69005.6
813600	880513	709046	427899	426958	813056	711378	629625	715710	699718	933372	610726	598511	667096	545571	554137	635402	520886	620395	916747	463794	170399	235798	57.2	256526	72.4	196087	226637	427288	241175	372144	652350	417522	253920	275549	525362	724095	463756	304320	45.8333	68768
814800	878668	703177	425249	426882	820846	711709	623065	719136	697857	938155	610814	596774	669166	544379	552573	637015	520560	622899	919168	463776	167296	235889	56	255462	65.6	194803	223762	427214	238792	371270	652011	416263	253118	273074	521326	715813	461208	304865	62.8	68348.3
816000	874904	697607	424524	426069	825845	710465	618488	724254	694299	943294	610673	595072	672472	544202	552344	636799	519500	621308	923135	462140	164418	236780	49.6	255163	58.8	194355	222435	426312	237345	369290	649835	414537	251960	270015	517278	706555	457054	304867	58.75	68337.2
817200	869956	694425	423415	425016	831947	710263	611774	736297	691536	946025	610620	595811	675947	542569	550660	637638	517818	620738	924506	460697	161599	237457	62	254834	67.5	194008	220787	427027	235061	368220	648080	411866	251266	266846	512922	693991	452329	304883	65.2	67809.2
818400	865837	692480	421768	424741	836978	708624	606310	744715	688156	947153	610375	595846	681714	543010	547640	638372	517709	621203	924904	459308	159029	239030	52.4	254912	64	192872	218726	427698	232714	367695	648071	410446	250384	264277	508322	683145	451494	304003	52.4	68109.6
819600	860398	688606	421934	423787	841884	707790	600022	748936	683505	946724	611814	593709	684652	541317	547267	636088	517471	620072	926227	458064	156272	238626	55.4167	254178	64.5833	191563	216194	427350	230527	366192	646525	409317	249434	261723	504323	671541	445723	302709	54.4	67562.4
820800	855856	688005	421442	422814	845606	705055	592396	752164	679919	945502	613055	591345	685216	540950	545489	633304	516471	618075	927915	457953	153903	239331	42.4	253244	60	189926	213031	427200	227637	364889	647542	408215	247916	259360	501622	661416	442506	301715	67.9167	67152
822000	850199	684432	420742	421124	847493	701033	586170	752756	675992	944362	616182	588521	685102	540858	542033	630928	516840	618900	930347	457316	151431	239788	55.6	252450	65	189160	210054	426116	225018	363098	646453	406808	248027	257200	499283	651988	440005	300626	68.8	67070
823200	842665	680802	421260	420330	847123	695712	579470	755464	672432	939798	619012	585170	685692	538495	540763	626220	515715	617028	931307	455580	149007	240839	60.8	250827	62.4	187738	206872	424779	222346	358910	645966	406177	247235	254622	497571	640512	437712	299617	54.8	66512.8
824400	836898	678408	418712	418486	847172	691432	574244	758888	668049	936496	623665	581818	686358	538124	537941	621951	515286	618114	929942	455269	146201	241199	62.4	250182	59.5833	187982	204722	423730	219962	356109	644953	404904	246970	252972	495779	631546	433786	300062	48.4	66142
825600	831426	675308	416852	417375	844623	686806	568486	766158	663006	932705	628264	580387	688670	539310	534851	618172	512777	615622	931443	452530	143920	241510	63.6	248592	70	186300	202239	422079	217481	353523	644362	404860	245184	250492	495609	619946	431821	298781	64.5833	65731.6
826800	825919	674109	414546	415647	846266	682709	562763	768156	657877	931583	632953	579563	690942	539403	531816	612596	512290	615801	930788	450144	141587	242654	48.3333	248435	62	185236	199533	420634	215250	350216	643394	403744	244405	248790	493308	609959	427602	297626	59.2	65605.8
828000	821038	672827	413717	414533	846004	678551	556667	767775	653748	926668	637782	579021	692525	539892	528764	609101	511387	615908	929550	448805	138748	243169	52.4	247691	67.6	184960	197271	420302	212902	348338	643968	402725	243161	247293	491665	599273	425804	295971	53.2	65326.8
829200	815071	671650	413357	413113	845506	673292	549984	766286	648091	917778	643160	575956	696577	541585	525284	604881	511080	614599	929044	446103	136226	243588	57.0833	246148	63.2	183489	196481	420174	210851	345586	644228	402638	241968	245889	490616	587538	423036	293475	49.6	65342
830400	809073	671208	412008	412140	844080	668224	545176	762488	643037	913040	646571	573048	697186	541686	523201	599460	510020	615642	928638	444465	134462	243449	66.4	245575	71.6	182372	194445	418226	208670	344085	643385	402545	241141	244971	490419	578280	420714	291518	52.5	64946.4
831600	804573	672879	411186	410475	840253	666768	539652	759248	638885	906000	650477	568464	697191	539617	520732	594079	511184	615119	924346	442921	132225	244633	50	243881	57.6	181232	192173	416820	206756	341978	644169	403417	241031	244544	489156	568405	419133	289866	51.6	64540.8
832800	798309	670595	409925	409000	837219	661206	534930	754942	633888	899628	656099	566352	695069	539760	517241	587451	508286	614793	922949	441546	129884	245252	51.2	243363	63.2	180608	189462	415519	203999	337696	642662	404804	240274	243937	492000	559269	416820	288518	57.6	64348.8
834000	794018	668336	407176	407018	833510	657934	531496	739857	629569	894458	659292	564182	694277	540583	513410	580991	507096	612639	918466	439398	128158	245485	56.8	242073	66.25	180010	187264	414573	201803	334517	641026	404501	239250	243842	494640	551278	416106	287296	54.5833	64401.6
835200	790793	665525	405942	405066	828523	652952	525907	733035	624522	887394	663589	561565	693843	539594	507192	574712	504640	613585	912802	436851	125802	246621	49.2	241601	70.4	179151	185778	413038	200170	331933	640928	406413	238760	244273	494680	542187	415805	286286	53.75	63963.6
836400	786126	665548	403597	403015	824338	648407	520876	734521	618328	882534	667452	558960	694402	539398	505059	568735	502984	612142	909024	433599	123605	247528	64	241242	64.8	178104	184594	411893	199703	327925	640158	405942	237186	244409	494711	531884	413783	283658	46.4	63742.8
837600	781060	664762	402992	402138	820561	644931	517136	727871	612463	874842	669723	557118	694917	540554	501089	563760	502235	609001	904210	432019	120766	248264	54.8	241033	65.6	177881	183314	410367	197622	324057	640649	406443	236092	245236	494293	523395	412903	281899	63.3333	63766.8
838800	776259	665941	400326	401116	816795	640844	512734	721036	606852	865268	671908	554830	696836	540458	498265	558882	501706	607454	898536	429890	118821	249437	59.1667	240150	65.2	176964	182027	409656	196323	322255	640765	406892	235229	245796	494800	515322	412894	279332	56.4	63795
840000	770890	664648	398030	399860	812418	636042	509767	714226	602299	857234	672054	552605	697004	539686	493495	552577	500569	607048	892844	427305	117191	248993	57.6	239644	65.2	176242	181512	406663	194676	320440	641751	408987	234580	246782	496411	506730	411783	277883	42.4	63517.9
841200	764449	664208	397366	400054	808378	632631	506388	708046	597286	848602	675442	550105	694327	539328	490370	547132	499145	605167	886995	425915	115164	249439	50.4	238700	56.8	174227	180787	405958	192986	317950	640108	409252	234165	248152	497001	499562	411255	276374	54	63315.8
842400	758487	663692	394232	397380	804499	630001	503695	701345	592612	841456	677606	548018	693394	537158	487891	540450	498934	606163	880634	424653	113522	251340	59.5833	238315	46.8	173509	178898	404363	191270	314498	638762	412240	233398	250114	500782	493267	411468	275041	49.2	63283.3
843600	753879	662778	392148	395854	799252	625502	502216	693711	590120	839188	678312	545260	691401	538414	482865	534935	497076	605006	874261	422999	111508	251014	60.4167	238686	59.6	172279	177749	402536	190109	310810	638748	412969	233100	250626	503788	487239	412762	273005	54	62910.8
844800	747204	661706	389490	394475	792920	621774	500674	687236	586896	831415	678000	542104	690079	536845	478548	528372	495866	602811	866008	420697	109921	251716	57.0833	239353	58.8	171143	177283	400122	188642	306864	638172	414893	231634	252915	506819	481123	413418	272919	52	62860.4
846000	741709	662613	385800	393562	786894	617023	498788	682053	584242	823247	678808	543664	689312	538020	474353	523290	497441	601085	858158	417022	108403	251981	56.25	238662	54.4	171391	176793	397653	187296	303770	638554	416381	230048	254251	507109	475387	413702	271689	52.5	62899.6
847200	734120	660161	384228	393283	780790	612385	496952	677691	579169	813596	678747	541929	692598	536667	471872	518988	497423	600282	849203	413881	106424	252199	52	236993	60	169280	177014	396949	186418	301032	637420	417962	229355	255148	506942	468567	414971	270264	58	62662
848400	727245	659957	381282	392303	775032	608416	495640	677718	576349	804034	678329	541138	692680	533987	469448	514144	496600	599258	843211	411486	105044	253449	58.4	236250	56.8	168599	176696	395920	185516	298625	638606	418831	228114	256907	509576	463546	414734	268584	47.5	62767.6
849600	720726	658813	378593	392620	769454	605550	493340	668271	574876	795584	678336	539848	690421	533845	466645	509145	495552	598385	834176	409134	103727	252855	52.8	235527	62.5	167812	176797	393663	184249	295868	638896	420727	228132	258482	511301	458254	414554	267303	57.6	62390
850800	715108	657042	375220	390835	762320	600256	492373	664085	573503	785614	678545	539160	687232	532026	464250	503959	495295	595913	826878	406816	102452	253455	52.9167	234033	68.8	166498	176906	391798	183450	293884	639628	422185	227336	259350	514510	452516	416239	266182	49.2	62406.8
852000	708432	655887	372582	390033	757149	595152	493685	663089	571738	779049	676832	537020	686116	531059	460112	497841	496906	595242	818925	406027	101454	252407	49.6	232419	47.2	165049	177050	389377	182954	291759	639800	424297	226377	260352	515626	446422	418017	266180	48	62084.6
853200	702978	654872	368491	389050	751945	589782	494040	657548	571269	771528	677820	536805	683834	529062	457746	491488	496948	592203	811795	404544	99352.4	254311	55.6	230897	61.2	164427	177625	386152	182086	289396	641018	426430	226110	261232	517928	442101	420014	264934	56.25	61787.2
854400	697135	652861	365230	388981	744902	584077	495177	654617	568696	763544	676184	535291	680845	526472	454318	486498	495394	590618	803259	402783	98019.6	254728	53.75	229386	64	163868	178376	383685	181200	286677	640592	429141	224467	261795	519578	438534	422937	265066	61.6	61810.4
855600	692121	650868	361350	388762	735764	578594	496993	650740	568749	757436	675118	534297	679327	524710	451466	480669	494342	589635	794101	400749	97137.1	256264	60.4	228973	62.4	162530	179433	381078	181040	284766	641891	431690	222560	261593	521480	435026	423811	264424	46	62103.3
856800	688652	646352	357348	389484	728880	573150	496834	646619	567579	749151	673472	532750	677442	522998	448372	477305	496292	587325	788849	397035	96230.8	257494	60	227811	70.8	162120	179357	379618	180740	282934	641694	433353	221228	260928	519817	432449	425104	264392	59.5833	62021.2
858000	684727	644641	354364	391293	722442	569171	497726	641773	567263	742420	670267	532215	675953	522714	445542	472355	496113	585098	780272	395394	94604.2	257653	54.1667	225088	66	161904	180415	376509	180539	281193	642095	437125	219006	261198	520007	429046	426733	263653	48.4	61906.8
859200	683487	644229	350282	391271	714348	564345	498035	638642	565430	731928	668842	531288	674837	519215	444278	467521	496230	584423	774657	392677	93243.2	258244	64.1667	224000	68.8	160455	181302	373255	179856	280699	642243	438202	217921	260246	519557	426206	427812	261349	48	62029.2
860400	679057	641610	348755	391523	709430	558174	499175	636446	565482	726044	665363	529860	670088	515439	440350	462988	496954	582279	768107	390644	92580.4	258530	55	222480	61.6	158948	180988	370958	179390	279191	642981	440782	216668	259327	521413	424016	430256	260991	47.6	62112.5
861600	676315	639316	345387	390493	703534	552556	500856	632890	563946	719874	662940	527767	666523	512912	438517	457140	497340	580847	763763	389091	92093.2	259049	53.3333	220872	70	158160	181370	367110	178888	277698	643608	442606	215184	258736	523394	421657	431545	261078	54.5833	61929.6
862800	676215	636220	342053	390458	696146	545785	504513	631420	565060	715776	658502	527224	664662	510298	435716	450622	497236	579355	758766	387755	90905	260489	66.4	220284	52	157724	181610	365803	179183	276902	643964	443525	215248	257149	524704	420130	434616	260293	54.8	61970.4
864000	677472	632820	338250	389229	690361	541088	505246	628140	563830	709456	656824	525510	662134	510094	433258	447686	498466	577177	753699	384818	89345.2	260440	58.8	219298	60	156478	182489	362039	179897	275697	642906	445567	213501	255676	522515	419274	436736	259142	58	61942.9
865200	677872	628240	335175	389483	684167	536572	506258	625908	561972	704068	655041	522724	659256	508406	431992	444082	500165	575754	752165	382196	88539.2	261330	56.8	217705	54.8	155254	183725	359857	179265	274635	641747	445532	212059	253760	522610	417762	438694	259018	58.8	62186.4
866400	678520	626004	331475	387943	677856	531892	505922	622650	560557	698678	651268	521028	658905	504352	430719	440930	501362	575055	753068	379699	87710.4	262210	56	216626	62.4	154975	183582	356917	180448	275114	642814	446392	210478	251493	521222	418526	439035	257700	48.4	62295.6
867600	680570	623613	328924	386553	673822	529384	507102	622792	560743	691113	647582	519298	658342	501940	429714	438155	502289	570872	752066	376945	87156.4	261898	58.4	215051	71.2	153560	184495	354465	180527	275455	642716	447886	208732	250756	518691	419604	439922	256147	47.5	62092.4
868800	683188	620065	326255	385101	669527	525940	507293	622611	559336	687296	644696	517336	653860	499786	428239	434267	505736	569741	751312	375560	86012.4	262533	46.8	214450	68.8	152526	184607	351427	181036	276166	641690	448074	208207	249437	517541	421005	441029	254770	55.8333	62499.6
870000	686278	616190	322882	384957	667330	524040	508073	624296	558904	683636	640470	514178	649816	495783	426524	432233	506028	568916	749946	373802	85262	262411	50.8333	213060	72.8	151049	184579	350077	180722	276363	642281	449692	206384	247989	516227	423002	442434	253198	55.2	62353.6
871200	690674	611798	319770	382526	664502	521591	509563	624029	559672	679724	637788	511915	646139	493663	424846	429148	505343	567385	750225	373427	84248.4	263198	69.2	211720	54.5833	150106	184135	347201	181328	275973	643235	449570	205796	246615	515744	425346	443829	252448	47.2	62399.2
872400	696520	605765	315432	380265	661546	520124	510179	623448	558166	676374	635730	509119	644022	492484	422844	426913	504182	566841	751114	370950	83060.8	263345	60.8	210446	58.8	149499	183840	344457	181234	276154	642956	451920	203643	244796	514680	428071	445148	251863	56.4	62030
873600	701458	601734	311059	378308	659879	518622	509638	624829	557716	676236	632928	507920	642670	491903	420959	426369	502963	563602	751879	368900	81992	263523	54.4	209210	69.2	148137	185137	342276	182040	277428	643099	451204	202396	242181	511010	429998	445787	250735	60.8	62636.3
874800	708492	596254	307393	375785	656586	517962	509667	627240	555861	675226	629363	507075	643150	490240	419858	425809	502486	561309	754263	365542	81061.6	264231	57.9167	208039	61.6	146638	185835	341568	182870	278196	641640	448160	200895	240278	507688	432087	447013	249646	57.2	62164
876000	714938	592844	304681	374475	656888	517437	506842	631953	554900	674380	625049	504760	644073	491208	418778	426579	502462	560578	755379	363567	80174	264102	49.5833	206906	59.2	146092	185938	339089	183310	280670	640989	448198	199271	237285	505571	434332	447032	248348	53.75	62114
877200	721522	588333	301693	373432	657241	518407	506768	636111	553400	670703	620031	503301	640717	489275	418242	427167	500886	560603	758109	361221	79217.1	263922	55.6	205428	67.2	144740	185080	336823	183261	282157	639891	445812	198082	234919	501548	435880	446358	246794	46.8	62340.4
878400	729758	584441	299358	372482	656854	520084	506277	639704	552845	668310	616190	498593	637922	488243	417014	426979	500003	558864	759068	361766	78886.7	264252	56	204699	65.6	143540	185176	334603	183704	284260	639195	446693	196727	232789	499065	438367	447134	244224	53.3333	62248.8
879600	736616	582024	296076	371262	659623	519243	504285	645304	551934	667109	612540	497032	635152	486186	416768	426915	499844	557537	761308	360405	77985.4	264320	58.4	203618	59.1667	142737	183783	332506	183704	284859	636868	444896	196040	230320	496006	439032	447515	244498	49.2	61949.6
880800	745255	576436	291725	370211	661670	519535	503226	653105	549923	666324	610892	493849	634353	484682	415064	427712	497690	555223	762409	358548	77503.6	263798	60.4167	202056	63.6	141208	183779	330934	183850	284621	634809	445392	195440	228449	494047	439430	447040	244146	56.8	61804.4
882000	753555	569350	288431	368775	661110	518947	502255	659652	548758	666999	610111	492548	635577	484570	413512	427469	495875	554238	764045	355822	76383.3	264508	53.2	201362	64.5833	140462	183838	328908	183675	285439	633121	443688	193519	226018	490847	439791	445725	244206	52	62254.8
883200	761211	565505	284033	369208	662094	518590	499500	669737	546220	667746	605865	490757	637208	484720	412277	428851	496583	551986	764906	353168	75621.2	263676	51.6	199667	62.8	139826	183259	327067	184234	286712	631114	442073	192102	224285	486218	438398	444594	244505	51.2	62094.4
884400	766198	559960	281054	368925	664270	519720	498125	678313	543759	666956	602496	488774	638558	484276	411595	431193	496157	552539	765755	350904	74720	263750	55.6	198394	65.2	138887	183407	326854	184420	287768	630756	440912	191454	222117	482126	438578	443793	243406	51.6667	61818.4
885600	771376	556340	278741	370001	668007	520458	495621	687839	541073	668331	598345	486825	642708	483573	412524	433237	496092	549385	765972	349160	73472.4	264030	52.8	197928	59.2	137964	181937	325688	184949	287911	632022	438670	190853	221496	478234	435823	443174	242748	62.0833	61910.8
886800	775790	551868	276352	369611	672374	521533	493786	696737	539066	665709	595546	483787	639998	482886	412121	433115	494957	550370	765224	347373	72745.4	262464	59.6	197013	55.8333	136768	181371	325285	184859	288783	630571	436594	190396	219309	475168	433948	441557	241899	50	61882.4
888000	778435	547586	274020	368890	676536	521261	490973	709291	537369	662232	593972	482890	641749	482322	410891	433594	494987	549312	763834	345950	72768.4	262388	61.6	195776	62	136006	179817	323726	184616	288634	630079	436204	189464	216988	471828	431050	440995	241272	49.5833	61512.4
889200	781604	542558	270496	366720	680703	520827	487831	721895	533688	661356	592711	480344	643410	482100	410122	432408	493138	548385	763265	344419	71907.2	262083	56.4	194219	66.25	134702	179368	322560	184673	287714	630998	435863	188830	215492	470052	428114	439308	241734	60.8333	60982
890400	783018	539432	267445	365705	683560	519938	485882	730710	532335	660957	592254	477604	643200	480735	409856	432312	493078	544861	762919	341385	71006.4	262600	64.4	193482	64.1667	133682	178776	322007	184569	286676	631072	434742	188490	213196	466159	423866	437933	241905	59.6	61278
891600	783820	534115	262964	364564	687548	518089	483195	739066	529041	660406	590849	476734	644918	481162	407965	432872	491538	541437	761166	337910	69830.8	262954	53.2	191728	81.25	133342	178522	322477	184733	285356	631252	432435	187452	211529	462082	419518	434986	241616	56.6667	61323.2
892800	784116	528606	260302	363148	690668	517801	479418	750623	526368	656485	590688	475284	646733	481740	407655	432483	489782	540208	760355	336213	68972.8	262685	51.2	191839	64.8	131969	177633	322060	184807	284149	635868	430059	186592	209838	458290	415982	432970	242014	55.6	61157.9
894000	785814	525350	256546	362421	693880	515164	475002	759841	523053	654472	589767	474159	649752	480692	407810	432454	490685	539752	760835	333957	68716	262493	45	190651	65.8333	131620	176553	321376	185052	282942	633764	429662	186334	208765	454754	410636	431148	241616	60	60692.5
895200	784408	520638	253842	362160	697130	513305	470561	769830	520839	651150	587950	470918	650389	478649	409795	431517	491048	538968	760702	332292	67821.3	262279	49.2	189267	71.2	130836	175817	321667	183370	282465	634611	429010	185742	207664	451345	404809	428078	241561	58.4	60730
896400	782290	516020	250433	359895	699723	512140	468044	776790	518201	650709	588767	468226	650386	477048	408157	430452	490646	537543	762113	329514	67274	261909	49.6	188714	80	129528	174636	321030	183234	281493	633083	427484	185613	206276	447519	398786	425672	240714	47.0833	60706.8
897600	780171	511214	247908	359506	700838	510569	463757	782830	514317	648977	590162	466225	647820	475749	405826	429503	490350	537382	765109	327779	66510	261281	65.4167	187442	66.8	128144	172563	321346	181572	280650	631835	426652	185066	205013	444549	394074	422355	239814	52.9167	60508.8
898800	777535	504600	244928	357792	703587	507399	460898	789807	510978	651230	590279	464786	647282	473681	405592	426946	489499	537158	766387	325334	65796.7	260596	52.4	187468	58	127437	170898	319795	181002	278742	628312	426086	184514	203650	443828	388104	420222	239810	56.8	60339.6
900000	776206	499095	241298	356061	704011	504261	456165	798264	508428	652019	591895	462976	648202	473638	405633	425654	489783	536578	767937	323532	65136	261594	57.6	186856	64	126701	170163	320032	180335	276861	627560	424433	183707	202408	439494	381110	417621	239760	55.8333	59968.8
901200	773858	494045	237896	355301	702646	499570	453407	803855	505380	652857	592955	462229	650192	473102	406130	424035	489284	536092	770060	321551	64480.4	261273	53.2	185616	72	125766	168465	320835	179328	275385	625666	423383	183285	199877	435130	375518	414380	238763	52.8	59890
902400	771140	489040	235250	354232	700952	499079	449005	810183	502268	651543	594138	461724	650770	471349	405565	423087	487514	535561	772098	319081	63847.6	261216	60	184051	68	124646	168088	321004	178363	273283	623624	422574	182592	199941	431543	368580	413293	237592	64.8	59628.8
903600	768644	485024	232239	353961	700488	495471	444767	815418	499129	649582	595437	459321	648802	469988	406179	422398	489623	536821	774075	317140	63105.6	260701	45.6	182882	62.8	123622	167932	321192	176793	272854	623307	423022	182090	198860	428712	361932	410207	235619	58.75	59654
904800	764616	479550	229368	352605	700532	491557	440914	822346	494561	648582	598161	456136	645729	469026	404571	420071	488756	536862	776722	315783	62581.3	260522	64.8	182171	70.4167	122720	165498	319957	175063	270407	621505	422960	181725	197827	426197	354948	407616	233494	61.25	59240
906000	760767	474382	226103	350584	698424	489320	438303	826806	491344	647570	599861	452858	643538	468659	403405	418114	487229	536650	776475	314623	62140.8	260315	58.8	181179	66.4	121159	162977	318936	174135	267672	618093	422566	181317	196366	425278	349955	405416	231875	58.8	59254
907200	757845	468602	222819	349124	696286	486560	434721	829384	489488	648288	602223	451598	642500	467069	402943	415758	486488	536263	776842	312693	61471.3	259028	63.6	180477	64.8	120323	161635	318005	173073	265148	615272	422266	181197	196159	423880	343574	403526	230894	52.5	58957.2
908400	756040	463250	219949	347652	694318	483268	432038	830162	485539	646268	604399	449010	641714	466598	401607	413591	485001	534723	775424	311388	60920	259548	54	179411	66.6667	119320	159708	316500	171102	261764	612043	421532	180613	195395	422017	336471	401144	230252	47.2	58558.4
909600	752179	457795	216268	347328	690540	480548	426708	831518	482603	645564	606301	447743	640344	467018	400534	411398	484171	533927	775729	309441	60671.7	259127	58.4	178658	62.4	118688	157552	317481	170129	259252	607780	420984	180059	194971	419984	330552	399096	228696	58.4	58142.4
910800	748869	453595	213669	346587	688658	479063	422611	832388	478319	645047	608021	447747	638294	466987	399965	409365	483781	533667	773426	307982	59695.6	258300	57.2	177140	72	117912	156712	316422	169037	256546	605095	419606	179347	195076	417119	324636	397176	225622	46	58487.6
912000	745125	447859	210151	345676	687155	477769	417864	835432	475952	641383	610784	446601	639577	466568	400833	407405	483412	533982	772815	306265	59639.6	258744	47.0833	175880	67.2	116801	155535	315489	167726	254756	603051	418899	179424	194602	414833	319526	395939	223134	52.4	58251.7
913200	741128	442813	207597	345801	683696	475678	413453	838081	471902	639117	614071	445356	635020	465859	399015	405821	483289	534130	771664	305173	59258	257797	56.4	174630	60.8	115270	154417	314567	165715	252342	601916	418783	178556	195278	413972	313856	394276	221098	50.8333	57976
914400	737913	437299	204881	344424	680345	473394	411187	838392	469903	636073	615796	443206	630234	464559	398609	402623	482115	534369	767656	304334	58996.3	257502	50.4	174180	52.8	114464	152269	312310	164344	249483	598170	419218	178770	194854	413239	309347	392058	219203	49.2	57519.6
915600	732391	432952	202179	343384	678381	472492	408719	839245	467745	634318	617233	441349	626778	463490	398626	398769	481852	534380	765424	303761	58383.2	257661	54.4	173269	68.4	113627	150062	311251	162820	246689	593258	419285	178353	195220	413040	304877	390788	217463	45.8333	57594.8
916800	727708	426635	198850	342748	675243	468640	404232	840917	466170	631883	620196	441109	623462	462588	396777	396289	480140	535877	762499	302944	58215.6	256662	56.4	172328	55.8333	111998	148946	310118	161162	243617	586594	419609	178578	195052	414216	300569	389770	216258	55.6	57338.3
918000	723962	421563	195489	341914	670211	466344	401443	840720	464124	629868	620349	440539	621765	462034	395357	392669	479008	535100	756987	300983	57612	256736	59.6	171988	71.2	111527	148447	309460	160110	240955	586035	419085	177840	194075	411971	295728	388394	215655	64.4	57134.8
919200	721012	416095	193476	340830	666864	465160	397998	841867	462128	626474	621341	439357	620963	460339	394326	390178	479400	534093	754532	298674	57038.8	255597	57.5	170554	61.6	110411	146428	308485	158558	239273	585708	418640	177593	193967	410250	291009	388042	213632	51.25	57033.2
920400	716125	412257	190913	340620	664962	464152	395234	845888	460279	621658	623783	439136	618178	459793	394014	387775	479938	533516	750059	298821	56737.1	254861	67.6	169639	62.9167	109215	145252	307651	157206	237981	584163	418203	176825	194684	410504	288210	386602	211808	53.3333	56920.4
921600	710430	408295	188333	340925	659946	464185	392971	846634	460432	616715	625158	436570	615491	458513	393842	385720	480674	533025	743628	297645	56470	254941	52	168364	64.5833	108177	144862	307181	155626	236468	582392	418778	177064	194882	411610	284124	386446	210375	51.2	56817.1
922800	704156	403983	186208	340386	657914	462364	391593	848103	459516	614431	628038	434102	611758	457534	393642	381634	480838	531230	737681	297734	56281.2	254854	58.3333	167429	70	106563	143980	305265	154089	233881	579557	419648	176335	196079	411659	280429	386551	208838	44	56526.7
924000	698871	398074	182897	340071	654321	460389	389727	846825	457927	612320	629709	435211	608251	454230	393794	378108	480205	529880	733124	297539	56000	254324	56.25	167055	64	106066	143370	303304	153201	230486	577474	420656	176621	196037	413844	277297	386200	207338	59.5833	56469.2
925200	694973	393515	181063	338077	649997	457901	387626	847961	457882	609183	632141	435543	607334	453658	394276	373988	480085	526821	727769	295889	55942.9	254887	58	165840	66.8	105201	142632	301143	151839	229390	575910	419714	175772	195699	414034	272976	386192	206513	58.8	55944.8
926400	690906	389050	177782	339460	645678	456300	384858	849363	456719	606568	634559	435247	604589	452626	395038	370990	479287	525892	721997	293787	55635.2	254102	54.1667	164572	75.2	104098	142422	300444	150860	227045	574149	420457	175712	195775	412973	269672	385394	205278	50	56012.1
927600	687431	384351	174606	339032	642257	453888	383740	847847	456192	602064	635418	434970	603666	450528	395332	368113	479032	525013	713130	292640	54977.2	254206	54.1667	163646	76.4	103265	142019	297930	149069	225488	572006	418943	175158	195178	413103	266462	386011	204552	53.2	55543.8
928800	680510	380156	172096	339719	638320	453042	381844	844152	454919	597408	634205	433849	603335	450294	395424	365959	480744	524192	708582	291980	54954	253312	56.6667	162874	67.6	102070	141985	296783	148814	224131	568821	420909	174257	194865	412924	263530	386178	203127	56.25	56059.2
930000	675747	376823	169937	339918	635071	451692	380108	840760	454573	594191	637042	432606	599569	448389	396996	363067	480877	523652	702296	290488	55007.5	253341	54.4	162362	68	101498	141439	295549	148383	223379	566444	422772	174078	194454	413658	260578	386433	202765	58	55641.6
931200	673163	372619	167997	339952	630697	450948	379245	848231	454628	590012	637878	431541	595892	446469	394837	359574	479905	521629	696751	290191	54938	253119	61.6	161123	67.5	100090	140537	293531	146795	221414	565266	424090	172836	194223	415172	258715	386619	200579	50.4	55314
932400	668948	368825	166590	339807	627025	447705	378274	846078	454052	586735	638790	431568	594424	444433	394853	355688	480589	521407	689850	289561	54662.8	253828	53.2	160750	67.6	99252.8	140797	291596	145692	219719	564120	424060	173430	193378	416522	256547	387514	199382	52.4	55397.2
933600	665040	364227	164236	339449	622034	444925	377330	844288	452432	581903	639319	431114	592900	441792	393865	351705	479058	520062	683125	288362	54133.6	254182	64.1667	160354	63.6	98644.2	140949	289278	144281	218085	563537	424742	172788	194143	416247	255034	388933	197826	55.2	55404.8
934800	660948	360334	161633	338455	617745	442474	377366	839024	451984	579236	638775	431286	592370	440636	393223	348836	479405	517484	677730	286504	53870.8	253836	55.6	159842	66.6667	97374.4	141005	287838	143992	216622	562536	425558	171667	193004	416070	253583	389495	196352	43.6	55202.9
936000	657358	355664	159147	337877	613926	439780	376293	834092	451784	576759	639511	429737	591010	438106	393150	346390	479232	516779	675262	284849	54139.2	253504	53.2	159130	56.25	96811.6	141296	286312	143687	215078	561088	425250	170476	192302	415624	252695	389966	194233	58.8	55235.8
937200	653585	351649	157090	338900	609246	436619	375303	828223	451067	572695	639806	428868	590051	434955	391885	344506	479645	515311	671913	283272	54159.2	253805	67.6	157629	49.6	95900.8	141359	284605	143293	213892	561053	424786	169843	191612	414924	251850	390836	193067	63.6	55437.6
938400	650919	348472	154866	338728	605602	434761	374321	824206	451308	567415	639816	427806	588721	432941	391638	342761	480107	514989	669892	281676	54061.2	254588	64.4	156069	65	95005.2	141548	281836	142323	213094	560143	425361	168447	190113	414999	250731	391158	190950	48	55176.4
939600	648413	344463	152809	339023	602388	433313	372458	821456	449579	563907	640574	426459	586974	430598	391870	340708	480146	515157	666473	280353	54013.2	254633	60.8	155473	62.0833	94096.4	142072	280039	141829	213205	560248	426458	167558	189576	413216	250848	392164	189416	53.3333	54990.4
940800	646518	340888	151311	339231	599545	431907	372298	816736	449266	559280	640100	425167	583075	427445	390568	338537	479467	516410	665412	279666	53678.4	255259	69.2	154765	62.4	93504.2	142172	278537	141224	212293	560924	426574	167195	188316	413020	250960	392270	187846	60	55018
942000	644678	337483	149500	338555	595237	429625	371629	812132	447900	555670	639461	423489	578026	423972	389291	336177	478786	516790	664576	278549	53460.4	255321	65.2	153208	70.8	92245.2	142183	276086	140946	212228	560781	428042	166592	186462	412827	251901	395644	186529	48.8	54904
943200	644701	334563	147535	337861	591898	427560	371794	805646	448137	553615	638010	421156	575013	421819	390194	334576	477690	515870	663241	277050	53354.4	255156	62.5	152428	63.2	91703.8	142013	273511	140293	211778	562169	428592	165439	185041	411262	253448	396133	185335	51.6	54769.6
944400	644861	330369	145484	336567	587825	425121	369750	800843	446236	547600	635507	419009	569535	416539	384512	329452	472614	511713	663324	272243	51535.6	253424	57.6	146950	58.4	87294	135541	255577	132572	198633	540783	410999	152245	170984	380758	237627	366164	164565	57.0833	51410
945600	628199	302203	129633	325677	569760	401700	353468	801870	427810	519575	614462	399443	537689	393752	354983	310230	446727	493141	656422	255275	45988	240890	68.75	131574	70	79059.6	124501	229478	119929	182390	501692	382797	138163	155600	352780	223213	337550	151670	55.6	47580
946800	614259	284726	119362	319234	560689	386934	341009	795669	419267	508796	600480	388968	525121	380579	336408	303062	435612	486610	648935	248718	42640.8	228498	64	121512	72.0833	74141.6	117523	213526	112150	171813	470978	358409	127596	143640	335018	212945	318136	140381	70.8	44192.8
948000	609564	274077	114089	318705	559140	382114	338334	790658	417768	506424	597250	385966	519874	375406	329135	299205	435179	487148	643275	246065	40070.4	221130	65.4167	113803	84.4	70143.6	111894	201989	105984	162833	448579	343707	121290	135614	322096	205212	307058	132100	60.8	41193.2
949200	609878	267603	111117	317339	559406	379969	336363	786419	417626	504973	595811	383219	518973	374884	326731	296978	432811	487029	641756	245214	37969.2	217327	70	108458	80.8	67276	108772	193575	102506	156408	433258	336234	117749	129179	313696	199894	300263	127002	57.2	39218.4
950400	613368	262735	108545	315813	557755	377262	336109	784293	417554	505080	592119	383280	517829	374122	325122	296476	430165	487179	640675	243962	35663.8	216746	63.2	104669	80.4	65086.8	106155	187333	100371	151919	425766	330007	114508	124343	307087	197377	297245	123677	63.2	37869.2
951600	616262	256293	106416	314576	553538	376257	333064	781928	414428	501529	587704	383285	516382	372508	324912	296830	427874	485661	638510	241668	34302	215708	77.6	101286	69.2	63490.8	105923	183479	98310.8	149440	422832	324975	113354	122185	301283	196301	295274	122290	60.8	37419.2
952800	616402	251803	104913	312978	548519	375792	330256	775407	412092	494432	582014	381374	512662	371954	324441	295692	425491	483940	637594	238992	33430	214659	75.2	98739.2	79.2	63574.8	105261	181117	97847.2	149333	422316	324274	112638	120435	299577	196328	296098	121516	67.6	37313.2
954000	615944	246503	103152	312728	544814	374524	328339	767471	409125	488580	577502	377232	507136	370082	323200	293668	422749	481465	633921	237578	32834.8	215256	65.6	97223.6	78	63128	103522	179276	97828.4	148647	425171	325234	112712	119094	298380	198012	297770	120775	52.8	37422
955200	610947	239184	101083	311278	540735	371552	326011	755302	406683	482660	570714	372912	499612	365506	320734	290581	420218	475391	628430	235937	32530	217168	55.4167	96104.8	83.2	63162	103145	178677	97570.8	148470	429443	328253	112882	118945	298972	200768	299888	121010	54	37492.5
956400	607476	232857	99125.4	308622	533863	369791	322640	745435	403197	477101	564153	367803	492748	360796	317442	288290	414190	468189	623349	233690	32107.6	220871	68.4	95580	75.8333	63902.8	102711	178671	98104	148984	435279	332609	112823	118796	299852	204614	303222	121880	54.8	38435.2
957600	605837	226203	96554.6	305381	527077	367104	317837	733857	399311	474068	557231	363393	486720	357272	314732	286651	410251	460811	616708	230398	32067.6	224345	58.75	95283.6	63.6	64532.8	103629	179164	99195.2	149460	440017	337397	112865	118190	301354	207932	306510	122962	62.0833	39052.8
958800	601852	218639	94474.4	303256	518494	364281	312790	721495	393743	470537	549772	360057	486128	355007	314209	287557	409194	459318	616938	230204	33059.2	229836	63.75	99143.6	67.6	68073.6	109895	190452	106790	164431	476128	352473	123568	127971	332085	226992	337350	140462	53.6	42456
960000	618167	225895	103613	315907	527148	382957	327026	716747	413240	489634	554630	366626	510338	374386	337555	303801	427742	468762	632816	238981	37238	247160	60.4167	111466	65.2	75794.4	121983	215972	120294	180404	520222	392489	135482	139750	354607	247777	371479	152717	55.6	46380
961200	637752	232094	109698	319000	531750	399700	331717	714903	421075	494547	571256	373359	516830	379437	354248	309206	434960	472914	629907	242184	40164.6	260055	61.6	118318	67.2	80795.2	128857	230303	128326	189700	543915	415848	142317	147484	363062	261994	388831	159317	47.2	49761.6
962400	632321	233731	112265	314350	528939	401114	327362	702342	415949	489887	567350	372087	510361	375896	358035	307417	430723	464660	620971	240203	41949.2	267409	63.6	122485	68.4	84188.8	133570	240119	133041	196463	559158	431252	146930	152596	369110	273364	397774	166190	51.2	52625.6
963600	621595	232803	112560	306508	523524	396787	321042	685332	408026	484032	556041	367007	501228	368740	353907	303906	424557	457674	610951	237069	42940.4	272564	60	125299	72.4	86462	137097	247515	136668	201048	574124	442858	150764	155824	373780	281284	403457	171504	51.2	54529.6
964800	611959	228462	110425	301192	517760	392867	314264	667713	399684	477049	543327	360708	492201	361688	349396	299523	419775	446946	600786	233177	43869.2	277523	52	128271	59.6	88612.8	139643	253391	140322	204921	588405	452167	153310	158646	378324	287055	408033	176646	47.6	56647.6
966000	603094	224743	107528	297989	511404	386451	308152	650063	391367	470175	533630	355570	484464	355246	345418	294218	414245	439117	590202	229295	44992	281656	49.6	131717	66.4	90395.2	142545	260332	144107	207796	600028	461633	154618	161232	382143	291760	411850	180807	42.9167	58624.4
967200	594134	219522	104535	294952	502929	378168	301687	635663	384032	463931	523607	348746	476607	348192	339758	289680	408564	429944	580947	225861	46101.2	285618	54	133794	62.4	91537.2	145394	265999	146596	212078	609214	468524	155650	163064	385798	296534	413872	184596	50	60532
968400	584486	214170	102735	292319	495660	372323	295621	626776	378896	456360	516513	343037	469272	343138	334655	284847	402909	424457	572487	222666	47049.6	288710	65.4167	136495	67.6	93270.8	148120	271010	150173	215665	615729	475281	157750	164289	390176	299453	415704	187286	61.2	61832.1
969600	577340	208940	100970	290673	490628	366444	291966	616521	374038	450136	507872	336762	464244	336760	329516	280541	397961	417539	567252	220780	47447.9	291230	70.8	138542	60.4	94189.6	149488	275239	152675	217316	620083	479330	158850	166194	391699	301140	418223	189849	54.8	62990.8
970800	569325	204432	99648.8	288633	487473	359996	286398	610091	369512	445178	502649	331794	458564	333138	326088	277208	391305	413085	562521	218173	48086.8	293058	52.8	139828	66	95248.3	150443	278518	154918	218390	622168	482461	160210	167053	391871	302948	420609	191376	55	63607.6
972000	563733	199514	97557.6	285313	484628	354041	282149	603797	365502	442700	497101	327564	455251	329155	321266	274129	385763	407800	560031	215623	48034.8	295137	61.6667	141029	61.6	95786	151843	280230	155977	219282	622501	484838	160585	167701	393287	303235	421793	193082	48	64351.6
973200	558778	194639	96546.4	284226	481445	352147	279160	600162	362528	439254	492624	324770	453374	326086	318232	271823	383526	404446	558002	213546	48022	295762	66.6667	142049	68	96389.6	152914	281522	157920	219796	622368	486632	161531	166758	391866	302708	422693	194693	48	64571.7
974400	553447	190421	94814.4	282585	479335	348784	275374	597449	358801	437464	488129	323032	450327	321663	314875	270168	379936	400858	556513	211640	48186.8	296245	56	141896	63.6	96811.2	152979	282118	158433	218788	621540	487007	161840	166197	389683	302362	419934	195349	53.2	65134.4
975600	549578	186126	93292.4	281105	478838	345636	272169	595962	355718	435683	483733	321782	450325	320233	313470	269060	377983	399304	556271	209988	48186.4	295996	56.8	142063	61.6	97336	153074	282237	158659	218804	621223	485694	161423	166273	386474	301054	418658	196028	50.4	65165.6
976800	545746	182336	92154.2	281223	477617	341838	269085	595377	354039	433508	481101	320578	450982	319027	311710	267356	376226	396922	557704	209520	48318.3	295697	53.2	141850	64.8	97870.8	152652	281748	159180	218670	619362	484723	161498	165592	382666	299114	417764	195261	55.2	65117.6
978000	542781	177953	90566	280622	477704	338249	267502	595894	352277	432300	478991	319385	448154	317368	310315	266466	375251	397296	559176	208369	48068.4	295271	63.75	141618	68.8	97523.2	151564	280419	159019	217752	617029	484594	160193	164809	379317	296464	416330	194569	50.4	64656.4
979200	539935	174578	89832.4	280009	477719	334854	265276	596941	350638	430479	477750	317749	446043	316504	308487	266032	374199	396842	561605	207886	47597.9	294266	60.4	140875	62.9167	96998	150464	279352	158725	216600	616962	484807	160412	164096	375670	293541	413998	194090	46.6667	64080.4
980400	537867	171579	89303.2	279548	478288	332096	264647	598768	349484	430348	477249	317391	445572	315508	308626	264567	373392	396273	564381	207600	47600.8	294062	60	140495	67.2	96651.2	148773	278348	157620	215188	614828	483664	160602	164130	372198	290457	412835	193271	50	63998
981600	536431	167372	87749.2	279577	478953	330656	263228	600067	348271	430659	477759	316984	445979	316012	307910	264298	372656	397681	568335	207211	47534	293336	61.2	139262	62.8	95823.8	147093	276474	157018	212517	612187	482524	160178	163588	368264	287240	410920	192474	55.6	63376.7
982800	534556	164533	86830.8	279721	478166	328625	262127	604453	347742	431830	478752	316625	444584	315566	307747	263956	372254	397908	572228	208882	47579.2	293293	60	137821	65.2	95084.8	145000	274465	155536	209821	609983	480200	159442	162517	364424	283884	407268	191780	46.4	62427.2
984000	533652	160188	85412	279485	478544	327865	261104	608675	348154	432621	479582	318140	444653	316564	308357	264007	371357	398082	576811	208178	46996.7	292983	63.2	137210	72.0833	94266.4	144124	272587	154595	207512	606398	476558	159178	162275	358610	279378	404701	190797	54.8	61849.2
985200	533844	157612	83980	279876	478919	327269	259875	611963	347129	433756	480778	318962	445273	316778	309672	264098	372271	399552	581030	208337	46673.6	292524	63.6	135748	75.4167	93654.4	142866	271064	152650	205118	603160	474469	158307	161167	353455	274901	400768	189413	52.4	61418.4
986400	533290	154562	83223.2	280341	481273	326724	258700	619084	348119	433714	481155	320270	446444	318513	311037	264845	374118	400149	586392	209286	46501.6	291639	52	134477	61.25	92869.2	141745	269028	151334	201754	598812	472286	157915	160002	347247	269860	397319	187343	55.2	60914.4
987600	533253	151966	82240.8	280760	482446	328065	258073	624888	348162	433819	482277	322509	446292	319094	311952	265305	374465	401621	590947	209710	45960.8	290052	58.3333	132616	66.8	91178.8	139778	267705	149721	199822	595600	468200	156520	159706	343349	264429	393232	185296	60.8	59760
988800	533738	149262	81616.4	281516	484803	329800	257638	630348	348440	433916	482730	324118	447000	320243	314135	265863	375466	403617	596575	211287	45469.2	288823	54	131584	70.8333	90222	137900	265805	148445	197130	592184	465201	156504	159024	339617	259382	388812	181978	47.6	59194
990000	535758	146512	81762.8	282419	486857	330083	256828	637732	349946	434146	484240	326622	446006	321095	315269	266141	376570	405237	605181	212062	45331.2	287046	56.4	129657	64	89000.8	135935	263862	146815	193303	588503	461305	155280	158553	336171	254476	383976	179732	57.2	58720.4
991200	537810	144045	81185.6	283254	489703	330692	256948	644748	352244	434738	487229	327473	446506	322252	316980	267455	377914	408120	607981	214616	45116.4	284750	59.1667	128175	78	87800.4	134024	262415	144614	190052	583843	458684	154141	157389	332304	248851	378860	177697	44.4	57768.4
992400	538265	141514	81084.8	284154	492396	330079	257521	650696	355489	435783	488623	331379	447832	323420	319272	267375	379318	410832	613213	214976	44643.6	283091	61.2	126515	73.2	86503.6	132445	259734	142219	186073	578288	453732	153418	156836	329587	243496	373648	174995	48.3333	56951.6
993600	541269	139059	80923.8	285324	495091	332480	257562	658549	359468	436935	492046	333553	449545	324411	320457	267974	380970	412963	619729	217480	44017.2	281486	66.4	125043	71.2	85215.6	130784	258048	140036	181462	571369	449996	152176	155750	326220	238678	369148	172583	55.6	56326.4
994800	541780	136528	80290	287384	497101	333166	257420	665515	362995	438708	495922	336500	450368	327131	323703	267758	382328	414698	624439	219208	43721.6	279140	56.8	123329	69.6	83670	129170	254816	138369	178212	566447	445833	151044	154538	322548	232964	363687	169666	46.4	55593.2
996000	544197	134200	80059.2	289258	500383	334923	257998	675486	367527	440994	499272	340144	453178	328180	325698	269319	382660	418079	629934	221229	43080.4	276666	63.75	122361	67.6	82736	127430	252333	137241	174487	559343	442005	149838	152673	318921	227242	358776	167030	53.75	54781.6
997200	546878	131853	79281.6	291632	502777	336868	257892	684187	371548	443292	503051	343172	454054	330121	328108	271183	385065	422838	636354	222809	42610	273287	62.9167	120800	68	81138	126433	250220	134940	170321	553804	436884	148678	151565	315038	222018	352390	164975	52.8	53913.6
998400	550045	130086	78967.2	293960	505364	339649	259022	691861	376970	443295	508857	347905	459583	332054	331467	273237	387111	426423	641594	224887	41586.7	269815	61.6	118828	65	80505.6	125253	248932	133345	167228	546058	432546	147419	150043	311176	216527	347735	162065	58	53638.3
999600	554188	127760	79182	296308	509284	341766	259522	702003	381342	442791	512615	349829	460729	334353	334588	274740	390087	431766	648061	226987	41417.5	267306	53.2	117178	60	79048	123334	246432	131812	163598	539937	427211	145934	147975	309103	211276	342204	159094	64.4	52861.7
1000800	555950	126303	79494.4	299446	511808	343492	260352	712927	386874	444540	518302	352467	462714	335789	337955	275560	390580	437059	654899	228842	41104	263894	62.4	115583	64	78190.4	121872	243601	129156	160332	533370	423560	144773	146789	306092	205894	337218	156244	57.6	52340
1002000	559530	124759	80025.6	301960	515216	345292	261810	722474	393338	445197	524317	354694	464653	336709	341194	277057	392350	441357	659282	231796	40375	260696	51.6	114478	69.5833	76504.8	119077	239851	127206	155954	526449	419753	143687	145696	305058	200996	331830	153783	65.4167	51855.6
1003200	562512	122990	79584	303804	519326	346707	262114	731037	398359	446452	530651	357265	466753	337818	344291	279085	394841	447225	665769	233979	40164.4	258165	62	112772	63.6	75354.4	117586	237549	125212	152459	519458	414963	142773	144434	301849	197130	326360	151512	52.0833	51129.6
1004400	565971	121345	79693.6	305235	521580	349266	263186	740590	405632	448607	537099	361037	468139	338836	347519	280088	395128	451228	672864	236620	39583.3	255409	57.2	111082	67.5	73990.8	116690	234218	123300	148278	512815	410053	141718	142003	299722	192209	321889	148942	50	50471.7
1005600	569440	120382	79594.8	308332	523275	350704	263431	747852	409034	450081	543941	363883	471643	339543	350074	280921	397613	455243	679824	237751	39143.2	253071	47.6	109467	65.2	72720.4	115685	231588	121798	145625	507236	406198	139783	140154	297043	188104	316397	147258	45.4167	50118.4
1006800	573190	118758	79580.4	310939	525597	353070	263217	755848	413691	452174	551950	366780	475398	341299	353857	282475	399692	460320	685170	239361	38675.4	249417	61.2	107970	65.4167	71432.8	113821	228826	119822	142462	499977	399894	138295	138688	293714	183954	311586	144732	48	49731.7
1008000	576994	116720	79502.9	313971	527079	356063	263914	762768	417881	452734	558063	369531	478231	341919	357433	283940	401756	465794	694486	240263	38146.8	246612	52	106219	72.8	70351.6	112887	225740	118612	138713	493557	395482	136966	136528	290320	179259	307601	142197	48.8	49123.2
1009200	580228	115882	79738.8	316792	530263	358162	263764	770516	422247	452391	562180	372144	481692	342946	361567	285725	404525	472558	700992	242421	37685.6	241898	60.8333	104888	63.6	68784.6	111550	222354	117352	136113	487424	392138	135857	134399	288983	175865	302589	139876	55.2	48644
1010400	581501	114730	79729.2	319722	531321	359420	264416	780014	425810	453500	566602	373535	482974	343646	363854	286312	406300	477793	710480	243055	37185.2	240016	69.6	103671	54	67332.4	110224	219705	115053	133068	481752	388295	134266	132492	286213	172367	298751	137428	47.2	48391.3
1011600	584261	113394	80118.8	321952	533154	362318	265238	787982	429728	454197	572793	374801	483150	343857	369072	287405	408673	484282	717000	244787	36626.7	237107	57.6	101536	55.6	66356.8	108714	216137	113717	130486	477089	385301	132768	130856	283128	168713	294013	134970	56	47704.4
1012800	587075	112798	80451.6	324611	534867	363884	265155	793316	433950	456421	579356	376749	486038	344050	372476	288601	410087	489272	727185	246426	36329.2	234009	55.6	100378	62.4	64990.8	106908	213549	112792	127467	471240	382318	131788	128661	281896	165692	291554	133029	58.4	47359.6
1014000	591273	111564	80706	326537	536016	366436	265136	798130	437037	458245	584117	377737	487788	343919	376172	289512	411429	494957	735264	247197	36129.6	228531	58.4	99323.8	66.4	63890.4	105337	210413	110961	124290	467650	379452	130316	126846	279744	162643	287968	131052	59.5833	46707.2
1015200	595402	110548	80728.4	329303	536754	366987	265121	802008	438586	460503	587518	378770	489366	344005	379523	289902	412485	499521	743434	248665	35532.5	225204	52	97840	61.6	62622.4	104338	207360	109979	122175	463361	375630	128750	125663	277818	160386	286004	129871	46	46388.4
1016400	599874	109513	81000	330141	536685	369351	264626	806485	440989	462890	590600	380958	491627	343806	383036	291291	413144	504817	749800	249678	35328.4	224082	52.8	96338.4	66.8	61445.8	102845	204532	109517	119411	457599	372842	127590	123580	274954	158112	282807	127744	48.8	45908.8
1017600	602799	108498	80342.4	331835	537944	370655	263658	807431	442044	464676	593199	381274	493738	344784	385225	293168	415492	509726	759343	250054	34868.3	221112	50.4	95484.2	62	60764.8	101585	202624	107589	117236	454003	369959	125777	121519	271760	155595	279913	126418	56.8	45570.8
1018800	606441	107812	80165.2	333876	537693	372492	263204	810296	442930	464778	594480	382604	495890	344113	390226	293353	416237	513912	766969	249303	34656	219648	60.4167	93882.8	63.2	59972.9	100820	199916	106954	115664	451245	367943	124853	119722	269062	153842	278005	124619	55.8333	45404.8
1020000	610930	107172	80547.1	334838	537982	374771	262143	812894	443496	464997	595464	383472	498170	344437	393703	295394	417428	517187	776040	249133	34290	217845	62.4	92739.6	59.2	59354	100322	197793	106307	113882	448028	365616	123589	118267	266689	151316	276098	122836	48.4	44885.8
1021200	614900	106768	80808.3	335628	538302	377284	260368	815691	444278	467195	595278	383065	499305	343837	396295	295548	419968	522621	783165	249096	33836.8	216883	50.8333	91074	60.8	58125.8	99489.6	195195	105367	111430	445038	363606	122324	116740	264874	150362	274184	121382	52.4	44610.8
1022400	619079	106102	80689.2	335910	538929	379333	259731	818277	445726	467351	596039	381952	498564	342722	398445	296040	420258	525596	791406	248754	33862	216103	57.2	90250.4	65.8333	57605.6	98580.8	192752	104432	110423	443280	362491	121650	115379	263723	149334	273554	119627	60.4167	44193.2
1023600	623550	105545	80857.9	336292	538845	380627	258830	819988	446043	467511	594825	382357	499558	340937	401154	295467	420700	528699	797864	248530	33874.6	215016	66	89311.2	78.75	56440	97956.3	190129	104157	108621	440911	361478	120648	113914	262647	148111	273288	118547	45.6	43907.2
1024800	627783	105102	80916.8	336033	538898	381814	257916	820625	445566	468407	593376	383220	501732	339328	402331	296258	420284	531333	803475	248506	33580	214676	64.4	88361.3	66	55943.6	96808.4	188498	103725	107214	439130	360580	119787	112796	262050	147516	272911	117868	55	43719.6
1026000	632675	104625	80510.8	335646	536481	382784	255501	820380	445384	470988	591430	383055	502392	339207	405070	296034	419858	533932	807516	247378	33631.7	213343	62.4	87190	74.1667	55476.8	96932	187105	102927	106576	437819	359488	118080	111156	261052	147421	272419	116526	52.8	43395.2
1027200	637012	104058	80492	335451	535019	383688	253997	822098	444638	470519	588838	381501	503772	338036	405364	296187	420556	534840	811397	246477	33250.4	212449	50	86618.8	68.4	54577.9	96856.8	185936	102814	105660	436886	359366	117283	109809	257916	147058	272572	115725	47.2	43376
1028400	639669	103501	80393.6	335014	532668	383556	251116	818721	442944	468129	584819	381372	506324	336356	406882	295640	419607	536777	814828	244725	33210	212500	68.75	85822	59.6	53758.8	97244.8	185033	102902	104993	436132	359341	116417	109617	255861	146155	272656	115314	52.4	43013.2
1029600	642183	102967	80490.8	333868	530932	383626	249103	817741	442031	467150	580042	380617	506429	334676	407322	295587	419426	537574	815747	242897	33050.4	211697	57.6	85033.6	63.75	53191.2	96585.2	183604	102250	105048	435603	361040	115321	108872	254630	147448	272920	114170	55.6	42512.9
1030800	642866	102513	80409.2	332140	528844	383130	246860	814074	441252	466145	577104	378976	503382	331493	406692	293350	418418	539150	815697	241526	32930.8	211060	64	84172.8	66.6667	52549.6	96586.4	183289	102378	104279	435952	361359	115267	107898	253341	147837	274407	114125	59.6	42732.9
1032000	641944	101868	80001.3	330758	526831	382225	244095	810476	439948	464819	572756	376614	501635	329428	406659	293050	418696	539814	814904	240945	32971.2	210012	57.9167	83282	80	52230.8	96322.1	182179	102329	104683	437042	363236	114883	107264	253425	149163	276205	113478	52	42616.4
1033200	642885	101419	79983.6	327766	523885	381950	242636	805411	437310	463173	568069	375015	500212	327879	404626	291040	415954	539117	812685	240594	33087.6	210947	54.8	82787.2	67.2	51688.8	96334.4	181422	102556	103790	436409	365452	114676	107295	253329	150526	277232	113436	53.2	42655.8
1034400	640744	100589	79780.8	326009	519666	379897	239944	802885	435492	461326	562240	372436	499450	324732	403444	289352	414760	538528	808376	238599	33119.6	210354	66.4	82394.4	73.75	51034	97031.2	180765	103120	103733	437432	366965	114203	106450	253132	151516	279406	113784	53.2	42741.6
1035600	639788	99842	78950.4	324030	515351	377014	237861	797090	433400	459496	558686	370467	496624	321879	401664	287512	412321	534734	802189	236738	33258	211468	66.25	81856.8	71.2	50963.6	97817.5	180562	103368	103867	438628	370284	114218	105528	253204	153385	281230	113958	62.4	42448.8
1036800	636118	98986.3	78783.6	321705	512092	374549	234452	789697	431068	456392	553281	369226	494695	320083	399667	285337	409985	533193	795724	234130	33048.8	211366	63.3333	81517.2	65.2	50492.5	98468.8	180720	103578	103914	440085	372390	113453	105256	253897	155620	283462	114197	47.6	43113.2
1038000	633294	97852.8	78500.8	318780	507340	371406	231768	780522	427558	453830	547667	366373	493266	315961	397328	283208	407149	529655	789258	231605	33363.2	212584	65.8333	80908	74.8	50466	99504.2	180402	104292	103948	443841	375529	113329	104504	252183	157382	285723	114056	56	43042.9
1039200	628304	97452	78000.8	316418	503601	369194	228865	772544	423633	449604	542928	364299	492124	313394	394445	280361	404699	525663	782030	229122	33484	212723	63.3333	80100	65.6	50228.8	99974	181173	104806	104651	445823	376145	112537	104454	252827	159143	287863	114695	64.4	42838
1040400	623991	96614.6	77568.8	313477	498597	365649	226159	763078	419252	445468	537710	360119	488581	310855	390193	278486	401558	521336	772971	226982	33534	213369	58.8	79844.8	66.25	49955.6	101046	180934	105623	105034	448690	377916	113154	103862	252712	162044	290312	114997	56.8	43290
1041600	617268	95718.8	77415.2	310729	493081	362138	221676	753318	415366	441587	530938	356841	484376	307080	388020	275602	397796	517500	764949	225390	33845.2	214486	59.2	79452.9	72.4	49744.4	101666	181731	106089	105752	452422	382256	112984	103853	253911	164555	292522	114890	61.2	43795.8
1042800	610730	95136.8	77154.8	307070	489773	358108	219980	743092	411037	437506	526234	352527	479058	302395	383412	271866	394858	513184	754733	222528	33852	215458	60	79360	51.2	49722.4	101717	181815	106602	105758	455788	386992	113669	103607	255308	167032	295688	114763	44.1667	43688
1044000	603708	94269.6	77150	303942	483577	354523	217614	732490	407576	432545	520086	348490	473486	298862	379699	268516	390535	508003	745181	220290	33963.6	217108	62.5	79189.6	60.8	49678.8	103681	183222	107205	106340	459449	390720	114717	104194	256358	169560	299212	115932	55.2	44065.2
1045200	597129	93041.6	76324	300229	477773	350165	214580	723381	403901	428775	514893	345190	469756	294298	376601	265263	387010	503374	735763	218058	34204.4	218913	57.6	78878	78.3333	50333.6	104060	183457	107810	106244	462451	394827	114643	104123	257474	172136	302174	116501	54.8	44362.8
1046400	589574	91969.6	75930	297104	471535	345814	211129	713016	399188	424252	508950	341120	466306	289979	372540	261996	382105	497026	726166	215172	34193.2	220752	70.4	78845	67.2	50658.4	105723	184741	108435	106118	466320	398882	115000	104304	258982	174369	304637	116863	64.8	44882
1047600	584270	90706.3	75022.4	293522	464540	341178	208107	701630	395219	420202	504192	338645	462234	286116	368241	259735	378970	492006	717456	212542	34178	222482	63.6	79023.2	62.9167	50799.6	106699	185332	109255	106252	469504	402637	115518	104379	260642	175916	308004	117023	47.9167	45048.4
1048800	577241	89776	74440	290299	458659	336233	206072	691452	390079	415787	496740	335344	457388	283013	364294	256160	375101	486535	707430	209879	34683.6	224360	55.6	78694.8	58.3333	50668.4	107910	186520	109985	106596	472635	406697	115223	104621	260873	177257	310447	117460	46.8	45315.6
1050000	569426	88566.4	74088	288307	452455	331994	202632	680961	384583	409900	491248	331699	453211	278052	360600	253088	370632	480020	697635	207303	34735.6	225870	65.4167	78304	73.6	50888.8	109302	187961	110710	106567	477248	409708	115742	104661	262024	177926	312791	117244	58	45806.3
1051200	562629	87513.2	73831.2	285524	447250	327137	199078	671789	378831	404705	486118	328390	449738	274470	356475	250564	367009	474208	689092	204622	34826	228073	61.2	78204.8	83.3333	50832.4	110629	189244	111412	106712	480642	413035	116510	104837	263510	179376	315192	117668	52.8	46534.4
1052400	555321	86642.8	73355.4	282360	442455	323395	196459	661841	374212	398618	481001	325046	444421	270320	351911	247679	363798	469984	679979	202611	34879.6	230235	61.6	78181.2	79.2	51194.6	111772	190766	111832	107218	485469	415914	117400	105621	264992	179742	316730	118014	45.2	46834
1053600	548071	85471.3	72959.2	279790	436312	320355	193568	654307	369041	393170	475396	320540	437764	266075	348139	244900	358606	464490	672222	200658	35256.8	232633	59.2	77771.3	75.2	51472	112923	192372	112482	106700	488706	420762	117702	105924	266059	179827	319198	116840	52.4	47367.2
1054800	542400	84190	72797.2	277094	431231	315887	190902	646337	364453	387283	470893	317383	433446	261845	343430	241472	354826	459704	664473	198617	35163.6	234505	60.4167	77436	69.6	51473.6	113315	193455	112838	106093	492000	424227	118560	106213	267726	180375	321060	116407	62	47910
1056000	535327	83777.6	72180.4	274453	426328	310965	188544	638754	362106	382927	466219	312929	428146	257641	339875	238732	351300	454128	656810	196951	35485.2	236573	67.2	77184.4	65.8333	51357.6	113505	194245	113268	105508	494851	427245	118773	106999	268352	180264	322649	116006	58.3333	48397.6
1057200	530138	82257.2	71956.3	271854	421230	307950	185887	630626	359604	378869	461638	310005	424135	253848	336083	235464	347388	449039	650425	195552	35264.4	238164	71.2	76993.2	67.0833	51466.8	114390	196291	113307	105115	498714	430148	119300	107070	269565	179902	324523	116010	60.8	48652
1058400	523893	81183.8	71565.2	270031	416453	303528	183878	623744	354735	374570	457153	307753	419562	250146	331308	233082	343689	444348	643596	193862	35294.8	241248	75.2	77051.2	68.4	51509.2	114624	197933	113362	103857	501808	433100	119748	107454	270997	178800	324940	115780	44.5833	49085.6
1059600	518798	80197.1	71099.6	266852	410764	300292	181264	619548	350377	370199	451876	304530	414891	246920	328047	231163	339926	440490	635946	193299	35282.8	242966	73.2	76425.6	66.25	51507.2	114893	198534	113408	103366	503121	435778	120325	107851	271934	178188	326011	115230	54	49432.5
1060800	512191	79256	70090.8	265391	406103	297072	179000	612730	348802	366994	448294	302495	411650	243693	324501	228118	336914	435879	629940	191262	35563.3	244703	55.2	76369.2	70.8333	52018.8	114944	199407	113860	101796	503588	436879	121031	108072	272417	176596	326957	114558	56	49637.9
1062000	507255	78020.4	69810	263689	402056	293050	176591	608674	347051	363908	445005	300905	408178	240507	320933	226380	332710	432750	626116	190696	35446.4	246502	67.6	76210	70.8	51716.4	115002	200941	113544	100451	502803	438366	121607	108308	272678	175041	327794	113953	59.2	50253.6
1063200	501362	77374	69272.8	261289	397886	290616	175073	604526	346360	361072	440834	299638	404925	238150	318303	223676	329816	428350	623748	189285	35469.2	247658	57.6	75678	66.6667	51781.2	114836	201351	113519	99319.6	501798	440109	121486	108047	272520	172475	326747	112693	58.8	50557.1
1064400	497826	76336	68183.3	259624	393696	287792	172647	599277	345044	357859	437021	297238	403278	235448	315017	222104	326876	426116	619871	187407	35343.6	248259	62.0833	75528.8	73.2	51871.6	114703	202680	113291	97753.2	501721	440505	121661	107950	271508	170509	326189	112215	46	50976.7
1065600	493243	75452	68320	258391	389905	286548	170267	597790	343816	354307	433655	296113	400815	232891	312536	220606	324128	422548	616457	187594	35223.8	249215	70.4	75387.2	75	51801.2	115242	202869	113273	96277.6	501302	441770	121515	107457	271232	167898	325321	111206	72.0833	51094.4
1066800	488390	74578.8	67918.8	257712	387287	284032	168103	595541	342757	349689	430508	293969	398464	229808	311606	219385	322056	420268	614600	186995	35010.4	249240	60.4	74656.8	70	52140	114908	203497	112242	95087.5	499667	441174	121210	107420	270581	165551	324300	109987	52.9167	51035.6
1068000	484088	73751.7	67698.8	256887	383517	281846	166974	595800	340980	346729	427446	293208	395205	227759	308915	217593	320622	417554	611755	187023	35036	249420	70.8	74481.2	60.4	52447.2	113706	202791	111873	93296.8	498628	441905	121550	107015	269604	162506	322875	108463	53.6	51350.8
1069200	479711	73077.2	67257.2	255230	380541	279855	165403	596347	338690	344483	424337	292656	392279	224272	305998	215975	319585	414879	609162	187253	34835	250486	81.2	73650.8	72.4	52222	112374	202560	111303	91650.4	496528	440992	121513	106440	268972	159666	321794	106946	52.8	51388.3
1070400	476057	71972.4	66703.8	254006	377715	277334	164140	596004	336767	342105	422587	291624	390875	222825	303464	214715	317392	413847	606405	187357	34858.3	249908	60	73321.7	69.6	51938.8	112000	202911	110564	89499.6	493018	440205	120701	106404	267624	157131	320340	105831	54	51392.9
1071600	472904	71371.2	66586	253415	374950	275737	162823	595916	334617	340386	420888	291290	387397	220506	301680	213206	316204	411976	603843	187496	34597.2	249799	64.8	72888	70.8333	51800.8	111142	201926	109887	87935.2	489688	438485	120678	105533	267272	154124	318542	104408	44.8	50999.2
1072800	470092	70732	65796.3	253057	371428	273521	161170	595748	332887	339218	420268	290876	387054	219126	299927	212313	313923	410981	602786	187053	34063.8	250446	68	72401.6	80	51670	110499	200300	108991	85221.2	486415	437148	119560	104743	265269	151001	316616	103418	55.6	51120.4
1074000	469603	69929.6	65742.4	252501	368523	272586	160005	597036	331415	338529	418737	291210	385932	217876	297878	211754	312732	410274	601183	186596	34018.8	249697	69.2	71937.5	70	51555.6	109343	199336	108181	83309.2	482946	434603	118743	104324	263404	147776	314491	101801	56.6667	50917.6
1075200	466595	69367.1	65045.2	252166	367290	270850	157937	597176	329926	336470	417567	291796	384427	216604	296546	211094	311637	409320	601711	186760	33719.6	248671	67.5	71207.6	72	51083.3	108442	198284	107163	80665.8	478736	432257	118052	102889	261054	144896	311142	100516	72	50676
1076400	463446	68561.2	64278.8	252726	364898	270660	155823	598669	328661	335114	416310	292098	384439	214528	295054	210701	311086	409999	602130	187417	33370.4	247341	62	70821.6	67.9167	50784.4	108069	197114	106173	79361.2	474642	428895	117236	102506	259118	141312	308574	99033.2	50	50413.2
1077600	462494	68329.2	64347.6	253142	362451	270166	155067	600808	329297	333614	417085	291196	382056	213952	295489	210042	310407	410408	602765	187618	33155	246352	64.8	69884.8	75.4167	50372.4	106625	194678	105188	77338.4	471620	426308	116544	101270	256558	137974	305536	97158.3	54.4	49749.2
1078800	460575	67722.1	64333.2	253062	361443	270420	154455	602880	329198	332397	416510	291620	380279	212647	295419	209514	310934	411404	602395	187983	32707.6	244124	61.25	69448.8	67.2	49680.8	105472	192836	103972	75758	465963	423904	115217	100263	254396	134438	301755	95954.4	53.6	49372.1
1080000	457802	67204.4	64003.2	253602	359900	269914	152539	605673	330626	330440	417580	292837	378934	212221	294920	209276	309522	413271	604083	188117	32636	242328	65	68751.2	64	49216.8	104194	190440	102990	72972	460860	421768	113897	99348.8	252692	130943	298161	94532.8	58.8	48793.8
1081200	457651	66320.8	63874.6	253881	358760	269595	152417	609139	330674	331518	419287	293456	378734	211302	293294	208579	309453	413729	605756	189426	32289.2	239720	58.4	68151.3	67.2	48565.2	102450	187940	101810	71224.4	454868	417562	112793	98160.4	250320	128110	295682	93406	48.3333	48158
1082400	456722	65666.3	63363.6	253494	357585	269378	151172	611841	331786	330786	421318	294172	377527	210656	292940	208752	308576	415854	606599	189773	32101.6	237915	60.8333	67589.2	70.4	47923.3	101668	185498	100338	69074.6	449364	415281	111700	96992	248209	126022	291064	91432	50	48130.8
1083600	456058	65209.6	62721.6	253814	355350	270618	149936	614247	331831	331372	423640	294715	376834	210444	292037	208072	308032	416922	609751	191337	31588.8	236482	73.6	66600.8	66.8	47391.6	100507	183826	99684.4	67072.8	444220	411278	110380	95624.4	245282	122973	287803	90375.4	53.6	47456.4
1084800	457172	64644.2	62856	255392	354345	271609	149071	616936	332750	331606	425557	295370	376284	210021	291335	208742	308115	418461	614631	191330	31506	234273	69.6	66250.8	62.5	46638.8	99292.4	181637	98368.4	65013.6	439289	406957	109062	94207.6	243439	119821	283804	88658	51.25	47316
1086000	456533	64224.4	62264.4	256339	352197	271610	148376	620524	332369	332531	427751	296094	375327	210118	291906	208816	308735	421122	616946	191512	31122.1	232314	63.2	65679.6	70	46067.2	97983.2	179423	96794.2	63162.8	434112	403860	108196	93032.4	240175	117535	280433	87059.6	54.4	46609.6
1087200	456531	63239.2	61939.6	256453	350882	272904	146569	624030	333268	332623	430695	296924	375612	210068	291918	208682	308818	423200	621521	192462	30578	229540	67.2	64799.2	66.4	45320.8	96955.6	177250	95803.6	61754.6	427676	399842	106788	91988.3	237442	115779	277618	86184	49.5833	46455.2
1088400	458072	62789.6	61772	256927	349716	274212	145769	627607	333664	333177	432740	297857	375403	210120	293226	209005	309217	424315	627239	193764	30186.4	227168	62	64158	56.8	44562.9	95868	175168	94540.4	59301.3	422970	396182	105482	90501.2	234068	112810	272986	84739.2	58.75	45636.8
1089600	458010	62508.4	61704.8	258372	348687	275541	144280	631098	333624	332863	435598	298262	374694	210250	293910	209233	310234	426918	631442	193648	29815	225188	72.4	63633.6	56.25	43996.4	94717.2	173104	93529.2	58146.4	417788	392668	104180	89936.4	231244	110549	268854	83309.2	44.8	45320.8
1090800	459240	62234.8	61577.2	258438	348820	276815	142970	633731	334344	332923	438946	298128	372553	210257	294495	208716	309721	429879	636215	193811	29450	223181	61.2	63062	72.0833	43652.8	93407.6	170668	92319.2	56494.8	412478	387701	102956	88224.4	229025	108326	265114	82377.9	52	45009.2
1092000	460596	61729.2	61568.8	259538	347242	277625	142274	637384	334862	333057	443309	299168	372245	210095	294684	208413	310378	434503	640267	194593	29261.2	220468	70	62300.8	70.8	43448.8	92705.8	168833	91714	54846.4	407449	384505	101416	87392.8	226601	106853	261956	80712.8	57.2	44344
1093200	462503	61167.9	61510.4	260210	346699	279940	140960	640543	335738	333996	445486	298587	370123	209815	296633	209125	311353	437932	646000	195918	28738	218380	61.6667	61840	52.8	43159.6	91381.7	167014	90202.8	53866	402334	382510	100023	86542.4	223318	104909	258121	79553.3	66	43719.6
1094400	464343	60837.6	61596.8	261740	345277	281155	139933	644339	335818	334300	447676	299976	369478	210673	297194	208674	311906	440978	650805	196015	28325.6	216137	74.4	61587.9	60.8	42509.2	89815.8	164875	89025.2	52418.4	396898	378342	99293.6	85601.6	220671	103474	254860	78426.7	48.8	43450.8
1095600	466699	60308	61684.4	261401	343302	282832	139024	648298	336875	335098	450308	299488	368805	211234	297088	207950	312136	444058	656160	196897	28128.8	213439	64.8	60762.9	74.8	41480.4	88944.8	161903	87438	50910.4	392920	374308	97539.2	84910.8	219137	101200	251534	77426.4	55.8333	42705.6
1096800	468549	59620.8	61481.6	262593	343412	284674	138246	651854	336674	335657	451754	299508	368020	210927	297099	207048	312041	446784	660630	197890	28066	212114	62	60072.8	67.9167	40995.2	87707.6	160496	86665	49381.2	387230	369930	96625.4	83441.6	216908	100944	248952	76120.8	53.6	42443.8
1098000	471381	59145.6	61089.2	263087	341663	285476	137030	655030	336821	337792	453244	300435	368059	210904	297314	206880	313057	449442	664893	198524	27675.2	210193	71.2	59448.4	70.8	40438.8	87034.6	158329	85566.8	47988.3	383664	367312	95473.6	83109.6	215063	99180.8	246008	74810.4	55.6	42155.6
1099200	474688	58696.8	61067.5	264412	340748	286344	135729	658105	336636	338543	455553	300615	367730	210854	297653	206418	312976	451780	668695	198540	27370.4	208652	56.25	59230.8	70.4	40154.8	86098.8	156646	84680.4	47022.9	378714	363780	93754	82192.1	212670	98390.4	243483	74107.1	62	41653.2
1100400	477929	58246.7	60535.6	265827	340252	287526	134305	662827	336331	339136	457361	300860	367872	211832	298638	206263	314095	453539	672206	198291	27154	207114	66.8	58917.5	64	39476.8	85252.5	154386	83694	46017.2	375482	360124	92588.8	81891.7	210316	97286.8	240356	72803.8	48.4	41087.6
1101600	481276	58218.8	60742.4	266450	338699	288016	133225	665318	334830	338492	457748	301744	369015	211587	300334	206250	315605	455432	676500	198753	26787.2	204523	61.25	58090.8	65.2	38750	84915.8	153329	82669.2	45197.5	372187	356962	91320	80816.8	207853	96619.2	237784	71840.8	55.6	40995.2
1102800	484185	57863.6	60459.6	266151	338108	289854	131837	667600	334698	337724	456768	301479	366640	212020	301236	205639	317380	459017	680078	199537	26682.8	203812	76.8	57561.2	70.8	38135.2	84436.7	151687	81552.4	44241.7	368044	354348	90563.6	80441.3	206147	95607.6	235960	71202.1	51.6	40524.4
1104000	486918	57570.8	60430.4	266938	336817	290117	130808	669161	333672	337247	456866	301551	365507	210964	301595	205102	317516	461240	682610	198736	26387.6	202455	53.2	56870.4	61.6	37583.3	83466	150019	80903.3	43381.6	364597	351690	89865.4	79717.6	204567	95001.3	234238	70202	62.4	40244.2
1105200	489184	57371.6	60940.4	266623	335605	291292	130021	672125	333000	336966	457176	301770	364844	211010	301844	204179	319094	463550	684264	199659	26313.2	200567	65.2	56554	77.6	36766.8	82133.6	148606	79846.7	42712	360657	348383	88630.8	79320.8	203016	94967.9	232594	69610.8	57.2	39874
1106400	492903	57180.4	60639.2	265945	334637	290705	128896	674394	332940	337650	457025	302313	364290	210269	302759	203932	319150	465436	684950	199434	26088.8	199738	65.2	56318.4	70	36198	81256.4	146952	79140	42048.4	357759	345870	87634.8	79110	201830	94547.2	230886	68796.4	55.4167	39309.6
1107600	496024	56394.8	60562.4	265620	332188	290728	127560	675634	331614	339328	457241	301387	363868	209270	302383	202912	319401	467371	684453	199246	25807.6	198406	65.2	55942.8	60.8333	35824	81202.4	145649	78374	41093.8	355493	343960	86554.4	78378.8	200204	94701.6	229624	68487.5	59.2	39318
1108800	499032	56730.8	60080.4	264958	330214	289997	126000	676924	330658	337454	457611	301830	364226	209566	302671	201856	320162	468852	685758	198174	25890	197302	68.4	55585.4	64.4	35286	80915.2	145079	78113.6	40654	353181	341338	85638	78372.8	198358	94556.4	228312	68067.6	45.4167	38799.6
1110000	502017	56954.6	60224.8	265074	328173	290754	124566	676490	329851	336854	455730	302044	364654	209527	303396	201371	320633	469318	686074	197423	25697.6	195988	65.2	55023.8	66.8	34891.6	80712.8	143202	77764.4	40330	350826	340245	85167.2	77969.2	196855	94732.8	227196	67218.8	55	38486.8
1111200	502478	56616.4	60321.6	264480	327505	290224	123096	677112	329200	335254	452822	301682	361556	208801	304242	199785	322268	470744	686272	197485	25423.2	194544	68.75	54293.2	74	35184.6	79614.8	142316	76922.4	39830	349543	337808	83830.4	77801.2	195888	94681.2	226657	67166.8	47.2	38255.6
1112400	503832	56442.8	60379.2	263887	325501	289085	121996	678580	328370	333823	451970	299984	359917	208722	303896	198905	323155	471143	685060	196812	25350.4	193596	62.4	54171.2	70.4	34787.5	79614	141236	76301.3	39388.8	347152	336923	83158.3	77796.8	194798	95376.3	226379	67045.6	52.9167	38224
1113600	506377	56476.8	60009.2	263199	323869	287916	121557	678629	328112	332746	449006	300601	359130	207890	303432	197768	322972	471505	682575	196337	25406	193396	67.0833	53529.2	57.2	34494.8	80385.2	140167	75944.4	39010	345176	336292	82121.6	77731.3	194690	96172.4	225955	66486.4	60.4	37807.6
1114800	508486	56295.2	60047.2	261758	321415	286436	120454	677500	326714	331929	447938	300609	358354	207069	303168	196026	323880	470944	681136	196169	25317.6	192747	67.0833	53477.6	65.2	34077.9	79813.2	138778	75455.8	38592.8	343181	335495	81215	77572.8	194109	97177.5	225237	66448.8	57.9167	37574
1116000	510752	56165.8	59726.4	260998	319248	284470	119206	675140	324304	330826	446466	299683	357144	207346	302461	194721	324050	471144	678483	194850	25334	192315	66.25	53275.6	70	33704	79929.6	138278	75621.2	38342.8	342396	335502	80577.2	77280	193100	97876.8	224380	66632.9	60	37462.4
1117200	512149	56048.4	59924.8	261077	316786	282955	117667	673270	322331	330067	444938	299209	355440	206980	302040	193103	323530	469987	676195	192970	25010.4	191933	64.8	52718.8	64	33638.8	79992	137495	75187.6	38309.6	342243	334074	80138.4	77427.6	191342	98907.9	224267	66481.2	51.6667	37342.4
1118400	512273	56194	59566.3	259966	314834	281219	115824	670800	320205	327067	442945	298124	355468	206084	301888	192167	323094	468400	672405	191926	25170	191448	68.8	52346.8	60.8	33160.4	80404.8	136847	75103.6	37966.4	339769	333707	78945	77106	189678	99924.8	223824	65807.2	53.6	36942
1119600	511620	56332	59597.6	258694	312635	278907	114469	669785	317500	324694	440190	297488	352641	205192	301059	190296	323068	468644	670948	190387	25073.6	191443	54	52033.6	68.8	33053.6	80267.5	136725	75053.2	38426	339334	334028	78370.4	77619.2	189316	100805	223178	65743.6	50.4	36810
1120800	511040	55882	59886.8	256977	310629	278408	113886	667533	314363	322121	437726	295873	349388	203747	299462	188641	322966	467154	666723	190364	25056.4	190695	70.4	51719.2	65.2	32872.8	80563.3	136014	75076	38275.2	338805	335184	78210	77739.6	189718	102271	223920	65775.8	57.6	36926.4
1122000	509976	55853.3	59710	255692	307952	276216	112907	663650	313602	320670	436166	295510	346865	203110	297947	186485	322282	464952	663412	188486	25325.4	191572	63.2	51446.3	61.2	32568.8	80031.3	135816	74714.4	38478	337801	334982	77620.4	78293.2	189063	103168	223804	65876.7	50	37120.8
1123200	509141	55844.4	59507.2	254569	305692	273343	111784	661071	311047	318409	433413	293205	343931	202644	295159	184711	321845	462572	658277	188131	25104	191473	68	51424.6	67.6	32401.2	80677.5	135215	74966.4	38639.2	338635	336196	77366.8	78788	189383	104067	224490	65678.8	54	36760.4
1124400	508422	55445.4	59396	252520	301340	269739	110600	657915	307989	317279	431010	291721	343013	201526	293886	182859	321589	458902	653199	186569	25148.8	192291	68	51276.4	59.5833	32065.2	81214.4	135300	74627.2	38520.8	337609	337334	76578.8	78264	189373	105506	224424	65914.4	59.5833	36726.8
1125600	506338	55387.6	58805.8	250742	298380	267428	108225	654458	305180	314925	429058	291015	340455	200498	291124	181606	319316	456626	648918	184090	25482	192878	69.2	51276.4	64.8	32159.2	81947.2	135481	74840.8	38764.8	338167	338210	76330.4	78579.2	188992	106101	224800	65913.6	50.8	36793.2
1126800	505682	55847.6	58540	249063	295831	265024	107379	650070	301555	310682	425619	289350	338936	199457	288772	180180	318461	453623	645551	182947	25180.8	192874	71.6667	51058.8	63.6	31877.2	82584	135841	75127.2	39076	339260	340415	76222.8	78732.4	189344	107096	224792	65465.6	53.3333	36776.8
1128000	503636	55448.8	58922	247182	293064	261421	106244	645828	299700	307597	422279	287072	336328	198194	287060	178870	318375	450720	640828	180829	25480.8	193051	79.2	50550.4	60.8	31706.8	82591.3	135196	74871.2	39465.2	339595	341627	76310.8	79230	189032	107924	225364	65230	59.2	37038
1129200	501152	55202	58944.4	245392	290629	259392	104801	642143	296072	303948	419328	284524	332868	196414	283288	177355	317136	447180	637586	179999	25315.6	194366	82.0833	50377.2	67.2	31477.1	82884.4	135272	74888	39751.7	340212	343932	75991.6	79199.6	190038	108975	226497	65012.8	68	37090.4
1130400	497558	55140.8	58736	242992	287822	256011	103499	638482	294202	301152	415888	281784	329988	195416	281571	175548	316395	442856	632097	179066	25386	195263	74.8	50550.8	57.5	31306.4	83336.4	135326	74861.2	39731.2	340706	346336	75796.4	79282.4	190950	109770	227552	65095.6	52.4	37014.6
1131600	496229	55218	58307.2	240994	285191	253505	102758	634213	291226	298518	413813	280658	327197	194941	278861	174012	314974	439792	628033	178047	25600.4	196432	60.8333	50548.8	55.6	31374.2	83429.2	135658	74881.7	40124.4	341656	349455	75835.2	79556.8	191493	110550	228242	65083.2	59.1667	37464.4
1132800	493538	54876.7	58368.8	238776	281500	250962	102195	629406	288906	296526	411712	278818	324734	192931	275562	171392	312899	435198	621992	176600	25772.8	196964	70.8	50075.4	71.6	31464	84200.8	135653	74953.6	40036.8	342124	352107	75614.2	79530	191842	110990	229294	64708	51.6	37367.5
1134000	489899	54492.8	57976.4	236944	277774	247290	100682	623092	285396	293922	408816	276409	321716	191727	272042	169784	311296	430069	617381	175271	25660.4	198168	73.3333	50160.4	66.8	31383.2	84845.4	136374	75004	40245.8	342716	353850	75100.4	79520	192162	111879	230016	64619.6	43.2	37810.8
1135200	485828	54617.2	57500.8	235080	274897	244634	98965.8	616247	283495	290948	406045	274640	318128	190566	268770	168570	309202	426373	612328	173841	25830.8	199312	66.8	50008.8	66.4	31387.2	85054.8	136662	75434.8	40503.6	343641	357309	75516.8	79562.4	192401	112488	230586	64244.6	48	37826.4
1136400	483271	54617.5	57374	232515	271904	242253	96987.6	611409	280423	287207	402598	272829	315815	189054	265923	166532	308076	422217	608394	171974	26042.4	200905	65.6	49944.4	68.8	31155.2	85999.6	137394	74961.2	40814	344627	359192	75270.4	79724.6	192481	112723	231072	64326.4	52.8	38097.6
1137600	479881	54078.8	57410.4	231355	269378	240332	95816	604536	278580	283456	399054	270594	313485	187581	263478	165519	306502	418305	604533	170687	25876.8	201434	66.8	50119.6	70	31343.6	86716.8	137600	74851.3	41078.4	345985	362065	75422.8	79671.2	193250	112912	232198	64098.8	50	38451.6
1138800	476473	54063.6	57386.7	229565	264708	236767	95088	601882	276138	280776	395937	268429	309370	185533	259839	164206	304275	414903	600766	169424	26108.4	202476	61.6	49934	64	31340	86240	138606	75129.2	41325.2	347601	364800	75551.6	80232.1	193574	112730	233066	63427.9	53.6	38895.2
1140000	472060	54007.1	57121.6	227723	262925	234593	94082	594486	274240	277124	393006	266918	305290	183814	256584	162947	302675	410856	595305	168358	26208.3	203565	65.6	49757.1	72.4	31336.4	86572.8	138489	75270	41685.6	347783	367524	75650.4	79936.7	194666	112664	234590	62839.6	44	39154
1141200	468763	53471.3	56890	226254	259583	232376	92894.4	589853	272140	274505	389818	264883	301372	182995	253398	160820	299759	405901	591754	167668	26281.2	204780	72.5	49540.4	66	32167.6	86687.5	138321	75498.8	41451.3	348165	371189	75777.5	79988.8	195838	112648	234959	62827.6	50	39106.4
1142400	463888	53106	56537.2	224335	257410	229150	92096	583189	270184	271791	388256	262573	298268	182255	248645	159176	297455	402703	585955	166954	26160	206170	70.8	49752	65.6	32581.7	87188.4	138815	74961.6	41504.4	348583	373470	75958.8	79937.2	195980	112194	235580	62412.4	62.8	39667.6
1143600	461408	52781.6	56280.8	223284	254077	225778	91610	576108	268764	270132	385915	260748	295088	180906	245078	158314	295123	398118	581914	165847	26272.8	206977	64.8	49592.8	66.8	32910	87281.6	139405	74804.6	41274.8	348816	375090	75845.4	79595.6	196984	111409	236830	61890	55.2	39827.9
1144800	458127	52491.2	56095.8	220880	252613	224079	89800.4	569304	266661	267529	382984	259464	292371	179612	242665	157162	293583	393120	577158	165131	26462.9	207182	68.4	49770.8	71.6667	32858.4	87657.6	139662	75180.8	41244.4	349603	378571	75860.8	79007.6	196808	111123	237160	62062.4	50	40090.8
1146000	454446	52342.1	55601.6	220393	250802	221735	88529.6	562863	265779	264311	380169	257824	289952	178438	239825	155851	291060	389023	572549	164293	26416.8	207918	58.4	49518.8	58.8	32761.6	88000.8	139925	74749.2	41261.6	349210	380153	75219.2	79222	196849	110496	237021	61913.6	55.8333	40517.2
1147200	450456	52308.4	55612.5	219360	248303	220016	86768.8	556972	264968	261080	376760	254982	287194	177322	236864	154586	289019	385608	568567	163075	26474.2	208772	66	49417.2	66.8	32970.4	87706	139923	74564	41262.4	350074	383176	75162.4	79015	196980	109360	237808	60839.2	54.4	41020
1148400	446967	51814.8	55492.8	218176	245415	217891	85901.2	551271	263291	259112	375315	254073	284173	175538	233864	153525	287470	383153	563625	162431	26381.2	208331	65.8333	49384	70	33300	87570	139533	74325.6	40951.6	349796	384801	74977.6	78094.2	197247	108336	238373	60160	61.2	41152.4
1149600	442950	51842.9	55364.8	216669	242890	215359	85602	546153	262963	257299	372843	252674	280229	174456	230714	152796	286124	380206	559515	162704	26304.4	208574	66.8	49613.8	63.2	33087.6	87192	139223	74006	40707.2	350188	386322	74988.4	77524.6	197820	107627	238138	59854	55.4167	41605.6
1150800	439288	51656.3	55287.6	215848	241293	214100	84418	541240	262246	253722	370975	250826	278100	173456	227933	151497	283405	376194	555042	162082	26465.6	208928	65.6	49398.3	70	33051.2	86668.8	138225	73824	40488	349857	388474	75087.6	77309.6	197862	106476	239109	58979.2	58	41912.4
1152000	434588	51282	55261.3	215241	238594	212810	83606.3	536176	261392	251714	369944	249550	274246	172285	224072	151402	282004	374580	550575	162079	26400.8	209200	68.3333	49478.4	63.6	33205.8	85722.4	138367	73742.5	40118	349698	390650	74906.3	76522.8	197792	104665	239040	59048.4	61.2	41711.3
1153200	431445	50940	55019.2	214044	235374	211331	82287.2	532031	260578	251986	368487	248220	271549	171950	221834	149286	279666	372145	546153	161898	26295.6	208966	63.75	49340	64.4	33179.6	85466.8	137911	73317.1	39536.4	348660	391822	74363.8	75506	198463	103388	238172	58540	56.8	42134
1154400	428170	50626.4	54570	212835	233536	210027	82147.2	527386	260418	250992	368550	246814	268469	171171	218308	148752	278570	369562	541808	160968	26036.8	209459	78.75	49365.2	66	33068.8	85065.6	137459	72727.9	38910.4	347717	391703	73810.4	75101.6	196962	102519	238026	57947.1	55.6	42532.8
1155600	424867	50458	54650.4	212494	231659	208076	80716.4	523454	259601	249165	367596	246398	266848	170460	215151	148075	277285	365664	539500	160983	25988.8	209478	66	49262.4	66.6667	33296.4	84669.6	136868	72789.2	38690.4	346479	393107	73441.2	74428	196735	100478	236314	57317.6	56	42918.8
1156800	422448	50355.2	54237.6	212184	229236	207312	79551.7	520012	258510	246886	366470	245412	264767	169962	213421	147617	275832	363788	536650	160478	25998.8	209190	65	49038.8	56.8	33036	84260.8	136115	72085.2	38245.4	345109	392760	72783.8	73724.8	195540	99151.3	236177	56665.6	52.0833	42898.8
1158000	418714	50273.3	54287.2	213060	227034	206302	78184.4	516587	258438	245433	366616	243316	262210	168842	211114	147405	274895	362804	535057	160756	26044.6	208753	81.2	49129.2	60	33123.2	83198.8	135401	71844	37868.4	344036	392608	72587.6	73213.2	194827	97808.8	235387	56447.1	58.8	42933.2
1159200	414604	49585.4	54117.2	211688	225945	206138	77481.2	512154	259283	243984	366794	243094	259369	167620	208885	146520	273601	362175	533136	161603	25915.6	208008	76.4	48793.6	62	32776.8	82644	134512	71530	37400.8	342190	392527	71946	72422	194650	96125.6	233986	55907.6	56.25	42763.6
1160400	411129	49809.6	53884.4	211941	224236	204964	76175	509367	258060	242772	368385	242570	257414	166831	205526	146160	272875	360377	529958	161374	25815.8	207790	68.4	48889.6	66.25	32789.6	81938.4	133481	70900	36442.8	338984	392155	71842.8	72104.4	194516	94774.6	233051	55221.2	56.8	43045
1161600	408388	49271.6	53665	211266	221958	204372	76227.1	506804	258278	241833	369508	241839	255514	167152	203366	145434	271324	359409	526700	161399	25495.6	207137	60.8	48821.2	64.8	32377.1	80673.2	133087	70292.8	35852.1	337398	391352	70725.4	71227.6	193058	92718.4	231563	54804.4	57.2	43246
1162800	406296	48898.8	53382.8	211063	220112	204463	74885.2	503237	256659	241509	370645	241633	253968	166230	201541	145338	270141	358621	526178	161467	25295.6	205464	71.2	48610	62	32718.3	80148.4	131430	70141.3	35225.2	335016	390228	70580	70482.8	192077	91769.6	230081	54509.2	56.8	43161.7
1164000	404747	48829.6	53123.6	211572	217574	203643	73607.1	499321	255702	240772	372060	241734	252579	165691	199758	144820	269593	357143	525519	161170	25297.5	205087	73.2	48656	64.5833	35898.8	79961.6	130742	69822.5	34720	331832	388339	69857.9	69568.4	190543	90219.2	227865	53759.2	57.6	43365
1165200	402174	48510.8	53102.9	211997	215696	203910	72300	496962	255385	238875	373554	242024	251231	165522	198229	145045	269480	356875	524187	161328	25049.2	204459	73.75	48313.2	54.4	37433.2	78687.2	129539	69204.8	34118.4	330243	386852	68826.8	69188.3	190259	88457.6	226098	53083.8	52	42841.6
1166400	400283	48146	53242.8	211460	214871	204411	71618.8	495196	256396	236864	374653	241170	248538	165084	197095	144895	269165	357083	524147	162023	24961.6	203646	70.4	48194.4	71.6	38515.8	78101.6	128234	68660	33859.6	328793	386113	68471.2	68304.6	188197	87280.4	224680	52397.9	51.2	43124.4
1167600	397122	48289.2	53146.4	211763	213686	204133	70532	493876	254803	236292	376662	240384	247076	164378	194830	144546	269091	357020	525093	162791	24892.8	202847	70.4	47998.8	66	39680	77170	127231	68129.6	32689.6	326022	384277	67717.2	67734.6	187050	85548.8	223111	52213.8	60.8	42844.8
1168800	394916	47756.3	53031.6	211616	211917	204324	70510.8	490925	255016	236118	377839	240543	244904	164320	193219	143852	268030	356340	524056	163139	24598.8	202086	67.6	47962.4	62.8	40675	76277.6	125331	67342.8	32380.4	321729	381978	66838.4	67000	185872	84398.4	221086	51418.4	48.8	42653.2
1170000	393423	47485.2	52620.4	211704	210776	204136	69406.8	489433	254632	236089	380108	240792	244114	163788	191225	143186	266940	355806	523730	163127	24535.6	201250	68.8	47795.2	67.9167	41976	75312.8	124032	66776.4	31408	318642	380211	66016	66213.2	184540	83719.6	218914	51051.3	52.8	42595.6
1171200	392630	47360.4	52237.2	211382	208700	204357	68247.6	488506	254276	236710	381805	241280	243249	162977	189273	142340	266372	356040	522334	163626	24029.6	199609	72	47427.2	67.9167	43138.4	74854.4	122987	66051.3	30906	316500	377686	65421.6	65124.8	183454	81474.2	216310	50637.2	59.5833	41828
1172400	392057	46972	52156.7	211910	206543	204287	67244.8	486047	253882	235102	382321	241758	242964	163203	188496	142110	266285	356165	524577	163373	23863.6	198278	56.4	47513.8	74.4	44120.8	74259.6	121403	65578.8	30392.8	314103	375758	64592	64658.8	181504	80342.4	214738	50182.8	61.6	42085.6
1173600	392005	46759.6	52229.2	211893	205433	204586	66027.6	485103	253322	234875	383152	242780	243063	163001	187303	142292	267034	357302	524437	163362	23659.2	196691	60.8	47247.9	63.2	44918	73730	120763	64818.4	29721.3	311069	372830	63666.7	63837.6	180630	79165.6	211802	49388.8	52.4	41681.7
1174800	390734	46350.4	52176.3	212746	203970	204730	65032.8	484417	252590	233550	383701	241709	241100	162186	187420	142818	267664	357377	527622	164325	23394.8	195571	62.5	46744.8	64.4	45850	72993.2	119374	64482	29212.9	308890	370655	62765	63531.6	178804	78177.2	209874	48783.2	60	41569.2
1176000	389324	46270	52387.6	212697	202908	204514	65636.4	484509	253182	231900	384468	242068	238890	161318	185822	142644	267567	358644	528780	165338	23062.5	194308	70	46569.6	60.4167	46635.2	71656	117821	63442.8	28897.2	305434	367921	62040.4	62792.4	178375	77015.6	207969	48454.8	50	41222
1177200	388808	46097.2	52159.2	211620	202060	204403	64535.2	485063	253520	230814	385493	242245	238313	160941	184647	141800	266955	359012	528062	165374	23330	192718	68.4	46320.8	74	47104.8	71074.8	116875	63039.2	28093.6	302394	365728	61330.4	62429.6	176723	76377.2	206382	47877.1	49.2	40828.4
1178400	387750	45796	52101.3	212061	200170	204605	63070.8	482332	252880	231529	386653	243152	237929	160377	183589	142017	266940	359012	527845	166267	22995.8	191436	64.4	46144	67.9167	47830	70565.6	115397	62636.7	27678.8	298969	362672	60279.2	61305.6	175360	75788.4	204516	47468.4	58.8	40402.5
1179600	388944	45412.8	51850.8	211815	198821	204235	61918.8	482214	252468	231606	386219	243882	236720	159784	183084	142055	267458	360092	526986	166234	22680	190197	64.8	45940.8	62	48380.4	69864.6	114302	61804.4	27036.4	296282	360077	59020.4	60749.6	173403	74726	202053	47236	64.4	40229.6
1180800	389615	45370.4	51981.6	211910	196636	203632	60876.4	480950	251763	231318	386642	244802	236950	159430	182529	141409	267611	360703	527043	166335	22558.4	188215	73.75	45779.2	65.4167	48675.6	69705.6	113243	61333.3	26523.6	294575	357076	58582.4	60537.6	171302	74212.4	200267	46420.4	61.6667	39861.2
1182000	389266	45322	51830.4	212508	195584	203936	60138.4	481404	252007	230547	386028	245399	236168	158450	182465	141672	268202	361896	524588	166733	22369.6	186106	66.8	45518.8	58.4	49230	68680.4	111763	60999.2	26172.8	292143	355110	57628.8	59773.2	170036	73816.4	198221	45970.4	56.25	39538
1183200	388242	44810.4	51936.4	212830	194266	204146	60350.8	480462	251541	229597	385572	245688	234659	157236	182051	140598	268282	363366	524735	166535	22407.2	184953	69.2	45041.2	75.2	49699.2	68438	110670	60452.9	25920.8	289928	351929	56560.4	59669.2	169242	72878.4	196612	45494	56.4	39132
1184400	388491	44869.2	51877.5	212382	193304	203698	59636	481772	251081	229355	384490	246262	233984	156871	181917	140562	269606	363809	525766	167212	22253.2	182792	71.25	44905.2	76	50006	67566.8	109537	60018	25563.6	287418	350468	55704.4	59204.6	168185	72311.6	194393	45393.3	58.8	38403.2
1185600	388214	44660.4	52010	212135	191931	203106	58892.4	480967	250747	229447	383422	247083	233352	155803	181215	140422	270060	365718	525480	167830	22020	182017	66.8	44853.2	62.5	50321.6	67026.8	108633	59133.3	25086.8	285288	348558	55070.4	58920	167203	72169.6	193030	45070	50.4167	38440
1186800	389030	44512.4	51965	212090	190081	203062	58313.6	481661	250450	228698	383897	247551	232496	155615	180219	140192	270259	366174	523754	168499	21977.2	180234	63.3333	44814.4	58.8	50300.8	66722.4	107598	59082.4	24819.2	281880	346159	54512.1	58386.4	165090	72160.4	191577	45009.2	56.8	38083.8
1188000	389871	44154.8	52130.8	211584	188059	202166	56877.5	481518	250143	228723	382273	248084	232251	154423	180133	139214	270110	366589	522308	167674	21696	179380	65.6	44685.6	70.4167	50690	66170.8	106488	58582.9	24558.8	280233	343686	53508	58166.4	164564	71514.8	189600	44720.8	52.4	37767.6
1189200	388710	44027.9	52057.2	211168	186130	200747	57546.4	479216	249996	228245	381075	247617	232028	153879	179762	138898	271022	367752	520734	167934	21572.5	177948	64.5833	44244	64	50986.8	65631.7	105587	57879.6	24271.7	277776	341412	52880.4	57672	163476	71166.8	187290	44505.2	52	37580.4
1190400	389850	43942.4	51937.6	211541	184917	199756	56709.2	479426	249631	228124	380259	248660	232992	152946	179763	138694	271894	368230	519992	167830	21424.4	175658	76.25	44161.6	78	50844	65835	104972	57408.4	23957.9	276029	339505	51921.3	57626.4	161559	71438.8	185980	44082.4	52	37347.5
1191600	389556	43923.6	51900.4	211269	183137	199470	55704.2	475236	249188	226966	378222	249579	233121	152093	180449	138375	272492	368838	518712	167837	21282.4	175150	66.25	43845.2	64.8	50965.4	65726.8	104112	57019.2	23771.3	274278	337697	51061.2	56945.8	160153	71007.6	184133	44238.4	46.8	37045.6
1192800	388945	43694.8	52109.2	210992	181894	198998	54866.8	472215	248355	226419	376300	249048	232698	151552	179906	137636	273307	370079	517232	167780	21245.6	173349	72	43855	67.6	50908	65116.8	103136	56461.2	23644.8	272235	335970	50680	57056.7	158867	70966	182575	43882.8	46	36755.4
1194000	388718	43610.4	52358	211098	180334	198128	53848.4	471132	248707	225015	374693	250204	231406	149792	180321	137117	273840	370984	517394	167821	21165.8	172288	71.2	43627.5	60.8	50982	64991.3	102310	56363.6	23801.2	270664	334634	49561.6	56846.7	158074	70696	181769	43700.4	58.4	36299.2
1195200	388907	43257.6	52121.7	210113	179234	197139	53170	471501	247444	225084	372753	250570	231338	148386	179810	136298	274008	371590	515925	167684	20955.8	171350	71.2	43395.8	59.6	50880.4	64676.4	101258	55757.2	23622.4	268483	333740	48936.4	56642.5	157344	70969.6	180427	43547.6	54	35869.2
1196400	389534	43362	52344.8	208890	177026	195609	51990.4	468696	247604	225274	371517	250402	230016	147838	179188	135827	273895	372326	514074	167459	20992.4	170924	62.9167	43518	70.4	50848	64732.1	100711	55224	23412.4	266126	330917	48342.4	56330	156712	70683.6	179070	43526.4	44.4	35790
1197600	389337	42841.6	52051.2	208325	175140	194735	52854	467570	246042	225344	369897	251495	231028	146719	179309	134828	275003	372268	512831	166679	20618.3	170466	74.8	43297.1	60.4	50803.2	64799.2	99895.4	54868.8	23173.2	264425	328773	47489.2	55876	155307	70957.2	178373	43604.2	57.6	35573.6
1198800	389859	42936.7	52205.2	207659	173092	192900	51978.4	465731	245167	224633	368575	251890	231173	145869	178750	134524	275176	371376	512720	166245	20774.8	169433	67.5	43048.8	64	50672	64774.6	99168.8	54662	23244.2	263114	327104	46731.6	55889.6	153607	70927.2	177351	43357.6	54.8	35430
1200000	390626	42815.2	52218.4	206837	171968	192223	51410.4	463273	244654	223506	366500	251998	232076	145048	179199	134364	276494	372585	511282	165410	20458.4	168700	61.6667	42878.4	61.2	50449.2	65161.7	98879.6	54373.6	23406.3	261830	325306	45862.4	55873.3	152868	71148	175807	43362.8	54.4	35142.4
1201200	389683	42669.2	52479.6	205324	169900	191577	50874	463393	243989	222224	365017	251556	231036	143516	179459	133963	276680	372709	509652	165503	20187.9	167856	62	42738.3	70.8	50503.2	65414.4	98789.6	53829.6	23659.2	261018	324550	45289.2	55654.2	152199	71307.6	175362	43273.2	52.4	35120
1202400	389117	42435.6	52520.8	204685	168700	190190	49897.2	464229	243936	221355	363351	251537	230564	142455	179787	133237	277518	373186	508429	164470	20289.6	166727	66.4	42500.8	63.2	50602.5	65198	98294	53900.8	23716	259165	323177	44485.6	55363.8	151380	71818.4	174018	43268.4	47.9167	34649.2
1203600	388273	42640	52422	203542	167220	188830	49604.4	462937	242916	220871	361906	251369	229693	140767	179708	132452	277861	372572	508596	164129	20495.8	165879	69.6	42312.9	74.4	50387.2	65199.6	98132.5	53611.2	24043.3	258477	323191	43953.6	55482.9	151098	71865.6	173494	43048.4	49.1667	34615
1204800	388473	42332	52528	202423	166211	187781	48616.3	463186	242046	220322	360048	250248	228994	140158	179205	130922	278746	372412	506582	164159	20312.4	165173	67.9167	42360	60.4	50230	65052.9	97162.8	53329.2	23898	257300	322172	43404.8	55167.9	150855	72165.6	172696	42832.5	49.6	34506
