# Supplementary material for: The singularity response reveals entrainment properties of the plant circadian clock
Source: Nat Commun. 2021 Feb 8;12:864. doi: 10.1038/s41467-021-21167-7 (PMC7870946; doi:10.1038/s41467-021-21167-7)
Supplement: Supplementary file 4 — Source Data [file 41467_2021_21167_MOESM4_ESM.zip › raw_bioluminescence/SR_experiment/4h-10C (Figure 2, 3, 4, Supplementary Figure 1, 2, 3, 4).xlsx]

## Sheet: 4h-10C
time (second)	CCA1 No. 1	CCA1 No. 2	CCA1 No. 3	CCA1 No. 4	CCA1 No. 5	CCA1 No. 6	CCA1 No. 7	CCA1 No. 8	CCA1 No. 9	CCA1 No. 10	CCA1 No. 11	CCA1 No. 12	CCA1 No. 13	CCA1 No. 14	CCA1 No. 15	CCA1 No. 16	CCA1 No. 17	CCA1 No. 18	CCA1 No. 19	CCA1 No. 20	TOC1 No. 1	TOC1 No. 2	TOC1 No. 3	TOC1 No. 4	TOC1 No. 5	TOC1 No. 6	TOC1 No. 7	TOC1 No. 8	TOC1 No. 9	TOC1 No. 10	TOC1 No. 11	TOC1 No. 12	TOC1 No. 13	TOC1 No. 14	TOC1 No. 15	TOC1 No. 16	TOC1 No. 17	TOC1 No. 18	TOC1 No. 19	TOC1 No. 20
1200	404582	536079	127294	158215	235559	358011	586544	272438	91606	258489	413393	801123	79465.2	102127	136574	258552	317973	65452.8	50608.4	170234	119992	99431.6	15455.2	21373.8	20791.2	45649.6	101330	23882.5	16505.2	19124.4	87679.6	46350.4	27487.2	16447.2	29168.8	77426.3	85208	27403.2	9101.2	41162.9
2400	476107	629563	150528	168923	281618	426307	747245	344633	120163	328763	584491	1026830	96449.6	125774	170807	333657	434472	74714	77866	192325	123527	100219	15456	21027.2	20646.4	49057.9	102181	24591.2	16773.2	19539.6	83963.6	46503.2	28984.4	15834	28865.8	81127.6	83644.4	27830.4	10060.8	41288
3600	619998	848571	203106	216313	344308	573738	906708	395837	163033	376841	686072	1306810	112767	156287	197992	412172	521924	88435	97645.2	221963	119115	88541.2	15208.3	20172.8	20473.2	47936	95962.1	22051.6	16368.8	18453.3	78331.2	44402.4	28207.6	15052.8	27499.2	73796.4	77882	26658.4	9860.83	39496.8
4800	688984	1004490	254751	242838	409028	673845	1010790	439403	181437	418621	793572	1540440	125444	184761	220155	490777	568486	107563	107364	260853	113244	86978	15117.2	19788	20338.4	46478	91938.8	20670.8	15410.8	17669.2	73173.3	44055.2	26204.8	13935.6	26060.8	69437.2	73444.4	26604.8	9606.67	38541.6
6000	756080	1128280	302430	254040	466432	737855	1101340	455733	201454	442668	902186	1734810	139716	208585	237558	547220	633442	126009	112525	300863	107578	84839.2	14736.7	19090.4	19870.4	44093.2	87139.6	19772.9	14399.6	17152.8	69881.2	44816	24270	13363.6	24657.2	66050.4	68651.3	25658.8	8967.6	36748.4
7200	755419	1217290	343544	252199	499437	753939	1144160	444260	206592	440042	927223	1745550	145984	217296	242852	563336	660378	133541	105341	316914	103510	80610	14043.2	17751.2	18760	41797.6	80461.2	18032.8	13580.8	15855.4	66969.2	45724	22516	12600	23204	60667.2	63180.4	23438.8	8208.33	33286
8400	724265	1222050	337216	240545	491813	739996	1126240	411632	197226	420094	903931	1582030	137284	207095	230550	555023	642754	129690	93218.8	306666	100537	76502.1	13238	16466.8	17239.2	38975	72951.2	16676.8	12657.6	14367.6	65286.7	46317.2	20784.4	12034.8	21910.4	54381.6	58467.2	20634	7314.17	29156.4
9600	666524	1171810	311940	225826	470445	729528	1096580	380077	183556	392351	844474	1430230	129580	194005	225097	539977	606721	119659	82023.6	283736	97833.8	73569.2	12259.6	15524.8	15922.1	36375.2	67652.8	15784.8	11906.8	13358.4	63435.6	46864.8	19237.2	11457.9	20375.2	48557.2	55172.4	18524	6710.8	26495.6
10800	614376	1117170	283215	207977	447966	712012	1049180	357755	170551	371484	813761	1321270	126421	182681	226927	525229	570916	109184	74861.2	264888	95879.6	71759.2	11424.4	15090.8	14745.6	35495.2	65232.1	14985.2	11488	12398	63049.6	47120	18196.7	11415.2	19362	45484.2	53574.4	17536.8	6205.6	25043.8
12000	567813	1064680	257895	189000	424414	695090	982302	341532	160115	353023	754544	1229120	124496	169939	229135	514391	537323	102245	70494	253822	96020.4	71750	10762.4	14578.8	13718.8	33969.6	65325.6	14202	11128.4	11863.3	63809.6	46608.8	17618.4	11212.9	18807.6	43909.6	53093.6	17117.5	5987.2	24619.2
13200	528277	1019630	236406	170080	400956	674595	914351	326008	150473	337563	707735	1143160	119852	157418	227758	505921	506322	97284.6	67668.8	245902	95522.4	70920.8	10462.1	14501.6	13289.2	33432.9	64044	14246.4	10900.4	11683.6	63745.4	44798.4	17355.6	11447.1	18827.2	43018.8	52290.8	17271.7	5882	25076
14400	510018	981694	214804	152403	374218	647923	863275	309944	139838	322396	672264	1082760	115424	147121	223080	497339	475096	92434.2	65694.8	238969	96596.4	71125.4	10467.2	14402.4	13265.2	32956.4	64516.4	14356	10844.8	11795.2	62468.3	45268	17755.6	11622	19145.4	43076.8	52598	17870.8	5865.2	25812.4
15600	467640	937589	193232	140282	345435	627994	824037	294722	130396	309756	628815	1020900	110740	140093	217798	487663	448337	88233.6	62971.2	232456	96896	72455.6	10706.7	14538.4	13660	32537.2	66121.3	14674.4	11136	12026.8	61928.8	46060.8	18174.8	11902	19787.6	43617.9	53119.2	18626	5938.8	26855.8
16800	441347	885212	176030	129303	322128	598848	794392	280527	121933	294797	587235	947628	105244	133861	211601	475720	421908	84236	60034.4	224094	98318.3	75140.8	11180.4	15076.3	14328.4	33346.8	68335.2	15108.3	11458.4	12583.2	62004	47462.1	18904	12754.4	20625.2	45117.9	54739.6	19626.4	6205.2	28549.2
18000	418294	824636	161261	120114	301024	572836	761580	263640	114694	278368	553403	869323	100090	125331	207248	461622	397591	80459.2	57741.6	215764	101196	78782.4	11931.6	15296.7	15314.4	34869.6	71933.2	16074.6	11808	13130	63813.6	49940.8	19766.4	13644	21878.8	47208.8	57218.3	21099.2	6411.6	30052.4
19200	399558	772288	149041	111712	283140	545276	728290	250932	108512	262973	523048	793042	95170	117662	201705	449425	378435	77061.6	55298	207859	105759	84008.8	12858.8	16325.4	16538.8	37159.6	75572.8	17074	12592.9	14056.8	67034	53183.2	21218.8	14675.4	23453.2	50390.8	61254.4	22584.2	6879.6	32493.2
20400	386349	724761	138926	104612	266064	514675	693231	235443	102168	247970	497091	718658	90393.6	110306	196580	438462	365278	73670.4	52387.6	200188	112424	90666.4	14120.8	17537.6	18024.8	40051.6	81714	18562.1	13655.2	15216	72175.2	57403.8	22853.2	16182	25496	54313.6	66408.8	24867.2	7434.4	35534.8
21600	372235	679028	128884	98036.8	249986	493327	659188	219684	96408.4	232767	466813	649236	86197.2	103184	190985	421391	352383	69980.4	50090	191075	121725	99618.8	15893.6	19074.4	19769.2	44143.3	88928.4	20447.6	14932.8	16665	78286	62390	25185.8	17696	28010	59242.5	73103.6	27600.8	8039.2	39213.8
22800	356782	634952	119296	92226	236427	467871	626986	205906	90877.2	219116	434703	585557	82307.5	96302	185318	406160	339214	66752.1	47767.2	183818	132407	111316	17781.7	21058.8	22294	49187.6	98597.9	22861.6	16226	18451.6	86678.4	68462.9	27532.8	19438	31230	65511.3	81171.6	30622.4	8862	43788.8
24000	340515	598040	111210	86469.6	221812	441550	591295	191356	85200	206673	403176	526366	79469.6	90008.3	178462	388815	323327	63986.7	45050	176056	146242	124666	20074.6	23507.6	25344	55319.2	110031	25612.8	18049.6	20636	96702.9	76388	30331.2	21547.9	34358.4	73332.4	91495.8	34578.8	9844.8	49227.1
25200	325972	561013	103934	80263.8	207513	413541	558034	178286	79697.2	194125	373313	473544	76007.2	84095.6	171990	371247	307447	61179.6	42956.8	168651	163378	140528	23101.6	26383.6	28596.4	62876.7	125358	29213.2	19988.8	23491.7	108323	85870.8	34050.4	24571.7	38646	82590	103917	39169.2	10918.8	56202.8
26400	315513	527220	96698.3	74980.8	192112	390048	525053	165124	74017.6	182373	347096	425231	72896	78284.8	167110	355819	291888	58230.4	40732.4	161536	181693	160667	26367.6	29608.3	32966.4	72222	142940	33382.8	22427.6	26894	123406	98394.2	38196	28010.4	43664.6	93647.6	118571	44248	12290	64495.6
27600	302397	492565	89755.6	69429.2	178620	362834	491692	152372	69297.9	170623	322824	382056	70507.1	72952	161268	337758	278465	55729.6	38885.6	154647	203783	183616	30546	33564.4	38340.4	83584.2	164420	38510.4	24937.2	30784	142485	113658	42736.8	31522	49011.7	107102	136562	50487.6	13775.4	74550
28800	288356	460138	82252	64931.6	165790	340608	462464	141752	64859.6	160023	298321	344511	67767.2	67647.9	155648	320567	263382	52974.6	36630	147168	230406	211381	35353.2	37816	44990.8	96924.4	190541	44785.6	27998.3	35764	164046	132671	47990.4	35749.6	55270.8	124098	159747	57546	15348.8	86311.2
30000	272339	430224	76489.6	60582.4	156082	314477	435667	130102	60616.8	148782	276390	313118	65059.2	62645.2	150238	302279	247012	50169.6	34895.8	140493	262300	243192	40865	42397.2	52680	113542	220838	52390.4	31020.4	41043.3	190497	156484	53910.4	40674.2	61690.4	144516	187667	65259.6	17358.8	100603
31200	258108	402586	71875.2	56662	146237	291578	410758	120342	56502.9	139202	255628	284217	62651.7	58436	145061	282236	234507	47561.3	32738	133863	301650	278563	47343.6	47473.2	61806.4	131979	257933	60782	34228.8	47599.6	221802	184659	60095.6	46352.1	68738	169243	222340	74224.2	19313.2	116452
32400	248239	378398	67741.7	53293.6	138407	269670	385917	111224	52878	130540	235057	257536	59642.5	54843.6	140174	264194	219153	44920.4	31411.6	127450	349140	317587	53882.8	53021.2	72333.2	155248	300567	69764.4	37874	54412.9	257784	217271	67335	52283.6	76250.4	197180	262455	83283.6	21464	133923
33600	236764	353795	63275.2	50550	131440	249606	363150	102866	49228	122270	217744	234272	57210	51089.2	135028	244886	208576	42440.8	29885.8	120602	420584	359294	61572.9	58754.4	84129.2	181461	345613	79318.4	41816.7	61760	297896	254252	74225	58930	83373.2	228638	309034	92896.3	24034.8	152107
34800	225149	330810	59600.4	48080	124320	231025	343081	96061.6	45536	114869	201844	214180	54264	47919.2	129811	229119	198648	39906	28302.8	113944	466967	402134	68484	64506.8	96086.7	208206	394782	88924.8	45451.6	68963.8	344668	294313	81527.1	65626.8	90492.4	262942	360123	102917	26238.4	170240
36000	214410	308551	56366.4	45583.3	116963	212224	325616	88836.3	42619.6	107750	188279	195979	51864.8	45419.2	124368	212209	188433	37021.2	27056.3	106515	531078	443781	77291.2	70527.9	111606	237818	444024	98527.5	49150.8	75758.8	392378	335056	89358	72448.4	97749.2	296750	412323	112474	28507.2	187543
37200	206732	288708	52910.8	43410.8	110128	196636	308374	83799.6	39662.5	101648	175211	179412	49706.4	42790.4	119706	194493	177889	34629.6	25548.3	100443	601642	484487	81485.6	76619.6	120421	265863	490502	108007	52810	83008.3	439486	371986	96077.2	79076.3	104714	331059	462533	121585	30969.2	203718
38400	200165	271076	50245.6	41518.4	104706	182551	292892	78210.4	37534	94902.9	162084	165457	47695.2	40711.3	115546	181640	168144	32326	24637.1	94270	667572	521314	83648.8	82878.4	125562	293187	530690	116647	56062.4	89039.2	486845	407062	103018	84857.5	111136	364663	510271	130194	33029.6	216658
39600	194552	254744	47048.4	39516.7	98480.4	170154	277195	73466.4	35371.2	89703.6	151481	153716	46137.1	38712.4	111316	170738	161472	29926	23761.6	88175.6	729143	553933	86438.8	87434.8	131192	315970	564169	123594	59287.1	94244	527247	437841	109309	90342	116019	400124	549913	135658	34646	225620
40800	189634	240416	44149.2	37744.6	93321.2	159237	263598	69240.4	33779.2	84984.8	140496	142483	44186.4	36982.4	106091	161045	155486	28218.8	22866	82505.6	784618	588738	87900.8	92583.6	135118	331384	591124	128701	62009.2	98544	561713	463717	114206	93880.4	120122	425450	584209	139935	36157.2	232095
42000	184122	230541	41732.8	36285.2	89053.6	149760	252171	65018.4	32304.8	80499.6	131532	133142	42181.7	35243.2	100959	150824	149192	26296.4	21984.8	76838.4	829093	608471	88939.6	96118.4	138203	345326	607586	132247	64640	101576	589410	485412	118480	96963.2	123388	444764	609129	143476	37275.6	235698
43200	176942	224062	39922.8	35120.8	84336.8	141229	239570	61426.4	30431.2	75990.4	124096	123650	39734.8	33558.4	95083.2	140338	143810	24388.8	21554.4	71606.7	863146	626397	89732.8	99111.7	140521	354674	617806	134568	66165.8	103378	607982	504548	121553	98574	125980	458416	625807	144314	37954	236883
44400	169531	212261	37621.6	33981.2	80386	134684	228479	57806.4	29024.6	72302	116478	115119	37497.9	32099.6	90013.2	131356	138668	22693.6	20986	66409.2	881460	641292	90292	101518	141717	359752	622512	136040	67922.8	104581	622759	516360	123916	99864	126816	470337	633303	144271	38698.4	235881
45600	162132	204278	35635.2	32745.2	76280.4	129030	223451	54191.6	27901.7	68508.4	110212	108091	35210.4	31228.8	84142	124606	134043	20976.8	20362.4	61641.2	895838	647295	90213.2	103310	141619	363086	621266	136004	68392.1	104088	633774	522981	125417	100030	127648	472922	635733	143526	39263.6	233513
46800	154748	196210	33575.2	31174	72741.2	122760	213008	51211.6	26490.8	65337.2	104114	101570	33454.8	30172.9	78654.8	117951	128356	19508.8	19879.6	57142.8	902390	649272	89319.2	104644	140184	361515	617844	135107	69230	103914	637304	527340	126200	99388.8	127974	474627	632635	142203	39192	231686
48000	148555	188950	32208	29584.8	69622.8	118788	202497	48271.2	25186.8	62100	98224.2	95314.4	31831.2	28570.4	74220.8	111276	122640	18143.8	19353.2	53202.8	904428	649554	88117.6	105273	137441	360483	612257	133635	69460.8	102792	639561	528186	127751	98602.8	128649	473583	627648	141093	38815.4	227816
49200	142601	185437	30567.1	28238.4	66208.8	113372	192462	45833.2	23959.2	59186.8	93718.3	89436.8	29877.1	27370	69621.2	104012	116280	16781.3	18664.4	49469.2	902660	649062	86834.4	105466	134960	358159	603175	131390	69651.6	101913	643282	526890	126628	97964.8	128013	470515	620506	139211	39035	224662
50400	136730	178668	29070	27026.7	62711.6	109323	182648	43212.8	22890.4	56196.4	88408.8	83467.2	27947.5	26386.8	65389.6	98092.8	110936	15814.6	18020.4	45593.2	898656	645390	85190.4	105512	132721	355757	594342	129346	69467.1	100684	640479	526489	126050	97073.6	126920	465518	611577	137488	38668.8	222036
51600	131495	170852	27520.4	26102.1	59674.4	105123	173153	41201.3	21830.8	53120	84292	78212	26301.2	25044.2	60654.8	92872.8	105441	14532.1	17353.6	42066.4	892902	642580	83902	105273	131030	351750	586091	128331	69428.8	99655.4	640236	528296	124647	96035.2	125720	461157	604797	135411	38440	219190
52800	125734	164182	26126	24604.2	56565.2	101587	165294	39682.4	20645.4	49850	79886.4	73831.2	24836.3	23792	56254.4	88652	100219	13736.7	16588.4	39095.6	887285	642782	83162	104443	128922	347055	578716	126756	68566.8	98481.6	638679	524460	124280	94018.8	125027	454453	596751	133811	37995.6	215837
54000	120341	157835	24837.6	23454.6	53726.4	97785.2	156655	37356	19659.6	46834.4	75734	69415.4	23329.2	22873.6	52643.2	84332.4	95182.9	12738.4	15834	36355.4	876871	642801	81901.3	104775	128653	344398	572609	125696	67992.4	98026.8	635823	520032	122970	92842	123719	448260	589126	132592	37430	212592
55200	114644	150830	23453.6	22256.4	51075.6	93763.3	147341	35459.2	19047.2	44627.5	72205.2	65806.8	21612.4	21582.4	48934.4	79882	90150	11874.8	15299.2	33938.4	871474	642102	80639.2	104266	128127	342892	566320	124791	67700.8	97039.6	633075	520225	121522	91724.8	122744	440427	579906	130965	37087.2	210853
56400	109499	145679	22467.6	21345.6	48634.8	90641.3	140349	33703.6	18200.4	42390.4	68315.6	61920.8	20536	20630	46136.3	75218	86010.4	11284.4	14695.6	31710	863843	638512	80335.6	103576	127342	341902	562015	123326	67604.2	96366.4	631657	512224	120732	90709.6	121723	435492	573826	130184	36591.2	208516
57600	104114	144532	21312.8	20555.6	46101.3	86773.6	133295	31928.8	17515.6	40401.3	64904.4	59050.8	19572.8	19800	43643.8	71072.4	82181.2	10427.6	14248.4	29622	858891	640124	80132.1	103051	127545	340877	557101	122765	67167.2	95990	627440	503178	119878	89692.8	120412	432512	567558	129889	36473.8	207329
58800	99229.2	137810	20635.4	20040	43947.2	83343.2	126665	30890.8	16656.4	38570.4	62475.2	56662.5	18688	18949.2	41349.6	67902	78445	9909.2	13587.5	27617.6	853426	642073	79560.8	102318	125735	339655	552429	122397	66766.4	95838.4	625855	497848	119042	89463.2	119635	426385	561498	129281	35980	207324
60000	94742.8	132151	19796.7	19609.2	42233.6	80602	121255	29678.8	16292	36757.1	59847.6	54895.6	17878.4	18513.6	39497.5	64813.6	74841.6	9558	12866.3	26176	849492	642096	78842.9	102235	124934	339247	551100	121741	66523.2	94911.3	616762	493760	118235	88523.8	119015	424782	558023	129435	35630.8	206071
61200	90963.3	131138	19162.8	18985.8	40770	77619.2	117001	28497.5	15719.6	35556.4	58256.8	53678.8	16982.4	17902.8	37780	61938.3	71217.2	9088.8	12439.2	24962.4	851101	641839	78692.8	101142	125180	338806	547762	120924	65837.6	94257.5	608639	487836	117487	87840	117883	421652	555646	128810	35409.6	205320
62400	87564.8	127331	18744.4	18430.8	39710	75232.9	113134	28086.4	15333.8	34532.4	57013.2	52627.2	16185.6	17140.8	36082.4	59901.6	68788.8	8872.8	12026	23902.4	848668	640238	78332	101320	124391	338829	546223	119821	65709.2	93469.2	600858	485302	116387	85867.6	116694	416472	552204	129037	34880.8	204961
63600	84828.8	122329	18436.8	18201.7	39390.4	72697.2	110501	27461.2	15096.3	33782.4	56242.8	52289.2	16028.3	17194	35021.2	57981.2	67118.8	8767.2	11943.2	23257.1	843628	636974	78185.4	100289	124254	337517	541644	118676	65336.8	92336	590166	478973	115753	84529.6	115980	411576	548270	128636	34362.4	203678
64800	84067.6	121389	18737.6	18124.8	38860	71534.4	109140	27680.4	15171.3	33520.8	55662	53850.4	15680.8	17120	34590	57023.2	65982.1	8767.2	12026.8	22836.8	841420	631917	77434.4	99300	123238	333598	535593	117801	64627.2	91989.2	580418	470880	114711	83367.6	114480	406202	543116	127932	33762	201522
66000	84273.3	120089	19562	18752	39660	70917.6	110167	28059.6	15488.8	33852	56670.8	55940.8	15867.9	17539.6	34822	56891.2	65971.3	9032.8	11979.6	23248.4	836365	626161	76952	98982	122384	332663	532696	116580	64221.7	91452.8	565972	461350	113455	81483.2	113734	401346	537996	127581	33394.2	199314
67200	85018.8	121239	20613.3	19706.4	41659.6	71154.8	113180	29306	15940.8	34921.6	59422.9	59972.8	16232.4	18317.6	35296.8	57962.8	66477.6	9276.25	12238	24256	832175	621466	76161.6	97807.2	121710	328934	525699	114621	63265.4	89850.8	555208	450858	111924	79603.6	111988	394499	532207	127266	33026	195487
68400	88026.7	124876	23097.6	21220.4	46037.1	71971.2	119029	31140.4	16752.9	36700.8	63757.2	66128.3	16773.6	19344.8	36777.9	60028	67986	10167.2	12438.3	25768.8	822008	610448	75405.8	96446.8	119954	325814	518280	112480	62207.2	88490	541106	439784	109594	78230.4	109902	386756	524702	125253	32169.2	192148
69600	92888.8	132537	26675	23200	51804.8	74801.2	129166	34084.4	18189.2	39449.2	70987.6	75228.8	17755	21052.4	38991.6	64230.4	71536.3	11117.2	13305.2	28070.8	811937	600898	74620.4	94079.2	118026	318479	510515	109877	61307.5	86475.2	524045	428212	106819	77194	107462	381074	516752	124113	31506.4	187175
70800	100613	143440	31037.6	26174	58582.4	79117.1	143563	38052	19922.4	43558.3	79993.6	87525.6	19345.6	23528.3	42515.2	69380.4	76999.2	12758.4	14498.3	31664.4	801059	590426	73562	92008	115337	311836	498929	106747	59953.6	84058.8	510138	417061	104358	75308	104952	368400	505420	122338	30648.4	181871
72000	111108	160383	36326.3	30043.2	67771.2	86326.8	162816	43691.2	22520.4	49026.8	91954.4	103648	21630.8	27036.8	47392.1	76738	83936	14872.8	15950.8	36564.4	783740	578096	72292.5	89848.4	112782	303418	487990	103342	58568.4	82085.6	491961	403778	100999	72288.8	102926	358874	493765	120090	29506.7	175473
73200	125360	181666	43012.9	35512.4	79124	95147.6	188228	50896	25967.2	56492.4	106448	124937	24490.4	31056	53751.6	86305.8	93420.8	17370	17560	43399.2	767869	565442	70401.6	87496.4	110769	293542	472850	99936	57149.2	79052.9	476101	388772	97949.6	69745.2	99801.2	347334	479800	118018	28688.8	169480
74400	143557	209454	51285.2	41483.2	92820.8	107784	219053	59939.6	29609.6	65604.6	124280	150157	28084.2	36486	61970	98027.5	105590	20939.2	19899.2	51715	743450	549189	68866	84874.4	107078	281755	456504	96620.4	55467.5	76747.6	456740	373815	93776.7	66936.8	96112	333301	464876	114930	27794.8	162966
75600	164626	244180	60810	49456.4	108078	124609	256702	70782.4	34257.6	76876.8	146526	180870	32003.3	43078	70926.4	112874	120670	24746.4	22451.6	61792.5	722264	535784	66628.8	81847.6	104102	271238	439468	92621.6	53764.8	73627.6	434399	360234	89849.6	64178	93397.1	320097	451073	111360	26754.6	155634
76800	187766	283647	71506	57929.2	126381	143960	299197	83363.2	39555	89807.6	172224	216694	36950.4	49876	81756	129550	138954	29916.8	25692.4	73405.2	699288	517553	64998	79301.2	100698	258189	419466	87588.3	51960.8	71274.4	415259	343968	86058.4	61309.6	89855.4	305658	432907	107352	25819.6	147296
78000	215936	331326	84819.2	67775.8	148953	167456	347834	97838.3	45704	104894	203252	258795	42374.6	58533.2	93610.4	149005	160088	35472.8	29204.8	86939.2	670345	498279	63058.8	76457.2	97149.2	247142	403566	84212.8	50065.2	68288	391953	325923	82286	58554.8	86305.4	290419	413016	103309	24368.4	140020
79200	248080	385648	98626.7	79172	173327	196874	404337	114380	52778.8	122180	238426	306915	48958	68184	107191	171140	183323	41530.8	33047.2	102435	643168	478853	61094.2	73190.8	93356.8	234372	384420	79666.8	48462	65337.9	369066	307836	78615.2	55817.1	83351.2	275226	392767	99168.8	23557.6	131927
80400	285400	445348	113425	91072.1	199308	229005	465111	132505	60297.5	141352	275372	359051	55820.8	77810	121628	196026	210560	48811.2	37577.6	119996	614933	461100	58941.6	70291.2	89011.6	220404	365465	75724.4	46626	62102	348660	289942	75164	53688	80462.1	259170	372829	94719.6	22539.6	124325
81600	323618	508742	128802	104470	227843	267328	530785	152356	68816	162410	316023	415115	62648	88003.6	136848	223542	238616	56513.6	41835.4	138745	582008	441472	56738.3	67432	84521.6	208594	347383	71506.4	45077.6	59598	326818	273112	72091.6	50741.6	77670.4	246440	351679	90349.2	21492.4	117257
82800	363388	574947	143690	118715	257376	310034	599634	172815	77903.6	185092	357878	472691	70401.2	99225.4	152502	253584	268964	65032	46778.4	158293	553773	422363	54253.6	64570.8	80337.2	196093	327531	67417.2	42951.2	56401.2	308206	256585	69420.8	48844.8	74722.4	232387	332422	86006	20379.2	110481
84000	400575	644615	158625	133160	287203	357904	668797	194802	86511.6	208092	401992	533530	78213.2	110900	168250	285015	300396	74381.6	51005.8	179162	519304	402865	51882.9	62056.4	75965.2	184565	308712	63771.2	41029.6	53573.8	291759	240738	65562	46372.5	71518.4	218959	310509	82203.8	19484.8	103831
85200	443086	713934	174312	148185	316894	409540	735029	217492	95780	232569	443884	603203	86152	121688	183867	319319	334118	83459.2	55730	198998	487511	383469	49878.8	59566.3	71941.2	173264	292463	59993.3	39208.4	51070.8	275832	224859	62190.8	44351.6	68760.8	206558	291577	77999.6	18286	98329.2
86400	483217	782045	188154	162869	345916	461899	801502	242008	104791	258925	488259	667262	93807.2	132249	197807	351205	366697	92111.2	60282	218874	460921	365662	47563.6	57271.2	68250.8	162137	275266	56648.8	37682.4	48137.2	259775	211622	59146.8	41962.5	65703.2	193773	271703	74521.2	17340.4	93089.6
87600	525583	851174	200361	178645	373966	516266	867086	267093	114063	285081	529321	726554	102468	142670	212060	386761	399912	101056	64749.2	237619	432420	348045	45634	54739.2	64738.8	152677	259602	53528.8	35968.4	45565.6	244254	199555	56456.4	40140.4	62892	182597	252874	69970.4	16461.2	86511.6
88800	561394	918134	211008	193703	400475	570957	926181	295324	122752	311226	566624	784270	110180	152207	224986	420583	431612	109496	69117.2	257734	406394	330666	43721.3	52136.4	61344.4	142816	244254	50870.4	34656.4	43317.2	230224	188528	53901.2	38143.6	60430	172478	236320	66981.2	15437.6	81284.8
90000	598085	982581	219703	207621	424930	629449	983918	320914	131123	336586	601064	836141	117285	159759	236044	453680	462141	117598	73228.4	275691	381997	314075	41768.3	50180	58429.6	133400	231008	48434.2	32880	41551.6	217454	178231	51813.2	36467.6	57973.2	161854	219942	64244	14738	76904.4
91200	625608	1037710	227207	220355	445403	682704	1029990	342602	137553	360159	630186	883257	122957	166680	244147	485693	491701	124578	76241.6	290274	358992	298718	40452.9	48002.4	55602	124610	218803	45578.8	31602.8	39500	204289	168630	49152.4	34866	55703.3	151478	206057	61350.8	14037.1	72847.2
92400	653165	1083820	231911	231367	462870	733973	1073920	360010	144072	379920	654823	923815	128336	172332	251152	508605	519390	130493	79447.9	302892	339082	285030	39053.6	46034	53430	116390	207080	43675.4	30158.8	37704	193018	159860	47180	33335.6	53619.2	142479	193317	58754.4	13189.6	69686.4
93600	681063	1125790	234570	239308	476231	777554	1109310	376452	149835	397958	670093	954655	133169	175716	258072	534049	543180	135356	81734.8	311738	319487	270082	37486.4	44313.2	51050.4	109075	197142	41567.1	29150.4	36261.2	182719	153732	45936	31923.2	51877.2	135708	182528	56484.8	12426	66304.4
94800	704012	1131860	236886	247236	487070	814402	1131850	388264	154795	413017	684427	978581	137089	178664	261610	552610	562362	139273	83890.4	318643	304670	258274	36128.4	42942	49099.2	102880	187719	40354.4	27937.2	34547.2	174410	147893	44330.4	30576	50315.4	128796	172415	54024	11807.9	63226.4
96000	718335	1133340	235258	250022	492938	850006	1153030	399538	157755	424753	694395	996152	138912	179290	263305	582335	581056	141577	84121.6	322312	290795	248221	35043.6	41093.8	46782.4	97976	179755	38791.7	27207.6	33694.4	167082	142022	43190	29336.4	48738.3	122026	163312	51478.8	11322.4	60972.4
97200	726530	1137980	231600	251491	494250	878323	1160300	408577	160000	435158	692330	1001430	140401	179795	261613	599670	598276	143531	84794	321255	278576	239503	34158.8	40029.2	45633.3	94088.4	173851	37343.3	26168.4	32378	159655	137840	41842.4	28076	47526.3	117453	156770	49857.6	10747.5	58506
98400	731575	1137710	228690	248364	495073	897351	1165520	415336	160969	442360	691008	1002390	141626	177177	258983	606226	610912	143769	84694	319070	269948	232034	33171.7	38906.4	44072.8	90603.6	168639	36236	25360.8	31316	153744	135838	41014.8	27158	46705.2	113020	151165	48507.6	10361.7	56669.2
99600	728824	1127350	223540	245252	490306	912761	1158550	418273	161619	444880	682925	994874	140562	173994	251529	606711	616338	143192	84259.2	312611	261688	225310	32776.4	37792.5	43312.8	87683.6	164729	35512.8	24748	30540	148565	134224	40481.2	26246	45474.2	109116	145660	47233.8	9972.4	55330
100800	722172	1110710	216806	243034	482078	919684	1140580	419272	159930	443607	674567	976391	138355	168880	243154	600773	618963	140492	83740	306974	256762	219584	32498.4	36933.6	42589.6	85504.8	161446	35005.2	23960.4	30483.6	145676	132754	39672	25819.2	45067.6	107721	142793	45974.4	9623.6	54386.4
102000	713846	1092550	210938	240026	469990	916789	1098580	414948	158556	440014	659115	953980	135940	164302	236613	587410	621568	137406	82491.6	298498	254306	215677	32172	36401.3	42291.6	84026	159418	34760.8	23605.2	30308.4	143790	132702	39968.8	25282.4	44499.2	105741	139732	45122	9484.8	53943.2
103200	702222	1063700	202660	235783	455107	904445	1063200	409517	155286	433772	638809	927522	133404	156861	228654	579415	618995	133501	80123.2	285499	253691	212862	31977.6	36041.6	42417.5	84218.4	159313	35018.4	23442	30504.2	142152	134266	40183.8	24907.6	44510	105657	139400	45224.8	9122.8	54034
104400	688130	1024680	195096	228401	437210	888673	1027160	400624	150336	424459	616693	899298	129186	149453	219491	568074	607432	128153	77778	273505	254454	214102	32237.6	36049.2	43213.2	84685.2	159109	35312.4	23205.2	30852.9	143659	135849	40481.3	24912.4	44762	105817	139523	45550.4	9032.4	54256
105600	670224	986806	186038	218790	420414	873168	990786	389521	145648	412572	595332	865637	124877	142206	210471	552206	590527	123306	74940	261058	254088	216932	32598	36223.6	44065.6	86344.6	161556	35941.2	23084.4	31817.2	145727	139354	41236.4	25091.6	45595.2	107265	141458	45886.7	9043.2	55158.4
106800	649200	944638	176847	208724	401181	848078	950833	378103	140547	400893	572984	829634	119908	134152	200900	534535	569755	117982	71818	246879	256401	223685	33325.2	36533.6	45487.2	89467.6	165149	37154.8	23634.6	32772.8	149124	143531	42246	25618	46569.6	109574	145612	46530.8	9080.8	56947.2
108000	625734	891609	167037	197565	379583	805312	909134	365546	135326	387760	544598	791522	115150	125667	191309	510922	549130	111778	69616	234332	266220	229485	34426	37331.6	47170	94525.8	170656	38948.8	23808	34340.4	153841	150063	43933.2	26348	48085	113059	150861	48554.8	9161.2	59881.7
109200	596206	841381	158303	185542	357996	761158	869195	350290	130570	373357	516290	745647	109951	117550	182275	485530	527452	105367	66980	220524	274724	239928	35519.6	38570.4	49486.8	100688	178679	41341.3	24593.6	36492.8	161522	158884	46073.2	27291.2	50054	119590	158527	50970.8	9589.2	63760.8
110400	569603	795566	149377	175550	337200	716786	821897	333089	125002	357698	484575	703177	105020	110034	173484	454184	497878	99108.3	63748.4	207787	289260	254375	36963.2	40156.8	52602.1	108148	188493	44101.2	25306.4	39471.3	170648	168786	48513.6	28828.8	52757.2	127987	168328	54091.6	9962.8	67729.6
111600	542594	747164	139967	162443	314154	673603	777747	316606	118307	340308	454753	659544	99422.4	102185	164281	422290	468912	94605.6	60617.2	198336	305285	270452	38928.8	41965	56797.2	117908	201381	48128.4	26558.4	42593.2	183829	180888	51658.4	30305	55592.4	138408	182106	57793.2	10561.3	73656.8
112800	511462	695034	130304	148031	293033	625950	731024	298838	111227	322701	429891	614961	93589.6	94187.2	154866	391205	443680	88386.4	56912.9	185631	323056	290508	41321.7	44764.8	61098.8	129460	217666	52696.8	27676.4	47024.4	199003	196490	54928	32662.4	59705	151929	197546	62504	11399.6	80929.6
114000	483715	644368	121368	136380	273015	577951	684881	280496	104118	305937	406738	571651	88834.8	87102.8	146829	365555	420454	82394	53636.8	173804	345828	314152	44328	48040.8	66769.2	142666	237116	58038.4	29210	51977.2	217455	213207	58698.4	35070.4	63569.6	168184	217848	67951.6	12134.8	89143.3
115200	458398	597394	112848	125515	253910	529926	641170	263710	98072.8	289384	381769	530620	83644.8	80381.2	139322	339118	394740	75598.8	50530.4	162867	371012	339463	47522.4	51789.6	72670.4	157296	260365	64990.4	31035.2	57632.4	237379	233788	62927.1	37917.2	68322.8	186623	240513	75016.8	13162	99103.2
116400	433245	555336	104407	116352	235052	484019	599104	247018	91527.6	272818	356202	492123	79002	74347.9	133456	313620	368344	69464	47693.2	150493	402139	367160	51656.8	55795.4	80220	174470	288103	72690	33195.4	64618	260068	258409	68211.7	41362	74034.4	206206	267770	82753.2	14105.8	110023
117600	410919	519436	98062.4	107028	218347	438527	557748	230043	86096	256522	332232	454434	74479.2	69098	127284	288997	344923	63812.4	45252.8	138649	438333	400998	55692.4	60195.4	88653.6	194165	319657	81155.6	35757.1	71754.4	285915	285000	73736.3	45207.6	79623.6	228874	298419	90054.4	15403.2	121825
118800	389041	478870	90462	98607.6	202202	397643	517825	214906	80676.3	241896	309101	418977	69976.3	63686.8	121488	267933	321637	58685.4	43295.6	128952	483404	438004	60516.4	65526	96635.2	216972	352256	89949.6	38503.2	79334	315437	315145	79272.4	49768.4	85283.6	253996	333909	99355.2	16588	134717
120000	366540	439336	83671.6	90724.8	186676	362864	479706	200216	75047.6	226431	289679	387116	66200	58798.4	115482	247088	299999	54003.2	40864.8	119047	531723	478609	65374.8	70975.2	105605	242098	388452	99848	41220.8	87886.8	349411	348172	85273.3	54206	91589.2	282123	371369	109570	18073.2	148392
121200	347175	402478	77773.2	84181.3	171804	330999	444960	186263	69692.4	211308	273098	356940	62688	54534.4	109555	226914	278627	49732.8	38236.4	110650	583572	520561	70876.4	76912.5	115372	266902	428041	109935	44320.8	96617.6	384408	384907	91777.6	59096.4	98214.6	309826	415378	120281	19593.3	160952
122400	330118	369291	72132.1	79810.8	159646	300348	415650	172269	64691.6	197425	255245	328019	58962.8	50748.4	103867	208690	256695	45552.8	35828.4	102651	640323	565081	75983.6	83043.2	124441	293236	469275	119940	47008.8	104765	419454	420893	98690	64055.2	104699	341432	459411	130924	21222.4	174667
123600	315103	339267	66953.6	74348.8	146576	272577	385642	160555	60123.6	184090	239349	299908	56081.2	47432.8	99360	192134	237589	42197.6	33710	95182	699311	608162	81268.8	89637.6	133360	321070	513263	130028	50972.4	113229	459238	458874	106135	69038.3	111983	369496	505082	141576	22644.6	187224
124800	299275	311912	62243.6	69537.5	137067	247724	355829	148611	56133.6	170624	224442	276988	53137.1	44232.4	94594.8	177466	220678	38807.9	31841.6	88150.4	768135	651032	86557.2	95772.8	141450	348724	556512	138895	54311.2	120744	498267	496341	113622	73788.8	118341	396310	552759	151975	24294.8	198506
126000	284528	289340	57892	64176.4	127548	226602	330410	137077	52264.4	158557	211086	255523	50244.8	41192.9	91238	161909	205681	36193.6	29932.1	82201.2	842500	695847	91208.8	101689	148258	377864	598414	146497	57941.6	128410	538360	531585	121271	78758.4	125099	421848	600694	161366	25918.8	207642
127200	270800	269960	53920.8	58856	119290	208512	306202	126732	48778.8	147775	197492	236320	47351.6	38759.6	86194.8	149261	190828	33293.6	28686.4	76491.3	920821	736215	95291.6	107532	154199	402528	639418	154376	61500.8	135743	579488	567183	129072	83571.6	131838	446688	646564	172172	27205.6	214273
128400	257746	250077	50610.8	53966	112082	191346	285145	117791	45586	137030	185304	217532	44654	36295.6	81489.6	138222	177048	30823.2	27252.4	71402.1	992512	776983	99770.4	112679	159343	424944	678388	159935	64966	142113	616508	599953	135862	87790.4	138276	467249	690785	180574	28382.5	218824
129600	244698	231756	47351.3	49410.8	104430	176441	265560	109256	42560	127462	173360	201218	42153.6	34057.1	77063.6	129263	164782	28690.8	25893.2	66753.6	1065590	812702	102407	116215	163082	446249	715923	165529	67962	148624	648059	630808	142786	90899.6	144576	481925	729358	188028	29686	223440
130800	234684	214366	44266.7	45996	99034	164212	248667	102704	39838.4	119616	163145	186217	40053.2	32313.2	72651.6	120993	153935	26571.6	24766.8	62469.6	1129400	845594	104607	120448	165785	463532	749323	170460	70762.1	154699	685073	660442	149372	93931.7	150413	496919	758741	195132	30796.4	229987
132000	224808	200578	41616.8	43354.8	93262.1	153125	232904	96144	37028.3	112198	153355	172971	37687.6	30654.2	68126	112242	143544	24614.2	23277.2	58638.8	1189020	873575	106608	123707	167786	478483	780772	173523	73897.6	159606	719798	688681	155928	96624	156006	509413	788036	201162	31407.5	233719
133200	214934	187633	39163.6	41106.8	87412.8	142928	218579	89752	34591.2	105064	144383	160929	35736.8	29278.4	64765.8	103526	133791	22976.4	22265.4	54266.8	1241650	895140	108623	126228	170173	489392	804087	174806	76074	163629	753282	710579	161598	98720	161336	518776	810039	204990	32213.6	237341
134400	204379	175784	36877.1	39037.6	82914.8	132776	207700	84800	32547.6	98412.1	135096	151021	34025.8	27860	61688.3	96924.4	124878	21476.8	21372.1	50426	1287750	915323	110218	128661	172100	497579	822556	175150	78684.8	166319	780322	727986	167152	100618	164729	527219	827317	208808	32826.4	239129
135600	192886	164704	35176.8	37283.6	78771.2	123760	197670	79676.4	30270	92547.9	127434	140863	32354.8	26714	58033.3	91244	116904	20155.6	20143.3	47250.4	1319160	927346	111143	130588	173539	503817	835117	175795	80407.2	169031	809088	742620	171451	102000	168340	532726	841150	209785	33546	238949
136800	183174	155060	33384	35278.3	74343.2	115797	187833	74808.4	28485.6	86934	119843	132133	30520	25504.8	55128.8	85421.6	109523	18952	19365.4	43944.8	1348810	935451	112222	131954	173170	506493	842873	174661	81807.6	169879	830953	753088	174504	103204	171249	537076	849224	211588	33942	239765
138000	174822	145892	31673.6	33574.8	70428.8	109468	179916	70713.6	26932.8	81914.6	113329	124821	29377.6	24469.2	52315	80554.8	103503	17702	18435.8	41090.4	1365730	938761	112204	133546	172705	509084	845362	174275	82579.2	171005	847752	759879	178520	103439	175108	539199	854010	212795	34523.2	240142
139200	167950	137790	30430.4	31995.6	67413.6	102262	172495	67230.4	25524.8	77642.9	107240	118042	27839.2	23491.2	49678.4	76436	97433.3	16644.8	17446.4	38543.3	1377290	944165	112836	133809	171825	508025	843522	172862	83215.2	170234	859576	766298	180534	103446	176891	538658	854153	213842	34729.2	239912
140400	161928	131336	29304.8	30832.4	64698.8	96741.3	165648	64091.2	24497.5	73522.8	102470	112382	26650	22779.2	47551.3	71400.4	92412	15656.3	16877.6	36309.2	1388060	945231	112421	134678	169618	505189	837489	171343	83282.9	171475	867971	771388	183637	103948	177570	537353	847476	213238	34945.2	240147
141600	155627	124062	28261.2	29671.2	62535	91921.2	159019	61519.2	23430.8	70470.4	98312.4	107911	26006.3	22144	46522.8	68531.3	87914.8	15053.2	16308.8	34764.8	1385930	940088	112385	134741	168597	504246	832640	169839	83472.8	171312	874274	765024	184960	103291	178558	534668	843130	213418	35096.3	237923
142800	150750	119728	28010	28993.6	60669.6	86569.6	154928	59380.4	22731.2	67722.9	93950.8	104626	25262	21421.6	45646.7	65934	84828.4	14427.6	15865.6	33079.6	1379640	936923	112709	134880	167895	501587	826486	168357	82946.4	170942	865898	758026	185600	103587	178912	529450	835740	212988	35026	237036
144000	146301	118220	27692	28379.2	60137.6	82578.3	151021	57939.2	22384.8	65224.4	91140.4	102945	24902.4	21253.6	45432.5	63664.8	83061.6	14095.6	15193.3	31790.8	1377550	929234	111451	134486	165256	498178	816283	166834	82731.2	170227	862021	750696	184918	103130	177714	522647	825668	211054	34908	234385
145200	143650	119136	28429.6	28681.7	60743.2	79882.4	148406	56851.2	21883.2	63426.4	89522.5	102150	24793.6	21383.2	46019.6	61972	81746.8	13787.1	15034.4	31049.6	1372710	918797	111105	134782	164052	492810	808976	165358	82490.8	168855	851294	737921	185260	101716	176955	517035	815212	211342	34743.2	231941
146400	143162	120446	29566.4	29038.3	61835.2	77436.4	148132	56145	22210.8	62896	89323.8	103181	25323.2	21982.1	46878.4	61664	81107.6	14021.7	14769.2	31322.8	1362830	909845	110504	133682	161598	485786	795676	163313	81617.6	168017	839329	723579	184595	101211	174975	509123	803541	209116	34528.8	230068
147600	144405	123796	31982.4	30046.4	64600.8	75535.2	149731	56946	22330	62693.2	90176.4	106463	26166.8	22755.6	48819.2	62591.3	82252.8	14420.4	15017.2	32308.8	1343940	901320	108949	131984	159101	477899	781032	160524	81253.2	166508	826322	710427	184811	99842.1	173558	497471	792220	207540	34234.8	228000
148800	148013	130443	35057.2	31855.6	68989.6	75385.6	154205	57656	22858.8	63490	94122.1	111634	27345.6	23774.2	52024.8	64682	85058	14897.5	15149.6	33834	1323290	884925	107415	130715	155810	472586	767699	158601	80535.2	164020	807323	696873	182853	98501.6	172222	487232	780003	205771	33883.3	224845
150000	154306	139362	38994.2	34486.8	74570.8	76264.4	162069	59646.4	24133.2	65106.4	99415.2	119837	29342	25626	56534.6	68026.4	88992	16178.4	15719.6	36564	1300730	870259	106305	129097	152426	460440	748344	155502	79278.8	161814	786878	685639	180564	97098	169368	476274	763854	202932	33074.4	221943
151200	162006	151934	43568	38064.6	82018.8	78546.4	173698	62670	25697.9	68101.2	107310	130912	32112.8	28150.4	62078.8	73718	94797.9	17609.6	16526.4	39601.2	1276430	853775	104731	126666	149100	451592	732136	152427	77906.7	159621	763114	669032	178280	95080.4	166113	464098	744294	199400	32582	216333
152400	172982	168616	49234.2	42794.8	91794	82832.4	190298	67137.5	27932	72287.2	119162	145398	35101.6	31436.4	69408.8	81174.6	103323	19646.8	17391.7	44334.4	1244890	834462	103251	125134	147584	438194	713571	149318	76612.8	156707	731014	640281	177112	93110.8	163106	452046	728008	195249	31835.6	210454
153600	187286	189213	56648.8	48227.2	103192	89402	212254	73292.1	30781.6	78306.4	134035	164460	38915.6	35467.2	77766.7	90183.6	113150	22011.7	18804.4	50025.6	1211170	812577	101546	122206	142928	422765	688373	145824	75310	153872	707574	614316	174112	90875	159072	437749	687113	189295	31509.2	204682
154800	203580	214126	65104.8	55069.2	116564	98583.6	239124	80834.2	34030	86767.2	153343	186215	43447.9	40838.8	87790	101580	126628	24721.2	20200.8	56936.8	1171530	784158	99054.4	119748	139440	407016	666946	142321	74265.6	150803	673510	591569	170773	88478.8	155210	422808	660111	184213	30477.1	199164
156000	223299	243989	74696.8	63274.4	131715	111142	271165	89744.4	37668	96324.8	177145	213193	50200.4	46708.8	104531	114913	142876	28314.8	22278.4	65861.7	1130800	758754	97335.6	117392	135482	389972	645883	138229	72309.2	147294	646178	566389	166513	86131.2	151840	408452	635668	178232	29505.2	192388
157200	247123	278989	85210.4	72855.4	148698	126525	309126	100150	42351.2	107720	204438	243677	56880.4	53859.2	121082	131158	161443	32315.2	24671.2	75965.4	1078830	735970	94458	114513	131063	371806	621377	134039	70794.2	142909	619467	540525	162939	83820.8	147892	391012	607856	172436	28786	186001
158400	273141	318839	97447.9	83059.2	167895	146761	348286	113248	47532.1	120536	235836	278000	65092.5	62178	139275	150084	182021	36744	27408.4	87906.3	1022000	705956	92235.6	111835	126064	356389	592163	129750	68939.6	138830	591783	514214	158067	81625.2	143735	375384	578939	166172	27902.8	179187
159600	303097	362097	110720	94441.7	187840	170959	394657	126835	53472.8	136381	273220	316126	72791.6	71462.4	156911	172501	205970	41998.8	30790.4	101220	969655	678064	89721.6	108615	121668	337291	563280	124731	66660.8	134317	563971	482634	153798	79258.4	139725	361109	550937	160439	26916.4	172614
160800	337719	410002	123995	107040	209845	199745	445350	142729	59537.6	153353	312223	356763	81055.2	81390.4	174972	196329	231551	47693.2	34026	115645	921280	649172	87161.6	105856	116066	319559	534406	119430	64233.6	128887	536322	455860	148603	77158.3	134482	344778	520098	154470	25840.4	165765
162000	372660	461263	138176	121071	232054	233334	502232	160033	66480.4	171793	355636	401893	89372.4	92694.6	193180	224062	258889	54190.4	37547.6	131766	868162	620892	84305.2	103391	111747	302223	506180	114488	62366.8	124544	508186	430388	143112	74434	129980	328992	491147	147953	24995.4	158572
163200	409597	516921	154129	135146	256105	272335	565527	179630	73607.5	190846	401482	449953	98489.2	104056	212295	255193	288472	61024.8	41425.6	149429	818752	591943	82230	101070	107654	284420	480467	110176	60174.2	119277	478741	405343	137888	72133.2	125732	313312	461064	142405	23956	152660
164400	451475	573512	169230	149696	279532	314577	628620	200566	81044.2	211588	448024	497249	106942	116486	229967	287208	318138	68128.4	45484	168868	771955	564479	80019.6	98098.8	103768	267084	453188	105339	58588.4	115030	455102	379048	132527	70462	121630	296876	432769	136840	22998.8	146218
165600	490679	630450	183003	164179	302710	362255	696754	221840	89281.7	234086	494296	541033	116119	128607	248421	320728	349137	76252.5	49302	188923	723709	537226	77542.8	95970.4	99372.8	251175	426874	100630	56614.4	109980	430175	353749	127105	68429.6	117285	280825	407996	130960	22201.6	140459
166800	532540	689394	197830	178372	325835	411094	763440	243519	96550	257612	542843	585238	125526	134029	266173	358636	381209	83644.4	53463.8	209112	679330	511801	75346	93544	95883.6	235268	403822	96478	55164.4	104167	405915	330754	122808	66462.8	113967	267896	383908	125468	21480.8	134931
168000	575603	748983	210867	192046	348564	462257	821642	267930	103982	282475	590160	628295	133927	144408	282320	394982	413865	92312	57995.2	230129	639904	488616	73324.4	91134.6	92114.4	220400	380745	92050.8	53269.6	99067.1	384878	310953	117060	65329.6	110404	255269	358632	120926	20529.6	129355
169200	617251	803870	222281	204326	368496	516564	876225	291498	112292	305079	637158	667575	141389	154680	296980	433885	445052	100523	61464	250198	602433	467513	71311.2	88826.3	88240	209144	358959	88307.6	51772	94024.2	359941	293021	112799	63304.4	106637	243538	337535	116844	19776	124783
170400	663698	858406	233149	217163	386075	570548	929689	315810	118994	330367	678765	710152	148650	163092	310566	472495	474664	109390	65845.6	270978	572488	445227	69683.3	86929.2	85056.8	198275	340240	84522.8	50256	89547.2	340363	277186	108671	62292	103785	231844	318441	112110	19121.2	120420
171600	704923	911042	242648	228580	402667	627396	979225	339955	125695	351545	717781	744107	155216	170593	321057	512199	502574	116800	69938.8	290716	542222	426734	68117.6	84998.8	81927.9	189082	322846	80924.4	49063.2	85566.7	321422	263195	104332	60888.3	100604	221013	300258	108245	18514.2	115628
172800	741953	959364	250249	237553	421195	688925	1028440	362246	132372	372719	750225	774767	161057	177866	331280	551532	528128	124808	73096.7	307244	515535	408276	66940	83510	79636.8	180786	307887	77974.8	47629.6	81337.2	305078	249500	100368	59371.6	97971.3	211182	283161	104505	17900	112618
174000	778294	999779	256551	246320	432114	748062	1071140	383234	138326	391996	782652	802378	166760	183550	339922	588974	554549	131503	77154.4	322825	492576	392643	65725.2	82198.4	77449.6	172950	293007	75142.9	46247.2	77800	291477	237896	96737.9	58519.6	95869.2	202615	269220	101432	17509.6	109541
175200	809426	1032040	261472	251496	442679	805403	1111820	404421	143452	412374	806538	825107	171203	188718	344842	625376	576799	137589	79842	336219	470670	380203	64508	80489.6	75836	166625	279297	72503.2	45463.2	74241.6	279542	228276	93803.2	57308.8	93468.8	195118	257015	98720.4	17154.2	106894
176400	832060	1052050	264785	255371	450884	861713	1147050	422564	148242	426257	823390	847701	174928	191102	349992	653294	599243	144573	82152.8	347477	451016	367058	63727.9	78722	74102	161699	268299	70411.6	44383.2	71375.6	265994	218126	91410.4	56383.2	91992.8	188665	246566	96359.6	16608.8	104526
177600	851938	1064860	267550	257452	457264	908602	1178450	436966	151828	439052	832248	867828	179135	192553	350649	680371	617504	148580	84598	356302	434026	357118	62740	77592.8	72938	157207	258740	68325.6	43620.8	68981.6	255078	209021	88430.8	55703.2	89535.4	183033	238204	94362.4	16100	102135
178800	866129	1070180	267682	257284	461542	950646	1204510	451120	155259	450508	833177	881726	180819	193617	350032	703895	632617	152544	86862	362111	418616	348428	61987.6	76502.8	72117.6	153109	249587	66468.8	42740.8	65775.4	246594	203955	86395.4	54477.6	88137.6	177158	230452	92674.4	15643.3	101094
180000	877287	1075450	266670	256460	464490	992706	1224310	467256	158309	461151	828720	891709	181784	194387	348560	721838	644426	155469	88325.6	365872	404063	341675	61316.4	75435.8	71165.2	151065	243838	65272.4	42018	63504.8	240078	197539	84739.6	54262.4	87144.4	172783	223821	91382	15362.9	99702.4
181200	882811	1077600	265609	254063	466937	1020660	1236290	478109	160190	468304	818488	899544	180518	194955	346003	734548	655320	157684	89342.4	367344	394040	336828	60830	74630.8	70813.6	148996	238834	63256	41549.2	61804.8	234921	193859	83664.4	53686.4	85596	169855	219048	90492.8	15122.8	98580.4
182400	885436	1076770	262883	249948	466819	1044760	1242560	487664	161451	475755	807103	908919	178964	192104	338102	739881	662674	159126	90267.1	366761	385618	333276	60300.4	74193.6	70319.6	148781	235500	62490.4	41095.2	60494.2	233066	191648	83045.4	53120.4	85478.4	167542	215657	89597.6	14928.4	98282.1
183600	884864	1068740	259860	244598	466012	1055860	1245330	492270	163254	478850	793063	910430	175568	188267	330622	744150	667716	158326	90442	362193	378890	332173	59816.7	73678.4	70533.2	150036	234193	61730.4	40635.2	59236.4	231003	190979	83000	52738.4	85697.9	167085	214412	89904	14916.8	98360
184800	878721	1056860	256321	239629	462174	1057310	1241050	492854	163805	479670	778036	909048	171560	184563	319838	739565	670141	157458	90496.4	353636	374885	331324	59855.6	73252.4	71007.6	150879	233347	61218	40531.2	58829.6	229877	190279	82597.6	52908.3	85698.4	167110	214056	89758	14693.8	99326
186000	872870	1038150	252758	232811	458060	1053440	1231420	492230	163278	480124	759312	907722	166412	179934	309207	729909	667137	155254	90600.4	346686	374392	335296	60469.2	72767.2	71981.2	154944	233600	61572	40249.2	58640.8	232233	193481	83140.4	52931.7	85662	168935	216324	91056.7	14696	100596
187200	859124	1015110	248921	226605	452689	1044170	1218670	488502	163078	477098	733429	901903	161243	173924	298039	712508	663746	151966	89454.8	338475	374395	338192	60772	73424.4	72684.6	160342	235937	61945.8	39979.6	58975.2	235272	197392	83927.9	52879.6	86116.8	171060	220058	92602.4	14663.2	102506
188400	847050	994118	243916	219465	445767	1028330	1199650	481608	161745	473113	703588	896685	156248	169335	287446	693001	658656	149095	88268	328396	377878	344672	62051.6	73955.2	75141.3	167308	240882	63252.4	39928.8	59641.3	240577	202307	84944.8	53551.3	87405.6	174469	226444	94430.4	14530.4	105442
189600	829142	968392	237635	211985	436003	1006880	1175680	473940	159869	470326	675178	891576	150842	163177	276376	669732	651027	144867	87660.4	314925	385375	355231	63216	74516.4	77749.2	175882	246964	64332	40429.6	61157.9	248470	209056	86396.8	54234.2	88573.2	179699	234608	96057.2	14722.8	109342
190800	808333	940567	230963	205153	422230	979641	1147000	462428	159087	460429	651723	884948	146215	155321	266060	646230	638648	140343	85634	301184	395170	367528	64688.8	74881.2	81222.4	187578	255862	66618.4	40733.6	63110.8	257498	219044	88418	55054.8	90748.4	187222	245807	98942	14792.1	113200
192000	783093	908251	222553	198147	408723	947520	1111030	449856	156997	452609	625670	870249	141140	148607	253724	617467	625242	135759	83438.4	287351	407380	383263	67039.2	75782.4	85372.8	202108	266663	68994.4	41557.6	65832	270105	230638	91327.2	56203.6	93070.8	196673	259903	102481	15300	117908
193200	760377	876040	213364	191314	397445	910111	1071000	435696	153744	442558	594722	856000	135442	141611	241360	588320	612274	130607	82048.8	273851	425902	403816	69788.4	77418.8	90768.8	216093	280474	72554	42361.6	68929.6	287060	244278	94090.8	57737.6	95346	207961	277528	107089	15651.2	124552
194400	733136	843627	204891	184723	383615	871694	1030050	417982	150965	430276	562678	840307	130651	134073	229102	556979	599102	125612	80108	261277	446903	429201	72637.9	79026.4	96480	235521	297280	76772.8	43542	73120.4	306842	262085	97483.2	59496.4	98412.9	221134	298454	112118	16216.8	131102
195600	706548	807772	198650	178161	367805	827206	986127	401276	147788	415762	531954	821340	125716	126570	219792	524760	578536	120046	77751.6	247970	474514	457417	76495.8	80805.6	103503	258468	315616	81398.8	44621.2	78209.2	332091	281907	101934	61408.4	101982	237023	324188	117485	16771.7	138550
196800	677814	773399	189688	171364	350620	781298	943750	381824	143814	399940	504693	798210	121171	121008	209063	492698	558100	114578	75507.6	234088	504346	490362	80791.3	82886.4	110494	284924	337105	87890	46109.6	84191.6	358830	304948	106356	63654.8	105951	255793	352687	124400	17470.8	146997
198000	651394	739324	182878	164509	333142	737551	899233	363118	138992	382974	477545	773346	116133	114772	199514	464077	531317	109552	73320.8	220757	541800	531600	84833.2	85542.1	118655	312902	361721	93689.2	47711.2	90600	388320	332588	111510	66269.2	110352	275338	385014	132141	18271.6	156218
199200	622513	705163	175802	157264	316940	691907	853956	344836	135014	368883	454665	748186	111745	109963	190159	434646	503067	104134	70517.5	208156	584773	576087	89393.6	88406.4	125854	343466	388490	100177	49559.2	98526.8	421154	360889	117612	69441.6	115104	296643	418962	139711	19294.6	166216
200400	591798	672849	165827	151884	299747	643830	810964	327431	129740	354512	428734	720464	107686	103757	181052	406261	482436	98511.2	67895.4	195734	633112	624823	94093.6	91460.8	133425	375311	417026	107319	51813.2	106563	455230	394207	124770	72979.2	120835	318992	454699	147445	20496	176136
201600	565695	640875	156113	155155	282293	597570	764238	308414	124794	338909	404829	695441	104248	98482.8	171721	381313	460891	93659.2	65513.6	183942	687490	680765	98916.4	94434.2	141137	408785	447866	115106	54629.6	115173	490163	429083	132332	76596	126545	344658	492000	156143	21605.6	185581
202800	538483	609584	147315	148488	266854	553033	719304	291405	119681	324328	383312	668516	100713	93408	162661	356787	435656	88504.8	62561.3	172723	748047	739752	103804	98297.9	148376	442005	478992	123318	57222	124187	528970	467125	140458	79802.8	133627	370662	531666	165814	22913.3	195630
204000	509481	579846	139151	141480	251721	512861	676814	273385	114569	308374	362921	639864	96682.9	88485.6	153666	333737	409985	83663.8	60466.4	162554	809152	799452	108858	102229	154919	473917	512483	130892	59950	133344	564665	503500	148983	83617.2	139914	394676	571691	174720	24073.3	205498
205200	485192	549532	131313	135112	236488	471882	634184	256573	109480	291934	341673	611188	91945.2	84557.1	145956	311083	384820	79266.3	58085.2	152695	874393	857454	113159	106045	161532	506138	545701	138772	63404.4	143458	603196	537777	158040	87034.4	148026	419830	613750	184576	25625	214324
206400	458978	516682	123855	129023	223102	433813	594674	240281	104076	276210	322009	581118	88421.2	80630	137990	291122	360265	74158	55881.6	143434	940935	915276	116812	110185	166930	532777	581978	147137	66432.8	153273	634934	571350	167524	90448.3	155436	443082	655346	192443	26677.6	222400
207600	434218	486087	116930	122152	209908	400112	556155	226064	98801.3	260710	303359	551511	84256.3	76175.6	131557	271515	340324	69809.6	53453.6	134733	1009570	965750	120090	113880	172578	555692	615539	154595	69788.8	162340	671520	602192	178425	93114.4	163417	468854	694053	199506	28186.4	229537
208800	410996	455101	111201	116560	197750	368344	521965	211189	93325.6	245448	286166	522437	81031.6	72483.3	124407	254818	320614	65656	51071.2	126187	1073280	1015530	122651	117670	175783	574878	647213	161541	73088	171796	703901	631385	189269	95814.8	171565	495468	731239	206662	29257.2	235196
210000	389114	428722	105012	110350	187121	338128	488180	196906	88198	230954	268746	494662	78277.5	69256.8	118216	237627	301274	61864	48922	117543	1140080	1063060	125880	121158	179776	590511	678632	168368	76432.5	179675	730853	656353	200283	98104.4	180683	516625	766110	212900	30104.8	241016
211200	367272	401298	99230	104117	175670	311992	457331	184961	83091.2	217451	253768	466958	74612.8	65526	112711	221800	282205	58713.8	46866.8	110867	1199060	1101590	128448	124731	182040	602496	710314	174524	79886.4	188152	758618	680759	212587	100547	189056	535365	793589	219002	31189.2	248427
212400	348624	376904	93480.8	98795.6	165535	287863	426670	173324	78994.8	205305	238677	439062	71684.4	62709.2	107022	207408	264633	55658	44820.8	103762	1252850	1135440	130084	128557	183791	613278	737300	179810	82654	195366	778127	702216	225795	102750	198079	556390	822741	224966	32082	255398
213600	330204	351916	88487.6	93118.8	156867	264426	397491	161355	74091.2	193251	224963	414924	68296.4	59786.4	102669	193691	247470	52425.6	42784.6	97457.2	1296920	1167600	130568	132426	184694	621734	761046	184706	85235.2	200705	794782	722500	238562	104307	206961	569677	848702	230382	32645.4	260537
214800	313485	327970	83719.2	87942.8	148536	244074	371621	151155	70156	182326	213032	390892	65160.4	57126.4	97911.2	181763	231775	49412.8	40907.2	90792.1	1341430	1190950	131964	135074	185666	629339	782339	189683	87837.6	206817	811720	740904	251358	105310	215537	580840	870790	233565	33439.6	264788
216000	297625	308359	79464	83908.4	140405	224576	347540	142045	65512.4	171216	201233	368112	62389.2	54204.2	93522.4	169721	216938	46493.3	39948	85581.2	1376350	1208540	132708	138417	186250	632431	801870	192780	90587.5	211080	819716	753471	263585	106955	224567	591366	889582	235602	34153.3	266950
217200	284507	290863	75600.8	79452	132802	206512	324976	133029	61599.2	160575	191289	348045	59394.4	52068.4	89930.4	159362	203860	43760	38062.1	80677.2	1408870	1224910	133288	141042	186344	633805	817073	195358	92587.1	214466	830746	766045	276454	108002	232242	607232	903453	237211	34076.4	268938
218400	273082	272564	72035.2	75643.6	126008	191093	304841	125900	58482.8	151621	182275	329541	57164.4	49693.3	85894.8	149407	191801	41435.2	36629.6	75745.6	1435430	1232460	134692	144238	186904	633693	829375	198881	94124.8	216958	837961	776246	288262	107731	239475	621080	913438	238333	34865.2	270118
219600	261933	255054	68835.6	71089.2	120026	176312	286743	119099	55627.2	143335	173338	312401	54913.6	47740.4	83086.4	140790	181839	39105.2	35018.4	71122	1453280	1244930	135031	146230	186211	632362	837754	200252	95828	219562	841204	777993	298476	107841	246957	629007	919774	239613	35196.4	272010
220800	252013	240359	65724.4	69530.8	115998	164457	270343	112352	52410	135777	165495	296374	53680.4	45737.6	81305.8	132910	171806	37103.3	33724.4	67377.2	1466390	1246660	136062	148085	186532	630869	841512	200719	97949.2	220512	839282	779963	306643	107926	253083	633210	921632	241574	35707.6	272386
222000	244365	226431	63529.6	67041.2	111628	153057	256534	106407	50343.6	128475	158276	282532	51577.6	44271.7	80058	125662	164819	35203.2	32746.4	63924	1469950	1243080	136370	149855	185983	629886	844966	201430	99112	221047	838958	775697	312581	107967	257246	638074	922654	243508	35786	273979
223200	238468	216021	62019.6	65889.6	109431	143084	245046	101616	47882.4	121972	152879	272999	50632.4	43032	79254.6	119299	158493	33623.2	31433.8	61039.6	1468530	1245010	136710	151130	185088	624987	841748	200696	99784	220413	836492	772062	317349	107410	260930	635103	914244	244843	36238.4	272806
224400	233894	206866	61188.8	65241.6	108698	134135	234206	97668.8	46062.9	117066	147818	263914	49149.2	42553.6	80087.5	114107	153419	32212.8	30443.3	58532	1469470	1233090	136141	152556	183021	619428	836887	200565	100421	219108	834176	765490	319349	106607	261617	628526	903924	245631	36290	272558
225600	231578	199171	60429.2	65511.7	108514	127650	226913	94611.6	44684.4	112569	144070	258627	49138.8	41749.6	81180.4	110500	150500	30675.4	29392.4	55970	1464810	1219060	135367	153191	180904	610310	830464	199694	100762	217702	830829	758648	320487	106258	262843	621991	895516	245646	36616.4	271411
226800	231153	194180	60846.8	65680	109168	121140	221668	92102.4	43474	109773	142148	256056	49709.2	42100.8	84690.8	107440	149316	29892.9	28465.2	55004.4	1456190	1208120	134712	153427	178578	601693	819265	198101	100514	215912	826673	750488	320759	105710	262701	611683	884693	245134	36712	269333
228000	233840	191427	61758.4	67347.6	112321	117222	219360	90612.8	43333.6	107568	143224	255655	50928.8	42834	89008.4	105757	149841	29430.8	28044.4	54254.2	1441440	1193500	133240	153530	176525	590950	806653	196345	99868.3	214383	818674	741032	318707	105316	262676	597948	870088	244377	36709.2	267594
229200	238311	190947	63574.2	69708.8	117159	115092	221002	90335.8	43246.4	107036	145207	257699	52510.8	44292.4	95279.2	106198	152950	29354	27730.4	54542.1	1420010	1177010	132463	153366	173527	582474	792613	195464	98674.8	211480	806442	726906	316876	103745	260936	589577	855803	243498	36303.2	265706
230400	245081	193408	66815.2	73490.4	123616	113534	225128	90526.8	43731.2	107647	150670	263091	55007.5	45933.2	102402	107587	160882	29668.8	27444	56145.4	1397590	1162610	131046	153042	170635	559939	777825	193196	98093.2	209582	791316	712401	313128	103220	259405	565388	838286	240576	36239.6	262208
231600	253839	198912	70366.4	78235	132011	114220	232536	92082.5	44882.4	110302	159269	270516	58456.8	48788.4	112099	111475	170146	30604	27462.4	58349.2	1376180	1139950	129608	152426	168092	546459	764973	191250	97693.6	205885	774153	693744	309363	102019	256352	548638	820236	237610	36410.4	259480
232800	268166	208366	75639.6	84371.2	141679	117545	243641	95526	46314.4	113633	172354	282426	62624.8	52594.2	122709	117317	179107	31359.6	28029.6	61618.8	1352660	1119280	128255	151445	165183	530693	747345	188682	96999.2	201783	756046	674808	305040	101204	253248	536521	799969	233874	36098.8	256382
234000	281422	220872	81430.4	91570	153131	124351	258374	100014	48727.2	119040	187535	297253	68007.6	56832.4	135285	125384	192740	32989.2	28507.2	65808	1324940	1089840	126826	150190	161169	514086	729211	185070	95957.6	197046	739877	653778	300236	99553.2	249419	523281	775282	230250	35393.6	252879
235200	296687	239153	88848.8	100022	167272	133608	278677	106209	51115.2	126906	207070	314049	74055.2	62504.6	149255	136354	209264	35162.8	29610.8	71452.1	1287280	1061760	125462	149938	159210	496058	710184	181585	95447.6	192558	721030	631923	295752	98358.8	247224	512422	752359	226051	35160.8	248853
236400	317262	260004	97506.4	109488	182601	145868	301524	114192	54794.2	136734	231163	350917	81225.2	68810	164767	150565	228363	37925.6	30946.4	78622.4	1251550	1035770	123035	148743	155480	475035	687745	177678	93993.8	187467	701293	610386	289497	97223.2	242090	499908	728144	221226	34596.4	243972
237600	340201	284995	106918	119261	198415	162604	329606	124482	59106.3	148449	260127	377626	88998.3	76048.4	181887	168254	250030	41118.4	32451.6	86910.8	1208080	998644	121518	147497	152313	458436	666973	173450	93072	182495	679014	587467	283402	95967.1	238788	488502	700741	216314	34235.2	239603
238800	367550	317352	117930	130837	216915	182698	360666	135997	63956	162755	294077	406452	98417.2	84834.2	200807	189777	273612	45318.8	34726.4	97428.4	1168060	963510	119765	145941	148974	437797	645956	171372	91098	181166	656213	562622	277091	94723.8	233934	483444	676488	210436	33684.4	233248
240000	396722	351045	129489	142567	237102	206572	396763	149874	69089.2	178716	332567	432645	108146	93819.2	220912	215707	301649	50226.3	37345.6	109154	1129390	928849	118394	144700	145099	416292	623580	167120	89300.4	175887	634698	538649	269955	93227.2	229891	470966	651879	203707	33221.2	227644
241200	428058	387839	141451	154315	256187	236639	435764	165952	75151.7	196826	375406	458786	118884	104076	242688	247893	329995	56086	40254	123915	1087910	892994	116332	142462	140939	397917	602819	162666	87980.4	168957	607634	514633	262150	91358.4	223288	457904	628623	197978	32666.8	222380
242400	460692	429524	155255	166753	277200	269843	478680	184373	81709.6	217427	423359	490208	131749	115240	264284	282037	358859	62690	43180	140172	1051240	863256	114442	141381	137554	377901	581996	157406	86369.6	162177	586224	489420	255750	90475.8	217918	446225	604256	192300	32282	217017
243600	498040	474350	168548	178199	298924	308305	524913	204251	88740	240183	473344	524351	143197	126329	286741	320023	389538	70294.8	46886.3	158749	1012880	831483	112902	139099	133968	359909	560463	152526	84645.2	156177	567100	467246	248181	88800.4	212948	437457	576062	187459	31513.2	211635
244800	533016	521460	182666	190332	321276	352132	573341	225013	96345.6	263189	529149	558148	154571	138682	309077	366168	422816	79186.8	50615	178988	971060	796180	110886	137656	130982	344774	539024	147355	83083.2	150596	544735	443910	240272	87598	208449	426704	550878	181704	30780.8	205613
246000	576298	571526	197904	200457	345250	400041	620690	248179	104209	288406	585736	592143	166020	150680	330861	410779	455420	89246	54811.7	201184	929132	767010	109904	135480	128359	327179	518111	141188	81493.6	144900	527562	418251	234145	86094	203330	416807	523682	177116	30173.6	200020
247200	617294	619806	213284	210658	369469	450502	671275	271306	111826	314358	643977	621201	177323	162297	351649	457074	486893	99845.6	58549.6	225669	891810	735834	108042	133288	124929	312812	499108	136675	79828.8	140449	507643	396497	224902	84754	196926	407306	495390	171778	29843.6	194595
248400	664176	668945	226979	220072	391941	506562	720017	296440	119890	341082	697469	653108	188544	173575	370458	505413	519198	111249	62818.3	250014	850858	706482	106514	131981	122150	298476	480899	132820	78170.4	135650	487744	374704	216550	83752	190876	395652	468107	167721	29006.4	190207
249600	710717	716727	240464	228965	414313	561654	768927	321417	127351	367214	751291	681162	199455	184096	388877	560518	553598	123048	67048	275543	811412	680745	105422	129988	119353	285160	462570	128044	76456.7	131241	469330	355440	208965	82677.6	184428	381020	444397	163627	28395.6	185544
250800	758291	761528	252125	235470	437696	621527	817147	345012	135697	391397	804214	707828	208016	193536	406794	610013	586603	135473	71511.2	299805	774918	654479	104036	128622	116955	276571	444906	123178	75238	126338	452176	337509	200828	81426.3	179203	368841	423684	160288	27892.4	181353
252000	807862	802530	265034	242477	456732	680073	862969	367026	142912	414445	852155	733047	218018	202251	423078	663370	615335	148714	75581.7	324861	741270	633122	102763	126771	114953	265855	428997	119670	73240.8	122155	437640	319862	192890	80640.8	174842	357472	407622	156206	27138	177270
253200	857222	841517	277157	246961	477385	736653	907360	390935	150434	435940	896213	756266	226612	209641	435786	710125	641112	161586	80192	350750	712132	613003	102154	125325	113456	255174	413697	115294	72117.6	118431	425373	303599	184605	79499.6	169683	345761	390767	153195	26690.4	172981
254400	898109	875741	286692	251280	496348	797039	951163	413315	157367	454580	929148	774946	234088	216432	446901	751895	671372	173600	84461.2	374318	682722	594532	100884	124380	111652	247669	400080	112295	70696.4	114895	413001	289565	177021	79022.4	164979	334656	378038	150159	25972.9	169810
255600	938566	906408	291830	253234	512774	855614	989050	433541	163816	471681	958838	793143	239198	221018	454696	797849	699496	185588	89192.4	395539	656042	578990	100362	123144	109889	240528	388591	109387	69284.8	112282	401620	278125	170791	78545	160762	323632	363033	147367	25412	166196
256800	981177	934668	299033	255248	529755	911022	1022180	453231	169868	486991	982066	809988	241980	224931	459901	834760	723700	196749	93138.8	413779	632162	565440	99529.2	121910	108505	235624	377580	106348	68346.8	109161	391262	269912	165154	77300.4	156708	314613	349362	145693	25170.4	164517
258000	1013870	954733	306912	255856	542283	961905	1053890	469910	175577	500840	995242	823749	245147	227203	461262	862789	745344	208000	96972.5	430314	610036	553118	99099.2	121354	107808	231251	369025	104207	66707.2	106340	380116	259873	159930	76712.4	153237	306318	339189	143522	24664.2	162525
259200	1040400	970739	311056	255425	552747	1009190	1082290	482557	181481	508133	1004620	839062	246156	227967	460020	890720	767972	218588	101123	444884	593951	544012	98798.4	120998	106815	227557	361325	102569	65605.6	104316	372960	252043	156064	76312.4	150496	298620	330933	142188	24057.2	161156
260400	1064030	979785	311621	254148	562707	1050590	1105770	493800	185343	515731	1003890	853738	246521	227754	456420	907205	791602	224730	104121	454953	578286	536861	98740.8	120417	106448	225645	355647	100894	64860.4	102996	367062	247087	152738	75854	148186	291254	325772	141683	23799.2	159911
261600	1081600	984527	312358	252038	569101	1087300	1126080	500476	188997	521876	997697	865861	244492	226803	450606	919478	813363	230846	106833	460834	566892	531750	98738.4	120035	105918	225758	351785	100072	64225.2	102038	361762	247660	149923	75660	146890	286612	321385	141328	23331.2	159425
262800	1090160	986703	311168	249427	575416	1115560	1142900	505265	192315	523591	995233	878827	241172	224754	443840	921843	828431	232586	109836	462596	558323	527609	98659.2	119745	106096	226920	348441	99793.6	63782.4	101204	360218	244187	147696	75223.6	144850	282510	318244	140527	23062.4	159179
264000	1092480	987571	309872	245291	578076	1140600	1154620	508543	195579	525302	978138	893182	236211	222050	434604	918456	841844	231527	111536	460510	550748	526988	99184.8	119293	106687	229493	346228	99270	63133.2	100914	358290	242533	145311	75395.6	145019	279796	316997	141250	22845	159888
265200	1090560	984140	307897	241318	579629	1159630	1161960	508866	197451	525020	961538	904879	232279	218554	422090	918630	854224	228486	113663	456295	550511	524826	99696.4	119649	107277	232966	345732	99612.8	62605.4	100884	356242	241562	145217	75368.8	145268	277891	317618	142522	22701.2	160860
266400	1083760	978548	304628	235368	577333	1167690	1165870	508463	199043	524291	936666	915469	225704	214837	408067	902772	861745	226282	115708	447150	549468	530036	100770	119842	108873	239082	346894	99819.6	62551.2	101494	358416	243334	145032	75918.8	146962	277315	320316	143679	22696.3	162774
267600	1073870	963612	301216	229724	574546	1178700	1161720	505588	200460	520368	907991	927658	220010	210515	394160	886340	867342	222959	116818	437312	552930	536644	102872	120040	111390	248421	349379	100901	62830	102278	363450	245809	145494	76747.5	147413	278299	324536	145578	22460	164612
268800	1057530	951571	295228	223545	569418	1178070	1156250	499631	201453	512876	879680	937751	213932	205775	382132	861559	873378	218354	118517	426820	558579	545306	104959	120684	113319	258306	353783	102050	62914	102716	372737	249821	146608	77632.4	148898	279455	332702	147328	22515.4	167128
270000	1035740	936069	289395	217314	560424	1171810	1147130	495040	201890	506266	850684	946511	205786	200146	366463	833518	874377	213947	119143	413342	564566	556938	107618	121806	116406	273397	360830	103762	63345.2	104918	381688	257188	147922	78842	150705	283880	342042	150499	22381.7	170236
271200	1012890	922331	282064	210344	547555	1158910	1130860	487232	202333	498184	826420	956360	197114	194194	353196	802589	864685	207614	119400	398279	576901	573137	111074	122064	119945	289320	369567	106058	63912.4	107062	391780	266094	148820	80966.8	153167	288869	354356	153926	22671.2	173874
272400	989315	903112	274159	204307	533948	1145260	1111440	478122	202482	490123	795098	962007	190887	188344	340876	771261	849329	200101	120019	380375	591024	592922	116038	123399	125253	310495	380446	108429	64532.8	110538	406929	278276	151062	82737.9	155134	295788	369172	157386	22832.5	178556
273600	963417	882361	265513	197717	516813	1129920	1089030	468733	201295	481921	758156	968159	184833	181624	327737	738979	833368	192093	119403	363580	608407	615054	120669	125277	130005	334662	392643	112412	65114	114825	423961	291422	154046	85319.6	157987	303874	387432	161855	23218.4	184072
274800	933330	861584	256802	191736	499125	1096500	1063750	457182	200193	472127	724953	973987	176688	175108	315642	700933	815597	183106	118584	346572	632404	644967	127311	126739	135988	360213	406077	116644	66328.4	118995	447986	304482	157179	87916	160835	313963	410774	167625	23613.8	189856
276000	901473	839398	248352	185680	479706	1066330	1038270	445922	198548	461538	690900	973318	169019	167827	302877	664310	795820	174934	117550	329162	659047	677389	134076	127724	143700	391400	422927	120621	67514	124482	475933	322045	161394	90195.4	163460	326448	436614	173614	24178.4	196206
277200	873164	816212	240291	180777	460695	1038650	1007880	434517	196428	451197	657956	973363	162788	160986	289854	627410	773777	167115	116160	312976	690126	712161	141066	130124	150338	425042	443001	125552	69116.4	130928	502791	340964	166534	93677.9	167220	342158	468142	180224	24908.4	204101
278400	839787	793073	231320	175493	441642	1008280	978068	421714	193712	440199	626438	972034	157172	153688	277086	592446	749834	158983	114613	296625	728253	754124	148898	131328	158409	459830	464722	131098	70950.4	137903	535259	363171	172518	96811.6	171499	359557	503820	187975	25570.4	213083
279600	805103	769843	222512	170786	421217	950475	947898	408720	192164	428817	593921	967819	151794	147136	264795	557635	731357	150959	112349	280895	768438	800644	156344	133748	166749	496981	489463	136456	73126	145613	568629	387334	178976	99609.2	175501	378681	541807	196197	26380	221993
280800	774106	746461	214200	166373	400843	887628	915588	395063	189315	416471	564861	956892	146373	140836	253780	525868	704935	143673	109786	265199	814877	849696	163795	135845	174597	535668	515095	143406	75150	153845	601650	412793	185830	103680	179036	400120	583720	204740	27191.2	231212
282000	742093	721914	205666	161885	381416	825939	884503	381877	185254	404356	537508	943028	141056	133767	243344	494083	684288	137198	107178	251342	866381	903632	171067	137371	183523	570785	543290	149359	77227.6	162408	633306	440474	193241	106543	184130	421476	628290	213524	28656	240331
283200	712037	696056	196678	158589	361923	770463	853878	368729	181386	393597	514378	930856	136002	128840	232554	465936	665131	130670	104026	237865	918383	957950	178181	140282	192298	603823	572131	157119	79987.1	171344	662882	469756	201940	110195	190309	447870	672966	221781	29500	250805
284400	681033	672181	189617	153749	345613	723683	824890	354174	176812	381903	488357	917339	131539	124184	222576	437547	634322	124368	100849	225619	976162	1017320	184835	141982	201020	631996	607209	163428	82832.9	180903	695544	501148	210748	113099	196418	472713	719404	231524	30928.8	260785
285600	652146	647408	181696	149777	330226	683510	793864	341528	172533	369903	465093	899778	127226	118328	213935	412399	602188	119386	96996	213844	1033220	1070330	190025	144284	208611	660840	639736	170981	85890	188973	726180	530798	218792	115980	201695	497405	764746	239582	32206.7	271042
286800	623632	623594	175619	145686	315347	643462	764605	328258	168147	357220	444226	883983	122714	113544	205460	388907	571276	114418	93346.3	203165	1091550	1126070	193472	146716	216744	684336	671852	178091	88945.2	197945	753854	561663	228158	119096	207777	524082	807156	247956	33494	278569
288000	597929	598859	169706	142944	303261	605018	735239	316460	162475	345327	425170	864906	119025	109435	197572	368599	540745	108931	90410.4	192250	1150110	1182730	197789	148131	222919	702936	705161	184844	91996	207494	786674	594051	238480	121349	214678	547513	847435	255328	34994.4	289578
289200	571666	576615	163256	139409	291115	572039	707765	303518	157647	334966	407563	845143	115376	105954	189540	349630	513118	104231	86628.8	183074	1207580	1235180	200928	150082	229078	722354	736325	191790	94729.2	216117	813097	623794	248161	123108	222485	572492	884801	263321	36258.4	298373
290400	548758	554027	158480	137145	279108	539954	679833	290889	153150	322950	390201	827966	112033	102971	182422	331554	483077	100188	83441.6	174508	1262700	1285290	203661	152507	235515	736828	765141	199272	97934.2	224108	836327	647886	258702	125068	229093	598526	919970	269520	37769.2	306126
291600	524941	531854	154567	133838	270041	508018	652955	279819	147941	311104	377043	811002	109164	99880.4	176861	315024	455941	96052.5	80073.2	165806	1320170	1330460	206146	154068	238780	747030	791908	206456	100467	232759	861768	673938	269500	126702	237514	620784	954366	274738	39300.4	313245
292800	503810	510644	150476	131556	260962	483028	625997	267739	143678	301429	361670	788673	106410	96777.5	170764	299828	431692	91798.8	76326.8	158013	1369750	1374890	207346	156284	243004	760525	815468	213982	103669	240650	878087	692567	280420	128220	244323	645406	984459	280525	40480	319154
294000	483015	490050	148046	129078	252807	456486	601514	257043	139363	290603	348178	769347	104006	95035.6	165491	287263	408063	88751.6	73522.1	151548	1417230	1413950	208512	157644	246687	764308	837269	220165	106210	247552	893900	710789	291533	129147	251976	666504	1011590	285350	41405.6	324178
295200	463915	471474	144918	127002	245992	434400	577320	249168	134773	282348	336002	749904	102130	93158.4	160728	274522	386028	85718.3	70331.6	144996	1469310	1447610	208885	159829	248212	768637	854104	226396	108967	252432	908575	726294	304360	129610	260423	687727	1031790	288560	42780	328549
296400	446170	453811	141361	125247	240024	414494	556883	240306	129665	275053	324126	730077	100348	91326	156687	262977	364786	82458.4	67067.2	139664	1503870	1473710	210262	160819	249575	773082	868193	230288	111544	256889	917930	737039	316386	130520	269597	702007	1049670	294185	43732.8	332446
297600	432018	436600	138978	123636	234388	391950	536384	231990	123564	266459	315546	712824	98322.1	90028	153736	252387	348344	79428.8	64713.6	133420	1538450	1495090	210395	163511	251179	769644	882175	232981	113573	260352	927398	746672	327935	131110	278094	720998	1062940	295564	44633.3	336078
298800	418202	420802	136540	121750	231056	372508	515692	222602	119518	257458	308378	693830	96623.6	87941.2	150778	243198	333713	76704.8	61806.8	128404	1571050	1509630	211115	163780	251854	767445	890976	235567	115787	262494	935118	755587	337880	130773	285077	738718	1073600	297998	45256.7	339014
300000	406880	407313	134661	121016	227092	354315	498128	213908	114683	250407	301355	676228	95820.8	86830.4	148912	233763	320635	74327.6	59612.8	123027	1593820	1516770	211826	164858	252922	762455	900150	238634	117566	263034	936987	761739	347286	129856	292124	751770	1083120	298763	45570.8	340181
301200	397087	393820	132496	121058	226435	338271	480118	207530	111205	243815	294561	660550	94843.8	86006	148554	225854	309907	71948	57562.8	119270	1613170	1512270	211428	165748	251654	749879	903979	241110	119480	262277	939614	767376	355260	129893	297875	760750	1084120	298857	46776.8	341009
302400	388466	381444	130679	120707	224403	320785	465069	202116	107853	238363	286895	643383	94207.9	85082	148350	218202	300445	69803.2	55238.8	115166	1623130	1509260	210136	166574	251452	741358	908484	241955	121004	261692	935259	770369	362743	128654	303768	771712	1080570	298891	47612	342115
303600	382358	370692	130301	123061	223804	307331	452297	197375	104542	234285	279478	630018	93587.6	85190	149260	212315	291689	68119.2	53666	111568	1631040	1502450	209251	168118	250721	727379	910340	242379	122181	263480	929764	770006	370374	127429	309269	780712	1075640	297262	47929.6	339792
304800	379255	359822	130255	124013	224026	294670	441542	193400	101268	230979	275838	615638	93753.2	85510.8	151764	206526	284106	66122.1	52211.2	108414	1632980	1493900	208943	167958	249005	711042	909172	242410	122977	263278	927206	769987	375634	126377	313333	783806	1065950	296096	48286.8	338149
306000	377212	351170	129692	126453	226688	284590	431014	190225	98237.6	228335	274720	601576	94434.4	86237.1	154543	201878	279287	64718.3	50866.4	106060	1625550	1479370	206394	168147	247887	699237	902703	241464	124984	262232	922584	765512	377120	124622	316186	787896	1053660	294776	49005	336914
307200	377627	344591	130508	130106	227465	275121	424121	187004	95650.4	226737	274480	590324	96540.8	87366	162855	198972	275617	63272.8	49733.2	104531	1617460	1471540	204660	167705	247086	681006	898388	240698	124191	259463	911404	760345	377477	122642	317447	790765	1041530	291525	49522.4	335528
308400	380728	342132	131669	133752	231540	267434	417612	185860	93899.6	226926	274588	582818	98052	89709.6	169924	195440	273907	62571.2	49255.6	103008	1615230	1458960	201530	167846	244346	660444	891289	238924	125086	258015	897842	751520	375425	120859	318179	789487	1025990	292643	49547.6	332438
309600	384853	342734	133640	139463	237341	261092	415347	185531	92849.2	228972	276889	576638	99427.2	92332.8	174750	193975	274071	61520.8	48318	102409	1601820	1437310	198853	167815	242056	641748	884047	237210	125310	255898	884038	742072	372550	118458	317432	786701	1009390	289979	49220	328955
310800	389867	344678	135675	146054	243739	256011	417250	187831	91812.4	232406	283044	573818	101782	96426.8	180210	194470	277836	61129.2	47836.8	103412	1580180	1415280	195864	167306	238960	616593	874361	234162	124784	253100	870160	730837	369334	116254	315132	784833	989969	287479	49254.6	323612
312000	399977	349680	138969	153205	252476	254683	419378	190412	91512	236660	293017	570515	104879	100510	186697	195903	283237	61532.9	47630.4	104419	1568020	1391680	191384	166402	234962	593743	863669	231451	124092	251440	857042	720343	363796	114280	311094	776683	963605	282824	48915.2	320169
313200	410686	357561	142119	161826	261616	255544	424735	194145	91170.4	241071	306744	571359	108169	105323	194221	199880	290618	62278.4	47848	107130	1537140	1362610	187595	166153	231303	573983	855925	227751	124086	248504	839100	703903	357194	112148	307360	768992	938798	278734	48238.8	315939
314400	423858	371168	147560	170889	272522	258636	432388	199231	92049.6	248825	324261	576362	112560	111047	202761	206367	302085	63151.3	48295.2	110331	1512060	1337390	183314	165230	226902	552784	842621	225318	122549	244767	822622	686261	350174	110265	303374	756795	912370	274341	47853.6	309633
315600	440630	387898	153552	180081	285818	265223	443395	205922	93197.2	257537	346960	580614	117915	117655	215157	215279	317296	64557.2	49076.8	115586	1481050	1301010	179277	164274	222389	531502	826002	222616	121371	241060	802480	672238	344046	107628	297314	744135	882037	269870	47050.8	305150
316800	456768	407281	160359	190071	299593	275887	457726	214744	95232	267338	373856	588546	124229	124539	228913	227914	335764	67276.4	50327.2	123255	1443560	1266260	175359	163757	217736	511274	810596	218077	119057	236046	777864	652399	334916	106277	292937	732330	854845	265120	46650.4	299822
318000	476756	429906	168770	201416	315820	287793	476097	224150	97445	278666	406262	599113	131026	132088	244821	245005	357630	70670	51792	131655	1410350	1237090	171075	162292	212540	486388	793680	213921	117221	231563	758864	631579	325682	103814	287078	718105	823389	260675	46207.6	292924
319200	498715	455470	178577	211394	332615	304392	496785	236516	100140	291985	444036	610898	139350	139792	261654	265555	382806	75322.5	53553.2	142977	1371380	1199560	167595	161621	207675	467465	776759	209935	116006	225683	741344	608116	317180	101659	281886	698909	793079	255206	45542.4	288476
320400	524012	484807	187655	221975	350768	327893	521029	248878	103399	306382	485074	623235	147546	148270	279355	290073	410455	80954	56026.4	156943	1335350	1164990	164342	160983	204017	449131	759395	205939	113448	219398	722168	585045	308369	100210	276033	684817	765596	249677	44862.1	282101
321600	552518	516160	198876	233292	370297	353454	547550	262772	107110	321154	534439	637071	157002	156610	297831	320576	443190	88423.6	58307.9	174540	1298340	1129270	160448	160220	197785	429006	738239	200917	111696	213490	704637	563424	301078	98400	270189	668014	735264	244378	43972.4	275870
322800	584708	550463	210891	243862	391526	388129	578340	277461	111654	337079	586793	651643	166809	165246	316903	355272	478800	97074.2	61639.2	192754	1252600	1091930	157506	158612	193066	412480	720470	196464	109203	207388	678506	541394	293167	96113.2	264680	649328	707283	238673	43295.6	270337
324000	619239	586420	225087	255146	412626	426009	609901	293886	116278	353409	640155	669095	176512	174301	336024	397068	518383	107504	65284.8	215894	1213250	1056380	154678	158370	188792	394623	702032	192294	107186	201204	657661	518837	283871	94729.2	258858	633448	680207	233172	42364.8	264500
325200	658199	623267	238531	265008	435183	467004	645229	311720	122199	370532	696358	679900	187364	183229	355178	441941	558980	119475	68920.4	241080	1175480	1021940	151714	156775	184197	378336	681955	188956	105110	195324	641183	499008	276222	93137.9	251438	610348	653595	228385	41540.4	259092
326400	695641	660071	253564	273928	458876	511977	681316	331332	127381	387467	755603	693038	197570	192188	374719	492260	602128	133180	73519.6	267544	1128660	987119	149034	156134	180460	365783	663436	184916	102958	189843	622935	476330	266815	91651.6	245609	590664	626783	222711	40982.8	253408
327600	738909	695880	269081	282382	483380	561385	719376	349978	133337	406611	815330	708522	208430	201274	392379	547618	645589	148166	77839.2	298381	1095140	953710	146168	156644	176317	350995	643700	180494	100716	184018	605477	457647	257885	90832.4	238421	572936	604480	218266	40160.8	246967
328800	780913	732920	283118	288456	505810	618514	758764	369518	139008	424509	878458	721932	218201	209501	410219	600697	690921	164392	82982	331160	1057630	921513	144303	155092	172656	337245	627817	176694	98972.4	178650	583764	440247	250381	89337.2	233627	556047	582003	213235	39320	242455
330000	823622	767893	296390	295211	526908	677696	797145	389782	146145	443733	935887	735481	228498	218037	425734	658597	735268	182241	87634.6	365240	1021230	891350	142517	155150	169246	327089	613133	172923	96858.4	173044	566021	420585	242367	88874.8	227912	541267	562595	208543	38472	237970
331200	870332	804243	314528	300106	552908	735962	836563	409388	152872	460556	994280	748493	239477	226702	439967	717020	782108	199555	93451.6	399366	991316	865940	140088	154487	165988	317280	598040	169170	94975.6	168179	553682	403491	235214	87830.8	221090	525486	541094	204246	37497.5	232974
332400	911846	835978	327679	302007	574858	796619	875787	428756	159258	476161	1047310	759599	248905	234280	453994	772141	828289	217950	98580.8	431748	957657	841024	139113	155268	162732	308633	581705	165254	93035.2	163733	544989	390029	227276	87359.6	216261	510905	522257	199637	36768.3	228325
333600	952369	864163	340240	305620	594500	852906	912760	446913	167084	491788	1096230	771720	256155	241755	464014	832352	873528	235328	104022	463696	924400	815824	138008	155714	161084	301425	568105	161878	90763.2	160476	531811	373690	220705	86496.4	211630	499516	505079	196133	36203.2	225763
334800	994752	890094	352913	308239	616254	905695	951213	462095	175302	507157	1136510	783832	263328	248645	473722	885570	916973	251504	109816	494703	898053	797367	137014	155247	158744	294529	555131	159212	89172.4	155967	521390	361515	214660	86140.4	206753	485451	489541	193029	35713.2	221252
336000	1034590	913504	363833	307503	635785	963261	985393	476268	182421	516598	1172370	792572	270073	254609	480784	933881	959564	267112	115184	522014	869158	778781	136321	155534	156615	290957	543909	156047	87709.6	152558	510168	349936	208953	85798.8	201433	474483	476577	189385	35143.2	218074
337200	1071240	934659	374514	308236	652306	1020970	1016740	488901	188708	528478	1197720	802015	276482	260824	485609	979854	1002960	281170	119818	546484	848320	764530	136240	156385	155124	288073	534780	154402	85990.4	150217	499372	339492	203190	85456.7	197427	462238	465164	187226	34660.8	214457
338400	1101490	953337	384650	306867	669370	1058280	1044680	500050	195042	537442	1220760	810083	281976	266588	487578	1021940	1042260	293876	124346	567262	826287	752665	135454	156035	153929	284289	526179	151927	84426.4	147092	494295	329665	198862	85518.8	193408	450634	454994	184953	34346	212813
339600	1127300	974202	392188	304090	682874	1093740	1072630	509170	201341	543965	1236060	816406	283952	271904	489124	1053770	1074700	303780	129074	583420	804814	743003	135690	156818	153146	284122	517662	151299	83225	145516	488036	322430	194813	85500.4	190059	442370	446234	183712	33786.4	211455
340800	1149800	990112	399603	300406	692649	1130980	1096710	516446	207793	548136	1243300	828644	286712	277012	486168	1083450	1108350	312477	133444	595645	789438	736200	135920	157562	152856	286906	509942	149282	81842	143814	481702	315213	190794	85849.6	189022	433329	440857	182609	33244.2	211388
342000	1169060	1001250	404243	295027	702202	1166410	1117620	521360	214280	551058	1248460	840052	286497	281356	481489	1105150	1137490	318060	138779	601490	776724	730500	136839	158044	152860	288764	505235	149226	80799.2	142433	480720	311478	188971	85958.4	186530	425832	435550	182195	32837.6	211362
343200	1183480	1010270	408254	290888	706060	1193200	1136490	524333	219027	552932	1238140	855432	284045	285755	473456	1120790	1158620	319295	142302	602601	765697	726506	137803	159190	153293	293124	501958	148761	80058.3	141742	475828	308114	185509	87004.4	185075	421015	434138	181820	32338.8	211284
344400	1193310	1015550	410935	285596	709960	1209410	1151440	524965	224312	552727	1220930	870386	282290	290050	463026	1128070	1180730	319972	145888	601710	758366	726199	139577	159448	154340	297688	499466	148509	79255	141343	475801	305235	184448	88209.6	184216	415874	432846	182466	32393.6	212504
345600	1199540	1020040	411095	278933	711386	1215280	1165450	524535	230054	550614	1203500	883463	278755	290929	452924	1123850	1199410	318513	150088	594257	753972	729391	141683	160069	156421	305136	499102	148385	79058	142047	477324	303970	182948	89320.8	183865	410912	433633	183133	32083.6	213619
346800	1197570	1019250	411271	272548	709992	1223650	1169770	522497	233776	549214	1175510	899826	275474	290856	440400	1122950	1216140	315483	152682	585821	753777	732549	143767	161148	158325	314549	500029	148844	78875.6	141502	481363	303870	182810	91061.6	183505	410146	436430	185778	31892.5	215374
348000	1193080	1016000	409772	265233	706728	1237550	1176480	520642	237974	545081	1152630	911650	269847	289299	427666	1114130	1227050	310803	156304	575144	755222	739764	147137	162054	160814	325681	502051	149290	78323.6	143439	488763	305794	182905	92705.6	184321	410202	443042	187226	32202.9	218152
349200	1183330	1014050	406142	256782	699234	1240230	1177770	514941	241021	539143	1118580	919846	263600	285466	415629	1099700	1232250	302223	158262	560041	763051	746569	151482	162405	163110	338724	506390	151510	78023.8	144408	493230	308385	184659	94814.8	185862	410711	451972	190750	31986	221528
350400	1170360	1007310	402142	248980	687808	1227320	1174070	509870	244624	534484	1082850	931301	256623	281492	402536	1074890	1232940	294893	160648	543222	772788	758347	156938	163534	166228	354876	512630	152556	78084.6	146170	503124	313821	186762	96573.6	187038	411120	463395	193220	32579.2	224718
351600	1152990	998337	395499	240440	676840	1203830	1169560	504016	246163	526803	1043930	939014	248534	278840	388440	1041050	1234400	285512	162255	526059	784872	770255	163590	164394	170197	372756	519341	154019	78432	148082	515750	322082	190202	98482.8	188875	413683	478532	197870	32545.4	228809
352800	1131070	987720	389079	232101	659367	1184710	1156720	499472	247964	519266	998378	947485	241453	275110	372657	1013290	1230290	274806	162365	507811	801774	788746	171443	165350	174905	392910	527724	156695	79332.8	151236	532025	332652	195185	101073	190764	420016	498710	202334	32670.8	234306
354000	1111860	974492	382951	224888	644317	1172460	1144910	488742	247850	511780	955397	959404	233203	270456	359759	977041	1220140	265234	163806	488823	822738	808261	180556	166539	179991	414784	539883	159431	80456.8	154561	551982	343360	200634	103274	194119	429520	522276	208448	33312.9	240106
355200	1085180	960465	375191	217334	626817	1152250	1130130	480934	247628	501655	915388	965154	225700	263369	345152	940860	1203700	255363	163559	469324	848097	831403	192313	168225	184856	439216	553756	162715	81118	158164	571155	356017	205872	105283	196014	440258	550009	214122	33639.6	246820
356400	1059250	941074	365616	210473	605024	1118240	1113030	469820	247650	493490	872559	970138	217909	257510	332458	908821	1183210	244345	163044	451408	877535	858234	203630	169670	191379	464420	569260	166716	82601.2	162953	591644	369703	213316	107989	199670	451635	583421	221224	34269.6	253675
357600	1029030	922745	356544	201856	584831	1077940	1092820	459312	246782	481390	830350	974879	208782	250204	319285	879065	1162520	233504	161673	430555	909744	887483	215655	170874	198514	490243	586280	170696	82982.5	167681	619054	387744	222050	109800	202526	467115	621309	228732	35008.3	262363
358800	995837	905436	346158	195039	563483	1037210	1071090	447950	245656	472103	786918	977356	200965	243632	306226	837264	1137100	223523	158863	411446	949185	921369	228202	172584	207569	516420	610460	175370	84779.2	173631	646526	406582	231377	112698	206775	483932	663722	237691	35913.6	271125
360000	962584	884710	336426	188253	543770	998322	1047580	438112	243523	462547	749549	978546	192838	234746	292692	791808	1109110	215060	157214	392864	992763	957050	240841	173664	216427	543829	634791	180793	86164.8	180505	676995	427924	242275	115491	211155	504410	710803	246099	36213.2	281504
361200	927674	862464	325391	181581	526335	955864	1025360	427875	239892	451911	710135	977279	185170	224846	280372	748461	1080710	205212	154232	374183	1036260	996874	251631	175142	227065	567759	662890	187104	88412.5	187290	705043	448789	254040	117404	215675	527245	758937	255468	37392.4	291182
362400	894566	842404	316114	176000	507387	908352	1000750	415921	237453	440667	671461	975902	177935	215818	267976	710787	1048310	194947	150608	357362	1085960	1042030	261992	176796	237817	591953	693681	194061	90754.4	195832	736229	473542	265540	120404	219911	550642	809074	266323	38110.4	301635
363600	860279	822028	305599	169723	488655	859941	977214	403982	234503	430202	638057	969692	170493	205352	255672	670051	1009340	186384	146893	339825	1140570	1086200	270510	178442	250773	613892	726940	200671	92542	204079	762444	499461	278239	122470	224612	577933	859507	275864	39249.2	312126
364800	826183	805517	296510	164452	471038	812975	955133	390958	230794	419248	604142	964888	163321	196592	244936	633386	970415	178397	141346	322772	1198700	1131140	278136	180398	264351	637428	761752	207791	95201.6	213200	790081	525516	291601	124911	229346	606920	908820	286200	40515.2	321915
366000	797034	785497	287076	159218	454605	765496	931374	379659	226038	408060	575881	958515	157154	187884	235714	597604	934027	170791	137485	308334	1256810	1179520	284264	180670	277543	658444	797257	215202	97758	223745	820450	552062	304732	126841	235263	634783	957664	296996	41635.4	332247
367200	762450	766096	277270	154770	437044	722800	907014	367993	221443	397969	551118	950942	151367	178424	226187	566471	893254	163210	133297	293115	1309880	1226060	289110	182756	291882	680578	836718	223380	100272	235132	846014	575577	317282	129397	240098	664630	1000730	305144	42981.2	341340
368400	734062	745766	268968	151208	423399	681288	884966	357987	216721	388757	526177	944266	145496	171097	218483	533584	850325	156343	130333	279318	1363860	1275340	292910	182888	305936	700158	878115	231814	102431	246556	871660	600066	331056	131149	246359	695009	1041530	315218	44573.3	350310
369600	704630	725685	260936	147947	409826	642794	862835	346193	211847	378192	501904	934573	140949	162822	211708	503598	805728	149304	125167	266355	1418900	1321060	296581	184960	319697	716464	916204	239280	105326	256137	891022	623680	345637	132214	253071	723580	1076880	322980	45447.2	358721
370800	678341	708640	253878	145715	397008	606574	840868	334626	205956	368374	479233	924815	136480	155664	205108	478613	768774	143710	119428	253454	1464790	1367350	300032	186122	334143	734616	953931	246688	107762	265578	904268	642226	357810	133897	257690	756257	1107260	331408	47136.8	366623
372000	656089	689707	246322	143410	385968	574606	819843	324883	201164	360150	460783	914131	130172	148687	198211	453417	730692	138430	115453	242440	1515890	1411830	302454	187195	346449	748300	986999	252744	110425	274883	921232	661129	370118	135493	262926	779951	1132250	338275	48390.8	372674
373200	633553	673121	240118	141765	375825	544728	800530	316128	195408	351480	443599	902195	125887	143089	193695	428665	691328	133678	111304	230390	1558480	1439890	305280	188383	358424	759682	1020060	258650	112559	283384	936464	675976	382200	136617	268333	809558	1154350	344875	49813.6	377712
374400	612936	658081	235634	140748	367134	517382	780528	308198	190935	344126	426455	893886	123370	138551	189949	406505	655038	128674	107546	219855	1598770	1470180	306342	189634	367755	770052	1048360	264571	116113	292136	950684	685523	394179	137643	275585	837172	1171200	350846	50955.6	382014
375600	593474	642603	229365	140726	359628	491010	762952	299812	186249	337902	413200	886156	121691	133182	187946	391350	621005	124202	103249	211800	1640340	1494690	308270	190508	377156	777188	1075340	270045	119092	300383	963827	695641	405184	138340	280608	861226	1182550	355132	52587.9	385929
376800	575484	629526	225160	141112	353277	469064	747362	292358	181040	331138	400464	878128	120217	130204	186452	374092	593873	120248	99356.8	202964	1664040	1519930	308793	191227	384046	783531	1097900	274824	122189	308040	966430	698027	413510	137936	286555	885970	1191620	358658	54209.6	389150
378000	559428	617589	221880	142716	347210	446767	732697	284932	177106	325437	390982	870769	119014	126880	185817	360161	566173	116890	95962.9	195481	1697510	1546270	309868	191697	389250	783594	1119310	279596	124744	314934	971181	704458	423232	138070	291774	908192	1199660	362242	54857.6	391946
379200	546701	608377	218273	144634	343305	428215	719383	279315	171912	320422	384068	863048	117803	123917	185766	344118	541155	112673	93196	188384	1719170	1568240	308944	192509	392234	787182	1136220	283519	127208	321797	972786	705323	430380	138013	297116	929330	1204830	362220	55957.2	393375
380400	535160	597549	216080	147618	340306	411522	706971	274828	167916	318110	376191	856039	116769	122262	186941	331436	519673	109736	90012.4	182310	1730700	1587270	308887	193466	393595	784961	1151560	286678	129715	325866	974825	703974	439386	138315	303188	943177	1210430	363687	57166.4	392729
381600	524470	590555	213392	150385	338289	393226	695065	270272	164603	314868	372358	848215	116698	121314	189068	318460	500888	106948	87175.4	176098	1744100	1597680	308162	192800	395243	781559	1159730	288132	130983	329665	975285	701466	446164	137263	308327	955003	1209770	362678	58103.3	394064
382800	515643	585173	210683	153330	337729	380372	684809	265990	160517	313546	369665	842178	117278	120234	191440	307175	484251	103966	84398.4	171392	1746970	1598900	307045	193572	396466	776855	1169720	289314	133260	331688	968606	693711	451405	135504	313953	963749	1202600	361791	59095.2	391880
384000	509321	582270	210608	157575	337054	367240	677906	263066	157110	311465	368801	839750	117972	120967	194773	298858	470631	102296	82190.8	167802	1749610	1602920	304979	193589	394789	767829	1171700	289672	134881	332476	963082	689817	456015	134707	317723	963527	1191150	359424	59978.3	391820
385200	502407	579861	209349	161870	338740	355572	670386	261356	155044	310240	369538	835504	119482	120963	199698	291452	457673	100701	79907.1	163947	1747960	1601070	301954	194272	394852	757913	1169700	289072	137070	333525	950123	684097	460362	133488	322690	965022	1179090	358212	60807.5	389176
386400	498999	581670	210035	166788	340646	347196	665061	260433	153459	309768	372858	832674	120719	122350	204299	285029	447450	99453.2	78156.3	161661	1735490	1594400	298331	193923	390686	744879	1164720	287393	139646	332104	942115	676479	460794	131511	325823	964338	1160970	353874	61300	385166
387600	497495	582947	210615	171799	344729	339507	661705	260874	151569	311829	379219	831095	123584	123978	211602	279637	439654	98392.4	76732.8	160452	1732570	1584630	293940	193428	387691	726737	1155800	285282	140870	330249	933164	667446	461466	129762	328256	958275	1129060	350348	61802.5	382484
388800	496927	589801	212128	178457	349268	334907	659816	262143	150374	313395	388414	830298	126581	125810	216870	276681	435404	96955.6	75678.4	158684	1712300	1568090	290002	192818	385767	713045	1144850	281558	143034	327021	914873	652660	459278	127854	330287	955653	1102480	345772	62106.8	378975
390000	496549	598246	214342	184578	356906	331634	657863	264051	149016	315780	398629	832215	130406	128584	224796	275169	433018	97134	74705.6	158305	1696590	1551290	286077	192501	382684	695985	1130240	277656	144381	323718	904292	642273	459029	126398	332251	947349	1078700	341114	62427.1	374143
391200	498152	609127	217726	191664	364696	329973	658520	267046	148628	316356	411962	833277	134735	132100	233123	276201	433352	96350.4	74237.6	157753	1671080	1530700	279520	192694	378607	679322	1114570	273929	145454	321025	886531	628949	457072	123941	335276	936804	1048240	334980	62624.2	369679
392400	501858	621294	221678	198956	375123	331960	657670	271554	148203	320589	428370	834970	139632	136430	241198	280173	434968	96554.8	74124	159333	1637410	1510640	273680	192682	375761	661371	1098400	269390	146174	315926	866680	615602	453735	122076	335493	936052	1019710	329875	62642.8	363862
393600	507493	639812	226125	205204	386603	336407	664418	277316	148758	324809	448267	838264	144448	140830	251710	283903	442394	96831.3	74345.2	161166	1604690	1485600	267852	192089	370041	644017	1081950	265164	146952	312920	846535	601637	448684	119891	335005	925756	989597	322146	62357.1	358141
394800	515525	658710	231232	212723	398625	343874	668861	283604	149418	330436	468148	841629	150345	145568	261524	293890	451701	98539.2	74792.9	163512	1560650	1458610	261701	191208	365236	627256	1062480	260029	146906	307464	824945	585682	440841	117827	332979	925413	959305	315883	62315.6	350953
396000	526028	678492	237825	220650	413371	352465	675953	291783	149956	337114	493651	844522	156863	151330	274376	301104	465528	100064	76053.3	167971	1527180	1436420	254862	190555	357339	607086	1038270	253556	146995	302422	809418	569833	434575	114724	332459	908598	928287	307780	61887.9	344082
397200	538047	701699	245446	227351	428767	365440	685851	299654	151397	343494	521410	849776	162980	157453	285221	311864	482746	102992	77472.8	173489	1481080	1405580	248224	189821	351174	589305	1018510	247863	146868	296346	788893	549152	426615	112953	330921	893920	897995	300661	61912.8	337139
398400	553054	726520	254458	234977	447403	380821	696770	307708	153653	349782	554300	856495	169852	164314	296293	327160	505731	105785	79281.2	179910	1440470	1377050	242292	189393	342621	571814	994272	242904	145423	290027	772295	530923	417864	110616	329424	871890	863596	292464	61190.4	330434
399600	567987	752486	263256	242081	465383	400454	710153	318236	154678	354894	591927	861067	177777	171994	311128	345886	531266	110058	80890	187728	1395310	1341190	235474	188182	333173	552504	970406	237898	144374	284647	751897	513311	408036	108495	324926	850651	828798	285372	61148	323289
400800	585932	782601	274098	249582	484756	423870	723865	326291	157644	361102	630838	865538	185880	179590	324157	368745	563912	115842	83960.8	197537	1349480	1308450	230022	188185	324674	533863	947460	232480	142404	277804	733255	495174	398398	106572	321670	831860	796362	278482	60584.6	316418
402000	607839	809051	285536	257122	505976	450227	738423	338340	160399	369806	678065	868722	193632	188712	338644	392103	603712	122302	86877.6	210098	1309760	1276170	224585	186500	315048	515193	920551	227364	140138	270922	713578	478120	388804	104946	318128	805563	763992	271519	60257.9	309846
403200	630412	836582	297868	262838	527184	482846	755449	349978	163645	377655	727853	875456	202869	197170	352714	421975	646483	130573	90391.6	223878	1269940	1242190	218099	186117	305768	497320	896174	221807	138806	264307	689562	461113	377467	102443	315103	786021	732823	264522	59438.4	303848
404400	657426	861995	310492	270244	548634	517779	771139	360167	166776	385154	775538	879637	212028	206525	367221	457639	692863	140669	94141.2	240850	1232730	1212890	213821	185709	296638	479655	869752	216548	136786	256958	672992	443024	367972	100975	308886	768075	702988	257441	58481.2	296776
405600	687085	888011	322832	274093	571340	552944	793857	370609	170683	393265	828963	885279	222190	216402	383064	495346	746888	152460	98017.2	259501	1194350	1181020	208584	185014	284973	464794	841452	211063	135600	250906	659611	428575	357816	98869.6	304188	745474	674808	250368	57984	291702
406800	718908	913649	336018	279082	592365	597878	810915	382008	174398	401212	879876	891361	231558	225249	396793	541197	804128	166061	101833	279988	1158310	1149150	204150	185127	276329	452234	818709	206654	132904	244871	641740	412122	347340	97145.2	298083	727511	648265	244330	57392.8	285252
408000	753179	938822	351653	283235	614803	644804	831746	391898	179050	409343	934082	895240	241550	235802	410550	588548	864282	180729	107029	302946	1125810	1120740	199483	185083	265952	436785	795528	202111	130506	237813	631268	397312	337961	95873.6	293675	708350	623649	237601	56551.2	280016
409200	789543	959102	364366	286121	635568	690615	852144	400899	183217	415889	991292	898457	250635	245493	424630	639969	926730	197979	111488	327162	1089790	1090680	195660	184538	256737	423623	772346	198047	128547	231720	611658	384839	326738	94243.2	287081	687074	600868	233196	55738.3	275968
410400	825724	981150	376113	289002	654060	741720	871922	408765	187692	422220	1048860	899942	262065	255426	438756	693437	993279	216478	117029	351891	1059820	1063560	192208	185775	248565	412572	749099	193457	126813	224963	595359	372186	316970	93180	282232	666855	580471	228471	54742.5	271242
411600	866991	996597	389226	290872	674375	793204	895275	416778	192964	428972	1105300	903210	272346	264841	452976	752498	1060650	234688	121584	378858	1031620	1038050	188675	184288	241248	401404	726026	190226	124614	219530	582972	360626	308255	92061.2	276953	647905	561144	224496	53884	267798
412800	899480	1015030	399111	290880	689995	843057	913874	425293	196817	435485	1150730	906058	283505	275031	465689	811612	1126610	254386	126365	404151	1004660	1012580	186320	184364	234935	392656	707498	186929	122766	213864	569749	349226	299456	91516.8	272098	635629	545799	220935	52854.2	264697
414000	936447	1030180	410807	291255	705219	894405	934512	431534	202332	441306	1196980	908150	293894	285106	477090	870134	1190540	273841	131771	431065	982971	991314	182872	184903	228488	384134	687994	184262	121240	209438	562626	339600	291073	90193.2	266929	621345	530252	217847	52175.6	262690
415200	973624	1042300	419962	290970	718810	943749	957683	438877	207255	447090	1239120	908163	303693	294474	487869	930568	1253660	292200	136069	456200	962903	969400	180827	185030	223342	378046	671953	182200	119041	204150	552192	331124	282406	89697.6	262763	606975	519646	215956	51348.3	259899
416400	1010980	1053900	428341	289517	727574	996800	978633	443682	213339	451601	1272400	908418	316335	301830	496627	989849	1315240	310111	141380	481780	944984	953837	179326	185300	218617	372597	654525	179818	116502	199688	545053	322834	275742	89112	257947	593876	508128	214168	50340.8	257735
417600	1045490	1059820	433270	288550	737958	1042850	996832	447465	218036	457240	1295880	909251	327189	309898	504214	1049650	1374150	324606	145059	502564	928342	938613	178195	185966	215046	368830	640612	178373	114376	195357	539250	316210	269819	88218	253756	583980	498860	212802	49462.4	257158
418800	1078560	1066260	439471	286785	742278	1093560	1014890	449918	224646	461500	1309950	911406	336347	317112	511254	1103020	1430700	339870	148485	524206	913326	923676	177294	187073	212642	367135	627695	176772	112942	191905	527346	308767	262904	88198	249105	572767	492286	211656	48902.5	256137
420000	1105570	1070250	443169	284642	751464	1130630	1030300	450986	229007	464830	1333400	910703	345984	324464	515898	1152690	1477630	352947	152793	541992	901093	911391	177192	188057	210337	366618	616024	175455	111080	189046	525318	303712	258970	88679.2	246321	562899	486938	211976	47792.8	255288
421200	1131160	1070710	445949	281298	753156	1165610	1045210	452028	235042	466738	1339600	911138	354827	329877	520016	1197470	1530370	363011	157448	556071	892332	901504	177350	188677	209138	369318	608370	175266	109605	187344	520651	299692	253620	88742.1	242928	554429	483424	211758	47506.8	255567
422400	1156240	1070790	447826	278762	755715	1200110	1056590	451606	240063	470017	1343740	911325	362954	335434	519314	1235140	1567490	369862	161550	568786	886392	896434	177567	189391	207525	370972	600166	174216	107901	185306	520058	296123	248805	88907.1	240837	548433	480950	212724	46490.4	256096
423600	1174860	1070380	447408	274670	755922	1219740	1070810	452926	244471	471176	1341530	911947	369551	338516	518555	1271370	1587740	375401	163040	578100	878514	889411	178392	190076	207345	375072	594371	174673	106630	183980	523407	294615	245206	89496	237164	541587	480176	213552	46090.8	257133
424800	1192740	1066890	446560	269486	752258	1248680	1081230	452313	249426	473922	1331440	914214	375140	340590	516181	1304290	1595160	376578	165744	584813	876826	884070	179249	190418	206354	383294	591882	175064	105062	182402	518588	291585	244044	90381.7	236633	538355	482141	215420	45639.2	258552
426000	1205480	1066300	443194	264586	746698	1258420	1089370	451158	253364	472390	1324460	917078	377670	340387	512538	1325390	1596180	375729	169333	588258	877210	882130	181778	191038	206420	392388	590420	175939	103158	182297	518550	291280	241494	91360	233917	534846	486594	217517	45101.2	261419
427200	1214100	1062900	438928	260444	739258	1269700	1094460	449232	257234	473228	1307140	922447	378810	338885	504891	1345840	1595880	373364	172645	588528	879878	879585	183395	191260	208296	402258	591497	177341	102105	182422	519308	291691	239999	92204	232160	535301	492994	219442	44916.8	264133
428400	1218850	1056520	434159	254510	729092	1276450	1094300	447714	259718	471496	1289410	926936	378324	337235	495175	1349550	1584710	370815	174409	587980	883519	882264	189279	192143	208683	414293	591146	178649	101491	183019	526448	293062	240022	93574.4	231110	536100	502439	223036	44850.8	266501
429600	1219970	1049860	429484	249089	718368	1281060	1093760	444860	262012	469525	1267700	933262	376036	334525	486230	1355490	1576000	363562	174435	584539	890251	883222	193610	193067	211094	428633	595477	181462	100633	183699	533028	295558	241021	94563.2	230391	537206	513457	227534	44646	270591
430800	1217770	1041750	422237	243410	706587	1284990	1088560	440562	264612	467024	1238420	940838	372304	330483	475346	1349220	1561560	355522	174257	578325	901975	888166	197646	193213	214121	443687	601169	183731	100051	185287	543006	298763	242805	96378.8	229975	541484	529761	231496	44629.6	274841
432000	1211430	1031290	415950	238229	693047	1266860	1082380	434914	266914	463397	1214200	947911	368162	324692	465133	1337700	1546580	346401	176130	570336	918164	894227	203168	193964	218484	459414	609544	187261	98828.4	187475	553898	303040	245405	97440	230936	545668	547780	236222	44636.4	280842
433200	1204310	1022610	407721	232586	677936	1256220	1074590	431042	267439	459454	1183010	954972	360987	318388	452990	1317290	1528160	337058	178810	560620	938023	901606	210087	194518	221845	476526	619506	190762	99599.2	190249	560305	307571	249651	99203.6	232391	554781	569957	242696	44578.4	286695
434400	1191800	1013620	399936	227534	663291	1232150	1063320	425766	268557	455438	1155540	963147	354944	311841	440229	1289350	1501400	325730	180129	550027	964792	911730	216822	194692	226045	493620	634166	195228	99250.8	193877	575446	313951	254782	100588	233003	564386	596470	249659	44782.4	294403
435600	1176610	999630	390394	221788	644137	1207720	1048190	419538	267454	447897	1126350	971422	346626	303967	426116	1253890	1474170	316133	180036	538043	990622	923235	225450	194332	231898	513146	646338	200370	99558	198434	591523	320390	259164	102347	234388	577982	626947	256474	45195.8	302714
436800	1159980	986527	382187	216875	626510	1178360	1034910	413523	266962	441771	1097780	980486	335027	295758	411652	1225860	1443360	304979	178028	524731	1023070	939478	234371	194547	237828	531707	662693	206044	99454.6	202407	608640	328784	265823	103909	236194	591099	659811	263986	45562	310518
438000	1141930	970876	372694	212210	609176	1139020	1019260	407108	266145	434608	1069010	987206	324360	286803	395993	1182350	1409710	294513	176626	508860	1057380	955212	243214	194532	245021	550757	678136	212393	100405	207689	627656	338668	272574	106010	238705	604900	694678	271614	46067.1	319779
439200	1120410	957076	363138	208564	590374	1109260	1001730	399757	266050	428154	1035620	991370	315627	276518	381750	1147170	1374790	282818	176405	494632	1096170	970916	252421	195861	254324	571163	698534	220818	101553	214543	644510	348245	280104	107833	241011	624408	733576	279024	46539.6	328391
440400	1097960	940366	353513	203131	572408	1068300	985984	392333	265469	420511	1002670	1000000	306478	266756	367679	1104270	1337370	271871	175941	479512	1139650	991008	262199	196337	265040	591826	719687	228004	102954	221650	666507	360446	289433	109669	244444	643152	772713	288248	47449.2	338498
441600	1072370	924420	342640	197771	554377	1033110	969351	384380	262138	412033	970406	1005220	294412	256020	354317	1068580	1299790	260790	173304	465073	1180400	1010450	272322	196571	275741	610524	744760	237316	104347	230772	687291	372244	299047	111139	248104	665208	812566	296662	48115.2	348292
442800	1048230	908283	333548	193769	537344	994185	951381	376556	259367	404520	938556	1009050	282528	245980	340777	1024530	1258870	250447	169504	448082	1225130	1034710	282057	197123	289530	634004	770237	246335	105688	238169	709658	385034	308595	112948	251477	688607	854109	306625	49045.8	358246
444000	1022690	889505	323822	190400	522218	954540	935893	368464	256968	396282	912684	1011770	270862	236646	328477	975800	1217930	240112	167478	431243	1270580	1056150	293226	197858	304072	656520	798977	255904	107340	248053	733464	399477	318883	114436	255438	713403	897074	314904	49921.6	368552
445200	1000220	874545	314173	186973	504750	912422	918485	359342	254784	387553	880223	1013060	261033	227274	316069	933288	1173750	230692	164652	414639	1314770	1080270	304543	198340	321129	679398	827912	266256	108864	257720	750849	411996	329015	116013	260298	739258	942157	323630	50697.2	376762
446400	973808	855015	303776	183555	490283	873469	899667	351560	252139	378754	852108	1015530	251912	218716	306116	886254	1132780	221906	162255	397458	1361350	1106780	315879	198410	337800	699160	859860	276176	111075	269657	766973	425687	338724	116992	266492	763786	981248	332871	51661.6	386078
447600	948112	836692	294494	181245	474170	835340	881490	343333	249293	371537	821762	1016090	240978	209065	297330	843842	1091020	212245	158946	381413	1401640	1134310	326328	199836	356838	722612	893162	286082	113391	281124	784244	438358	349176	118765	270828	790161	1022050	340391	52918.8	393988
448800	925212	818158	285147	179180	460146	798982	863830	336504	246479	366182	794506	1017430	231655	200788	288103	800549	1052410	203938	155492	365868	1442990	1164060	338191	200470	375422	745318	927324	296307	114983	293744	800294	449500	360242	119969	276494	819758	1060660	348011	53731.6	401596
450000	901075	800272	276548	177280	447453	763363	849200	329566	243821	359790	767806	1014080	224004	192846	281215	757161	1012820	196421	152588	350342	1483310	1196050	352769	201958	394141	767750	959929	303822	117115	306625	818473	461154	372816	121436	282392	848524	1094200	355698	55038.8	408953
451200	878780	782726	268773	176256	433434	732061	832801	322118	240706	352301	741809	1011900	215749	186189	272773	718825	971914	189257	148562	335560	1524210	1225300	364875	203106	412591	790244	993996	313378	119017	319780	832342	470419	382706	122890	288758	880020	1128460	362499	56782.1	415590
452400	855020	764785	260504	175453	422065	697027	818423	315466	237598	346193	720046	1010440	208303	179474	267059	679488	933102	182030	144951	320845	1565260	1258480	377502	204091	429571	810449	1024080	321547	120772	333578	846770	478484	393378	122781	294886	910156	1156720	368872	57887.5	421841
453600	831538	748606	253187	174922	411039	665447	805418	309018	234244	340490	696902	1008010	201035	173420	261159	644454	895315	175772	140685	307130	1597730	1284730	388780	205559	446425	829550	1054560	330190	124145	347447	854536	484522	401588	123268	300565	943090	1185840	373635	59513.2	426307
454800	809606	733828	247266	176292	400276	635459	790451	304646	231062	335284	679538	1003540	195320	168915	257522	614614	860614	170582	136926	295286	1634500	1311100	400125	206640	460133	846978	1081010	336440	125360	361272	859990	490630	410772	124270	306169	978038	1206000	378678	61138.4	428925
456000	789602	718390	241129	176714	391208	609348	778502	300255	227877	330622	662233	996530	188942	164121	254609	581158	826637	163827	133153	283012	1657910	1337230	410491	206808	473788	858683	1108860	343221	128493	373969	865699	496788	420293	124162	312025	1006800	1222800	382123	62491.7	433051
457200	771425	706448	236473	177690	383381	584777	766233	296029	226076	327983	644097	992775	183596	160663	252964	554299	794971	158373	129180	272030	1680310	1361720	419795	208615	485275	871759	1132900	347918	130671	386969	874604	500266	427896	124538	318424	1029980	1236940	384267	64312.9	434554
458400	754041	693823	231234	178578	376382	559592	754894	291978	223846	323631	631903	986867	179128	157284	252676	525333	766998	153957	125109	260274	1700300	1384370	428069	209357	493923	881371	1151480	352991	132326	399364	882024	503950	437810	124937	323796	1048870	1242970	387037	65394.4	437311
459600	739206	684880	227818	180098	370818	538438	744420	289386	223015	320638	620396	983226	175037	154592	251911	502338	742784	149332	122041	250492	1716430	1399540	434447	210765	502826	890317	1170710	356773	134634	408009	880425	504938	444897	124654	327869	1069270	1249030	388722	66906.3	435669
460800	725283	678278	224494	183020	366975	516934	737808	287587	220642	318728	611495	981146	172527	153422	252691	480001	718293	145210	118684	241478	1727370	1416100	439038	211453	507550	892090	1183750	359705	137348	417515	878637	506401	451593	125007	332674	1088810	1249380	388200	68708.8	434810
462000	714768	673207	222508	185584	364334	500291	732957	287980	217158	317708	604165	979224	170955	151896	254599	462450	697099	141359	115591	232415	1733680	1424330	442654	212659	512697	897471	1197430	361122	139718	424880	875729	505216	457388	125278	336379	1101630	1243030	386698	69878.8	433764
463200	703890	671586	221601	188260	361851	485006	724091	286785	215505	318194	599410	981903	169253	151240	257440	446163	677494	138900	112506	225926	1733220	1427680	444316	213285	513993	901286	1207050	361842	141943	429849	873103	502066	461055	125206	341161	1118950	1236760	386138	71742.9	430504
464400	692552	672148	220605	191656	361846	472107	719199	287515	214844	318099	598153	978378	169058	151500	261010	432799	660915	135564	110134	218391	1726810	1429710	445174	214461	515628	897973	1212460	361584	144341	435528	870467	499193	464991	125134	344510	1131100	1225790	384054	73286.3	426616
465600	685761	671098	219950	195283	362466	462317	713683	288588	215257	318388	596829	979420	168188	152474	263727	422298	645277	133099	107590	212806	1715730	1431410	443986	214901	515838	892152	1214800	360541	146432	436538	864178	492990	465418	124777	346672	1141670	1219100	382042	74304	424289
466800	679286	671386	221217	198629	364953	452522	712337	291832	215702	320250	597998	979260	168415	153823	268192	412814	631152	130926	105569	208019	1705150	1430250	443675	214502	514412	879420	1214970	358128	148197	438264	857438	488750	467016	123846	347463	1140770	1203780	378596	75890.4	424160
468000	674802	675803	221866	202670	366827	446953	708924	295290	214962	322758	600785	979658	169654	155380	272356	403313	622144	129430	103214	204803	1687440	1421560	440716	214804	513459	869803	1212450	356732	150090	437625	838813	481612	467635	123572	349284	1141690	1185270	374757	77785.4	419460
469200	671808	681608	224682	206958	371179	441304	707566	298104	213134	325011	607192	982303	171640	157984	277450	398617	613002	128522	101949	202060	1664270	1417470	437180	214982	508528	856688	1204020	351849	151646	435690	827384	474512	467484	123072	351314	1137620	1162410	370801	78868.8	413586
470400	670606	687040	225849	211087	376477	440716	708232	302788	212916	326732	616200	986235	174076	161114	283242	393390	609306	127050	100875	200180	1638480	1406800	433260	215148	502599	846708	1195400	348081	153947	433448	815005	465671	463316	121618	354406	1133570	1135200	365729	80187.5	407571
471600	671108	695062	229384	216597	383267	440617	708562	307174	214358	330867	625308	990877	176971	164742	290330	391047	607859	126400	100373	199906	1613420	1392010	427416	214476	497130	833493	1185180	342179	155035	427530	800303	455878	461891	120459	354340	1129480	1108520	360630	81230.4	400764
472800	670528	705336	233868	221256	391316	441128	710514	312010	216175	333704	638713	996024	181094	168864	299626	393847	607935	126791	99555.6	199578	1584360	1377580	421969	213197	488980	816225	1171510	336344	156097	422596	791305	448106	458625	118974	353840	1115860	1078610	354655	82054.8	393827
474000	673640	715069	237445	226258	399371	445286	713554	317686	217186	337882	652355	999874	185408	173277	307095	394770	609648	126625	99478	201093	1552960	1362290	416339	213650	481925	801087	1157120	330799	157019	417449	776014	437410	453503	117267	352859	1102700	1048360	348940	82774	386670
475200	678607	726755	244236	231368	408331	451948	716866	324258	217112	342558	670023	1005250	190376	179090	315015	398346	620010	127989	99959.2	203981	1522600	1346720	409391	213207	473964	783384	1137310	323682	157711	410148	756425	425929	446491	116361	351684	1086260	1017540	342583	83288	378007
476400	684296	737841	248928	236814	420935	460056	721004	330408	217045	346381	692303	1009660	195570	184790	325112	404543	632268	130020	100855	206450	1491930	1328030	403510	212634	465341	765014	1117200	317300	158686	404327	741295	417190	442837	115080	350486	1069310	980577	335509	83686.8	369689
477600	693158	750892	255365	241088	433756	472742	725524	337175	217326	350105	713877	1014180	201732	190713	334735	411983	650391	133166	101245	212203	1453570	1306740	396538	211864	457774	751569	1096970	310210	159611	395362	722695	404509	435475	113132	348715	1057340	950231	329716	84478	362079
478800	704390	761529	261548	247414	449618	483201	731300	343644	218985	354038	741194	1021530	207935	197509	344250	421902	672454	136465	102872	218673	1424270	1286420	389737	210937	447271	730531	1073570	302194	158453	387933	711102	394120	429249	111679	345825	1036890	916563	322867	84590.8	353540
480000	717268	774462	269374	250211	464679	499858	736738	350106	220199	357786	772823	1025320	215605	204670	355182	433910	700120	141032	105706	226017	1389210	1263420	381554	210682	437492	710027	1050690	295712	158541	379501	695705	384260	422384	109640	342499	1016450	881745	316539	84444.4	346777
481200	731682	784664	277850	254019	482506	519739	744561	355564	221134	361142	803543	1030120	223195	211828	365516	448642	731826	146414	108311	235598	1354370	1243540	373262	209841	427307	690159	1025290	288848	158757	369328	677079	372948	415992	107975	341705	999583	851386	310540	84757.5	338537
482400	750588	794473	286998	257465	499684	539066	753647	362701	222660	365335	843194	1033030	232994	219303	377000	464991	769312	153650	111500	245922	1324070	1219390	364120	208384	415345	667119	998853	282418	158454	360190	659955	362943	409345	106048	337808	977952	820057	304005	84406	331921
483600	771687	800866	296798	260503	517064	564806	760786	369993	224384	368143	881893	1035460	243120	228682	388197	484053	811486	161323	114806	256819	1286890	1193980	355009	207140	404105	648540	971556	275939	157391	351353	643453	352035	400605	103957	333726	961858	790755	298152	84162.5	325310
484800	795138	805862	305888	262431	536000	589664	768817	374604	225458	371695	924533	1039000	255678	236124	400491	503752	861670	169758	118634	269360	1259760	1175010	346726	206167	393888	628049	942857	268984	156414	341297	632470	342261	393123	102676	331192	936146	759819	290945	83413.2	319810
486000	818828	812232	315614	263833	555239	619376	776834	381765	227142	374454	969762	1039910	270240	243418	416722	529698	913300	180234	121990	282418	1238130	1150830	335667	204910	382371	609448	917480	262586	155289	333033	619812	332663	384848	100499	326946	916700	733370	285783	82922.4	314275
487200	844965	818520	325954	264443	572740	653285	787024	387090	229339	377035	1012730	1040590	284730	250822	429587	560665	973196	191033	125277	296946	1217680	1128170	326220	204449	371317	589328	890464	256284	154017	321988	609236	323148	376147	99166.8	322986	896820	708522	281066	82636.4	308386
488400	873188	823184	335592	264426	590448	686072	797644	393272	231136	379140	1062040	1040610	301014	260954	444390	594049	1034000	202729	129136	312541	1188950	1104600	315028	202811	358992	570870	864631	249778	153055	313738	596117	312750	368010	97533.6	318212	877228	682624	275317	81835.8	304714
489600	901940	827544	345000	263534	605639	729469	807374	398161	233105	381758	1105240	1039340	318214	269459	458732	632529	1098250	214873	132860	327669	1153200	1080590	304369	201966	349519	554471	841296	242964	151340	303743	579527	303952	359474	95723.6	313428	857070	660428	271538	80984	300690
490800	934262	828648	353455	262132	624598	769879	817419	402714	235767	382985	1150180	1037960	337653	277195	472365	671950	1165970	228632	136870	344673	1127480	1058910	295108	200597	338660	539106	815077	237672	150250	294837	572624	295685	353014	94074.4	311069	837792	638245	267112	80392.4	296986
492000	967557	831364	361918	259787	638836	816129	828067	406590	238063	385440	1193830	1036980	358603	283170	485984	710553	1233900	242784	141200	358873	1099050	1039900	287777	199561	330022	527360	793330	232368	147897	285856	563217	288318	345475	93113.2	305878	820017	620564	263058	79510	295282
493200	1000840	833790	369354	259772	650880	862308	837129	409448	240416	387073	1232310	1037830	379578	289454	498459	754448	1301610	256821	144678	373907	1074990	1021260	278735	199423	320202	513576	772795	227518	145950	275495	554701	280695	338941	91971.3	303035	801956	602634	260849	78558	292849
494400	1034200	832773	374268	257200	661167	905984	848114	412224	242932	386989	1270730	1035190	400754	294404	512398	798808	1365650	269238	148537	388130	1055940	1001640	271590	198154	312054	501674	752406	223400	144878	267602	549006	275042	332434	91160.8	299598	784409	586633	257415	77771.3	290104
495600	1066450	833148	380792	255916	668466	957338	857292	415166	244944	387573	1294810	1030390	421800	298426	525488	849178	1429170	283318	152415	401278	1030640	982559	264800	197219	304899	494355	737198	218942	143599	258938	539024	269848	325657	90489.6	295945	770886	573395	256474	76862.8	288763
496800	1099760	831633	385929	254317	675333	1012260	869222	416292	247370	389584	1320960	1024510	439674	301923	536055	895450	1484910	295714	156066	414736	1017560	967656	258547	195716	297890	485942	719329	215640	141574	252235	531639	264729	319614	89748	294149	756574	562352	253911	75669.6	287888
498000	1130600	832292	388005	252583	680529	1063060	879961	417965	251890	389235	1340280	1015610	456541	304451	546725	942252	1536400	306980	158593	426855	1000690	952914	253142	195958	292563	481188	703276	213326	139591	246338	523749	259956	314568	88444.8	290118	743463	552963	254163	74523.6	287245
499200	1160360	834460	391255	250380	681428	1120240	889312	418033	256023	389070	1350720	1009830	474869	307058	554957	993068	1579450	317105	162127	439018	989186	941409	249170	196165	287488	476748	689948	211333	138007	240240	522767	256160	309557	87780.4	288024	731760	546139	252257	73135	287220
500400	1187840	834582	393950	248453	684221	1168440	898690	418590	259256	387815	1362090	1002890	492556	309945	565464	1038710	1615650	326658	165243	448953	978400	930840	245795	196072	282953	473738	678100	209474	136680	235315	520536	252648	304416	88060	285118	718202	540553	252382	71558.8	287391
501600	1216460	835209	396004	246234	683794	1221180	907259	416296	263364	386526	1363110	992483	507600	310272	571521	1082610	1646100	333483	168193	457762	967308	921258	241985	196062	279447	472865	667960	208003	135678	231736	516119	249466	299478	87239.2	281810	709221	537323	252883	71015.2	288154
502800	1240730	834563	396900	242996	681239	1264110	918067	413805	265261	385825	1366370	983748	520060	311159	576459	1130520	1668430	340022	171185	466184	964731	912950	239887	196395	275759	472884	657898	208007	134248	229836	516134	246473	296613	87409.6	280212	700830	535260	252433	69856.7	289450
504000	1260730	834044	396522	239938	678709	1304920	926415	411109	268493	383566	1364780	975085	528633	311487	580876	1176240	1687940	346135	174074	474170	956738	905519	239229	196271	273157	476541	653240	207415	132795	226582	510208	244627	292640	87658	278601	695168	536768	254468	68826	290540
505200	1279250	833680	397145	237700	671646	1343590	932583	407232	271028	382790	1356500	968784	537433	312095	581407	1220240	1696170	349222	177293	480420	957648	900720	238814	197020	271631	480052	649977	207985	131877	225049	511824	244086	290764	87415	276094	689150	538852	256356	67995.2	292274
506400	1296300	831922	397228	233828	666674	1375720	937338	404287	273422	382181	1350920	957590	543905	311553	582364	1247630	1701450	350453	179792	484058	956758	893872	239319	197187	268977	485375	643886	209124	131019	223942	516042	244604	289550	87569.6	274270	683289	544716	258314	66859.6	296450
507600	1310410	833700	393501	231036	656301	1407150	940449	400723	277366	382179	1336830	950952	547339	309028	581160	1273490	1700130	351869	181162	487736	959351	891060	239409	198014	269758	492555	642686	210288	130599	222896	517288	244016	288650	87549.6	273180	683042	553317	261400	65813.8	300142
508800	1317320	832278	391071	227311	645795	1422860	943521	396779	279652	379578	1323840	943479	546769	305849	574661	1294570	1693720	350713	183434	492652	966145	892212	241155	197683	268380	497752	643399	213008	130406	222991	522107	243817	288857	87816.7	273612	680553	564481	264807	65596.4	303368
510000	1323920	832049	388362	224003	636449	1436320	947550	391296	282888	376740	1309120	935002	543005	303216	568039	1305350	1684670	347858	184234	495455	972970	891806	242899	197970	267945	507238	646421	215387	129342	223788	523948	245804	289670	88485.8	271806	681333	576200	268431	65168.3	308807
511200	1324100	830640	385313	219594	625969	1445480	944688	385532	285900	374552	1294130	929055	539171	300044	559620	1320090	1670790	344502	186919	497072	986558	893837	245705	198523	270084	516083	649835	219819	129387	225074	526854	246562	291356	89142	271864	685375	592629	273404	64597.9	312356
512400	1323960	830598	380781	216046	616766	1442570	944035	379860	287830	373151	1283820	924530	536242	296175	554324	1324370	1657760	340063	188653	497844	999347	896478	247870	198446	271647	525951	656564	223863	129949	228113	533244	248438	293939	89388.3	272004	687830	610363	276803	63970	320212
513600	1321520	828370	376761	213301	605016	1431770	937950	375339	290061	372258	1269650	919784	527672	290562	544297	1323230	1638730	334692	190443	497438	1015600	900118	251705	198302	273657	536570	665164	229699	130276	230937	539442	250011	297048	90285.2	273014	694037	632590	282682	63416	326167
514800	1314020	828868	372778	208884	593249	1419210	933378	368175	291917	368868	1258720	917238	518786	285144	533058	1312900	1617730	328419	191677	496570	1037490	906704	256402	199260	277599	546627	675612	235250	130668	235174	549504	252260	301075	91395.6	273726	700106	655767	287210	63117.2	332968
516000	1306870	825639	367316	205276	581697	1401100	927782	362280	292958	364676	1239170	910400	506811	278662	521359	1297680	1596010	321468	191998	494482	1059280	914151	260954	198890	282288	558078	687175	242455	131717	240738	559045	255160	304499	92219.2	274188	707147	681224	293234	63276.8	341105
517200	1297180	825164	362247	201405	571065	1382070	921850	356180	294737	361775	1218500	907371	495736	272678	508619	1286080	1567440	314165	192377	491330	1086780	923732	266125	198452	288626	568700	701711	249958	132318	245805	564094	257990	309589	93770.8	276444	717605	708048	299045	63265.6	348288
518400	1282190	820764	355972	197518	557266	1355730	912537	349348	295068	357106	1202030	904040	483234	264985	496446	1263180	1535790	307082	191795	487399	1113710	937182	272714	197792	295747	582192	717130	258178	133250	254151	571352	261930	315327	94541.7	278432	726809	735797	305255	63697.2	357449
519600	1266650	817300	349733	193604	546440	1321450	902885	343671	295998	353098	1180880	898846	468305	258678	484912	1239940	1503750	299604	191457	481624	1137800	950103	279699	197316	305947	594436	736811	265609	134654	261620	580036	265455	321212	95757.5	279488	736882	765182	310773	63461.6	366190
520800	1249520	812925	343341	190342	534022	1284350	893448	335764	295829	350382	1161170	899420	453483	251022	471988	1213390	1470210	292523	190615	477061	1169020	963013	289745	196977	316640	607851	759110	274519	136459	270747	590979	269615	326956	96757.6	282308	745360	797192	316999	64330.4	373622
522000	1231200	805461	335479	186592	522818	1244030	886515	329834	295455	346537	1138300	900683	435604	243923	459463	1185800	1430370	283802	190169	472134	1193820	978165	299184	195580	329001	623208	782821	283290	138066	280643	600958	274474	332476	98336.4	285899	752317	826887	323095	64462.8	382253
523200	1213470	799050	328934	183070	510063	1204420	875463	323672	295090	341641	1113840	898870	420674	236640	447297	1154000	1392930	275207	188505	462615	1217840	994695	309522	195519	342808	640364	807005	291088	140570	291578	607134	278531	339041	99776.8	288567	762735	860432	328878	65071.6	389587
524400	1191960	791159	321344	179620	499600	1162830	866752	316583	295016	337130	1086640	896819	406878	230940	435230	1121980	1354330	267980	187143	455715	1244440	1014570	321042	194568	357917	656616	831154	298864	142603	302841	615820	283201	345110	100884	290885	770670	891715	334744	66208.4	396478
525600	1173490	780658	312718	176707	487073	1134360	857731	310598	294123	331992	1064740	892877	393113	225449	424228	1091650	1314030	259554	185576	447685	1263760	1039080	334080	194251	374593	676282	856789	306618	144742	314997	623333	288170	351144	102461	294361	782847	924292	340442	67031.2	403474
526800	1150860	772642	305323	174617	475113	1102430	846904	304953	293290	328864	1040120	891278	379689	218973	413488	1060740	1275460	251577	183072	438590	1287380	1055100	347475	194709	391506	694621	881202	314524	147347	328226	633286	292173	358419	103903	300325	794644	957354	346356	68064.2	408756
528000	1130670	760945	297067	172288	463025	1065230	836889	299378	293310	324012	1019980	884526	366497	213179	402570	1025350	1236770	244981	180811	427992	1308080	1077720	362958	194568	408438	714541	906991	320462	149904	341500	642610	295975	363334	105408	303644	806436	984723	352226	69043.6	415684
529200	1108040	751676	290181	170176	453669	1021190	826432	294372	292311	319883	995186	883576	353323	207912	393430	1001630	1197500	237602	177868	418030	1328690	1098220	378727	194172	427306	735184	931520	327562	151632	355701	647674	298474	368044	105923	307171	822250	1014470	358993	70422.8	422426
530400	1083220	740565	282683	169006	443530	978977	817312	290245	291461	315197	978242	881492	343447	202827	385435	966334	1159520	229401	174831	407163	1348110	1119680	394599	193727	444461	754082	957259	332175	153826	371231	658813	303324	374826	107513	311161	832430	1039220	363466	71583.2	426875
531600	1059460	731024	275208	167913	433653	940834	807647	286418	290637	310806	958433	880052	334956	198365	378014	933697	1122120	222362	171872	395811	1365300	1136430	411301	193975	462889	774774	980460	337068	156010	386881	665596	305358	379790	108047	315082	845593	1063340	368065	73589.6	430684
532800	1036800	721054	268913	167078	425020	905038	797855	283138	289306	307980	935421	878135	325416	194012	370854	901045	1083140	216187	168612	385048	1381740	1156700	427874	194684	481159	794751	1003940	340962	158446	401822	677931	308172	384020	108695	318402	861087	1084340	372722	75140	434331
534000	1014100	711285	262149	166413	415922	869510	792346	280101	288392	304006	914993	872254	314313	190093	364170	871120	1047940	209982	165508	373894	1391440	1175240	445310	194581	500128	813394	1024940	344744	159795	416055	687623	310605	388814	110187	320812	874255	1101710	377686	76724	438233
535200	991486	700565	257173	164863	407550	835681	783641	277716	287271	301722	893662	868716	302251	186864	358772	841195	1014650	204140	161623	362463	1401690	1191420	459382	196094	516413	830781	1046180	348896	160968	430806	692784	311352	393390	111322	324600	892425	1119200	381973	78869.6	440540
536400	967108	693905	250932	164093	401376	802850	780251	275679	287340	299271	878494	865550	292780	183232	360786	811615	982231	197714	157922	351027	1412260	1210570	474538	196449	532545	845253	1063340	351086	162926	444530	697127	313802	397396	111761	327926	907063	1131930	385560	80365	442814
537600	946453	684969	246069	164281	395066	776166	774434	274518	285944	298182	862190	860815	281446	180499	366746	782143	950335	192375	154604	340538	1417630	1225900	488091	196913	548738	860306	1079600	352239	164892	457306	702568	314704	400710	112133	329957	921214	1141260	387144	82939.2	444132
538800	926061	678038	241970	164289	389102	747969	772708	273915	286782	297320	844823	858962	273101	179306	364067	759949	920399	186770	151334	331978	1423690	1239220	501067	197558	562344	873662	1097920	355461	166728	469658	708391	315348	404275	112795	333160	936623	1148590	389057	84674.2	445106
540000	904167	671650	238023	164902	385364	724326	771320	273960	285693	297166	828186	853958	265740	177316	363016	735000	891209	181687	148445	321822	1424680	1252540	511069	198661	574873	880269	1110210	355822	168467	477884	712306	315699	408262	112792	334751	953538	1150930	389642	86628	444811
541200	887265	667732	235226	165251	381113	702243	767272	274224	285372	296853	814935	851404	259417	175786	359782	712552	864866	177492	145154	311444	1427030	1261630	519697	199576	585940	888190	1122190	356155	169450	485974	715843	314256	410148	112841	337301	971159	1156150	389925	89042.4	442710
542400	868034	663424	233204	166085	379197	681160	765460	275026	286203	297090	803568	849348	253678	175320	357120	690334	840562	173227	142126	302477	1414890	1271330	527904	200653	594000	891008	1132270	356542	169746	493019	716058	313869	412077	113453	336750	986772	1151560	388718	91124.4	442332
543600	852383	662110	229991	166726	376675	665936	761892	276232	285938	295956	795938	846484	248209	174933	353952	667153	818627	168992	139112	293824	1400530	1277280	530712	201029	602913	894944	1142140	356561	171166	499725	711033	310632	413604	113087	337313	1002480	1147060	388781	93610	441338
544800	838626	660250	229568	168833	375828	653401	757884	279033	286142	298096	788666	843741	242776	175474	351493	650216	797535	165864	136661	287980	1390820	1284380	534541	202730	607593	895681	1147020	357200	172563	504043	713189	307455	415336	113640	337858	1013480	1142640	388210	95991.3	436581
546000	824517	660910	228128	170311	374844	640184	757405	281341	287078	299234	783852	841892	238479	176605	351304	629807	780858	162299	134008	280981	1382580	1287150	535634	202900	612166	893514	1151900	355585	173056	506102	714712	305255	416210	112849	338027	1025090	1129720	386199	97232.4	434554
547200	812512	661620	227814	172357	376012	630330	756216	284742	286857	300090	779252	841693	235248	177459	350347	612245	767123	160103	131936	274868	1379330	1288310	535688	204130	614874	892014	1166280	353771	173118	506687	712175	300439	415812	112922	336993	1043770	1116560	384326	99726.4	430014
548400	802485	663953	228869	174396	377693	622250	755116	287481	286446	301653	778548	843493	232743	179685	350242	598087	757875	157764	129763	270248	1373850	1291490	532360	204919	612956	881617	1157940	350984	172791	507186	712940	295718	416724	112779	337504	1053710	1097100	383318	102250	426254
549600	793392	666027	229575	177293	379618	616088	757693	291450	286814	304469	781050	841748	230598	181839	352020	586310	749696	156069	128595	265658	1361360	1289280	528150	204944	610554	877981	1153280	348616	174047	506135	703305	291054	414837	112147	334912	1061000	1076390	380725	104620	421575
550800	784788	670060	232264	179668	381342	610758	757130	295872	286365	306764	785312	842206	228247	184580	352736	584629	742660	155292	127326	262503	1350410	1285080	524154	205559	607571	872139	1148180	345748	173951	503660	694563	285284	412972	111932	335019	1067780	1054360	377613	106665	415101
552000	777806	673482	234342	182084	385804	608085	758340	299712	287070	310376	790455	841064	227383	187601	355708	577634	740314	154415	127166	260669	1336940	1280580	518474	205176	601540	857967	1136870	341667	174198	498208	687921	281598	412721	111298	334187	1071130	1026870	374210	108138	410239
553200	774503	678933	237603	184265	390567	607778	758762	304454	285119	312900	796456	840096	226558	190988	357419	573529	739402	154615	126716	260577	1319140	1272830	512828	205156	596442	846828	1126820	338515	174103	493114	680222	274301	410461	110355	332905	1073840	1006010	371192	110321	404321
554400	768720	681846	241206	187076	397552	606949	761571	308867	284090	316928	805089	841590	228577	195359	360727	567341	743478	155319	126583	259730	1307590	1266830	505901	205409	588316	832776	1111350	333903	173099	486666	676394	268150	409643	109736	332113	1073340	982747	367014	111858	398040
555600	767906	686834	245450	188810	406098	610067	762475	312862	282952	320097	815182	840555	229460	200191	366721	565518	749968	157044	126927	261262	1289520	1254360	497441	204505	579300	816914	1096370	329540	174845	480931	668029	263616	406310	108518	329452	1068410	959186	362623	113604	392569
556800	766366	692270	250633	190790	416091	613424	762088	316477	281089	323687	828438	839473	233684	204663	371432	565164	760608	159085	127762	263658	1273470	1240690	489500	204635	571476	804778	1081880	324128	174332	472704	656035	257778	402741	107614	327279	1066750	935660	358865	115066	385794
558000	768643	695602	256933	193121	426472	615847	761858	320810	280342	326553	842342	838489	238422	208900	377540	564482	777500	161956	129120	266551	1256460	1229350	480259	204145	559142	786410	1063060	319684	174976	466377	642694	252771	400319	106719	325643	1058000	907370	354146	115614	379276
559200	770600	699190	262334	194343	437078	622429	763138	325456	278837	329637	862419	838093	244580	213775	385432	570922	801204	165174	129463	269793	1237540	1209060	470701	203215	547877	776212	1045720	314721	174343	456984	631097	246874	395442	105146	322790	1054550	883837	349458	116602	375109
560400	775193	702426	267939	195696	450793	628086	763320	329643	278007	333269	881860	840519	252909	218360	393302	579238	828128	169133	131556	274060	1223540	1197390	459551	202206	534184	759554	1025950	310546	170765	445740	625248	240576	391674	104248	321179	1042140	857380	344394	117554	367428
561600	785247	704542	274121	197101	466252	636764	765276	333872	276518	336783	903842	840375	262734	225184	403483	586679	862008	173786	132505	279422	1205270	1178990	448031	201287	522074	742027	1005910	304963	169929	436587	617008	234295	388103	103125	318126	1031440	831275	339894	117877	363638
562800	794165	709264	280759	198196	478673	647650	767699	337207	275167	340332	924982	842238	275403	230293	412861	596644	900092	179158	134502	284262	1186840	1162650	437742	200871	509095	727158	986020	298970	168461	424497	606129	228505	382454	101748	314652	1023470	808361	334613	118483	357440
564000	803132	709747	287595	199025	493353	656940	768552	340322	274394	343143	948015	843699	288577	236000	425272	605209	941500	185388	136936	290697	1171420	1144450	424547	199318	495589	708184	965633	294468	166576	413790	596269	224242	379614	100793	312180	1010040	784125	329262	118422	352968
565200	817157	710840	293199	199968	507340	669618	771534	344140	273106	345162	969466	845072	303667	242090	439256	619726	989931	191058	139413	295837	1152870	1124500	412605	197964	482582	692678	946989	290441	165260	403242	579333	219882	375118	99081.3	308974	998071	761142	324913	118603	348627
566400	828496	710943	299914	198745	523001	684146	771828	347258	272178	348388	992560	848391	320837	247424	451687	635737	1039550	197614	141579	302792	1139270	1105690	400456	196358	470280	677122	926100	284640	163937	391116	572568	215637	371929	97327.2	307372	986317	739063	319731	118105	343020
567600	842923	710226	306158	199594	537721	699525	774346	349583	271413	349992	1016280	848745	339565	252842	466766	652532	1092150	205032	144718	309563	1119390	1085240	387892	194776	457978	661212	907052	280767	162043	381653	564702	210615	364847	95896.8	302676	971105	715066	315008	117318	339507
568800	861011	709938	312084	198654	550384	720031	777006	351722	270400	352247	1033770	847507	359277	257790	481550	672699	1145380	212108	147409	316952	1105510	1066820	376804	194156	446347	647309	890896	275870	160254	370507	555542	206177	361429	94903.6	300588	959133	695852	310438	116227	335608
570000	877860	709294	316480	198057	564776	740879	779174	353664	269143	353906	1054520	841597	378890	263884	498250	692972	1198140	219514	149766	323138	1091210	1049160	364209	191641	434308	632066	871200	271896	158893	360828	549585	203295	357559	93572	298161	941188	676280	305842	114818	331103
571200	896897	707307	321245	197222	576811	765597	781070	355069	267807	354838	1073110	837855	399302	269584	514214	720068	1249580	227114	152520	329600	1074890	1029250	352476	189711	423563	619368	854610	268187	157076	351058	537986	199357	351207	92316.4	295002	925610	660190	302560	113439	327779
572400	912948	704584	324586	201178	586735	791048	783371	356137	267020	356746	1088500	837088	419149	276120	530525	751276	1300490	235031	155349	336862	1062670	1013600	343871	187885	413198	604057	837630	264871	155111	341758	530498	195420	347514	91502.8	293289	911413	643022	297781	112002	325120
573600	929401	703282	326795	200009	595394	819798	786266	357256	266725	356005	1101930	836375	440075	280571	547815	780561	1343610	242562	157120	343127	1050480	996425	333284	186350	404523	592751	823419	261843	154516	332455	520325	193179	343227	90187.1	290219	895385	625870	294084	110289	321926
574800	947070	702509	330181	199153	602365	850972	789823	357558	266742	357437	1103100	835079	458301	284275	563335	810024	1385760	250432	160202	350676	1039640	983006	324871	184861	396165	581221	807774	258560	153540	323637	518037	189223	338207	89378.4	287835	881214	613637	291999	108958	319451
576000	962602	700845	331046	197463	607356	885649	792026	357714	265934	357178	1110160	830405	475556	288228	578653	844758	1424900	257924	162943	358466	1027200	967089	316788	182454	386624	570958	793538	254790	152502	314514	512540	186937	335865	88565.2	284615	865803	599891	288670	106873	317059
577200	980575	698394	332377	195524	610353	922688	796979	357848	265669	355440	1118760	827005	489140	291082	594182	875906	1458490	265253	164835	365059	1018310	952330	309474	181312	377061	562637	781780	252150	150867	306538	505969	184458	331000	87111.2	283564	853628	589360	285165	105311	314293
578400	996779	696879	334275	192197	613718	958775	797267	357047	265610	355358	1125730	822281	504529	293138	606658	907205	1484720	272788	167834	374042	1009580	940481	303238	179527	368801	554418	770137	248477	149658	299762	497806	181961	328060	86450	282508	839992	579160	282701	103550	313283
579600	1013500	696743	333628	188958	615180	996728	803592	356466	265463	353332	1134870	816376	514292	295769	619488	940580	1504390	280395	170216	382496	1000970	925046	298242	177542	360608	549123	759879	247478	149197	293565	491641	180698	323866	85884.4	279370	829532	570996	281122	102517	312631
580800	1028960	698364	334594	186056	614294	1032890	806485	354623	266412	352249	1141670	813056	523272	297306	627972	974502	1520790	287010	173069	390364	994090	913791	293412	176199	353390	545095	750944	244628	147986	286531	490376	178475	321422	85194.8	277420	815429	565865	280583	100966	311026
582000	1041450	698947	332352	183707	612423	1072580	811543	352647	266936	349253	1151240	808406	530650	299490	639171	1010250	1532620	293608	175472	399689	984155	904348	289167	174862	347136	539313	743735	243239	147903	281226	488696	177210	319587	84579.2	275995	804466	560322	279372	99286.3	311162
583200	1058080	701177	331419	180674	609884	1112100	815416	350600	268602	347556	1159730	803328	535974	300662	647116	1044930	1546980	300270	177543	408542	975117	897204	284778	173622	340902	537503	738300	241904	147070	276461	485069	175064	317552	84382.5	275017	796228	557507	278418	97945.6	311255
584400	1069840	700892	332050	178308	609139	1143810	818964	347964	269583	345493	1167690	800209	538511	301854	652259	1074820	1555550	305883	179245	418906	975065	889719	282671	172210	335983	533867	733928	240567	145304	272008	484392	173619	317656	83884.6	274300	786280	555480	278344	96409.2	311248
585600	1086430	701870	329289	175533	604515	1181250	824295	344737	271697	342476	1176050	795913	539298	301249	658561	1100650	1569100	312506	181322	428586	969485	881322	280325	170968	331944	537568	731787	240631	145285	269670	478013	172816	317831	83631.6	272622	777317	556538	277824	94916.3	312180
586800	1095540	707863	328407	173464	599613	1220420	826889	342722	273422	340252	1182640	792026	537822	301187	660380	1127340	1571260	317106	182979	438374	974685	875893	279310	170240	328777	532826	731255	241330	144808	266504	479553	171954	318693	83490.8	273198	772916	558930	278629	93619.6	312990
588000	1106620	705297	326796	172112	593582	1251330	831577	339024	274684	337520	1189090	786961	533833	301190	665065	1150530	1573600	321181	184422	447977	973938	871705	278714	168718	325436	530393	730783	242124	144820	264036	482057	171925	318820	83180.4	270965	767833	561940	279884	92459.2	314966
589200	1117440	704779	324815	169891	588527	1281210	833442	335412	277192	334883	1198170	781706	528570	299648	667316	1168930	1568590	324878	186558	456478	977743	868233	278062	167948	323678	532797	733323	243594	144083	263330	481917	170481	318325	83253.2	270400	766364	566931	280073	90994.8	317180
590400	1129190	708126	323591	168098	582711	1299040	837320	330149	278612	331622	1198760	777206	522653	297472	666812	1184610	1562210	327420	188014	466729	986508	867228	277864	166772	322402	534389	735964	244962	144205	263028	486024	171044	320429	83287.9	269673	760761	572447	279786	90348.4	319898
591600	1137840	709133	320184	166747	577575	1314120	838903	325086	280910	328801	1199190	770311	515466	295332	665095	1201010	1555370	329314	189501	476195	991526	864658	278677	166088	323668	536439	743516	247793	144132	263818	484735	170317	321988	83824	268494	758543	577774	280589	89390	324052
592800	1146150	710847	318854	164504	569405	1323170	842104	320529	282789	326164	1202660	767732	506757	292975	661533	1218720	1544470	330509	191138	484281	1000070	864948	279543	165543	325076	539202	752538	251443	144867	264752	483016	169789	323750	83995.2	269085	758262	586925	283146	88555.4	327002
594000	1150940	711969	316261	162700	562491	1327510	845158	316172	284179	323500	1198830	763651	496740	290764	659695	1227290	1532070	331183	192186	491632	1010750	864917	281620	165500	326815	541887	759859	256090	145388	268176	487396	170160	325518	84296.8	268723	755800	595488	287205	87506.3	332002
595200	1160000	715222	314011	159835	556210	1332140	846532	312035	285913	321333	1193580	757646	486005	287245	655748	1232380	1517720	330455	193542	497280	1019240	867198	283909	164917	330810	546675	772860	259470	145564	270487	487478	170204	326972	84583.6	269190	757541	606396	288833	86910.8	336766
596400	1162440	720324	310379	158278	547601	1331250	846660	305951	287545	319996	1187100	756030	475049	284306	653511	1232150	1498570	326769	194885	501986	1031240	872212	286824	164893	335640	551240	784892	263650	146344	274639	491552	170731	328738	85581.7	268009	760372	617593	291834	86155.2	340394
597600	1164290	721731	306747	155978	539841	1329420	845010	301687	288284	317290	1177410	750554	462401	280405	651758	1229960	1480840	323709	195320	505823	1043850	876451	291098	163962	342647	558117	800488	269083	147508	281226	495119	171555	330879	86504.2	268830	763148	630242	294801	85624.8	346297
598800	1165530	723909	302713	154340	531915	1321470	844740	298109	289669	315728	1164490	747522	448990	277372	650501	1229750	1461470	319612	195955	506836	1055450	883929	296110	163570	350071	565813	817548	273965	148331	287825	495163	171716	331851	87507.6	269073	768997	645538	298558	85755.8	352166
600000	1162200	724459	299684	152271	521716	1309530	844064	292925	289830	314562	1154180	744240	437488	274104	639791	1223860	1438150	315077	196435	509900	1069130	898158	301264	163835	359645	573181	831679	279788	149059	295919	494480	171435	333792	88942.1	268977	770539	659258	300502	85377.6	355988
601200	1160060	725830	296338	150598	512514	1299700	843837	289023	289827	312094	1142100	740466	428197	270685	626580	1217360	1415990	308845	196575	509557	1078240	909020	306748	162818	367831	582291	850639	284000	150019	305937	495940	172928	334335	89802.1	269664	774067	672845	304923	85653.6	362088
602400	1154020	725946	292792	148476	501558	1283580	843506	285084	290254	308881	1126110	741008	418223	266787	599263	1207080	1389310	303821	196300	508507	1090650	922217	313352	162921	378357	592084	868583	289169	150583	316086	500261	173023	335060	91040.8	269756	780143	689275	308509	86079.6	367221
603600	1148970	723908	289739	147230	491953	1264240	841969	280402	289889	306570	1111650	736358	406833	262150	586718	1195700	1358220	297872	197106	507460	1100800	935959	320511	162592	389102	601445	885619	294092	151547	327617	503643	173555	336424	92606.4	270605	784680	703291	311836	86786	372538
604800	1141430	722933	287472	146185	482827	1243880	839723	276669	289633	303151	1094090	733850	395888	258119	572728	1179850	1330740	291709	196254	503335	1108510	948519	328644	162088	399163	612020	908240	298728	153146	338616	503173	173333	336669	94184.4	271820	790770	713080	316046	87867.2	375846
606000	1126770	722332	283078	145201	475334	1219740	835040	271176	290056	301078	1075120	731790	385727	254566	558922	1164720	1297400	284912	195354	498634	1122200	964656	337241	162371	410248	624646	932556	302276	153668	350438	503529	173113	336629	94986	272418	797264	727995	318809	89073.6	379369
607200	1114320	718900	280873	144292	467119	1195040	832734	268744	289376	297139	1055960	727515	374636	252243	548540	1143710	1267170	279213	194874	494905	1125370	976344	346862	162346	420775	634999	953194	306050	154508	362696	507725	173142	337417	96485.2	272647	803045	741572	323131	90695.6	383739
608400	1103330	715562	280683	143094	460086	1167360	826016	263216	289182	294812	1037740	725243	364378	244103	536748	1124950	1235680	271816	193088	489909	1135380	992114	356282	162177	430030	648671	973889	309915	155006	374121	510207	173514	336378	97708	273583	809428	754056	327239	91964.4	386574
609600	1089980	711951	277528	141622	453608	1135650	823059	260299	287890	290945	1020090	727786	356300	233414	527357	1106870	1200840	266365	192103	482031	1140820	1009730	365568	161816	440485	661532	993123	313359	156498	386330	515984	173890	336196	98702	274673	812985	763393	330962	93059.2	389745
610800	1073650	710318	273272	140246	445289	1108370	815724	256686	287088	286842	1001650	725292	346346	226291	518345	1094360	1168140	260101	190990	473372	1144140	1020600	374548	162276	450784	675179	1010080	315565	156824	397014	515660	173534	334798	100070	275283	820596	775932	335308	94259.2	392977
612000	1056960	708761	270723	140073	436565	1083610	810158	253730	287490	282756	981444	726872	336946	220476	507438	1076880	1136780	252651	189754	464943	1151740	1035750	383952	162238	461810	687991	1023480	318097	157253	407592	519376	173291	334612	100909	276962	820480	787442	340165	96430	394656
613200	1041260	708572	266889	139190	430396	1059340	802185	250648	286563	279204	962687	724638	329330	216820	498020	1063180	1105820	246449	188413	457488	1151640	1050520	391798	161743	472761	699802	1039820	319861	157928	418091	522564	173308	332177	102016	278300	825491	796834	342996	98112.5	397510
614400	1024090	704325	264844	138440	423396	1036450	792680	248738	284595	275830	943951	724484	321172	213180	488247	1041940	1076880	240694	186574	448513	1156340	1062320	398598	161883	482187	712140	1049140	321075	158012	426685	526711	172530	331739	102545	279648	831124	805926	347542	100315	399270
615600	1006680	699202	260916	137840	417306	1009010	788723	246953	283952	273708	927237	726193	313634	210010	478734	1018840	1049060	234660	184310	441578	1154760	1076160	404872	161713	491028	720949	1059060	322900	158654	435096	532852	172286	329366	103483	281092	837007	813557	350746	102345	399902
616800	988268	697593	257829	137263	410590	982923	780901	245494	282883	270804	912277	726165	305155	206855	470279	991521	1021300	228758	183078	431590	1153520	1083890	411715	161900	500483	733064	1070160	324286	158249	442293	533538	170957	327485	103753	282107	844453	819520	353783	105233	401377
618000	972619	694531	254925	136959	405804	956195	773458	243765	282129	268332	897968	726723	298077	203685	462394	969688	991098	223365	180538	423929	1154580	1093000	417620	162365	510709	743391	1079860	325430	157676	454100	535422	170339	325210	104292	282777	849059	824640	356008	107241	400588
619200	957759	691557	252545	136976	400792	931070	767521	243086	280570	266005	884782	728724	290123	201532	454366	944175	968876	219027	179177	414122	1148880	1100190	421676	162463	517684	752242	1087070	325142	158030	459930	539587	170018	323024	105038	284066	854199	828528	356400	110390	400633
620400	942286	689706	250911	136360	395814	905099	761372	240962	279806	263609	874043	729730	283203	199878	448296	925167	944442	214274	177367	407292	1147610	1105490	425825	162305	526234	762539	1093270	324467	157761	462387	542478	168631	320091	104947	284986	860030	832229	358476	113291	398914
621600	923741	687514	250170	136472	391916	883189	756617	239772	278935	261862	862420	732022	276088	198995	442717	906406	921408	209786	175864	399230	1143040	1111860	428844	162910	532101	769720	1098390	323575	157894	466103	546951	167767	318337	105251	285682	864005	832844	358825	116387	397248
622800	910036	688307	248205	136896	388493	861484	749386	239042	278042	259666	854765	732168	268995	197684	438762	885651	901292	205449	173555	390123	1137920	1111570	430384	162970	537312	773868	1102700	323489	157847	467721	547329	165678	316324	105686	286146	870436	834428	359657	119023	394629
624000	891336	688942	247726	137681	386031	839445	743528	239590	277389	258525	847648	735012	262870	197370	433685	866202	880897	200896	172842	382397	1134560	1117390	430428	163216	541884	780001	1104520	322447	157297	468283	547945	163747	313492	106134	287126	873956	833356	359411	122428	391568
625200	877739	686510	247253	138421	385005	820012	737695	239093	276308	256760	843126	735627	257069	196164	429422	850187	864285	196993	171609	375483	1125870	1116750	431882	163764	542845	784760	1103120	320815	157165	468932	546161	161808	311151	105690	287643	876715	829208	358894	125169	388606
626400	863832	688316	247122	138104	382570	802924	733182	239473	274972	255218	841755	735972	251772	195876	426490	836046	850556	193955	170319	367342	1120410	1112790	431231	164086	546210	789234	1105210	318618	157161	467542	547099	159735	308659	105305	289107	883905	826402	358629	128287	386931
627600	850199	689983	247070	138563	381878	785693	726913	238629	275024	254218	839975	738122	247569	196890	424442	822338	837682	192044	169963	361229	1115910	1113690	433571	164550	546854	788769	1102900	316577	156167	468020	551111	157832	306200	104957	288580	884592	820663	355621	131122	381871
628800	839135	691348	248156	140041	381343	769730	722196	239629	274080	252743	844106	739523	242540	197624	420346	807486	827520	190455	169617	356514	1106140	1109240	433382	164888	548066	789807	1099190	315534	156652	465504	549383	156246	303450	104713	287933	890488	814504	353878	133305	378266
630000	826612	694001	248755	140853	381210	756671	715160	239469	273081	252661	851765	740932	239994	199200	418473	793322	821390	188337	169104	352780	1100660	1106810	432550	165372	546971	789219	1095270	312834	156627	463225	549926	154236	300942	104442	287775	897290	806105	353231	136056	372946
631200	816714	693024	250257	141918	384690	747535	711454	241247	271561	251643	851151	742799	238130	200379	417253	782852	819382	186962	168114	347780	1090770	1100390	432719	165677	545778	787860	1087820	310428	156420	459161	551156	151609	299410	104087	286267	895500	796967	349564	138342	369384
632400	806068	693849	252470	142684	386354	739067	706262	241042	270323	250464	856450	745250	236276	202582	416136	774121	817798	186940	167951	343751	1085920	1091480	430760	165501	543434	785747	1081810	308176	155497	454071	544649	149189	296961	103448	285604	899907	785228	349225	142066	364744
633600	794293	694659	254296	143726	390021	730107	702687	241099	269301	249599	862665	748744	235262	204004	416038	766868	820407	186556	167404	341004	1077950	1084570	427891	165813	540458	778636	1072810	305454	154826	447960	541915	146916	296006	103059	284692	900522	773304	345142	144254	360901
634800	787302	695305	257542	144919	393125	723369	700059	241826	268178	249693	868988	746702	235505	208053	416470	761276	827186	187466	168287	339051	1067420	1071970	425407	165946	536267	773544	1061470	302254	155012	442470	538240	144348	294077	102614	283200	902669	757316	343566	146756	356965
636000	779817	696711	261878	146581	398598	719067	695587	242979	266248	248908	877472	748622	236998	210435	418074	755604	834097	188241	168448	336474	1062000	1059250	421872	165958	532053	772512	1052540	300267	154294	436296	536947	141753	292643	101971	281480	902783	742257	341380	149108	353874
637200	774564	695270	265261	147480	404353	712208	690074	243776	264826	248911	885446	749126	240621	214061	420372	750202	843712	190534	169140	334714	1054170	1049460	419162	165511	525697	762365	1038740	297100	153208	429389	534868	139915	291164	100658	280681	900817	724891	337155	151009	350460
638400	773149	695490	267696	148426	411950	711196	686814	244419	263740	247873	897912	750807	243873	216657	424847	747610	858452	192421	169586	333875	1043940	1035270	414384	165604	519945	755426	1029680	293859	153672	422590	528739	136692	288621	100153	278532	899738	711921	334193	152912	346543
639600	768053	696725	270357	150192	419298	709904	683027	244434	261937	247203	906243	753394	250660	220550	427899	747243	874191	195400	170583	333186	1037430	1023760	408280	165253	514372	747398	1018320	291020	152530	413676	525442	134149	287026	98822.9	275852	897958	696407	330981	154516	342042
640800	768114	695724	273704	151101	427110	709408	679590	246125	260385	247223	920064	753433	257189	224670	433525	745842	896073	198958	171241	332704	1026780	1010340	402305	164589	507016	739308	1004070	287292	152741	406251	517547	131126	285835	97884	273144	899296	680033	326550	155780	338129
642000	766814	694281	277876	151635	436977	711658	676724	246489	258370	247566	936616	756888	265173	228508	440268	747486	917633	203261	172214	333032	1018010	997788	396435	164112	500620	726847	1002770	285027	152561	398627	511764	128653	282852	96338	271368	898743	665884	324218	156466	334280
643200	766620	691918	282409	153042	447350	714029	673954	247253	257126	248370	947016	757314	274960	232470	447489	752674	943391	207244	173258	334136	1009850	984806	388987	162975	491268	712917	986629	281312	151438	390474	509782	127145	282152	95723.2	269169	894041	649236	319704	156938	329005
644400	770176	689898	287023	154124	457172	717992	672082	248793	255204	247618	962518	758746	284459	236461	456003	759982	967525	212220	174056	334240	999546	969607	382239	162614	483755	704010	977119	279281	150815	382895	503300	124326	280422	94895.2	267124	894400	634802	316402	157117	325653
645600	771169	687148	291109	154272	465731	726328	669075	249450	253321	247838	972019	758732	294953	241079	463025	771771	991458	216540	175374	334773	993386	956528	375517	161610	476406	692534	966749	275522	150320	373758	497765	122438	280086	93772.1	263852	889415	618895	312906	156687	321770
646800	774266	686090	294574	155570	475069	732054	665563	250318	251782	247454	984300	760690	306374	245763	472508	785866	1020200	220635	176030	335693	986025	943291	368077	160597	468454	682486	955306	273415	149684	366256	491899	119862	278347	92783.8	261436	884927	601928	308440	156127	318318
648000	778468	685384	298228	156043	483600	743308	663972	250405	249884	246852	997036	762138	317596	249201	481992	795720	1047300	224961	177262	337394	976173	926420	360486	159617	461608	672810	946381	270560	149061	359009	481484	117322	276844	91340.8	259108	884798	590553	305708	155844	314619
649200	782343	682704	302653	157021	492550	754662	660219	250760	248803	245794	1002680	765139	328882	253818	490393	809768	1075350	229831	178384	339662	971084	914479	353988	159322	454608	662236	932488	267914	148248	350565	477895	115676	276854	91018.8	257278	877272	576778	298438	154163	316946
650400	787933	679104	306017	156764	501760	768405	658898	250741	246289	245158	1015360	766148	340441	258528	500176	824670	1102380	234406	179805	340985	960902	900138	347432	157647	450067	653238	924061	265442	147839	344056	469804	113758	275685	89863.3	255276	873046	564630	293792	153801	313160
651600	794557	678156	309849	156905	508272	781955	655547	250784	244808	244109	1023320	769034	351230	263707	508455	840825	1127370	239330	181144	343790	952881	888734	340523	156294	443413	643492	913369	263298	147533	337582	466452	112105	275167	89084.6	253440	868596	553596	291113	152432	309940
652800	799474	674335	312584	157510	514306	797384	653761	251006	242985	242898	1032990	769840	361279	265637	517855	860230	1153340	243826	181418	345644	945134	876300	334118	154738	435022	635028	903775	261226	146853	331213	463122	111080	275394	88226.4	251042	860894	540310	287928	151498	306006
654000	806289	671944	315460	157300	519296	816681	651606	249795	242654	242006	1042880	771336	371950	268927	526536	883496	1175140	249286	182979	347852	936886	863898	329005	153716	428200	629716	897430	258824	146498	324833	453326	109207	274070	86958.8	249762	857478	528967	285070	150273	303362
655200	812875	668012	318123	156645	523678	837000	647472	248905	241713	240612	1051880	771475	380282	272555	535096	905888	1194880	254378	183799	351628	931172	854558	323419	152880	420714	621524	886915	256012	146167	318571	447636	107601	275595	86295.2	248318	848993	519596	282361	148804	299906
656400	818108	665239	321543	156814	527424	859682	644310	248089	240986	239460	1063590	771213	388228	275874	541942	930935	1211710	259038	185025	355988	922294	843852	317866	151326	414284	617284	879593	254812	145548	313662	441492	106207	274482	85322.8	247024	842150	510610	279969	147630	296269
657600	825373	661868	324731	155907	528674	884666	641558	246572	240043	236221	1074420	771649	395563	279541	549008	955931	1226430	264537	185573	360984	917530	833688	312315	149917	408782	611690	872572	252743	144680	307757	437430	104766	275042	85188.3	246154	837822	504903	277502	145997	293031
658800	832643	659594	328293	155687	528814	908560	637412	246249	239859	234993	1086460	771715	400674	282114	555628	982757	1242540	268784	186490	366765	909680	825586	307814	149157	402330	605716	865671	251048	143944	303985	435289	104013	274923	84038.4	244306	830403	501074	274025	144209	290451
660000	839915	657506	331254	154640	529643	936869	631968	244908	239588	232986	1098860	772272	406312	284444	561925	1007860	1258120	274238	187322	372871	903787	817060	303818	147224	395935	603187	861091	249948	144235	299940	428065	103368	275093	83650.4	242242	827013	495214	273014	142963	288164
661200	848753	654172	334263	154040	528632	964433	627886	243803	239425	231371	1105220	772520	409585	285154	567174	1034810	1271150	279009	188385	380427	902563	811214	300229	145792	391619	595849	853619	249085	143213	296540	423486	102102	276386	82768.4	240554	819622	489785	271882	140791	286605
662400	856649	651367	335766	153115	525814	993614	624809	241958	239450	228722	1116110	773712	412264	287415	573353	1065380	1283930	283618	189752	389105	898171	803204	297586	143800	386302	593782	851494	247714	142957	292750	421477	101750	277200	82764	240062	812924	484376	270740	138453	284130
663600	864991	651249	336277	152071	523703	1024260	622289	239264	239354	225624	1124700	775171	413778	288757	578817	1094300	1295280	289946	191251	397186	896925	796273	294853	143051	382018	590506	849996	247462	143115	288531	417678	100796	278157	81528.4	239531	807970	479759	268910	137123	282282
664800	872373	649229	339415	150718	521776	1050580	619556	236868	239016	223558	1132270	776236	413349	288255	583136	1120170	1305370	295286	192260	407547	897285	791904	293003	141195	378440	585070	851169	247400	142537	286200	418572	99817.2	278608	81525.2	237368	800537	475744	269140	135506	280772
666000	880284	648168	339662	149332	520072	1079560	617650	234191	238957	220651	1138650	775940	414224	288971	590302	1143210	1314970	301242	193153	417522	892472	786715	291289	139383	373042	582158	850348	247568	142634	284277	414409	99442.9	279402	80722.4	236432	795000	471152	268387	133710	280170
667200	889628	648442	341287	147655	517695	1107100	615155	231159	239491	219027	1142660	777293	413450	288686	593190	1166990	1323470	306489	194692	429308	893116	781190	288622	137958	369555	579047	852405	247628	142380	282039	409528	98634.2	279575	80845.6	235755	792091	469058	268225	131978	279690
668400	896188	648765	341842	147203	515719	1129170	612558	229024	240242	216358	1144090	777562	411966	288776	598647	1186100	1330180	310912	196215	440977	890971	778268	288350	136838	365844	574699	854376	248567	142237	280887	409073	98253.2	281130	80194.4	234972	785209	469544	267826	129918	279240
669600	907637	647476	341774	145048	513292	1155540	608531	226334	240674	215025	1144530	776604	409699	287642	604881	1204820	1334260	315889	198007	451510	890209	774602	287126	135283	362485	572666	858696	250373	142755	280589	407093	97249.6	281325	80260.4	233313	782084	470241	268334	128392	280074
670800	915185	648954	341799	143830	509676	1176690	606908	223073	240957	212883	1145170	778867	406833	287259	609027	1222670	1338260	321279	199706	464926	892938	773223	286552	134014	360134	571069	864153	252623	142514	279962	406574	96872.4	282208	80456	233972	779102	472840	268478	125890	280581
672000	923498	648177	340897	142165	506103	1196840	603805	220730	242720	210663	1141930	779539	404005	285738	614174	1235430	1340050	324335	201364	477343	893925	773807	287090	132249	357645	570335	869288	254906	142734	281460	406667	96962.4	282716	80070	233364	774136	473782	268573	124003	281678
673200	932954	647986	338769	140123	501714	1212130	600612	218079	243932	209275	1138700	778710	400620	285990	619228	1247250	1339050	328250	202580	489193	894346	772407	288604	131223	360690	571338	877890	257154	143349	285898	401854	96264.2	283098	79735.6	232188	770299	477572	269297	122372	284106
674400	939925	648998	336894	138114	497128	1224790	597760	214819	244351	208076	1133430	779556	396466	284708	621778	1257980	1337060	330563	203986	500629	899943	774582	289634	129642	359476	569948	885563	259939	143479	288458	400557	96030.4	284072	80343.6	231975	767695	481885	270246	121496	284949
675600	946818	648097	333979	137102	492548	1236440	595903	212918	244686	207131	1127340	778748	392743	282476	624678	1266640	1331830	331462	206042	509539	899677	776630	291575	128608	359630	571166	894918	262480	144324	291811	397149	96256.4	283769	80162.4	231685	763805	486645	271310	120490	286753
676800	952910	648796	331906	134989	487802	1242500	592306	209580	245320	206758	1122250	778873	387552	280690	626732	1273750	1324090	332189	207295	520302	900018	777843	294166	127947	363366	573854	903607	265268	144444	295240	396390	95396.7	283671	80328.4	230244	762974	492163	272770	119610	288678
678000	955196	648484	327248	133854	481095	1247220	588571	207840	246082	206080	1113560	776384	383714	279276	623862	1283380	1314830	331130	208030	529629	904180	783692	296540	126497	365450	575878	910417	267579	144473	300385	395426	95440.4	283210	81321.2	229638	759934	497115	273336	118778	292024
679200	958536	650254	324378	132234	475538	1247450	585332	205365	247270	204636	1103970	777256	377385	278628	624317	1287120	1303350	330597	208993	536186	903185	787547	300176	125501	369078	581207	922440	272133	144967	305119	392749	95113.6	283415	81235.6	228891	759722	503530	273836	118296	293592
680400	956569	654198	319605	130588	467132	1246490	583671	202853	247840	204059	1095500	776177	372813	276654	622125	1290050	1291860	328625	209179	540331	907153	792387	304243	124281	372983	585206	930420	274255	145001	308158	390127	94463.2	282034	81984.8	229349	758356	512096	273807	117388	294047
681600	953606	653324	315143	129199	460180	1244320	580198	200650	248509	203518	1089240	778049	367666	274586	619087	1298370	1278600	326207	210456	545413	907335	800228	307692	123070	376582	588424	937972	275951	144629	312992	386641	94082.5	282498	82780	228783	754874	519254	274181	117630	295519
682800	954447	651729	310771	127839	453239	1239210	578676	198024	248308	202784	1085440	777627	362475	272941	613728	1299020	1263890	324793	210448	546904	903561	807761	311227	122219	381760	594899	946728	278897	145012	319912	383908	94173.3	280540	83278.8	228320	752891	527125	274027	117477	296561
684000	948570	652558	305880	126044	445264	1231110	574183	195675	248418	202207	1074800	777436	356929	270086	608834	1295530	1248670	321870	210006	549439	904207	817337	317094	121315	386116	600345	952839	281458	145485	324719	383432	93524.6	280674	84117.6	227688	751476	534417	275099	117958	296729
685200	943833	652538	302198	124574	438325	1219130	571567	193939	248214	201914	1064490	777776	351620	268123	602718	1289870	1230490	318580	209770	551190	903454	823032	320414	120257	391422	608097	960012	282921	146920	331784	383368	93180	278225	84719.2	226754	750241	542364	274521	118134	298036
686400	941336	652930	297193	123294	430518	1207660	570532	192246	248554	201889	1058290	775988	344251	264481	595759	1286530	1214040	315166	209481	549246	900829	829992	327532	119678	396762	616842	967646	285159	146210	337125	381282	92904	276537	85921.7	226812	749400	551561	275688	119136	299199
687600	935288	651455	292390	121114	422182	1192810	567337	190588	248681	202047	1054400	779888	339104	262047	588225	1279010	1194070	310891	208534	549516	902092	840380	332766	119423	401256	620253	973142	286984	146076	342633	381420	92331.7	276196	86728	227550	748168	559804	276661	119723	299145
688800	930943	651712	288026	119613	414107	1179730	566978	188542	248823	202278	1060830	778643	332527	258440	581794	1273030	1174010	307642	207917	547077	896707	845820	336984	118752	406133	629380	977674	287674	145634	348080	376474	91626.8	273072	87930.4	225082	746008	566966	277502	120674	300752
690000	925617	651636	283726	118905	407505	1168970	566282	187340	248418	201356	1043700	780116	326919	254414	575115	1267850	1154060	303785	206686	544594	896843	849938	342818	118731	411945	637660	982508	288088	145786	353882	375342	91240.4	270741	88607.2	224921	746220	574589	278604	122223	301950
691200	917404	652204	278710	118169	400056	1157540	567059	186029	248387	201844	1022850	779610	321056	250950	566605	1257010	1133590	299205	204688	540932	894691	856711	347451	118322	416528	646624	984332	288313	145374	358591	376799	90878	269811	89510.4	225030	744966	580944	279773	123977	302132
692400	912836	650128	273282	116805	393616	1140810	565948	184906	248029	200782	1007110	781149	315446	247500	558609	1246390	1114870	295696	202670	536469	887011	858120	352104	117704	421470	656577	986776	289866	145255	363087	375617	90031.7	266839	89638.8	223705	745744	585390	280615	125474	303084
693600	906702	649297	268953	115598	385862	1122530	564855	184365	247736	201693	990552	782304	308970	245406	549105	1235570	1091650	292130	200726	532966	884354	863357	357073	117543	426623	666197	988906	289173	143956	368493	375881	89056	264840	91053.2	223628	745404	590879	282348	127578	301900
694800	897245	648889	264534	114290	379445	1104880	563737	184270	246868	201180	977883	782088	303040	242028	539792	1219320	1070700	288132	198992	527627	877723	864495	362359	117118	431125	674195	992522	289301	143264	372941	374302	88894	261689	91301.6	222148	742156	593641	283345	129365	302926
696000	888615	650001	261226	113959	372933	1086780	562172	183820	246693	201075	966966	783299	297379	239334	531907	1206620	1050510	284576	197809	521772	873702	861816	365743	117604	436242	683905	993331	289334	142986	375554	374020	87562	259568	91952.8	220847	742792	598524	284767	131021	303550
697200	876869	647978	256555	113057	366177	1070920	561108	183640	246438	200406	954102	782113	292896	236182	525570	1187980	1028410	280506	195733	514458	869671	864832	370052	117518	440258	689334	995812	288607	142600	378674	377400	87000.8	256630	92186	219736	739718	597772	284964	132452	303591
698400	865717	648669	252458	112766	360697	1051790	560232	183260	246323	200332	944836	785496	286983	232741	518214	1167730	1009110	277238	193773	508750	859718	863455	371574	117237	444105	698409	996070	289028	141596	381782	377332	86130	254245	92198	218964	740359	599235	285895	135313	303266
699600	853911	650423	248993	111590	355109	1033430	557286	183038	245325	200224	931892	787818	281177	229751	509451	1149390	988851	273380	191840	502444	857783	863137	375900	117678	447162	705230	995624	289122	141392	384299	380429	85208.8	251256	92400.4	218345	739502	599887	285326	137736	303050
700800	842380	649793	245885	111663	350746	1017100	556714	182848	244855	199840	921040	785920	276455	227650	501777	1131710	968291	270870	190729	495860	851044	862207	378592	117782	449238	713123	996924	286699	140674	386260	380552	84242.5	249170	92200	218419	738559	599816	285849	139094	302181
702000	831934	649417	242662	111390	346134	997412	553121	182806	244218	198876	914846	789457	271023	224672	495204	1114390	951543	267939	188580	489557	844447	858338	379452	117826	452050	718407	996512	285966	139405	386178	378416	82816.3	245670	92021.6	217444	738833	599454	286045	141110	300537
703200	820014	648067	239451	112023	343094	979915	551156	182494	243067	197891	905732	789922	266875	220637	488876	1098490	935068	264990	187821	484074	839082	855011	382085	117956	453890	721035	995064	285112	139159	386518	382666	81773.6	244066	91974.8	217640	737940	595443	285552	143547	299332
704400	809126	646873	237411	111568	339562	964002	550460	183034	242606	196466	901915	789392	263282	216592	482916	1082930	920708	261711	186316	478402	830195	852401	383073	118109	455117	728918	993863	283944	138317	385696	384203	80856.8	241780	91727.6	217540	737935	590549	284632	145987	298710
705600	798192	645689	234917	112722	336745	947711	547945	183507	242714	196944	897809	792090	259305	214358	476666	1065550	906886	259354	184990	472939	827740	848606	381370	118710	455389	730326	992596	281085	137478	383313	384144	79359.2	239342	91835.2	217306	736809	586566	284496	148541	296994
706800	785492	645931	234111	113318	335081	935377	545147	183514	242311	194137	891544	790706	254996	211835	471008	1049030	895513	257573	184007	468119	822060	846572	382729	118960	455731	731941	988549	278548	136895	382707	386805	78627.6	237012	91333.8	216531	736040	580575	282739	151832	294606
708000	777953	644890	233064	114612	333240	924351	542962	183533	240765	192670	891737	788528	251886	210622	467012	1031600	886042	256237	183805	463213	812402	839072	381566	118952	455458	733428	987912	277156	136926	381004	384143	77732	235341	91142	215938	735565	574604	282426	153802	292739
709200	768779	643040	232270	114984	333321	911117	540886	183894	239902	191279	891833	789100	249473	210815	462064	1016700	877734	255092	183482	460595	807868	835012	381455	119453	455633	733294	984670	274782	135735	378630	385363	76062	233144	90408.8	215462	737165	571791	281007	155975	291429
710400	758950	640882	231928	116159	333417	899252	539061	184179	239580	190318	890372	787140	247974	210312	458479	1002380	870220	253920	183453	454543	803095	831805	380144	119470	454275	732175	976328	272849	135532	375761	388012	75163.8	231442	90097.6	214677	735084	564970	279580	158258	289524
711600	752767	639554	231103	117544	334048	888986	537764	184854	238260	189156	893587	785363	246545	211455	455437	988230	866327	254142	182291	451047	797458	824819	378716	119130	452494	733594	971056	270592	134795	374726	387594	74003.2	229667	89796.7	213330	736038	557993	278287	161515	287291
712800	745993	639804	231134	119072	334058	881025	534679	184931	237474	188866	895503	785358	246270	212519	452326	974098	863601	254010	181844	448476	792837	818968	375641	119431	452098	728652	965496	268054	135084	370654	389143	72638.4	227788	88958.8	213458	738439	550953	276140	163262	284536
714000	739088	636879	231455	120637	335966	874512	534713	185740	237280	188311	893720	784225	247142	213394	452643	962297	864286	254472	181915	445251	784968	812907	373433	119363	449532	726686	959978	265655	133940	368609	389417	71364.8	226208	88824.6	212274	740012	539907	273425	164866	282166
715200	736085	636517	231617	121836	338878	869713	532796	185510	235658	186995	901155	783976	248890	214542	452374	948669	866590	255655	181481	442724	781518	802572	369598	119410	449248	722336	956352	264384	133535	363679	386086	69903.6	223811	88221.6	211595	742599	531954	272955	166361	280037
716400	732359	634455	232432	123249	340742	865914	532769	185597	235289	187030	899703	783258	250705	215272	452812	937547	867787	257721	181820	441386	778878	796583	366821	119208	446666	716059	955085	262073	132673	360505	385942	68929.6	223029	87627.2	210137	743548	525065	270303	167186	277988
717600	727968	633417	232408	124941	342720	861308	532718	185918	234518	186473	906526	781736	253978	217059	453088	927523	872818	259426	180762	439812	770479	788032	363085	118959	443824	712136	953603	259627	132291	356596	384971	67663.8	221948	86719.2	209178	744611	515982	268108	168334	275500
718800	725571	632745	234174	125645	346175	858293	531520	185728	233509	186107	913307	781683	257463	219604	453996	919905	879030	262063	181016	437991	767860	777870	359140	119100	440016	706832	950542	257377	131525	352888	383473	66132	220176	85907.9	207894	745938	509058	266433	168999	273168
720000	723326	630948	235578	127541	350815	855993	531217	185581	232400	185406	918568	779747	261413	220548	455612	913118	887098	264568	180747	436164	764701	771987	356021	119016	436827	698580	944320	255596	130661	349477	385988	65233.2	218827	85461.2	206900	747997	499686	263544	169122	270075
721200	722252	627506	236999	128839	355237	855976	530608	185744	231517	184528	925977	777540	265713	222661	457546	911080	896990	266791	180850	434781	757854	762502	351543	117743	434187	695512	940244	253312	130214	346543	383425	64316.7	217642	84804	205354	748065	491134	261180	169686	267839
722400	721917	626113	238063	130111	360144	856963	530438	186324	229901	184590	937656	775863	270411	224916	459573	906468	908077	270556	181026	433234	755646	754655	346128	117636	431536	688925	935807	251339	129598	343757	383780	62937.1	216064	83929.2	204792	751163	485163	259267	169667	265002
723600	721953	623468	240166	130934	363120	858403	529658	185921	229033	184351	941551	776904	276982	226661	461933	904576	918504	273796	180824	432179	751700	749264	342881	117317	427190	678616	930635	248960	129001	339637	383335	61766	215851	82935	203048	751000	477589	255624	169100	262486
724800	723370	619928	241142	133023	368354	858607	530122	186339	227027	183643	948581	776808	282850	228145	465260	903988	930971	277050	180854	431049	745108	738652	339185	117263	422972	675475	924605	246452	129146	335403	380010	60938.8	214718	82456.8	202000	752220	470138	252802	169211	259853
726000	725066	615097	242160	133412	371892	862471	529973	185209	226174	182181	957752	776401	288974	231358	467576	900877	943690	280889	181490	429482	744004	731643	334651	116532	419433	665186	920338	244238	128458	330914	381280	59531.2	213995	81990.8	201043	753262	463420	250381	169586	257347
727200	726353	611641	244861	134601	379241	866335	530940	185488	224814	183558	962843	775707	296425	232872	471021	905474	955064	283259	180713	429328	739788	722468	331766	115804	416346	657909	914433	241996	127962	327430	381268	59101.2	213726	81485.8	199126	752297	453912	247718	169070	254924
728400	728892	608429	247026	134888	383808	872039	530004	184887	223706	182157	973837	773628	301910	235695	475590	907972	969584	287173	181079	428559	736456	714153	326791	115596	412173	651695	908760	239955	127689	323436	378328	57718.4	212342	80658	197453	753794	447073	245639	168526	252517
729600	730651	603845	247836	136206	383784	879300	528742	184412	222810	181108	981663	773200	307882	237843	478583	912714	981230	289015	181362	427963	731862	708506	322827	114818	408049	641076	901071	237299	126651	319629	377584	57070	212425	79671.6	196215	753962	441630	243006	168317	249044
730800	731962	598812	249100	136367	385212	885552	527230	184294	221612	180001	990458	771362	313402	239966	482352	919811	993494	291140	181462	426677	727493	699588	318446	113940	404040	636440	895530	234874	126010	315977	376142	56122	212138	79022.8	195265	753401	435134	239507	166416	247755
732000	735710	595212	251309	136662	388068	894631	526836	184611	220857	178104	1004560	769196	318954	243190	486168	928452	1007350	294237	181989	426779	725580	691336	314663	113362	399755	629196	891499	233234	125658	311200	370586	55121.6	211920	78577.9	193749	755378	430018	237566	165714	245194
733200	736299	591544	254194	136604	391698	908126	526279	182910	220507	175681	1011360	769322	324992	244181	490433	937486	1019310	297522	182234	427453	721580	685782	310692	112590	395373	619481	883610	231491	124946	306585	368600	54456.4	212063	77476.4	192375	753312	424026	234964	164602	242164
734400	740488	579265	256520	137543	395912	917838	525661	181799	219305	173921	1021940	763887	329180	247757	493420	947205	1031280	300397	181911	427428	717563	675437	306320	111823	391258	616720	878316	229866	124997	301572	363282	53746.7	212036	77030	191345	753497	420652	232125	163088	239950
735600	742303	573965	258927	136848	397030	932375	525310	180730	218708	171218	1033090	762068	332960	250571	497601	958523	1042100	303268	182624	429706	715382	665381	302671	110093	387378	609100	874098	227413	124506	295695	362072	52762.1	211227	76194	190627	753731	415780	231169	162601	238282
736800	745391	569782	260320	137359	399174	947127	523254	179274	218594	168470	1040270	758962	337492	253333	501041	969778	1052340	306925	183266	430631	711554	657570	299937	109637	382295	602297	869023	226292	124269	291885	359974	52305.6	211591	75928	189515	750628	412486	228547	161295	235737
738000	747763	565170	260567	136238	399127	964254	523645	177522	217606	166086	1051820	755299	339653	255265	506792	983424	1065170	309490	184205	430834	707804	648193	295911	108884	378300	597574	864803	225257	123868	288136	355283	51486.4	211995	74855.4	188365	751539	408813	227157	159987	234886
739200	751237	563554	262448	135880	398620	982810	522856	175852	216631	163137	1062930	753753	342586	258132	510162	996267	1072140	312166	185340	434125	705746	642665	293914	107258	373900	590448	861496	224204	123787	284250	352906	50685.8	213273	74598.8	187605	748405	406050	225846	158808	231764
740400	751577	560049	262705	135897	397772	1001620	521590	173550	216466	159972	1071630	750128	345243	259584	514802	1008030	1083520	315473	186128	437700	699394	636749	291486	106340	370931	586060	857025	223790	124219	281010	346976	50167.2	213117	73744.2	186698	744901	403084	223866	157857	230891
741600	755344	556121	263759	135108	396013	1020320	519099	171618	216045	156914	1078180	750358	346665	261998	519595	1023490	1089890	318441	187153	442052	699485	630314	288657	105886	367778	580726	855195	223623	123558	278603	343298	49423.6	213124	73208	186064	743995	402144	223805	156508	229707
742800	756914	551719	265528	134969	394128	1041880	517920	169478	215681	153978	1083220	747382	348085	261890	522699	1037940	1094780	321313	187683	447392	695276	624457	286753	104239	363760	576526	851500	223891	123213	275491	342489	49053.6	213348	72689.6	184869	736786	400491	222539	155304	228511
744000	759111	546668	265893	134378	394358	1060600	516380	167114	216236	151119	1087040	746240	348500	262877	528041	1051500	1103650	324579	189628	452675	689951	618145	284569	103552	359562	572566	851354	225515	123338	275049	339248	48662	213339	72204.4	184032	736491	398430	221538	153915	226915
745200	762136	543423	266750	133229	392849	1084920	515066	164580	215622	148486	1089490	745548	349488	262965	532940	1060690	1112030	327926	191170	459063	688354	613018	283352	102434	357064	567130	851255	226686	123223	273932	337808	47984.6	213700	71757.2	183536	734071	399416	220508	152263	225577
746400	762088	539721	268287	132908	393085	1102690	513289	162349	215782	145212	1088820	742089	349212	262168	536468	1071270	1114590	331298	193449	465438	685668	609729	281474	101236	353773	563487	850434	228922	123755	274739	336805	47558.8	214119	71232.9	182715	728758	398659	220169	150647	224524
747600	765756	535955	268502	131798	391918	1118460	511148	160365	215755	142390	1086910	740914	348487	263277	542024	1082660	1119480	335910	195664	472074	681011	605415	281000	99925.8	352312	560670	851195	231069	123399	274392	332513	47257.6	214335	70625.2	181969	728154	400346	219415	149048	225255
748800	768446	533384	269695	130780	390927	1136100	509981	157921	216425	139902	1085230	740490	348327	263140	545403	1088930	1119090	338448	198271	479131	682530	604115	280801	99018	349988	556704	851896	232183	123262	274198	329108	46482	214584	71077.9	180968	725394	400753	219886	147506	224731
750000	770116	530127	269623	129727	389684	1148660	508019	155975	216654	137411	1076700	738595	346900	261907	549488	1099180	1119910	341532	201681	487307	679180	602514	280230	97794	347895	554464	853581	235330	123371	275453	325773	46485.8	214569	70644.8	180136	721129	401712	219721	145394	225230
751200	774366	528580	270020	128950	388555	1158070	505641	153671	216484	134696	1071470	738143	346230	260948	552386	1106300	1121270	344721	204162	494192	680596	600357	281081	96659.2	345563	553242	855880	237056	123166	275634	322078	45651.3	213998	70601.2	179362	717234	403974	219895	144363	225021
752400	775128	525492	270026	127640	387944	1166800	503003	151358	217781	132388	1062250	736794	344828	258728	554928	1113700	1116280	347756	206994	502644	680161	599938	281593	95506	344802	550884	857406	240017	123252	278441	320960	45332.8	212904	70496.3	178714	713484	405172	218813	142492	225248
753600	779820	521918	268898	126516	387864	1172520	501200	149516	217766	130503	1053010	734974	342877	259140	557260	1119180	1114410	351140	210501	510016	678665	598112	282140	94714.8	344208	550008	859448	242070	123492	279150	317752	45515.8	213139	70674	177513	711794	407705	219040	140788	225719
754800	781138	519506	267832	125080	384365	1176230	499066	147179	217967	128483	1043670	734628	341768	257257	558611	1122840	1104960	353051	212188	515710	679172	598328	284296	93575	343785	548431	861561	244169	123302	280835	315790	44769.2	212469	70485.8	177155	705994	411163	218722	139112	226651
756000	782869	516488	266423	124063	382669	1177850	496915	145579	218672	126898	1030080	733008	338474	256153	559795	1132740	1099770	354200	215319	521790	675522	598677	286785	92113.2	343336	549589	861338	246226	123718	284708	311640	44453.3	211332	70775.2	175925	700772	413780	218328	137994	226742
757200	786812	515786	266137	122328	379908	1169120	494766	143722	218761	124784	1022870	732878	335917	252868	560860	1139100	1092970	354824	216760	525674	674439	599005	288140	91289.2	343741	549853	863468	248118	123676	285959	306866	44065.2	208932	70857.6	175278	700917	416074	219350	136627	227512
758400	785668	515643	263844	120752	378604	1166620	493364	141839	218830	123267	1009530	732564	333328	250881	559359	1134110	1081600	355955	218482	531574	672940	600651	291004	90806.4	344321	547851	864649	249898	123370	289818	307127	43758.4	208831	70933.3	175003	694685	418817	219442	136056	226388
759600	788559	515504	261883	119620	375098	1165360	491445	140493	219194	121644	998635	730249	330446	249166	560578	1135470	1075650	355504	220376	534170	668060	600847	293134	89368	343384	550085	866330	251564	123186	292716	302968	43346.8	207353	71117.2	173636	688970	420540	219614	136349	226302
760800	791273	517098	260156	117794	371644	1153770	489853	138949	219396	119836	989749	727205	327376	247124	557953	1135840	1064730	354895	220953	536072	668476	602469	295711	88396.8	343771	550855	866996	253701	123252	295811	301170	43147.2	206574	71667.6	172998	685443	422986	220635	136136	227997
762000	791152	516598	257562	116300	369039	1142610	488250	137795	220026	118619	977496	725506	323936	244131	556034	1136320	1054560	354601	222201	539526	669715	605030	297518	87386.4	345633	552563	865943	254761	123089	299047	301371	42726.3	205416	72176.8	173008	680314	425966	221070	136220	235443
763200	793111	517060	255345	115204	364725	1132090	487073	136487	220349	117364	966803	721538	319801	242242	553812	1138650	1044260	353323	223190	540112	664609	603240	299471	86568.8	346114	554095	866596	257480	123346	302142	297935	42149.6	204043	72469.6	172610	677217	427886	222525	136291	236085
764400	794994	517446	254075	113299	360981	1118990	486827	134890	220594	115745	955505	721065	317497	240210	551540	1136760	1031410	351456	222135	539498	664160	605255	301888	86224.4	346556	556218	865384	258213	123185	304200	295394	41796.4	202710	72981.2	172003	674082	429276	223724	137092	238019
765600	794441	518368	251566	111643	356663	1109170	487124	133592	221502	114428	944202	719827	312894	237374	548219	1131580	1020150	350603	222070	540888	660942	606647	305426	85123.3	347410	559496	865187	259692	122468	307251	292174	41572.9	200890	73828	170843	667750	430554	223932	138210	239867
766800	795806	518049	248821	110135	352741	1096510	484958	132690	222493	113619	935461	718272	309220	236834	546407	1134640	1008760	347028	220917	538058	659963	607771	306594	84220.4	349367	562479	864710	261045	121954	310024	289679	41336.8	198222	74167.2	170184	666613	431976	226057	138973	243027
768000	794913	519192	247321	109154	348681	1082880	482695	131708	222618	112948	920352	715449	309884	233953	548906	1129750	993998	345250	219085	533888	659807	607515	309438	83290.4	351661	563842	864006	260524	121547	312940	289040	40851.6	197113	74943.2	169968	661793	433069	227262	139998	244773
769200	794338	520246	244219	107801	345192	1070320	482074	130938	222262	110996	908119	714075	308270	231385	544933	1125630	979270	341957	217734	532122	654734	608816	313148	83123.2	353950	569270	863354	261792	120913	316330	287384	40650.4	195625	75409.6	169314	657056	433236	227630	141327	246124
770400	793249	520137	241724	107019	341121	1058950	481371	128992	222371	110516	901470	712714	304991	229500	537728	1121430	962231	338700	215875	526583	651913	607120	314136	82180.8	356857	572952	862190	261559	120426	318086	285797	40064.8	193396	76188.8	169140	655726	433680	230194	142463	248220
771600	789224	520588	239570	105648	337511	1047320	479546	128461	222696	109359	890505	713120	301658	226760	532240	1111040	943844	335582	213395	524106	647729	608099	316519	81615.2	357886	574272	861400	261177	119519	319166	284556	39854.8	191317	76333.2	168300	650678	431304	231164	144329	250123
772800	787513	521252	237044	104823	333661	1034560	477765	127212	221780	108780	876436	710682	295211	226146	527033	1103110	927835	332850	211868	520010	639395	606714	318111	80638.4	359758	580238	860258	261714	118909	321322	281848	39332.9	189413	76585.2	167613	647228	430440	232112	146036	251030
774000	784356	524457	235292	104502	330116	1021860	476064	126294	221988	107626	865036	710374	289148	224043	518820	1092540	910631	329719	209242	515121	637021	606179	319661	80484.8	361108	583492	860512	261372	118552	320962	280192	38997.1	186942	76686.4	166926	647752	430098	234870	147195	252094
775200	779857	525242	233379	103684	328129	1011120	474803	126036	222381	106613	850169	707522	284425	222009	509978	1082190	891028	327710	207024	510728	633858	607023	322532	79865.6	364235	585751	856436	260694	118158	323076	281246	38420.4	185711	77397.5	166456	643045	428186	236708	148238	251845
776400	777850	529045	230647	102748	324328	999052	473973	125206	222176	105704	839731	706076	277838	219317	502427	1072690	875470	324350	205426	505672	626521	605698	323604	78996	366765	589772	855881	260299	117745	323398	279920	38291.6	183169	77592.4	166042	641663	426016	238566	149281	253106
777600	773212	533012	229600	102456	321644	985622	471777	124514	221958	105508	830036	704150	271351	217366	506462	1061760	855529	319910	203346	499563	624875	604556	324651	79292.8	368114	590783	855360	259435	117085	323510	280468	37480	181363	77745.2	165482	638411	425584	240496	151050	253439
778800	767783	534230	227346	102402	319983	973161	470731	124233	222060	104863	815549	703810	265660	215041	499803	1051610	839900	316625	201735	494884	622092	602343	325133	78727.6	370239	592370	851449	258637	116605	324755	279358	37227.6	178997	77750.4	165386	634726	422525	240796	152312	253382
780000	766985	535212	225340	102332	317425	959702	470027	123557	221426	104060	809807	704056	261512	213760	496946	1042260	827264	313267	200250	488448	615431	600412	325353	78326.4	372544	594676	848862	259189	115426	324324	277608	36659.2	177662	77919.6	163998	632914	420222	243082	153202	253414
781200	759667	534007	224367	102097	315435	947724	468635	123173	221625	103583	802764	703980	256570	212929	490747	1031390	813152	309616	198765	484059	612856	597283	325422	77926.8	372118	595080	846733	257690	115055	323911	279018	36112	175492	77562.8	163828	628805	417344	243323	154273	252896
782400	754699	534183	222063	102632	313747	937478	467386	122457	221191	103130	798037	704569	251770	211415	481911	1022100	803166	305883	197056	478114	606958	595209	325127	78035.2	373434	597039	843883	256874	114727	324709	278750	35608.8	174891	77472.5	162785	626321	413378	244447	155934	253706
783600	751204	536595	220983	102957	313112	922247	466328	122387	221329	102793	795452	703050	248515	209496	478749	1013520	790844	303452	195432	472416	603375	592258	325073	77877.6	375420	598421	841834	255989	114066	323471	279021	35129.2	172974	77246.7	161894	623042	411360	245174	157269	252790
784800	746352	537368	219625	103976	312335	909415	466169	121650	220883	102206	786830	705081	245596	209167	475266	1007410	778824	300494	194285	466767	599826	590242	324148	77175.6	376308	598858	838543	254253	113993	322846	279732	34469.6	171361	77528.3	161200	618357	407140	244738	159202	251512
786000	743816	537047	218548	104204	311122	896351	465893	121183	220272	101730	779524	703670	242692	208888	471332	997227	770346	297000	193414	459495	594044	586323	322993	76919.2	376300	599134	835024	253106	112634	321100	278670	33959.2	168841	77216.3	160432	617990	404590	245051	161002	251041
787200	738780	536541	216787	104442	311310	883878	465107	121156	219990	101053	771373	705240	239721	207566	465627	988346	760910	295058	191408	454777	592157	583237	320982	76857.9	375729	596926	832327	250813	112210	320180	281003	33434.2	167548	76879.2	159788	614104	401549	245658	162121	249513
788400	735492	536776	215423	105707	310902	871728	464482	120453	219028	100738	759885	704628	238089	206656	462238	979506	752677	290958	190742	449778	586742	580668	320475	76626.4	376601	596839	829335	250176	111741	319252	281198	33016	165961	76410	158867	611480	396798	244938	163793	247968
789600	734630	536346	214910	106565	311040	857984	463465	119423	218029	100518	752506	705114	237138	206562	459374	966458	746455	288392	189268	443180	583475	575676	319027	76550.8	377542	596810	826108	248158	111070	316722	280629	32140.4	164501	75436.4	157485	612085	394380	246265	165338	248470
790800	729511	537776	214210	107464	312287	846110	463374	119018	217320	99678.4	740088	705002	236508	206715	454516	958207	739206	284964	188347	436378	578918	573525	318595	76445.6	378599	594273	822979	246772	110600	314878	283468	31512.9	163444	75197.6	157196	608247	390700	245554	167101	247298
792000	727902	535233	213655	108967	313513	833901	463125	118044	217006	98975.8	732474	706184	236304	205964	453340	946442	733684	283612	187678	431349	574367	568434	317158	76377.2	379332	593950	821084	244950	109899	313131	283640	31297.5	161756	75035.6	155914	606868	387022	245930	168156	246312
793200	724739	532146	212510	109644	313842	822683	462347	118059	215410	98752.8	727005	706019	236831	206741	449993	937248	728317	281593	186964	426255	570579	563891	314344	76316	377613	592044	817080	243397	109015	310090	284072	30674	160182	74035.4	155355	604487	383017	245730	170533	245650
794400	720329	526865	211416	111090	316057	811276	462362	117090	215392	97946	719804	705007	237443	206284	448064	928674	724041	279430	186064	421565	566910	559902	312196	76114.2	376538	588328	812509	242298	108747	309036	282778	30072.8	159607	73410	154317	602057	380388	244983	171757	244172
795600	718907	525809	211268	111870	316590	802503	462333	116334	213723	97120.4	717306	703425	239657	207612	447492	918743	719543	278560	185538	415893	561394	553143	310942	75718.4	376336	588534	809490	240245	108468	306420	282227	29258.8	157989	72608	153123	600487	377096	244247	173260	243430
796800	716195	524931	211159	113000	318816	792604	461534	116362	212375	97289.2	717224	704278	241853	208228	445786	911250	715587	277741	184100	411338	557948	548868	308354	76001.2	376124	584553	805831	238835	107681	304674	283283	28866	156772	72140.4	151727	600175	374332	243442	173828	241364
798000	712300	522760	211189	114575	320658	785373	459939	115603	212053	96259.2	713491	704149	244882	209274	446396	902789	709567	277196	183558	407549	554061	544555	307128	75497.1	375325	582630	801898	237550	107397	303368	283308	28284.8	155711	71166.8	151075	598993	371755	241291	174300	240160
799200	711397	519914	211684	114898	323174	776824	458343	114726	210614	95908.4	714656	704113	246742	209492	445098	894371	704750	276833	183038	403034	549999	539261	304345	75108.8	373639	580120	799414	235882	106821	299795	282641	27625.6	154495	70779.2	149960	599782	369026	240027	174911	239580
800400	707916	512894	211853	115724	324487	770184	458743	114350	208904	94952.4	715191	704504	249577	211316	446771	888021	702152	276539	182888	398476	548731	536468	302253	75054	371913	575739	795936	234308	106353	298104	284329	27069.2	153934	70003.6	148812	596649	365956	238510	174891	237759
801600	706606	511177	211500	116504	325616	765648	457644	113623	207961	94090.4	718203	703332	253100	212197	446950	881365	700842	275930	181886	392524	544816	530348	300412	74971.7	370694	572762	792154	232842	105868	295579	282692	26335.6	152844	70082.4	147013	598708	362182	237568	174807	235675
802800	706062	510184	211798	117361	326983	761648	456076	112521	206238	93758.8	723760	703818	256641	214835	446970	873758	699637	276372	181698	390120	543105	526015	298135	74684.4	369843	567980	790014	231676	105469	292815	281712	26079.6	151525	68488.8	146064	599558	359647	235962	174406	235504
804000	700525	509074	212620	118462	329306	758720	455923	112346	205782	92712.9	725264	703925	259568	215864	447029	868890	697133	275661	181183	387139	541651	521591	295851	74216	368003	563310	785259	230123	105319	290646	282444	25518.8	151422	67694.6	145438	597472	356910	233650	173394	232436
805200	700326	510526	212322	118677	331273	757758	454614	111505	203992	91730.4	727718	702902	263454	216870	447944	863024	693339	275844	181486	383375	539134	515385	291942	73681.2	365103	559574	783656	229061	104958	289140	279145	24947.5	150209	66603.2	143912	597629	353782	231716	173170	230102
806400	698322	509631	213011	118982	332884	756616	453957	110029	203116	90953.2	732586	699627	266426	218926	448973	855590	691030	277172	180848	381416	537656	511548	289694	73674.4	362553	553466	778628	228064	103820	286137	278438	24446.4	149690	66173.3	143289	598630	352129	228542	171984	227485
807600	694911	504526	213354	119324	334583	756720	452988	108744	201475	89778.8	735556	698309	270040	221058	449376	852490	697254	277628	180307	379034	535929	507773	286407	73363.8	359154	546702	774787	227393	104016	284309	279168	23944	149720	65505.8	142186	596799	349507	226114	171183	225218
808800	694102	499509	213243	119831	335651	760326	452148	108022	200404	88785.6	737218	694720	273779	222875	451180	848356	703969	278973	180909	376373	531911	502624	283819	72700	356985	545661	772396	226512	103722	283084	277013	23430.8	149030	64964.8	140771	596396	348000	223468	169724	223456
810000	694399	497302	214373	120005	336688	762898	452387	106718	199610	87529.2	739108	694386	277978	224367	453006	842828	709134	280676	181403	375846	531480	498924	281178	72538	354877	537682	768237	226113	103345	281219	277214	22846	148457	64217.2	140543	596397	346122	221874	168544	221071
811200	694304	494146	214718	120675	337442	766824	451024	105726	198560	86135.2	740797	691841	281042	227434	454254	840015	714826	280628	180898	374654	529780	493791	278824	71988	351470	535403	762593	226088	103375	279482	275505	22481.7	147782	64099.2	139253	593624	342020	219785	167315	219493
812400	695034	492134	215587	120272	338475	773378	451551	105096	197494	84823.8	749212	690730	284815	227644	455454	835265	722286	281748	181090	373957	527827	489694	275951	71738.3	349354	530863	760391	224334	103053	277405	274600	22015.4	147591	62684	138777	593584	340522	217212	165766	217946
813600	693802	488767	216270	120465	337830	780534	449561	103462	196712	83978	752283	689679	288095	230502	457612	832830	726580	283292	181638	374948	527446	486456	274076	71442.5	346288	523333	755329	224471	103029	274962	273992	21314.6	147526	62576.8	137736	591384	337384	214208	165089	214343
814800	694969	485370	216936	120418	339064	789011	448690	103114	195912	82634.2	756831	686331	290944	231775	459428	830281	733353	284446	182458	375304	524720	481901	271458	70640	344441	519554	752777	224294	102897	274347	271316	21043.6	147402	62095.4	137080	590882	334815	210912	164409	212012
816000	693858	480168	217243	120425	339913	797361	447056	101660	194024	81409.6	766796	686852	294750	233620	460911	827698	737728	287233	184104	377494	524718	478645	269438	70598	340427	514717	749611	224333	102308	272295	270137	20606.7	147285	61405.6	136132	590413	333227	208157	162641	210072
817200	692754	479208	217434	120559	340430	806378	445868	100571	193862	80275.6	769864	684520	297517	234886	461988	827414	741784	289129	184635	380957	524078	475110	267596	69639.6	338265	510911	747739	223886	102464	271843	271460	20178.8	146748	61027.2	135615	588249	331946	206171	161137	209294
818400	693267	477914	218521	119511	340361	819968	445250	99166.4	191850	79224.6	775453	682561	299714	237019	464764	822386	748693	291389	186857	382233	520337	471275	265256	69463.2	334890	507806	746678	224831	102282	270140	269450	19819.2	145976	60399.2	134557	587965	330372	205395	159765	208205
819600	692347	477047	219398	119422	339975	832274	443272	98066.8	191477	77748.8	781354	680911	301358	237282	466202	817471	754773	293890	187633	386344	520585	468413	263043	68834	332300	504803	744720	224923	102305	268970	268111	19405	145420	59945.6	133722	586512	330137	204342	157883	207687
820800	690916	475692	220314	118924	340053	846160	441400	97166.8	191322	76813.6	782796	680726	303199	234536	467988	816362	759990	296094	189214	390992	519375	464412	261641	68410.8	330419	502092	741906	226384	102636	267915	267562	18993.2	145638	59746	132558	583886	329391	203169	156600	206545
822000	690800	471963	221273	118106	340323	859639	440095	96138.8	190476	76140.8	788063	679564	304781	235458	470439	812880	768625	300236	190620	395152	517780	461199	261218	67759.6	328579	498907	742280	226748	102561	266254	266363	18597.1	145045	59146	131472	583358	329334	202153	155184	207122
823200	689630	468701	221931	117719	339654	873363	438274	94956	190162	74808.8	791311	677970	307247	237431	472217	809422	773181	304300	192732	401541	517344	457668	259055	67368.4	325981	493340	741190	227481	102965	265760	266677	18178	144529	59010.8	130846	580275	328434	200967	153607	205698
824400	687899	467239	222464	117306	339290	887450	437395	94055.8	189084	73554.4	793346	675670	307988	238528	474330	805768	775140	307854	194816	406860	514665	454905	257611	66431.7	323610	490198	739717	228737	103023	264552	263125	17812.8	144059	58477.2	129727	577114	328208	199460	151525	205926
825600	687587	466598	223337	116298	338396	899801	435718	92341.7	188420	72434	795765	676522	308613	240444	476736	801067	780423	312467	197651	413585	514486	450550	256434	66162.9	322208	487200	739612	228945	102082	264312	261816	17429.2	143529	58560.4	128788	576196	328497	198086	150292	205132
826800	686919	463885	223569	116183	338008	914934	434298	91468.4	187785	71614	794462	674234	309631	240687	476768	800210	782391	316522	199311	418801	513407	446756	256786	65333.3	319650	483609	736537	229532	102907	263330	261257	17206.8	143626	57996.7	127610	570346	328183	197289	149232	205346
828000	686764	459560	224522	115097	337928	925629	432426	90037.2	186690	70229.2	795974	671966	310386	241272	480924	800965	787166	321280	201950	424465	509920	443574	254190	64803.2	315722	482074	736156	231188	102741	262246	258062	16708.4	143097	57948.8	126808	568475	328221	196483	147843	205552
829200	687798	460181	224895	114734	337116	937170	430487	88783.2	185854	69172.4	797779	671397	310525	241714	481232	796893	787018	325614	204783	430857	509449	440125	253377	64621.6	312933	479103	737261	231780	102690	261744	256758	16503.6	141198	58068.8	125932	565811	329375	195193	145884	205123
830400	686079	459868	225046	113651	336596	946739	427866	87808.8	185654	68232.4	795288	669976	310420	242045	483170	798984	788556	328710	207336	434145	508236	439295	253759	64050.4	311045	474475	736330	232678	103082	261630	254085	16231.7	141071	57674.2	125151	560507	329587	194683	144465	205900
831600	684308	458720	225055	112921	336118	955444	426739	86487.5	185282	67031.6	793569	667287	309421	242558	484733	799077	791168	333058	209764	439062	506764	436165	252563	63293.8	309682	472804	737984	233520	102660	261616	251731	15935.2	140410	57710	124124	559250	329746	193982	143544	206142
832800	685073	460500	225891	111679	333960	964114	425427	84984.4	184239	66120	792994	667276	308876	241836	486056	798941	791192	335080	212696	443065	504608	435048	252469	62918.4	307960	470052	735576	233806	103085	260410	248146	15565.2	139966	57473.8	123655	553137	331070	194093	142250	206310
834000	683090	457216	225254	110856	332411	970946	423260	84390	183624	64877.9	787486	666636	308459	241810	485344	801566	790887	337999	214541	448238	502668	432892	252047	62289.2	305355	469206	733852	234635	103023	260688	245348	15364.6	138448	57753.6	123095	546511	331345	192366	141163	207142
835200	684625	455955	224944	109445	331717	977296	421185	82915.6	182855	64156	787374	664617	307219	241256	485555	801283	788393	339485	216344	448730	499066	429508	250893	62152.8	304074	468546	734156	234874	102803	260013	241948	14956	137578	57820.8	121815	545117	331886	192804	139809	207505
836400	684410	457300	224344	107881	330249	981842	419468	81758.8	182522	63045.6	781752	664862	307166	239749	486046	800713	787005	341548	218136	449420	498475	428513	252150	61700.4	303378	464724	732465	235430	103026	261248	240857	14819.2	137112	57732	121736	541348	331946	191659	138701	208291
837600	684809	457440	223572	106813	329007	986787	417248	80902.5	182227	61976	779766	660638	304497	238349	487181	800392	785111	344298	219395	445099	495237	427445	251915	60684.4	303496	465124	732825	236021	102811	260984	237417	14752.8	135928	57600	121002	539378	331249	191054	138446	208294
838800	684904	458280	223328	105547	327999	989260	415226	79711.7	181531	61215.2	775643	659598	303895	237288	486108	800036	781592	344980	220578	444312	492324	425749	252853	60159.6	302725	462294	730841	235136	102672	262206	236042	14301.6	134794	57559.6	119985	533727	331593	190810	137827	207997
840000	686070	460373	221570	104472	325940	991233	413914	78158.4	180792	60404.8	767542	657541	301477	236057	487110	800701	779211	345476	221975	445176	488816	424653	253430	59392.1	301636	462622	729362	235570	102643	262370	233716	14211.6	133734	57925	119807	528611	330783	190715	138530	209683
841200	686951	461216	221555	103131	323276	990199	411236	77544.6	180458	59555.6	766299	657015	299971	234932	487822	803076	774672	345008	222978	445127	486154	422405	254175	58875.6	302074	461718	728984	235156	101768	261985	231186	13884.8	132685	58230.8	119902	527178	331866	190746	138550	209810
842400	687742	461458	220203	102146	321032	988472	408603	76726.4	180292	58925	760500	655977	297768	234913	489047	804754	771872	344824	222350	445283	483208	421154	255184	58014.8	303043	460811	726966	234618	101566	263701	230201	13565.6	131860	58455.2	119020	522076	331388	190594	138065	210560
843600	689578	461469	219882	101028	319872	988356	406530	75687.2	180001	58033.2	756272	654486	296278	234108	490138	803022	771367	343306	221988	446005	479186	419104	256376	57294.8	303485	461463	724848	235373	101540	261923	226228	13459.6	130014	58482.4	118544	521031	330622	190535	138476	211468
844800	689165	458721	218800	99612.1	318233	985584	404181	74358.4	179176	57299.6	751844	652683	292740	232708	488448	801688	766737	342814	221356	445325	476466	418689	257690	56982.1	303827	459685	722964	234252	100956	262511	223874	13347.6	129262	58995	117785	515786	329924	190426	139173	211698
846000	688285	459162	217587	98579.2	315901	983622	402767	73745	178747	56694.8	745043	650906	291091	232047	488050	801033	761919	342349	220814	445924	472808	415468	258505	56305	304807	460647	722121	233770	101105	263130	221025	12938	127460	59111.6	116782	512619	328261	190831	139272	213317
847200	690258	460928	216521	97327.6	313980	978481	400422	72291.3	178136	55803.6	741413	649162	288093	231476	487253	798458	756555	340916	219823	444626	470646	414074	260065	56100.8	305904	460145	719626	233440	100414	263850	219353	12894.4	126687	59859.2	116777	509616	327324	191814	139952	213828
848400	689724	462492	215046	96740.4	311779	977840	398399	71642.9	177431	55154.8	733155	648269	285803	231018	486864	798257	749935	338965	219209	444402	466770	412616	260693	54915.6	305800	460712	717656	231509	99568	263733	218505	12558.8	124898	59938	115356	504212	326135	191838	141133	214189
849600	690830	464536	214550	95779.2	309829	971998	396409	70773.3	177414	54314.4	728757	646567	283130	230305	485214	796077	747278	336320	219354	442870	461902	410229	262090	54738	307798	462415	716229	230862	99374	262785	215745	12529.6	123682	60523.6	114765	502555	325592	192645	141843	214334
850800	689468	463006	213274	94908	308227	968476	394056	69778	176865	53902.4	722201	644326	279449	229296	483027	794518	740844	335497	216730	440924	459251	408811	262906	53963.2	308257	461840	713359	228392	98639.6	262568	215024	12262.8	122083	60811.7	113823	498084	322437	193624	141939	214476
852000	690943	461102	212440	94234.8	306556	962887	391814	69127.1	175483	53129.2	715708	641190	276676	228429	482088	793002	736049	333202	216070	437280	454146	404946	264560	53280.8	308896	463549	710439	228362	97766.4	262402	212790	12156	120999	61327.6	113555	496519	321126	194292	142307	215195
853200	691324	463570	210430	93314.6	304957	957389	389261	68520.8	175856	52425.8	710474	639179	273104	228010	475415	788476	731361	327613	215528	431700	451099	402023	264691	52885	308981	463939	707616	225540	97456	259116	212134	11860.4	119912	61369.2	112812	492525	318934	194600	143443	215311
854400	689721	465921	209494	92662	303838	952833	387704	67912.4	175298	51946	702300	637871	268807	225237	468030	791474	724632	323206	214517	424818	446589	398482	265866	52420.8	309732	464338	704853	222704	96872.5	259004	211107	11735.4	119009	62196.8	112486	487888	316991	194242	144143	214434
855600	692120	468414	209557	92663.2	302835	947025	386251	67205	174654	51322.8	697799	635027	263971	224521	462888	787198	720034	320078	213078	419334	441446	395163	266262	51683.6	313048	466412	700743	220670	96557.6	257387	208126	11574.4	117772	61997.2	111786	485209	313438	195208	145248	214692
856800	693324	467182	208516	92190.8	301477	938484	384302	66221.3	174656	50940.8	693954	633871	264454	224090	460121	780239	712323	317470	211919	416202	439605	390595	266461	51539.2	315981	466026	697241	219609	96054.6	256375	207577	11389.2	116998	62720	111400	482523	310811	195904	145659	213958
858000	694540	464735	207665	92108.8	300590	930366	383634	65467.6	173961	50171.3	686192	630581	262476	224307	456538	776507	706213	316434	211175	415267	433876	387026	266975	51110.4	317216	467375	693832	217966	95887.6	256262	207413	11248.8	116066	62840.8	111327	479361	308187	196687	147138	214060
859200	693178	466711	206882	91938	300250	925596	382383	64947.2	173694	49389.6	681032	628224	260380	224085	454188	769726	702191	316138	209760	413750	429169	381538	265841	50644	318292	469770	691419	215849	95095.6	254612	206167	11049.6	114700	62374	110638	477832	306818	197072	147952	212729
860400	691580	467828	206005	91448.4	299693	916185	380187	63891.6	173446	49015.4	675341	626929	258690	223750	452459	762944	694865	313138	208092	411455	427180	377454	266466	50343.8	317919	469278	687849	214390	94773.2	252916	206547	10788.8	114299	62726.3	110678	474727	303970	197588	148915	211241
861600	690282	467388	205651	91853.2	299148	905903	378538	63017.1	172858	48389.2	668440	623292	255642	223158	450268	758946	690998	311279	206666	409301	421272	373060	265486	50068.8	318060	470725	684049	212838	94062.4	251881	206710	10706.8	113246	62979.2	109419	472141	301683	197125	149678	210731
862800	690303	466053	205026	92280.8	299430	895463	376713	62727.6	172228	47764.4	663712	620230	253866	221585	447507	749816	685514	309849	205339	408253	418488	368192	265189	50150.8	318156	470570	681523	210982	93320.4	250184	205535	10587.2	112561	62736.4	109371	470653	299390	198483	150402	210401
864000	686991	461541	204534	91999.2	300208	883926	376661	62211.2	171809	47234.8	656637	619683	250882	219621	443458	745570	681470	306910	203952	405538	415442	365389	265008	49743.6	316848	469932	676693	209578	93377.6	248934	207166	10289.6	111614	62833.2	108915	468946	297542	198485	150821	209088
865200	687635	462096	204517	92299.6	300558	877130	376030	61215.6	170886	46785.8	651770	616239	247857	217810	441621	741656	677693	305484	203774	403125	411465	361660	262873	49343.6	315144	471346	675242	207950	92678.4	247580	204988	10169.2	110555	62528	108640	469417	297523	198185	151908	207801
866400	684408	462332	204243	92203.3	301193	866635	374363	60523.3	170081	45902	646603	615560	245512	215895	437274	735451	672730	302834	203054	400465	408448	357942	262374	49401.7	314285	470129	674010	206157	91889.6	246070	204318	10025.8	110438	62166.4	108503	468529	295352	198295	152600	205979
867600	680769	462153	203808	93384.8	303051	858000	372814	59650.8	169234	45234.6	637995	613120	244094	215180	434243	733429	669878	300325	201667	396612	405214	354286	261010	48765.6	313387	469346	668088	204940	91736	244667	203717	9864	109658	62284.2	107661	466526	292003	197935	153118	205559
868800	679495	459979	203672	93250	303629	850235	371600	58672.9	168453	44952.8	631872	611722	243454	213631	432482	727921	666914	298464	200565	392632	401302	349794	260670	48780.4	312211	469616	666634	203078	90806.8	241653	203286	9707.2	108876	61764.2	107300	467786	286884	197664	154392	203302
870000	674681	456411	203729	93482.4	305305	843349	370031	57938.3	167782	44244	626827	609467	242524	212392	427410	724466	662226	295545	199474	388912	398454	346029	258762	48832.4	309656	468521	661269	201491	90485.8	239870	204628	9625.2	108548	61651.6	106768	463882	280240	196752	154306	201038
871200	672632	454430	203950	93856	305903	833377	369276	57211.2	166279	43558	620277	608172	242682	210938	424205	720700	659738	293640	197154	386217	393941	341935	257394	48342.5	308154	468830	659522	200089	90310.8	238190	203382	9397.6	107658	61280	105688	464085	274967	196070	155734	199400
872400	667882	454248	204117	94160	307484	824678	368401	56292.4	166123	43200.8	616123	605841	241493	209738	419085	715022	655462	291231	196116	382767	392548	337502	255496	48579.6	306528	466198	657245	198357	90047.2	235641	203081	9248.4	107208	60698.4	105189	463079	270530	195234	155698	198000
873600	662584	453350	203859	94558.8	309428	816362	367312	55714	165518	42518.8	610754	602834	242629	207929	415455	712246	652828	289038	195583	378590	389449	334404	255404	48339.2	304816	465666	653106	195945	89691.6	233080	204064	9064.17	107051	60786.4	104638	461262	266294	194220	156966	196081
874800	659182	453843	204314	94624	310600	809182	365930	54957.2	164226	41878	610045	600460	242255	207136	411908	705202	650839	286280	193366	374550	385981	330514	252891	48251.6	302458	464539	651562	194398	89467.6	230864	202132	8897.2	105570	60260.8	103406	461448	263960	191926	156984	194010
876000	653586	453768	204226	95434.8	312797	803451	364880	54300.8	164097	41496.8	607990	598291	242017	206249	407261	702649	646222	283918	192448	371291	384006	327433	250856	48097.2	300868	462133	647959	192267	88844.4	229537	202690	8779.58	105038	59683.2	103082	459525	260607	190706	157208	191360
877200	651199	452891	204624	95388.4	313869	797404	364289	53240	163565	41166	605652	595017	242105	204046	405140	699247	643695	282319	191264	367132	380230	323695	249458	47909.2	299155	461128	644919	191548	88540.4	227312	200632	8506.67	104819	59299.6	102433	458788	259680	189526	157912	189840
878400	648738	451583	204852	95552	314791	789838	362321	52688.4	162197	40653.8	605335	594387	243586	204082	401983	694704	641486	281286	189560	364204	378719	320676	247454	48140	297288	459617	641806	189469	88122.9	224290	200444	8375.6	104569	58634.8	101667	459531	258742	187983	157688	187228
879600	643756	447656	205717	95914.8	316332	784640	361743	52084.8	161781	39939.6	604219	591559	244020	203182	400566	693157	637892	278758	188074	359340	376927	317148	245409	47810.8	295874	457717	637247	188399	87846.8	223152	200309	8332.8	103996	58435.2	100768	457449	256233	185871	157402	185741
880800	642007	445458	205498	95852.4	317294	779492	360240	51378.3	160863	39461.6	605298	590836	245325	202690	398704	688540	636956	277089	186745	356618	374447	313603	244336	48002	293499	457450	636086	186625	87360.4	221315	200050	8113.33	103926	57946.8	100113	458981	254496	185045	157129	183737
882000	637492	445159	205007	95713.8	318562	775964	358849	50522.8	160493	38889.6	604166	589788	246600	202273	395729	685476	633629	276086	185258	353622	373068	311867	241673	47836.8	291554	452974	632232	185155	87109.2	219524	199962	7950.4	103395	57085.2	99531.6	457596	252332	183122	156411	180974
883200	634842	443574	205313	95720	319230	774310	357983	49922.4	159848	38346.7	603719	587654	247831	202509	395228	686492	632394	273338	184202	350027	370413	309692	240062	47594.2	290318	450555	629326	184104	87046.8	217505	199549	7948.8	102903	56962.8	98755.6	458407	249829	181043	156601	179374
884400	633956	442789	205315	95895.8	320280	769808	356696	49202.5	158424	37810.8	604642	586230	248690	203041	392049	682422	632163	272754	183173	347181	370178	306184	238714	47329.6	288525	448057	627430	182780	86894.4	215721	199327	7740.4	102933	56379.6	97995.6	459004	248764	176767	155944	174779
885600	631185	441601	205106	96108.8	320233	768810	356621	48841.7	158380	37077.2	604994	585137	249626	202927	389996	682042	630440	271550	182064	344764	368245	304610	236084	47470	285901	443812	623311	181958	86796.4	213798	199908	7567.2	102532	55989.6	97686.3	456696	246467	173410	155505	171292
886800	628863	440670	204353	96201.2	320007	768185	354906	47815.2	157252	36640.8	607075	584485	250616	202489	388448	681615	630602	269676	181759	342365	365371	301780	234030	47216.4	284240	441044	621149	181104	86760	212018	199212	7466.8	102475	55059.6	96976.3	456780	244997	171575	154613	170060
888000	627002	439676	204576	95484	319691	768168	352920	47177.6	156321	36052.9	610729	582394	252619	202906	386123	679371	630260	268699	181318	340724	365173	298923	232912	46749.6	282042	435313	619915	180086	86850	210201	199606	7415.83	102674	54819.2	96544.4	456185	245279	169880	153538	167772
889200	623706	438510	204129	95773.6	319069	769464	352721	46688.8	155805	35247.6	612483	580078	254564	203776	384993	679582	631569	268095	180850	338565	363630	296319	230861	46590	280292	430889	616721	178694	86526.8	209335	200089	7196.8	101970	53982.5	96142.4	455758	244334	167275	152315	165608
890400	622709	437891	203992	95167.6	319211	769218	351950	45928.4	155028	34664.4	617825	577717	256725	203994	383637	677148	631693	267006	180521	336747	360871	293404	228192	46326.8	277577	427750	615281	177648	86494.8	207572	198808	6984.8	102055	53698.8	95071.2	457410	242518	164518	151318	163048
891600	621522	437828	202991	95139.2	318261	772503	350929	45546.4	154385	34542.4	621072	576816	259268	204268	382357	674341	631360	266872	179496	336340	360168	292403	227160	45924.2	276108	423079	612798	177613	86511.6	206025	198740	6830.8	101906	53681.2	94722	455654	242460	161356	150405	159386
892800	616843	436540	202496	95174.2	317338	776454	350199	44979.6	153854	33910.4	624392	574485	261468	205300	381441	677134	632062	265798	179538	335016	358446	289307	225914	46005.6	274193	418561	612494	176776	86891.7	205692	197136	6883.6	102371	52740.8	94036	453665	241042	156628	149331	156000
894000	617500	434620	202669	94657.2	316871	780573	348889	44351.6	154152	33376.7	628196	572815	263368	205803	380550	675154	632858	266151	179388	334180	357016	287615	223193	45711.2	272248	414426	610894	176583	86593.3	203822	197487	6778	101733	52356.8	93254	453638	240588	154279	148390	153783
895200	613037	429617	203532	94247.2	316360	787453	348462	44230.4	153401	32980.8	630575	570258	266243	206119	380587	679279	634723	265482	179272	334735	355987	285902	222222	45130.4	269689	410849	610183	174679	86528.8	201853	198451	6576	101856	51722.8	93258.3	450602	238640	151528	147529	151137
896400	611324	428373	202376	94318.4	316220	792283	346730	43125.2	152505	32191.6	633840	567478	268244	207006	381633	679695	637126	265884	179543	334964	354220	283364	220017	44886	268285	407838	609069	175531	86783.8	201028	196663	6477.92	101813	51799.2	92413.8	449146	237538	149147	146398	148891
897600	609224	426380	202746	94082.8	314335	798819	345721	42612.4	152311	31959.6	637665	567305	270707	207056	381556	678244	637419	266556	180421	336524	352742	280666	218174	44833.2	267008	403695	608018	174745	86280.8	199509	196515	6332.8	101536	51537.6	92132.4	445053	237054	146258	145098	147315
898800	606430	422756	202065	93713.2	314373	807480	344684	42127.2	151926	31212.9	640772	564475	272530	207663	380346	681657	641465	267956	180640	336240	350899	278803	217711	44104.6	264836	400028	607549	173999	86566.8	198283	196740	6293.75	101400	50863.6	91347.2	441989	235122	143659	144117	144618
900000	604040	421052	201713	93160.8	313382	816104	343210	41560.8	151702	30886.4	645572	561407	273688	208120	380832	680814	643990	269008	181017	337930	350007	277029	215870	44151.6	263588	397193	607792	173285	86331.6	196938	195459	6209.2	101133	50550	90750	439650	234838	142067	142410	143324
901200	600830	418662	202115	93362.8	312225	825958	342845	40639.2	151513	30253.2	648320	559015	274406	207786	382673	684110	644858	270614	182098	338681	347862	273919	214687	43676.4	261715	393270	605907	172573	86888	195716	195013	6085.6	100820	50368.8	90230.4	435775	234119	139292	141842	140828
902400	599672	417725	201951	92726.3	310537	835395	341122	40107.2	149954	29738	651271	557065	275397	208292	383493	686625	648344	272159	183203	339719	345043	271612	213292	43206.7	260186	390059	605787	171256	86703.8	194127	193565	5884.17	100961	49970	90300	434478	233911	137212	140157	139644
903600	597410	416078	202070	92458	309916	845864	339782	39488.8	150013	29034.2	653855	555318	276460	208307	384180	685808	650372	273133	184062	341392	344532	269561	212353	42820.4	258373	386816	607016	171147	86161.2	192865	191777	5812.4	100292	50004.8	89435.2	431167	233667	135278	138636	138625
904800	595147	413621	202120	91990.4	309348	854248	338736	38960.4	149721	28556.4	655817	552565	278005	207611	385440	689269	652596	274435	185843	343849	342036	267628	211266	42228.4	256457	383429	606821	171783	86239.6	192763	191090	5940.8	100884	49839.6	88960	428930	232380	133340	137507	137673
906000	595534	412652	201818	91741.6	308112	861718	337593	38395.6	149499	27992.8	658717	549908	277752	207919	386660	690111	655664	276496	187395	344713	341179	265506	210843	41946.4	254946	380432	605638	172005	86545.2	192147	189568	5831.2	100542	49450.4	88311.2	429407	233234	131863	135863	136304
907200	595138	409870	201181	91080	307957	871632	336178	38047.6	149332	27550.4	660772	547135	279297	207268	386148	693309	656896	278068	189289	345826	339563	264098	210025	41579.2	253803	376325	604250	170517	86216.7	191710	188502	5739.6	100600	49490.8	88227.6	425661	234260	129947	135388	135500
908400	595329	409044	201582	90487.6	306861	880674	335380	37078.8	148730	26887.9	662286	545295	277785	206450	388530	695600	659898	280900	190511	347579	337086	262286	210000	40778.8	252675	374283	604281	170879	86289.2	190235	186734	5583.6	99471.7	49445.2	87758	426114	234270	128012	134424	134898
909600	596510	407086	202098	89942.5	305937	889207	333623	36478	148644	26550.4	664714	543490	278773	205898	388365	696144	661280	281243	191974	348572	335526	260103	208744	40429.2	251222	371392	603023	169652	86044.2	190225	183810	5504.4	99380	49127.2	86883.2	423977	234288	127265	133007	132929
910800	597922	406153	201884	89898.8	305017	897848	332620	36051.2	148687	25960.4	664989	541054	278745	205167	388386	699246	662650	282679	192780	349638	334160	258273	207642	39869.6	249612	369246	601033	169746	86098.4	190280	180851	5486.8	99038.8	49024	86860	422666	234098	125561	132256	133034
912000	599477	407004	201781	88928.3	304265	902149	330955	35565.6	148027	25274.2	666545	539198	278981	204394	388302	696896	664164	284673	194327	350946	331703	257110	207884	39378.8	249092	367547	594534	169180	86134.4	189667	179326	5302.5	98741.6	49002	86339.2	423316	234440	124841	131146	132863
913200	598716	405789	201248	88803.2	302835	906825	329956	34829.6	147985	24743.6	667006	536481	278201	202662	389194	701102	663463	285050	194591	351293	330574	255575	207825	38955.4	248084	364730	591290	168859	85868.8	190076	177304	5244.8	98147.2	48998.3	85798	420858	234681	123712	130746	131803
914400	602695	406189	201290	88315.8	301818	910558	328791	34127.1	147886	24330	668692	534366	277401	201868	389634	704398	664692	285941	195638	351315	326692	253424	207048	38620.4	247350	363913	590868	169229	85861.7	190592	174802	5200.4	97315.4	48780.8	85509.6	421839	234922	121961	130438	131461
915600	603544	406513	200870	87470.4	300525	912032	327351	33547.5	147706	23863.2	668443	533202	276707	200376	389661	702433	664435	286204	196242	351923	325000	251990	206878	38385.2	245416	360896	589822	169012	85049.2	190670	173001	5111.2	97369.2	49042	84949.6	420553	235790	121542	129848	131118
916800	604786	405481	200294	87413.8	299912	916111	326521	32634.2	147710	23279.2	667270	530626	276456	199085	388955	705811	663862	286030	196433	351955	322616	250276	206575	37944.4	244115	359466	588150	168652	85790.8	191492	171354	5084.4	96483.2	48874.8	84691.3	417190	235560	120722	130080	130382
918000	608810	406352	199864	86725.2	298437	915213	324940	32043.8	147124	22825.2	667411	528984	275287	198281	388177	705800	663550	286073	197435	351862	319737	247879	206248	37456	243242	358178	588961	169036	84577.1	191980	168973	5082.08	95038	48772.4	84585.8	417860	236236	119770	130343	130267
919200	610580	405008	199689	86012.5	297306	917230	323357	31557.1	147010	22134.4	666586	526978	275072	195920	387066	705073	662466	285691	196795	350902	318238	246762	206792	36852.8	242380	355468	583990	167910	84705.6	191957	167847	4918.8	95007.5	48886.4	83734.4	414852	235958	118408	130320	130212
920400	615915	405126	199287	85700.4	296880	915385	322894	30871.7	146473	21776	666119	525725	273568	194794	386616	703370	662501	285298	196624	350990	314876	245527	206080	36430.4	241902	353827	579213	168174	84542.4	192086	164612	4867.2	94029.2	49102.9	83746	414688	236104	117144	130664	129946
921600	618932	403272	198341	84946	295509	915627	321533	30156.7	146174	21270.4	666015	524474	273043	193611	385319	700448	661063	284616	196234	350276	313054	242863	205854	36330.4	240611	349783	575238	166943	83845.2	192066	163374	4820	93741.6	49455.4	83140.8	411872	235427	116932	130986	129364
922800	622143	401988	198856	84372	294458	915133	320423	29714.4	146334	20718.8	663254	522254	271092	192131	384480	702419	659450	283994	196439	349195	310724	241237	205787	35583.8	239910	349247	571873	166579	83406.8	192391	161063	4874.58	92891.6	49124.4	82810	408875	233878	116121	130291	129865
924000	627684	401246	197830	83544.2	292862	910127	319138	29018.4	146063	20298.4	661170	521238	270256	190444	383201	701827	658233	283588	196454	347910	308338	239490	205382	35441.6	240519	345685	568638	165875	83236.8	191942	159169	4844.4	91914	49751.7	82677.6	408640	233880	115946	130614	129349
925200	630314	401452	197004	83587.2	291237	910706	317745	28486.8	145803	20029.2	660251	520448	267122	190412	382749	701018	656696	282881	195755	347476	305798	237408	205746	34986.8	240131	343693	563118	164782	83073.3	192350	157146	4724.4	91428.8	50155.2	82282.8	404669	232399	115201	130618	129327
926400	632991	400998	196290	83308	290651	907253	316836	27758	145266	19582.1	658177	518600	266632	192750	380944	700632	656791	282559	194955	347318	303302	235724	205250	34620.8	238896	342229	558083	164463	82482.8	192395	155170	4631.6	90485	50260.4	81458.8	401748	233016	115009	130707	128678
927600	635923	399640	196123	82438	289364	900631	315889	27354.4	145587	19090	655594	516766	264653	191752	380329	698056	654636	281590	194244	346296	300623	233786	205468	34404.8	238650	341034	554816	163182	82530.8	190702	153564	4523.33	89504.8	50114.4	81531.3	400265	232056	115031	130681	128522
928800	635698	399236	195710	82303.2	288859	899288	313886	26581.2	145273	18668	653853	515760	263254	189868	379466	699908	651292	280132	193550	345442	298209	232839	205281	33849.6	238109	337954	549756	161536	81793.6	190604	151793	4610.8	88839.2	50543.3	81492.8	396042	230700	113457	131210	127673
930000	637987	399013	194942	81964	288048	892880	313468	26162	144894	18400	653046	513720	260535	189422	378371	699496	650059	279476	193056	344918	293216	230386	205423	33698	238144	337338	545000	161230	81692.4	189821	149855	4516.8	88294	50545.8	80608.8	393978	229925	113184	130892	127463
931200	638832	400299	194663	81387.6	286235	887484	311694	25625	144312	18065.6	650845	512794	258867	187726	376629	696721	646478	278500	192059	343523	290610	228597	205193	33281.2	238286	335411	540802	159308	81582.8	189196	148556	4483.6	87680.4	51008	80835.2	390126	228995	112987	131119	127176
932400	638025	398354	193953	81155.6	284351	882107	310874	25305	144061	17681.6	646173	509198	255785	186000	374666	699555	644668	278462	190794	343009	286755	227221	204874	32974.6	237759	334390	536650	157927	80973.6	188132	147035	4462	86627.6	50743.6	79947.1	386820	227546	112551	130867	126507
933600	637991	398921	194666	80875.2	284516	873847	310066	24775.2	143974	17372.8	644021	507867	254941	184150	373234	696986	642732	276981	189752	342198	283220	224972	203810	32739.2	238073	333089	531557	156727	80224	187440	145652	4350	85833.8	50934.4	79796	385672	226297	112521	131153	126228
934800	638729	399036	193473	81192.8	283353	866962	308352	24383.2	143732	16970	641980	506210	251982	182868	371685	697011	639243	276535	188511	342166	280597	223552	205134	32797.2	237127	331242	527497	155984	80692	186385	144854	4317.2	85253.8	51246.8	79562	381816	225955	111554	131778	125349
936000	637862	398944	193077	80835.2	282406	860758	306811	23700.8	142717	16506.4	639662	503501	249671	181093	369319	696992	636988	276082	186938	341088	276630	221133	203488	32386.4	235743	330983	522169	154414	80186.7	185448	143182	4296.67	84487.6	51100.8	78942.4	380384	223961	110795	131901	124010
937200	637635	399212	192431	80574	281010	852214	305017	23176.8	142984	16277.1	637166	501059	247984	180103	366974	692960	634119	274920	185888	340146	274553	219712	203436	32068.4	235293	330020	516596	153274	79644.6	183652	142840	4263.75	83971.2	51218.4	78549.6	377707	223011	109936	131599	122223
938400	634414	399432	192190	80507.6	281711	846573	304324	22855.6	142386	15940.4	633066	499331	244723	178678	364979	694246	632784	273655	185160	339834	272052	217899	205104	31950.8	235708	329082	510940	151303	79844.4	182520	142149	4145.6	83507.6	51565.8	77807.2	373984	221240	109370	132003	120636
939600	635295	399016	192019	80655.6	279958	840398	303902	22178.4	142240	15551.2	628934	495783	242574	177341	361508	693500	632234	273532	183691	338417	268436	215724	204534	31478	235230	329581	505388	149928	79473.6	180935	140952	4182	82148.4	51410	77623.2	372339	219900	108968	132320	120058
940800	632469	397800	192184	80462	280024	834368	302874	21783.2	141440	15215.2	627362	492733	240913	175543	358750	692497	628449	271897	181988	337419	265810	213861	203213	31275.4	234622	327117	500923	149033	79050.4	179709	141132	3981.2	81932.8	51223.3	76944.8	369440	218892	108555	132073	118783
942000	630455	398546	191927	80540.8	279677	828448	301498	21384.8	141338	14866.4	622862	490922	238393	174987	356145	692560	626273	271156	181128	336485	262983	212292	202512	30960	233217	326534	497722	147347	79010.8	178454	139663	3893.6	81502.9	51159.2	76725.2	367022	217007	108450	132771	118523
943200	631258	398065	191732	80492.8	279861	818069	299997	20777.6	140500	14612.5	619247	488510	237296	174028	353548	689604	625064	271479	179159	335288	261722	209956	200970	30762	232426	326641	494149	146354	78424.8	177300	138965	4008.8	80308.4	51181.2	76212.1	366758	215727	109249	132953	118330
944400	628665	398945	192003	80310	279608	811555	298808	20449.6	140504	14348.8	617080	485778	235993	171925	349923	686498	622350	269582	178255	333494	259444	208240	200108	30549.2	230093	325715	487832	144334	78277.1	175952	139057	3981.6	79797.1	51010	75465.6	364497	213960	109287	132629	117541
945600	625794	398350	192017	80802.5	279173	801897	297957	20216.4	139500	14167.9	613808	482490	233830	171315	348074	686221	621674	269664	176839	332159	256410	206596	199658	30308.8	229583	325533	484214	143916	77996.8	174587	137906	3905.2	79175.2	51174.4	74816.4	362512	211998	109929	133095	117481
946800	624713	399025	192229	80524.8	279463	794374	296643	19622	138860	13845.4	609962	480768	233639	169775	344686	682240	619264	269100	175637	330601	254926	203750	198334	30208	229267	326528	480898	143001	77456.7	172782	137484	3860.4	78149.2	50685.2	74028.4	361765	211061	109918	132791	117463
948000	621226	399188	193138	80823.2	281502	789414	295486	19236.4	138909	13544.6	605788	477935	233167	168452	342234	683295	615922	267302	174055	327998	252827	202477	196948	29948.8	228210	325601	476214	141640	77471.7	171286	137866	3793.2	77878.3	50678.4	73312	359423	209836	109815	132495	116489
949200	620844	397552	193438	80029.6	282021	780321	294251	18849.6	137714	13315.6	603091	475117	232356	167340	339352	680162	613962	266424	172407	326032	250924	200514	195164	29831.2	226798	326216	472118	140699	77355.4	170113	136488	3630.4	76812.1	50326.8	72972	359882	208221	110193	132733	116162
950400	616351	397151	194330	80619.2	283093	773710	293191	18580	137272	13019.6	600896	471747	231872	166558	336212	676888	611251	264348	171045	323576	249974	198796	194260	29845.6	225072	325762	467716	139240	77062.8	168742	137098	3630	76706.4	50020.4	72286.8	356126	207151	109531	132250	115180
951600	611777	395252	194667	80049.2	284072	764128	291653	18268	136490	12882.8	597059	469073	230533	165485	333318	675430	608650	263248	170269	322098	247592	197843	192734	29452	224632	326246	469586	139446	78189.2	170699	138938	3856.4	78380.4	51238.3	74207.2	357251	210175	113603	133958	120033
952800	604395	404698	195535	79963.3	286024	739306	286873	18199.2	138647	13362.4	572054	469709	222593	162917	327683	666102	612061	253113	164041	314103	261558	207290	192685	31012.8	227431	330911	464232	137512	79829.6	170526	145162	4026	83773.3	52594.4	82300	369383	214790	115838	125140	123119
954000	589499	404857	182584	71650	266811	678196	282508	18338.8	133834	14193.2	513328	451311	205002	144275	297541	606166	563721	227244	150632	285149	251215	202653	173507	29301.2	205605	306138	417224	122167	72548.4	150265	136277	4042	82564.4	47474.4	83138.8	343784	198591	108602	108635	112322
955200	530369	371660	159206	61340	232187	602394	259852	17703.6	121374	14460.8	445413	406026	181933	124148	258696	542758	490859	201378	133828	247985	228504	184114	153368	27275.4	180490	280300	367807	108624	65883.6	133415	127585	3997.6	78541.2	43773.8	80296	316695	183688	99821.6	98414	102725
956400	500338	345639	145264	55826.4	211746	570032	242957	17634.4	114230	14546.3	404574	377000	167445	113371	235474	512362	440898	186656	124299	228995	211228	169634	140042	25455.4	164474	262586	338530	99757.9	61272.8	122675	121430	3950.8	75847.6	41725.2	77780.4	296513	174376	94471.6	92387.2	96012.8
957600	478602	329394	136979	52858.8	199653	551878	231773	17522.5	109682	14658.8	381764	358696	160044	107072	221760	493564	405932	177728	120040	216662	200503	160160	132255	24611.2	155465	250852	324213	94084.6	58086	115722	117736	3850.83	73411.6	40438.4	76126.7	284986	169176	90793.2	88385.4	92253.2
958800	468658	319978	132055	51058.3	193994	547256	225402	17594.4	106416	14925.2	371751	348705	156957	103817	214726	482725	384067	174034	117391	210550	192626	153464	127834	23762.8	148827	244866	314610	90581.2	55850.8	111976	116324	3899.2	71952.4	39433.8	74363.2	278443	166551	88370.4	85786.8	89349.2
960000	460579	314128	129108	50594.8	191208	545244	221892	17621.6	104577	15045	368209	342641	158002	102550	211768	476669	368714	173200	117050	207637	187941	147801	124381	23172.9	144403	240671	308674	88544.2	54460	109359	114980	3978.4	70935.2	39352.4	73156.3	273804	164494	87055	84602.8	88190.4
961200	458529	312056	127424	50390.8	190161	547672	219707	17901.6	104140	15188.4	368525	339268	159370	102961	211446	473916	360127	172787	117856	206955	185682	144877	122234	22700.4	142918	238790	303530	87716.8	53337.2	107718	114946	3922	70359.6	39341.7	72581.2	271278	164000	86775.8	84220.8	87556.8
962400	457890	310828	126806	50564.4	190881	550288	219393	17919.6	104156	15420.8	371509	338517	161638	103599	212349	473198	355937	173541	119510	207589	183530	141928	120882	22416.8	140918	238795	299663	86998	53011.6	107340	114724	3875.6	70186	39400	72278.4	270301	162604	86032	84025.6	87186.4
963600	459940	310822	126938	51178	191206	552768	219124	17761.6	104328	15470	375084	338248	164018	104734	214331	473406	354332	174335	121209	207819	182500	139921	120084	22392.4	140354	237782	296458	86692.8	52433.8	106685	115176	3801.2	70245.8	39596.4	72208.8	269762	162169	86354	84337.2	86829.6
964800	463936	312126	127462	52073.3	192678	555250	219517	18026.4	105224	15624.6	379269	339850	166925	106279	215919	476699	355104	175293	123467	208708	181753	138541	119142	21960.8	139656	236478	294275	85823.6	52308.8	105722	115660	3849.58	70572.8	39767.6	71986.3	269362	160820	86436.7	84344.8	86888.8
966000	467369	314988	128381	52885.6	194607	555896	221447	18034.4	105584	15742.8	383022	341688	170729	108061	217167	480817	357942	176928	126907	210660	184650	138342	121659	22596	142571	246177	302795	89939.2	55128.4	111097	125028	3982.4	76058	43584.4	77665	301583	176946	97224	97870.8	97040.8
967200	555432	361095	152914	65457.2	232915	699051	260758	21031.2	131544	17532	504284	417133	226274	143708	284359	642164	452648	240619	173914	282484	233043	170569	162920	28244.2	190474	324907	403875	122615	73156	149566	154937	4684.58	93559.2	52792.4	93790.8	372548	222198	119839	128595	120662
968400	674506	444298	195739	86458	302310	834640	316563	23468.8	152254	18440.8	616475	499599	278420	176590	342052	723093	542536	284560	206268	329254	255660	186221	183650	30026.4	213933	347466	440638	133756	77367.6	160042	160462	4888.4	92638	51905.4	90400.8	373114	229855	118685	134492	120468
969600	673614	446767	207380	94420	327901	860879	325757	22857.2	152070	17544.4	652572	514962	293078	188910	358752	729112	592646	297803	215544	340970	255386	183799	183781	29595.6	214150	341525	436019	133287	74597.6	158534	157184	5210	85776.4	49206.4	80715.8	358452	222517	112275	130781	114996
970800	662521	435359	211318	96896.8	335189	872294	327205	22048.4	150894	16650	670689	517066	299498	195226	361885	732708	626658	299550	220466	343246	247340	177182	176513	28717.6	205570	328440	415787	127715	71293.2	151585	151476	5653.6	80614.4	46275.8	73422	342610	209990	107550	124412	110126
972000	662864	433034	211563	97500.8	335004	874491	331250	21325.8	151535	15796.8	679311	523013	299576	199452	358963	735349	646858	298412	220039	344676	237965	171024	167560	28154.6	195811	314398	398781	122539	67922.4	144908	146347	6118.4	76752.4	43807.6	68590.4	329747	201408	102551	118400	105392
973200	661279	433666	212727	97740.8	333316	891516	336669	20292.4	153292	15107.1	690306	530372	301080	203380	362368	739320	663084	296481	219667	346332	231580	165394	160137	27373.8	187903	303018	384772	118104	65982	139417	141407	6371.6	73432.9	42272	64874.8	318616	195615	98136.8	114832	100788
974400	659568	435762	215139	98763.3	333489	910072	339155	19393.8	153558	14371.2	706488	534529	306336	206817	367297	747695	675565	298512	218754	348917	224996	159903	153274	26963.2	182050	295265	375158	114752	63930.4	135586	136530	6444	70537.6	41220.4	61126	310850	191480	95000.4	112216	97343.2
975600	653398	436603	218365	99292.9	336561	926308	340068	18594.6	153976	13970.4	723108	537062	313632	209014	373545	755807	685506	299753	219716	352482	219496	155545	147750	26569.2	175581	288118	366134	112312	61855.4	132915	131602	6662.08	67774.8	40420.8	58216.4	303550	187641	91722.4	109527	94373.3
976800	647213	437042	221550	100353	339163	938041	340408	18148.3	154400	13403.6	736763	537184	318261	210559	379874	765087	690716	301124	221420	356400	214301	151248	142342	26097.2	170994	280662	358378	109566	60316	129409	127830	6626.4	65470.8	39563.8	55597.6	295831	183173	88791.6	106747	91484.4
978000	643006	439606	224025	100973	340313	945854	338892	17523.2	154367	12638	746503	537259	322754	211132	387053	773207	693424	303803	222007	358622	208157	146823	138621	25413.6	166479	274669	351828	107689	58825	129248	123697	6727.6	63012.4	38378.8	53903.6	290301	180693	85854	104291	88831.2
979200	638859	440884	226145	100730	341461	947972	337622	16895	155123	12320	757174	536911	326684	211002	393243	777912	694470	305409	222033	360020	203156	143231	134938	25134.4	163260	270597	345038	105471	58060.4	126718	121187	6728.75	61772	37880.4	52362.4	285016	177544	83816.4	102435	86151.2
980400	635917	440394	227997	100172	340320	946438	338216	16496.4	155491	11831.6	764311	536091	328310	210530	396212	784202	691481	307580	221084	360364	199448	139849	132687	24586.3	159674	267199	340138	104767	57208.3	126661	119699	6693.2	60777.1	36853.2	50928.8	279604	174912	81564	101271	84196.8
981600	632572	438652	227764	99452.8	339810	945253	337821	16038.3	154739	11352	766874	534941	329350	208900	399241	789071	688432	308123	219910	361214	195014	136562	130876	24346.8	157339	265559	337392	105110	56857.2	126328	117693	6956.8	59806.4	36372.8	50127.1	277187	172483	79819.6	100221	82467.6
982800	628510	435134	228025	98417.6	338324	941421	336734	15430	154600	11065	770054	534119	331662	207906	401116	788782	683801	308054	219463	360744	192864	134237	129967	24341.2	156547	264132	335684	104737	56967.9	125678	115626	7025.2	58831.7	35441.2	49286.8	275460	171263	78392	99307.1	81283.6
984000	624001	430605	226913	97644.8	336366	937684	334915	15093.6	153803	10724.2	771890	531024	331405	205975	401379	787879	676370	308446	218526	360396	191114	132864	128418	23833.8	154637	261422	334112	104811	57160	124647	114433	7085.2	57761.2	35086.8	47799.2	272794	170052	77089.6	98435.8	80355.2
985200	618777	424688	227117	95981.6	334018	931723	332673	14724.4	152871	10239.2	768883	526324	332967	204378	402387	789250	671206	308643	218265	358888	188368	130189	128148	23359.2	153392	260464	335022	105117	57428.4	125588	112695	7201.6	56972.4	34645	47320.8	273034	169068	76305.6	97761.2	79574.8
986400	613997	419476	225535	94540.8	330624	924902	330103	14204	150919	9996	765845	522204	330988	202461	401635	784499	663571	306065	216519	357830	187974	128793	128604	23191.7	153560	259972	335897	105635	57418	125719	111063	7362.8	56292.4	34481.6	46492.5	273055	169400	75865.6	97342.4	79426.8
987600	606939	412712	224424	93465.8	327804	918387	327683	13811.7	149374	9573.6	762178	516298	330286	200187	400220	784304	657130	305178	215526	355339	187548	127483	128515	22986.4	153375	259384	337738	106380	57910	126478	109699	7324.8	55848	34152.5	46092.4	273107	169399	75282	97590.4	78904.4
988800	600769	406892	222959	92987.2	325173	911476	325170	13461.6	147936	9229.2	755759	510172	328482	198787	398276	779820	651077	302528	213343	353096	186812	125540	129274	22654.6	153540	259633	339872	107418	58561.6	127532	107645	7585.6	55310.4	34222.5	45678	274428	168594	75108.8	97556.8	79396
990000	594401	398656	221352	91447.6	321746	901634	322532	12911.3	144881	9067.6	750514	505508	326800	196634	395765	774249	643888	300596	211088	349609	185856	125327	130289	22709.2	154228	260458	343000	108430	58866	128588	106261	7648.8	54784.8	34436.4	45261.7	275602	170041	75190.8	97656.8	79543.8
991200	587255	392579	220049	90385.8	318318	894340	319775	12836.4	144211	8846	743406	500649	323882	193724	392245	769432	637250	298241	209370	347069	186679	124369	130517	22303.6	153518	260450	346213	109576	59580.4	129750	104727	7935.6	54550.8	34258.8	44594.8	277348	170154	75398.4	97732.4	80060.8
992400	581073	384958	218408	89016.7	315281	886228	316021	12457.5	141869	8547.6	736587	494669	322409	191142	388827	765296	630590	295384	207140	343638	186775	124302	131722	22310.8	154424	260862	349258	111371	60039.2	131279	102713	7962	53854.6	34306.8	44463.2	279275	171137	75530.8	97577.5	80738
993600	572450	377752	216750	88046.8	311338	877078	312540	12251.6	140040	8254	728870	489109	319160	188908	384279	757530	623752	291860	203341	339317	186661	123904	133136	22240.8	155338	261083	352283	112260	60553.6	132806	101906	7936.4	53472	34678.4	44140.4	281235	172417	75514.8	97824	81268.4
994800	565485	370594	215242	86657.1	307817	869202	309960	11975.8	138887	8057.6	721723	483621	316776	185360	380941	752668	616780	288543	201304	335575	187652	124102	134223	22085.6	155828	261820	355058	113460	60810.8	133691	99942.1	8236.4	53134	34856.8	43962.8	283508	173088	76693.2	98094	81704.8
996000	558628	363756	213530	85288	305699	860654	305307	11733.6	136373	7924.8	712788	478908	312192	182717	375765	746778	611273	285632	198186	331488	187972	124253	134512	22068.4	156338	262980	358683	114598	61332.8	134788	98860.4	8324.8	52931.2	35001.2	43889.6	286722	174260	77127.5	98450	82778.8
997200	550640	357224	211869	83940	301713	849306	302262	11383.8	135262	7685.2	705196	472535	309563	179659	371532	741384	602915	282011	195131	327205	188305	124531	136404	22086.8	157836	263203	360975	115542	61662.5	136207	97684.8	8502.4	52750.8	35300.8	43282	288572	174704	77580.8	98474.8	83685.4
998400	543449	349810	210711	83025.4	299987	841205	298852	11212	133381	7550	698783	466612	305824	176634	367026	736142	597247	278955	192798	324199	189219	125060	136929	21934	158577	263114	363166	116942	62583.8	137261	96407.6	8682.92	51702.4	35404.8	43223.6	289870	175626	78176.4	100112	84414.4
999600	537398	342980	208168	81245.2	296347	831957	295130	11039.2	131312	7378.8	690514	462354	301888	173387	361951	728794	589948	275416	189490	319253	189233	125102	138369	21935.2	159494	264356	365718	118145	62828.4	138051	95095.6	8623.6	51701.3	35576.4	43210.4	292972	177569	78593.6	100770	85121.7
1000800	530974	337168	206731	80297.6	294431	821635	291784	10796.4	130572	7162.5	683752	457126	297432	170225	357428	723460	582934	271794	187627	315209	191022	125709	139642	22189.2	160623	265666	367158	118829	63314	139539	94613.6	8882.08	51211.2	36185.6	42942.8	293730	177914	78692.8	100855	85894
1002000	526469	330441	204903	78741.2	291176	814563	288485	10490	128298	7014.4	675343	453316	294245	166910	352680	716081	576749	268008	184900	311873	191338	126174	140817	22015.4	162317	266334	369078	120074	64020.4	140818	93637.1	9052.8	51519.2	36325.4	43041.6	296173	178640	79633.2	102706	86664
1003200	520168	324959	202835	77431.6	288022	803991	285439	10450.4	126676	6895.2	667315	449095	290730	164202	348368	711256	569590	264714	182616	307063	191757	126477	141971	22082.4	163154	269142	371217	120854	64172.8	141379	93087.5	9300	50679.6	36784.8	42655	298745	180210	80271.2	103949	87326
1004400	513391	319870	200306	76310.4	285192	792958	281292	10291.7	125547	6743.6	661073	444374	287069	160984	342688	704465	563253	261338	181075	303042	192495	126663	143557	22036.8	163982	268897	372400	121348	65090.8	142746	92783.8	9425.6	50602.8	36996	42539.2	299202	181610	80503.2	105154	88017.2
1005600	509722	316456	199202	75006.8	282790	788033	277619	10003.2	123879	6681.6	653813	440308	283201	158725	339540	697982	555911	257942	179565	299870	191501	127083	144610	22117.2	165473	271310	374789	122603	65876	143057	91806.4	9615.83	50002.8	37438	42516.7	301468	182879	81156	106725	88897.6
1006800	503678	310688	197513	74119.6	279067	778481	274545	10016	122647	6490.83	646822	435868	280152	156422	334337	691472	549887	254310	178041	297114	192324	127715	145972	22545.6	166669	272710	375308	122510	66114.8	144366	91521.7	9997.6	50045.6	37813.8	42317.6	303729	183637	81853.2	108070	90004.4
1008000	499944	306311	195554	73108.8	277536	771462	271765	9751.67	121321	6364.4	641161	431958	276136	153161	330300	686073	543796	251600	175820	293172	191490	127408	146688	22538	167865	274705	375640	123174	67095.2	145590	91068	9935.6	49788.8	38341.7	42457.6	304301	184202	82186.4	109955	90457.2
1009200	496559	301266	193690	72304.4	273970	763913	268053	9445.6	119718	6195.83	634113	427592	272453	151483	325688	679423	536183	248594	174462	290662	191463	127502	147561	22827.1	168930	276882	376993	123946	66973.2	145837	90891.7	10220	49114.8	39017.6	42127.2	305405	185691	83069.6	111282	91148
1010400	490968	295874	191218	71592.8	271333	755090	265030	9325.6	118602	6190	627945	423746	269393	149603	321385	673423	529364	246422	172540	286548	192307	127499	149188	22831.7	170290	277824	378512	124625	67765.6	146480	91030.4	10359.2	49087.6	39702.8	42222.5	305394	186130	83853.8	113226	91912
1011600	486894	290588	189948	70578.8	268781	749444	262570	9237.2	116746	6024	620726	418804	266124	147372	317703	668828	524598	243335	170798	283539	191220	127517	150708	22884	172123	281285	380006	124998	68050	147447	90515.8	10595.6	49374.8	40197.2	41959.2	306248	186796	84752.5	115016	92472.8
1012800	482331	286168	187412	69942.4	265761	741857	259562	9094.8	115883	5893.6	613650	416100	262803	145782	313818	662126	517083	240724	169222	281284	190548	127664	151924	23141.2	173459	282734	381604	125036	68493.8	148146	90397.6	10856.4	48944.4	40649.2	41770.8	306913	187126	86134.4	116698	93742.5
1014000	478700	280661	185537	68837.5	264038	735373	256423	8964.4	114604	5844.8	607770	412219	260188	143586	309327	656862	511797	238316	167771	277368	190106	127353	152648	23107.6	173420	285894	382919	125300	68885.6	148388	90120.4	10817.9	48311.6	41068.8	41711.2	307648	187029	86331.2	118525	94867.9
1015200	475459	276164	183755	68696.3	260373	728753	253700	8778.4	113376	5787.5	600290	408214	257588	142258	304827	651400	505789	236503	165924	274700	189918	126906	153770	23592.8	174563	288013	383690	125577	69599.2	149352	89513.2	11242.5	48313.6	41553.2	41555.4	309203	187884	87289.2	120230	95711.2
1016400	468104	271766	182230	67622	257915	723528	251030	8755.2	112214	5698.33	593556	404951	254286	140612	300563	644060	499325	234120	163991	271879	189612	126843	154542	23960	176260	289456	384866	125055	69460.4	149440	89740.8	11475.2	48463.3	42247.6	41497.6	308714	188036	88514.8	121491	95788.4
1017600	464293	267170	180112	67422.4	255616	715850	248267	8502.4	111302	5627.6	587053	401734	251498	139016	297200	638624	494210	232237	161981	269056	188132	126196	155873	24158.8	176188	290893	384460	125348	70012.5	150178	89651.6	11734	47824.6	42588.8	41054.4	308422	187578	88986.4	123190	97311.3
1018800	460378	264533	178239	66124.2	253028	708772	245646	8350	109346	5499.2	580264	398114	248382	137562	292892	631233	488676	229984	160739	266913	187934	125639	156215	23787.1	176314	292451	384634	125382	70125.2	150310	89615.4	11888.8	47578.4	43117.1	40963.6	309395	188252	89676.7	125048	98067.6
1020000	453425	271806	176668	66009.2	249834	699320	242884	8144.8	108359	5435.6	574099	393371	245117	136206	289261	624797	482954	227492	158503	263709	187416	125298	157189	24168.4	176702	292711	384309	125454	70498	150287	89830.8	12134	47400	43551.2	40917.2	308654	188320	90828	125924	98239.6
1021200	450079	272746	174186	65400.8	247881	692414	240536	8063.2	107344	5344.58	566724	389604	243269	134829	285421	619084	477992	226327	156504	261195	186858	124524	157108	24233.6	176641	294399	384344	124869	70821.6	150212	89115.8	12472	46809.2	43809.6	40795.4	308824	188251	91592.4	126844	98849.6
1022400	446183	271824	172975	64534.4	245243	684630	238271	7878.4	105424	5210.8	560793	385966	239692	133068	281426	610258	472569	224138	155026	258207	185585	123740	157449	24080.8	176939	294712	385035	124038	70850.8	149884	88809.2	12703.8	46356.4	43754	40123.8	308605	188295	93034.8	128288	99676
1023600	439764	270327	170551	63740.8	242000	675122	235744	7819.6	104676	5137.5	555010	382614	237100	131313	277859	603901	467592	221511	152523	255540	185438	123900	158071	24240.4	177248	293984	383612	123848	70794.2	149657	88985.2	12882.1	46108.4	44196.8	40010.4	308063	188689	93275.8	128928	100288
1024800	435819	268567	168670	63145.2	240117	668124	233724	7637.2	103723	5080	547857	378187	233546	130112	273678	598243	461427	219344	150161	252655	184434	122478	157850	23952.9	176442	294684	382952	123113	71312.4	149988	88557.1	13099.6	45882.8	43927.2	39541.3	308756	188059	93874.8	129735	100325
1026000	432356	266614	166263	62246.8	236676	659942	230939	7550.4	102306	4987.6	540278	374454	230575	128340	270298	590519	456773	216750	148084	250173	183053	122163	157157	23562.5	176098	294911	383309	122780	71068	148782	87775.4	13517.2	45548.8	44669.6	39442.8	309092	188088	94485.6	130118	100218
1027200	426364	264753	164017	61975.6	233780	649791	228630	7402.8	101155	4817.6	534780	371435	229164	126601	266546	583181	450325	214950	146078	245959	182438	121618	157149	23699.2	175613	294348	379609	123033	70728.4	148754	87975.4	13784.8	45003.6	44370	39412.4	308372	188036	94804.4	129823	100480
1028400	422290	263275	162372	60973.2	230947	643057	226375	7241.67	99895.2	4704.8	528079	366922	225245	125183	262397	576879	445645	211475	144486	242884	181142	120708	156742	23460	174874	294564	378683	122137	70560	148468	87490.4	13855.2	44782.8	44686	38912	308055	186931	95048.4	130394	100414
1029600	418297	261500	160281	60454.2	228554	633426	224699	7259.17	98326.4	4663.2	521229	362032	222076	123278	258244	569504	439574	209099	142133	239520	180160	119444	155878	23439.6	173986	294067	376781	121570	70490	147648	87017.5	14070.4	44198	44799.2	38443.8	307526	186993	95015	130050	100109
1030800	413322	260706	158012	59579.2	225533	622808	222391	7092.5	97182	4539.6	516075	358900	219888	121616	253895	562697	433251	207028	139656	236900	178956	118932	155406	23285.6	173159	292765	375138	121175	70214.8	146715	87069.6	14273.2	44049.2	44645.8	38325.2	306199	186191	95111.7	130251	99524.8
1032000	409646	259170	155792	58890.8	222110	614588	220004	6899.6	95855	4460.4	508744	354916	216089	119991	250861	554508	428061	204311	137671	232775	177484	118002	154451	23341.3	171793	292661	373969	120940	69861.3	146398	86278.4	14485.2	43452.5	44142.8	38070	305861	185902	95057.2	130513	99155.2
1033200	404121	257544	153788	57808.4	218678	606562	218204	6767.5	94476.8	4401.2	503454	351565	213884	117872	247854	547793	421869	201966	135108	229628	176202	117273	153686	23642.4	170921	291720	372523	120543	69940.8	145174	86100.4	14722.8	43235	44370	37744	304721	185142	95215.2	130150	98647.9
1034400	399409	255378	151580	57752.5	216038	597297	216230	6657.6	93832	4287.6	496339	347625	211168	116686	244720	541664	416085	198986	133304	225923	175166	116064	152666	23463.6	169695	290542	371180	119270	69772.9	144669	85804.4	14994	42775.4	44207.6	37418	304155	183994	94800.8	129818	98033.6
1035600	397110	253450	149582	56748.3	213969	589877	214160	6554	92343.3	4160.8	489648	344266	209025	115103	242016	533988	410346	196636	131180	222429	172970	115488	151362	23580.4	168334	289663	368828	119369	69568.4	143973	85066	15196	42280	44045	37012	303389	183738	94569.6	129229	96982.4
1036800	390892	252094	147042	56218.4	211242	580950	212755	6390.42	91488	4090.4	485612	341050	207520	114074	238918	528951	404889	193942	129682	219524	171713	114152	149553	23336.3	167082	287887	367215	118816	69403.6	142937	85072.1	15300.4	42320.8	43947.1	36834.8	302072	183088	94138.8	128206	96613.2
1038000	386746	249984	145957	55655.2	209513	572454	210820	6333.6	90030	4008	479935	337319	205408	111936	235814	522248	399312	191528	127662	216708	170362	112963	148833	23090	165520	287591	365419	117805	69500	141779	84279.6	15505	42161.6	43675.2	36470.8	300379	181820	93627.2	128204	95382.9
1039200	383482	248929	143878	54808.8	207159	565891	209606	6139.2	89092.4	3824	474261	334361	203259	111233	233426	516326	394653	189362	126280	214256	168827	111881	147230	23087.5	164775	286175	363536	117279	69074.4	140554	83965	15628.8	41720	43261.6	35988.8	299339	181191	92921.7	126746	94847.2
1040400	378581	247207	142725	54792.4	205402	558790	207924	6087.6	88120	3844.4	471532	331278	202315	110082	231811	511141	390014	187233	125296	212199	167710	110716	146138	22812.4	163639	284738	360521	116393	68462.4	139759	84059.6	15851.6	41417.1	43195.6	35729.6	297294	180498	92195.6	126440	93902
1041600	374489	245059	142216	54222	204561	553856	206394	5937.2	87420.4	3798	468440	329044	201936	109066	230040	507405	385829	185264	126350	209092	164985	109493	144325	22609.6	161613	283141	358525	116115	68835.4	138448	83812	16095.6	41101.3	43147.6	35365.6	295682	179406	91289.6	125616	92997.9
1042800	374000	244825	140384	54135.6	202885	549432	204564	5743.2	86393.6	3682	465097	327112	201595	108372	229105	503099	381382	184433	126088	207457	163559	108515	143001	22670.4	160413	282153	356261	115202	68032.5	137244	83252	16194.8	40993.3	43179.6	35124.8	294474	178621	90294	124667	91331.7
1044000	369068	243502	139811	54020.4	202310	545922	204332	5674.58	86110.8	3526	464458	324747	201914	107396	228149	499534	377463	183070	125777	205220	161636	107514	141617	22488	158823	279528	353761	114469	67873.8	136218	82802.4	16280.8	40722.4	42915.6	34633.3	292448	177030	89272.8	123776	90597.6
1045200	367073	242306	139168	53965.2	201180	543341	203489	5469.6	85075.6	3637.6	464782	322736	202941	106836	227925	497691	374188	181763	125850	204039	159699	106113	139699	22360.8	157034	278741	352118	113950	67299.2	135094	81888.8	16169.2	39994.8	42314	34274.2	291787	176323	88562	122565	89461.6
1046400	363700	242130	138711	53939.2	201587	541970	203528	5299.6	84309.2	3388.8	465760	322187	203721	106940	227388	496035	370940	181371	126436	203157	157931	104956	138091	22362.8	155564	275868	348830	112801	67239.2	133661	81434.8	16654.4	40295.4	41924	34260.8	290102	176353	87477.2	121672	88490
1047600	361546	241521	138392	53780	201054	543052	202939	5145.2	84041.6	3382.08	467134	320075	205242	107108	228388	495660	368213	181268	127057	203364	155529	103804	136100	22174.4	153673	275336	347096	112104	66576	132390	80748.4	16539.2	40023.2	41431.2	33926.8	287678	174159	86509.2	120203	87410.4
1048800	360312	241308	138601	53905.2	201770	543796	202434	4953.2	83555.6	3378.33	468083	319256	206926	107332	230024	494445	364919	181544	129240	204080	153740	102384	134976	21899.2	151518	272612	344971	111125	66008.8	131088	80064.2	16710.8	39480	40881.6	33556.3	285447	173074	85503.3	118898	86193.6
1050000	357281	240378	138565	54499.2	201720	547398	202669	4744.8	83117.1	3266.8	472688	318601	209961	107420	231477	496267	362943	182563	131009	204650	152137	101338	132830	21563.3	149698	269314	341512	110726	65781.6	130243	79078.4	16598.4	39397.6	40349.2	33122.4	283278	171722	84318.8	117285	84915.2
1051200	357802	240079	139021	55000.4	202768	551373	203157	4717.92	82697.2	3192.8	476563	318504	211945	108337	233992	497639	362010	183692	132759	205092	149331	100058	130790	21327.9	147383	267334	337514	109307	65446	128675	78500.4	16707.5	38908.4	39900	32737.9	281902	170157	83114.2	116010	83812
1052400	356202	240201	139903	55129.2	203968	556273	203442	4550.4	82589.6	3183.33	482411	319377	215146	109480	236258	499698	359754	184852	135420	206502	147757	98384.8	128904	21437.1	145794	264717	333972	108967	64654	127572	77164.4	16766.4	38738	39649.2	32065.8	278834	168957	82154.2	114474	82542.8
1053600	356744	240290	141055	56142.4	205838	562112	204246	4386	82176.3	2995.6	488462	319426	217891	110351	239516	504793	359226	187329	138787	208417	144810	97122.4	126603	21639.2	143031	261395	331051	108232	64211.6	126781	76377.1	16716.8	38487.6	38898	32102.1	276595	167564	80842.9	112964	81285.2
1054800	357446	239658	142214	56452.8	206801	569092	204857	4269.2	82096.4	2999.6	492459	319988	221139	112175	243328	507844	358118	189770	142333	210918	142242	95456.7	124759	21735.4	141027	259051	328316	107245	63945.2	125288	74889.2	16839.6	38157.2	38553.2	31571.7	275914	166748	79298.4	111721	80316.7
1056000	356296	240727	143521	56936.4	207832	576781	205905	4106	82226.4	2899.58	499332	321577	223670	114030	246295	511910	357635	192296	145823	212545	140099	94201.2	122799	21649.6	138810	255811	324341	106102	63512.8	123623	74012.8	16909.2	37993.2	38024.4	31428.4	272261	164336	77541.6	109939	79136.8
1057200	356591	240927	144677	58112.4	210751	583945	207441	4044.4	82596.3	2852.8	505236	322762	226063	115075	249758	516583	356880	195389	149590	215560	137420	93076.8	120847	21636.8	136144	253316	320790	105039	62906.4	122580	73082	16802	37538	37503.3	30995.6	269452	163383	76772.1	108494	77846.8
1058400	358700	241019	146224	58941.2	212279	590815	208510	3858.8	82934.6	2780.4	511495	325274	229280	116527	253371	521524	357229	198166	153876	218107	134839	91525.2	118717	21572.9	134701	249823	317491	103684	62282.4	120649	71737.2	16615.2	37190.4	37132.1	30664.4	266439	161338	75656.7	106515	76567.6
1059600	358668	241928	148277	59946.4	213444	598635	209527	3773.6	82963.6	2696.8	517394	327015	231712	118206	256599	527227	358044	201220	158451	221008	132915	89946.8	116922	21542.1	132186	245653	314507	102516	61257.2	119218	71153.6	16613.6	37186	36427.5	30370.8	262754	159650	74222.8	105290	75394.8
1060800	361532	242930	149952	60748.4	216135	606585	211276	3621.6	83077.1	2660.4	523336	329054	234806	120301	260618	533643	357981	203807	161556	223796	130312	88703.3	114732	21709.6	130252	242915	310416	101462	61044.2	117874	69511.2	16734	36614.4	35760.8	29836.8	260176	158357	73152.8	103740	74221.7
1062000	362924	244217	151082	61183.8	217464	613577	212534	3581.2	83561.6	2598.8	528588	331799	237112	121922	262911	537890	359085	207258	165472	226267	127522	87083.6	112633	21540.8	128027	239416	306632	100423	60158.8	116530	68233.6	16422.8	36173.3	35260	29390.4	257296	157027	71545.2	102093	73018.8
1063200	363360	244749	153002	62685.6	219607	620194	214218	3478.8	83858.3	2584.8	533874	333373	239443	123849	265866	543841	358228	209906	168567	228660	124943	86131.2	111096	21335.6	125835	235210	302963	98822.4	59632.4	115019	67237.6	16354.4	35758	34568.8	29227.2	252866	155157	70603.2	100482	72347.2
1064400	365673	245890	154104	63234.8	221955	628710	216529	3384.58	84353.6	2526.8	539290	335965	241739	125292	269612	549316	358998	212261	171826	231227	122680	84306	108819	21121.3	123306	232271	299962	97617.2	59130.8	113609	65732.5	16368.4	35716.8	34064.4	28586.7	250434	153088	69547.9	98627.2	71223.2
1065600	367979	246993	156412	64034.4	223468	632520	218100	3232.5	84958	2406.8	544278	339217	243711	126701	271644	554511	359974	214954	175433	233536	120474	83079.2	107316	21120	121794	228458	295438	96442.8	57920	112027	64191.7	16373.2	34884	33683.8	28354.4	247273	151791	68481.7	97292.4	70324.8
1066800	368102	247255	157350	64647.2	225588	637220	219150	3147.6	84716	2393.2	548839	341540	245039	127645	274150	559544	359953	216804	177677	235236	117851	81406.4	105336	21037.6	120105	224739	291691	94978.4	57831.3	110300	63097.2	16262.8	34887.9	32897.2	27971.6	243286	149516	67766.7	95478.8	69419.2
1068000	369840	248430	158951	65519.6	226531	642491	220570	3032.4	85286.7	2332	551907	343531	246388	128881	276453	564358	360107	219264	180487	237258	115300	80172	103886	20986	117845	222122	288791	94580.4	57389.6	109604	61586	16096	34189.2	32548	27753.6	239719	148495	66587.2	94331.6	68756
1069200	371340	249590	159971	65774.8	227482	645684	221958	2947.08	85767.6	2281.2	556145	346339	247576	129936	278752	567411	360040	220990	181862	238735	113815	78675.2	102297	20776.4	115904	219084	284873	93382.4	56223.6	108081	60385.4	15956.4	33980.4	32041.7	27270.4	237123	147042	65827.5	93272.8	68060
1070400	371211	250727	160584	66185.8	229072	648174	222891	2746.67	85950.4	2253.2	559954	349009	248878	130560	281105	572102	359141	222482	184062	241176	111386	77752.4	100813	20716.8	114168	214966	280630	91594.4	55785.2	106777	59131.6	15827.2	33942	31379.2	27002.4	234271	145584	64724.8	91621.2	66874.8
1071600	374403	250788	162782	66522.1	230047	650029	224357	2648.4	86175.2	2212	563364	350395	249633	130962	281800	576225	359008	224629	185209	242738	108498	76215.4	99168	20506	112881	212316	277425	90599.2	55051.7	105719	57796	15841.2	33253.8	30961.6	26536.4	230345	143934	64379.2	90520	66421.7
1072800	376128	251384	162955	66978	231142	651326	224403	2526.8	86167.6	2172.8	565262	352964	250338	131943	283334	578608	357344	226500	187073	244170	106944	74997.5	98227.2	20180.8	110919	209075	274500	90176.4	54588.8	104407	56612	15781.6	32846.7	30598	26226.4	228010	142408	63716.4	89227.9	66051.2
1074000	376396	251810	162435	67044	231452	651592	225832	2477.6	86912.9	2083.6	568124	354124	250438	131547	284370	579085	356879	227226	187415	244987	105346	73743.6	96898.8	20024	109908	206775	270919	88852.5	53855.2	103206	55360	15640	32407.6	30292.4	25967.6	225138	140996	63190.8	88376	65476.7
1075200	376973	252085	163428	67138.4	232014	652607	226643	2428	86496	2096.67	569593	356065	251134	131488	284812	581341	355328	227861	188736	245986	103434	72492.4	95700.4	19844.8	108528	204573	267866	88168.8	53429.6	102566	54386.4	15598.8	32131.2	29915	25587.2	222303	140180	62360	88004.4	65108.8
1076400	377972	251356	163798	67455.8	232344	651994	226575	2280.8	86837.2	2059.2	571129	356023	250449	131421	285023	582654	354892	229286	188699	247032	101544	71225.2	95058.8	19648.8	106798	203128	264252	87683.2	53147.9	102166	53260.8	15234.4	31627.1	29579.2	25189.2	220266	138524	62097.6	87090.4	64767.1
1077600	378365	251606	163977	66984	232705	649600	226714	2196.4	86299.6	1985.2	572990	357352	251115	131246	285203	582225	351498	229055	189125	247106	99779.6	70395.2	93982.9	19677.6	106131	201561	262148	87296.8	52517.6	101045	52162	15253.2	31431.2	29287.1	25177.6	218724	138254	61604	86229.2	64181.2
1078800	377450	251546	163629	66869.2	232064	648738	226767	2187.6	86652.5	1932.8	573928	357303	249784	130271	285444	582551	350252	229120	189600	247540	97952.8	69030.8	93268	19618	104945	199020	259190	86671.6	52644.4	100523	51171.2	15146.7	30922.8	29146	24831.3	215580	136558	61197.9	85749.6	64182
1080000	378256	250931	163101	66619.2	232374	646721	226958	2104.58	86582.8	1975.2	573664	357657	249895	129902	284918	581984	347873	229398	189204	247294	96493.2	68267.2	92881.7	19531.2	104180	197714	258078	86892.8	52374.4	99779.6	50025.6	15100	30637.1	28989.2	24623.2	214610	135738	60924.8	85320.8	63866.7
1081200	378635	251344	162826	66256.3	231436	643422	227134	2055.6	85962.8	1898.8	573528	357379	249282	129320	284823	580993	346101	228950	188360	247732	95124.2	67533.2	91901.2	19360.8	103895	197191	257214	86383.8	51982	100114	49160	15059.2	30426.8	28740.8	24384.6	213323	135313	61248.8	84892.1	64030
1082400	376371	251331	162183	65850.4	230974	640436	227060	1984	86046.8	1877.08	574123	357296	247361	128406	283031	580519	342712	229018	188221	248097	93708.8	66869.6	91730.4	19484	103066	195780	256093	86638	51718.4	99777.1	48371.2	15031.6	30255.4	28334.8	24276.4	212529	135516	60887.6	84782.8	63824.8
1083600	376730	249747	161116	65594.8	230804	637773	227190	1921.25	85824.8	1904.4	571768	356777	246544	127590	281595	579170	340392	229196	187002	247668	92094	65664.8	91070.4	19437.6	102328	196180	255263	86317.6	51526.8	99990.4	47880.8	14929.2	29878	28212.5	23871.2	210820	135428	61120.8	85066.4	64360
1084800	375841	249932	160510	65413.2	230356	633408	226756	1857.92	85185.6	1802	570952	355907	244324	126574	280086	577477	337388	228358	186268	247306	90906.4	65136	91177.9	19301.6	102067	196158	255477	86710	51774.4	100320	46774.8	14932.4	29970.4	28210.8	23867.2	211130	135231	61351.2	85541.2	64576.4
1086000	375061	249696	159736	64949.6	228323	629407	226496	1816.67	84961.6	1791.2	568286	355709	243607	125762	278883	573008	334435	227791	184353	246749	90503.6	64757.1	91429.2	19306.4	102283	196266	255921	87116.4	51569.2	100491	46011.2	14956	29462.5	28408.4	23699.6	210876	135678	61391.6	85972.4	64837.5
1087200	372527	248761	158643	64660.4	227210	625030	225318	1795.2	84360.4	1717.6	567096	354746	242821	124396	277390	570635	331435	226756	180644	244710	89913.6	63848.8	91712	19169.2	102106	196037	255633	87028.4	51414	101379	45645.2	14914.4	29303.2	28417.1	23286.4	210545	136204	61693.2	86112	65196.4
1088400	371260	247716	158166	64419.6	225921	621181	224360	1715.83	83318.8	1700.8	564872	353766	240038	123019	275904	568534	328720	226173	178473	244810	88382.4	63305	91497.2	19032	102147	195646	256071	87715.6	52138.4	101590	45116.8	14911.7	29020	28256.4	23157.6	210290	136318	62722.8	87147.9	65542.4
1089600	371152	246626	156488	63441.2	224593	615993	223033	1695.2	82879.6	1760.4	560677	351511	238610	122213	274159	563879	326326	225543	176615	243415	87577.2	63023.6	91391.3	19311.6	102688	197376	257508	88176.8	52068.8	101801	44331.2	14758.4	28630.8	28608.3	23124.8	211192	137532	62899.2	87827.2	66320
1090800	368112	246116	155464	63847.5	223023	611503	222059	1604.4	82192.8	1686.25	557921	350224	236605	121285	272408	559948	321849	223991	174602	242467	87127.6	62464.6	92090.8	19144	103006	198505	258140	88370.4	52016.7	102674	44154	14743.8	28390.8	28560.8	22900.4	211897	137771	63780.4	88751.3	66805.6
1092000	366904	244565	153940	62941.2	221458	606211	221348	1576	82140	1664.8	554820	348525	235340	119654	270055	557613	319885	222846	172754	241070	86166.7	62226	92413.6	19258.8	102767	200774	259287	89230	52854.4	103471	43665.6	14844.8	28277.6	28840	22864.6	212824	138121	64141.7	89624.4	67671.2
1093200	367185	243447	152689	62475.2	219779	602503	220568	1572.4	81150.8	1633.6	551192	346246	234092	118490	267148	552516	315796	222068	171168	239608	85512	61530.8	93260	19354.8	103298	201645	261069	89500.8	52857.5	104077	43230.8	14714.6	27989.2	29027.6	22827.6	214643	138835	65293.6	91268.8	68196.3
1094400	363372	242555	151877	62457.5	217758	596956	219352	1537.2	80710.8	1598.8	547232	344547	231750	117445	264603	545727	311798	220652	168588	237671	85328.8	61336	94123.6	19265.6	103840	202649	262772	90084.6	52988	104491	43256	14836.4	27735.2	29203.8	22638	215338	139137	65751.6	92101.2	69260
1095600	361683	240961	150205	61816.8	216072	592971	217677	1488.8	80090	1572.92	543580	342843	229249	116320	262014	543195	308436	218620	166161	236801	84716	61616.8	94482.9	19391.2	104377	204497	264160	90367.6	53558	105741	42719.2	14704.4	27317.9	29670	22731.6	216453	140357	66715.2	93525.2	70414.2
1096800	361396	240204	148003	61328.8	214742	589294	216634	1449.6	79247.2	1541.67	539940	340186	227715	115198	258496	538190	305529	217293	163866	234283	84122	61043.2	94510.4	19655.2	104759	206360	265968	90746	53772.4	106502	42474	14855.6	27464.6	29766	22589.2	218049	141393	67468	95100	70846.7
1098000	358040	239005	147241	60884	212800	582502	215327	1422	78393.2	1554	534667	338622	225682	114699	255993	532405	301681	215576	161780	233103	84200.8	60910.4	95779.6	19792.9	106019	207570	266635	91588.3	54068	106703	42322.4	14931.6	27038	30234.8	22465.4	220098	142384	68307.9	96232	71644.4
1099200	356020	237130	145718	60112.8	210681	576655	213919	1409.2	77598	1545.42	531199	337106	222274	112547	252892	527908	298547	213410	159462	231115	83289.6	60864.8	96218.8	19762.4	106112	209134	267883	91868	54096.8	107471	42346.4	14917.2	26937.2	30365.4	22325.2	221950	142505	69273.6	97484.6	72497.2
1100400	354153	235554	144085	59846	208800	572121	213052	1351.2	77292.8	1504	525694	334578	220623	111740	251058	524188	294686	212206	157432	228839	82633.2	60980	96389.6	19759.6	106680	210256	269569	92444.2	54772.8	108058	41829.2	15039.2	26793.2	30844	22230	222559	143124	70111.6	98694.6	73199.6
1101600	352196	234420	142386	59359.2	206696	565062	211528	1358.8	76562.4	1522.5	521027	333034	217744	110325	248010	517788	292364	208973	155208	226818	82125.6	60118.3	97267.2	19988.4	107729	211583	270654	92607.9	55159.2	108529	41885.6	15072.5	26715.6	30953.6	22279.2	224394	143439	70781.6	99410.4	73755.2
1102800	349872	232703	141070	59243.6	204746	559551	210686	1280.8	75770.8	1420	516564	331364	215890	109202	244663	512781	288805	208281	152527	224825	81852	60284	97616.3	20182.8	107104	213002	270852	92652.4	55542.4	108275	42212	15256.8	26384.4	31657.1	22221.6	225565	143945	71644.2	100414	73876
1104000	349138	231500	138856	58391.2	202844	554138	209212	1299.6	75268.8	1436.8	511413	328707	213542	107815	241367	507707	285505	205634	150118	222838	81160.8	60156.4	97426.3	20181.6	107555	213604	272533	92878.4	55546	109263	41698.8	15373.2	26532.5	31671.2	22132	226008	144486	72396.8	101498	74646.4
1105200	347572	230381	137750	58193.2	200626	548315	207223	1246	74650.8	1442.92	507089	326212	211160	106339	238798	501785	282865	203687	147876	220310	80722.9	60017.2	97534	20364.6	107817	214438	272614	92902.5	55990	109513	41398.8	15286.8	26142.4	31613.6	22109.2	228370	144634	73230	102269	74905.6
1106400	344150	228842	136126	57354.8	198242	542063	206498	1181.25	73785.2	1404	502298	324896	209343	105360	236241	496050	279874	201086	145792	218480	80498	59796.8	98648.3	20651.2	108128	215397	271667	92803.6	55910.4	109349	41620	15383.6	25956.8	31972.9	22237.6	229299	144834	73715.4	102328	75533.6
1107600	342332	227415	134351	56962.8	196393	536283	205020	1126.4	73365	1406	497506	322129	206558	104085	233026	491601	276607	199715	144347	216295	79855.6	60116.4	98690	20674	108794	215233	271461	93301.2	56605.2	109269	41995.2	15575.2	25865.4	32334.4	22099.6	229901	145050	74111.2	102910	75828.8
1108800	341333	225624	132485	56605.2	193848	530402	203905	1142.08	72507.2	1396	491811	319130	203944	102882	230510	486689	273870	197315	142629	213904	79417.1	59510.4	98132.8	20834.2	108297	215607	271992	93303.3	56545.6	109757	41506.4	15870.4	25836	32209.2	22019.6	230734	144882	74467.6	103793	76007.6
1110000	338950	223971	131448	55577.6	191669	524479	202000	1091.2	71593.3	1347.6	486660	317162	202457	101838	228296	479970	271317	195160	140600	211561	78516.7	59376.4	98253.2	21070.8	108277	215784	271859	93510.4	56948	109981	41084.6	15684.8	25656.4	32477.6	22050.4	231764	144849	75141.2	103422	75998
1111200	336050	223072	128894	55154.4	188904	518512	200298	1083.6	71047.5	1375.2	482863	314822	200228	100918	225736	474809	267711	192238	138114	209633	78158.4	59368.8	98204.4	21090	107961	216284	271915	93268.3	57114.8	109015	41107.1	15877.2	25415.6	32538.4	21767.1	232342	144630	75356.3	103750	76223.6
1112400	334164	221012	128159	54949.6	186998	513222	199429	1061.67	70419.2	1274.17	478061	312838	198573	99223.2	222994	470323	264610	190263	135961	208290	77548.3	59404.4	98159.6	21316	108092	215642	270993	93136.4	57136.4	109102	41138.8	16038.4	25510.4	32797.9	21813.6	231240	144048	75428	103094	76114.4
1113600	333207	220497	126377	54102.8	184828	507791	197981	1048.75	69483.6	1317.6	471483	310391	196890	98570	220680	465007	261923	188666	134467	204951	76728.8	58516.7	98144	21417.2	107911	215794	271153	93279.6	56951.3	108809	41088	16125.8	25130.4	32625.2	21834	232042	144304	75374.8	103444	76534.2
1114800	330666	218676	124483	53719.2	183286	501274	195463	1030.8	68814.8	1269.6	467693	307467	195244	97381.2	217876	459363	259374	186082	131978	202468	76372.4	58512	97982.1	21462.8	107668	216160	269840	93024	57425.8	108660	40550.4	16078.8	25128.3	32879.2	21637.6	232690	143887	75400.4	102642	75654.2
1116000	327416	217417	122817	53071.3	180676	495950	194460	947.2	68262.8	1306.4	463959	305731	193846	95927.1	216061	454456	256387	184076	131132	200993	75600.4	58458	97095.6	21563.8	107162	215224	268115	92959.6	57400.8	108332	40565.6	16338.3	25055.2	33012.4	21756.7	232922	143722	74879.2	102670	75210
1117200	326256	215708	121358	52342	178622	491603	193392	936.8	67397.1	1242.8	459594	302361	191709	94746.4	214540	450487	252911	182556	129162	198781	75211.6	58029.2	96253.3	21682	106936	214739	267176	93058	57344	108254	40285	16286.8	24835.6	32938	21445.8	233340	142846	74710.4	103166	74877.6
1118400	325699	214252	120420	51982	177382	485565	192156	940.833	66678.8	1231.2	454956	299862	190896	93607.2	212260	444370	250358	180576	127787	197509	74138	57521.6	96091.7	21775.6	106391	215268	266061	92842.4	57605.6	108007	39958	16238.4	24916.8	32588.3	21762.8	233196	142463	74740.8	102788	74559.6
1119600	321972	213118	118238	51741.3	174579	480869	190519	946.8	66133.6	1229.6	452172	298367	188759	93130.4	210780	439012	248166	178113	126528	196004	73615.6	57210	95610.8	21973.6	106024	213663	263820	92416.8	57237.5	107267	39903.2	16332.8	24643.2	32755.4	21652	232998	141628	74427.6	102610	74296
1120800	320324	211781	117633	51177.5	172986	477062	189313	881.25	65601.2	1195.6	449102	296226	188692	91395.6	209411	435328	245274	177221	125506	194508	72719.6	56906	94832	22032.5	104968	212385	261560	92344.2	57363.6	107234	39728.4	16370.4	24566.8	32362	21544.2	232653	141436	73958.3	102157	73521.6
1122000	319633	211198	116652	50680.8	172186	472186	188587	880.4	64830.4	1253.2	446579	293916	188245	90910	208325	431279	242723	175962	124496	193548	71889.2	56780	94448.8	22078.3	104494	212018	260887	92089.2	57373.6	106381	39384.6	16338.3	24445.6	32723.6	21451.6	233284	140607	73724.8	101915	73052.8
1123200	316721	209273	115176	50130	170225	467886	187018	846.8	64293.8	1194	443827	292100	187590	90240.4	207790	427229	240073	174685	124184	191692	71300	56358.4	93706	22039.6	104120	211157	258662	91603.2	57346.8	106364	39407.9	16260.4	24333.2	32450.4	21462	232706	140349	72844.2	101269	72160.4
1124400	314926	208590	114024	50095.6	168433	464703	186635	842.083	63970.4	1168	442217	289452	186670	89427.2	206031	425292	237451	173761	123788	190562	69987.2	56087.6	92505.6	22213.2	103414	210728	256070	91508	57475.4	105738	38883.2	16368.8	24133.8	32378	21523.2	231869	139153	72626.8	100190	71272.8
1125600	314803	207240	113392	49968.8	167817	462453	185886	820.8	63082.4	1160.83	439513	287568	186498	89169.2	205809	421543	235730	172802	123626	189896	69296.4	55556	92013.8	22232.4	102523	209640	254913	90918	56869.6	104764	38215.8	16101.6	23994.4	32151.6	21465.8	231323	138649	72109.2	100156	71006
1126800	312823	206315	112667	49282	166114	458545	185148	818.8	62306	1151.67	437583	285962	186154	88382.1	205537	417050	233782	171521	125288	189270	68462.9	55192	91325.6	22206.7	101858	209326	253761	90357.2	56918	104390	37716	16147.1	24161.6	32002.8	21241.6	231496	137677	71537.2	99001.6	69874.6
1128000	310893	205206	112035	48914.8	165039	457390	184420	806	62050.8	1128.33	437423	284545	186273	87775.2	204891	415120	230679	171139	126576	188923	67580.8	54914.8	90462.9	22264.8	100531	207539	251223	90152	56692	104254	37383.6	16012.8	23969.6	31753.3	21302.4	230106	137163	70316.4	99192.5	69083.2
1129200	310187	203869	110560	48994.8	164085	456310	183678	778.8	61894.6	1147.6	437226	282351	185995	87340.8	205365	412849	228613	170822	127929	188473	66435.6	54235.6	89384.8	22256.3	99641.2	205117	247963	89666.4	56470.8	103058	36960.4	16070	23962.8	31191.3	21161.2	228107	136009	69536.7	98188.4	68554.8
1130400	308495	203152	110948	48519.6	163027	455863	182813	742	61067.5	1099.6	435080	281325	186520	86961.6	206387	410625	226703	170260	128808	188113	65401.2	53951.7	88226.4	22318	98838.4	204335	246355	89047.2	56271.6	102807	36344.8	15949.6	23951.6	31122.4	21058.8	228202	135614	69037.6	97129.2	67751.2
1131600	307481	202346	110233	48688.4	163187	457184	181868	725.2	60588.4	1059.2	436139	279085	186687	86705.4	205872	407932	224900	170116	130082	187564	64501.2	53721.6	87218.8	22251.3	97529.2	202961	243479	88854.4	55686.8	101884	36253.6	15932	23731.6	30890.8	21092	226826	135721	68270.8	95622.4	66727.2
1132800	306340	201957	110001	48698.8	162503	457062	181654	720.417	60360.4	1068	436058	279311	187056	86413.2	205751	407181	222930	169553	131034	187731	63907.2	53000.4	85991.2	22089.6	96457.6	202594	240560	88400	55974.8	101480	35957.6	15742.1	23796.8	30658.4	21200.8	224980	134632	67429.2	94794.2	65588.8
1134000	306779	201106	109780	48857.2	162158	458621	180900	704.4	60237.9	1058.8	435963	277550	187229	86317.2	205309	405484	221494	169622	132727	187591	62345.8	52416	84691.2	22366.8	95053.3	201237	237097	88090.4	55526	100268	34913.8	15701.2	23613.2	30501.7	20995.6	224495	133777	66190	94284.4	64929.2
1135200	306084	200670	110196	48387.6	161882	458614	179847	682.8	59672.8	1048	436524	276916	187630	86284.4	205969	403456	220112	169737	133844	186477	61445.6	52180.4	84098	22065	94306.4	200360	234758	87309.6	55164	99519.6	34557.1	15656.8	23558.8	29958.8	21175.2	223322	132974	65244.4	93262.8	64020
1136400	305423	199866	109956	48674.8	161478	459915	179800	672.083	59772	1038.4	437837	276355	186574	85742	205537	401900	218266	169584	135884	186003	60486.4	51644.2	82423.2	21871.2	93295.2	198465	231883	86667.2	54931.6	98877.1	34140.8	15410	23638.4	29950	20972	222120	131816	64280.4	92324.4	62989.6
1137600	306021	199562	110066	48698	161348	462806	179097	669.2	59250.8	1055.2	437239	276201	186156	86310.8	205820	401314	216811	169936	137072	186644	59143.6	51349.6	81118.8	21939.6	91535.8	196821	229518	85717.2	54391.3	97822	33451.2	15205.6	23606.7	29532.4	21016.4	219818	131203	63071.2	91769.6	62444.2
1138800	305666	198834	110222	49055	161491	464029	178831	658.4	59026.4	1029.2	436387	276660	186482	86393.8	205672	400156	215625	170382	138637	185968	58353.2	51055.4	79970	21946.8	90506	197369	226975	85731.2	54126.7	97189.6	32880.8	15264.6	23338	29148.8	20854.8	218943	129909	62722.4	90716.7	61452.8
1140000	304355	198227	110460	48760	161549	465964	178414	650.833	59072.8	1056	438222	276268	186272	86270.4	205726	399052	214480	170906	140040	185478	57128.4	50677.5	78539.6	21747.6	89277.2	195936	223792	84548.8	54087.2	96474.2	32496.4	14944	23174.4	28896.7	20918	217172	129165	61476.4	90093.6	60491.3
1141200	305364	198350	110726	49330.8	161524	467244	178801	610.417	58946.8	1010.4	439107	276533	185905	87266.8	206686	399186	213167	170949	140904	185052	56010.8	50084.2	77079.6	21461.2	88160	194156	220574	83858.8	53479.6	96076.7	31842.8	14880.8	23172.1	28689.2	20783.2	215011	128218	60434.8	89412.4	59428.8
1142400	306715	198244	110927	49115.8	161103	468637	178920	637.083	58630.8	1000.4	439683	276847	186374	86838.8	206243	397151	211672	170638	141640	184308	55091.2	49558.8	76073.6	21418.8	86792	193491	217673	83521.3	53058	95223.6	30851.7	14730.8	23087.2	28272.8	20775.8	213635	127320	59435.4	88517.6	59017.2
1143600	306391	197659	110951	49458	162251	470506	179082	633.6	59025.8	1028.8	441095	277105	186871	87838	206936	396817	210686	170962	142228	183537	54046.7	49009.2	75287.2	21352.4	85629.2	191639	214520	82701.3	52427.6	94084.4	30758.8	14532.8	22901.2	27846	20702.9	211996	126396	58614	87127.1	58102.8
1144800	307222	197609	111477	49981.6	162207	471828	178664	596.4	59041.7	1004.8	442038	277328	186868	87625.2	207697	396100	210198	170562	143032	183526	52966	48619.6	73701.6	21414.2	84153.2	190275	212098	82012.8	52183.2	93802.8	29719.2	14215.6	22738	27494	20618.8	209745	124892	57357.9	86363.2	57018
1146000	308318	196948	112471	50311.6	162336	471855	178552	606	59027.6	956.25	442043	278489	187096	88672	207218	395778	209412	171020	143710	182902	52052.4	48347.1	72670	21151.6	83206.4	188455	209297	81422	51695	92576	29176.8	14118.4	22597.1	27090	20432	208563	124040	56078.8	85070.8	56058.4
1147200	308708	197594	112061	50204.2	162786	472942	179351	618.8	58842.4	1005.42	444237	278992	186454	89179.6	208630	395478	208050	171095	144585	183744	50636.4	47869.6	71550.8	20970.8	81967.2	185920	206707	80676	51441.6	91821.3	28990.8	14031.2	22485.6	26838.8	20535.2	206139	123265	55296	83980	55232.5
1148400	309248	197597	112100	50879.2	163603	474212	178839	565	59084	932	445546	279172	186798	89624.8	209106	395502	207692	171814	145682	184696	49595.6	46863.8	70418	20816.3	80107.6	183666	204360	79815	50707.2	91229.6	28243.6	13845.4	22202.8	26444.4	20173.3	204028	121499	54048.3	83179.2	54124
1149600	310856	197578	113034	51078	163671	475314	178784	547.5	59282	934.8	445652	280821	186860	90591.2	209161	395695	207137	172063	145889	185564	48515.2	46852.5	68887.2	20460	79260.4	182300	202460	78918.8	50576.7	90335.6	27698.8	13687.9	22106.8	26088.4	20115.8	203034	120371	53168.4	82696.4	53296.4
1150800	311124	197727	113663	51580	164195	475766	179027	543.75	59722.4	950.8	448145	281680	186883	90903.6	208642	394736	206476	173210	148824	186644	47520.8	46451.3	68111.2	20344.4	78135	179628	199607	78268.8	49796.4	89446.4	27031.3	13644.4	22171.6	25940.4	20061.2	200210	119503	52305.6	81461.6	52438.8
1152000	312339	197931	113789	51612.1	164643	477167	179975	563.6	59470	930.4	449573	283197	187022	91217.6	209420	395649	205666	173736	150088	187708	46420	45847.9	66606	20281.2	76315.4	178176	196964	77638.8	49506.4	88520	26530.4	13481.3	21983.2	25340.4	19794.6	198132	118292	51412.8	78947.9	52146
1153200	313537	197928	114275	52060.8	164996	476761	179704	549.2	59733.3	889.2	449566	284462	186916	91660.8	209803	394826	205526	174792	151164	187807	45523.6	45394.8	65609.6	20244.6	74966.8	176063	194945	76853.2	49251.6	88375.8	25949.6	13286.8	21711.3	24954	19958.4	196300	117713	50822	77591.2	51177.2
1154400	313509	198059	114063	52143.6	165494	475782	179874	529.6	59711.2	891.25	452253	285145	186893	92210	209972	393881	205056	175061	152226	188934	44614	44728	64615	19875.6	74041.6	174121	191930	75989.2	48581.2	87200.4	25241.2	13168.4	21472	24679.2	19730	193804	116514	49729.2	77077.6	50457.6
1155600	313926	197928	114540	52663.8	165927	476190	179541	534.8	60190.8	895.2	454203	286905	186947	92760	209871	394548	204878	176043	153912	189419	43550.4	44440.4	63474.8	19708.3	72583.6	172309	189462	75586.3	48060	86323.2	24752.1	13016.8	21138.8	24425	19698.8	191755	116061	49129.6	76010.4	49645.6
1156800	315336	198500	114629	52192.1	166418	474779	179824	520.8	60240.8	890	454687	287304	187083	92874	210407	393510	204578	176431	154406	190117	42420.4	43784.4	62352.9	19559.2	71276	170428	187779	74631.2	47574	86027.1	24338.8	12831.2	21080.8	24108.8	19773.2	190391	114740	48328.8	75779.2	49340
1158000	314998	198601	114955	52657.5	166590	473543	179930	490.4	60328.8	910.8	457203	289391	187571	93209.2	210503	393263	203811	177371	155403	190780	41486.7	43429.2	61161.2	19378	70232.9	168603	185548	74371.2	47270.8	85546.4	23816.8	12770.8	20832	23719.6	19519.2	188885	114137	47781.6	74910.4	48466.8
1159200	315118	197943	114942	53018.8	167483	474292	179930	504.8	60569.2	886.8	457799	290117	187655	93680	211979	393575	203575	177461	156363	192021	40567.6	43113.6	59864.6	19184.4	69057.6	167744	183721	73688.8	46572.4	84761.2	23085	12554.4	20565.6	23491.6	19471.3	186459	112900	47045	74388.4	48308.8
1160400	316184	199125	115237	52988	167367	473197	180014	470.8	60617.9	915.6	458328	290383	187641	93613.2	211640	392425	202818	179040	157493	192541	39626.4	42131.6	59414.6	18879.2	68010	166016	182525	73284	45996.8	84624.8	22712.8	12317.6	20464	23376.4	19170.8	184944	112733	46753.2	73614.4	47689.6
1161600	314544	198613	114767	52971.6	167257	472915	179735	506.4	60803.6	880.4	461314	292403	188291	93842.8	212540	390858	202826	179331	157839	193521	38856.8	41968.8	58140.4	18792.4	67128	164794	180081	72547.2	45616.4	84105	22396.8	12306	20061.2	23015.6	19173.2	182435	111701	45975.6	73096.4	47342.4
1162800	315207	199323	115039	53703.8	168062	472436	179639	452.8	60814.4	901.2	461291	293421	189198	93420	212199	391438	202642	180910	159025	194102	38035.6	41534.4	57197.6	18635.2	65811.2	162922	178584	72156.3	45300.8	83709.2	21859.6	12175.4	20118.4	22905.6	19217.9	181160	110992	45948.4	72692.5	46780
1164000	315366	199154	115158	53181.6	167570	471117	179638	471.6	60674	864.583	461728	293884	188682	93431.2	212432	389874	201759	181122	158945	194899	36974	41274.4	56304.2	18271.2	64950.4	162384	178168	71871.6	44635.4	83107.6	21250.8	12071.6	19776.4	22427.2	18942.4	179905	110318	45517.6	72578	46459.2
1165200	315310	199321	114936	53288.3	167505	469736	178889	457.917	60912.4	848	463700	295071	189213	93330.4	213216	388239	201685	181625	159250	195378	36203.2	40828.4	56092.4	18302.9	64364.8	160980	175657	71365.8	44434	82854.4	21061.7	11972.4	19773.2	22231.3	19040.8	178408	109976	45421.3	72021.6	46268.4
1166400	314755	198749	114366	53070	168198	468716	178936	442.4	60852.8	836.667	463670	295105	189019	92924.4	213047	387473	200824	181918	159566	195758	35272	40405.6	54860	18126.8	63242.4	160259	174389	70792.4	44323.6	82624.6	20633.2	11899.2	19495.8	22274	18809.2	177162	109888	44906	71893.6	46432.9
1167600	314982	198967	114628	53053.2	167832	468065	178741	425.2	60893.3	839.2	463849	295688	189285	92966	213380	386192	200798	182310	160802	195906	34714.4	39799.6	54278	18052	62467.6	158905	173861	70991.2	43697.6	82215.4	20315.6	11820.8	19188.8	22072	18969.6	176583	109254	45093.2	71743.6	46354.6
1168800	313347	199339	114145	52791.2	167459	465946	178430	447.6	60862.4	798.8	464883	296181	189335	92275.8	213172	385301	200495	183050	160862	196686	34122.9	39707.2	53803.2	17885.4	61654	158701	172476	70765.8	43481.6	81702.4	20069.6	11828	18994.8	21983.6	18679.2	174770	109112	44796.8	71637.6	46115.8
1170000	312540	198912	113996	53286	167044	464654	178300	434.8	60941.2	821.667	465185	296099	188868	91761.2	213081	384152	199844	183214	161074	196958	33170	39565.2	53271.2	17796	61265.6	157496	172572	70232.9	43340.4	81573.2	19697.9	11795.6	18890	21922.8	18707.9	174027	108253	44783.3	71687.6	46033.6
1171200	313623	198925	113816	52787.6	166987	462348	177670	453.333	60706.8	808.8	462867	296679	188797	91457.2	212763	383181	199342	183246	161161	196875	32568	39036.3	52703.6	17875.2	60082.4	157381	172122	70530	43486.7	81509.6	19222.4	11590.8	18870.4	21790.8	18624	173105	108039	45080.4	71617.2	46164.2
1172400	311467	199199	113222	52738.8	166114	461434	177728	437.2	60309.6	828.333	463882	295793	188232	90915.2	211796	380868	198821	183538	160343	197401	31904.8	38803.6	52363.8	17737.2	60252	156445	171499	70159.2	42560.8	81289.2	19163.6	11602.8	18579.2	21807.2	18503.3	172665	108029	45240	71576.8	46137.2
1173600	310808	198612	112897	52677.6	166498	460576	177103	407.2	60475.2	820.417	462966	295644	188282	90290.4	211355	380628	198139	182706	159751	197285	31285.2	38391.6	51965.8	17600.8	59446.8	156158	170888	69732.8	42490	81048.3	18741.2	11549.6	18196.8	21709.6	18639.2	171516	107520	45196.4	72505.6	46290.4
1174800	310302	198028	112189	52678.8	165562	459164	176771	410	60269.6	792.083	461654	294606	187070	89516.3	210734	377254	197451	182793	159568	197934	30592.5	38165.6	51524.4	17583.8	58849.6	155630	171208	69800	42853.2	80843.2	18535.8	11733.6	18053.6	21699.6	18452	172150	107274	45650.8	72286	46225.6
1176000	308455	198163	111761	52209.2	165086	457438	176477	404.583	60150.4	799.6	462250	294088	186970	89398	209889	374674	197358	183212	158087	197673	30080.8	37811.7	51224.4	17675.6	58484.2	155698	170764	70067.6	42485	80600.4	18135.6	11455.8	17879.2	21743.2	18470	171748	107098	45663.3	72527.6	46404.4
1177200	306643	197355	111095	51701.3	164263	458114	176134	424.167	59789.6	809.2	460045	293518	186130	88524	209073	373566	196628	183129	157319	197692	29645.6	37478	51141.3	17593.6	57925.6	155010	170739	69916.7	42186	80900.4	17820	11563.6	17922	21916.8	18327.9	171102	107220	45643.8	72656.4	46682.8
1178400	305703	196648	111169	51824	163533	454766	175340	403.333	59638.4	789.2	457972	292916	185762	87812.4	208190	371430	195906	182763	155863	197059	29104	37586.3	50735.6	17585.2	57847.9	155260	171360	70030.4	42132	81708.8	17713.3	11462.8	17534	22080	18244.6	171457	106770	46052.8	73546.8	46893.2
1179600	303967	196838	109970	51129.2	162844	454039	174604	399.2	59376.7	822.4	456754	292229	184781	87284.4	207296	367770	195172	182502	154484	196494	28574.2	37229.6	50468.8	17631.6	57152.5	155397	171260	70042.9	42064	81446.8	17706.8	11588.3	17531.6	22034.8	18029.2	171231	107291	46742.8	73672.5	47214.8
1180800	302668	195622	109274	51085.6	161912	454625	174402	407.2	59139.2	762.4	454297	291039	183899	86104.8	205630	366278	194300	181741	153957	196562	27954	37020	49865.4	17593.2	57197.2	155461	171355	69835.6	41964	81563.3	17294.4	11515.6	17346.7	22113.2	18177.6	171412	106972	46965.6	73514	47355.2
1182000	301810	195572	108818	50661.6	160116	451954	173270	397.2	58647.2	775.833	452638	289869	182617	85828.4	204479	363738	193335	181155	151792	195470	27420.4	36958	50072.8	17628.3	56896.8	155436	171515	69844.4	41978.4	80895	17134	11516.8	17046.7	22002.8	18113.6	172521	107418	47309.2	73456	47891.7
1183200	299520	195281	108122	50046.7	159267	449237	173339	376	58784	766	449933	287874	181085	84830	203045	360929	192890	180501	150726	195407	27002.4	36956.3	49917.2	17691.6	56847.5	155566	172172	69741.3	42096	80642	17132.8	11675.8	17028.4	22272.4	18170	171986	107322	47880.4	74205.2	48122.4
1184400	298964	195110	107032	49912.5	158547	449180	172294	398.8	58480.8	769.167	446429	286711	180189	83875.8	200975	358614	191808	179587	149081	194263	26539.6	36703.3	49687.2	17744.6	56470.8	155198	172714	69604.8	41929.6	80012.5	16856.8	11559.2	16990.8	22314.8	18158.8	171737	107087	48112.8	74452	48574.6
1185600	297348	194211	106361	49461.6	157227	446029	171339	372.4	57880.8	758.333	443086	285617	178911	83595	200200	355727	191956	178560	146914	193083	26008.3	36687.6	49589.2	17796.7	56814.8	154978	173256	69914.4	42218	79964.8	16517.9	11598.4	16965.6	22637.9	18358.4	172460	107208	48402.1	74783.2	48696.4
1186800	295720	193261	105385	48850.8	155956	444126	170622	375.2	57455.4	762.8	441589	284283	177522	82338.8	198760	354262	191449	177374	145756	192430	25770.4	36681.3	49527.2	17702.8	57095.2	155571	173178	69772.4	42091.6	79837.6	16736.4	11773.8	16841.6	22650	18253.6	172913	106884	48931.6	74709.6	48844.2
1188000	293969	193051	104880	48607.2	154748	441479	170524	366.4	57043.2	790.417	438866	281866	176325	81531.6	197490	350715	190119	176013	144634	191060	25148	36454.8	49554.6	17813.2	57405.2	155423	174104	69655.6	42157.5	79210.8	16499.6	11722.5	16889.6	22724	18242.1	174158	107073	49192.4	75529.2	49240
1189200	292049	192848	104083	48025.6	153720	439703	169309	377.2	56557.5	783.6	435390	280681	174897	80274.4	195832	347864	189370	174432	142988	190488	24750	36592.4	49419.2	17912	57080.8	155749	174632	70048.4	42308.4	79367.5	16267.2	11760.8	16897.1	22912.8	18244.8	174910	107062	49781.6	75128.4	49608.8
1190400	290171	191532	103175	47680	152563	437351	168713	352.8	56778.4	748	432828	279265	173704	79429.6	194548	347002	189279	173671	142024	189190	24334.2	36597.6	49164.8	18076.8	57124.8	155530	175586	70004.4	42776	79373.6	16292.8	11819.6	16723.3	23140	18310.4	174952	106826	50188	75838.8	49944
1191600	289381	190948	102287	47052.5	151412	433814	168208	361.25	56292	776	429030	278833	172231	79185.6	192644	343764	188529	172123	140030	188005	23941.2	36362.1	49043.2	18042.8	57076.8	155909	176743	70262	42614.6	79132.4	16096	11757.5	16728.4	23106	18260.8	175932	106746	50667.5	76019.6	50395.2
1192800	287249	190323	101238	46697.6	150118	431713	167630	372.917	55741.2	740.8	426140	276316	171394	77717.2	191131	340690	187517	171057	139125	186962	23728.8	36313.8	48559.2	18262.8	56909.2	155152	176956	70190	42884	79109.2	16016.3	11895.2	16616.8	23111.3	18306.4	176178	106362	50832.4	75540.4	50169.2
1194000	286095	189258	100665	46190	148857	428817	166388	345.2	55632.5	765.2	422780	274448	169269	77151.6	189483	338016	187178	170403	137580	185493	23112.8	36285.6	48387.6	18356.7	56577.2	154795	177544	70449.2	42909.2	79197.2	15790.8	11974.4	16422.4	23342.9	18228.8	176835	106228	51057.9	76014.8	50154
1195200	284941	188354	99516	45831.2	147265	425378	165951	322	55100.4	795.6	419527	271653	168680	76261.2	188988	334519	186674	169078	136840	184527	23123.6	36097.9	48454	18482.4	56103.6	154605	178286	70654.8	42822.4	78475	15946	12100	16572.9	23321.6	18450	176526	106158	51503.2	75889.2	50636.8
1196400	281907	187618	98359.2	44940.4	145865	422788	165326	330	54834.2	740.4	417094	270468	166790	75438	187233	332683	186090	167497	135166	183412	22582.4	36255.6	48105.4	18366	55608.8	154105	178028	70460.8	43108.4	78465.4	15800.4	11978.8	16517.6	23580.4	18449.6	176390	106036	51846.7	75870.4	50870
1197600	281922	186590	97688.8	44897.2	145484	420679	164608	336.25	54861.6	728	413436	268360	165724	74624	185993	331214	185399	166290	134265	181722	22177.1	36078.4	47732	18642.5	55240	153847	178653	70991.3	43155.6	78623.6	15644	12039.2	16543.2	23602.4	18293.6	177231	106136	51886.8	76309.6	50761.2
1198800	280527	186229	97426	44268	143672	417480	163575	316.4	53883.2	737.083	409080	266004	164368	73792.8	184415	327308	184414	164746	132946	181147	21980.8	36054.4	47579.6	19000.4	55184.4	153580	178959	70621.6	43197.6	78127.1	15532.8	12009.2	16490	23615.2	18328.8	178258	105964	52374	76214.4	50736
1200000	278649	184952	96378.4	44007.9	142782	414002	162674	315.2	53894.4	755.2	406353	264909	163431	73029.2	184081	324886	183733	163096	132718	179290	21689.6	36168	47170.8	19103.2	54826.8	152634	179121	70144.4	43225.2	78119.2	15520.4	12088.4	16569.2	23867.9	18482	177749	106078	52196	76348.4	50629.6
1201200	278354	184284	95167.2	43512.4	140765	411761	161946	321.6	53562	725.6	403136	262767	162347	72119.6	183202	322392	183290	162345	131463	178668	21146.4	36012.8	46854.2	18739.2	54430	152642	179107	70472	43198.8	77874.4	15320	12128.8	16553.8	23798.4	18472	178361	105373	52387.2	76794.4	50963.3
1202400	277048	183644	94060	43032.8	139997	408809	160978	283.2	53191.7	720.8	399758	261184	161408	71445.6	182024	319748	182558	161085	131337	177419	20845.6	36007.1	46421.6	19137.2	53567.5	152087	179593	70242	43516.4	77490.8	15210	12068.4	16362.8	23678.4	18333.8	178434	105580	52548.3	76869.2	50868
1203600	275638	183378	93752	42640.8	138508	406333	161072	326	52786.7	744	398252	259870	159951	70730.8	181359	317794	182093	159889	130364	175583	20450.4	36008	45990.8	19257.6	53538.8	151079	179924	70086.4	43660.4	77720	15181.6	12079.2	16490.8	23721.2	18675.2	177837	105235	52683.2	76738.3	50819.6
1204800	275442	182165	92144.2	42071.6	137791	403115	159658	321.2	52524.4	732.4	394995	257478	159182	69626.7	180624	316185	181508	158694	130036	174060	20175	35801.2	45609.6	19198.8	52826	150592	179902	70303.8	43320.4	77336.4	14955	12112.4	16460.4	23856	18508.3	178151	105134	52337.1	76737.2	50583.6
1206000	274566	181860	91811.2	41903.6	136612	400392	159527	283.6	51915	717.6	391176	256334	157848	69264.8	179860	313278	181258	157016	129322	173464	19843.2	36072.4	45219.6	19316.8	52277.2	150491	179887	70086.8	43670	77364.6	14722.4	11983.2	16520.8	23889.2	18564	179255	104866	52518.4	76606	50349.6
1207200	273702	181258	90714	41511.6	135252	397653	158410	293.2	51656.4	723.2	389203	254482	157055	68442.1	179032	311307	180800	156611	129119	172864	19584.6	36122	44671.6	19342.9	51918	149223	179405	69640.8	43544	77127.6	14800	11905.4	16553.6	23737.6	18662.8	178816	104845	52371.6	76294.8	49965.2
