# Supplementary material for: The singularity response reveals entrainment properties of the plant circadian clock
Source: Nat Commun. 2021 Feb 8;12:864. doi: 10.1038/s41467-021-21167-7 (PMC7870946; doi:10.1038/s41467-021-21167-7)
Supplement: Supplementary file 4 — Source Data [file 41467_2021_21167_MOESM4_ESM.zip › raw_bioluminescence/SR_experiment/4h-10C_shoot_root (Figure 4, Supplementary Figure 1).xlsx]

## Sheet: 4h-10C_shoot_root
time (second)	CCA1 shoot No. 1	CCA1 shoot No. 2	CCA1 shoot No. 3	CCA1 shoot No. 4	CCA1 shoot No. 5	CCA1 root No. 1	CCA1 root No. 2	CCA1 root No. 3	CCA1 root No. 4	CCA1 root No. 5	CCA1 shoot No. 6	CCA1 shoot No. 7	CCA1 shoot No. 8	CCA1 shoot No. 9	CCA1 shoot No. 10	CCA1 root No. 6	CCA1 root No. 7	CCA1 root No. 8	CCA1 root No. 9	CCA1 root No. 10	TOC1 shoot No. 1	TOC1 shoot No. 2	TOC1 shoot No. 3	TOC1 shoot No. 4	TOC1 shoot No. 5	TOC1 root No. 1	TOC1 root No. 2	TOC1 root No. 3	TOC1 root No. 4	TOC1 root No. 5	TOC1 shoot No. 6	TOC1 shoot No. 7	TOC1 shoot No. 8	TOC1 shoot No. 9	TOC1 shoot No. 10	TOC1 root No. 6	TOC1 root No. 7	TOC1 root No. 8	TOC1 root No. 9	TOC1 root No. 10
1200	393153	412027	688109	760713	849070	93577.2	120814	140197	135437	162549	646985	454903	1200000	754736	415162	126012	115736	239783	199890	126172	240279	110338	210798	75746.8	265941	20781.2	25287.1	25200.4	10698	16784.4	298701	94834.8	140862	315931	159792	19779.6	5634.4	12108	12922.8	15496.4
2400	555549	518756	753434	924688	1100000	98048.8	128849	148858	143914	173626	854267	692728	1490000	1030000	577474	132172	121764	250690	210081	135186	263499	119775	256569	88100.4	280003	19180.4	23891.7	23615.2	10116	15624.8	275453	98520.4	148566	290032	171984	18324.8	5203.6	11217.6	11790.4	14494.4
3600	725671	688208	959678	1060000	1250000	103263	136443	157712	151030	182926	1050000	819206	1690000	1200000	692732	139731	129841	263944	223503	143164	223461	113170	230244	79620	241919	18044.8	22818.8	22374.8	9488.75	14424.4	238354	82179.6	139513	246200	156392	17160	4686.8	10486.3	11168.4	13698.4
4800	838498	750906	1030000	1120000	1280000	109618	144327	168239	158970	193416	1130000	887912	1720000	1290000	796520	148428	136882	277063	235964	150147	195171	104242	197351	85718	206400	16736.8	21176.8	20644.4	8855	13283.6	214751	74740	124970	207940	135747	15981.6	4384.8	9954	10208.3	12662.8
6000	889327	745105	1070000	1110000	1300000	113502	150092	175034	164015	200022	1160000	853291	1760000	1310000	834398	150122	140851	282454	240766	154420	170074	92406	169017	75976.4	179268	15528.4	19476.8	19168.8	8170	12231.7	189950	64758.8	110517	175658	109918	14934	4065	9260.4	9358	11813.2
7200	881530	699674	1100000	1080000	1240000	112356	147325	173307	160123	195373	1110000	797017	1750000	1280000	834033	143140	135664	275248	230966	150496	143756	81126	144315	64163.3	145714	14265.6	18349.2	18127.2	7794.8	11116	165245	55570	95812.8	148404	94243.2	14103.2	3835.42	8685.6	8882	10934.4
8400	816201	630742	1070000	1050000	1100000	104789	135674	163524	151474	183026	995112	703850	1610000	1180000	813081	129758	123107	252718	210120	139101	126805	71214.8	128518	56893.8	125354	13433.6	16921.6	16748.8	7231.6	10264	142369	47246.3	83508.8	129717	81538	13144	3584.8	8282.8	8368.75	10180.4
9600	745876	561554	1020000	1000000	977496	95028	122399	149430	138988	165936	898771	617321	1440000	1090000	773848	112892	108286	225641	184755	125096	115530	64489.2	116575	48042.8	112097	12584	15884.4	15810.4	6815.6	9706	126328	40948.4	74900.4	114940	69242	12473.6	3262.4	7873.2	7946.8	9696.4
10800	668800	515823	961872	947057	877620	82568.4	106154	132382	124639	144591	830503	557301	1270000	997089	718843	95848	92882	195830	157416	109189	105826	61139.6	110432	42114	100381	11958.4	15276.3	15244.4	6651.6	9175.42	114897	37796.4	69849.6	102776	61662.8	12036.4	3156.25	7811.6	7604.8	9409.6
12000	613243	487190	905301	889815	803685	70414.4	91017.2	115812	110533	126171	835420	511375	1130000	909101	641502	80579.6	78400	168333	132863	94461.2	97910.4	58406	105150	40649.2	94306.4	11793.3	15111.6	15112.4	6501.2	8985.42	105367	34297.6	65990	93490	56169.2	11990.4	3044.4	7671.6	7572.5	9266
13200	574865	459902	843197	822574	745077	60619.6	77165.4	100182	97323.6	107661	785805	469482	1010000	829357	578569	67611.3	66539.2	143036	112296	80440.4	92363.2	56660.4	101477	38122.1	89007.2	11780	15386.8	15320.4	6660.4	8796.4	98859.2	32573.6	64343.8	87322.4	52716.4	12484.4	3041.25	7861.6	7553.2	9528
14400	537520	434542	778383	747099	685284	51977.5	65470	86566	85329.2	92482.5	736955	425638	896986	749735	515410	57058	56305.2	121737	95181.7	68420	88658.4	54933.3	99319.6	35508.8	84174.4	12274.4	16035	15737.2	6738.4	8914	93834.2	31033.2	62341.6	84314.2	50772.4	13314.4	3186.4	8133.2	7752.08	9946
15600	513707	408034	710600	680806	623175	45056.4	56683.2	74837.5	75033.6	79100	693429	386304	807665	678724	465758	48480	49237.6	105469	81841.2	58912	87398.4	54328.8	97191.6	34124.4	81898.4	13184.6	17158.4	16910	6966.8	9341.25	90274.8	29503.2	61262.4	82766.8	48919.2	14331.2	3300	8618	8375.6	10570.8
16800	480639	384895	649203	622708	560237	39008.3	49135.2	65100.8	66035.6	67545.8	641123	354750	720559	619724	435052	42190.4	43184.4	91664.4	71179.2	50417.2	87984.8	54204.4	97154.2	34404.4	80957.6	14521.3	18901.2	18564.8	7478	10062.5	87866	28874.4	61185	82896.8	47860.8	15958.4	3512.8	9552.08	9118.8	11670
18000	444702	361147	597044	567824	500918	34178.8	43092.9	56370	58759.6	58932	589437	325435	633290	564914	415932	37197.2	37887.9	80174.4	62563.6	43821.2	88777.9	53752.4	99591.2	34248	80892.9	16081.6	20910	20680	8204.4	10912.5	86709.2	29015.6	61848	83755.8	47333.6	17965.6	3888.8	10473.2	10082.9	12949.2
19200	415750	338892	555500	521803	455111	30283.6	37840	49294.6	52192.4	51768	564929	299087	567381	516173	399701	33092.8	33808.8	71377.1	55043.2	38296.8	89495.4	53762.8	102706	34726.4	83049.2	18418.4	23743.6	23675.6	9174.17	12188	86955.2	29813.6	63368.8	84471.7	47830	20346	4352.8	11793.8	11180.8	14636.4
20400	384057	318702	506360	478460	409575	26723.6	33807.2	43333.6	46989.6	44646.4	503015	277094	517220	470829	380354	29192.9	30042.4	63340.8	48817.6	33358	90227.5	55626.8	107562	35569.6	85128	21157.9	27079.2	27107.2	10111.6	13875	90105.6	30195.6	65422.4	87507.1	48954.8	23237.6	4832.8	13346.3	12836	16764
21600	351402	298095	463508	440900	370956	23928.8	30052.1	38355.6	42440	39436	473169	252016	471906	426705	362274	26142.8	26830	56678.8	43312	29427.2	93310.4	58383.2	113001	37081.2	93337.1	24286	30645.2	31119.6	11415.6	15908.8	95236.4	31082.8	68451.2	91579.6	50624.4	26992	5470.83	15451.6	14599.2	19203.2
22800	319798	280162	432272	404178	337703	21376	26890.4	33764.8	38177.5	34664.4	441257	232478	428456	389064	342650	23538.4	24361.2	50645.4	38509.6	25901.6	98552.1	62770	121520	40192	100598	28161.2	35418.4	36265.4	12877.2	18444	102144	33017.5	73065.6	97278.4	54310	31279.6	6303.2	17757.2	16858	22334.6
24000	298896	263050	402482	371602	305306	19233.6	24016.3	29712.4	34728	30394	405775	216014	388719	351363	320054	20978	22061.6	45476.8	34451.3	22564.8	108073	67951.2	132938	43502	106651	32460.4	40296.7	41899.2	14630.4	21232	111713	35616	78616	104613	59190.8	36050.8	7288.4	20270	19190	25778
25200	276717	253191	375364	343016	276492	17357.5	21632.8	26356	31430	26874.8	364924	197947	349755	316606	299778	18865.8	19870.4	41082.4	30594.8	19888.3	121751	75043.6	148365	45574.8	116673	37254	45638.4	47949.6	16344.2	24745.2	123550	38390.4	85132	112782	66126.8	41686.4	8233.2	23316.7	22002.4	29340.8
26400	248589	245684	353838	311933	250570	15717.9	19410.4	23409.6	28846.8	23226.3	327483	182850	316757	289616	277945	16870.4	18049.6	37089.6	27598	17563.2	135301	84056	168565	48741.6	132943	42364.4	51864.2	54769.2	18482.4	28330.4	137626	42156.8	93799.6	124246	73105.4	47159.2	9538	26399.6	25015.2	34144.8
27600	227668	235519	330349	283836	226825	14184.8	17460.4	20702	26282	20646	293807	167323	285627	268125	253725	15498	16352.4	33806.4	25067.2	15360.8	154202	95266.4	195330	55430.4	152818	47824.8	57542.5	61840.8	20473.6	32084	156826	47892.1	105766	139421	83316	53188	10776	29702.4	27882.4	38550.8
28800	206340	220543	310270	259699	206535	12717.2	15877.6	18525.2	23804.6	18188	262982	154074	256187	243270	233568	13794	15148	30861.6	22701.2	13677.5	175298	108984	226133	63519.2	174526	53432.8	63268.8	68873.2	22596.8	36367.6	181857	54250.4	120058	157906	97248.8	59348	12077.5	32706	30923.2	42944.4
30000	186140	208313	292996	237262	189657	11731.2	14367.6	16836.8	21826	15960.8	236435	142078	231180	221805	213734	12650.4	13971.6	28282.9	20624.8	12206	200214	125863	265575	73895.2	203091	58230.4	68857.9	75724	24656.4	40010.4	213715	62313.3	138298	181833	113648	64996.3	13652.8	35936	33680.8	47485.6
31200	168526	192342	274974	220043	175591	10753.2	13395.2	15043.6	20080.8	14283.8	212488	132368	208038	209653	197941	11556.8	12989.6	26117.9	19116.8	10738.4	231917	146221	311615	85099.2	236356	63054.4	74235.2	82102.4	26537.2	43745.6	254846	72028.4	160905	210325	132398	70071.6	14975.2	38750.4	36675.2	51451.6
32400	153990	179504	259527	204416	163528	9839.2	12079.2	13578.8	18298.8	12723.2	190187	122756	186595	191854	185460	10638.4	11982.1	24162.8	17840	9766.4	268000	168690	365352	97559.6	281704	66804.4	78198.8	87830.8	28335	47885.2	300207	84866.8	186143	243594	155289	74866.4	16228.4	40801.2	39257.6	54850.4
33600	141073	168324	247713	188329	153001	9159.2	11426	12266.3	16921.2	11600	173230	113967	167946	176997	171232	9836.25	11296	22581.6	16356	8627.6	309094	193886	420755	109815	331077	70128.8	82540.8	92766.4	29833.6	51053.6	348570	99560.4	216079	279726	180564	78516	17100.4	42951.6	41279.6	58375.6
34800	131146	159000	236039	173256	144029	8548.33	10622	11322.4	15610.8	10437.5	156454	107622	153933	164058	157480	9133.2	10716	21385.6	15431.2	7807.6	353283	219383	481041	124830	376178	73109.2	85661.7	95855.2	30960.8	53872	399470	116657	247464	319506	207978	81149.2	18175.2	44354	42773.3	60960.8
36000	124182	150427	223629	160455	134270	7938	9887.5	10374	14488.8	9453.6	141753	100232	139463	152612	146773	8571.6	9902.5	19907.2	14403.6	7086.8	396816	241494	538334	139230	418525	75222.4	87603.2	98848.4	31837.1	55958	449038	134953	280877	357445	235911	82945.6	18855.4	45513.6	44250	62389.6
37200	116760	143256	213830	148456	124951	7630	9210.83	9620.8	13595.2	8561.6	129624	94900.4	127288	142768	138041	8260.8	9543.2	19098.4	13699.2	6514.8	443046	264288	590235	153061	462674	76643.6	88948.4	100788	32722	57557.9	494074	155186	312158	394550	259286	83568.4	19406.4	46184.8	45077.5	64166
38400	109856	136094	203309	139387	115151	7125.6	8679.2	8961.25	12729.6	7822.4	117995	90123.6	115808	133846	127818	7765.2	8978	17979.2	12857.6	5970.8	481812	284968	638182	164666	503098	77092.4	89380.4	101318	32898.4	58312.8	536902	178620	337790	428367	280632	83735.6	19834	46577.6	45622.4	64880.8
39600	102134	129609	191991	130893	106567	6831.6	8260.8	8511.2	12053.6	7147.6	107371	84732.8	105291	126243	118006	7377.6	8568.33	17282.4	12368	5560.8	512578	298758	673258	172645	535366	77847.2	89542.8	101199	33343.8	59169.6	570444	203432	358284	455540	295961	83891.6	19996.7	46570	45885.6	65264.4
40800	96315.2	124003	183695	122355	98264.4	6451.6	7902.5	7869.6	11287.6	6689.17	98220	80053.2	96902.8	118685	109118	7110	8276	16808.8	11864.8	5208.4	533151	310081	698003	177062	558007	78044.8	90352	101253	33189.2	59230	592816	224754	371650	478225	305817	83773.2	20418.8	46654	46190.8	65712.4
42000	90779.6	117557	174400	112574	90720	6307.6	7604	7570.42	10839.2	6326	89828.3	76284	88512.8	111749	102469	6771.2	8020.4	16015.6	11491.2	4880	546994	319883	720546	179057	573944	77454	89538.8	100281	32953.8	59283.2	609259	243004	380069	493272	313635	82928.8	20451.2	46444.4	45850.4	65221.6
43200	85120.4	111595	165292	104583	84446.8	6071.2	7241.6	7123.6	10274.6	5842.4	82379.6	72034.8	80400.4	104430	95870	6500.8	7598.8	15580.4	11105.6	4607.6	555288	324408	733367	179990	589659	77627.2	88052.9	99806	33164.4	59127.6	615320	254188	385025	500154	316303	81696.3	20394	46302.4	46085.2	64865.8
44400	79640.4	105847	156725	97089.6	77878.8	5874.4	7029.17	6710	9744	5589.17	75909.2	67805.2	73727.2	97680.4	88902.4	6354	7367.5	15137.6	10573.6	4284	559904	326464	739626	178764	598884	77111.6	87430.8	98925.4	32970	59040	614307	262553	387833	502394	315501	80600	20452.4	46092.8	45753.3	64390
45600	73336.8	99837.9	147472	89902.8	72118.8	5588.4	6729.58	6510.8	9264	5185.6	70114.8	63810.8	68066	92254.4	81918.4	6100	7048.8	14389.2	10178	4112.4	560995	325191	741822	177244	599337	76755.4	86803.2	97606	32708.4	58598.8	608492	264660	386268	500178	314045	79692.5	20389.2	45465.6	45100.4	63401.7
46800	67218.4	94325.2	139130	83427.2	67360.8	5350.8	6604.17	6188	8853.6	5004.4	65178.8	60186	61842.8	86754.6	75934.8	6011.2	6853.2	13975.8	9914	3885.6	579230	321524	742151	173710	600527	76292.8	85580.4	96915.4	32446.8	58812.4	601121	267314	381082	495160	308138	79027.2	20411.3	45380	45101.2	63194
48000	62432	88957.1	130557	77722.8	61517.2	5265.6	6344.4	5874.4	8584	4692	60529.6	57283.6	57400.8	81720.8	70502.1	5868	6746.4	13549.6	9690.42	3766	572932	316948	743276	169810	593759	75862.4	84801.6	96093.2	32145.6	58293.6	592218	267427	375437	487878	303275	78482	20352	45200.4	44554.8	62918.8
49200	58364.2	83359.6	121664	72927.1	57508.8	5075.2	6253.2	5714.8	8250.8	4444.4	55384.2	53604.8	53514	76971.2	67706.7	5688.8	6445.6	13332	9416.25	3544.4	554028	312217	734744	166000	584227	75429.2	83369.6	94997.2	32028.8	58395.2	582751	270972	367860	481567	297723	77903.2	20302	45075.2	43915.8	62527.2
50400	53820	78536	115155	68092.4	53842.8	4952.4	6140.42	5410.8	8014	4272.4	51230.8	50772	50135.6	72837.6	63426.3	5614.4	6348.4	12881.2	9298	3430	551134	305889	730771	161511	576360	75122	83176.4	93776.8	31828	58366.8	573361	267763	359571	478611	290472	76776.4	20320.8	44552.8	43887.9	62312.8
51600	49871.6	73213.6	108258	64316.8	50326	4791.67	5871.2	5318.4	7840.8	4125.6	47816.7	48410.8	47670.4	68848.8	58534	5514.4	6316.8	12700	9026.4	3338.75	546018	302154	724579	158402	568096	74532.1	82705.2	93095.6	31570.4	57803.2	563373	263436	355684	474064	286250	76185.8	20433.6	44313.6	43681.6	61871.2
52800	46118	68641.3	101586	59886.8	47533.6	4726.4	5796	5136.8	7324.58	4015.2	44615.6	45810	45256.7	65518.8	54985.6	5328.8	6028.8	12368.8	8909.2	3186.67	540947	296895	716236	154700	557153	74146.8	81328.8	91899.6	31483.2	57724.4	555188	255910	347894	468851	280533	75209.2	20141.6	44277.2	42871.3	61654.4
54000	42629.6	64669.2	96775	57108.4	45266.4	4549.6	5709.58	4891.2	7227.6	3850.4	42340.4	43409.2	42939.6	63012	51858.8	5259.17	6021.2	12078.8	8682.8	3119.17	532672	292858	707598	150954	550587	73449.6	81354.4	91701.2	31053.8	57618.8	545039	248059	340833	463315	273578	74813.3	20050	44389.6	42870.8	61374
55200	40076.8	61032.4	90688.8	54287.6	42883.6	4536	5643.75	4866	6914.8	3682.5	40239.2	42100.8	41719.6	60661.3	48475.6	5215.6	5818.33	12001.2	8557.6	3050.8	524283	289352	702421	149348	540433	73110	80968.8	91193.6	31030.8	56878.4	537348	246322	338130	460644	268391	73723.2	20097.1	44210.4	42440.8	61078.4
56400	38163.8	57394.4	86202.8	52005.6	41182.9	4484	5516.8	4736	6747.08	3620.4	38990.8	40368.8	40534.8	58710.4	45139.6	5228.4	5685.6	11594	8442.8	2931.25	515673	283153	691447	146528	530404	72513.6	79955.8	90934	31106	57044.8	531602	241535	329493	455832	264569	73439.6	19838	44398.4	42161.2	60071.2
57600	36472.5	54335.2	82644	50160.4	40307.2	4365.2	5472.4	4628.4	6621.25	3523.2	37900	39151.2	40659.6	56780.4	43756.8	5135.6	5760.42	11586.8	8364.8	2967.2	508722	279376	683724	143439	521628	72284.4	79948.4	90385.6	30943.6	57117.2	522132	234343	322073	453290	258853	72745.6	19661.6	44077.2	41825.4	60358.4
58800	34932.8	51687.6	79304	48198	40195.6	4399.2	5339.58	4544	6476	3451.6	37591.7	38968.8	41090.4	55699.6	43006.8	5130.8	5675.6	11357.1	8156.4	2842.4	501664	276574	672907	140347	511290	71657.6	79162.5	89853.6	30810.8	57124.8	515335	234020	316166	452197	253347	72925.4	19566.8	43691.2	42067.6	60348.3
60000	33691.2	49278	76934.4	46637.2	41492.9	4332.4	5418.4	4472.08	6512	3522.4	38046.8	38429.6	42750.8	55037.6	43306	5245.6	5674.17	11236	8184.4	2874.4	490943	270506	657898	137795	500891	71121.2	79012.8	89063.3	30596	57003.6	505266	231216	309382	444458	249344	72740.8	19569.6	43482.4	41548	60294.4
61200	33179.6	47799.6	75062	46059.2	44194.6	4360.8	5468.4	4480	6350.42	3500	39616.7	38595.6	44654	55264.8	43309.2	5229.6	5686	11341.6	8158.33	2956.8	480728	265492	644635	134856	489478	70984.4	78498.8	89311.6	30450.8	57211.6	493206	227271	304772	435268	241928	72113.2	19473.2	43214.4	41506.3	60074.4
62400	33482	46616.7	74015.6	46307.2	47879.6	4330.42	5376	4494.8	6314.8	3482.08	42733.6	39094	48606.8	56266.3	44679.6	5417.2	5760	11246.8	8168.33	3015.6	470172	260495	628974	132167	474049	70818.3	78342.8	88471.6	30079.2	57290.8	481400	223670	296813	426186	233674	71724.2	19387.2	42945.2	41287.9	59639.6
63600	34152.8	45968	74665.6	47261.3	53765.2	4454	5566	4623.33	6376.4	3660	47581.6	40166.7	53395.2	57994	47086.4	5588.33	5887.6	11576.8	8210	3154	456450	252734	609615	128592	461427	70217.6	76811.2	88364	29902.1	57209.2	468308	218599	287967	414570	221846	71332	19047.5	42650.4	41097.2	59177.2
64800	36081.7	46439.2	77076	49244.8	61991.3	4575.6	5707.6	4729.2	6454.17	3608.4	53964	42490	61510	61638.8	51002	5785	6101.6	11975.6	8265.2	3316.25	441784	244553	593288	125201	444060	69203.2	76995	88020.4	29630.8	56537.6	452661	213643	279680	405546	211089	70866.8	18920	42802	40798.4	58898.8
66000	38694	48127.6	80937.6	52660.8	72720.4	4810.4	5834.4	4963.2	6632.08	3887.6	62954.8	45250.8	72761.7	67274.8	55976.7	6150.8	6398	12384	8679.6	3532.08	423931	237359	567870	121469	423494	69144.4	76128.8	87003.2	29392	56352	437993	206893	270026	393072	198898	70450	18634	42486.4	40452	58348
67200	42274	50768.4	88088	58188.8	86586.4	5040.4	6177.6	5274.58	6894	4201.2	74363.3	49497.6	86779.2	75339.2	62756.7	6563.6	6888	12979.2	8913.6	3884.58	407968	228379	544666	117526	407989	68072.4	75428	86372.8	29137.9	56044.8	417664	198086	259081	378438	187911	69664.4	18495.6	42010.8	40416.4	58200.4
68400	47438.4	55418.8	97694.8	64887.2	104987	5425.42	6569.2	5719.2	7308	4485	89700.8	55022.4	107358	86253.2	71622.4	7047.2	7323.75	13738	9463.6	4336	388738	218706	521312	113169	386483	67848.4	74720.8	86194.8	28847.9	55483.6	399643	196464	247586	365946	178159	69486.4	18182.4	41429.6	39775.6	57691.2
69600	54686.8	61104.2	109208	72553.2	126679	5979.6	7181.25	6322.4	7918	4979.6	108986	61214.4	132145	101707	83596.4	7801.2	8153.75	14928.4	10138.8	5062.5	368743	207692	494357	108188	365788	66512.4	73853.2	84822.8	28743.2	55063.6	379038	187919	235546	350452	168599	68719.2	17938	41133.6	39606.7	57168
70800	62770.8	69248.4	126375	82828	154416	6664.4	7612.4	7089.2	8719.2	5675.2	132141	68559.6	164565	120562	98282.4	8777.92	9060.8	16662.4	11061.3	5864.8	350155	197668	467350	103554	344500	65686.8	73317.9	83888	28326.4	54409.2	357059	180345	223197	333203	159856	67970	18018.8	40870.4	38970	56681.7
72000	72966	79640	146265	96708.4	182875	7394	8450	8153.2	9603.75	6712.8	159528	78232	204819	144796	116442	10006.8	10251.2	18630.8	12046	6868.8	331662	186384	439878	98120.4	324006	65205.8	72263.2	82520.4	27781.2	54128.8	335525	172359	210738	315146	150460	66904.8	17710	40281.2	38553.6	56070.8
73200	84994.6	91292.8	171535	113301	218394	8426.8	9408	9463.2	10717.1	7974.8	190888	87900.8	251339	173800	136296	11211.7	11634	21118.8	13845.2	8294.8	310697	174125	413530	93322.4	304498	64185.6	71174.8	81307.9	27210.8	53698.4	315182	161738	198418	299660	140728	66223.2	17448.8	39758.8	37810.4	55400
74400	98753.3	105937	200362	133411	257452	9723.6	10857.2	11244	12288.8	9485.6	226513	100616	307812	208612	159308	12982.8	13426.4	24526.8	15684.2	9644.8	292565	163107	389083	88906	283078	63398	70422.1	79747.6	27002.8	53113.6	293375	153340	186871	284344	132091	65622	17223.2	39036.8	37226.7	54494.8
75600	115251	122970	231283	157402	298778	11128.4	12284.8	13222.1	14010.4	11324.8	265602	113797	368624	247314	183863	15013.3	15446.4	28564.8	18208.4	11713.6	274066	152298	364660	84052.8	263089	62275.2	69018.4	78317.6	26306.3	52267.6	274420	143615	176824	268246	122031	64007.2	16761.6	38553.8	36382	53459.6
76800	132364	142455	267478	184824	347378	12704.4	14078.4	15803.2	16047.5	13873.6	306806	128195	433400	291576	209977	17272.4	17910.8	33499.2	21427.6	14042	256138	141599	342560	78999.6	245674	60490.8	67978	76895.2	25827.6	50885	258031	135008	165795	250869	112556	62726	16404.8	37589.6	35638.8	52626
78000	151804	163842	303510	216061	393232	14591.6	16412.4	18762.1	18733.6	16845.2	350065	143980	508350	339383	237542	20055.4	20740	39211.6	25114.8	16677.5	241111	131388	320996	74419.6	227034	59050.4	66812.8	74828.8	25137.2	50050.8	244291	127552	155566	236639	104845	61465.6	15848.4	36617.6	34413.8	51448.4
79200	172618	185832	343180	249140	439696	16976	19080	22697.1	21939.6	20277.2	395192	160675	583018	388916	264603	23407.1	24138.8	45989.6	29739.6	20255.4	225932	122333	296970	69907.1	210358	57490	64916.8	72511.3	24560	48914.8	226108	119755	145076	221208	96731.6	59844	15422.8	35382.8	33482.8	49886.4
80400	193683	208912	383708	285128	487989	19935.2	22158.4	27326	25574.4	24607.5	441734	178383	659609	441301	292026	26966	28080.8	54331.3	35612.8	24121.6	209339	113757	275021	65584.4	195850	55221.2	63173.8	70686.8	23786.4	47705	217527	113679	136199	207112	88603.6	58121.2	15004.8	34489.6	32155.2	48801.2
81600	216195	233138	420159	320258	530124	23169.6	25767.6	32476.8	29798.8	29932.4	483815	197157	742380	492888	319859	31102.1	32283.2	63317.6	41829.6	28656.4	194764	105846	256420	61820.8	180807	53776.3	61267.2	68323.6	23216	46186	202833	106932	126264	195581	82144.4	56437.9	14455.2	33288.8	31071.2	47015.8
82800	239104	257252	453252	356630	570896	26662	30104	38421.3	35046.4	36141.2	524129	213851	812342	543770	344783	35960.8	37188	74456	49599.2	34209.6	181347	98422.8	239025	58040.8	166649	51558.8	59013.6	65566.7	22322	44747.2	188621	99489.2	118285	182262	75616	54484	13935	31851.6	29689.6	44801.3
84000	259179	281336	487595	392633	608863	30483.8	35237.2	45155.6	40845.4	42910.8	559982	229196	880322	594657	367054	41434	42841.7	86273.6	58329.2	39646.4	169634	91921.2	223455	54441.2	155745	49299.2	57127.2	63056.4	21330	42948.4	176268	94232.8	111058	171832	69471.6	52324	13383.2	30473.6	28396.7	43355.2
85200	279226	303408	515502	425966	635500	34590.8	40650.4	52942.4	47071.2	51267.1	592051	245118	939373	639980	386694	47397.6	48419.2	99351.6	67722.4	45949.2	159597	85540	209807	51144	144271	46874	54553.6	59376.4	20362	41324.6	165394	88232	103898	160915	64066.3	50570	12905.6	29093.6	26924.2	41279.2
86400	297453	323122	539212	457115	661324	39429.6	46767.9	61469.6	54450.8	59960	616816	261233	979414	681012	403066	53426.8	54682.9	113359	78530.4	52660	149839	80362.1	196425	48091.6	134609	44549.6	52437.6	56759.2	19331.6	39559.2	156315	82570.8	97858.4	151268	59416.4	48190.4	12351.2	27388.8	25459.2	39696
87600	311635	341551	560339	489474	676280	43941.2	53405.2	69771.6	61361.2	68978.8	635072	274686	1020000	714425	416813	60706	60716.4	128002	89538.3	59565.6	141132	75752	183756	45743.3	125209	41902.4	49894.8	54277.2	18480.8	37438	147916	77212.4	92578.8	142716	55111.2	45820.4	11738.8	26131.6	24095.2	37766.7
88800	324010	357645	571062	512302	691811	49268	60391.6	78745.2	69172.8	79164.4	648165	287425	1040000	741125	425581	67103.3	67255.2	142462	100592	66779.6	133132	70820	173314	43114.6	116639	39494	47034.8	51035.8	17657.6	35642	139248	71939.2	86587.6	134496	51075.4	43341.2	11112.8	24828.8	22733.2	35777.2
90000	334108	369910	579548	534655	701476	53738.8	67716.8	87235	76991.6	87910	656506	296908	1050000	757762	431540	73810	73380	156167	112086	73607.6	126477	67097.6	164868	40700.8	110080	37120	45188	48390.8	16737.1	33482	131860	67089.6	81943.6	127279	47542.4	40997.6	10471.6	23492.8	21392	34053.6
91200	340783	378756	580864	551714	691034	58444.4	74487.6	95781.2	84048.4	96788.8	658344	303933	1050000	767014	431780	80593.2	79004	170241	123170	79832.8	119394	63827.5	157650	38684	103014	34812.5	42800.4	45072	15845.8	31663.2	125425	62572.8	78241.2	122247	44653.6	38927.2	9900	22275.6	20034.8	31929.6
92400	345189	385380	573331	562651	678818	62602.5	81263.2	103173	91188.4	106224	653748	307556	1030000	764868	428708	86249.2	84299.6	182072	134310	85973.3	113069	60229.2	151010	36883.6	97207.2	33011.7	40218.4	42717.6	14997.2	29545	119685	58800.4	74404	116891	41958.4	36556	9306.8	20816.7	18686.8	30222.4
93600	344950	386381	566080	564143	664000	66547.2	87336	109299	98088.4	112574	640133	309220	1000000	755469	423424	91883.8	88450.4	191777	143140	91638.8	107417	57746.8	144821	35321.3	92570	30737.2	38016.8	40157.6	14122.5	27886	114880	54955.4	71095.6	112472	39860.8	34790.4	8793.2	19807.6	17614.2	28533.6
94800	344092	385320	549161	561464	640452	69403.2	92815	114527	104032	120406	623629	307561	958940	736528	413719	96718	90982	199893	151812	96733.6	103134	55695.4	139836	33876.8	88024.4	29217.6	35942.9	37784.4	13442.4	25959.6	110884	52622.4	68710.8	108819	37890	32874.4	8155	18647.2	16612.4	26672.1
96000	337318	379492	533888	548690	620555	71976.4	97880.4	118959	108786	125192	602820	305470	909261	712230	400788	99976.8	93877.6	207989	159484	100890	99606.4	53666	135693	32742.8	83882.4	27438	34133.8	35445.2	12636	24127.5	108286	49962.4	66343.8	105354	36657.6	31091.2	7741.2	17752.5	15777.2	25540.4
97200	333750	370830	511722	530422	590228	73780	101716	121763	112049	129108	577498	301672	862071	683339	386492	103212	96292.5	213151	165317	103880	96574.8	52175.6	133532	31895.8	80590.4	26313.6	32513.6	33513.3	12088.8	22560	111639	47024.6	65100	103082	35699.6	29560.4	7375.2	16672	14585.6	24084
98400	324681	360389	490650	509985	561943	75102	105243	124870	114834	132560	551492	294280	805682	650612	369240	104926	97408.4	216443	169542	106399	94558	51000.8	129179	31540.8	78098.4	24840.4	30590.8	31728	11392	21060.4	110857	45413.2	63797.6	100823	34824.8	27869.2	6977.2	15726.4	13835.2	22898
99600	318116	348070	468694	489294	534454	75932.8	106615	126199	116209	133500	524591	286773	753788	616109	352256	106304	98589.6	217927	172885	107345	92959.6	50686.4	129697	31413.2	76190.4	23627.6	29453.2	30360.8	10956.4	19734	109984	43258.8	62610	99306	34409.6	26632.1	6709.2	15191.6	12982.4	21706.7
100800	308258	334210	443588	470077	501070	76205.6	107941	126341	117345	135106	496548	278373	700215	583284	335107	106950	99040.8	218596	174104	108088	91927.6	50515	130635	31500.4	74927.2	22863.3	28088	28878.4	10536.4	18329.2	109803	42398.4	62118	99167.9	34592.4	25394.4	6424.8	14405	12502.4	20620.4
102000	296610	320616	422108	450576	474726	75698.8	108570	125547	116973	134053	467795	267428	646025	550254	317068	105882	98831.2	217987	174573	107852	92066.4	50638.8	132825	32231.2	74680	22227.6	27002.9	27941.6	10214.8	17330.8	111235	41389.6	62539.2	99737.6	34808.8	24394.6	6193.6	13995.2	11982.4	19758.3
103200	283211	304754	397512	427857	441980	75266.8	107416	124116	116026	133075	438467	257576	597452	516209	299132	104898	98232.1	214465	172987	106828	93684	51212.5	138348	32772.8	75060.8	21543.8	26313.2	27056	10013.6	16254.2	113351	41212.4	63279.2	101256	35618.4	23689.2	6065	13613.2	11486.8	18936.7
104400	270596	289277	376187	404504	413651	74207.6	106362	122535	114574	130902	412492	246673	554375	484226	281280	102085	96984.4	211195	170765	105044	96038.3	52906.4	143457	34185.6	76494.2	21337.2	25563.6	26357.1	9776.4	15597.2	115261	41431.6	64636.4	104023	36963.6	22757.5	5916.4	13408.8	11115.2	18674.2
105600	256491	271924	354035	380570	382820	72972	103771	118713	111658	128460	387713	237335	525184	452767	265070	100193	95082.8	206463	167021	102555	99757.6	55099.2	151462	35841.2	78479.6	21145.4	24998.4	26119.6	9693.2	15174.8	119966	41935.6	67007.2	108051	39386.4	22279.2	5915.6	13170.4	11029.6	18387.5
106800	243531	258009	333936	358656	356389	70730.4	102004	115048	108968	124753	365371	226546	487468	422338	248008	97645.6	92677.2	200299	163488	100152	105319	58064	162180	38177.2	83728.8	21309.6	24817.2	25597.6	9854	14957.1	125878	42868.8	70075.6	112960	42156.7	22082.4	6044	13156	10710	18086
108000	230368	243737	314679	336548	331906	68889.2	99210.8	110757	105580	120316	342914	215630	450427	393812	232639	94243.2	90628	193373	158828	96604.8	113104	62007.9	174944	41786.4	89463.6	21410	24724.4	25675.6	9887.2	14833.8	135521	44536.4	74248.8	118108	46128	21460.4	6066	13265.4	10736.8	17977.6
109200	218008	230568	294690	314632	308893	66612	95826.4	106050	101224	116156	321102	205051	409834	365102	218705	90492.1	86368.8	185894	153291	93061.7	123073	66727.6	191659	46180.8	97269.2	21765.2	24597.5	25694.8	10048	14841.2	146889	46712	79634.4	124605	51333.8	21550.4	6139.2	13491.2	10674.4	18030.4
110400	207082	218250	279572	293044	286921	63929.2	92188	100750	96929.2	110456	298384	195658	373843	340430	205383	86644.4	83683.3	177521	148029	88527.6	135659	72699.2	212919	51297.5	107049	22330.8	24889.6	26096.3	10374	14958	162632	49069.6	86292	135952	57966	21565.8	6409.6	13709.6	10925.6	18258.8
111600	197406	205402	263294	273337	264848	61092	87980.8	95568.4	92312.4	105493	278469	186109	343241	315309	193003	82466	79602	168172	141577	84130.8	151823	80848.8	239218	57736.8	118696	22946	25316.4	26435.4	10645.2	15180	182442	51951.3	95226.4	150281	66247.6	21737.5	6643.2	14122.4	11085.4	18501.2
112800	186235	193896	248698	255977	245986	58021.6	83894.2	89997.2	87473.6	99270.4	261098	177751	311230	293452	181999	77939.2	75749.2	159436	134834	79149.2	170164	90440.4	267998	64706.8	133972	23814.4	25789.6	27357.5	10972.4	15775.2	205645	56148.3	105277	167638	75287.1	21979.2	6890.8	14586.8	11470	19055.8
114000	176226	183530	234875	239138	226055	54538.4	79072	83252.4	82459.2	93359.2	244995	169898	284013	274237	170745	73165.4	71328.8	149546	127789	74065.4	192018	102075	303562	73543.2	151846	24811.2	26547.1	28021.2	11388	16387.6	233876	61688	116415	186290	86486	22432.4	7182.4	15218.8	11725.4	19521.2
115200	166461	174208	222897	224246	210422	51445.2	75126.3	77519.2	77490.8	87020.8	228625	161218	257872	255701	161173	68820	67321.6	140658	120523	69482.5	216048	115307	338369	83118	173294	25973.2	27312.8	29326.7	11879.6	17152.8	263624	67583.2	128205	207643	98640.8	23157.5	7501.2	15846.4	12342	20143.8
116400	157524	165826	212754	210074	195314	47965.6	70606.7	71631.2	72646.4	80759.6	212548	153422	236820	239531	151153	64392	63128.4	131199	112910	64262	242032	131233	378310	93236.8	196684	27414	28446	30742.9	12381.6	18148.8	296444	74725.4	142189	231792	112850	23956.8	7812.8	16716.4	12965.4	21102
117600	148834	157142	201623	197767	181473	44758	65882.1	66208.8	67643.6	74688.8	198889	146668	216481	224423	142148	59590	59158	121715	105925	59511.6	269300	148128	417059	104708	222178	28995.6	29648.3	32232.8	12957.2	19100.4	331317	82212.8	156135	256714	127092	24927.5	8307.6	17610.4	13690.8	21910.8
118800	140029	149088	192332	185905	168696	41551.7	61501.2	60190	62812	68500	186202	139578	198826	211197	133649	55313.6	54964.2	112752	98712	54460.8	298126	165323	459756	116178	249348	30683.2	30987.6	33997.2	13379.2	20104	366637	91844	171716	283513	143533	26194.4	8668.8	18755.6	14522.9	23084
120000	133169	141311	181710	174185	156142	38199.6	56851.2	54881.3	58121.2	62952	175324	133394	182782	197653	125206	50905.2	50851.7	104095	91602.4	50210	325365	185294	499833	126986	276177	32404.6	32414.8	35944.4	14153.8	21283.6	400553	102496	185767	309459	158745	27376	9076.67	20134.4	15438	24360.4
121200	126394	135402	172836	164202	143625	35270.4	52690	49869.6	53974.4	57086.3	164442	127974	168686	187240	118177	47022.8	47151.6	95505.2	84779.6	45589.6	351107	205105	537745	137564	302962	34747.6	34129.6	38141.6	14850.4	22828.8	433236	113027	201496	337418	174913	28727.2	9497.08	21195.2	16419.2	25629.2
122400	119844	127813	163927	154129	131785	32396.4	48402	44970.8	49972.8	51697.6	154602	122778	155856	176004	110688	43273.8	43302.8	87301.2	77986	41715	375444	224487	575482	146734	329055	36744.4	35669.2	40928.8	15419.6	24133.8	463767	125105	216074	364448	190074	30540.4	10021.7	22365.6	17442.4	27196.4
123600	113557	122586	156167	145506	122522	29937.6	44567.6	40929.6	45901.7	46554.8	145102	117648	144115	166446	104422	39280.4	40091.6	80090.8	71675.6	37724.4	397781	241088	602517	155315	352274	39215.6	38108.8	43700	16341.6	26043.2	490783	137874	228827	389169	204569	32340.8	10494	23900.8	18775.4	28722
124800	107870	115908	148768	138397	113247	27183.2	40517.1	36966	42438.4	42526.8	136577	112863	134403	157700	97614.2	35918	37293.6	72899.2	66068.8	34060	416022	255892	631214	163066	373984	41464.4	40141.6	46722	17031.2	27465.8	514537	150044	241723	411425	216244	34644.4	10990.4	25481.6	20156	30208
126000	102535	110301	141692	131106	104574	24986.4	37677.6	33697.9	39138.4	38354.8	128791	109098	124759	149816	92558.8	33372.1	34240	66211.2	60280.4	31030	428685	265913	653361	169201	393498	44134	42136	49735.8	17811.6	29451.2	537310	162083	250787	430295	227464	36861.2	11469.6	26978	21288.3	32128.4
127200	97443.6	104873	136639	124351	98550.8	22795.6	34244.4	30210	36235	34600.8	121362	104722	117628	143014	86976.4	30490.8	31491.6	60889.6	55306	27839.2	440822	276161	670628	174508	408371	46610.4	44314.4	53290.8	18565.6	31100	555567	174413	259506	447433	235942	39352.4	11970	28370.8	22572.9	34242.4
128400	93034.4	99661.2	129678	117410	91401.6	20956.4	31534.6	27576.8	33646.4	31664.4	114937	100534	110503	134966	81747.6	27774	29152.4	55445.2	51039.2	25359.6	450766	284873	683773	179301	419834	48979.2	46515.6	56321.2	19444.8	33136.3	570646	188308	267871	461950	242999	41649.2	12436.8	29936.4	23998.8	36006.8
129600	88742.4	95017.5	124817	111492	86301.2	19160.8	29360.8	25067.2	31414.8	28144.4	107940	96790.8	103941	127493	77001.2	25715.2	27111.3	50992	47130	22844.4	458113	290526	690336	181925	429622	51158.8	48710	60261.6	20287.9	35154.4	579863	200492	273363	470573	247738	44540.8	12968.4	31416.7	25301.2	37797.2
130800	84430	90044.2	119168	105710	80758.4	17712.1	26967.2	22748	29048.8	25771.2	102788	93587.2	98280	121115	73044.4	23584.4	25018.8	46428.8	43350.4	20535.4	461548	297581	698472	183711	435055	53604.8	51123.2	63332.4	20897.5	36922	587221	211788	279410	476782	251020	46534.4	13633.3	32984.8	26754.8	39341.6
132000	81079.6	85392.1	114399	100544	75504.4	16321.3	24924.4	20854	26966	23083.6	97745.8	89624.4	93431.6	115374	69514.6	21778.4	23161.6	43355.6	39797.9	18721.6	465288	298799	694758	185163	439495	55415.6	52791.2	66577.5	21807.6	39259.2	589460	220405	283830	478362	252190	49412	14043.6	34278.8	27679.6	41487.2
133200	77005.6	80953.8	110798	95910.4	70850.4	15124.6	23236.8	19042.4	25186.4	20613.6	92849.6	86538.4	89259.2	110410	66041.2	20183.6	21546.8	40092	37077.1	16782.8	467497	300603	693546	185916	439147	57558.8	55237.2	69873.6	22480.8	40992.8	591032	228374	288298	480134	251852	51676.4	14707.5	35508	28715.6	43039.2
134400	73933.8	77160	106837	92282	67221.7	14036.4	21527.2	17549.6	23511.3	18940.4	89563.2	82934.4	84983.8	106294	62991.2	18795.2	20246.4	37413.6	34460.4	15342.5	467039	302604	687424	187399	431844	59282.8	56779.2	72355.8	23111.2	42861.2	591145	235861	288756	477795	249528	54036.4	15123.3	36642	29766.8	44713.8
135600	71034	72756.4	104896	89974.8	64399.2	13266.4	20044.4	16322.8	22076	17085	86636.4	79589.6	82832.8	101996	60698	17697.2	18932.9	34841.2	32076.8	14140.8	465806	303189	675369	187230	428760	60929.6	58587.6	75588.8	23891.6	44699.6	589482	240083	289874	476168	245955	55964.8	15561.2	37701.3	30735.2	46518.8
136800	68790	69576.3	101782	85965.6	61745	12452.4	19154.4	15129.6	20872.5	15803.6	85587.6	77321.6	80883.3	98978.8	58681.2	16612	17793.3	32683.2	29922	12920.8	462645	304084	665279	186509	425959	62047.2	60102.4	77394	24365.6	46239.2	584505	243183	287567	472630	242622	57933.2	15951.6	38614	31534.2	47826.8
138000	66618.4	66506.7	101266	81053.6	61238	11759.2	18119.6	14180	19817.9	14574.8	86100.8	74059.2	80024.4	97000.4	58287.2	15718.8	16863.6	30734.8	27957.6	12017.2	460769	300486	649317	186680	418813	63196.8	61264.8	79585.6	25113.3	47964.8	577776	243919	286258	465727	240191	59740.8	16427.6	39183.6	32042.4	49127.9
139200	65026	64133.6	101667	78979.6	61142.4	11161.2	17067.6	13244.2	18719.2	13481.2	87879.6	72929.2	80694	96343.2	57837.1	15019.6	16248.4	29595.6	26348.4	10978.8	458265	299430	639139	185646	410321	63838	62814.8	80575.6	25170	49189.2	570100	244472	283813	461325	235648	61206.8	16635.8	40150	32650.4	50091.7
140400	64538	61964.4	103398	77877.9	61616.4	10783.6	16107.2	12670	18065.6	12578	92090.8	71132.8	82455.2	96618	59030	14424.4	15582.8	28165.2	24773.8	10398.8	453174	295444	625236	184492	399472	64810	63411.2	81659.6	25688.8	50307.6	559768	243098	279662	453675	229869	62825.6	16908.8	40587.6	32840.4	50959.2
141600	64592.4	60759.2	107596	77482	64276.8	10312.4	15438	12137.2	17327.6	11640	97884.6	70648.8	86418	98512.8	61250	13872.1	15046	26986.4	23539.2	9635.42	448894	291128	613186	181534	388685	65166	64626	82947.5	25840.8	51174.4	548270	241595	277078	444805	222383	64003.6	17224.8	41128.3	33615.2	51709.6
142800	65478.8	60092.5	111910	77288.4	67412.8	10146.7	14934.8	11615.6	16767.1	11070.8	104819	70576.8	92381.7	101968	64465.6	13479.6	14532.4	26330.4	22528.4	9222.8	440783	288176	600108	178731	379098	65526	65430	83643.2	26249.6	52162.4	539294	241557	271297	434968	216094	64832	17373.2	41479.6	33844	52078
144000	67697.2	60226.3	119670	78708.4	72933.6	9875	14451.2	11273.2	16449.2	10304.4	115940	70582.9	99817.2	108630	69102	13430.4	14205.2	25780.4	21498.4	8817.6	432154	281920	582497	174945	369930	65683.2	65965.6	84589.6	26096	53102.1	525885	237108	264360	424086	208892	65667.2	17694.6	41304	33924.8	53025.6
145200	70825.2	61217.9	129106	82044.4	80448.4	9726.67	14053.6	11228	16023.2	9939.58	128345	72546.8	110492	117361	75149.6	13369.2	14222.4	25260.8	20852	8457.6	428073	276392	565870	171389	358104	65125.6	66172.8	85391.6	26207.5	53696.4	513880	233102	258234	409492	201406	66224	17772	41753.8	34232	52897.2
146400	75427.2	63379.2	140760	86727.6	90468.4	9700	13744	11030.8	15985	9550.4	144807	75190	125748	129929	82075.2	13312.9	14100.8	25221.2	20288.4	8261.67	417873	266906	544682	165944	346022	65332.8	66186.7	85636.8	26175.6	54580.4	499324	227382	249097	389893	194018	66745.6	17696.8	41291.6	33680.8	53592.8
147600	81486.4	66926	154862	93026.4	102520	9771.2	13636.3	11100	15784.4	9238	163053	78460	145574	146181	90674.4	13423.3	14128.8	25186	19833.2	8064.58	409886	258475	522628	160638	331736	64902	66630	85558.8	26120	54482.8	482602	221692	242692	371157	186497	67061.2	17734.8	41280.4	34085.2	53408.4
148800	89508.4	71748	171091	102384	117542	9896.25	13593.2	11229.2	16026.3	9280.4	184361	83267.6	171135	165508	100867	13872	14411.3	25332.4	19451.2	8189.6	398568	248133	501092	155814	315781	64651.6	66292	85074.8	25822.5	54524	467003	215611	232819	351495	178982	67203.6	17698.8	41349.6	33530.8	52909.6
150000	98182.8	78260.8	190857	114035	135934	10209.2	13808.8	11482	16259.6	9107.2	207308	88604.4	203778	189392	112813	14377.5	14696.8	25895.6	19223.8	8080	382538	238770	474860	150184	304124	64026.4	66058.3	84428.8	25743.2	55077.2	448109	209438	225170	331594	172134	67053.2	17670	41302	33520.8	53180.8
151200	108807	86224.2	213138	127926	156433	10615	13750.8	11897.2	16373.2	9136.8	231845	95888	245727	218428	126267	14947.6	15301.2	26282.4	19085.4	8356.4	366206	230057	452061	143308	289585	63804.8	65893.3	83898.4	25523.2	54602.9	430344	202572	216915	311881	163697	66570	17452	41134.2	33492.8	52763.6
152400	120752	95914	235998	144332	179516	10899.2	13925.6	12261.6	16625.4	9184	259444	104973	293071	250028	140609	15476.4	15909.6	27206	19210.8	8648	347556	218904	428707	136578	276090	63339.6	65594	83118.8	25378.8	54700.4	412204	194522	207463	292988	155336	66464.4	17432.1	41076.8	33352.4	52684.6
153600	132847	107568	263945	163591	205415	11580.4	14246.4	12987.6	17145.4	9370.8	287690	114844	349029	287550	156237	16185.6	16752.4	28237.9	19405.6	8921.2	334037	208765	403153	129557	262822	62946.7	65450	82988	25223.3	54637.6	393086	186701	198575	275308	146398	66392.8	17401.7	40653.2	33201.2	51976
154800	147632	120605	289306	185955	233580	12285.2	14818.4	13641.2	17500.8	9594.8	318179	125763	412790	328750	172974	17120	17515.2	29263.8	19651.6	9407.2	318102	197040	379955	122762	247785	63638.8	64991.6	82058.4	24961.7	54144.4	376172	180742	188203	256505	137410	66625.6	17075.8	40451.6	32844.4	51571.6
156000	163355	135674	319611	210488	266682	12897.6	15235.4	14635.6	18169.6	9960	347067	138579	482388	374205	190161	18085.2	18406.4	31086.8	20088.8	9648.8	302123	186047	356332	116147	234322	64250.4	65074.6	81844.8	24614	53754.8	355719	171850	179477	240439	128345	66242.4	17201.7	40231.2	32806.4	51502.4
157200	179772	151802	345968	237233	299741	13640.4	15675.8	15324.4	18739.6	10494.4	377532	152056	557364	423074	207655	19077.9	19509.6	32748.8	20647.2	10366	286396	175575	336132	109671	220472	64532.1	64580.4	81021.6	24433.6	53804	338595	164029	170786	226311	119675	65984.4	17043.6	40030.4	32550.4	50966.8
158400	196943	168585	372655	266919	335491	14368.8	16208	16469.2	19496.3	11019.2	406699	166740	633996	475269	225205	20250	20870	34638.8	21275.8	11088.8	269471	163624	319948	102997	206400	62974.4	64015.4	80320.4	24119.6	53414.8	319631	158352	162330	213762	111836	65742	16763.6	39322.5	32272.8	50650
159600	213508	186394	398702	297515	369819	15556.8	17061.6	17505.6	20408.3	11767.6	434852	182798	714222	527725	244174	21360.4	21925.8	36566	22253.2	11837.1	254161	153306	301908	96306.4	194247	61806.8	64190	79883.2	23856	52850	301672	151907	153394	201985	103568	65380	16628	39012	32045.2	50222.5
160800	231179	205763	420426	330014	403226	16277.6	17734	18524	21107.2	12461.3	461353	197657	796458	582655	260126	22646	23101.3	38849.2	23127.6	12696.3	238674	142809	282737	90834.6	181892	60356	63067.2	79012.4	23525.4	52592.4	285768	142984	145661	192078	97000.4	64902.8	16395.2	38687.1	31794.8	50123.6
162000	246588	224757	442639	362723	438762	17306.8	18459.2	19806	21966.7	13139.2	485928	212599	875454	633598	276253	24079.6	24602.1	41526.4	24277.2	13986	225635	132967	264229	85168.8	170785	59981.6	63100.4	78627.2	23186.8	52008.8	269913	134889	137958	182488	90627.2	64236.8	16097.2	38032.5	31351.6	49780.8
163200	262911	243788	459453	394755	469565	18468.4	19352.4	21167.9	22835.6	14434	506641	228268	951298	682807	290076	25534.4	25722.9	43685.6	25873.2	14880	212893	124184	246481	80580	159955	59464.8	62418.4	77682	22881.7	51769.6	258060	125682	131702	173271	84286.8	64076.8	16165.4	37590	31193.2	48969.2
164400	277401	262321	475492	425610	503031	19436.3	20275.2	22408.4	23780.4	15598.8	524576	243155	1020000	728158	302467	26730	27270.4	46669.2	27459.2	16337.2	199898	116490	230673	75851.6	150280	59289.6	61701.3	76988.8	22599.6	51597.2	244946	116035	124350	161778	78710	63256.8	15911.6	37206.4	30714.4	48584.2
165600	290950	279539	486569	454183	528816	20668	21116.4	23963.2	25029.2	16949.2	539407	257402	1080000	773878	314328	28265.2	28730.8	49760.8	29242.9	17629.2	188569	109843	217848	72162.1	140984	58781.3	61467.2	76582	22398.8	50862.9	231113	110220	117690	155893	73327.6	62864	15820.8	36690.4	30226	48207.2
166800	304036	295525	489585	481872	554042	22038.3	22379.6	25625.6	26233.6	18620.8	551792	272848	1130000	812745	323604	29559.2	30259.6	52943.6	31292.4	19087.6	178168	102314	205128	67946.8	132962	57956.8	60234.4	75632	21886.7	50330.8	220954	102187	111966	147965	68311.2	61948.4	15581.6	36020	29540.8	47572
168000	313685	309201	495781	504597	574989	23074.8	23485.2	27534	27579.2	20414.8	559611	287214	1170000	844918	331674	31438.4	31744.6	56465.6	33321.3	20828.4	167892	96342	194387	64224	125659	57065	60207.6	74832	21850	49976.7	209166	95161.6	107062	143182	63347.6	61647.2	15457.5	35710.8	29361.2	47245.6
169200	323860	321430	495768	522870	585294	24049.2	24966.8	29179.2	29037.1	22600.4	562101	299793	1210000	866608	336132	32859.6	33183.2	60318.4	35790.4	22720	159204	90244.8	184123	60618.8	118082	56162.8	58904.4	73946.3	21498.8	49275.6	200141	88781.7	101871	137512	59348.8	60810	15136	35216.4	28595.2	46637.2
170400	329775	331279	497527	540000	597030	25499.2	26294	31381.6	30560	24793.6	562558	309703	1230000	881977	338791	34587.2	34548.8	64520	38711.3	24886.8	149962	84372.9	174744	57898.4	112102	55164.8	58248.8	73224	21134	48930	191812	83071.2	98279.2	133100	55926.4	59874	15085.4	34661.6	27937.6	46328
171600	336427	338103	491934	551105	600048	26930	27623.2	33591.2	32622	27378.3	558284	319905	1240000	890831	342066	36497.5	36170.8	68750.4	41766	26813.2	144315	79992.4	168803	55429.6	106360	53954.4	57735.2	72154.6	20730.4	48283.6	183914	78248	94358.3	128152	52480.8	59344.4	14889.6	34030.8	27495.6	45740.4
172800	340394	342145	482304	558445	603880	28252	29442.8	36447.2	34664.2	30260.8	552005	328425	1230000	894096	341213	38377.9	37908.8	74071.2	45584.2	29326	137722	75943.6	163037	53274.8	101551	53029.2	56485.2	71115.2	20670	47656.4	177088	73422.1	90679.2	123048	49668.4	58442.8	14404.4	33512.4	26757.9	45296.4
174000	342639	345242	470313	559810	599631	30175.4	31324	39396	37053.6	33447.2	542036	332654	1210000	888730	339386	40532.8	40237.1	79434.8	49036.4	31839.2	132074	72611.6	157772	51461.3	96937.2	51857.6	55892.1	70128.8	20159.2	47368.8	171013	69288.4	87833.2	119079	47660	57549.6	14316.8	32862.5	25986.4	44590.4
175200	344245	345982	454528	557861	590334	31623.2	33345.6	42455.2	39658.4	37047.5	532587	336997	1170000	876180	334092	42660.8	42001.2	84884	53310.8	34517.6	128085	69024.4	158343	50247.1	93505.6	50428	54454	68421.3	19932.4	46659.6	164948	65645	85122.8	115286	45456.8	56777.9	14159.2	32158	25270.4	43645.4
176400	341135	344551	440832	552638	580970	33654.4	35784.8	46012	42251.3	40856.8	517767	337434	1130000	857771	329528	45205	44212	91368.8	58226.8	37876	124642	66675.2	154708	48834.2	91302	49376	53953.8	67250.4	19690.4	46094	161607	62396.4	83406	112540	44027.6	56350.8	13787.6	31246.3	24454	42890.8
177600	338155	341143	425887	543608	564657	35409.2	38228.8	50139.2	45414.4	44785.2	502893	337293	1080000	834900	323372	47338.4	46163.2	97312	63013.6	41161.6	126507	63859.2	154102	48427.6	88762.5	48099.2	52708.8	65678.4	19610.4	45140.8	158919	59706	82019.6	110816	42702.4	55363.2	13621.6	30803.3	23894	41930.4
178800	333470	335511	413518	534853	550777	37782.8	41080.8	53793.2	48879.2	49394.8	487028	333074	1030000	810234	313656	50283.8	48914.4	104756	68201.7	44522.4	123812	62281.3	151925	48718.4	88060.8	46692.8	51315.6	64222.4	19537.5	44412	157587	57284.6	80535.2	110488	41924	54424.4	13499.6	29860.8	23071.6	41194.8
180000	327576	328314	403485	522179	530660	39575.6	44102	57976.8	52194.6	54018	469408	330062	976168	783761	302779	53140.4	51405.6	111910	73728.8	47915.6	123200	61194	154711	49182.8	87308.3	45655.6	50670.4	62897.2	18969.2	43730.4	156801	56199.2	80161.6	111000	41672.8	53085.8	13241.6	29025.6	22439.2	40324
181200	322115	321017	390117	504332	509760	41758.8	47074.8	62576	55739.6	58889.6	459480	325193	919701	757756	291230	55893.2	53973.6	119749	79111.2	51831.2	123246	60669.2	157914	49720.4	87978.8	44857.6	49051.2	60909.6	18749.2	42798.8	157018	54652.9	80356	111778	41709.6	51376.8	13026	28175.6	21698.8	39511.7
182400	314048	314056	376779	486365	488075	44351.6	50432.4	67302.8	59777.9	63830	445910	318440	864995	729904	280051	59291.2	56983.8	127989	85586.8	55141.6	124651	60893.6	162076	51339.2	89403.2	43728.4	47995.6	59529.2	18629.2	42294	158648	54090	81416.4	114142	42971.7	50493.6	12853.6	27433.8	21085.2	38622
183600	305953	304582	358342	465813	463328	46264.4	53677.2	71965	63843.6	68738.8	429938	310336	806242	697871	269099	62135.4	59402.8	135588	91074.2	59078.4	128066	61476	167693	52970.4	91588.8	42832.5	46703.6	57665.6	18152	41332.4	162941	54271.6	82841.2	117018	44255.2	49103.8	12612	26685.6	20198.8	37675.8
184800	295939	294676	343998	446428	442635	48551.2	57195	76436.4	67430.8	73502.4	418306	301355	752436	660793	259712	65515.2	61945.6	143725	97358.8	62612.1	132254	62722	173570	55279.2	95813.2	41439.6	45868.3	56138.8	17949.6	40593.2	167755	54062.8	85169.6	121170	46328.8	47775.6	12622	26031.6	19477.9	37180
186000	285418	284475	328513	428368	416794	50515.6	60378.4	80342.5	71280.4	78336.8	402325	291224	701312	625302	252984	68475.2	64789.6	150090	103362	65937.2	138398	65419.6	182086	57960.8	100573	40320.8	44388.3	54593.6	17608.4	39295.2	175198	54750	88286	125919	48906	46306.4	12394.2	25346.8	18767.6	36502.1
187200	276373	275704	323678	410833	396693	52375.2	63634	84642.9	74445.2	82959.6	387937	282335	652152	590612	243653	70859.2	67161.3	157162	109242	69317.2	146074	68314.8	191673	61345.6	106755	39276.8	43250.8	52936	17535.2	38235.2	184679	55681.2	91752	132329	52205.2	45200.4	12158	24704.4	17953.6	35568
188400	266872	265477	317610	392882	374398	54264.6	66847.2	88008	78211.6	86462.1	376288	271667	606622	557677	235721	73973.6	69242.8	163095	114793	72347.6	155946	72727.1	204590	65060	112681	38165.4	42318	51496.8	17217.5	37372.8	195837	56122	95627.5	140618	56094	43705.8	11843.6	24200	17325.2	34592.5
189600	258063	255827	306038	375430	353060	55679.2	70317.2	91569.2	81378	90092.5	360410	262085	565036	528383	225324	76433.2	70478	167585	120023	75450.8	167035	77828.8	220430	70353.2	120199	37256	41032.5	50126.8	17148.4	36330.4	210767	57376.8	100500	149688	60694.8	42686.8	11922	23484	16833.3	33496.4
190800	248244	247082	296555	358748	334440	57320	73117.9	94239.2	84295.6	93636	347258	252294	526399	498878	216659	78244.4	72544.8	172788	125289	78115.8	179316	83956	236890	76708.4	129693	36158.4	40155	48461.2	16900.8	35608	225268	59129.6	106087	159924	66327.1	41210.8	11750.8	22883.3	16010.8	32958.8
192000	239020	236855	281416	341661	314730	58786.4	75334.8	96932.8	86216.7	96244.8	334729	243088	491537	471249	207821	80626	73884.8	175616	129310	79860.8	194206	91712.4	257653	84056.4	141060	35008	39023.8	47091.2	16647.2	34357.2	244479	62040	111615	170333	73713.2	40112.5	11531.6	22589.6	15499.2	32232.5
193200	229480	227781	267942	325898	297017	59326.8	77573.6	99390.4	88451.6	97956.8	325280	233701	456816	443988	199643	81621.6	75356.8	179311	133256	81860	211779	101164	278919	93162	153956	34487.6	37941.2	45654	16526	33734.6	264069	64780.8	117851	183414	80474.6	38690.8	11466.8	21991.2	15021.7	31446
194400	220344	218787	255700	310720	279033	60286.4	79438.4	100444	90245.2	99886.4	312902	224642	427858	417692	191193	82716	76189.6	181009	137350	82867.9	232096	112586	303872	102885	168110	33821.2	37468.8	44349.2	16451.3	32732	284066	68419.6	125381	198158	89182.8	37720.4	11434.6	21741.6	14407.6	30517.9
195600	211644	209236	245586	296221	261200	60612.1	80396	101528	91648	101166	301277	214251	399116	394239	181250	83944.4	76188	182492	140192	84498	253321	124789	330036	112301	184633	33184.8	36342	43552.9	16206	31721.6	304994	71781.2	133231	213958	98688.3	36766.4	11212.4	21338	13869.2	29545.6
196800	203024	201260	236494	282611	245782	60925.6	81866.4	101747	93048.4	100716	290185	204045	372168	370813	174018	84256.3	76457.6	183455	142468	85195.8	275508	137104	357958	121919	201632	32622	35612.8	42229.6	15933.2	31016.8	325239	76379.2	140392	230218	108455	35580.4	11068	21326.4	13543.6	29283.6
198000	194574	192026	226424	269155	230095	60355.2	82034	102155	93105.4	101725	281206	195551	348324	349825	166252	84459.6	76135.6	182195	143539	85641.2	299899	153067	388263	131489	219888	32331.2	34826.4	41535.8	15829.6	30015.2	348812	80907.2	150651	246961	119470	34886.4	10977.1	20885.6	13140.8	28650.8
199200	186160	184134	217069	256966	216998	60198.8	82779.2	102252	93470.4	100860	270466	186928	323908	329327	158159	84115	76197.2	182432	144644	85190.4	323486	167592	417345	142602	239242	31732.8	34312.5	40460.8	15736.8	29415.6	369963	86045.6	162074	264268	130320	33764.8	10948.8	20689.6	12776.3	28423.6
200400	179466	177191	209636	243941	204012	60020	82951.2	101036	93523.3	99496.4	260846	178390	304450	310398	151016	83503.8	75432	180080	144351	83898.4	347418	182529	448564	152884	257920	31394.8	33904	39760.4	15632.8	28716.8	391831	91180.8	172111	282638	141902	32955.6	10792.4	20542.4	12514	27456.3
201600	171737	169183	199785	231789	191398	59302.9	82526.8	100520	92738.8	98762.4	251448	169854	286946	292672	143526	82494.2	74746.8	177926	143829	83683.3	371275	197827	476439	163770	275319	31182.4	33252	39335.6	15498.8	28342	413605	97011.2	182723	300531	152802	32414.8	10718	20598.8	12432	27004.8
202800	164488	162726	192931	220490	181395	58507.6	82620.4	98095.6	92142.4	96843.2	242520	163472	270783	276087	136832	81162.5	73564.4	174713	143311	82289.6	394729	213014	501113	172165	292346	31110.4	33070	38687.2	15630.4	27828.8	432845	103390	191601	317942	164957	31566.3	10734.8	20187.2	12226	26853.6
204000	157645	155525	184559	209524	170062	57727.2	81305	95644.8	90691.2	94937.2	234685	157860	256143	260600	130474	80013.3	72227.6	170775	140883	80553.8	419150	229280	527372	181359	307047	31464.8	32650.8	38638	15293.2	27277.2	452643	110212	200248	333380	176230	31158.8	10617.6	20447.2	12161.6	26376
205200	151950	148746	176721	200556	160811	56336.8	80438	93268.4	90043.6	92996.8	226422	152283	242516	246924	125432	78137.6	70640	167569	139320	78782.4	441425	241702	548116	189069	321988	31531.7	32436.4	38182.8	15282.1	26869.6	472197	117304	207146	346910	187769	30639.2	10583.8	20312	12190.4	26306.4
206400	146174	143772	171348	190616	151622	55503.6	79002.8	90241.6	87704.8	89981.3	219541	145885	232752	233806	120436	76080.4	69254.6	162582	136636	76315.6	461474	253546	566358	196867	333834	31762.8	32403.2	38131.3	15482.4	26820	491306	124274	214742	361989	197295	30348.3	10558	20567.2	12409.2	25782.4
207600	140508	138218	164319	182532	143037	53782	77163.2	87303.8	85628.4	87672.8	212138	140111	221738	221304	114808	74130	67251.2	158071	133804	74665.4	479643	267338	582036	203217	343972	32236.4	32031.2	38248.8	15477.2	26495.2	509308	133299	221727	373003	206098	30133.2	10543.2	20992.4	12502.5	25745.2
208800	134673	131722	159991	174421	135579	52527.5	75905.6	83641.2	83724	84074.4	205575	134913	212722	210435	110258	72047.2	65739.6	153010	130237	72184.4	492844	280147	591871	207884	353789	32700	32300	38662.8	15532.8	26453.6	524988	143784	227782	383910	213230	30096.4	10738.8	21202	12632	25599.2
210000	129782	126150	150467	166212	129144	51059.2	73328	80276.4	81092.9	80778.8	199765	129995	203366	200234	105508	69258.4	64021.3	147271	126554	69413.6	506972	289217	604630	213492	359294	33372.8	32533.8	39108.4	15498	26497.5	540658	154133	234910	393428	219599	30081.6	10581.6	21753.6	12964.8	25791.2
211200	125057	121406	145768	159178	123173	49192.8	71162	77118.8	78273.6	77663.6	194490	126446	194680	190850	101243	67274.8	61714.8	141734	122869	66715.2	515298	295679	610097	218768	364136	34175	33045.2	39761.2	15620.8	26745.2	563398	163752	239143	398501	224475	30243.3	10544.8	22103.2	13279.6	25872.5
212400	120264	116830	143537	152982	118452	47674.4	69409.6	73328.8	75432.4	73924.8	189998	122014	188114	183476	97693.6	64957.6	59952.5	135934	118896	63592.8	521368	303868	617327	220747	367343	34815.2	33420.4	40453.6	15747.5	26840	577734	172606	242875	404818	227457	30630.8	10736.7	22606	13718.8	26060.8
213600	116007	112348	140869	146952	113517	45648.4	66868.4	69295.6	72708.8	70881.2	187595	119075	182431	177778	94612.8	62264	57890.8	129892	114226	60865.2	529993	310711	622778	222597	368074	35956.7	33919.2	41497.6	15877.5	27208.8	591988	181101	244548	406322	230539	30780	10860.8	23286	14071.2	26249.2
214800	111146	108111	141233	143145	110234	44182	64788.4	65550.4	70124.8	66730.4	185586	114631	177573	172652	92496	59717.6	56074.6	123372	110112	57886.8	532372	311700	622412	225599	369526	36840	34344.8	42844.4	15751.2	27574.2	599917	188191	244086	406550	229722	31500.4	10820.8	23816.3	14598.4	27117.2
216000	107129	103412	141394	137293	107815	42299.2	61854	61641.3	66566.8	63387.2	184292	111350	176340	168733	90963.2	57269.2	53991.6	116764	105714	54485.6	536234	313844	623299	225734	369197	38190.4	35232.5	43973.2	16087.6	28045.6	607782	194473	245425	409812	229966	32291.2	11063.2	24395.6	15080.4	27495.6
217200	103742	100499	142428	134076	106527	40190	59623.6	58252	63676.3	59956.4	184722	109369	174358	166306	90068	54835.2	51909.2	110275	101002	51739.2	535205	314332	618638	226423	365332	39494.6	35982.8	45525.2	16374.8	28791.3	616170	200260	244647	410005	228781	33026	11219.6	25160.4	15596	27948.8
218400	100650	97470	146059	130949	106357	38375.4	57398.8	54364.8	60786	56408.8	186873	106605	175332	165322	89532	52265.6	50030.8	104486	97128.4	48849.6	531010	313430	612231	226592	364848	40697.5	37000.8	47163.6	16549.2	29592	615115	205894	245769	408206	227031	33714.6	11400.4	26283.2	16388.8	28848.3
219600	98250	94085.6	151024	128323	107181	36453.2	54112.8	50677.2	57524.8	53120.8	190248	105780	178523	167162	89740.4	49580	48308.3	97818.8	92292	45625.8	528178	314146	606724	224668	359781	42401.2	38029.2	48842.9	16783.2	30384.8	615775	211066	246299	408174	224022	34669.2	11647.6	26863.2	16830.4	29521.6
220800	97062	92002.8	156896	126974	109902	34858.8	52102.1	47529.6	54904.8	49332.8	194674	104592	183465	171467	90765.6	47445.6	46320	92423.6	87760.4	43088.4	521723	311719	602235	222317	355179	43647.6	38937.2	50466	17017.6	31344	611846	213953	244984	402074	220285	36118.4	11906.7	27801.6	17836.8	30451.2
222000	96253.3	90715.6	165343	126124	114294	33322.8	49442.8	44125.2	51916.8	46149.2	201764	103813	191426	177760	92595.2	44982.1	44345.6	86820.8	83358.4	40266.7	515322	307948	594661	219124	349966	44650	40318	52665.6	17339.2	32801.3	603328	215290	244557	396856	215863	37119.2	12136.8	28780.4	18594	31255.2
223200	96713.6	89677.6	173310	126866	119478	31548.8	47224	40995	49720.4	43036	210362	104275	202524	186966	95395	43042	42859.2	81271.3	78698	37465.2	509899	306653	585309	217378	341841	46340.8	41633.6	54391.2	17358.4	33725.6	601412	217222	249813	389870	210674	38660	12359.2	29883.2	19359.6	32382.4
224400	98042	90084	184924	130059	127320	30001.6	44747.2	38352.5	47414.8	40198.8	220327	104682	215712	200483	99528.8	41159.2	41194.4	76750	74780.8	35490	502321	299066	572596	213688	334804	47722.8	42847.2	56172.4	17821.6	35032.8	595047	217288	267559	381030	205578	40143.3	12648	30730.4	20021.2	33606.4
225600	100359	91382	197338	134471	136798	28955.2	42425.2	35896.4	44825.4	37012.4	232974	106680	233948	219606	104747	39510	39993.3	72085.6	70654	32861.6	495927	291401	560912	207988	327704	49365.6	44182	58430.8	18132.8	36196.3	587596	216352	273613	373255	198032	41644	12867.5	31554.4	20907.6	34531.3
226800	103439	93212.8	211425	139330	146829	27617.2	40235.6	33693.3	42652.4	34759.6	246918	110085	256274	238002	110830	37778.3	38205.6	67771.2	66665.8	31126	488761	284933	547595	202738	316826	50634.2	45134.8	59900.8	18713.2	37420.8	579518	215849	270752	365451	192551	42846.8	13175.6	32373.3	21434.8	35637.2
228000	107508	96145.4	226545	146238	160058	26660.4	38686	31400.8	40706.3	32238.4	262732	112821	284415	261472	118176	36072	37143.2	64431.7	62892.4	29231.2	479457	277103	530720	197750	305460	52270.8	46710.4	61638	18817.6	39045	569773	213507	265031	352777	186147	44442.9	13377.6	33106.4	22168.3	36628.8
229200	113337	100518	244573	153269	173930	25784.4	36648.8	29696.7	38856	29862	279404	117194	320186	287766	126456	34761.6	36154.6	61476.8	59645.2	27230.8	469746	267709	515573	190630	292818	53396	48055.6	63560.4	19050	40268.8	558644	211717	260587	345290	180284	45795.2	13765.2	34211.2	22769.6	37936.4
230400	119671	106430	267950	162917	190705	25056.4	35048.8	28196.8	37312.8	27910	296326	124188	361799	316001	135037	33447.2	34854.4	59044.2	56296.4	25694	460478	259620	497201	184790	280113	54645.8	48935.2	65401.2	19526.8	41961.2	548220	208692	253344	334216	172864	47894.4	13907.5	35048	23255.2	38862.9
231600	127142	113958	287115	174487	210481	24518.4	33812.9	26968.4	35976.4	26227.6	315571	131390	407966	350433	144703	32333.6	34114	57192.9	53389.2	24396	446578	250068	477340	178221	268273	56273.2	50314	67556.4	19672.8	43555.6	535838	204616	244366	320956	165286	49514	14076.7	35920	23799.2	40144
232800	136237	122611	307266	187833	230435	23980	32439.6	25910.4	34340.4	24677.2	335829	139434	462486	385494	155858	31601.6	33748	55170	50971.2	23020	434931	241184	460045	171749	255013	57512	51636	69632.5	20101.6	44696.8	524413	200820	234696	307438	158489	51060.4	14506.4	37095.2	24201.6	41068
234000	145978	132150	324218	203344	253402	23645.2	31323.3	25058.8	33167.2	23305.2	356161	147352	522258	422402	166578	30604.4	32657.9	53949.6	48455.2	22189.6	418991	232848	439415	164504	244392	60486.4	52408	71681.2	20104.2	46257.6	511682	196694	221278	292871	150350	52729.2	14782.4	37767.9	24766	42276.8
235200	156558	143852	344502	220234	278288	23620.8	30040.8	24713.2	32170	22063.3	377873	155571	586443	464268	177516	30197.6	32536.8	52874.2	46193.2	21406	404475	221297	415875	155951	232864	61413.6	53588.8	73033.3	20321.6	47452.8	496416	191098	209425	278878	143283	54304.6	14953.2	38404.8	25162.5	43392
236400	167859	155747	362205	238961	304511	23451.3	29025.2	24164.4	30966.8	21031.2	399511	164756	657964	506387	189563	29689.2	31778.4	51763.8	44526	20754.4	390242	211962	397041	150084	221136	61315.4	54498	73726.8	20655.8	48624.4	485648	186440	199871	267639	136532	55545	15084.8	38739.6	25712	44297.9
237600	180485	168789	378168	258803	334885	23270.4	27892.8	24006.3	30252.8	20100.4	420669	174908	728566	552137	201483	29828.8	31536.8	51358.4	42603.6	20334.2	373979	201086	375938	144293	210536	61388.8	55294	74915.8	20904.8	49653.2	472004	181020	189573	255609	129440	56711.7	15377.2	38830.4	26045.8	45123.6
238800	192679	183487	395613	279719	362780	23230.8	27079.6	24091.6	29437.2	19352.5	442079	186340	805170	597395	213184	29276.4	31370	51245.2	41477.6	19982	357508	190472	357074	137323	200121	61395.6	56180	75694	21228	50884.2	455828	173558	180574	245951	121892	57961.2	15511.3	39416	26142	46186.8
240000	205709	197812	409763	302388	388271	23514.8	26472	23794.6	28845.2	18920.8	462136	196960	879308	640189	224480	29176.3	31341.2	51398.4	40177.9	19571.6	345456	181337	339442	130129	189417	62175.2	56995.8	76766	21228.8	51790.8	442905	167837	173373	236033	114706	59245.6	15812.8	39679.6	26294.8	46569.6
241200	219036	212108	420450	326254	418972	23635.8	26120.8	23861.6	28607.6	18534.6	483154	208764	945927	686529	234722	29198.8	30956.4	51718.3	38976.8	19777.6	329893	169911	321717	122868	179586	61752.4	57691.6	77726.3	21459.2	53120.8	426594	160550	164216	226017	107940	59626.4	15962.5	39686	26636.8	47517.2
242400	233308	227654	433004	348148	445474	23579.2	25656.7	24102.8	28196.8	18235	502020	221000	1010000	729181	245342	28973.6	31173.8	51935.2	38500.4	19437.6	316690	159293	307020	116852	170716	62204.6	58392	78751.2	21601.2	53925.2	410358	153536	158765	219188	101758	60675.2	16214.4	40097.9	26828	48574
243600	247629	242068	440423	370583	471615	23630	25479.2	24320.4	27675.6	18142	521173	232354	1070000	769620	255382	29496	31051.6	53086.3	37718	19592.4	305052	150886	292142	111244	162143	62470.4	58949.6	78677.2	21836.7	54560	396232	146802	153206	211326	95910	61594.8	16379.6	40260.8	27000	48397.6
244800	260928	257017	448036	393558	501698	23936.7	25200.4	24482.8	27152.4	17823.8	540764	245529	1120000	808547	264487	29465.2	31120.4	53219.6	37260	19770	293294	141199	277283	105132	154677	62677.6	59089.2	79946.4	21970	55177.2	377710	138932	146008	202890	90087.9	62095.6	16362.8	40468	27033.8	49481.2
246000	274568	270490	453135	415153	525356	24322.4	24902	24603.6	26904.4	17955.2	557333	256396	1170000	841474	272869	29410.4	31230.8	53968	36645.8	19758	281922	135465	265542	100685	147541	62560.4	59912.8	80599.2	22203.3	55564.4	363787	133638	141210	195556	86098.4	62752.9	16580.8	40450.8	26998.8	49689.2
247200	286926	282847	454333	433008	546349	24174.4	24850	24811.6	26579.2	18243.8	570402	266312	1210000	870453	279546	29703.2	31248	54325.4	36563.6	20046.8	270607	129266	253034	96001.2	140936	62304.6	59756.4	80536.8	22222.9	55961.2	352479	127294	135603	188357	81444.8	63343.6	16560	40639.6	26846.4	49754.4
248400	299787	294162	458596	448864	564947	24634	24852.8	25092.8	26737.6	18300	584344	276717	1230000	894871	286421	30399.2	31574.4	55366.3	36596	20248	257995	122707	242323	92270.4	134767	62564.8	60352.5	81024.4	22058	56840.4	339843	121983	131252	182338	77826.4	63444.8	16706.8	40546.4	26726.7	50217.6
249600	311604	303126	456833	461952	577668	24924	24797.5	25367.6	26487.2	18786.4	594940	285143	1260000	915236	290004	30786	31477.2	56190.4	36829.6	20627.9	247960	116276	233747	88676.8	129415	62562	60422.8	80960	22176.3	56773.2	328372	116821	127606	178168	74230.8	63866	16707.5	40446.8	26866.8	50550.8
250800	322490	312922	470282	472970	588952	24891.2	24984.4	25832	26866.7	19084	602004	293306	1260000	929917	291995	31164.8	31931.7	56989.2	36926.4	20957.6	238052	109997	225221	84989.2	124077	62546.4	60465	80877.2	22263.6	56980.4	321856	111410	124061	171969	70589.2	64027.2	16948	40240.8	26799.6	50138.4
252000	331862	319367	471965	482356	601756	25141.7	25175.6	26040.8	27074.4	19470.8	609424	300276	1260000	938985	294160	31677.6	32609.2	57810.8	37177.9	21548.8	228974	104312	217658	82102	120059	61966.4	60683.6	81063.2	22391.3	57059.2	313113	104396	121569	167145	66890	64361.2	16879.6	40360.8	26521.2	50701.7
253200	340516	325266	466965	489607	607260	25416	25220	26278.8	27069.6	20079.6	612019	306538	1250000	941785	295400	32158	32722.8	59413.8	37936	21773.6	221063	99847.1	212840	79171.6	116358	61447.2	60727.6	80725	22600.4	57409.2	306244	98610.4	118742	163217	64310	64167.5	16873.2	40196.4	26509.2	50363.3
254400	344894	328962	461603	494386	610984	25516.8	25891.7	26693.6	27317.2	20776	611614	310819	1230000	938292	295894	32528.8	33243.2	60203.6	38382.8	22560.4	214310	94641.6	209112	77044.4	112492	61236.4	60302	80254.2	22478	57130.8	300813	93485.2	116736	159144	62086	64423.2	17030	40227.9	26574.4	50383.2
255600	349734	333284	457592	499206	610971	25668.4	26312.4	27152.8	27702.4	21223.3	609804	315828	1200000	932449	296091	32998.8	33732.5	61657.2	39268.4	23135.6	206336	89906.7	205262	75132.4	110478	61106.8	60434.4	80015.2	22564.8	56981.3	296672	88340.4	114953	155378	59658	64090	16967.2	39792.4	26048	50377.5
256800	352892	334488	452177	498536	604196	26069.2	26764.6	27811.6	28106.8	22266	604086	317545	1160000	916701	293583	33535.8	34334.8	62492	40122.4	23815	201908	86757.6	203638	73599.2	107776	60517.2	60520.4	79565.6	22690.8	56446.3	292820	84408	114288	153727	57764.8	64092.4	16962	39718	26235.6	50091.6
258000	355595	334902	445140	496608	597995	26280	27357.6	28285.6	28619.2	23190.8	596744	317404	1110000	899704	290542	34207.2	34847.6	64327.2	40898.8	24582	195490	83662	201325	72288.8	106123	59888	60114.8	78994	22762.4	56667.6	289510	80302.4	112873	152438	56730.8	63514.4	17146	39344.6	25784	49766.8
259200	356453	333793	441876	490060	588369	26655.8	28254	29142	29277.9	24061.6	587287	317893	1060000	876753	288366	34823.3	35509.6	66134.8	42186	25712.9	191962	81824.4	202780	72368.8	106004	59897.6	60101.6	78382.4	22763.2	56214.8	285492	76555.4	112456	152921	55541.7	63327.2	17326.4	39204.4	25575.8	50164
260400	356385	330417	433247	483573	577374	26864.8	28924.8	30060.8	30393.2	25349.6	576027	316320	1020000	854976	284496	35748.8	36178.3	67218	43802	26387.9	190590	80300.8	206416	72184.6	105576	59502	59973.2	77945.8	22533.2	56136	286279	73710	113313	153631	55135.2	62752.1	17210.8	39079.6	25105.6	50253.3
261600	353837	327342	425971	475541	562858	27507.9	29899.2	31160.4	31220	26838.3	563263	313591	966911	833777	279508	36506.3	36847.6	69891.2	45473.2	27640	188271	79412	211592	72489.2	106329	59211.6	59529.6	76998.8	22741.2	56064.8	286550	71398	113154	158014	55252.8	62833.2	17104.4	38503.2	24795.4	49743.2
262800	349376	323257	420257	465524	548209	27912.1	30914.4	32491.2	32092.1	28077.6	554322	310899	918482	811150	276009	37352.4	37678.3	72250.4	47088.4	28848	185992	79154.8	218934	74134.4	108517	58674	59495.2	76521.6	22751.3	55862.8	287245	69338.8	113732	160622	56147.6	62425.8	17018.4	38399.2	24455	49573.2
264000	345501	318568	411168	454618	530744	28571.6	31801.3	33765.2	33170.4	29825.6	540540	306428	872822	784920	271006	38616	38579.2	74468.8	48950	29815.6	185031	79626.8	226160	75980.8	111496	58342.8	59158.4	75641.3	22539.6	55426.8	289897	67611.7	115239	165862	56866.3	62208.8	17051.2	38178.4	24331.2	49196.4
265200	340135	313880	402927	444509	513515	29379.6	33188.4	35538	34370.8	31791.2	527243	300656	823670	756558	265164	39631.2	39487.2	77445	50923.6	31607.9	185322	80112	234852	78761.6	114782	57479.6	58414.4	74540.8	22309.2	55126.4	293153	66608	116633	169780	58551.2	61828.8	17138.8	37378.8	23820.8	48769.2
266400	333290	309302	397457	434174	497513	29965.4	34118	37178.8	35777.6	33748.8	511590	296199	779705	727851	259239	40780	40421.2	80870.4	53126	33176	187296	82178.3	249712	83026.4	119231	56769.2	58261.2	74312	22362.9	54672.8	296673	65521.7	118203	177110	60594.6	61098.8	17060.4	37146.4	23566.7	48820
267600	327820	302752	389088	421988	476880	30770.4	35549.2	39338.8	37286.8	36078.3	497068	290557	736014	700834	253316	42022.4	41498	84326.7	55910	34362.8	191092	84992.9	264266	87332.4	123774	56187.2	57364	72940	22283.6	53845.6	302220	65625.2	121263	185276	63243.6	61101.7	16834	36863.6	23008.8	48230
268800	320762	296289	380453	410109	459490	31550.4	37187.2	41772.8	38965.6	38134	480907	285028	690963	675460	247678	43194.6	42182.4	87686	58817.2	36415.6	194804	88079.2	279161	92523.6	130735	55373.2	56788.4	72294.4	22492.9	53808.8	308198	65737.6	123685	193429	69755.6	60477.6	16897.9	36594.8	22748.8	47605.2
270000	313423	289078	376348	398393	441440	32765.2	38779.6	43696	40612.4	40407.6	466080	279003	653298	649010	242728	44638	43688.3	92154.8	61717.6	38140	201436	92808	296185	98866.8	137836	55302	56397.2	71488.4	22214.2	53312.4	314590	66629.6	126542	204017	73506.8	59777.2	16892.9	36240.8	22357.6	47380
271200	306661	280863	366980	384144	421822	33837.6	40013.6	46038.8	42140.4	43146.4	452148	272872	615612	622577	235925	46149.6	44491.7	96442.4	64627.6	40222	209914	99181.6	314837	105119	145881	53873.2	55914	70603.2	22122.8	52420	323134	67910	131281	216690	78198.8	59540.8	16812.8	35972.8	21817.9	46651.6
272400	300078	273952	357163	370650	406778	35192.1	42162.8	48771.2	44499.2	45932.1	437680	264443	577625	597081	229554	47700	45480.8	101255	68076.4	42154.2	218538	105695	331128	112643	155431	53597.2	54909.2	69448.3	21841.6	51798.8	331566	69443.6	135905	230893	83739.2	58504.6	16676.8	35454.8	21453.2	45668.4
273600	291420	266268	347538	357751	388146	36500	43940	51485.6	46524.6	48594.8	425245	258098	548689	574197	223478	49729.6	46959.2	105910	71457.2	44026.3	229292	114738	349710	121001	165793	53036.4	54317.2	68473.8	21559.2	51468.4	339001	71574	141889	245555	89991.6	57944	16636.4	35328.4	20850	45622.4
274800	285137	258841	335998	345277	371047	37721.6	45688.8	54288.4	48664.8	51676	412060	251194	518624	552167	217032	51294	48149.6	110769	75158.8	46398.3	241832	124732	373081	128208	176710	51744.2	53396.4	67461.6	21250.8	50656.3	350007	74398.4	147808	259471	95148.8	56938	16293.3	34838	20420.4	44706
276000	276943	251508	330564	331987	354633	38971.6	48151.2	57135.6	50951.7	54689.6	398660	244851	492047	530341	212769	53079.6	49704.8	116300	78822.4	48758.3	255007	136388	394042	136033	189398	51409.2	52692.8	66533.8	21164	50486.4	356616	77414.2	155142	272588	101787	56623.2	16385.6	34226	20163.3	44213.2
277200	269417	243754	325724	319630	338844	40869.2	50103.8	59878.8	53216.4	57160.4	387354	239749	469044	508244	206376	54856.8	50937.5	121278	82855.2	50556	270733	149099	418500	144510	202176	50738.4	52053.8	65293.2	21193.6	49633.2	366297	80929.6	162885	288948	108841	55339.2	16190	33701.2	19724.2	43856.4
278400	261203	236485	314789	306950	321975	41815.8	51888.8	62663.6	55649.6	60026	376370	233434	447826	487024	200436	56776.3	51734.4	125499	86248.4	52998	287040	161049	442838	153501	216551	50654.8	51017.5	64125.2	21004.8	49248.4	377336	84726	171504	302885	116128	54784	16112.4	33102.9	19166.8	42657.2
279600	254011	228759	302470	295307	308292	43165.2	54544.4	65632.1	57942	62901.2	362594	227174	424770	467238	194848	58262.9	53370.8	131065	89888.4	55374.2	300765	173548	465421	163174	230776	49857.2	50300.8	63008.3	20677.6	48227.2	384900	89342.4	179421	317253	124773	53476.8	15949.6	32466.4	18659.2	42171.7
280800	245520	221601	291365	284128	294156	44332.8	56156.8	68204.6	59946.8	65271.2	352025	220514	405856	447302	188528	60312.5	54316	135460	93948.8	56981.7	319054	187730	490167	172814	242571	49070	49756	61707.5	20618	47665.2	393181	94683.8	188576	331844	133747	53100.8	15860	32123.2	18357.2	41640
282000	237938	213989	282956	272589	281826	45770.4	58296.4	70456.8	61830	67846.3	341682	214203	386412	428946	181581	61835	55682.4	140057	97615.6	58907.1	336704	199854	513940	181889	254796	48348.3	48684	60490	20390	46930.8	403432	100370	197847	345773	143273	51752.4	15720	31525.6	17852.4	40830.4
283200	229913	207079	276595	262133	271862	46598.8	60252.4	72839.6	64312.4	70319.2	332532	207765	369038	411316	176453	63598.3	57130	144239	101210	60548	352266	212660	533516	192244	265643	47339.2	48088.4	59780.4	20288.4	46184.4	412923	106768	205056	357475	153128	51124.8	15516.4	31436	17513.6	39957.6
284400	223780	200032	270024	251987	261844	47895.2	61617.2	75189.6	66207.5	72288.4	321476	202568	354012	396753	171741	65238.8	58273.3	147546	105022	62097.2	366442	228285	557791	202204	275926	46323.8	47220.8	58729.2	19785.4	45324.8	426588	113715	213152	369798	163747	50264.8	15397.9	30842	16978.8	39500
285600	216379	192378	263974	243246	252105	48543.8	64061.2	77335.2	68279.6	74902.5	312583	196121	338360	381108	166223	66608	59344.4	151310	108518	64072	380098	242216	575882	211461	285284	45554.8	46110.8	57578.4	19617.6	44607.6	441287	120823	220114	381099	172790	49257.2	15382.9	30653.2	16541.2	38654.4
286800	209240	186451	257211	234809	244038	49288.4	65705.4	79062.8	69681.6	76283.6	304060	191070	324819	365857	160804	68172.8	60171.2	153992	111647	65338.4	392736	255000	593527	220182	294506	44891.6	45748.8	56310.8	19569.2	43860	454164	127357	225344	391463	181415	48446.8	15246	30254.6	16142.4	38321.6
288000	202776	179848	250410	226894	236920	49865.8	66432	80195.2	71161.6	77915.2	296499	185374	313139	353981	155799	68983.6	61288	155405	114566	65990	408096	267119	613021	228553	302377	44093.6	44768.8	55800.4	19385.6	43095.6	470330	133175	231970	401162	190466	47399.2	15173.6	29955.2	15823.6	37534.8
289200	197510	173179	246703	219435	230612	50767.2	67860	81600.8	72811.7	79488.8	288581	180524	300244	342166	150553	70293.2	62508	158020	116823	67270.4	420942	279378	625092	235777	309263	43638.3	43985.2	54940.8	19181.3	42818.4	484153	140241	235981	410289	197135	46644.2	14914	29304	15461.6	36805.4
290400	191098	167790	243331	211979	223330	50920.4	68924	82595.6	74169.2	80017.2	281662	175451	292720	332498	145955	70916.4	63342.4	159068	119051	67822.8	432746	292741	636629	241820	316210	42895.2	43364	54015.8	19139.6	41927.6	500320	147634	242510	419453	204037	45651.6	14700.4	29197.2	15132.1	36184.8
291600	185298	163039	239394	206025	218739	51570.4	70037.1	83340.4	75506	81115.2	274858	171492	284337	323732	141437	71597.5	63692.4	160109	121026	68956.7	445081	301432	643208	248612	320252	42563.2	42544.8	53394.2	18832.8	40997.6	517189	155216	247416	425009	210775	45180.4	14557.6	28753.8	14804	35724.8
292800	180138	157407	238039	200098	215426	51976.7	71062.4	83884	76336.8	81446.3	270564	167281	277333	317726	138234	72190.4	64997.9	161054	122580	69509.6	450120	311123	646517	252807	323910	41780.8	41956.8	52761.7	18540.8	40117.1	531771	162173	251545	430694	215178	44295.2	14462.5	28520.8	14502.8	35362.8
294000	175563	152334	237816	196428	211914	52606.7	71584	83687.6	76746.7	81958.8	265755	162633	272426	312306	134440	72707.6	65229.6	161054	123910	69346	456071	322741	649584	256545	323795	41369.2	41405.2	51925.2	18427.9	39024.4	547636	170098	254713	435001	219367	43472.4	14197.9	28408.8	14372.8	34702.9
295200	170568	147749	237766	191796	211530	52439.2	72607.1	84090.4	77944.8	82292.8	262225	159076	268601	308200	131073	73334.2	65350	161186	124388	69234.8	462572	331552	650660	259999	324331	41223.2	41002.4	51380	18171.2	38109.6	560985	178510	257583	437402	222778	42529.6	14067.2	28056.8	14087.1	34411.2
296400	166886	143290	241482	188968	210768	52745.8	72525.2	83896.4	78586.3	81605.6	260262	155656	266589	305099	128362	73058	66161.3	160767	125133	69203.3	467443	336248	646851	261753	324462	40800	40353.8	51080.8	18019.6	37227.5	570246	185555	259997	439997	225237	41852.8	13880.8	27782.1	14009.6	33762.4
297600	162835	139241	244230	186178	211221	52842.8	72642.5	83430.8	78463.2	81679.6	258111	152217	267332	304616	126484	72734.4	65500.8	159185	125199	68854.4	474303	345578	644652	263142	323303	40787.1	40129.2	50664.8	17931.2	36636.8	579503	194036	261043	441231	226600	41151.6	13825.2	27597.5	13852.8	33444.8
298800	159093	135389	247680	184043	215673	53137.5	73049.6	82998.8	78808	81069.6	257452	148827	269333	306268	124572	72597.6	66019.2	159679	124738	68604.8	478867	348634	636457	263002	321522	40721.2	39418.8	50420	17790	36035.2	586228	201036	261734	441312	226127	40595.4	13399.2	27300	13768.8	33105.2
300000	157192	132876	253790	184604	219990	52698.4	72595.4	82252.8	78881.2	80331.3	258365	146785	275494	310208	123377	72806.7	65671.6	158213	124808	67683.6	483226	351941	630506	261989	318454	40742.8	39279.2	50462.4	17747.6	35200.8	590161	207838	261876	441459	225639	40227.2	13262	27442.1	13558	32699.6
301200	153608	130200	260351	184652	225121	53192.8	72507.2	81128.4	78940.4	79176.8	260842	145472	285143	316938	123458	72492	65589.6	156048	124199	66773.6	484605	354151	624200	260619	313790	40717.9	38896	49836	17691.2	34837.6	597717	215090	262724	437971	225841	39689.6	13271.6	27258	13579.6	32367.6
302400	151738	128044	268759	186436	233920	53019.6	72317.2	80336	78574.4	78467.6	263542	144494	296588	325590	124731	71640	65788	155855	123747	66004	484050	351940	615436	257893	309146	40844	38540.8	49867.6	17612	34262.1	603960	221212	260750	433804	223467	39154.4	13244	27074	13607.6	32403.3
303600	151281	127390	279248	188954	243032	52952.4	71829.2	79258.8	78334.4	76927.6	269159	144216	311747	337335	126314	71542.4	65422	152908	122380	65130	484749	350312	605365	255619	302970	41056.4	38508.8	50291.7	17586	33873.2	608414	226231	260482	430133	220452	38830	12966.8	27337.9	13552.8	32281.2
304800	151213	127408	290241	192477	252861	53037.2	71386	78067.6	77952.5	75774.4	274676	144164	334259	350697	128734	71098	64507.1	150544	120753	64430.4	483499	345372	594417	252622	295845	41646	38335.6	50198.4	17542.9	33374.4	613780	230632	258164	423797	218018	38443.6	13022.8	27182	13707.5	32096
306000	151899	128883	304363	197755	265984	52609.2	70512.4	76649.6	77291.6	74521.2	282672	144818	357942	367644	131461	70177.9	64730	148710	119303	63103.6	481438	339482	578388	249570	290075	42018.3	38148.8	50311.6	17529.2	33400.4	614384	232671	255439	418131	214453	38367.6	12845.4	27291.2	13832	32346.7
307200	155597	130197	317140	204694	277373	52254.4	69896	75107.6	76522.5	72795.6	292024	146562	389081	387352	135348	69657.5	64271.6	145909	117933	61272.5	479830	334848	566725	247010	284295	42566.8	38562.4	50835.2	17481.6	33206	614854	234152	254054	411874	210180	38019.2	12772.4	27423.6	14070.4	32465.6
308400	158076	133412	330727	212821	291722	51608	69020.8	73659.2	75510.4	71446	301108	148830	422870	411410	140383	68558.4	63259.2	143750	115760	60596	476300	327704	547868	241954	276331	42864.4	38321.3	51335.6	17218	33053.3	616546	234064	250426	404130	205184	38131.2	12682.9	27679.6	14137.6	32561.3
309600	161263	137274	344738	222292	309626	51254.8	68231.2	71918.8	74353.6	69954.8	311731	151260	461366	436475	146258	68072	62929.2	141223	114438	59041.7	470162	320587	528367	236015	270531	43499.2	38559.2	51948.8	17438	33093.6	615858	233928	247024	396252	200084	38280.8	12621.2	28089.2	14310.4	33054.2
310800	166463	141250	358552	232180	327235	50404	66826.4	69790.4	72925.8	68266	324492	154941	505268	462522	151993	66712.8	62148.8	137566	112141	57640	463428	314865	513682	230386	261133	44253.6	39122.1	52709.6	17464	33153.2	614778	231642	245549	389935	195088	38271.6	12746.4	28246.3	14618.8	33222
312000	173112	146529	372279	244362	346097	50016.8	66317.9	68109.6	71955.2	66736.4	337620	159454	553590	494064	158463	66258.3	61256	134733	110210	56737.9	456324	304810	496631	224178	251871	44916.4	39172.8	53069.2	17342.8	33613.2	615968	229483	241272	381958	189984	38474.4	12829.6	28497.2	14878.3	33163.2
313200	180235	154095	389262	256696	365793	49398.3	64999.2	66630.4	70756.4	64482.1	352903	164404	602824	528094	165849	65022.4	60995.6	131804	107596	55347.1	446452	294682	476480	218345	243810	45684.8	39851.6	54056.3	17472	33666.8	609284	225187	238054	373719	183567	38658.4	12818	29089.2	15015.6	33774.2
314400	188563	160550	402668	270088	382746	49047.6	63805.2	64548	69411.3	62878.4	367529	171201	656641	562626	173965	63963.8	60119.2	128606	105705	53924.4	438496	289321	459131	211683	235618	46777.6	40211.6	55307.5	17669.2	33827.2	605306	221445	233804	366108	177678	39099.2	12859.2	29890	15356.7	34195.2
315600	196935	168952	415565	283631	401925	48118.3	63021.6	62694.8	67879.2	61048.4	382815	177128	714780	598019	182382	62682.4	58986.8	125416	102792	52902.8	430729	280508	441423	204476	225262	47696.3	40622.4	56071.6	17702.4	34174.2	602536	217998	229515	355341	171096	39576.8	12909.6	30118	15702.5	34464.8
316800	206876	178800	429288	300246	423544	47297.1	62053.6	60352	66280.4	58848	400135	184650	770482	630716	189783	61776.8	58247.9	122070	100922	51504	419398	269528	421967	197708	216354	48514.4	41327.1	57314.4	17857.6	34741.6	594353	212175	224667	346565	164080	40077.2	13069.6	30711.6	16230.8	35309.6
318000	217064	187019	439505	315458	440743	46554.4	60444	58510.4	64624.6	56855.2	416174	192786	828243	663636	198440	60304.4	57492.1	118230	98440.4	49765.2	410950	261156	407613	190184	206988	49569.6	42014.4	58107.2	18056.7	35364.4	586159	207123	221863	337681	158405	40872.8	13224.4	31378.4	16577.5	36035.6
319200	228970	197366	447454	331586	463112	45667.9	59072.8	56636.8	63245.2	55147.9	432887	201049	885308	698125	205121	59359.6	56710.4	115022	96402	48684.6	398994	249094	388240	181953	198916	50584.8	42460.8	59582.9	18160.8	35938.8	575379	200709	216137	326398	151714	41426.8	13250.4	32084.4	16985.2	36262.9
320400	241121	207551	456313	347621	483132	44892.8	58274.6	54535.2	61575.2	53529.6	450638	209888	935422	727847	212795	57941.6	55806	111371	94007.6	47404.8	389148	239751	373127	175944	191841	51311.3	43295.2	60734.4	18430.4	36588.3	559608	194710	210986	317489	145584	42486	13463.6	32661.3	17474.4	37237.6
321600	254143	217376	461364	361260	502368	44336.4	55965	52851.2	59526	51558.8	469245	219400	986626	757815	220155	57048.4	54895.6	107878	90769.6	46212.4	376014	229753	359315	168100	185166	52435.2	44052	61812.9	18570.4	37244.8	546066	188356	206650	309111	140241	43438.4	13613.2	33275.8	17689.2	38058.8
322800	267360	228765	465026	373878	521504	43222.8	55098.4	50659.2	57940	49964.4	485321	228283	1020000	787738	227354	55915.2	53761.3	104563	88810.8	45058	365548	218051	345209	160008	178211	53753.2	44521.6	63114	18792.5	37965.6	529732	180214	201314	298974	133699	44699.2	13806.4	33912.8	18330.4	38659.6
324000	281099	238768	471130	386824	540196	42593.3	53523.2	48508.4	56311.6	48079.2	502082	236684	1050000	810776	234106	54947.2	53276	101145	86643.6	43945.2	353524	208086	332531	152925	172497	54463.3	45768	64640	18827.5	39123.6	511427	172600	197353	291291	127200	45582.4	13896.4	34474.4	18643.8	39524
325200	294721	248474	474120	400245	554990	41467.2	52369.2	46937.6	54606.8	46258	517428	246746	1080000	831502	240306	53610.4	52646.4	97988.8	84183.3	42485.6	344324	198635	322642	146530	166189	55354	46817.6	66143.8	19332.8	40002.4	495901	165733	192875	283508	122402	46724.2	14205.6	35107.6	18934.8	40519.2
326400	306663	259190	475168	411038	572664	40727.6	51232.8	44945.6	53253.2	44763.3	528395	254898	1090000	846326	245697	52572.4	51966.3	94958.4	81775.6	41786	332722	186946	312354	139456	161356	56476.3	47418.8	67518.8	19423.6	40960	480476	158695	188625	274807	116894	48015.6	14365.4	36044.4	19348	41016.8
327600	320162	268027	475751	421011	589455	39668	50275.6	43620.8	51762.4	42677.9	540944	263442	1100000	855167	250189	51318.8	51315.4	92060.4	79343.2	40569.2	321895	178381	302376	133956	156331	57312.8	48646.4	68928	19402.8	42214.2	462528	150294	186520	267798	111533	49138.4	14452	36689.2	19767.6	42132
328800	332883	275039	473344	428780	599374	38622.8	48536.8	41751.6	49918.3	41265.6	549660	272119	1100000	858788	254562	50126.4	50417.6	89662.1	77387.6	39722.8	312378	169570	294072	128484	151179	58046.4	49722.4	70237.5	19802.4	43134	451362	142418	183250	260950	107718	50387.5	14786.4	37614.4	20169.2	42774.2
330000	343590	283465	470772	434555	611056	37536	47971.6	40338.3	48575.2	39561.6	557256	279876	1090000	861881	258260	49213.2	49590.4	87060.8	74808.4	38339.2	301248	159058	286367	123088	147130	59236	50442.8	70962.8	20117.9	44192	440548	135276	180105	254651	103258	51631.7	14837.2	38154	20507.9	43748
331200	354525	291269	469560	437389	618160	36700.4	46649.6	38706	47225.2	37757.5	563340	287272	1070000	862080	261276	48049.6	49102.1	85500.8	73231.2	37280.4	291033	151940	281586	118543	143522	60325.8	51546	72303.2	20640.8	45474	429081	129012	177756	250102	99084.8	52966.8	15297.5	38373.6	20900.4	44636.8
332400	363771	297911	464907	440439	620102	36147.6	45364	37453.2	45813.3	36505.6	567037	294899	1050000	857033	265096	47048.3	48277.6	83672	71091.6	36567.5	282408	143943	275332	113834	140295	61325.2	52365.6	73426.4	20938	46480	421420	124024	175152	245467	95409.2	54183.3	15611.2	39070.8	21110.8	45445.6
333600	371950	304762	461122	441084	627547	34958.8	44534.4	36390	44204.4	35173.6	567845	300599	1030000	848910	267325	46008.3	47770	81611.2	69027.1	36104.8	273306	136500	269865	110187	137384	61733.2	53167.2	74681.2	21287.1	48050.4	409650	119094	171138	241528	91342	55559.2	15721.6	39591.6	21496	46306.4
334800	378107	310023	456773	441236	629390	34124.8	43752.4	35196	43240.4	33954.8	567752	306758	1010000	837931	278629	45167.1	47110.4	79558.8	67164.6	34900	264461	129896	267458	107206	135297	62954.8	54276.8	75717.9	21474	48856	400418	114374	168972	238512	88745.8	56641.2	16230.4	40060.8	21730.4	46899.2
336000	383123	314710	449165	441750	628063	33367.6	42980	34228.4	41957.6	33071.6	564457	311662	978657	825227	278556	44492.5	46535.6	77564.4	65784.8	34324.4	257478	124146	266116	104172	132799	64067.6	54846.8	75846.7	21564.4	49891.6	394410	110523	166075	236165	85781.6	57838	16289.6	40611.6	21972.8	47411.6
337200	387758	318137	444570	440442	627350	32742.8	42473.2	33264	40789.6	31770.4	560691	315463	948335	812876	279335	43622	46055.6	76552	64179.6	33557.6	249154	118629	265684	102186	131535	64698	56150	77205.2	21605.4	51344.8	386878	106395	163299	233670	83438.4	59301.2	16487.6	40876.3	22113.6	48653.6
338400	391274	320006	438407	438689	620961	32095.6	41406	32593.2	39841.2	31128.3	556846	319801	912156	798329	279055	43278.4	45744	75633.6	62835.8	32837.6	243920	114623	269406	100582	130887	65064.8	56728.3	78014.4	21810.8	52293.8	382156	102390	162440	234572	81725.6	60089.6	16878.4	41636	22381.6	49289.2
339600	393206	321519	431065	435363	615054	31622	40669.2	32154.4	38944	30113.2	551893	323410	874766	782344	278215	42787.6	44982.8	75006.7	61289.2	32357.2	238705	110762	272835	99558	130944	65416.8	57244.4	78386.4	21881.7	53163.6	376952	99007.6	159624	234031	80538.4	61307.2	16951.2	41871.3	22766	49716.8
340800	394686	322765	427207	432957	608563	30673.3	40618.4	31692.4	37872	29608.3	545506	325414	838909	766922	278014	42264.4	44646.8	74039.2	60279.6	31778	234725	107450	277395	99216	131078	65222.1	58155.6	79277.2	22190.4	54096.7	372356	94679.6	158420	235285	79675.2	62081.2	17230.4	42347.1	22978.8	50698
342000	396515	324481	420797	429246	596185	30304	40020	31274.8	37355.6	29183.2	538650	327618	796619	749494	275389	41634	44135.6	73831.2	59283.8	31155.2	232034	104795	281860	99533.2	131260	65594.6	58670	80092	22040.8	55071.6	370014	91805	158739	237944	79288	62947.9	17351.6	42595.2	22888	50996.4
343200	370477	328499	435469	428154	580923	31083.2	41732	32964.4	38159.2	28534.8	565337	363188	753081	765583	304244	41436.3	43127.2	73987.6	57449.2	30328.8	236088	107633	309560	109714	141286	66383.6	59740.8	81023.2	22482	57158.8	370368	85538	162153	254891	79681.2	65199.2	17668.8	42562.5	23054.8	52117.2
344400	384181	317413	400842	414557	564887	28908.4	38982.8	31315.2	35831.2	28002.8	511778	329929	649628	680350	269041	40836.4	42186.8	73388.8	56686.8	30399.6	233304	104656	309036	104372	138128	66439.6	60627.2	81878	22412.5	58286.8	371287	84601.6	163454	261603	82152.4	65847.6	18020.4	42722.9	23045.6	51802
345600	389456	314215	385704	408560	539056	28725.2	38728.4	31221.7	35684.4	28421.2	496763	325018	622538	673991	269710	40497.2	41711.2	73676	56514.8	30513.2	233347	105453	322768	107126	141918	66356	60848.8	82337.2	22701.2	58680	368782	84016	166772	267484	84458.8	66598	18097.2	42515.6	23030.4	52095.4
346800	384972	312457	381803	395962	515976	28651.6	38810	31829.6	35366.4	28357.6	488061	326964	579121	646312	266451	40604.4	41821.7	74384.4	56320	30418.4	234133	108328	332040	113394	145968	66169.2	61170.8	82244.4	22971.6	58968	364988	83187.2	170534	273356	85989.6	67110.8	18258.4	42728.4	22908.3	52289.6
348000	377475	304549	373316	388797	490455	28287.6	38146.8	32376.8	35466.4	28310.8	477732	319770	548468	626730	261314	40764.8	41746.4	75114.4	56564	30396	236469	112984	347326	121183	147694	66030.4	61785.2	82332.5	22880.8	59615.4	362810	83198	173782	283424	88216.4	67232.4	18425.2	42832	22776.3	53028.4
349200	372268	299878	369219	386208	480278	28415.6	38364	33091.6	35749.2	29180.8	471435	316276	528265	614242	258683	40889.6	41540.4	76325.2	57143.3	30706.4	240241	117021	365148	127546	149588	65582.8	61323.3	81644	22838.8	59778	365569	83222.4	177372	296783	91499.2	67880.8	18758.4	42946	22807.5	53192
350400	367159	298894	369868	380745	475481	28636.8	39185.8	34086	36429.6	29703.2	465544	315973	511845	607264	258304	41206.7	41331.2	77421.6	57868.8	31133.2	244116	122808	380739	135443	154470	64885.2	61471.2	82270	22964	59846.4	366710	83611.6	183459	308889	95320.8	67870.4	18639.2	43322.9	22786.4	53271.6
351600	365570	294971	365188	374418	464083	28920.4	39099.6	34704	37045.6	30449.6	460899	314863	493845	591812	254831	41684	41463.6	78625.2	58616	31404.8	249030	129946	397637	143916	159655	64640	61432.5	81784	23020.4	60062.8	368283	84193.2	189312	320235	100162	68174	18792.4	43377.2	22509.2	53546.3
352800	362742	290182	356768	364800	452337	29560.8	39732.9	36123.2	37737.2	31472.4	452123	309642	473247	575155	250407	41702.4	41350.8	80433.6	59290.4	32019.6	254634	134672	414300	152144	165752	64234	61091.6	81483.3	22919.6	60430.8	369042	84891.2	193904	331487	105571	68081.6	18754.4	43082.4	22404.8	52822.4
354000	358812	285435	350999	353970	436037	29676.4	40050.8	37153.8	38720.4	32133.6	444002	305642	455408	557036	247764	42540.8	41475.2	81750	60011.2	32678.4	260257	141374	431247	160222	172780	64159.2	61266.4	81406	23134.4	59963.8	368786	86458	199053	343428	111293	67966.4	18753.3	43268.8	22338	52728
355200	353431	279892	341900	344538	418870	30070.8	40421.2	38455	39758.4	33262	434928	302276	435007	538853	241186	42911.6	41242.1	83139.2	60971.2	33480.8	266039	147936	450688	168185	179788	63232.8	61063.3	80594.8	23048	59668.4	370273	88481.7	202574	351702	117415	67865	19106	42822	22211.7	52407.2
356400	346811	274186	336395	333466	403517	30760.4	41078.8	40022.8	40856	34036.3	425285	296650	417225	519819	236856	43392	41752.4	85115.8	62171.6	34268.4	273194	156496	466653	178335	187640	62619.2	61037.2	80494.4	22826.4	59505.6	371459	91416.4	209914	361271	123010	67542	18918.8	43005.2	22004.4	52306
357600	338590	268036	328126	324679	385211	31175.2	41629.2	41499.6	41806.4	35469.6	417344	292483	401705	503485	231324	43921.2	41832	86642	63553.2	34993.6	281380	164518	485136	190548	196227	62474.4	60657.1	79414.4	22911.2	59099.2	372708	94244.4	215357	369917	129712	67536	18817.9	42563.6	21733.2	52221.7
358800	332412	263004	322223	315009	372238	31761.6	42242.8	42760.8	43268	36760.8	409894	286412	386883	486606	226094	44765	42217.6	89330.4	64802	35996.3	288604	172356	498559	203652	203646	62017.2	60114	78541.2	22788.8	59060.8	374348	97070.8	219438	377991	136118	67500.8	18702	42137.5	21528.4	51974
360000	324976	258537	317945	306543	356272	32524.6	43102.8	44532	44419.6	38084.8	401905	282002	374789	469972	222030	45439.2	43052.8	91668.4	66126.4	36927.6	296824	182994	514132	217497	211534	61358	59970.4	78116.8	22691.6	59017.2	377044	101215	226452	387825	143318	67090.8	18836.8	42044.8	21422.5	51234
361200	319451	253105	311748	297966	341796	32949.2	43658.4	45869.6	46206	39913.8	392940	277217	360422	454344	216762	46276.4	43264.8	93681.7	67741.6	38116.8	304324	191440	527016	232033	219390	60614.8	59252.8	77428.8	22650.4	58005.6	385302	105666	232109	394434	150383	66225.6	18471.7	41465.6	20923.2	50912.4
362400	313215	247553	308974	288564	331509	33825.6	44428.8	47552	47346.3	41200	385196	271906	348518	441087	214352	47064.4	43858	96476.7	69842	39399.2	313175	201723	537742	245080	226840	60063.2	59438	77097.2	22528.4	57641.7	389593	110166	239671	403975	157124	65584	18491.3	41335.2	20732.8	50369.6
363600	307673	242535	304484	281063	321054	34709.2	45420.4	49215.6	48964.8	43155.6	377504	267502	337780	428092	209626	48080.8	44581.7	99035.6	71577.6	40860	320559	212347	552304	257299	233267	59504	58474	75675.4	22292	57080.4	399024	114733	245771	410968	163846	65198.8	18388.4	41190.4	20305.6	49796
364800	301528	236786	300616	273814	308863	35700.4	46130.4	50920	50802.9	44700.4	367255	261837	328150	415247	205218	49534.6	45577.6	102126	73559.6	42147.6	327408	222402	561857	271071	239062	58842.4	58150.4	74901.2	22316.4	57074.2	407489	119888	251652	416368	170874	64080	18140	41005.2	20175.6	49340.8
366000	294708	232448	300066	265590	296332	36394.8	47104.2	52705.6	52757.6	46350.8	359138	256274	321039	404998	200455	50554.8	46426.4	104788	75825.6	43172.8	335452	231546	572807	284610	245173	58184.4	57408.8	74462.9	22136.8	55942.8	418964	125032	255189	422716	177946	63730	18239.2	40584.8	19781.6	48838.4
367200	288495	225491	294927	257947	287186	37519.6	48456	54747.5	54555.6	48833.6	351684	251145	314004	395398	194994	51689.6	47413.6	108318	77855.4	45026.4	342596	241563	579085	296527	250560	57800.4	56759.2	73546.8	22073.6	55268.4	429912	128924	262166	427736	182713	62966.8	17844	40104	19592.9	48346.8
368400	281911	220770	294249	249560	282632	38920	49863.6	56561.7	56334	50234	344262	244673	309113	386576	191375	53279.6	48790.8	112087	80030.4	46132.8	347175	251318	582137	307088	256857	57102.4	56526.4	72963.8	21784	54688.8	439940	133623	265623	430158	188290	62186.4	17743.3	39794.4	19148.4	47714.4
369600	275573	215758	293096	244420	277919	39828.4	50936.8	58311.2	58092	52629.2	338186	240019	305955	378555	186994	54328.8	49657.9	114649	82046.8	47482.1	354096	260858	585486	314404	260397	56689.2	56079.2	72028.4	21665.2	54045.2	452492	138550	270235	434318	193953	61563.6	17632.8	39522.4	18971.6	47122.8
370800	269232	210016	293443	238213	275682	40931.7	52320	60030.4	59762.8	54864	332655	234903	302540	370797	184182	55853.2	51254	118484	84512.4	49431.6	359270	269891	584035	323346	264025	55950.8	55229.6	71600.8	21593.6	53179.2	465392	143511	273652	435637	196849	60787.6	17560.8	39327.1	18477.2	46490.4
372000	262702	204767	294824	233259	274046	42012	53347.6	61619.2	61328.3	56372.4	328747	229292	303768	365978	181374	57183.2	52382	121908	87041.6	50848.4	364750	279504	584074	329682	267096	55533.3	54809.2	70649.2	21406.7	52559.6	476587	147782	278297	439716	201824	60083.3	17352	38733.6	18243.3	46285.6
373200	256642	200243	296462	228130	273663	43203.2	55038.8	63518.4	62858	58268.8	324273	225098	304087	362809	178210	58616.8	53316.8	125045	89142.8	52378	369088	287493	579630	333826	269228	54609.6	53838	69232.4	21188.3	51523.2	487152	151408	283052	439610	206302	59393.2	17311.3	38623.2	17926.4	45556.3
374400	251024	196609	301731	225096	276475	44388.8	56565.4	65386.8	64478.8	60198.4	321320	219758	307110	362110	175360	60398.8	54686.8	128731	91972.9	54145.6	372829	296429	573488	338156	270032	53908.8	53389.6	69052.4	21097.2	51057.9	498282	155783	286083	440503	209947	58422	17250.4	38107.6	17739.2	45323.6
375600	247953	192325	305597	222102	277792	45884.4	57486.7	66962	66153.6	62448.8	319435	216065	311671	363784	173074	62073.6	55420	131392	94238	55059.6	376357	300857	568872	340308	271353	53515.8	52494.4	67550.8	21182.4	50086.8	510715	159914	289767	438508	213563	57863.6	17055.6	37628.3	17508.8	44798.4
376800	243950	188962	311571	220700	282795	46716	58922.1	68767.6	67764.8	64084.8	318923	211101	318901	368136	171326	63086.4	56944.4	135147	96938.8	56627.6	379381	305444	560736	341484	271455	53028.8	52253.8	67578	20930	49550	522760	163431	291787	434314	215682	57010	16978	37431.2	17043.8	44180
378000	241222	187416	319766	220995	286893	47744.4	60086.3	69786.8	68437.6	65888	319081	208376	328700	374813	170640	64572.4	58102	137867	99412.1	57912	380371	311128	556376	342468	271975	52583.2	51842.8	66550.4	20796.8	48523.8	532584	168054	294950	430337	218195	56342.4	16547.6	37281.3	17080.4	43699.6
379200	238282	184593	324952	222279	292318	48966.8	61582.4	71668.8	69845.8	67365.6	320797	205898	339332	383956	168894	66094.6	59009.2	141302	101792	59216.3	382800	311855	545884	343134	270946	52116	50999.6	66085.6	20544	48156.4	542003	172396	296030	424394	218288	55663.6	16447.6	36892.9	16545.6	43123.2
380400	235686	183098	336500	224326	298119	49690	63184.4	72973.6	71267.6	68703.2	325262	204020	354897	393522	169759	67404.4	60202	143756	103880	60414.8	381945	313098	538789	342686	268593	51702.9	50668.4	65264.4	20511.2	47602.5	548718	177241	296960	419927	218424	54834	16340	36752.4	16351.2	42940.8
381600	235382	181423	344960	228223	304527	50998	63936	74325.8	71912.4	70339.6	329088	202352	365307	406420	169675	68607.9	60856.4	145460	106009	61385.2	383338	313821	529233	339101	266124	51215.8	49899.6	64707.6	20493.8	46786	556367	181142	295888	412531	219755	54122.4	16189.2	36506	16062	42250.4
382800	234537	181371	359060	233009	315264	51369.6	65059.6	75193.6	72768	71220.4	334615	201044	382113	421568	171365	69408.4	61816.3	147754	108660	62477.2	381732	312821	514928	336184	266118	51054.8	49472	64437.2	20501.3	46248.4	560975	183904	297025	405519	218695	53443.2	15981.2	36136	15830	41959.6
384000	235034	181254	368450	239273	324335	51949.2	65505.2	76059.6	73513.2	72113.2	342486	200193	404715	438349	173716	70773.8	62514	149014	110920	63735.4	381463	311452	503612	331264	262965	50576.8	48919.6	63688	20502.4	45500.4	568287	187127	299164	397025	217584	52826	15982.4	35693.6	15715.4	41668.8
385200	236317	182019	380613	246987	335735	52526	66866	77392.1	74336	73654.4	349937	200158	430002	457154	175155	71703.2	63583.6	151395	112233	64142.4	380736	308093	486620	325746	259570	50149.6	48324.2	63620	20126	45182	574291	188912	297871	387533	214932	52016.4	15908.4	35255	15463.6	41410
386400	241182	183535	394598	255076	347392	52828.4	67281.2	77655.6	75148.8	73842.1	359615	201238	459489	477578	178758	72802.8	64094.4	152578	114391	64916	380307	307470	472749	319754	254573	49954.4	48205.8	62926.4	20127.2	44524.6	578307	191645	298594	379938	212932	51264	15868.8	35195.8	15294	41036
387600	243407	185824	406209	264368	360914	53272.1	68018.4	78297.6	75338.8	75303.2	370610	202938	490835	499736	183086	73263.2	64777.6	153943	115628	65565.2	377417	303116	456595	312750	250918	49850.8	47331.6	62944.4	20161.7	44072.8	584292	192520	299901	371922	209527	50622	15573.8	34829.6	15080.8	40757.1
388800	247565	188782	420872	273130	374296	53723.6	68874.4	78536.7	75676	74582	383011	204933	524269	523759	187534	73833.8	65022.4	155676	116678	65958.4	376907	298758	441565	308248	244254	49944.4	47505	62246	20080	43500	586827	193093	299898	363883	207554	49854.8	15822.8	34494.8	14989.2	40512
390000	252202	191649	432360	285242	386139	53889.6	68460.8	78684	75881.7	75396.4	394980	207658	561579	545778	192455	74250.8	65342.8	155856	117671	66221.2	374800	294638	426931	298971	235596	50043.6	46990.8	61693.8	20147.6	42928.8	589600	192606	300848	355856	202069	49525.2	15659.2	34516.8	14822.5	40111.2
391200	257872	196475	444109	299334	400877	54089.2	69672	78952	76007.6	75656.3	406085	211418	597658	569591	196681	74651.6	65600.8	156694	118454	66680	373002	288642	412380	289828	229896	49925.6	46778.8	61796.8	19991.7	42601.6	590149	191002	298110	345863	198039	48693.6	15520.8	34045.2	14798.4	40206.4
392400	263991	200573	456954	313171	415523	54172.4	69367.2	78760.8	75688.4	75255.2	419878	215948	634303	591089	202846	75007.6	66138.3	156528	119418	66766.3	371760	284627	400064	282213	223188	49693.6	46532.1	61581.2	20142.4	42303.6	589399	189467	296779	337054	194542	48355	15547.2	34237.6	14865.2	40153.2
393600	270580	205366	463062	327370	429693	54136	69760.8	78678	75505.2	75368.8	432727	220262	669231	612037	208170	74718.8	66073.6	157433	119740	66906.4	370233	276654	388869	272254	218159	49957.2	46446.7	61402.4	20188.4	41810.4	590258	186868	293676	327307	189838	48068.8	15386.8	33909.6	14720.4	40183.2
394800	276979	210528	474878	339575	443746	54140	70019.6	78145.2	75432	74614.8	447251	224300	699378	632024	214705	74793.6	66354	157054	119401	67288.4	366889	268368	375508	263570	211996	49899.2	46392	61608.3	20107.2	41560	586938	184323	289752	320740	184961	47562.8	15322.8	33890	14622.4	40130.4
396000	283125	216731	482276	350538	456271	53914	69290.8	77296.3	74890.8	74382.8	458863	229613	730442	651897	221006	74980.8	66288.4	156160	119669	66457.2	365965	262451	366528	253312	206064	50055.2	46138	61541.7	20102	41232.8	585578	184714	286259	313467	180330	47082.9	15374	33557.6	14569.6	39628.4
397200	290050	222280	487341	362374	471563	53869.6	69977.2	77018	74421.7	73899.6	470604	235649	753818	668643	225867	75020	66175.6	156678	119087	66197.5	362778	253431	354408	243640	201018	50333.2	45812.4	61418.3	20175.2	41071.2	583703	186382	284497	304549	173964	46378	15178.3	33668	14591.6	40284.8
398400	296587	229246	493512	371132	483395	53627.2	69640.8	76096.4	73905.6	73191.6	480414	241270	779123	684576	232444	74588.4	66490.8	155029	119033	65699.6	360376	244369	343046	233336	196625	50605.4	46285.2	62031.2	20224	40988.8	578806	184387	282227	297551	169436	46498.8	15346	33916	14619.6	39983.6
399600	304044	235391	495362	379595	496538	53536	69707.1	75298.8	74000	72424.8	490177	247388	796367	695201	236370	74077.1	66122.4	153658	118176	65060.4	356186	236684	331278	223120	190736	50975.2	46002.8	61575	20202.8	40439.6	574992	180438	275899	287778	163695	46317.5	15403.6	33620	14635.6	40148.8
400800	310070	241803	499161	386924	511585	53459.2	69676.4	74110.4	72933.6	71114	500059	254737	814824	707162	241559	73309.2	65918.4	152630	117347	64457.6	353029	230980	319737	213695	186364	51375	46230.4	62181.2	20288.8	40246.3	571105	175206	271012	280914	158458	45911.6	15380.8	33835.6	14679.6	40381.6
402000	316951	246870	498403	394693	520246	52824.8	68982.8	72958.4	72190.4	70591.6	506172	261823	831491	715119	245128	73133.6	65383.3	150979	116375	64041.2	350729	224300	313088	204984	181171	51732.4	46188	62178	20363.6	40283.3	567943	171175	268883	273954	153365	45786.4	15549.2	33952	14800.8	40314
403200	322592	252556	499718	403333	533044	52107.5	68872.4	71793.6	71834.8	69258.8	512260	268305	836128	723008	249839	72595.2	65269.6	149400	115091	63236	347612	215771	304748	197261	177373	52074.8	46798	62706.7	20485.6	40282	560140	167876	265250	266840	149030	45698	15469.6	34309.6	14764.8	40487.6
404400	328452	257022	497382	411478	542686	51829.6	68270	70425.6	70766.4	68192.4	516249	274045	843834	725246	254204	71846.7	64726	147534	113821	62278.4	343772	207900	300178	189664	173859	52844	46921.3	62849.6	20656	40472.4	551848	164320	261759	259998	144670	46104.8	15574	34683.6	14952.5	41206
405600	335127	262947	495049	418503	552744	50868	68120.4	68922.4	69856.8	67243.3	519250	280802	840945	728102	257204	71058	64398.8	146311	113338	61500.4	338555	199059	291123	180703	170290	53263.3	47315.2	63694	20591.6	40648.3	543997	159679	256822	250468	140180	45762.9	15553.2	34922	15038.4	41424.4
406800	338655	267871	492535	424310	561410	50684.8	67418.4	67122.8	69165	65759.6	520308	287247	839104	726492	261346	70752.1	64435.2	144217	111853	60366.8	338249	192164	282873	173382	167741	53648	47452.9	63972.8	20554.8	40372.8	534390	154612	252078	244832	135645	46027.2	15760.4	35070	15237.1	41885.6
408000	343842	273221	486565	427784	566066	49694.4	66662	65535.4	68262.8	64817.2	521322	292789	827861	725061	263872	70015.2	63708	141872	110268	59127.2	333119	184788	277284	167109	165560	54148	47936	64028.8	20524.2	40523.6	525352	149895	248403	239925	132054	45970.4	15770.8	35374.4	15246.7	42024
409200	348147	277944	483399	430069	576785	49183.6	66196.3	64306	67268.8	62776.7	521380	298916	815905	721358	267150	69048.4	63393.3	140397	108674	58718.3	328713	177628	270237	161447	163818	54873.2	48136	65260.4	20445.2	40802.4	512132	144788	244802	237688	127237	46390.8	15869.2	35765.4	15554.4	42463.6
410400	353126	282126	481580	432028	581769	48460.4	65390.8	62581.6	66522.8	61567.1	518796	304484	799476	716179	269211	68388.8	63058.8	137190	107374	57486	325449	172090	266908	155993	160914	55519.6	48701.6	65914	20642.1	40866.4	500890	140292	240927	235692	124124	46627.6	15859.2	36080.8	15513.6	42631.6
411600	357147	286578	475368	432420	587349	47955.4	65286.8	60824.4	65858.8	60760.4	517925	309265	781026	708270	270606	67871.2	62350.4	135490	106315	56481.2	320496	164721	263178	151485	159910	56327.5	49066.8	66353.6	20735.6	41662.1	491678	135800	236862	233951	120178	46864.4	16102.1	36190.4	15815.6	43386.4
412800	362017	291005	468831	431843	590604	47480.4	64499.6	59506	64796.8	59102.1	516547	314660	760648	697900	272354	67087.2	61755.6	132815	104596	55233.6	316392	160101	261604	148271	157971	56500.8	49559.2	67184	21043.6	41588.4	483042	131180	235359	234750	117472	47163.3	16234.4	36853.2	15923.6	43951.3
414000	367418	293961	459054	430668	591440	46561.2	63973.6	58058.8	64005.6	57830.4	513712	320013	735575	689556	272332	66393.3	61600	130871	102932	54617.6	309452	154954	258335	144166	156492	57381.2	49801.6	68060	20942.9	42404	477994	126841	232190	235200	114738	47670.8	16194.4	37009.2	16185.2	44105.6
415200	371137	297428	454291	429078	592817	45823.2	63327.9	56422.4	63391.2	56224.4	512923	325694	713360	680351	274332	65129.6	61260.8	127872	101581	53600.4	305430	150533	258108	141520	156175	58018.4	50632.4	68575.6	21034.6	42869.6	467836	123360	230761	236525	112052	47976	16476	37873.2	16383.6	44775.6
416400	375860	299941	446795	428052	589068	44981.7	62411.2	55026	62182.1	55284.4	510960	331277	691048	670848	274462	64384.2	60567.6	125604	100081	52545.6	303598	146602	258783	139598	155988	58406.3	51186.8	69044.4	21090.4	43402.1	464424	118639	228044	240740	109853	48692.8	16646	38390.4	16712.5	45039.6
417600	383772	303585	441687	427193	588363	44755.6	62132.9	53428.8	61500	54029.2	507410	335642	665168	661989	274553	63460.4	59891.6	122957	98398	51715.8	298388	143790	261196	138593	156169	59226	51969.2	70055	21050.4	43761.6	457843	114538	225362	243326	107665	49240.8	16624.2	39058.4	16836.4	45732.8
418800	390209	306248	437960	424733	583862	43660.8	61252	52190.4	60503.6	52932.9	504063	341155	643676	651001	274310	62540.4	59385	120242	97336	50508.4	296916	140794	266955	138244	157258	59871.7	52620.4	70701.2	21020.8	44083.6	452970	111045	225336	249437	107034	49956.4	16700	39612	17085	46597.2
420000	397934	308782	431072	419972	577086	43059.6	60813.6	51215.4	59730.4	51868.8	500955	345406	622445	642620	273736	61553.6	58205	118502	95701.6	49871.2	294832	136816	270873	139163	158055	60543.6	53068	71343.8	21170.4	44838	447766	107581	224826	254968	105377	50823.3	16712.4	39816	17365.6	46796.7
421200	406637	310789	427941	416036	570336	42511.2	59808	50235.8	59021.2	50543.6	497738	348935	602802	632649	274095	60631.3	57831.2	115598	94010.4	49253.8	290641	135617	276642	141850	159280	61068	54072	71920.8	21124.8	45361.6	440314	104706	225306	261600	105545	51320	16892.1	40105.6	17528.4	47208.4
422400	415132	312005	422667	412104	557128	41931.7	59262.4	49161.6	58060.8	49656.7	493697	351587	582758	620952	274513	59944.4	57004.2	113366	92932.8	47888	288761	134974	285965	142880	161598	61701.6	54408.8	72786.4	20858.4	45856.4	438392	102606	226882	269870	105000	52227.6	16924.4	40529.6	17933.6	47456.8
423600	421991	312790	419373	407689	550157	41302.1	58773.2	48311.2	57342.9	48533.6	489808	354719	561765	610730	273708	59043.6	56087.1	111548	91689.6	47422.4	285368	133070	293586	146283	164582	62181.2	54919.6	73654.4	21152.9	46752.4	432637	100671	225858	276794	106129	53081.2	17195.8	40878.4	18054.8	47780
424800	430148	314741	414675	401068	536563	40738.4	58262.5	47560	56998.4	47666.4	485965	358355	543198	600609	274139	58583.6	55806.8	109050	90171.6	46447.2	283255	133608	302647	151416	167261	62959.2	55721.6	74712.8	21173.6	47290.4	424981	97975.6	229441	283962	106623	53719.6	17135.8	41420.8	18201.6	48508.3
426000	436932	314884	408530	395570	522762	40073.6	57230.8	46891.6	56647.2	46408.4	482278	360480	525962	591342	273174	58187.6	54739.6	107050	88921.2	45863.6	280991	134911	313529	156932	169795	63381.3	56149.2	75036.4	21197.5	47831.2	419706	96501.2	231970	292318	108922	54766	17184.6	41568.8	18453.2	48749.2
427200	445769	314115	404164	390798	512120	39563.2	57091.2	45934.6	55700.8	45857.2	478031	362273	509498	583284	272330	57512.4	54058.8	105151	87276	44951.2	279797	136268	324003	164827	173931	63895.8	56665.6	75480.8	21037.2	48715.6	412998	95333.6	233904	300540	110811	55631.7	17355.2	42045.2	18512.5	49048.4
428400	452412	312638	398215	383846	496174	38924.4	55859.6	45518.8	55534	45053.6	472262	363711	493865	572484	270630	56991.7	53045.6	103544	86370.4	44393.6	279856	138372	338889	173336	177197	64164.6	57266.4	76019.6	21197.6	49438.8	408455	95554	237028	307641	113032	56254	17438.8	42281.6	18737.2	49382.8
429600	456912	312209	393361	377922	482638	38687.2	55808.4	44807.2	55150	44291.2	466024	364086	477585	563040	271015	56483.3	52438.8	101569	85127.6	43856.8	279224	140431	351625	183344	182182	64807.6	57654	76433.3	21355.2	50128.4	403891	95908.4	238798	316132	115647	57240.4	17327.6	42679.6	18951.7	50205.2
430800	461746	311994	389650	371014	470411	38192.4	55680.8	44621.6	54532	43397.6	460642	365487	468258	556319	270791	55844.8	52226.8	100198	83972.5	43052	278990	143799	366122	194315	187582	64937.1	58424	77610.4	21090.8	50683.2	398690	96080	238893	324805	118149	58050.4	17481.7	43299.6	19065.2	50536.7
432000	464074	308316	383177	361686	452964	37616.8	54891.7	44309.6	54198	43261.7	457406	364612	456267	546725	270332	55711.2	51394.8	98113.8	82998.4	42592	279008	146623	379644	205338	192444	65734.4	58907.9	78074	21285.2	51455.4	395504	96209.6	240315	332129	121290	58755.6	17530	43286.4	19250.4	50498.3
433200	465878	305938	380157	354162	438458	37598.4	54487.1	44114	54132	42524	454319	363773	443870	536212	269222	55153.6	51197.6	96690.8	81624.8	42037.6	279372	149021	391694	217033	198333	66082	59447.2	78625.2	21213.8	52012.4	391193	96265.6	242400	336877	124714	59490.4	17448.8	43663.6	19285.2	51326
434400	466548	303308	375758	345080	423225	37425.2	54274.8	43911.6	53488.3	41922	451105	363315	434880	526808	268437	54695.6	50672.8	95766.8	80878	41510	279965	152996	404710	228464	202901	66587.6	60148.3	78979.2	21404	52848	389510	96829.2	248059	343186	128971	60237.1	17590	43940	19464.8	51394
435600	465449	300779	371932	336563	409551	36924.8	53410	43603.8	53672.8	41635.6	446103	361453	424184	516740	266655	54023.6	49892.4	95022.8	79780	41317.2	280380	156201	417762	239917	207454	67088.3	59716	78862.4	21193.3	53290.4	389170	98372.8	252916	349033	132057	61197.6	17882.5	43770.8	19720	51643.2
436800	463133	297714	369060	329620	397149	37048	53447.2	43485.2	53783.6	41368.4	440621	359287	418443	508398	265394	54024	49591.3	93988.4	79484.8	40910	282604	162380	430022	250412	213397	67254.4	60216	79738.8	21420.4	53926.3	386444	99530.8	255775	353653	135447	61685.6	17786.7	44281.2	19409.2	51910.4
438000	460565	294556	367048	321218	384205	36714.4	52558	43601.3	53624.8	40933.6	434608	356823	413371	498366	263985	53941.2	49279.2	92697.6	78577.6	40560	284870	167088	441588	262960	216420	67012.8	60482.8	79523.8	21529.2	54250	386145	100910	259682	359955	137778	62586.4	17975.4	44656	19876	51947.2
439200	456724	290530	364111	314458	376038	36676	52731.2	43685.2	54096	40730.8	429946	353500	408538	487630	262276	53750.4	49086.8	92492.4	77770	40317.9	285002	172794	449259	276464	220254	67074.4	60782.4	80688.8	21580.8	55120.8	385017	103005	263784	363175	141216	63344.4	17951.6	45009.6	19652	52491.6
440400	451923	286229	361532	306663	366761	36655.2	52042	43929.2	54176.3	40861.2	423234	350517	405630	478674	260711	54026	49297.2	91840	77342.5	40167.6	287688	178754	459155	289646	223749	67164.6	60812	80841.2	21638.4	55402.1	387160	105161	267044	366573	143767	63628.8	17870.4	45370	19789.6	52702.8
441600	446624	281587	359595	299677	357265	36805.6	52076.8	44044.6	54415.6	40618.8	417271	345623	401981	468693	258480	53900	48832.1	91777.6	76962.4	40235.6	289161	185712	467844	301210	227829	67286.8	60734.8	81085.2	21522.5	56162.8	388577	107094	270865	369431	143117	64492.1	17908	45524.4	19898.3	53002.8
442800	441170	278055	357684	293674	348716	36679.6	51821.2	44297.1	54581.2	40463.2	411902	341054	400007	461184	256476	54226	48639.2	91654	76777.5	40167.6	292194	192770	474213	315058	230885	67819.6	61342.8	81285.8	21568.4	56728.8	389439	109627	272831	372525	142530	65283.3	18119.6	45640.8	19838.8	53100.4
444000	435988	274156	356469	287579	339490	36890.4	51381.6	44509.6	54700.4	40958.8	406908	336814	399001	454313	253705	54052	49120	91629.6	76548	40272	294733	201155	481584	328042	233704	67635.6	61538	81674.6	21510.8	57211.2	392848	112993	276664	375223	144159	65685	18328	45682.8	20073.2	52705.8
445200	432326	269686	358959	283222	333492	37261.2	51480.4	45028.4	55117.6	40966.7	402184	331321	397596	446500	251363	54271.6	49406	91805.8	76250.8	40374	297422	207748	486043	341005	237427	67999.6	61832	81582.4	21398.3	57692.4	393418	116626	277681	377199	147043	65718.8	18180.4	45447.2	19706	53105.2
446400	425325	265745	361012	277468	326609	37570.8	50840	45586.8	55399.2	41188.4	397255	326388	400043	439955	248508	54264.8	49722.8	92104.4	76140	40440	299767	213888	490995	351788	238738	67993.2	61762.4	81286.3	21392.8	57766.4	395601	120185	282268	380408	146460	66133.2	18140	45601.6	19753.6	53313.2
447600	419319	260186	361160	273177	322906	37943.2	50635.6	45869.2	56121.2	41544.8	392898	320258	398642	434981	245728	54486	49873.2	92823.2	75802.8	40723.3	301929	221365	494482	362366	240138	67876.8	61634.2	81283.6	21256	58347.2	398380	124403	286719	381754	144122	66469.2	18134	45388.4	19622.8	53183.3
448800	412229	255679	365868	268848	323245	38148	50741.6	46827.6	56520.4	41858.4	387986	315224	400720	431486	242518	54526	50074.2	93148	76057.2	40775.2	304142	229878	498854	372320	241473	67586.8	61673.2	81442.5	21242.8	58314.8	400441	128486	290051	383844	142926	66648.8	18276.8	45456.8	19790	53347.6
450000	406713	251740	365770	264412	321363	38530.4	50897.1	47594.4	56992.4	42270	385290	309840	401980	428121	239990	55028.4	50322	94024	76118.8	41658.8	305656	236318	501248	384922	241007	67088.3	61407.2	81191.6	21377.1	58570	404213	132276	292963	382235	142718	66663.2	18137.1	45082.4	19603.6	53153.2
451200	399307	246712	372182	262466	321250	39036.8	50865.6	48159.2	57577.5	42834	381073	304053	407510	425893	237872	55331.7	50956.8	95211.2	76441.2	42163.2	306354	244663	500883	394408	242371	66943.6	62065.2	81353.8	21445.2	58810	407977	136127	296303	379930	144481	66864.4	18223.2	45197.5	19371.2	53304
452400	393874	242677	373683	260869	321315	39634.2	50325.6	49130	58070.8	43346	378775	299130	413424	425282	235744	55518.4	50975.2	96049.6	76912.5	42494	309656	250033	501556	401362	243408	66507.9	61785.6	81276	21312.8	58871.2	411896	139683	299511	376504	147425	67210.4	18200	45261.6	19515.8	52673.2
453600	386344	239159	379358	259752	324261	40068.3	50850.4	49988	58977.6	43968.3	376166	294157	419002	426843	233464	55695.2	52015.2	97533.6	77137.6	43010.8	310705	256424	497650	408234	243186	65968.4	61374.2	80962.4	21413.6	58660.4	414913	146190	303093	371296	150705	66930	18101.6	45207.1	19240.4	52836.8
454800	381563	235970	386018	260828	326103	40380.8	50716.8	50818	59610	44712.9	375079	288980	427596	430007	232043	56284.8	52729.6	98560.4	77688.8	43756.8	312013	263746	496163	413328	243170	66327.2	61518.8	80939.2	21245.6	58218.4	419029	147151	306325	368626	153920	66693.8	18390	45028.4	19168.4	52718.8
456000	375352	233332	389174	262074	328903	40931.6	51149.6	52099.2	60183.8	45592	375966	284410	434568	435164	228960	56692.1	53169.6	100380	78045.6	44652	312682	269792	489047	418515	242939	65971.7	61044.4	80466.4	21477.6	58390	423488	150538	309304	364168	156243	66630	18226.4	44791.2	19044.2	52531.6
457200	368376	231136	398745	265106	332238	41227.2	51361.3	53090.8	60868.8	46610.4	376638	279921	444226	440853	229482	56968	53536	102275	79038.8	45562.8	312283	275156	482932	420713	242240	65455.2	60800.8	80161.6	21335	58386	426042	153149	311688	359518	160086	66466	18470.4	44567.6	18726	52594.6
458400	363566	228186	402885	266004	335510	41702.8	51731.3	54236.4	61603.6	47936	379753	276788	456420	448356	225427	57516	54018.4	103598	79784.8	46390.4	312309	280859	478995	420706	239576	65107.6	60359.2	79380	21401.2	58303.8	429742	156058	314960	353428	162886	65937.6	18609.6	44548	18762.4	52107.2
459600	358479	225994	411976	270491	341755	42231.6	52313.8	55342	62721.2	48657.6	382531	273293	468684	458915	227461	57839.6	54574.4	105920	80255.2	47257.6	312296	284960	473667	422584	237892	64396.8	59860.8	79486.4	21532.8	58029.2	432569	157769	316501	349034	165034	66096.3	18641.2	44382	18381.2	52187.1
460800	353296	224926	420379	275084	345423	42766.8	52438.8	56726.3	63593.6	49831.6	386820	270414	483580	470335	227615	58530.4	55320	107355	81170	48250.4	313242	289570	469535	418542	234012	63882.4	59737.5	78594.4	21739.6	57930	436681	160468	321730	342618	166844	65590.8	18394.8	44352	18325	51595.6
462000	350627	223322	428003	281603	351873	43216.8	53392	58174.6	64527.6	51068.4	392948	268231	496962	480454	228340	59396.7	55712	109719	82568.8	49246.8	313386	293120	460717	416862	231470	63894.4	59815.2	78711.7	21774.4	57712.4	439208	162231	322674	336996	167746	65301.3	18413.2	44066.4	18150	51492
463200	348255	222818	438211	289093	358035	43635.2	53798.8	59547.2	65579.6	52344	400035	266646	515271	494404	229629	60193.8	56662.8	112055	83176.8	50099.6	313248	296213	455961	407830	227505	63608	59423.3	78099.2	21682.8	57267.2	442221	165234	325222	332136	168728	64727.2	18356.4	43788.4	17855.4	51674.4
464400	345725	222588	445419	295860	365248	44222.4	54390.8	60592.4	66550.4	53550.4	407631	265244	533207	505797	230370	60906	56976.8	115113	84187.2	51408	311644	297570	445686	404668	223721	63360.8	58876	77677.2	21703.6	56952.5	445164	166579	326585	326451	169390	64417.2	18349.6	43322.4	17841.7	51249.6
465600	343393	223067	455988	303562	373176	44766.8	55138.4	61714	67218	54465.2	416886	264321	552895	519922	233326	61281.6	58020.8	117683	85914.4	52640	311300	298767	435084	397915	221029	62622.9	59147.6	77623.6	21671.6	56642.5	448304	168670	329531	321518	169864	64253.8	18315.2	43087.6	17742	51602.9
466800	342233	224283	461170	311756	381168	45089.2	55680	62998	68165.2	56019.6	426717	265532	570807	533639	233945	62194.6	58001.2	118939	87184.4	53760.4	311222	298627	423808	389918	217831	62288	58411.6	76572.1	21758.4	56246	450712	170499	331098	315578	169274	63905.2	18346.3	42895.6	17370.8	51156.4
468000	340722	226174	470577	320832	391762	45663.2	56663.6	64324.8	69457.1	57436	437255	265091	591788	547282	237207	62869.2	59120	121034	88388	54750.4	310961	298888	413456	383776	213994	61759.6	58206.4	76409.6	21830	56067.6	454215	171969	330383	309598	168083	63700.8	18320.8	42730.8	17058.4	51117.2
469200	340460	227932	477628	329205	400712	46219.2	56976.8	65454.2	69866.8	58662.8	448267	267207	614397	560765	240460	63861.7	59764.4	123358	89905.8	55776.4	313686	298948	406245	373928	210913	61478	58103.3	76541.6	21782.4	55560.4	456586	174537	332721	305994	166744	63020.8	18228.8	42413.3	16897.2	51188
470400	340584	230460	481976	338864	410985	46580	58110.4	66632.4	71583.2	60170.8	459349	268693	635457	573645	243156	64495.2	60478.3	126222	91565.2	56941.6	315297	296727	396321	365928	207330	61168.4	57622.9	76216.8	21933.6	55182.8	461602	175600	332574	301528	165158	62318.8	18301.2	42001.7	16808	50967.2
471600	340148	232323	491932	347825	421922	47042.8	59219.6	67750	72056	60918.3	469303	271347	658162	586557	247911	65468.8	61043.6	128220	93075.6	57908	316900	294472	386124	353296	204200	60877.5	57516.8	75592.4	21817.2	54851.3	465845	176890	330360	297281	163028	61867.9	18433.2	42066.4	16649.6	50902.5
472800	340379	235328	494470	357645	432166	47390.4	59775.8	68487.2	73244	62572	479545	273737	677539	597911	251582	66425.6	61480.4	130474	94686.4	58583.6	318690	291028	376214	342170	201465	60284.8	56883.2	75264	21870.8	54770.4	470048	177794	330326	292501	161126	61560	18592.5	41809.6	16521.3	50320.4
474000	340678	238655	502160	365933	443020	48106.3	61055.6	69323.6	73876	63988.3	490076	276895	694511	607475	256582	67208	61817.9	133228	96080.8	59689.2	319823	288799	366031	331238	198475	60268.4	56697.2	75165.6	21835	54172.4	473534	178290	326683	288760	158277	60765.6	18306.8	41786.4	16085.8	50544
475200	340938	242202	505280	374294	453085	48342	61381.3	69776	74729.6	64974	500598	279899	714181	617162	260772	67889.2	62575.8	135336	98064.8	60362.9	322686	284856	359053	318658	195152	59803.2	56622	75186.7	21888	53794.4	478421	178324	326135	286405	155899	60012.4	18560.8	41626.8	16127.9	50314.8
476400	341811	246115	505770	382381	464063	48544.6	62249.2	70824.4	75737.5	65937.6	509671	294228	724234	626501	263620	68868.8	63187.9	138339	99894.8	61563.8	323896	279766	350356	307452	191318	59477.6	55708.8	74540.8	21682.8	53924.4	483932	178249	324018	282473	152979	59763.3	18572.4	41521.2	15892	50319.2
477600	342012	250398	509704	390981	473955	48797.2	62846.3	71362.8	75682.8	67009.6	516702	299355	739360	634258	268104	69706.8	63853.2	140048	101600	62333.6	326961	276721	343227	295707	189342	59403.6	55514.6	74297.2	21861.6	53452	489721	178389	323259	279592	150458	59310	18410.8	41525	15711.6	50160.4
478800	343511	254335	508886	397811	482384	49120.8	63455.2	71797.2	75930.4	68188.8	522328	303625	748757	641908	271456	70790.8	64364.4	142847	103513	63200.8	329147	270582	334483	283632	187152	59198.8	55236.4	73758	21942.4	53124.2	492993	177542	321867	278264	147730	58742.4	18496.8	41198.3	15593.2	49910.8
480000	344556	259220	508666	404254	493871	49387.1	64526	72574	76847.9	68947.2	527298	309137	754088	647766	275869	71417.2	65093.8	144282	105156	63970	330567	264953	325424	272383	185348	58954.4	55389.2	73760.4	22034.8	52909.6	495749	176788	318712	277447	144892	58064.8	18332.8	41077.1	15542.8	49767.2
481200	345377	262821	507295	410905	504251	49624.2	64800.4	72706	77388.8	69500	530409	313964	762006	653209	279450	71682	65481.6	146591	106508	64360	332348	259620	320093	260676	184977	58591.6	54802.4	72852	21885.8	52628.4	498552	176175	315064	275815	143056	57734.2	18471.2	40871.2	15366.4	50126.7
482400	347072	266826	502854	417298	514665	49880	65517.2	73333.8	77650.8	70184	534585	319839	765253	656908	282344	72446.4	65815.6	147751	107848	65227.6	334113	252806	313393	250230	184208	58394.8	54914.8	72798.8	21695.6	52368	503105	173888	312733	273708	140200	57543.3	18363.2	40716.8	15302.5	49447.6
483600	349103	270633	502514	424795	522917	49930	66235	73505.6	77790	70663.8	536491	325862	763383	657625	286265	72806.4	66313.2	149120	109653	65212.5	333645	247162	307511	240850	184739	58243.2	54738.3	72597.2	22110.8	51869.6	504496	171434	308138	274703	138368	56788	18308	40784	15247.9	49516.8
484800	350619	273912	498760	431058	529060	50157.1	66450.4	73271.2	77962.4	71045	538281	331163	763323	656526	287732	73800.4	66485	149804	110848	65607.2	332358	241737	303859	231082	184512	57828.8	54728	72244.8	21887.2	51900.4	507453	169060	305739	276190	135846	56161.6	18458.8	40726.3	15175.2	49453.6
486000	353124	279153	495409	439385	539631	50272	66602.8	73836	77996.4	71168.8	538958	335376	754076	655578	288816	73834.4	66802	151019	111940	65871.2	333317	235112	297769	222458	183973	57910.8	54276	72419.2	22051.2	51733.2	508710	165643	302724	276596	133683	55911.6	18363.2	40072.8	14955	49612.8
487200	356002	283111	494565	445767	545900	50394.2	67318.4	73865.2	78090	70724.8	538020	340667	745107	654359	291841	74403.6	67055.2	151852	112915	65891.2	332501	227596	292939	213873	185238	57754.8	54243.2	72028.8	21917.5	51442	508266	163107	300474	278953	132443	55419.2	18453.2	40576.4	14822	49726.3
488400	360696	286418	489444	450278	549290	50242.4	67154.4	73770.4	77997.2	71297.6	536630	346415	736766	652188	293341	74878.8	67169.6	152510	113604	66016.8	332466	221548	289547	206794	185542	58041.2	54165	71438	22010.8	50890	510066	160470	295215	281022	130568	55410.8	18353.2	40354.4	15062	49303.3
489600	365758	289237	485012	452894	556527	50359.6	67921.2	73585	77903.6	71338.8	536459	350023	725281	648664	294217	75008.8	67203.8	153350	114028	65867.2	328774	214831	286179	200181	186645	58035.6	53970	71648.8	21755.4	51223.6	506559	156186	292572	283406	128185	54733.3	18344.4	39976	15002.4	48998.8
490800	373470	293918	482140	455950	558569	50439.6	67880.4	73112.4	77502	70990	535392	354884	711491	644103	296089	75368	67688	153442	114443	65714.6	325017	210088	284499	194028	188433	57595.2	53936.4	71552.4	21900	51120.4	502439	153448	289269	287300	127138	54431.2	18136.4	40110	14982.5	49520.8
492000	380022	296620	478001	456830	556991	50506.4	67878.8	72747.6	76798.4	70589.6	532599	360442	695526	638555	297028	75104.8	67832.5	153537	115028	65373.3	323566	205077	285379	188117	189282	57796.4	53709.6	71610	21680.8	51002.9	499965	150034	287546	292188	125495	53845.6	18350.8	39785.2	14784.6	48912
493200	390145	301280	473763	458624	560034	50423.6	68230.4	72462.8	76655.4	70253.6	531008	363299	678331	632916	297965	74983.6	67392	153974	115226	64857.2	318862	199340	285650	184450	191126	57748.8	53319.6	71635	21687.2	50916	498018	146500	284263	295978	124675	53590	18307.2	39968.8	14909.6	48759.2
494400	400711	305006	473361	461550	558423	49917.6	68252.4	71648	76265.4	69475.6	529034	367521	664281	626842	297868	75230.8	67728.4	153941	115046	64157.6	315417	194629	287593	180699	193098	57921.2	53545.2	71448.3	21564.4	50808	492016	143250	282593	303166	124272	53561.6	18501.7	39870.8	14796.8	49102.8
495600	414348	307091	468699	464547	552365	49822.5	68369.6	70951.2	75917.2	69133.8	523879	370127	648854	618172	296934	74741.2	67730	153450	114879	63834.4	311880	190177	290538	177012	194258	58229.6	53114.2	71300.8	21600.8	50544.8	488573	140809	279959	309115	122629	52904.8	18288.4	39916.8	14811.3	48734
496800	427573	310288	467054	466538	549702	49575.2	68666.4	70658.4	75160.8	68454.6	520934	375001	631607	611686	296370	74594.8	67470	153627	114499	63800	309851	185856	294104	176172	195026	58230.4	53297.6	71832.4	21744.4	50618.8	482952	136409	278630	314684	121770	52893.8	18372.4	39880.8	14955.6	48895.6
498000	444118	313253	464354	467424	542981	49555.8	68984.8	70159.6	74733.6	67294.2	515892	379623	615804	608745	295402	74797.6	67450	152942	114478	62796.4	308806	183254	300414	176140	197132	58292	53377.9	71774.4	21657.6	50725	478048	133064	278050	321512	121211	52538.4	18400	39988	15012.4	49234
499200	460444	315403	459016	466480	535190	49432	68612.8	69251.2	74595.4	66962.8	511138	383850	599600	602916	295411	74586.8	67022.9	151863	113735	62042.5	307103	180362	307296	177406	200060	58584	53499.2	71474.8	21491.3	50559.2	474706	129265	277456	328554	120439	52236	18410	40112.5	14934	49150.4
500400	478150	317214	454819	465588	530240	49535.4	68459.6	68813.2	73162.8	66841.2	505237	388214	582146	594977	293916	73975.6	66651.7	152067	112951	61399.6	304099	177285	314805	177388	201379	58548	53459.2	72041.3	21742	50369.2	468469	125855	276252	335841	120522	52369.6	18309.2	40072.5	15112	49117.6
501600	496591	319123	454148	461931	517758	49480	68595.2	68452.4	73162.8	65668.3	501196	391156	567401	587811	294665	73925.6	66644.6	151344	113202	60727.2	301098	174706	320001	179482	204012	58844.8	53773.6	72323.8	21629.2	50452.4	463363	122364	275985	343066	121052	52452	18365.2	40419.2	15117.6	49343.2
502800	515134	320929	449409	458690	506129	49546.4	68165.6	67426.4	72325	64928.4	496123	396075	553120	579067	294262	73675.2	66482.9	150388	112854	59793.2	298234	173137	328825	184103	206409	58976	53942	72672	21626.7	50314.8	457397	120028	277132	352214	122125	52280.8	18322.8	40582.4	15364.4	49297.9
504000	531968	323134	447045	456136	497304	49434.8	68177.6	67158.8	72063.2	64533.2	491074	400446	541182	569844	293878	73127.2	65974	149131	112205	59188	294413	171043	338054	188411	209812	59290.4	53890.8	72299.2	21693.6	50474.6	453689	117898	277096	360544	122656	52102	18367.6	40586.8	15349.6	49114.4
505200	550354	323433	443215	453401	488315	49305.6	68195.8	66284.4	71557.6	63540.8	485779	405643	528860	562080	293705	72985.2	66170.8	148777	111140	58217.6	291470	170982	348556	192393	212645	59390.8	53705.6	73514	21664.6	50371.6	447000	115402	278478	366810	124377	52337.5	18336	40596	15448.3	49682.4
506400	564076	325711	439964	447662	474849	49323.2	68051.2	65559.2	71238.4	62705.2	482391	409774	518432	553306	293463	72868	65942	148018	110791	57275.6	290353	171636	359774	198236	214989	59882.8	54466.4	73354.8	21501.7	50734.4	441078	113843	279752	372214	125769	52300	18349.2	40771.2	15595.6	50105.2
507600	577893	326212	436296	440313	461310	49332.4	67942.4	64725.4	70910.4	62373.2	477121	413939	509042	544198	292610	72132	65162	145938	110035	56835.2	289725	172602	371338	204664	217445	60201.3	54299.2	73295.6	21550.8	50281.6	436976	112044	281716	378744	127008	52257.2	18241.7	41046.8	15597.6	49777.9
508800	588809	325775	432830	434933	450958	48802.4	67849.6	63969.6	70610.8	61666.4	471476	419421	496830	538446	292278	72215.6	65342.1	145230	109295	56096	287110	172670	381023	210808	219524	60267.9	54399.6	73633.6	21662.5	50658.8	432185	109607	283160	381876	128882	52662.5	18286.8	41286	15810.4	49944.8
510000	599185	326275	429067	428355	437904	48808	67977.6	63125.8	70198	60550.8	466227	422806	489617	531544	293016	71911.3	65267.2	144247	108846	55310.4	285494	173540	392504	218440	222912	60580.4	54773.3	74316.4	21575.2	50717.5	427588	107167	285532	385924	131424	52864	18423.6	41657.6	15933.3	50118
511200	604950	326009	424396	420401	427251	48655.6	67205.2	62284.2	69828.4	59890	462226	427613	482063	526270	293290	71687.5	64940	142899	107876	54581.6	285515	175992	405450	226538	224858	60732.4	55170	74485.8	21767.2	50744.8	422537	105617	288809	389501	134356	53076.4	18311.6	41932.8	16022.1	50183.2
512400	608577	325252	421012	414437	416375	48235.2	67516.4	61829.2	69563.2	60010.4	459509	430192	477724	518676	292112	71402	64607.6	141682	107466	54051.2	283936	177707	416717	236963	226514	61072.1	55408	74443.6	21906.4	50917.1	420380	104333	288993	391902	136603	53276	18173.8	42296	16129.2	50337.2
513600	612430	323890	418907	408687	406369	48102	67092.1	60874	69713.2	59091.7	455459	432020	474261	513533	292749	71469.6	64504.8	140308	106850	53505.2	282471	180567	426540	247704	229136	61109.2	55412.8	75095.6	21771.2	51117.9	415863	103691	290848	394125	141345	53659.6	18178.8	42400.4	16085	50429.6
514800	613114	322138	415103	402258	397704	48048.8	66978.4	60246.4	69822	58561.7	451970	434145	472058	505953	292776	71061.6	64560	138715	106399	52587.2	282986	182602	436320	259486	230655	61648.4	56108.4	75636.4	21956.3	51170.4	413736	103200	293247	396915	144183	53887.1	18070.8	42976	16245	50771.2
516000	611298	320218	413063	395765	389814	47975.4	66741.6	59879.6	69922.9	58366.4	447973	434849	469156	500822	293258	70973.6	64334.8	136912	105650	51956.8	282409	187308	447607	271814	232386	61800.8	56345.6	75979.2	21837.1	51068	410183	103082	296213	399615	147514	54260.8	18157.9	43329.6	16431.2	50690.4
517200	607159	319204	409179	389211	383682	47724	66433.6	59151.3	69906	58364	444524	441582	467839	496258	294533	70637.2	63358	135558	105505	52114.8	282867	191191	454224	284633	233662	62190.4	56478.8	76326.8	21921.7	51350.8	406986	103312	298481	401558	149736	54745.8	18106	43434.8	16627.2	50596.4
518400	602725	316844	407526	382261	379373	47710	66467.5	58575.6	69864	57634.8	442688	440167	468545	493763	295404	70160	63658.8	134251	104723	51669.2	281303	195316	463446	296732	234114	62466.8	56487.9	76574.8	21933.2	51467.1	403855	103906	299862	400386	152673	55135.6	18193.8	43610.8	16711.2	50765.8
519600	596108	314434	406240	376558	373398	47614.8	66200	57943.6	69590.8	57823.6	442024	438820	469030	492037	295973	70263.6	63329.6	133292	103903	51376.7	281344	199832	471329	308910	236065	63090	57426.8	77121.6	22117.2	51988	399956	104271	301288	398444	155497	55490.4	17853.6	43821.2	16734.6	51506.8
520800	587388	311822	405530	369260	369076	47480.8	66003.2	57522	69861.6	56875	441567	435183	469930	489895	296738	70000.8	63328.8	131918	103200	51186.8	282330	205001	477051	319053	237010	63120	57709.6	77612.8	22178.4	51888.8	395870	105982	304071	398506	157821	56068	18077.6	44172.9	16946.4	51465.6
522000	578885	308882	404969	363171	366433	47494.2	65819.6	56600	69795.2	57082.5	440578	431844	473112	488513	296707	69619.2	62432.1	130010	102424	50536	283066	209701	483552	329674	237460	63585.4	58008.8	77936.4	22152.8	52050.4	394396	106952	306343	398369	160768	56884.4	18199.6	44136.8	17090.8	51417.6
523200	570783	305297	405675	356702	366001	47335.6	65125.6	56442.5	69790.8	56220	440459	428089	473471	488091	297257	69292	62422.1	129068	102046	50591.6	283015	212790	486453	340746	237394	64228	58351.6	78211.2	21979.2	52483.2	392638	108432	309927	398564	163431	57134.8	18154.2	44512.4	17180	51754.6
524400	562655	302708	406254	348114	364161	46915.6	64962.9	56129.2	70015.6	56148.8	440271	422421	474754	488534	297424	68921.6	62204.8	127926	101699	50882	284584	217249	491683	352340	237660	64622.5	58759.2	78938.4	21933.6	52411.3	388820	109811	311809	397166	165820	57374.4	18189.6	44848.8	17198.3	52167.6
525600	553252	298598	406799	340622	361225	46829.6	64368.8	55774	69895.6	55784.6	442071	412842	476085	490210	297902	68552.8	61904.6	126002	100701	50569.6	286149	223275	494074	359646	235322	65054.8	59306.4	79374.4	21796.8	52788.4	387952	111301	314491	398004	167927	58109.6	18044.8	44788.8	17242.4	52291.2
526800	544178	296434	409080	334728	359156	46827.6	63753.2	55450	70123.3	55701.2	441752	400899	477751	490474	297037	68299.2	61570	123909	100082	50620.4	288707	227108	498145	367233	235846	65313.2	59487.9	79216.8	22000.8	52981.2	385816	113178	318810	397248	169523	58810	18208	45142.8	17442.1	52258.4
528000	535032	292387	409654	329626	359312	46513.8	63787.6	55489.2	70218.3	55623.6	442303	396880	480834	493529	296828	68082.4	61722.5	122265	100034	50496	288902	230507	499102	374385	236234	65980	59629.6	79719.6	21979.6	53295.2	384745	115805	320927	395164	172073	58953.3	18152.4	45171.6	17520.8	52320.4
529200	526452	289324	414508	324842	361736	46597.2	63209.2	55482	70357.2	55390.4	443502	393658	484330	496757	295843	68072.8	61495.2	121177	99614.8	50541.2	289951	236262	499150	385498	237240	66498.8	59732.5	80694.8	22166	53648.3	383648	118251	323710	393232	174043	59262.4	18225.2	45457.6	17587.1	52784
530400	517997	285848	417282	320042	362919	46602.1	62470.8	55156.4	70124.4	54988.3	446892	389536	487527	498723	295664	67697.6	61564	119668	99114.4	50736.8	291430	240623	498070	392320	235774	66488.4	60248.4	80971.3	22022.8	53701.2	382281	120813	327676	389274	176051	60006.3	18225.2	45672.8	17654	52943.2
531600	510786	282546	421725	316534	365883	46244.4	61961.7	54983.2	69812	55131.2	448620	390151	491776	504335	294530	67567.6	61177.2	118173	97868.4	50517.2	292303	246136	497176	393009	233672	67180.8	60469.6	81537.2	22125.8	54243.6	376760	123682	332154	386791	178096	60548	18207.9	45943.6	17630.8	52952.5
532800	502684	280089	423240	313783	367315	46224	61454.8	55341.7	70058.4	54836	450594	385749	495080	508696	293732	67259.6	60869.2	116966	97000.4	50821.7	293456	249368	495910	396780	231727	67323.2	60706.3	82139.2	22152.8	54448	380947	127600	335667	382470	180420	60946.8	18344.2	46079.2	17674.2	52960
534000	495021	276552	426813	313518	370350	46268.4	61190	55175.2	70543.2	55190.8	454020	382368	500890	513335	290730	66796.4	60844.4	115555	96464	51325.2	292155	252688	492015	399550	230562	67971.2	60326.8	82922.4	22050.4	54622.8	380876	130104	337449	377597	182382	61736	18301.3	46138	17762.4	52839.6
535200	487044	274391	431659	312934	373267	45914.4	60591.6	55469.6	70149.2	54791.2	459482	378282	509439	519919	289737	66448	60997.2	114787	95299.2	51368	288730	257591	488188	400940	229408	68175.6	61070.8	83241.6	22027.9	55093.2	378450	132766	339183	371371	183733	61951.2	18312.4	46497.6	17826.4	53517.2
536400	481010	272366	436916	311163	376398	46098	59818.4	55380.4	69926.4	54200.4	465415	374720	518825	526926	288910	66138	60992.4	113205	94452	51527.2	287726	262215	483338	400915	225987	68419.2	60973.2	83395.6	22240.8	55132	374549	135550	342791	367502	185114	62542.5	18432.8	46704.4	17694.4	53583.3
537600	473744	270226	442348	310125	381333	45668	59295.4	55627.2	70294.4	54392.9	472064	371261	530438	533116	287592	65527.2	60827.9	112420	94175.2	51996.3	288172	266467	479049	400074	223338	68971.2	61619.6	83572.4	22273.6	55667.2	373662	139187	345838	363695	185483	62979.6	18542	46460	17918	53906.8
538800	466385	275478	445616	310398	386162	45681.6	58768.8	55805	70376	53895.6	478584	367658	541399	541726	286144	65364.2	60925.6	111360	93061.7	52062.8	283066	268580	470796	399919	221048	69088.3	61734.4	83333.6	22288.4	55817.1	376218	141857	348901	359522	185567	63341.7	18430.8	46638	17763.6	53823.3
540000	459100	274132	452244	312229	392420	45428.8	58737.9	55842	70457.6	53850	485450	363861	555878	548824	285974	64994.4	61412.9	110296	92674	52232.1	281398	271541	462358	400317	218181	69194.4	61649.6	84158.8	22291.7	55908.8	379378	144367	351940	355018	185816	63763.3	18667.2	46725.2	17710	53845
541200	452814	270525	457175	313514	395900	45434.4	58071.2	56210.8	70304.8	53706	495400	360993	572782	555976	284908	64654.4	61340	108556	91999.6	52616.4	281984	274447	453643	399676	215674	69639.2	61474.8	84307.2	22380	56259.2	379859	146178	353344	351761	186399	63948.4	18702.5	47281.6	17733.2	54238
542400	445646	269231	463940	316713	399517	45283.6	57762.4	56378.3	70393.6	54146.4	503290	358194	589146	562917	284855	64129.2	60987.6	107375	91639.2	52464	278573	276727	445227	399798	213453	69770.4	61795.2	84272.9	22377.2	56410.8	382315	148472	356794	347789	185160	64162	18710	47532	17756.3	54223.2
543600	438906	268109	467227	321402	403380	45168.8	57205.2	57035.4	70257.6	54050	510684	355831	603847	571675	284829	63583.6	61170.4	106321	90784.6	52782.4	273635	278690	435997	396756	210360	69692.8	61681.2	85083.2	22392.1	56692.4	386237	150817	362560	345313	184630	64574.2	18903.2	47846.4	17764.8	54590.8
544800	433825	268822	472900	326984	409827	44912.4	57109.2	57196.8	70509.2	54004	517181	353328	617133	581788	284450	63415.6	61486.4	105834	89996	52810.8	268466	280771	427419	395185	208443	70512.1	61816	84978.4	22351.7	57390	388772	152096	363760	343575	185020	64690.8	18745.2	47819.6	17738.3	54614.4
546000	427302	270400	479272	331075	414601	45197.2	56812.9	57720.4	70922.8	53757.5	527104	351623	634349	589651	285802	63283.2	61536	105952	89736.8	53284.4	265833	281614	417667	393802	206285	70481.6	62367.6	84779.6	22550.8	57413.2	390300	153848	366494	339875	183625	64689.2	18844.4	48066.4	17295.8	54876.4
547200	421341	270510	483401	335587	419808	45124.2	56324.4	57731.3	70954	54200.4	537730	351679	651470	598552	288520	63063.3	61506.8	104965	88709.6	53180	264772	282790	409915	390933	204369	70747.9	62432.8	85355.2	22544.8	57212.4	393851	156059	368438	338538	182409	65293.6	18987.9	47936.8	17419.6	55092.5
548400	417292	272597	486588	341960	427014	44972	56280.8	58109.2	70799.2	54108.8	546649	350422	664608	607540	288618	62842.4	61923.8	104574	87896.4	53405.2	263427	283022	401181	389133	202499	70371.2	62129.6	85172	22478.8	57776.7	397450	157637	369430	336155	181146	65492.9	19320.4	48019.2	17364.4	55185
549600	411995	274621	490007	349158	434205	44850.8	56356	58540.8	70856.8	54066.3	555446	348867	678453	616595	290806	62764.6	62079.2	104658	88027.1	54092.8	263712	283086	389522	386904	201128	70281.2	62308	85636.4	22670.8	58256	401089	159142	371675	334620	180929	65529.2	19268.8	47914.2	17277.2	55260
550800	406902	275809	494304	356492	437235	44723.2	56032.4	58968	71472.8	53811.2	564343	349953	692776	625957	294996	62590.8	62290	105046	87248.4	54309.6	264181	281761	380864	384309	200776	70470	62130	85601.7	22652.4	58444.4	405018	159658	374106	334432	179537	65966.8	19261.2	48203.6	17214.6	55394.8
552000	403016	277875	495343	364782	441700	44639.6	55642.8	59185.2	71488.8	54013.6	571844	350223	708038	633334	296333	62372.4	62031.2	105445	86544.8	54464.8	266273	281959	374214	378998	199873	70491.3	62240.4	85862.4	22727.2	58407.9	408221	160519	376558	333324	177518	65728	19457.1	48104.8	16985.6	55418
553200	396978	281530	499190	371673	447956	44795.2	55838.3	59664.4	72107.6	54258	576851	350539	715815	641840	298010	62521.2	62099.6	105475	86368.3	55080.4	266630	280019	363761	372804	199987	70639.6	61874.4	85617.1	22607.6	58290.8	413638	160666	376246	332840	174976	65548.3	19410.8	48127.6	17222	55242.5
554400	393024	284691	501555	378468	453619	44628.8	55975.6	60544	72910	54465.2	583258	351775	723981	650800	300446	62603.2	62683.8	105867	86276.4	55041.6	268451	278179	355284	364309	199698	70124.6	62259.6	85796	22585.8	58835.2	417465	162128	375628	330774	172844	65852.8	19447.5	47665.6	16945.6	55090.4
555600	389347	288060	504221	387002	455614	44927.2	55832.5	60567.2	72903.2	54262.9	587449	353063	730212	659455	303104	62555.2	62892.4	106464	86077.5	54910.4	270681	279142	347230	358083	201592	69952.8	62006	85234.6	22489.2	59090	423208	161904	377894	332192	171190	66021.7	19489.2	47452	16826.7	55135.6
556800	385617	290312	503512	393779	461194	45366.3	55800	61394.4	73145.4	54835.6	590808	355018	735459	665075	306239	62379.2	62708.8	107046	85990.4	55031.6	272547	276161	340078	349808	202970	70206.8	61696	85600.8	22536.4	58946	428299	163170	379101	333746	168748	66074.2	19593.2	47777.9	16768.8	55398
558000	382465	293938	501411	402803	465220	44875.6	56114.4	61796.4	73947.6	55420.4	592819	357054	736488	671908	307745	62291.2	63045.4	107848	86045.6	55616.4	273908	271671	334099	340486	205221	69857.2	62063.2	85202.9	22374	58906.8	434516	163919	380248	335103	166256	66125.2	19668.8	47842.1	16576	55219.2
559200	379675	298362	504348	410490	471754	45139.6	56478.4	62470.8	74677.2	55451.2	594858	358416	731985	678268	310142	62938.4	63322.1	109221	86455.6	55806.3	275307	269169	326472	333319	207519	69932.8	61824.2	84938	22407.2	59139.6	439072	164692	382599	334985	163967	66232.8	19740	47811.2	16477.1	55861.2
560400	378370	302188	503801	416749	477633	45060.8	56899.6	62369.2	74932.5	56040	597364	361968	731166	681918	312603	63458.3	63459.6	111037	86609.2	56319.6	276301	266240	320613	326669	210428	69980.4	61901.6	84709.6	22405.4	59057.6	445084	165820	381296	337462	162134	66261.3	19750.4	47738.4	16234.4	56068
561600	377616	305885	503749	423080	482658	45316.8	57004.6	63108	75669.2	56815.6	596008	362884	727216	685577	314646	63404.8	63506.3	111966	87115.2	56288.3	277979	263911	314063	319082	214249	69759.2	61498.8	84220.4	22299.6	58914	452032	166359	382769	339944	159432	65871.3	19815.6	47468.4	16200.4	55992
562800	378230	309999	502427	432213	487103	45505	57316	63805.6	76691.2	57166.8	592993	365016	721181	688698	316024	64055.6	63355.2	113728	87359.2	56736.8	279069	258841	308206	310862	218435	69690	61248.8	84028.4	22453.2	59396.3	456304	166267	379746	342568	156364	66017.5	19994.8	47264.8	16181.6	56019.6
564000	380426	314016	502529	439619	491009	45448.4	57852.5	64058	76994.8	57812.8	590682	365212	714616	691549	316683	64485.6	64132.4	116028	88164	57435.8	280212	256176	301858	303227	222187	69199.2	61338.4	84178.8	22489.2	59590.8	460390	166971	378531	344924	154100	65814.8	20014.2	47228	16251.6	56102.9
565200	382730	317344	503332	445306	492509	45527.2	57947.2	65015.8	77577.2	58247.2	587678	367061	709740	689328	316587	64789.6	64594.2	118204	88723.2	57698.8	281874	253598	295082	295409	226550	69376.8	61372.5	83649.6	22441.6	59602	464496	167134	378343	348697	154490	65301.6	20208	47108.3	16086.4	55981.6
566400	387159	321342	500372	451844	492099	45734.4	58622	65376.7	77826	58952.4	586191	369308	698492	689882	315820	65704	64581.2	119406	89403.8	58061.6	284417	248880	292284	288634	229860	68810.4	60826.4	83456	22554.2	59686	468520	166814	377446	351294	154375	65264.6	20268	47148.4	16109.2	56274.8
567600	393624	324492	499209	458528	491842	46169.6	59280.8	65655.2	78252.5	59662.4	581805	369846	686195	690338	316132	66150	64927.2	121788	90282	58807.1	283191	244589	288682	282115	233741	68647.2	60081.2	83314.6	22554.8	59746	472704	166461	377343	353078	152444	65043.6	20282.9	47205.6	15788.4	55575.2
568800	402428	329715	497326	464838	492945	46145.2	60170.8	66161.6	79326	59999.6	577777	371312	676450	690262	315292	66802.4	65400.4	124551	91137.2	58858.8	283753	242349	286046	277209	239478	68386.4	60532.4	82952.5	22499.2	59674.4	475509	165429	373953	357443	150768	64732.4	20203.2	47145.4	15627.2	56144.8
570000	412200	332428	493929	473516	490312	46819.6	60154.4	66623.6	79935.8	60796	574172	373037	664475	683952	315362	67440	65632.5	126124	92087.2	59012.5	285057	238736	283957	272335	243673	68182.8	60267.9	82766.8	22481.6	59952.8	477621	163780	372274	363132	149299	64447.2	20276.8	46922.9	15455.2	55752
571200	423364	336072	491579	479627	489180	47164.8	61232.8	67220.4	79984.2	61603.2	567360	375506	648652	682034	314186	68478	65862.9	128768	93240.8	59423.3	285669	235224	282347	266631	246798	68272.1	59806.8	81951.6	22386.3	59821.6	480402	161992	369697	366459	148331	64335	20588	46909.2	15403.2	55621.2
572400	437297	338732	489800	485931	490562	47245.6	61828.3	67969.2	80578.8	61925.4	560608	377524	634674	679866	313364	69090	66394	131088	94763.6	60061.7	286238	229944	280883	259751	251036	67681.2	59502.1	82714.8	22331.6	59992.9	479872	161633	367703	370711	147119	63784.4	20134.4	46775.4	15500.8	55448
573600	452174	340910	473722	490484	485585	47595.2	62084.4	68162	80991.6	62385.8	555585	381459	625400	675426	312303	69706.8	66722	133445	96084.4	60122	286556	227284	283138	257372	255572	67410	59485.2	82034.4	22565.2	59995.2	480722	160024	365263	377435	146108	63591.7	20242	46976.4	15238	55397.5
574800	468365	342849	468046	495304	479280	47931.7	62618.4	69050	81078.8	63539.2	548113	383333	612360	665554	309812	70640.4	66949.6	135192	97720.8	60761.3	287594	227016	284013	254213	257951	66788.8	59093.3	81594	22504	59628	482416	159672	363108	383212	145014	63115.2	20332.9	46755.6	15294.4	55402.8
576000	487325	345024	464630	500266	477054	48346.8	63580	69614.8	81550.4	64171.6	540102	387043	600435	660338	309070	71783.2	67662.8	137649	98752.8	60888.4	287732	223948	284892	252471	261842	66778	58450.4	81043.6	22450.8	59932.4	481786	157694	359452	387200	144630	62457.6	20306.7	46611.2	15117.2	55084.4
577200	506737	347720	462972	501953	470911	48524.8	64380	70194.2	81893.2	64965.6	531943	391511	589424	654235	307520	72564.4	68101.2	139856	100315	60915.2	288241	225405	285378	250958	266144	66658.4	58509.2	81099.6	22451.2	59826.4	481044	156074	356731	392574	144242	62321.3	20266.4	46706	15077.2	55262.1
578400	525387	348284	457968	505516	466328	49252.1	65082.4	70512	82258.8	66162.5	523411	395554	575348	645885	305202	73754	68717.5	141760	101877	61318.8	286987	224025	289471	250027	269784	65987.6	58478.8	80965.4	22466	59691.2	480058	154788	354077	398966	144589	61772	20497.2	46579.2	15136	55054.8
579600	544032	350267	453370	509397	460127	49437.2	65637.2	70957.6	82362.4	66726.4	515280	399996	563177	639851	303644	74322.8	69180.8	143673	102854	61297.6	287500	220308	293320	249784	272158	65810.8	57834	80172.1	22463.6	59846.4	477427	153544	349119	404537	143873	61117.2	20323.3	46353.6	15110.8	54920
580800	563837	351963	451245	509343	456760	50092.4	66330.4	71700.8	82502.8	67385.2	507582	403503	552497	636754	303970	75332.8	69677.6	145849	104310	61899.2	286198	218674	296827	251003	276730	65559.6	57894.4	80626	22302.8	59409.2	472547	151310	345128	409549	144253	60955.2	20333.6	46368.4	14961.2	54886
582000	581124	353114	447789	507770	446811	50498.8	66776.8	72223.2	81953.6	68232	500166	409721	542081	629034	302507	75689.6	69995	146900	106035	61952.1	285210	217804	303198	251893	280122	65476.4	57772.5	80526	22666.4	59456	470321	149716	344488	415930	144964	60874.8	20337.6	46492.8	14949.6	54646.8
583200	597495	354912	442053	506914	440249	51303.6	67580.4	72570.4	82720	68884.4	492968	413654	531245	623952	300732	76574.6	70359.6	148736	107692	62345.8	284886	215938	308791	254037	282360	65460.4	57080.4	79660.8	22398.4	59214.4	468157	148380	340644	420178	144397	60278.8	20327.2	46126.4	14790	54062.5
584400	614806	356323	438367	503521	434278	51435.2	68243.2	72972.8	82590.4	68846.8	486728	418139	522526	618328	301174	77187.9	71299.6	150223	108893	62537.1	282814	216238	312533	256382	285005	65102	57416.4	79660.4	22442.8	59737.5	463811	146729	337666	422522	144925	59915.4	20449.2	46224.8	14937.6	54446.7
585600	628349	356279	433324	496541	424536	51846	69074.6	72840	82129.6	69349.2	481436	422488	518695	612290	300804	77907.2	71470.4	151969	109940	62260.4	283960	214834	318778	260487	288535	64842	57051.2	79679.6	22589.2	59377.6	460770	144202	336171	427618	144963	59425.2	20294	45963.2	14750	54270
586800	640834	357790	428868	489928	418485	52327.1	69254	73430.8	82146.4	70057.2	475766	436081	513890	607082	300234	78899.2	71856.4	152461	111023	62183.6	283946	214062	324367	264571	291004	64717.6	57138	79158.4	22720.4	59437.1	459578	142120	335074	431580	147066	59188.4	20374.6	45942.4	14827.9	53896
588000	652977	357624	425587	484635	412136	52506.7	69875.2	73660.8	82098.8	70268.8	470184	445973	509312	603045	299582	79573.2	72441.3	154177	111924	62501.2	282697	214398	330977	271652	292434	64761.6	56948.8	79248.4	22620.4	59450.8	456279	140360	331671	435036	148741	58762	20231.6	45826.3	14695.2	53835.2
589200	661530	356970	424208	478821	403941	52903.6	70476.3	73535.2	82160.8	70463.6	467082	452350	505922	598790	300468	79968.3	72855.6	154893	112973	62195.6	282343	216490	336582	279241	295070	64498.4	56774.2	79323.2	22646.4	59257.5	452952	139168	330434	437767	150447	58324.8	20238.4	46223.2	14823.3	53799.6
590400	667235	356789	419769	474387	394404	53447.2	70751.7	73796.4	82403.6	71068.8	463355	457390	505090	593925	300813	81046.3	72906.8	155377	113556	62425.4	281938	216328	343948	286775	294599	64436.3	56806.4	78807.2	22757.6	59125.6	451548	138306	329668	442528	151756	57943.2	20154.6	45812	14789.6	53535.4
591600	671892	355800	418686	468569	389583	53665.2	71513.8	74116	81765.6	71360.8	459165	460552	502140	590388	301463	81258	73123.8	156820	114652	62352	282132	216202	349324	295752	296479	63995.6	56521.2	78735.8	22844	59150.4	446883	136447	327527	444358	153155	57891.2	19956	45887.9	14917.6	53428.4
592800	675520	354329	417000	462376	382679	53803.2	71502.8	73864.4	81577.5	71257.2	457289	465215	501533	587063	304019	81729.6	73585.2	157306	115584	62224.8	281991	218033	355650	306293	298059	64066	56798	78724.4	22905.8	58882.8	442001	134902	326369	446686	155554	57862.9	20043.6	45861.6	14809.2	53387.2
594000	675496	354641	415742	453645	376246	54200.8	71498.3	73768	81482.5	71705.2	455889	468815	504233	583794	305725	81930.4	73638	158129	116037	62065	283130	219352	362438	316066	297562	64132.8	56512.4	78785	22894.8	58974.4	436838	134199	328004	447370	158836	57168.8	19960.4	45790	14852.8	53155
595200	674076	353424	415793	446652	372002	54094.6	72144	73893.2	81100	71777.6	456104	472880	504767	583897	306935	82359.2	73429.6	157728	115890	61793.2	283054	219899	370044	327217	297527	64118	56449.2	78605.2	22839.6	58786.8	432123	133989	327391	446574	160450	56934.4	19974	45624	14863.2	52966.4
596400	674729	352577	416232	439746	369299	54440.8	71992.5	73708.4	81000.4	71320	456095	477615	505700	586986	308918	82605.6	73381.6	158580	116540	61936.8	283065	221736	375845	340318	297779	64078.4	56593.6	78378.3	23074	58868.8	427014	132262	327837	445740	164073	57202.5	19876.8	45922.8	14871.7	53374.8
597600	672605	350005	414481	431903	363045	54447.2	72128.4	73393.8	80984	71438	459342	479932	510940	584794	311944	82770.4	73828.4	159204	116433	61425.2	283568	224005	384543	351483	296778	64213.6	56936.4	78588.4	23082.1	58246.8	421749	131172	329463	443630	167232	57058	19651.7	45684	14827.6	53418.8
598800	666016	348922	415496	426566	358520	54419.6	71680	73050	80661.3	71391.6	461747	483143	510372	581883	314106	82941.3	73433.6	158199	116973	61434.4	285044	227128	388870	362882	294804	64474.2	56573.2	78168.8	22996.8	58310.8	417928	132292	330254	439695	168892	56793.2	19794.4	45985	14998.8	53128.8
600000	662942	348260	417316	419418	357386	54246.8	72128.4	73000	80420	70976.4	466502	484786	512230	584878	315591	83207.6	73675.6	158952	117030	61259.2	284887	230633	394408	374216	293163	64417.6	56673.6	78861.7	23225.2	58514	412837	131694	330151	440646	171979	56647.6	19783.6	45640.8	15119.2	53023.6
601200	657730	347253	420290	414081	355048	54257.6	71988.4	72665.8	80146.8	70366	471220	485356	517053	584744	318729	82691.6	73630.4	159018	116698	60895	286752	235258	400300	383087	291933	64374.8	57417.1	78681.6	23388.3	58293.2	407266	135466	330380	437473	174963	56647.5	19878.4	45850	15090.8	52950
602400	650548	345204	422595	408377	352313	54217.6	71883.2	71998	79823.3	70564.8	477895	486806	517750	588586	321326	82947.9	73496.8	157653	116781	60881.7	288098	238042	407264	389386	289340	64275.6	57410.8	78719.6	23501.6	58512.5	403696	136723	332993	434213	177155	56670	19836.4	45787.5	15199.2	52682
603600	643760	344414	422897	404252	351254	53866.8	71917.6	71816.8	80152.1	70064.8	482210	485352	518083	591502	322462	82474	73301.6	157539	116336	60974.4	288358	240235	411366	396021	287997	64364.8	57477.6	78913.2	23532	58248.4	399956	136755	333562	428030	180224	56757.1	19824.4	45928.8	15244.8	52750
604800	637928	343621	426968	401416	350607	53814.6	71631.2	71330.4	79777.2	69891.6	488908	482936	519550	593899	326015	81998	73113.2	158350	115963	60636	288273	241815	415120	402580	287631	64774.8	58054.4	79793.2	23630	58187.6	394202	137552	333443	425116	183275	56803.6	19743.6	46316	15514.8	52854.2
606000	630626	342524	429854	397864	349815	53565.8	71297.6	71063.2	79859.6	69337.2	497232	481607	524196	597729	327656	82216	73024.8	157337	115486	60432	288805	244820	419105	403587	284665	64769.6	58054.4	79540.8	23833.8	58324.8	390312	138503	336777	423008	185483	56658.8	19879.6	46434.8	15390.8	52770.8
607200	624155	340263	433248	396623	349623	53129.6	70634.4	70525.4	79545.2	68754.8	504080	478730	524580	600634	329696	81988.4	72389.2	156085	114989	60620.8	290177	246529	419826	405728	281476	64574	58593.3	79821.2	23977.6	58333.8	385147	140758	338774	420235	186438	56670.4	19807.2	46436.7	15632.8	52450
608400	615028	339140	438298	395575	351195	53147.6	70684.8	70440.8	79632.1	68494	509956	475890	526667	605888	331165	81055.6	72258.3	155597	114185	60518	288999	248901	420067	405550	279046	64760.8	58405.6	80217.6	23946.7	58547.6	380508	142044	338226	414382	188918	56968.8	19772.8	46198.3	15576.8	52671.6
609600	608009	338626	442514	393606	352819	53372.1	69957.2	69825.2	79343.3	67815.6	520362	471090	532604	607381	333478	80847.2	72317.9	155298	114357	60548	288754	251656	418648	407886	274760	65089.6	58936.8	80675.2	23899.6	58932.4	383958	143752	341001	412146	190605	56874.4	19764	46585.8	15880.8	52534.4
610800	599254	338579	444546	393388	353082	52991.2	69575.4	69114.8	79232.4	67585.6	529362	466288	538016	610734	335058	80288.4	71497.6	153633	113303	60031.2	288641	254636	419037	405004	272754	65563.2	59163.8	80606.4	24254	58612.5	379615	146614	343318	408422	191549	57150	19746.3	46503.6	15739.2	52725.2
612000	591321	336519	445684	394938	355404	53236	69126.8	69217.9	78965.6	66946.4	537291	460694	540844	614233	336843	79503.6	71692.4	151656	112933	60181.6	286358	257684	417181	401645	270187	65786.3	59300.4	80481.6	24214	58994.4	376810	149447	345718	401863	192612	57575.2	19594.2	46808.8	15896.4	52746.4
613200	584093	336937	451564	395814	356457	52651.7	69152.4	68724	78996	66350.8	545312	457472	550090	620278	337384	79540.8	71878.3	151418	112486	60328.8	284425	259934	416190	399068	268178	66308.8	60000.8	81575.6	24506.7	58898.4	372204	152323	348762	396982	195169	58043.6	19831.7	47047.2	16101.6	52945.8
614400	574865	337439	451925	399351	358273	52250.4	68507.6	68171.6	78731.3	65978	554259	451848	554728	622457	336597	79066.3	71042.4	149406	112183	60194.8	283525	262992	416015	395848	265310	66675	60511.6	81720	24512.9	59219.6	370011	155684	351047	392573	195104	58176.8	19762.8	47102.8	16117.5	52918
615600	567585	337462	455562	403015	363583	52228.4	68130.4	67999.6	78640.4	65648.3	560952	447192	560309	625266	335434	78300.8	71300.8	148598	111118	60133.6	279779	266998	412506	394152	263974	67002	60859.6	82592.1	24456.4	59525.2	366529	162837	353401	388211	195598	58182	19766	47193.3	16195.6	53341.2
616800	558346	338935	460797	406836	366850	52112.4	67548	67596.3	78568.4	64768.8	569917	439471	568504	629118	337705	77591.6	70918.4	146426	110810	59916.8	277175	270318	410307	392049	261010	67513.2	61175.6	83257.6	24660	59228.4	363469	167528	357145	383178	194580	58650	19886	47636.3	16424.4	53625.6
618000	548062	337674	464159	410835	368332	51822.8	66870.4	67146.4	78378.8	64688.8	577120	435980	574153	631027	337240	77132.8	70538.4	145169	110025	60042.4	272139	272238	406740	388944	257389	67806.8	61081.3	83144	24516.8	59582.1	361443	172277	361831	378769	193304	58959.6	20063.2	47466.7	16249.6	53304.4
619200	540785	336534	470100	416815	373609	51752.4	66800	66994.6	78616.4	64264.4	584865	433814	583192	635731	339686	76427.5	70629.6	143871	108754	60081.3	268146	273442	401458	389526	254342	68264.4	62100.4	83504.4	24579.2	59612.1	359879	176592	363715	374744	192964	59514.6	19860.8	47798.8	16359.6	53798.4
620400	535637	337868	474796	420160	377972	51046.7	66201.6	66180	78368.8	63677.6	593282	430922	596675	637199	341562	76049.2	70169.2	142098	108353	59499.2	264808	274836	397688	388081	252427	68307.5	62689.6	83931.2	24554.6	59404	360074	180860	366056	372952	192864	59916	20032.5	47954.4	16478	54212.1
621600	527840	337757	479832	425610	379826	50698	65323.3	65902	77970.4	63338.3	602835	425641	607773	643601	341762	75345.4	69999.2	139548	107621	59565.2	261634	276004	391783	384534	248903	68406	63322.4	84144.4	24735.6	59575.6	358338	185374	372016	371650	192732	60102	20028.3	48248.4	16479.6	54124
622800	520865	337538	484013	432048	384260	50532	65064	65965.4	78274.4	63022	611096	422240	615344	650775	343758	74730	69487.6	137359	106096	59856	256812	276681	386036	382566	246420	68784.6	63292.4	85024.8	24789.6	59801.2	357026	188268	374742	368981	192063	60530.4	19876.8	48498.8	16601.2	54122.9
624000	512444	338567	490302	438650	387254	50463.6	64325.2	65436.8	77838.4	62496	620325	418824	629850	658647	345014	73760.8	69694.8	135631	105566	59605.2	252951	278325	381818	380135	244972	69213.6	63763.6	85002.9	24786.4	59857.2	355463	191735	378656	366196	192052	61134.8	20095.4	48739.2	16554.8	54724
625200	504503	339093	494185	447409	390703	49867.2	63609.2	64733.6	78158.8	62216.4	627964	417704	642050	664550	346706	73360	69573.6	133188	104607	59251.2	250219	279033	375705	374854	242680	69701.6	63866.4	85423.8	24954.4	60010.4	355979	195117	383036	365327	190949	61857.6	20095.6	48791.2	16666	54671.2
626400	496255	339931	498709	454009	395218	50060.8	63702.8	64578.4	77885.4	62088	637718	414750	652356	673670	348348	72496.3	69016.4	131485	103865	59211.6	246295	278413	367441	371413	241050	69723.6	63499.6	85980	24926	60198.8	356753	198222	385584	363470	191076	61948.8	19958.8	48566.4	16588.4	54821.6
627600	488938	342382	505405	459349	398222	49411.7	62799.2	64521.2	78081.3	61401.6	645238	411726	664350	679508	351568	71986.4	69143.6	129275	103076	59453.8	243175	278904	359324	369621	239802	69974	64269.6	86910	24926.8	60184.6	358190	201172	385871	362122	196131	62378.4	20108.8	48607.9	16570.4	55063.6
628800	481141	344407	509954	464282	401102	49108.8	62188.4	64183.6	78421.7	61179.6	653945	413911	678521	687366	355594	71115.2	69015.6	126989	102328	59168.8	240806	280522	354226	366295	238226	70581.6	64500	87185.6	25021.7	60582	359948	206399	388302	364477	198478	62744	20395.8	48820.4	16586.8	55341.7
630000	472600	347162	512987	470153	405825	49223.6	61898.4	63416.7	77982.4	60830.8	661797	413070	685402	693128	358417	70664	69016	124860	101114	59151.6	239642	280320	347014	361831	237708	70578	64498	87308.8	25055.4	60419.2	361542	209516	389437	364404	200480	63037.2	20295.4	48904.4	16655.2	55246.7
631200	466898	348688	518729	475872	411899	49014.8	61502	63249.6	78256.8	60359.2	669662	411980	694864	700228	363325	69960.4	68896	123437	100471	58921.7	236808	280726	339208	357510	238243	71476.8	65335.4	87399.2	24725.2	60930	364866	211198	391607	362960	200851	63253.2	20497.5	48958	16597.6	55831.2
632400	461642	351696	521516	481671	416708	48448.4	60932.8	62907.5	78448.8	60139.6	675554	412252	702806	707467	366883	69607.6	68885.6	121602	99784.8	58850.8	236982	282018	331968	352741	238136	71766	65300.4	87529.2	24694	60518.8	367148	214230	392473	364735	202185	63444.6	20380.4	49041.2	16833.2	56032.9
633600	455583	353312	521273	488560	420974	48536.8	60644.4	62761.3	78503.2	59821.6	680191	411795	708700	714831	368797	69383.2	68065.6	119108	98755.4	58695.6	235871	281263	323781	349784	239898	71844.6	65266.8	87644	24798.3	61035.6	372209	216372	395286	365549	200269	63897.2	20594	49318.4	16653.6	55980
634800	451681	356570	523465	495011	429558	48377.2	60167.2	62504.4	78708.4	59665.4	685301	411758	711689	718885	371744	68784.2	68298	118148	97842	58700.8	235765	279750	316146	345150	243216	72302.8	65100	87779.6	24700.8	61140.8	376821	218528	394093	366394	198321	64295.6	20529.2	49223.2	16768.4	56444.6
636000	449957	360840	528474	502352	437074	48146.7	59988	62093.2	78572.4	59163.3	688856	410362	716552	724558	375378	68457.5	68335.6	115964	97324.6	58523.2	237391	279188	308573	340367	245007	72509.6	65720	88272.8	24685.6	61369.6	380443	220881	394618	369754	196401	64528.8	20597.2	49272.9	16712	56889.6
637200	446708	364355	527162	509040	442272	47798.4	59234.8	62227.6	78990	59352	690915	410110	720703	727087	379200	68150.8	68091.6	114648	96214.8	58084.4	238384	278539	302998	334354	248372	72440.4	65761.2	88347.6	24648.8	61126.3	384802	223945	395960	371812	193916	65104.4	20740.4	49667.2	16643.2	57203.3
638400	446176	368312	528093	518767	449377	47812.8	59414	62257.1	79343.6	59067.6	691709	410889	717987	729329	380824	67480.4	68119.2	113771	95521.3	57894.4	239710	278894	295319	329886	251764	72837.9	66044.4	88671.6	24461.6	61822.8	389559	226192	393745	375212	191997	64909.6	20708.8	49422.4	16660	57208.8
639600	446795	373792	531485	524098	455650	47868.8	59101.2	62368.4	79526.4	58583.8	692899	409911	716834	732155	384136	67633.2	68172	112500	94675.2	57725.6	242415	278652	290497	325821	256549	73142.4	65766.8	88887.5	24370.4	61888.8	393679	228711	394268	378198	188876	65144	20624.8	49775	16538.8	57493.2
640800	449928	377923	531397	532215	459316	47943.2	58566.8	62487.9	79794.8	58190.8	692778	410672	714620	734945	386267	67036.7	67904	110906	94069.6	57586	246704	277124	284141	321137	260737	73180.8	65988.4	89597.6	24436.4	61789.2	400331	233356	395945	380206	185625	65425.6	20815.8	49904.8	16593.3	57600
642000	453484	380148	532210	540375	465977	48026.8	58532	61956.4	80003.6	58098.4	690766	409917	707947	733332	388239	66737.2	67844.2	110230	93646.8	57438.8	250502	275744	277903	316817	266845	73318	65905.6	89707.9	24357.2	62294	404794	237093	392521	382441	183934	65860.4	20881.2	50125.2	16519.2	58103.6
643200	458724	385475	533371	546645	469685	47926.4	58643.6	62185.8	80741.2	58044.8	688643	410731	702780	732996	391688	67040.4	68143.2	109425	93093.6	57408	259970	275566	273122	315142	273267	73100.8	66028.4	89993.2	24272.1	62376.8	410192	240622	391320	386950	182028	65908.3	20908	49960.4	16500.4	58005.2
644400	465468	388531	531081	552325	470869	48193.8	58158	62228.4	81252.8	58132.1	685795	412308	695060	730780	391883	66889.6	68013.3	108692	92142.8	57430	264335	273854	269478	311483	279472	73372	65793.6	89830	24331.6	62135.2	417074	244508	388641	391697	179488	65876.8	20851.6	50242.9	16396.8	57852.4
645600	474924	392420	530156	558523	474555	48046.4	58666.4	62457.1	81132.4	58225.6	680678	416883	684042	728227	391739	66666.3	68312.8	108524	91761.7	57319.6	269465	272260	264065	308137	285327	73115.8	65345.2	90263.2	24342.4	62483.8	423081	248611	385422	397628	177426	66083.6	20780.4	50266.8	16302.8	57923.3
646800	484340	397236	532349	562262	476955	48246.8	58252.4	62716.7	81842.4	57986.8	675040	421518	676867	724724	392874	66402.1	68504.8	108516	91420.4	56878.8	272343	272380	261540	306080	292641	73773.6	65335.6	90418.4	24274.4	62275.8	430225	252075	385176	403488	175591	66123.8	20767.2	50526.4	16022.4	58354.2
648000	495531	400606	528426	568289	477890	48204.4	58380	63059.6	82280.4	58356	671331	424775	665173	722032	388199	66815.2	68228.8	108285	90472.4	56935.2	275330	273428	259030	303051	298155	74035.6	65071.2	90122.8	24209.2	62327.2	437950	255142	383282	409634	173943	66304.6	20898.4	50768.4	16194.6	58478
649200	506488	405173	528072	571830	479858	48469.6	58976	63384.6	82456.4	58320.4	667918	424470	653538	720254	386328	67041.2	68886.3	108620	90195.6	57053.8	276716	271862	255276	299881	304174	73852.5	65079.6	90262	24088.3	62366.8	445722	256971	379526	417109	172333	66366.7	20978.4	50609.2	16029.2	58747.6
650400	519712	408590	527210	573764	477658	48317.2	58562.9	63420.8	83096	58558.8	662193	426195	644261	712412	386302	67182	68744	109226	89947.2	56511.6	280593	270785	254770	295594	311083	73779.2	65082.4	90046	24027.1	62495.2	453180	258504	379350	425933	170616	66344.8	20989.2	50843.6	15970.4	58657.1
651600	532872	410420	522576	578216	479186	48792.5	58970	63790.4	83740.8	58896.3	653720	429408	633685	709393	382746	67250	68879.2	109837	89715.8	56686.8	283492	261728	253038	292096	317450	73954.8	64625.6	89620.4	24212.9	62612.4	460451	258948	374856	432779	168094	66776.7	20912.8	50550.8	15993.2	58576.3
652800	546097	413656	522603	580256	477630	49080.4	59510.4	64339.2	84139.2	58555.8	646990	431496	623019	703318	382735	67268	69376.7	111238	89538.8	56681.7	287500	257521	250187	289696	323494	73743.2	64452.1	89930	24137.6	62387.2	470510	258549	372772	441336	167393	66765.2	20936.8	50625.8	15775.2	59290.8
654000	559248	413449	516813	583031	474125	49281.2	59734.4	64289.6	84680	59009.6	639288	434868	614423	694750	379280	67928	69534.4	111452	89504.2	56279.2	290504	256069	250716	286506	329966	73579.2	63896	90001.2	24279.2	62681.2	475335	257663	372630	448770	164735	66706	20998.8	50831.3	15623.2	58886.4
655200	571832	416015	515043	586812	471779	49702	60258.4	65016.8	85261.7	59494.8	630881	437845	602602	687882	375938	68561.7	69686.8	113125	89815.4	56469.6	293320	253734	249833	283656	332759	74122.1	63731.6	89690.8	24419.2	62974	477970	254918	369866	457493	163065	66646.7	21133.2	50420.8	15483.8	58903.6
656400	584601	417330	515473	586875	468245	50003.6	60483.3	65879.2	85340	59444.4	621397	440433	593311	679049	373506	69192.8	69901.2	114527	90213.2	56270.8	296769	254897	250931	281080	339752	74078.3	63753.2	90052.4	24354.2	63171.6	482306	253321	368414	470134	159828	66420.4	20986.4	50822.4	15485.4	58879.2
657600	595098	417955	510668	582866	461745	50203.3	60824.8	65824.8	86311.2	60120.4	612921	444375	586644	670649	370796	69492.8	69778.3	116015	90234.4	56558	299215	254504	251074	279429	343748	73530	63432.4	89105.2	24095.6	63162.8	485121	246787	366372	479870	157320	66421.2	20913.2	50665.8	15383.6	58742.8
658800	607243	418622	507093	582050	458378	50830	61509.6	66800	86489.2	60727.9	604083	448882	575948	663952	367420	70128	70478.8	117657	90821.2	56528	301837	252864	251069	278417	348453	73599.2	63384	88659.6	24065.2	63478.4	489713	244565	363947	485580	156345	66318.8	20854.8	50634.8	15487.5	58541.2
660000	617752	420143	507264	578997	453165	51090	61967.6	67407.5	86884	61091.6	595272	453855	568222	656392	367150	70786	70616.4	119748	91483.6	56919.2	305627	253027	251446	277600	352229	73575.6	62985	88627.6	24266.8	63677.5	491910	240993	362696	491013	157736	66033.2	20911.2	50956.3	15246.4	58658.8
661200	625870	417867	509956	575663	444357	51656.3	62644.4	67628.8	87153.3	61922	586787	461914	560639	646552	362621	71388.3	70649.6	121494	92003.3	56792	308356	253611	252149	275530	356670	73246.3	62813.6	88286.8	24099.2	63388	496642	239221	361491	496575	156406	65786.7	20830.4	50589.2	15295	58654.8
662400	635954	418348	517298	570116	438938	52229.6	63226	68375	87122	62566.4	578002	467293	553334	639014	365331	72210	71070.8	123631	92446.7	56963.2	311484	252753	253914	277257	359001	73250.8	62528.4	87981.2	24201.2	63558.8	491029	236155	359375	500261	156145	66169.2	20888.8	50422.8	15144.8	58522.9
663600	643028	419646	508068	563722	432640	52703.2	63922.5	68673.6	87709.2	62906.7	570896	474438	548531	631941	364210	72785.6	71677.6	125908	93605.2	56855.2	313581	252571	256150	278380	363643	72787.1	62034.8	87739.2	24156.4	63992.8	491311	233058	356160	505943	155691	65996.4	20818.4	50489.6	15056	58731.2
664800	650660	417868	503787	556095	425244	52996.4	64806	69642.1	88054	63745.2	563430	482440	544091	623917	360702	74099.2	71463.2	127860	94487.2	57326.4	317658	253213	258043	280305	366090	72922.4	62047.2	87711.3	23974	63935.2	492360	229440	353586	511610	156008	65712.8	20786.7	50168.4	14960	58570.4
666000	656113	416798	505771	550030	421461	53579.6	65619.6	70467.1	88464	64492	557441	488856	538903	619546	360159	74533.6	71840.8	130186	95689.2	57322	319191	254794	259223	282720	368697	72202.9	61688.4	87246	24237.2	64257.5	490941	225967	351013	514198	156533	65497.5	20744	50244	14952	58954.4
667200	659997	416937	506170	542068	416223	54131.7	65992.4	71080	88448.8	65025.6	551093	496454	536921	612997	359183	75872.4	72664.2	132464	97190	57800.4	322132	256951	262638	286142	370122	71881.2	61536.3	86877.6	24008	63878.8	490128	221342	349775	520601	156215	65263.6	20790.8	49986.3	14984.4	58812.4
668400	663498	414693	504570	537566	411306	54124	66549.2	71867.9	88889.2	66050.4	549339	503353	532290	606139	357612	76701.3	72633.2	134457	97738.3	58324.4	322766	257290	263939	290783	370721	71824.8	61264.4	86614.2	24062	63867.2	489043	217899	347701	522228	155829	64933.2	21058.4	49852.8	14849.2	58560
669600	667390	414887	507696	529956	406936	54787.1	68274.4	73000	89044.2	66644.8	546494	508273	530858	601432	355500	77882	72964.8	137189	99158	58943.2	324905	256850	266374	294588	369343	71537.6	60898	86499.2	24343.3	64327.6	484999	213354	345292	521877	157347	64815.8	20835.2	49544.4	14843.8	58658.8
670800	668714	413378	519442	521479	400833	55474.8	68096.8	73180.4	89229.2	67643.2	552701	513963	530178	596247	355542	78715.2	73726.7	139485	100676	58921.7	325590	258756	270230	298763	368867	71481.2	60931.3	86063.2	24200	64500.8	482545	209804	342512	521046	157379	64128.3	20970	49844	14796	58389.2
672000	665952	411184	521306	517681	397924	55332.4	68826.8	74178.3	89385.6	68167.6	553950	518218	527647	592115	353135	79923.6	73753.6	141724	101991	59620	326210	259847	273778	302973	367454	71260	60777.6	85968.4	24128.8	64585.4	478899	205746	340649	517084	157536	64736.4	21030.4	49405.2	14753.2	58137.2
673200	664026	409951	527007	511753	394096	55786	69695.4	75003.2	89300.4	68504.8	558575	521390	529504	588075	354224	80679.6	74127.5	144491	103220	60113.2	327845	262924	276656	309665	366116	71226.8	60923.2	85977.5	24192.4	64259.6	473484	201844	339641	514861	158692	63830	20929.2	49608.3	14562.8	58265.2
674400	661860	410639	528724	502124	387688	56272	70012.8	75705	89129.6	69608.4	563912	525204	528784	585775	354928	81771.6	73707.9	146112	104300	60492.1	328136	266580	280886	313042	363795	71077.5	60870	85327.6	24161.6	64550.4	469458	197948	338757	512416	158724	63572.8	20861.7	50040.4	14492.4	57877.6
675600	664545	409718	535340	497747	385210	56402	70714.6	76299.6	89075.4	70149.2	569877	527268	527429	585057	354177	82460	74835.6	148536	105739	61221.2	329048	267113	284278	318037	361552	70535.8	60565.6	85431.2	24266.3	64760	465510	194244	336638	507616	159862	63460.4	20963.2	49616.8	14518.4	58046.3
676800	665611	408018	541747	488995	382265	56629.6	70970.4	76812.4	88594.4	70723.3	578759	529045	528278	583677	357223	83642	74832.8	150363	107264	61312.4	330128	268868	288522	323605	361206	70372	60861.6	84204.2	24349.2	65123.2	462501	189728	336834	503888	161464	63293.8	20734.8	49568.4	14591.3	58073.6
678000	662166	406714	545616	485167	378998	56650	71664	77556.4	88452.9	71419.6	587547	529046	526062	583147	358452	84340.8	75318.8	152381	108271	62316.4	331084	269372	290268	325808	357534	70322.4	60622	84111.3	24376	64242	458387	186806	337410	499104	162160	63065.6	20854	49828.8	14489.2	57716.8
679200	662835	408486	552773	481384	378397	57122.8	72763.8	78562.8	88332.8	72045	598689	529272	524492	584128	360222	85049.6	76030	154184	109814	62550.8	333787	270595	293436	330324	357348	70056.8	60950	84366.3	24448	64647.6	453866	183435	337336	493464	163973	62805	20965.2	49447.2	14600.8	57622.8
680400	660954	408601	564817	476972	375299	57007.6	72441.6	78947.6	88084.2	72345.6	611060	530343	525840	583634	361983	86153.2	76152.9	155828	111322	63199.6	337106	272474	296840	333164	354083	69735.4	60920	83957.2	24462.5	64289.6	447603	180558	339854	485880	165240	62712.8	21028	49606.4	14418.4	57508.4
681600	659067	407654	572622	474221	373891	57428.4	73149.6	79112.5	88123.6	73459.6	621961	528525	524652	582428	363471	86886.8	76109.2	157709	111764	63748.8	331491	272497	300125	335144	349960	69287.2	60650	83558.8	24371.2	64289.2	444581	178941	342270	480549	166005	62298.8	20909.2	49305.2	14420.8	57152.4
682800	657286	408905	582848	471374	374204	57403.6	73746.8	79585.2	87846.8	73354.2	633152	527417	525721	584496	365484	87121.6	76577.1	159548	113399	64305.4	329320	274556	302143	339227	346452	69371.2	60796.7	83878	24468.8	64253.3	438010	177196	343909	473306	167920	62222.8	20869.6	49532.4	14387.6	57472.5
684000	653409	410241	589860	467915	374101	57737.6	73614	79552	87941.6	73821.6	646175	526717	527427	584032	368405	87548.3	76529.6	160314	114263	64667.6	328396	276674	305902	341076	343494	69041.2	60745.2	83159.6	24480	63868	433190	176474	345182	468596	169686	62266.3	20850	49686.8	14467.1	57069.6
685200	650817	411916	593970	467389	374747	57596.7	74056	80268	87827.6	74494.2	659430	523081	527263	585342	366688	87796.7	76631.2	161561	115214	65068.3	327564	277136	306219	342609	339062	69270	60548.8	82901.2	24448	64105.8	428372	176750	347921	458707	170620	61860.8	21083.6	49611.6	14381.6	57090.8
686400	648969	414938	601772	465885	376438	58048.4	74492	80497.1	87539.6	74305.2	671810	520690	529048	589090	371520	88520.8	77126.4	162979	116047	65741.7	325760	279156	307887	346876	335869	69125.2	61216.3	82819.2	24647.2	63827.9	423764	176018	348778	453449	171968	61542	21069.6	49264.8	14601.2	57094.4
687600	644662	418366	606876	466320	377196	57923.8	74210	80988.4	87367.2	75002.8	684482	519568	531714	590108	372750	88397.2	76722.5	163911	116674	65664.4	321665	280665	310236	348845	332347	69441.2	61119.2	82944.4	24591.3	63982	420090	177414	350128	448004	173250	61525	21330	49411.2	14556.3	56657.6
688800	640426	419960	613320	468141	380374	57982.5	74745.6	81194.8	87195.2	75120.8	693560	514658	533752	594375	374472	88788.4	77400.8	164259	117267	66395.8	316934	283088	309441	349556	329122	69145.6	61010.8	82792.8	24616	63750.4	425027	178104	351542	440966	175050	61345.6	20987.2	49195.4	14452.8	56556.8
690000	637334	423662	621437	467765	382717	57804.8	74518.8	81152.4	86942.8	75066.8	703452	510408	537917	598619	377871	88682.4	77623.3	164800	117938	66800.4	312456	285514	309664	351975	325533	69462.8	60800	82993.2	24671.6	63482	419640	179463	352320	437257	177708	61260.4	21128.4	49685.6	14572	57045.4
691200	629845	423710	623893	470217	385763	57730	74429.2	81571.6	86815.6	76170.8	712854	506560	542798	602277	378931	88608	77773.2	164448	118648	66824.8	306825	287404	310592	352425	322186	69602.8	60768.4	83093.2	24681.2	63630.4	415745	182512	355453	431070	178898	61044.4	21362.1	49615.2	14460	57048.8
692400	624940	424706	628622	472461	389166	57730.4	74495.2	81196.8	86467.1	75760.8	722712	500650	545317	606295	380551	88462.8	77902.8	164970	118535	67260.8	301489	288776	309564	354424	316950	69718.8	61134.4	83495.4	24868	63354.6	410759	183942	356276	422360	180033	61013.6	21132.4	49573.8	14495.6	56930.8
693600	618010	428407	631141	472659	391028	57640.4	74324.4	81039.6	86206	75696.7	732206	496675	555186	611878	383861	88194.4	78123.8	164592	118874	67328.8	295490	292340	309213	357655	310714	69805.8	61233.2	83431.2	25013.8	64046.8	406530	186998	359016	415784	180746	60931.2	21328.4	49567.9	14593.2	57164.8
694800	611995	430980	633329	477758	394763	57555.2	74356.8	81290	86005.6	75896	739007	491214	560420	615904	386234	87452.4	78528.8	164984	119346	67808.8	286658	293146	307628	357808	306446	69622.5	61320	83002.4	25045.2	63492.8	403325	189036	363608	407328	182833	60880.4	21337.2	49822.4	14673.8	56841.6
696000	607574	432860	639354	479956	398746	57554	74727.1	81036.8	85744	75849.2	748368	485863	568499	621310	390529	87664.8	78251.3	164871	119204	68022.4	279577	295214	304675	360442	304979	69857.6	61351.2	82956.4	24903.6	63397.6	398636	191356	366721	401612	185694	60712.8	21267.6	49912.5	14765.2	56925.6
697200	597000	434409	640291	483083	400481	57393.6	74071.2	80660.4	85478.8	75479.2	758100	482892	578110	623244	391789	86945.6	78046.7	164120	118799	68445.4	273957	295132	304043	359722	300002	70222.8	61992.5	82626.8	25070.4	63578	397199	194446	372120	395736	186671	60751.2	21278.8	49655	14882.4	56994.8
698400	589717	435954	644820	487555	405896	57408	74044.4	80712.1	85364.8	75192	769350	477738	585631	627088	395244	86287.5	78510.4	163536	119204	68522.8	268253	295359	300365	362526	296943	70159.6	62145.2	83245.8	25007.6	63480	392499	196425	375109	389700	188712	60562.1	21396.8	49935.2	14900	56990.4
699600	579294	436899	648013	491538	409892	57358.8	73666.7	80184.4	85031.6	75113.2	780205	475943	598751	631210	398503	85962	78639.2	162905	118857	68587.1	265109	296238	296948	363599	294987	70408	62519.6	83038.4	25200.8	63346.4	388421	199862	379865	384415	189578	60842.5	21282	49830.4	14896.3	57095.6
700800	572155	436468	648028	495298	415314	56809.2	73949.2	79820.4	84887.6	75097.9	792693	472529	606564	633770	398060	85864.2	78644	161890	118240	68940.8	260298	295164	293857	363410	291194	70596.4	61981.3	83491.2	25128.4	63646.7	385618	202154	382985	378936	189689	60757.1	21250.4	50040	14936.8	56988.8
702000	564469	438544	654880	500681	419909	56846.8	73351.2	79649.6	84621.2	75042	801878	472212	618032	638738	403178	85336.8	79154	161312	118023	69081.2	256982	296856	290329	364324	290401	70564.8	62741.3	83880	25143.2	63536.4	381554	205268	387015	374074	189501	60811.6	21446.7	49863.6	14934.4	57462.9
703200	554437	437092	655706	505425	422107	56702.4	72710.4	79285	84290.4	74961.2	814614	471983	626499	643785	405223	84878.8	79004.4	159158	117424	68734.4	254393	298352	288311	363286	288995	70786.4	62840.8	83693.8	25207.2	63438	380522	208658	392982	371271	188893	61180.8	21498.4	50110.8	15075.6	57140.4
704400	544353	437344	658344	513903	426065	56410	72591.6	78715.8	83604.4	74502	823197	472116	633579	648656	409279	84044.6	79212	158458	117041	69080.8	252209	297240	283893	362314	287782	71269.6	63037.2	83941.2	25424.8	63516.4	376644	210936	396809	367819	189086	61112.8	21405.8	50141.2	15045.2	57267.2
705600	536315	439865	660296	518801	429195	55854	71945.6	77834.8	83788.8	73734	831604	472605	646226	652044	413358	83309.2	79324.8	157111	116567	68684.4	251101	298621	282612	361028	286906	71415	63490.8	84252	25331.6	63836.8	374530	214612	401704	366642	187869	61302.9	21622.8	49998.8	15002.1	57315.6
706800	529290	440143	658140	524643	434170	55761.7	72251.2	77542.8	83536.3	73422.8	840090	470548	653388	657161	415362	83269.6	79312	155810	115692	69012	249171	297064	277260	360628	286242	71744.6	63305.6	84448.4	25446.4	63724.6	371994	217260	404200	363839	187708	61224	21641.7	50074	15296.8	57426.8
708000	526098	441994	662266	531060	437336	55639.6	71252	76679.6	83546.4	73217.9	844154	469230	666260	662147	420755	82484.2	79281.6	154268	115105	68364.2	248050	298376	274060	358224	287063	71797.2	64025.4	84926.8	25634.8	63556.3	368831	221445	408788	364207	186466	61484	21767.9	50531.2	15323.6	57503.6
709200	520906	443018	659406	537405	438672	55394.6	70973.2	76278.4	83632.1	73009.6	849904	466222	672130	666500	423723	81808	79099.6	152557	114395	68468.8	247746	299155	269905	355757	285939	72540.8	63779.2	85068	25562.4	63866.4	371537	225882	413885	363844	185191	61994.8	21758.8	50435.8	15424	57498.8
710400	518237	443570	660913	545358	443763	55232	70517.2	76022.1	82926.8	72259.2	853870	463278	676880	670073	429486	81102.9	79474	150830	113338	68128.3	246436	298844	266823	356285	286150	72338.8	63814	85466.4	25758.3	64055.6	370406	229056	413978	362516	184231	62025.6	21734.6	50556.4	15448.4	57959.6
711600	513287	446642	663346	550473	445476	54741.6	69914.4	74868.3	83189.6	72042.8	857310	460594	684010	672998	435316	80330.8	79010	148673	112414	67564.8	247888	300057	264474	352228	288200	72710.4	63970	85900.4	25856	63734.4	369208	234167	416884	364161	182328	61949.6	21836.3	50862	15374	58430
712800	510638	447177	662184	558084	449787	54522.8	69742.1	74564.4	82881.7	71546.8	859518	456818	685752	673162	435923	79367.6	79086.7	146484	111724	67175.4	246115	298582	260117	350068	290261	72603.3	64293.6	86013.2	25695	63988.4	369624	239277	420150	365180	181421	62384.6	22034.4	50955.6	15512.4	58350
714000	509410	452641	668956	563691	454058	54467.2	68987.6	73589.6	83189.6	70554.4	854930	452775	690806	672609	443440	78564	79358.8	144878	110638	66822.4	247423	299324	256774	350481	294190	73053.3	64518.4	86784.4	25830.4	64094.8	371644	241977	416820	368152	180331	62645	21850.4	51380	15558	58565.8
715200	509052	455816	671390	571535	459403	54251.6	68510	73178.4	83167.6	70176.8	852109	449714	693658	672552	446501	77823.2	78711.6	142625	109689	66418.8	248166	299117	252552	346533	297656	73207.1	64786.8	86472	25801.2	64246.3	373155	246584	419524	370514	179010	62610.8	22102.8	51380	15594.4	58302.5
716400	511681	457822	670065	579646	466357	53882.1	68216	72950	83201.6	69933.6	847238	443608	691283	669453	446826	77247.6	78728.8	140410	108463	66507.2	248847	298855	248289	345412	302813	73376	64811.2	87021.3	25958	64164.4	373487	249628	418703	375125	178597	62530	21989.2	51400.4	15698	59077.2
717600	516312	461195	672396	586970	471019	53557.2	67699.6	72212.4	83228.8	69114.2	843190	440654	692348	668719	450474	76415.6	78314.4	138779	107930	65326.8	251610	299403	246030	342845	306956	73528.8	65735.6	87324.8	26125.4	64416	374738	253352	419535	381002	177062	63255.6	22218	51703.3	15562.4	59262
718800	519884	466006	668864	593291	471563	53479.2	67240.4	72061.2	83567.5	68868	837408	435973	687266	666865	449482	76014.4	77994.8	137450	106907	64825.6	252736	298382	240760	340394	312839	73502.9	65515.6	87182.8	25960.4	64362.1	376828	258551	419864	384754	174972	63171.7	22222.8	51758.4	15735.8	59297.6
720000	525238	473462	669563	598898	474687	53518.4	66834.6	71391.2	83621.2	68132.8	829101	431531	684504	665582	452802	75161.7	77902.4	135421	106531	64761.6	254952	297527	236169	337597	319098	73700.4	65569.6	88042.8	26055.4	64500.4	378456	261008	418288	391556	175230	63728.4	22206.7	51715.6	15796.8	59538
721200	531145	476751	664786	604552	475672	53325.6	66257.5	71053.6	83624.4	68200.8	823527	427162	680470	662228	453769	74785.2	77618.4	132942	105141	64103.2	257177	297475	233431	334384	327034	74128.8	66134.2	87942	26163.2	64016.7	380774	266068	417085	396803	172880	63876.4	22436.8	51991.2	15642.4	59853.8
722400	539254	478142	660863	613418	477473	52932.4	66037.6	70913.6	84201.3	67546	814501	423219	670929	657904	454702	73987.9	77653.6	131970	104594	63909.2	259455	294868	230179	331260	332733	74160.4	66372.8	88476.8	26227.1	64506	382870	268242	413960	403243	171738	64250.4	22438	52432.4	15825.6	60242
723600	545682	483208	657719	619181	477335	53366.8	65479.6	70180	83890.8	67118.8	807358	421165	666030	651536	455448	73564.8	77717.9	130150	103569	63145	263026	294170	227143	328092	339939	74296	66652.5	88728	26298.4	64502.8	385092	272390	415089	410774	169799	64175.2	22442.1	52639.6	15724.4	60605.6
724800	555252	486685	651123	624633	476777	53338	65072.4	69658.8	84260.4	67146	798446	421128	657097	651035	453465	73123.2	76885	128594	102832	62973.6	265342	293194	224469	324083	345692	73890.4	66207.1	88808.4	26254	64381.6	385505	274915	413853	418108	168222	64401.6	22295.8	52174	15827.6	60782.9
726000	563940	491228	654582	627646	476855	52866	64992	69510	84495.6	66742	788788	418958	651079	645224	453430	72709.2	76863.2	127264	101948	62040.8	268878	293366	222297	320545	353333	74335.2	66961.6	89386.8	26281.7	64474.4	386116	276883	409942	426126	166764	64849.6	22312.1	52725.2	15941.6	61041.7
727200	570918	493072	647605	631726	474611	53194.4	64406.8	69156.7	84716.8	66471.6	777731	420337	644438	641285	450219	72630.4	76770.4	125679	101285	61934.6	272605	292651	220158	316894	357513	74511.2	66577.6	89698.3	26408.4	64401.6	388910	279259	409172	434024	165025	65244.8	22484.8	52801.3	15866.8	61161.6
728400	581642	494728	640920	637337	475008	53344.6	64532.8	69423.6	84794.2	66452.4	764466	420947	634994	637528	446481	72421.6	76372.1	124767	100913	61657.9	275223	291791	217788	315301	362847	74550.8	66442	90016.7	26422.4	64908.4	392083	279773	405338	440878	163480	65215.6	22248.4	52577.6	15720.4	61258.4
729600	590619	497149	638232	639820	469731	53101.6	64056.4	68675.4	85023.6	65807.1	750324	421460	628174	631691	444402	71810.4	76424.8	123946	99580.8	60528.4	279912	292682	216765	311146	367504	74774	66913.8	90347.6	26338.8	64442.9	396995	280780	401957	450173	162018	65495.2	22390.4	53062	15739.6	61132.8
730800	603505	496883	630200	641482	465538	53084	63485.6	68828.3	85306	65846.4	738601	421984	619082	627012	439152	71943.2	75865.2	122459	99016.8	60230.4	282351	291183	214137	307830	373509	75040	67033.6	90029.6	26632.4	64451.6	401204	281431	399950	458016	160385	65736.4	22480	52774.6	15767.2	60815.6
732000	615654	498947	627311	645528	463401	53326.4	63663.6	68725	85955.6	65552	724794	423198	610327	620778	437105	71881.6	75978	122098	98404.4	59976.4	286306	291975	212653	306553	378073	74964.4	67062.1	90683.6	26559.6	64634.8	404465	280016	396134	467489	160006	65661.6	22286.4	53062.4	15779.6	61606.8
733200	623934	499982	619101	646281	459550	53450.8	63010.8	68294.8	86598.8	65244.8	712885	425844	604904	616464	433438	71490.8	75591.7	121238	97710.4	59077.9	289366	292264	212040	303617	384588	75049.2	67307.5	90948.4	26649.2	64452.4	408002	278120	393610	475687	158589	65795.6	22378.3	52916.4	15849.2	61480
734400	631510	496993	611050	645948	457302	53419.2	63322.5	68715.6	86628.8	65552.4	701896	426961	595909	611853	430381	71519.2	75431.2	121017	97499.2	59422	292440	290535	210603	300404	387665	75007.9	67239.2	91013.6	26863.8	64673.2	411674	276198	390240	482306	157835	66305.6	22112	53320.8	15698.4	61655.6
735600	637821	495630	607887	643460	453031	53800.4	62997.6	68637.1	86719.6	65019.6	693764	431989	591289	608486	428481	71244.8	75083.2	120631	96960.4	58816	296522	291308	211313	297810	396048	75231.6	68011.3	91139.2	26859.2	64822.1	415652	273928	388691	488788	157313	66239.2	22340	53535.6	15731.2	61826
736800	643489	493234	603242	642486	448625	53844.8	63382.1	68244.4	86968	64707.2	683489	435373	582432	603375	425057	71793.6	74847.1	119700	96593.6	58640	298594	291420	209488	298925	401627	75293.6	67662.4	90930.4	26600	64662	419700	271716	381978	494206	156745	66598.4	22300	53548.4	15714.8	61468.8
738000	650125	491893	599595	637903	447009	53712.8	63624.8	68685	87013.2	64902.4	672922	438560	573823	598532	422740	71868	74585.6	119456	96233.3	58445.2	301445	291274	209358	300393	404913	75422.9	67696	91709.6	26590.8	64889.2	423435	265737	382123	498588	156518	66667.6	22241.7	53706.4	15516	61782.1
739200	656415	491042	595358	632010	442082	53857.5	63440.4	68852	87419.6	64815	662694	443466	569468	594234	419870	71827.2	74239.2	119352	95952	58322.1	305700	291884	209092	296786	409215	75849.2	67635.6	91570	26947.2	64844.2	427984	264412	385409	504869	154996	66860.8	22410.8	53886	15625.2	61722.8
740400	664330	486189	590413	626819	437737	53988	63755.6	69384.8	88239.6	64875.6	654675	448646	561683	589042	415069	72102.9	74238.8	119642	95755.2	58114.2	307982	293576	209009	296812	411426	75580.8	67629.6	91970	27192.4	65055.2	430833	259546	385106	508655	154142	67030.4	22382	53656.7	15616.8	61697.2
741600	673940	485191	589334	620001	434704	54228.8	64069.2	69179.6	87978.4	64426.8	649826	453436	559666	584906	414857	72499.6	74184	119944	95718	57284.8	311590	294818	209838	298771	415088	75326.8	67682	91959.2	27003.6	65165.6	433487	255548	383788	515372	153633	67136.3	22272	53799.6	15456	61931.6
742800	679833	480774	585803	613519	428494	54279.2	64312.8	69065.4	88926.4	64614.4	645001	457010	553587	579321	410515	72789.6	74411.2	120492	95605.4	57530	313620	298720	209441	306755	417252	75610.4	67348	91673.2	27163.3	65087.2	435224	252831	382478	518541	152864	66715	22531.2	53676.8	15359.6	61873.8
744000	686448	478294	585865	608576	425814	54536.7	64707.2	69609.6	88827.9	64325.6	636180	461195	549005	576420	407396	73060	74366	121352	95815	57530.8	314219	300590	209194	311618	418376	75184.6	67791.2	92055.2	27030.4	64913.2	436118	249054	381142	521040	152684	67000	22363.2	53509.6	15533.3	62225.6
745200	691787	476320	583108	600876	420470	54804.6	64736.8	69939.6	89266.4	64914.6	631996	466002	548104	572323	404745	74172.4	73934.6	121309	95930	57440.4	316478	301054	210413	315094	420246	75591.6	67575.8	92402.4	27233.6	64954	437517	244563	378882	523552	152144	66826.4	22383.8	53420.8	15442.8	61943.8
746400	697258	470854	581967	596286	417914	55109.6	65419.2	70219.6	89523.6	64945.4	627040	471879	542015	571789	403064	74649.6	74009.2	122432	95990.4	57573.6	319574	301632	210218	318580	420403	75628.3	67701.2	92425.6	27014.6	65440.4	438236	238532	376970	524240	152886	67036.7	22266.8	53301.2	15310.8	61974.4
747600	702535	466957	586309	588331	414214	55263.2	65838.8	70362.4	89695.2	64460.4	627821	476840	540302	570960	403633	75139.2	74110.4	123311	95752.8	57483.6	321210	304460	211679	320737	424000	76151.6	67896.8	92610.4	27191.3	65482.8	436496	234918	376035	525151	153444	67200	22308.3	53676.4	15114.4	62047.5
748800	705314	462223	587931	581478	410129	55308.4	65945	71070	89986.8	65245	629783	480082	537631	568989	400436	75798.4	74296.8	124242	96104.8	57692	322600	306808	211463	323670	424730	75900.8	67988.8	91844.6	27111.6	65616.8	440115	230165	374944	524956	155206	67090	22282	53744	15168	61540
750000	710932	458615	591850	574493	409888	55745	66649.2	72000	90505.4	65124.4	630162	483920	535511	568861	398050	76660.4	74140.8	125515	96756.7	57227.2	322685	307565	211995	330606	424810	75718.8	67915.6	92645	27136	65719.2	438930	224555	373613	524906	156141	66932.1	22306.8	53609.2	15055	61648
751200	714130	455225	596804	564448	406290	55690.8	66953.8	71890.4	90998.8	65222.5	636242	485814	535315	561313	396504	77216.4	74465.4	126517	96852	57132.4	324197	310062	213535	333193	427720	75818.8	67800	92236.7	27228.8	65470.8	439120	221670	371953	523458	157112	66928.8	22145	53932.8	14974.4	61548
752400	717234	450798	599928	557564	405293	55986.8	67447.6	72882.1	91163.2	65624.4	641134	487585	531537	562236	395453	78244.4	74099.6	128546	97400.8	57851.6	323628	312088	214049	337057	424041	75662.4	67425	92047.2	27246	66143.2	438208	217203	368751	518767	158321	66775.6	22203.6	53495	14755.6	61409.2
753600	719549	449013	606311	548385	403469	56646.7	67608.8	72938.8	90786.4	65613.2	647957	489404	529745	564162	395618	78727.5	74527.2	130002	98164.2	58042.4	323218	316513	215046	339293	425318	75563.8	67665.6	92161.6	27110.4	65951.2	435649	213469	367503	516082	158989	66732.9	22267.6	53627.2	14799.2	61505.6
754800	720363	446362	610052	540482	401768	56549.6	68334.8	73864.6	91309.2	65932	656402	491186	526674	566095	394222	79353.6	74195.4	131255	98974.4	58238.8	323090	318704	216480	340268	425488	75519.6	67400.4	91477.2	27154.8	66148.4	430460	210033	367570	510663	159757	66625.6	22265.8	53719.6	14917.6	60853.6
756000	720140	444596	617713	533225	402457	56652	68540.4	74494.8	91584.4	66136.4	665268	490991	524272	567412	394237	80474.4	74758.8	132443	99159.6	58717.6	322120	322457	216950	342470	424887	75920.8	67356.4	91475.6	27176.7	66229.2	425888	205887	364688	505029	161742	66510.8	22328.3	53462.4	14664.8	61220.4
757200	719213	445311	622477	524824	401647	56902.9	69010.4	75110.4	91665	66319.6	678858	491945	524240	569275	396382	81192.9	74845.6	134248	100272	58687.5	322302	326547	218734	343393	424628	75575	67176.4	91364.4	26833.8	66173.2	419295	202736	365566	499814	162921	66638.8	22224	53580.4	14691.2	60794.8
758400	718290	442725	625630	517384	400844	57196.8	69252	76177.1	91882.4	66524	690069	490960	523728	572300	394452	81972.9	74584.4	136290	101039	59390.4	321453	329645	219151	344298	422106	75437.9	67014.8	90462	26969.2	66463.6	416029	199732	365316	495561	163814	66507.6	22264.2	53140.8	14402.4	60740.8
759600	717944	444539	636446	511389	402606	57656	70176.7	76651.6	92046.8	66651.2	703309	489643	524850	576367	396944	82620.8	74894.8	138706	101640	59474.8	320386	332278	220878	346858	421231	75722	67196.8	89903.3	26812.8	66414.2	410668	196994	363508	491791	165723	66196	22378.4	53567.6	14434.4	60891.6
760800	714740	446820	638610	504577	401022	57965.2	70079.6	77221.3	92103.2	67724.8	715936	488355	526852	580199	397925	83468.4	74734.4	139911	102383	59944.6	318310	336348	221392	348211	418847	75584.4	67365	89695.6	26928.8	66634	407459	195381	366065	486633	167240	66214.4	22310.4	53382.9	14475.2	60128.8
762000	714511	449085	641868	500606	402356	58348.8	70695.2	78229.2	92277.1	67758.8	729598	487129	526400	583240	399042	83765.8	75168.4	141205	103658	60134.4	317279	336210	221394	350750	414260	75720.4	67221.2	89595.6	26966	66545.6	402867	192344	365826	480366	168046	65953.2	22161.2	53100	14233.6	60513.6
763200	711078	453317	647482	494114	403868	58327.6	71262.4	78890.4	92112	68502	740993	485388	531122	587256	403715	84626.4	75359.6	143239	104870	60991.6	314654	337952	223508	351644	411742	75255.8	67626.8	89166.4	27010.8	66496.4	398468	191756	367078	474339	169967	65555.2	22286	53328.4	14340.4	59901.3
764400	706908	458255	646123	489289	405850	58542.8	71662	79317.6	91978.8	68312.5	751668	481680	531361	591147	402702	85424.4	75872.4	145020	105076	61271.6	309867	340236	223187	354946	408988	75106.8	66792.1	88742.8	26954	66804.8	395388	191229	368813	466146	171282	65570	22185.4	52981.2	14090.8	59472.4
765600	701302	464428	649508	485929	406523	58818.8	72451.6	79760	91962	68849.6	760946	478326	535487	596754	406942	86138.8	75451.2	146781	106330	61345.6	308439	342771	224836	359956	407254	75316.4	66976	88409.2	26831.6	66668.4	391176	190780	368875	460606	172440	65123.2	22120.4	53219.6	14102.4	60008.8
766800	696772	471361	646714	480991	410090	58959.2	72706.4	80536	91958.8	69751.2	762578	475113	538110	603019	410196	87005.4	75553.6	148102	107119	62101.2	305498	343338	224664	363249	404558	74934	66830	88285.6	27027.5	67177.2	389227	190975	369965	451301	172710	65173.2	22320.4	53331.6	14036.3	59019.6
768000	692843	477130	650350	478430	412438	59518.4	72746	81230	91893.6	70011.6	768097	470726	541546	607496	413010	87096.4	76410	150114	109031	62857.2	301146	344968	224322	369303	401468	75090.4	66355.2	87801.7	26869.2	66717.6	382690	190452	370067	443741	173657	65323.3	22406.4	53076	13950	59293.2
769200	684953	517976	652433	475293	415547	59570.8	73302	81981.2	91951.2	70215.8	772323	467951	548564	609892	416155	88123.6	76454.2	151569	109194	62866.4	298637	345936	224591	371285	398711	75084	66293.3	87652.4	26947.6	66787.1	377006	190709	371954	437066	173994	65216.4	22233.8	53369.2	14025.2	58836.4
770400	678933	512095	651151	474420	416669	59615.6	74054	82266.3	91697.2	71191.2	775192	462950	553624	610322	416358	88654.4	77094.4	153449	110238	63868.3	294128	344977	223834	373876	394138	75045.6	65988.8	87530.8	26726	66632.5	373020	191408	374689	428745	174465	64879.2	22364.4	53330.4	14072.4	58875.8
771600	672739	491704	654931	473383	417366	59977.5	74270.4	82810.4	92182.4	71314.2	780319	460668	562242	614858	421048	89134.4	77546.3	154444	111512	64434.8	290272	344866	222891	380404	393031	74808.4	66367.6	87267.5	26540	66617.2	369603	191751	375436	420887	176180	64578	22302.9	53226.4	13953.6	59081.7
772800	661462	461449	654356	473047	417879	60051.6	74351.7	83146	91959.6	72029.2	783445	456105	570067	617059	423009	89415.6	76976.3	156018	112183	64678.3	287180	345857	222306	383401	388073	74914.8	65813.6	87408.3	26602.8	66274.2	366323	194816	378318	415165	175940	64439.6	22245.2	53314.6	13840.4	58777.6
774000	654633	440807	657504	472428	422554	60518	75180.4	83495	92019.6	72457.2	786584	450838	572930	622323	420945	90066.4	77877.2	157941	112911	65710.4	282288	347110	221350	387223	384685	74882.4	65386	87220	26486.4	66838	364456	195879	379298	407453	177229	64182.1	22106	52966.8	13983.8	58667.2
775200	643644	437722	660681	474200	426310	60337.1	75576	84211.3	91957.2	73016.8	789519	447446	582622	625987	428318	90313.6	78063.2	159196	114171	65856.4	278466	349261	220807	390674	382563	74892.4	65784.4	86835.4	26461.2	66797.6	360580	198761	380387	401792	178227	64347.6	22101.6	53047.1	13810	58546
776400	635339	443439	659842	474460	429800	60464.8	75433.3	84421.6	91871.2	73722.8	791542	444284	593619	628672	430558	90766	78494.2	159673	115065	66403.8	273868	349213	219406	393194	378024	74837.6	65771.6	86410	26228	66570	358136	201054	383193	395462	178950	64069.6	22147.1	53221.6	13838.4	58250.8
777600	628403	452192	667196	475368	434836	60541.6	75979.6	84804.8	91973.6	73907.6	794498	441676	601400	634066	435489	90849.2	78753.3	160870	115760	67178	269802	349127	217220	397055	375136	75011.2	65667.1	86795.6	26261.2	66682	355245	203042	384876	390688	180986	63906.4	22034.4	53415.6	13870.8	58492.8
778800	619144	462184	674316	477795	436526	60858.8	76274	84823.6	91708.3	74224	798295	440080	611338	637278	441697	91578.8	79210	161992	116579	67723.2	267150	350164	216406	400034	372932	75087.2	65315.2	86727.1	26130.8	66730.4	351402	205751	387871	385228	181263	63614.4	22064.4	53099.6	13748.3	58441.2
780000	610218	466178	677411	481192	439607	60455	76451.6	85398.8	91759.6	74998.4	803747	438173	615901	640462	444815	91103.8	79606.4	162249	116768	68546.3	263791	348464	214428	402044	371435	75045.2	65380.8	86419.6	26118.8	66333.2	350020	208003	390946	378902	181314	63918.8	22008.8	52905.4	13915.2	58106.4
781200	604362	472866	686342	484471	443064	60624.4	76670.4	85650	91195.6	75132.9	811310	435270	627342	642086	451407	91698.4	80348.4	163131	117732	68720.4	261293	351915	212730	405849	368717	75023.6	65721.6	86281.3	26142.4	66392	346250	210352	392757	374913	181735	63610.4	22251.6	52918.4	13758.4	58282.5
782400	597767	477800	686962	486200	445822	60690.4	76276	85465.6	91537.1	75849.6	815147	433793	636855	649279	455170	91851.3	80482.8	162960	118476	69468.4	257928	353979	211103	406977	368416	75167.6	65643.3	86445.6	26042	66329.2	343927	214238	398348	370378	181406	63507.2	22023.8	53151.6	13704.4	58174.4
783600	593659	482119	688042	491790	452184	60560.4	76879.2	85398.4	91504.6	75830	820828	430744	643149	655481	460143	91653.8	80759.6	163980	118991	70033.6	254800	351667	208820	407271	368065	75302.4	65740.8	86266	26023.2	66444.6	340756	215968	398473	364663	181305	63291.6	22009.2	53306.8	13689.6	58343.8
784800	590544	491045	691868	495476	457277	60594.4	76543.2	85390.4	91315.6	76150.4	824683	429754	653164	660629	466202	92128.4	81869.2	163788	119348	70437.6	253518	352497	207324	409572	369431	75016.8	65850	86280.8	25818.8	66168.3	337691	219573	400614	362428	181604	62769.6	22047.5	53416.4	13677.6	58481.7
786000	588102	496960	689560	500431	461980	60347.6	76684.2	85518	91454	76568.8	828295	427589	657956	663509	469029	91895.6	82366.3	163510	119386	70850.4	250563	352656	205769	410687	369493	75256.4	65414.8	85918.8	26109.2	66070.8	336053	222797	402649	357530	179935	63200	22296.8	53415.8	13688	58118.4
787200	587869	503252	691600	506366	468219	60714.4	76744	85438.8	91323.6	77137.6	833376	425666	663809	666778	475586	91867.1	82846.4	163816	120058	71303.8	250658	351615	203888	411594	373346	74916.3	65432	86380.8	25945.8	66169.6	334562	226511	403034	355250	179546	63104	22045.6	53157.2	13774.8	58452
788400	586526	513086	693660	512474	471432	60789.2	75989.6	84682	91142.1	77727.2	838495	422161	669595	668156	480097	91747.9	83530	162591	120216	71080	250187	352315	202080	411288	375130	75114.2	65206	86584.4	26049.2	65526.4	332895	232055	406081	353488	179440	62664.6	22154.8	53651.2	13739.6	58308.8
789600	590071	514884	692834	517878	479527	60500.8	76332	85086.8	91380.4	78054.4	839795	419718	673144	670284	483356	91663.2	84275	162658	120309	72053.3	249979	349654	199726	412353	378932	75081.6	65132.5	86322.8	25991.6	65697.9	331933	235758	406874	351589	178787	62639.6	22100	53419.6	13732.9	57956
790800	595134	522716	695405	524186	483181	60685	76069.6	84767.1	91575.2	77564.4	842399	416828	679894	675413	489769	90875.2	84854.8	161770	120532	71814	249722	348657	197499	411303	387311	75120.4	65620.8	86562	25924.2	65888.4	332129	240756	408737	350153	178889	62766.4	22152.8	53696	13894.2	58345.6
792000	599300	526676	692976	529824	488590	60626.7	76059.6	84666	91578.8	78084.2	842434	415825	684278	681103	492175	91132.1	84824.8	160717	120644	72341.6	249536	347414	195761	408849	393365	75085.6	65355.6	86053.3	25884	65334.4	332375	245867	410832	348592	177832	62927.9	22330.4	53369.6	13950.4	58058.8
793200	606737	528305	693723	536860	494923	60714.6	75550.4	84075.8	91445.6	78114	841294	412445	680824	683460	495960	90337.6	85424	160316	120868	72664.4	248492	346391	194218	407884	396234	75408.3	65220.4	86193.6	25813.8	65850	333598	249578	412339	348184	177819	62536.4	22128.4	53705	13940	58220.4
794400	614721	532752	694582	543707	499524	60671.3	75021.2	84112.8	91832.4	78060.8	838310	411012	680634	687293	499813	90108.8	86321.6	159737	120493	72238.8	248835	346170	192677	405399	402484	75237.2	65565.6	86780.4	26018.8	65717.2	335558	253240	412184	349710	177520	62253.2	22262.8	53517.5	13993.6	59066
795600	623776	536046	690197	553761	501751	60497.6	75051.6	83505.8	92118	78348.8	834496	407969	679254	690545	500347	89781.2	85992.9	158106	120286	72559.2	248525	347152	190397	403583	405921	75958.8	65512	86885.6	25917.1	65369.6	335331	258211	414696	351768	176763	62706.8	22333.2	53595.6	13994.8	58822
796800	634868	537415	692181	561394	506391	60346	74963.6	82478.8	91926.8	78783.6	829381	406114	677940	691138	500228	89559.6	86418	157505	120227	72552.8	249885	345083	188702	401866	410836	75699.2	65651.3	86873.2	25975.6	65782	335831	260155	414473	353663	177323	62880.8	22026.4	53758.8	14036.4	59115.2
798000	646685	540822	695592	570635	508369	60782.4	74512.9	82224.4	91680	78200.4	825346	405309	680453	691785	502977	89368	86912.5	155860	119739	72305.8	251296	343321	187419	399466	415629	75798	65764.2	87084.8	25682.8	65519.2	334906	263516	414258	355629	176921	62784	22243.6	53762	13937.6	59356.8
799200	656379	539580	692734	579000	508991	60944	74164.8	82080.4	92147.2	78598.8	820575	404422	676782	690082	501258	88691.6	86550.8	154516	119694	72287.6	252372	346510	185565	396362	421177	75849.2	65842.1	87374.4	25754.8	65423.3	336554	265980	415757	355667	176147	62628	22246.3	53685.6	14113.6	59123.8
800400	666984	539401	691476	588102	506489	60563.6	74104.8	81717.1	92448	78397.2	815525	404688	667925	686318	500272	87749.6	86703.6	153951	119396	72363.6	253324	345973	184008	391976	423916	75638	65909.2	87535.8	25738.4	65674.4	337137	267078	417332	358802	175716	62992	22255.4	53696.8	14130.4	59394.2
801600	675854	540345	691266	597460	503421	61096.4	73927.1	81127.2	92440.8	78083.2	810410	405580	664151	686245	498039	88026	87236.8	152571	118684	71852	254299	345637	182513	387467	428160	75892.8	66015.6	87680	25860	65304	337680	268797	415886	360362	176210	62978.4	22225.2	53666.4	14233.3	60090
802800	684482	540013	686019	602086	500663	61058.4	72887.6	80728.3	92483.2	78789.2	805413	406773	658539	684860	495416	87702	87029.6	150703	118309	71741.2	257340	346028	181568	382480	432592	76028.4	66202.4	87554.2	25926	65120.4	340240	269678	416936	364132	175828	63284.4	22157.6	53777.2	14351.3	60699.6
804000	691240	537084	682982	607394	499190	61384.4	73046.8	80281.2	93034.2	78487.2	799258	409064	649659	682074	491025	86729.6	86576	150212	117721	71568.8	258561	345720	179136	378714	434606	76161.2	66481.6	87801.3	26063.2	65126.8	342903	271603	416649	366631	174532	63058	22523.6	53954.2	14240	60692
805200	698786	537449	682790	613495	497576	61010	72930	79649.6	93288	78486.8	793300	413210	641373	680581	487919	86030.4	86860.4	148905	117665	71013.2	260727	345909	178125	375008	436816	76284	66449.2	87756	26146.4	65458	343978	269421	416378	370838	174344	63097.2	22247.1	53633.6	14304	61044.8
806400	702398	537759	679790	617798	495230	61043.6	72276.8	79725	92973.6	78192.8	786428	417262	636124	677822	484630	85774.8	86621.6	147012	116854	70804.8	263561	345987	176732	370120	440823	76176.4	66442.4	88539.6	26300	64983.6	349204	268606	415665	375920	174658	62967.2	22332.4	53867.2	14272.9	61455.2
807600	706192	536587	674755	622643	493114	61070	72109.6	79386	92645.6	78282.1	778893	419630	625060	672941	480247	85597.9	86442	145503	116870	70483.6	266159	345048	175449	367610	443596	76355.6	67195.8	88407.2	26360	65060	351781	269662	416060	379811	173207	63366.3	22471.6	53947.6	14377.1	61312
808800	708199	534033	671113	626970	490665	60958.3	72018.8	78920	93113.3	77869.2	773204	423916	615090	670000	475073	84893.8	86382.4	144202	116128	69903.6	269768	346833	174060	362257	446256	76491.6	66966	88403.3	26319.6	65509.6	356515	268802	417050	384304	173138	63537.2	22470.8	53943.2	14378.8	61530.8
810000	711906	532639	666678	631245	488986	61262.4	71576.3	79030.4	93363.6	77170.4	765651	427629	607255	666074	473337	84628.8	86517.9	143419	115595	69362	273000	346282	172808	358409	449746	76834.8	67372.4	89033.6	26615	65221.6	359054	267346	413342	389530	173138	63792.1	22404	54364.8	14395.6	62024.2
811200	712132	532252	680163	632926	485303	61110.8	71027.5	78109.6	93225.6	76685	755729	431474	601279	662020	471919	83870.8	86257.9	141858	114913	68819.2	275937	348339	171686	356134	453127	76752.8	67565.6	89234.4	26601.2	65372	363467	266585	411579	396842	173861	63975.6	22303.2	54381.3	14447.6	61881.6
812400	710063	528607	673160	633498	480824	61091.2	70880	78156	93027.9	76471.6	746593	436930	592200	659416	474003	83452.5	84828.4	140686	114203	69031.2	278450	350983	170818	352621	456336	76891.3	67283.2	88780.4	26773.2	65357.2	366553	264950	411394	402450	173250	64029.6	22550.4	54148.8	14640.8	62024.2
813600	708039	524904	669095	634089	476564	60868.8	70829.2	78252.4	93305	76160	738486	442804	582111	656476	469106	83233.3	84764	139735	113003	68323.2	282452	352127	170309	351679	456091	76882.1	67385.6	88896	26929.2	65590.4	371854	261632	411476	407174	173109	64495.2	22740.8	54295.6	14653.6	62054.4
814800	706668	523212	667178	631570	472356	61011.2	70344.4	77532.1	93262.8	75834.4	729420	448870	574851	653584	457178	83057.6	84519.6	138738	112377	67815.6	284937	353096	168397	353240	459530	77000.8	67928.4	89404.6	26920	65693.2	373904	256780	409066	413131	174434	64358.8	22484.4	54697.2	14577.6	62688.8
816000	702878	520548	661644	629468	468899	60902.8	69908.8	77815.8	93126	75691.6	721188	455331	569023	648209	453361	82730	84036.8	137574	111991	66862.8	287728	355151	168298	352712	462972	77072.4	68432.8	89795.2	27076.7	65638.4	376278	254312	407722	418096	173487	64774	22720	54610	14677.2	63130.4
817200	701541	517958	656356	627557	463963	60537.1	69966.8	77112.4	93264	75094	713242	461760	560872	643289	448598	82357.2	83371.2	136153	110817	66865.6	290243	355976	167232	355988	464394	77102.8	68377.6	89982.9	27238.4	65840.8	378592	251793	407048	424003	172255	64559.2	22606.8	54604.2	14576.8	63081.6
818400	699542	513833	653207	625139	459797	60906.3	69757.6	77126.8	93002.8	74570.4	702881	468343	554268	639074	447258	82280.8	83025.2	136034	110339	66379.2	292442	357514	166838	356920	466968	77458.3	68303.6	90296.8	27245.8	65885.6	381529	246390	405489	427951	173046	64715	22610.8	54681.2	14755.2	63058.8
819600	695426	512884	650550	621530	454252	60767.1	69963.6	76789.2	93113.2	74135.2	694059	475773	550470	632412	448669	81628.8	82802.4	135180	109439	65647.2	294862	362572	165964	358044	469913	77430.4	69093.2	90822.1	27524	65979.6	382687	241068	402407	432292	175349	65128	22614.8	54964.2	14697.2	63713.6
820800	693208	509712	649270	617123	450387	60628.4	69166.3	76563.2	93372.4	73558.8	687090	481370	544619	625694	449098	82124.8	82073.6	134631	108788	64893.2	300206	366847	165427	358259	474635	77738.4	69207.6	90856.4	27708.4	65687.2	384758	237460	399305	437855	175194	65369.2	22600.8	55242.1	14782.8	63699.6
822000	689972	507485	644908	612349	446609	60174.4	69281.2	76590.4	92987.2	73395.4	680652	487834	539952	619108	445766	81527.5	81463.2	134017	108456	64673.2	302162	370762	164370	358744	475970	77442.4	69450	90850.4	27640.8	66051.2	386810	233139	397671	441263	175450	65669.2	22815.6	54957.1	14736	63386
823200	686751	504451	643594	604097	445391	60169.2	69622.8	76452	92781.6	72523.2	673498	494038	534671	617394	443620	81601.2	81168	132996	107311	64191.2	302949	372416	163726	358521	477557	77853.8	68934.8	90705.2	27670.4	66400.4	389805	228775	394243	442579	177658	65629.6	22659.6	55064	14938.4	63785.6
824400	679770	503428	644812	596790	442126	60271.7	69704	76502	92752.9	72075.2	671012	498713	531415	612278	441035	81731.7	80739.6	133482	107062	63940.8	304516	376667	162841	359499	481754	77522.8	69733.8	90942.4	27959.6	66361.3	390857	223888	391165	445988	178139	66035	22682.8	55217.6	14895.2	64169.2
825600	674982	500637	643070	587273	438134	60096	69257.9	76358	93263.6	71293.2	668458	504274	528481	607754	439323	81980.8	80062.5	132964	106698	62953.2	306814	380526	161435	360203	484923	78201.6	70100.4	91496.4	28152	66388.8	391696	219872	387184	449639	178584	65853.6	22799.6	55180.4	14872	64349.2
826800	671464	499463	641862	577898	433687	59941.7	69746.8	76319.6	93210.4	70964.4	668373	509654	525470	603920	437154	82095.2	79768.8	132250	105832	63018.4	307530	384248	160567	361894	485768	78130	70266	91714.8	28281.7	66392	392239	216708	385766	446392	179859	66229.2	22704	55136.3	14858.4	64310.8
828000	669612	497790	643818	568614	430873	59832.4	69890.4	76397.5	93616	70848.4	668631	515019	521072	605199	437039	82326.4	79643.6	132785	105544	62823.2	309405	386903	159316	364263	485968	77887.6	70487.2	91761.7	28715.6	66575.6	392501	212159	385525	447241	180515	66310.4	22488	55275.2	14952.8	64460
829200	667148	497207	648430	560891	426505	59861.6	70167.6	76658	93423.8	70159.6	669850	519287	520087	602107	438244	82288.8	79074.4	132849	104847	62224.8	310518	390518	159000	365967	487081	77563.2	71190.4	91968	28696.8	66709.6	391741	207208	383948	449533	181914	66325.2	22488.3	55309.2	14834.2	64408.4
830400	661945	494870	655210	550836	423461	60045.6	70065.4	76550.4	93599.2	69626.4	673090	522659	519318	598842	438101	83245.6	78468.8	132623	104817	61675.2	311025	390519	158233	367142	486830	77822.8	71513.3	92258.8	28938.8	66760.4	390607	204312	383638	452981	182889	66446.4	22742.9	55638.4	14845.6	64547.9
831600	658265	493070	657565	541783	419489	59800.8	70196.7	76795.2	92965.6	69525.6	677613	523179	515825	595946	437430	83351.6	78142.9	132748	104856	61554.4	311660	392620	157098	365892	487804	77827.2	71359.2	92197.1	28906.8	66827.6	387391	199814	382920	452298	183050	66410.8	22595.2	55452.5	14708.8	64502
832800	655542	491374	656986	532799	417646	59767.2	70804.6	76649.2	93238.4	69561.2	681587	525007	515302	594672	437180	83661.2	77960	132988	104475	61526	312021	397577	156567	364564	486502	77755.4	71288	92158	29096	66839.2	386369	196838	382927	451090	185721	66649.2	22667.6	55367.5	14882.4	64750
834000	653238	490777	659648	523284	415913	59846.3	70770	77022.4	93514.6	68873.2	688120	525807	513847	594281	438595	83558	77512.4	133679	103917	61535.2	310764	400196	156345	366355	487254	77826.7	71822	92814	29488.3	67072.8	384853	193390	380768	449194	187754	66749.6	22550.8	55110	14918.4	65178.8
835200	648954	490976	663934	513304	414739	60110.8	70747.5	76996.8	93275.6	68537.9	694212	527313	512770	592231	440752	84061.7	77298	134445	103821	61098.4	311929	401929	156408	367574	488658	77865.6	71699.2	92830	29511.6	67221.6	381734	190571	379633	448370	190072	66903.6	22605.4	55511.6	14622	65034.6
836400	643797	490004	664014	506020	413366	60055.2	70780.8	77478	93616	68512.8	703528	526469	514003	591088	441646	84144.4	76880.8	134317	103935	61319.6	310777	403726	156075	369695	487959	78125.6	71729.6	92844.4	29704	67561.7	379559	188420	379606	446055	191123	66586.4	22890.4	55411.6	14700.8	64643.6
837600	641874	491328	663330	498728	413083	59492	71560	77709.6	93574.4	67972.4	708520	527238	512371	590880	442868	84582.1	76804.8	134882	103803	61082.8	310001	404316	154958	371096	485311	78346.8	71725.2	92849.6	29760.4	67097.9	375611	185811	379559	443068	192781	67053.2	22910.4	55528	14652.4	64390
838800	638820	492329	666414	493986	413464	60010.4	71525.6	77957.5	93540.4	67614.8	716000	527856	514112	591575	444114	84861.6	77033.8	135437	103754	60932.9	309556	407668	155059	372938	484886	77968.8	71900	92816	29837.2	67248	372446	184100	378163	437028	195057	66670.8	22688.4	55618.4	14541.7	64352.4
840000	634592	496348	670237	487892	414550	60010	71605.8	78319.2	93564.4	67478	721290	526359	518254	591169	446198	84953.3	76561.6	135419	103720	61058.8	310370	412376	155438	374386	484820	77922	72101.7	92996	29862	67839.6	368797	181875	378012	436015	196563	66608	22880.8	55737.2	14521.2	64351.2
841200	630644	497390	671623	483262	416153	60116	71768.3	78877.2	93782.8	67660.4	725652	524380	520298	589769	447176	84904.6	76429.2	135902	103941	61162	311049	413426	155247	377853	483377	77786.4	71951.2	92829.2	30015.2	67898.3	365400	180845	378135	432100	197020	66593.8	22746.8	55936.8	14469.2	64362.9
842400	626626	499262	672332	476990	417904	60093.3	72081.6	78826.8	93949.6	67152.8	728417	523515	523174	591740	448348	85344.6	76401.6	136303	103938	61306.4	311524	415449	154223	379654	480027	77508.8	71821.6	92507.2	30000.4	67895.6	362510	179908	377961	426292	197667	66972	22987.2	55922.5	14475.6	64066.4
843600	622784	505031	674088	469548	420094	60182	72321.3	79316	94261.6	67254.4	733073	521862	526848	593747	450446	85346.8	76488.8	137258	104164	60999.6	309635	416570	154526	387428	477638	77652.8	71549.6	92962.9	29860.8	67988.8	357764	178527	376454	420640	198878	66592.8	22876.3	55972.4	14614.4	64455
844800	619280	508004	679028	465193	423560	60002.1	72588	79779.6	94275.6	66919.6	736840	518963	532811	596540	453577	85512	76582.8	138390	104737	61299.6	308444	417741	154612	392174	475842	77700	71815	92706.8	29782.8	67727.6	352992	178209	375742	416130	200192	66722	22852.9	56086.8	14357.2	64751.6
846000	615321	510854	680465	460068	425614	59982.8	72274	80014.8	94357.5	67058.8	737047	517574	537938	596565	457327	85427.2	76627.5	138149	104827	60990	306932	416666	155148	395065	470410	77975.4	71896	92681.3	29604.8	68185.6	348991	178301	372799	413655	200512	66573.2	22988.4	56123.8	14401.6	64216
847200	610829	514274	680720	455254	428195	60143.6	72562	80424.2	94412.4	67143.6	737906	515873	543898	596564	460143	86274.8	76732.5	139158	104478	61269.2	303792	414740	154355	397320	467934	77818.8	72255.2	92640.4	30010.8	68471.6	345616	179569	374179	406786	201312	66701.3	22942	56108	14440.8	64269.6
848400	607764	517836	683213	451636	434498	60670	72335.2	80848	94682	67291.7	739722	513275	551738	596246	462711	86083.8	76947.2	140611	105080	61541.6	301071	413897	153897	399929	462706	78092.4	72070.4	92658.4	29791.2	68298.8	342267	179698	372502	400572	202066	66734	22960.4	55885.6	14342	63834.6
849600	605225	522147	686621	448451	439598	60292.1	73491.6	81090.8	94459.2	67451.6	742177	511425	558092	596259	468302	85732.4	76972.9	141392	105652	62044.2	297052	413663	154480	404148	460578	78118.4	72317.1	93021.2	29778	68534.2	339307	180722	371652	396574	202602	66801.6	22881.2	55646.4	14354.8	64180.4
850800	600652	525974	689195	446325	444013	60144.8	73240	81673.8	94960.8	67712	743305	509830	565853	596216	472075	85950.4	77413.8	142440	105658	62107.6	295539	414097	154469	405130	458316	77781.2	72173.6	92403.8	29844.8	68238.8	337223	182543	371686	393499	203202	66276	22900	56033.2	14107.6	63766
852000	597520	529344	690818	442154	447949	60541.2	73503.3	81864.4	94910.8	68271.7	749001	507937	573009	597548	475704	85966.7	77570.4	142809	105681	62170	292720	412331	153997	410637	455100	77623.8	72078.8	92243.6	30067.9	68079.6	333364	185711	371703	387375	207505	66685.4	22936	56153.6	14030.4	63122.4
853200	593912	531272	691980	442205	450048	60534.4	73330	82525	95111.6	68615.2	750206	504082	578521	598148	478697	86261.6	77987.6	143313	106592	62634	289457	409905	153360	412763	449404	77520.8	71991.3	91781.2	29996.4	68536.4	330720	187948	372161	384170	208711	66129.2	22949.2	55822	14036.8	62518
854400	590684	534834	694136	442628	457343	60533.6	73698	83229.2	94852.8	68877.6	750433	504815	584865	599065	482940	86331.2	78566.7	145034	107280	62804	285928	407431	152886	414274	446608	77852.9	71889.2	91940	29904	68532.9	327733	190302	373721	377006	209199	66147.1	22744	55694.8	13989.6	62784.8
855600	587652	537868	700293	444398	461678	60592.9	73630.8	83124.8	95405	69017.2	752010	502857	591075	600146	487281	85901.2	79206.7	145736	108323	62985.4	283232	408596	152919	418140	443615	77522.8	72318.8	91735.2	29870	68860.8	324392	192838	374030	370861	210319	65968.4	22764.4	55819.6	13947.9	62770
856800	590405	539278	701049	446230	464915	60613.2	73549.2	83430	95613.8	68719.2	754032	502075	597616	602420	496265	86554.4	79816.3	147013	108543	63347.9	282692	405800	152295	418571	438709	77840.8	72072.1	91836.8	29908.4	68765.4	322522	196266	374325	364514	210504	66130.8	22842.8	55655.8	13967.2	62286.4
858000	588794	539421	702192	447822	468690	60643.6	74307.9	83542.8	95135	69628.4	756721	501020	603365	603609	499885	86547.2	80220.8	147191	109144	63765.2	279726	404470	151117	422228	434926	77910	72092.4	91665.6	29938.8	68680	319253	200406	376895	358222	210297	66056.4	22770	55985.8	13751.6	61947.6
859200	584709	540181	704514	451636	473438	60622.5	74604	84376.4	95912.9	70217.6	761137	499191	606365	603070	503888	86633.2	80540.4	148748	109608	64366.4	277144	401803	150990	423489	432894	77667.2	71878	91554	30024.4	68735.6	316723	203665	377150	351790	210172	65701.7	22679.2	56080	13704.8	61693.6
860400	581128	540676	706611	456181	477807	60579.6	74152.5	84753.2	96082.8	70244.8	764199	497997	611273	603373	510039	87007.6	81565.8	149636	109885	64910.8	275848	404018	149686	426436	430676	77552.5	71898.4	91457.2	29658.8	68578	312997	207094	377511	347217	210822	65767.2	22707.2	56006.4	13782.1	62104
861600	579163	541033	709072	458978	482004	60866.8	74527.9	84532	96216	70466.7	766614	498236	616976	605904	515994	87524.8	82141.3	150637	110789	64780.8	275950	403489	149589	425354	430312	77450.8	72164.8	91280	29610	68436.4	309312	210324	377956	344815	209820	65213.6	23057.9	55731.6	13772	61902.9
862800	577300	540106	709539	463842	483150	60846	74668.8	84741.3	96282	71054	767911	496934	620799	608628	520618	87983.6	82490	151245	111222	65418.4	276017	400391	148752	424542	427929	77472.4	72165.6	90951.2	29517.6	68343.2	307129	213815	378397	339701	210112	65217.1	22855.2	55870.8	13649.6	61230.8
864000	576946	538790	708654	470143	489399	60964.6	74892.4	84925.2	96668	71447.1	773302	496884	623805	609247	523203	87995.4	83328	152385	111847	65838.8	275855	397446	148109	425577	426781	77445.2	71745.6	90924	29575.4	68561.2	303864	215403	380655	334518	209845	64622.4	22790.8	56106.8	13782.8	61728.3
865200	576443	537855	710417	476479	494708	61495.2	74265.6	85519.6	96414.4	71654.4	776925	497709	625140	611131	526696	88502.8	84496.7	153278	112599	66404.2	275276	394718	146718	424697	426044	77539.6	71570.8	90899.2	29396.8	68070.4	302414	217224	379997	330468	210496	64772.5	22750	55513.6	13598.4	61103.6
866400	578028	538470	711769	483464	498022	61637.6	74893.8	85181.2	96801.2	71828	779487	497295	628326	612413	531008	88838.4	85221.7	153996	113454	66971.2	274715	392502	145752	426247	427496	77203.2	72076.3	90866.4	29436.8	68355.2	300991	220782	381596	327095	211248	64418.8	22586.8	55890.4	13542.4	61572
867600	580465	536494	711040	488999	501582	61318.8	75303.6	85912.4	96743.6	72162.5	778690	496877	628698	611942	535795	88944.6	85475.2	154358	113719	67257.2	276467	391276	145944	425806	428243	77171.6	71629.2	90182	29426	67982.4	299610	223997	380243	324292	212151	64596.8	22770	55634.2	13519.6	61484.8
868800	585842	535502	712042	495860	506651	61432.8	75161.7	85682.8	97060	72839.2	777851	497273	629928	610731	535310	90009.2	86182.4	154833	114734	67137.2	276025	391256	145072	424900	430000	77238	71155.8	90449.2	29249.2	67850.8	298404	226292	379924	322825	211916	64379.2	22819.2	55627.9	13360	61282.1
870000	590873	535505	713510	501812	509902	61947.9	75192.8	85546.4	97150	73207.1	779584	497849	630318	610484	530458	90195.6	86391.3	154882	115095	67733.8	276869	387854	144316	421603	431469	77035	71061.6	89640.4	29381.2	67517.5	298209	229093	381235	319344	211816	64161.3	22619.6	55775.2	13482.1	61306.4
871200	596933	533596	713450	508201	512938	62137.9	75747.6	85677.2	97122.5	73860	780588	498935	630555	611854	532713	90859.6	87208.8	154628	115677	68512.4	277644	387084	143326	419161	431379	77048.8	70754.2	89494.8	29236.4	67735.8	297148	231214	379908	316138	212855	64163.6	22698	55813.6	13526	61385.4
872400	603900	530836	718720	513948	515885	62400.4	75577.2	86084.6	97181.6	74180	780527	500516	628244	610692	534605	90490	87846.8	155970	116514	68655.6	279080	386174	142932	416806	432544	76984.4	70476.4	89812.1	28828.4	67494.8	296398	232319	380874	314545	213620	64030.4	22537.1	55451.6	13484.6	61358
873600	612546	529487	723131	520700	516943	62794	75892.8	85891.2	97650.8	74367.2	780996	501998	627042	609086	538843	91248.4	88622	156716	117356	68952.4	280362	385403	142075	417696	433249	77388.4	70555.2	89815	28867.2	67097.2	296068	234827	378749	313713	215374	63866.4	22718	55705.2	13412.8	61279.2
874800	619605	529686	721481	528561	518874	62985.2	75539.2	85944.4	98014.8	75035.4	780840	502438	623773	604261	540065	91693.6	88759.6	157026	117409	69380.8	282743	387494	141968	413791	434386	77530	70880.8	89224.6	28790.4	67422.5	294711	236465	378411	315101	216099	63904	22790.8	55600	13274.8	61334.6
876000	627545	528473	718614	534584	519819	63481.2	75576	85990.8	98271.2	75233.6	781260	504117	620216	601480	541904	91979.6	89284	156746	117965	69632	283925	385394	141036	410727	434288	77282.4	70374.4	89461.2	28950	66997.2	295349	237525	379647	314775	215883	63806.4	22847.2	55441.7	13266.8	61494.8
877200	636650	528083	713498	541384	519295	63300.8	75963.3	86028	98054.4	75880	779753	506223	615361	599656	533557	92025	89578.8	156074	118056	70212.4	286489	385235	140182	410966	434404	77426	70271.2	89495.2	29004.8	66929.2	295656	239704	379806	313700	215668	63698.8	22906.8	55585.2	13274	61126.8
878400	645715	526439	707819	546639	520472	63606	76200.8	86249.2	98474.8	76021.2	778566	508326	609968	595483	533552	92142.8	89836.4	156544	118582	70294	289422	386541	139653	411576	435842	77241.3	70272.4	89135.2	29071.3	67092	296987	239494	377711	312851	215571	63492.4	22829.2	55098.3	13258.8	61368
879600	651253	526591	703164	551867	519424	63816	76447.2	85953.3	98923.2	76458.8	774713	511132	606556	593745	535575	92746	90099.6	156486	118764	70016.7	295056	386248	138855	410082	437307	77385.2	69851.2	89326.3	28908	66632.4	297589	240303	374490	313119	216492	63460.8	22755	55147.6	13236	61810.8
880800	657038	525018	697344	554481	517822	64190.4	76077.2	85559.6	98707.2	77021.2	770595	513087	601690	589646	532790	93282.4	90174.2	156412	119264	70658.4	297483	386960	139273	406553	439686	77680.4	69714.8	89212	28760	66562.9	298333	240960	373143	314749	217433	62905.2	22938.8	55409.6	13185.2	61599.2
882000	666653	523027	691289	557725	515899	64830.4	76484.6	86051.6	98462.8	77310.4	766480	515510	595890	584755	530848	93250.8	90473.6	155888	120345	70580.8	299542	386753	138205	405733	443610	77674.8	69654.8	89390.4	28634.6	66426	298736	240954	370937	316105	217832	63040.8	23006.8	55305.8	13268.4	61645.2
883200	669278	523371	680722	560634	516017	64818	76731.2	85907.1	98870.4	77855	760309	521589	588816	584962	526190	93297.2	90954	156192	120553	71072	301386	386764	137972	403263	443949	77236.4	69818.8	89205.2	28736.4	66404.2	298858	239138	368257	316250	218155	63208.4	22996.3	55312.4	13258.8	61653.6
884400	661740	523060	674152	564961	515176	65204	77118	85800.4	99067.5	77815.6	756720	525562	581362	585312	522763	93646.8	91446.4	155420	121304	71066.4	304490	386291	137157	400756	447173	77353.2	69813.8	89306.4	28596.8	66406.8	300875	237751	367390	316023	217994	62864.8	22994	55324.4	13178.8	61774.4
885600	658867	522560	667032	566048	513102	65160	76802.8	86062.8	99614.6	78177.2	748170	531310	577046	581102	521106	94324.8	91987.9	155132	121400	70619.6	309585	387089	137112	397764	447960	77330	69454.8	89367.1	28511.2	66193.2	303061	239184	366651	318983	219363	62866.8	22927.9	55010.4	13285.4	61926
886800	656133	520142	659363	567775	509868	65469.6	76713.8	86168.4	99388.8	78630.8	742092	537088	571409	575603	517236	94160.8	91183.2	154330	121956	70760.8	312251	387207	137215	394371	450592	77849.2	69382	89322.5	28538	66278.8	305221	238960	365227	319596	219198	62647.6	23164.4	55249.6	13246	61936.8
888000	653243	519472	650884	567291	508352	65861.2	77533.6	86091.7	99882.4	79406.4	736446	544964	567064	572232	513740	94015.6	91433.3	154092	122000	70673.3	316362	388846	136200	391420	452322	77912.8	69363.2	89022.1	28500.4	66006.8	307150	237653	364233	321118	219382	62870.4	23136.8	55018	13248.8	61965.8
889200	648513	520792	646935	568592	506514	66031.7	77476.4	85712.8	99879.6	79276.7	728565	551578	557555	576394	512215	94360.4	91423.6	154643	121982	70820.8	319050	390548	136811	388206	453780	77598.3	69303.6	89418	28381.3	66491.2	309812	234757	361075	320591	219031	62498.3	22891.6	54959.2	13276.3	62171.2
890400	644710	519632	640045	568860	502200	66194.4	77266	85774.2	99811.6	79235.2	722047	557895	550350	573054	509340	93978.8	91678.4	153589	122808	70262	323332	392631	137037	385009	458263	77625.6	69505.6	89174.4	28639.2	65860.4	311570	233038	359191	324579	220399	62320	22958.8	55301.7	13231.6	62616.4
891600	641935	517473	631164	567104	500797	66427.6	77251.6	85476.8	99496.8	79597.5	712135	565791	540756	567401	504327	94302.8	91349.2	152485	122577	70808.8	326826	393268	136968	382372	459281	77750.8	69797.5	89154.4	28492.8	66204.4	314230	232137	356268	325820	219099	62494.4	23018.3	55305.6	13236	62680
892800	637548	515234	622609	566528	500306	66085	77723.2	85643.6	100368	79652.5	705736	572984	530166	563756	502661	94322.9	91137.6	152457	122579	70754.2	329613	394922	136640	381440	460568	77600.4	69225.6	88908.8	28565	66050.4	316865	229521	353021	326046	219932	62635.6	22898.8	55180.8	13211.7	62320.4
894000	635661	513463	619304	566078	497323	66366	77748.8	85515.8	100230	78974.4	697791	581268	522602	557891	502366	94193.6	91237.2	152204	122553	71128.8	332695	396069	136663	381462	464669	77794.8	69345.4	89414	28610.8	66303.6	317315	226100	351078	326277	221902	62820.4	23129.2	55303.6	13285.2	62817.6
895200	633079	511770	613074	562474	492894	66705.2	77558.8	85423.6	100499	79814.2	691055	589106	514996	551110	498763	93774.6	90795.6	150825	122397	70663.3	335009	399224	136431	380800	467352	77758.4	69414.4	88904.8	28320.8	66110.4	319106	223400	349796	327877	223239	62632.1	23096.8	55504.8	13233.3	63189.6
896400	629177	508605	608104	560033	488890	66456.8	77870	85572.4	100399	79703.8	686514	593840	508572	548475	493685	93761.3	90332	150188	122380	70880.4	337498	401592	136394	378129	469380	78033.2	69836.4	89379.2	28437.6	66221.2	322176	220981	349079	328443	222988	62930.8	23215.6	55290.4	13318.8	62869.2
897600	627147	507188	604570	556864	486117	66470.8	77843.6	85529.2	100291	79276.4	681832	602185	503623	542856	491582	94110	90044.4	149869	122502	70312	338646	405884	135981	379108	470645	77856.8	70068.8	89223.2	28380.4	66282.1	322461	216994	346585	330281	226068	62840	23361.6	55428.4	13287.1	63580.8
898800	625352	505895	602504	551364	482279	66674	77654.6	85420.8	100692	79036.3	678587	609387	498244	539232	491046	94641.2	89816	148825	122257	69915.6	339682	405098	135982	376996	472319	77777.6	70167.1	89609.6	28349.2	66073.6	322561	214405	345101	331996	227594	62543.6	23384.4	55456.7	13346	63599.6
900000	623423	503024	596510	547933	477656	66894	77811.3	85758	100605	79048.4	674760	615086	490933	534522	488310	94515.6	89309.2	147998	122220	70187.6	341430	403896	135418	375878	475118	77801.2	70622.4	90011.3	28566	66170	325274	213068	343307	332005	227572	62920.4	23040	55859.6	13400.4	63736.8
901200	621770	501663	592859	542260	474924	66433.6	77620.4	85304.4	100893	79115.2	670908	621409	485958	532733	485934	94237.2	88656.3	147671	121909	70215.8	342011	403132	134921	375020	474927	77924.4	70310	90086.8	28594.8	66350.8	325912	209358	342238	331763	226995	63027.2	23258.8	55641.6	13423.8	64023.6
902400	621495	500963	590916	536786	472329	66751.2	78291.6	85818.3	100883	78806.4	670945	627816	483557	530057	486938	94318.4	88446.7	147471	121946	69576.7	343275	404849	134523	375391	475974	77984.2	70694.8	90489.6	28564.2	66677.2	325888	205802	340434	331516	230646	63104.4	23257.9	56100.8	13373.6	64040.4
903600	623533	498462	586851	530838	469796	66686	77959.6	85641.3	100663	78676.4	669224	630492	479278	526992	484696	94129.2	88014.8	146808	121239	69033.2	344475	406270	133759	372659	475882	77853.6	70622.4	90313.6	28519.2	66194.6	326793	204226	339236	331988	231140	62839.2	23432.4	56225.6	13395.4	64303.2
904800	621168	495584	581859	523306	467199	66804	78066.4	85635	100789	78425.2	669021	634512	476767	523804	480894	94381.3	87383.2	145700	121219	69288.3	343788	405045	132531	371798	473111	77856	70444	90135.8	28676.8	66220	323714	201680	337285	331525	230206	63349.2	23388.4	56185	13351.2	63676.8
906000	619175	495537	579999	518599	465070	66576	78218.8	85665.8	100839	78248.8	671086	638974	474600	521840	479788	93916.3	87292.4	145893	120374	69133.6	344337	407040	131859	372276	471328	77911.6	70865.4	90504.4	28571.6	66442.5	320452	198090	335806	330436	231769	63131.6	23320.4	56090.4	13503.2	64635
907200	618160	494172	579206	511704	461223	66472.9	77982	85288	100543	77802	674307	640232	474211	519502	481297	94375	86565.2	145283	120198	68910.8	345042	413154	131918	370716	469493	78340.4	71282	90583.3	28786.8	66452.8	315818	196042	334653	330490	231376	63496.8	23472	56209.6	13431.2	64416.8
908400	619140	492193	576002	503375	459750	66651.6	77994.8	85327.5	100216	77661.3	680868	640175	473967	516772	479452	94027.1	86005.2	144411	119446	68880.4	344760	414268	130718	370372	461900	77898	71250	90377.5	29149.2	66183.6	312164	193315	334968	329726	231931	63365.2	23386.4	56211.7	13432	64457.6
909600	618952	491440	571316	496615	460403	66771.6	78167.2	85590.8	100544	77797.1	685182	640226	474757	518137	478458	93964.8	85294.2	144264	118870	69027.2	344301	415153	129866	370173	454672	77995.4	71452.4	90583.6	29042	66900.4	307872	189925	334789	327888	231456	63730	23315.6	56093.2	13470.8	64565.6
910800	617202	492448	574447	489555	457102	66759.6	78614	85589.2	100744	76793.2	691692	638492	474730	515565	483285	94251.2	85093.6	144018	118283	68582	341118	417588	129129	370222	446778	77962	72004.4	90997.1	29208	66514.4	305648	185975	334734	327197	233636	63583.6	23407.6	56350.8	13592.1	64659.6
912000	616379	492686	568729	480666	454266	66750.8	78460.4	85214	99728.4	77342.8	696489	637961	475807	510482	482862	94091.7	84509.6	143484	117869	68481.2	341125	421358	127580	369852	439460	77894.8	71924	90958.8	29054.8	66812.8	303502	184812	335946	325634	235418	63662.8	23564	56329.2	13457.2	64961.6
913200	613681	493614	566181	471415	456040	66508.8	78290	85299.6	100137	77011.3	701753	637586	476305	510325	455338	94161.2	84047.1	143572	117673	68423.3	339594	421347	126403	370029	431880	78292.1	71637.6	91143.8	29152.4	67168.4	302420	182383	336207	323274	235050	63826.8	23682.8	56159.2	13641.6	64720
914400	609745	495088	565721	463598	455614	66595.2	78434.2	85152.8	99954.4	76793.8	710612	637080	477667	511074	454160	94150	83732.4	143325	116728	68171.2	338342	425255	126509	370468	426103	78011.2	71686	91500	29149.2	67478.8	300942	180051	335449	322253	237358	63902.9	23420	56361.6	13661.3	65400.4
915600	608062	496956	565818	455751	457277	66661.2	78400	85218	100234	76636.7	718606	637438	479853	508080	452422	94132.1	83500.8	143124	116024	67898.4	337434	429293	125126	369365	418403	78170.8	72157.6	91610	29422.4	67364.6	299560	177980	333643	321330	238247	64182.4	23602.1	56166	13621.2	65190
916800	604831	496868	563310	447520	459075	66480	78422.5	85695.6	99714.4	76755.4	724390	635985	481743	507804	448234	93562	83070.8	142721	115201	68031.2	335279	429767	123754	369060	411404	78285.6	72117.6	91317.5	29410.4	67625	298706	177360	333296	319806	237991	63997.1	23611.6	56733.6	13582.5	65367.6
918000	601200	498955	562042	440310	462615	66456.8	78407.6	85665.2	100117	76181.6	730376	632423	483271	507594	448514	93836	83512.4	142477	114241	67944.4	331489	430084	122791	370236	405496	78388.4	72421.2	92042	29314.4	67697.2	299085	175495	330171	316990	239632	64451.6	23524.2	56851.2	13483.6	65438.8
919200	599714	500685	561235	433229	461997	66498.4	78430.4	85378.8	100099	75796.8	734738	632244	488088	507190	451247	93491.3	83058	142420	113449	67774.4	329320	431009	122113	371477	402196	78188.8	72522.4	91973.3	29489.2	67550.4	297078	174020	328891	316077	240957	64557.5	23777.6	56745.6	13580	65568
920400	595545	504330	558334	427270	462320	66334.4	78128.4	85620.8	99860.4	75574.8	738114	629873	491923	507087	451491	92672	82927.2	142186	112950	68499.6	326079	429998	120690	370552	397380	78372.8	72679.2	91837.6	29579.2	67989.2	296246	172266	327930	312065	240260	64293.6	23768	56904.6	13720.4	65526
921600	592568	509267	557011	421403	467548	66387.1	78806.8	85638.4	99964.8	75400.4	743647	626344	496462	505973	453800	92486	83381.3	141914	112765	68389.2	324484	427720	119766	372415	395104	78525.6	72930	91876.3	29568	68222.4	294555	170376	325410	309564	240418	64515.4	23618	56791.6	13574.8	65961.7
922800	588210	514942	559157	415435	469864	66328	78292.9	85613.6	99911.7	74864.4	748674	626520	502466	506156	461042	92602	83432	142246	111929	67898	321178	429526	119113	371010	393261	78446.8	73086.7	92076	29634.8	67988.3	293148	170222	323109	306922	240465	64613.6	23799.2	56886	13719.6	66282.8
924000	585429	517762	556670	409788	470901	66566.7	78292	85480.8	99676	74813.6	748779	623211	506644	505253	463170	92214	82890	141497	111137	67733.2	318933	429542	118464	371818	389587	78620.4	73637.6	92111.2	29572	68285.6	291130	169352	322138	304409	239578	64659.6	23802	56816.8	13702.5	65958
925200	583007	522460	556467	406336	476160	65937.6	78591.3	85282	99503.2	74341.6	750208	620996	511728	505132	467261	91838.4	82623.8	141978	110313	67420.4	316132	426338	117345	371146	386264	78525.6	73217.5	92043.6	29575.6	68367.2	290354	168660	320607	301069	240057	64816.4	23761.3	56986	13575.6	65655.6
926400	579614	525101	559545	402545	477490	65895.6	78274	85707.6	99313.2	74046.8	749267	621120	517758	506829	472243	91347.2	82818	141598	110116	66941.2	312509	425742	116418	372953	384882	78296.7	73666.4	92605.6	29910.4	68844.4	287338	168230	318128	298691	240321	64712	23947.6	57065.6	13745	66145.2
927600	577419	529000	561526	398956	478278	65794.8	78092.4	85608	99871.3	74242	747562	618630	522769	507903	475754	91022.5	82372.8	141141	109343	67245.2	309792	425266	115040	372822	382421	78614.4	73420.8	92380.8	29939.2	68402	286584	168869	317669	297064	238862	64749.2	23938.8	56886.3	13540.8	65729.6
928800	574877	533009	560374	397911	482580	65522.4	78316	85981.3	99833.6	73768	747058	616482	527091	506946	478734	90960	82904	141400	109359	67836.4	306157	421393	114297	373597	380026	78641.2	72977.2	92580.8	29798.8	68810.4	283631	168188	315456	294026	238943	64967.2	23541.7	56900.8	13644.4	65675.6
930000	571327	536671	564472	395913	486567	65510.4	78098.8	85848	99938	73760	745862	616881	533285	507187	484404	90528.3	83098	141702	108756	67496	303490	420825	113800	374168	377946	78492.9	73307.2	92780.8	29986.4	68894.8	280815	168480	315420	292866	239326	65009.6	23756.4	57072.9	13552.4	66160.4
931200	570369	539007	565640	394518	489712	65448	77748.3	85907.6	100097	73870.4	745718	616050	538315	506658	487939	89741.7	83394	141266	108243	66844.8	301904	419161	112844	374413	375954	79042	73379.6	92652.1	29826	69000.8	278253	169593	320076	291546	238103	65063.2	23766.4	56796.8	13729.6	65672.8
932400	569352	543571	567136	393658	492650	65458.8	77787.2	86135.6	100178	74029.2	743180	613815	545277	506182	490880	89772	83419.6	141891	107744	67143.2	300912	417276	112124	375098	372539	78584.8	72798.8	92957.9	30041.6	69042.4	276464	170842	317584	288092	237755	65155.2	23935.2	56952.5	13675.6	65705.6
933600	566968	545923	571992	393074	495359	65317.6	77808.8	86067.6	99751.6	73566.7	742276	613438	551042	507264	493883	89710.8	83848	141587	107764	66960	300164	417036	110995	375676	370580	78554.8	73222.5	92954	30304.4	69277.5	273658	171375	318543	286051	237218	65235.2	23758	56840.8	13561.2	65782
934800	565255	548186	574053	393080	497561	65236.4	77140.8	85980.8	99927.6	73590.8	742576	613020	556400	507778	498138	89383.6	84151.6	141720	107329	66982	300546	415522	110511	374956	368628	78647.6	73172.4	93097.1	30422.4	69362.8	272270	173151	317906	283829	236720	65191.2	23758	56726.3	13639.2	65600
936000	564516	548307	576169	392603	499892	64975.2	77462.1	86628	100060	73420	740682	611647	562006	507460	501167	89190.4	84739.2	142201	107402	67457.2	299656	410862	109555	373017	366145	78685.6	72980.8	92518	30459.6	69760	271035	175423	317040	280022	236828	65364.4	23645.2	56746.3	13618.8	65227.2
937200	563710	549882	580731	393675	503845	64844	77347.5	86489.6	99946	72902.5	740208	611438	565835	507345	505416	89011.7	85292.4	141997	106678	67361.6	300285	407054	108853	375685	364618	78639.6	73138.8	93409.2	30397.1	69472.4	268415	176375	313989	277686	236849	65374	23760.8	56624.2	13562.4	65258
938400	564940	549880	583986	393184	506040	64711.2	77102.5	86466	100152	72944	737244	611914	571083	507997	511300	88664.4	86270.8	142610	106826	66928.3	302959	405415	107923	375698	361951	78511.3	73271.6	92949.6	30190.8	69778.8	265859	178451	310720	275503	237402	65057.2	23848.8	56734.2	13441.2	65579.6
939600	565095	550336	583891	393855	507416	64579.6	76583.3	86789.6	100317	73107.1	736222	612765	573111	509540	511232	88443.8	86523.6	142511	106850	67227.2	302614	402929	107160	373964	360338	78312.8	73349.6	92659.6	30452.8	69676.4	264190	180750	308810	271178	236200	65440.4	23748	56804	13503.2	64989.2
940800	564582	549276	586674	394905	512564	64885.8	77011.2	86769.2	100340	72744.4	734158	611835	573693	511255	516346	88449.2	86324.8	143107	107038	67060.4	300120	401454	106661	372261	358386	78242.8	73160.8	92844.8	30689.6	69686.8	261958	181714	304714	268171	236708	65509.6	23859.6	57033.2	13502.9	65184
942000	566477	551382	589398	396624	511693	64696.4	76621.2	87037.9	100548	73084.8	733155	611879	576894	511290	520927	88149.6	86961.6	143423	106639	67354.4	297886	398217	106534	372799	358008	78139.2	73452.8	92863.6	30742.5	69589.2	260738	183453	303723	265598	238128	65248	23762	56988.3	13512.4	65030
943200	568533	548841	590565	398961	511981	64433.2	76279.6	86840	100236	72635	731310	612572	579738	509532	522878	88265.6	86991.6	142886	107036	67113.3	297614	395542	106015	371600	357724	78547.1	73456	92474	30780.8	70260	260173	186310	303000	261560	240566	65104	23842.9	57161.2	13455	64978
944400	570091	549232	592901	400272	513760	64513.3	76552.8	86962.8	100456	72786.8	729143	612100	580325	508814	526612	88222.1	87982.4	144145	107258	67591.2	294323	391366	105993	370702	354225	78270	73307.2	92510.8	30612.8	70059.6	258876	187343	300389	259667	240830	65023.6	23627.2	57058	13436	65179.6
945600	573466	548036	596577	403062	514564	64436.4	76372.4	87367.9	100159	72363.6	726411	613603	583707	506552	531613	88204.4	88220.4	144378	107238	67434.8	294213	389907	105304	369624	351748	78092.9	74131.2	92265.6	30914.4	70101.2	258593	189060	297795	257458	243004	65064	23553.3	57276.8	13496.8	65060.4
946800	576865	548963	596807	405896	512834	64475	76110.4	87220.4	100148	72969.2	725490	614616	585013	504628	535312	88281.6	88574.4	144340	107960	67770.4	293197	389810	105368	368340	352813	78483.2	74165.8	92627.6	30696	69830.4	258683	191011	297038	255710	243203	64986.4	23483.8	57286.8	13476.4	64993.3
948000	580166	546712	594988	409306	514250	64605.4	76375.2	87151.6	100145	72852.9	722704	612806	584518	501002	533860	88254.4	88848.3	144614	108588	67799.6	292014	386262	104584	367088	353695	78430.4	73553.8	92334.8	30815.2	70277.5	259496	193598	294132	252573	245266	64921.3	23619.2	57017.2	13455	64650
949200	585052	546679	596203	412400	515299	64574	76742.4	86633.3	100222	72788.3	720814	613088	583870	497025	538916	88351.2	89514.6	144982	108562	67890.8	291383	385136	104147	366175	354979	78460	73169.6	91378.8	30481.6	69460.4	261174	195547	295032	253050	248514	63991.2	22935.4	55599.2	13116.4	62577.2
950400	580932	532792	577346	414660	504592	62040.4	71261.3	82145.6	95646	67415.6	701136	594375	563801	485478	499053	81484.4	80230.8	131071	98760.4	59970	301225	403379	109224	364095	370358	71182.4	64024.2	81034.8	26939.2	60677.5	267286	209076	300659	255699	252102	57022.8	19206.3	47784.8	11484.4	51810
951600	522829	470012	510834	405227	473468	51470	58348.8	67737.6	79337.6	55235	618571	511410	509420	434432	429639	66795.4	64441.2	108427	81388.8	49253.3	287828	389610	111440	326065	352294	60138	52700	67562	22116.8	50466.7	246159	204699	275717	237431	226442	47806.4	15364.2	38481.2	9398	41561.3
952800	433631	385450	429984	369045	425820	40477.6	46006.3	54067.6	62977.5	44719.6	516227	419722	443995	372706	374254	53671.7	51524.8	90728.8	68055.4	41995.2	256438	350573	103991	283575	321723	51248.4	45467.2	58637.5	18421.2	43755.2	223698	189355	255867	217736	199883	42537.2	13276.3	33938.4	8372	36647.9
954000	388381	345451	389130	345878	394442	35602.8	41700.4	48548.4	55745.6	41683.2	466738	383025	424426	340650	352162	49034.4	46543.3	84139.6	63504.4	39479.2	235947	322319	98694	257993	301769	46893.3	41912	54048	16692.4	40467.5	211198	181578	247530	206465	182846	39654	12188.3	31232	7838.8	34013.8
955200	365407	327045	373008	337572	380019	34065.4	40122.8	46731.6	53074	40458.8	434635	361668	411428	322364	340133	47811.6	44811.3	82926.8	63187.2	39021.3	223832	302256	95609.2	247312	286175	44437.5	39089.6	50789.2	15819.6	38484	204174	177338	244573	199996	171740	38210	11510	29143.6	7505.42	31560
956400	354290	317025	363281	337998	374541	34076.8	40027.2	46513.2	53588.8	41138.8	421194	351469	403139	311022	334092	48759.6	44618.8	84323.2	65234	39468.8	216045	289538	93103.3	239906	275988	42990	37219.2	48166.8	15283.8	36851.6	197406	175211	240422	194727	166062	37377.2	11090.4	28192.5	7371.2	30320
957600	354111	312218	355811	340971	371246	35244.4	41241.7	47840.8	54970.8	42941.7	417822	353955	404985	306306	335881	50226.3	45668.4	86655.6	68718.8	41035.6	210844	281950	92209.2	237168	271671	41664.8	36429.2	46426	14843.6	35385	193996	174753	240786	192519	163172	36542.1	10812.4	27374.8	7116.25	29418.4
958800	360574	314825	354463	348718	372309	36562.4	43175.2	50461.2	57245.4	45539.2	419113	362653	410885	305499	346812	53004	47615.6	91127.9	73244.8	43016.4	207895	278475	90592.4	234274	269520	40680.4	35624.4	45718.3	14797.2	34794.8	192976	176768	242507	191192	160605	35748.4	10730.4	26909.2	7002.4	29202.5
960000	369865	323536	356356	358528	379802	38347.9	45526	52961.7	59604	48205.6	422435	374066	419056	305438	362620	56291.6	50446.4	97618.8	78123.2	45467.6	207412	276617	89169.2	232662	266970	39479.6	35575.8	44965.2	14548.4	34468	192636	180355	243922	192400	159665	34773.6	10740.8	26540	6788	29034
961200	379868	333811	360849	370439	391086	40894	49109.6	56742.8	62910.4	51854.4	430448	385972	426188	304828	378955	59613.2	53912	104881	83430.8	48618.4	208432	277475	88470	232566	265625	38992.8	35927.2	44838.8	14412.4	34357.6	192941	183605	245317	192743	162024	34640	10756.4	26551.6	6793.6	28938.4
962400	390557	344211	363389	381197	401114	43257.5	53027.6	60744.4	66615.2	55422.9	439169	401237	433101	306293	395023	63789.2	57773.2	113537	90242.5	52040	210459	279799	88302.8	234134	266358	39100.4	36550	44960.8	14400.4	34543.3	193858	184780	245895	194055	164154	34672.8	10737.2	26897.6	6664.58	29265.6
963600	402958	355276	365998	391380	409058	46018	57312.4	64884	70649.6	59230.4	447345	418115	441623	307974	408802	68311.3	61705.2	122630	96814	55812.9	212742	284541	89711.3	236464	275774	40053.6	38897.1	47533.2	14721.7	36528.4	206116	196914	265992	205951	183868	37769.6	12600	31195.2	7455.83	34882.8
964800	478239	440760	449787	458576	512256	59629.2	80536.8	90446.3	93952.4	85262.8	581339	596466	608071	402174	616776	98508.4	97208.4	185550	142797	87312	284990	371971	120448	328370	368175	56565.6	57616.7	69722.8	22032.5	52945.6	270827	244111	329380	261018	238397	51688.8	19053.6	45327.6	10519.6	50859.2
966000	692802	644940	609310	551148	624713	92840.8	124564	137947	144025	125550	755954	799996	746768	494041	831136	145093	138925	252798	199806	117987	316628	389013	117975	374214	379965	71424	71720.4	85567.1	27758.8	64344.4	288783	229576	321961	266134	248948	62482.8	23118.3	54421.2	12197.6	60802.5
967200	798128	727488	643931	555004	608843	113641	146692	160995	173306	140792	805768	874476	757030	515219	906567	168797	155253	283777	227842	126462	316588	386954	111594	375355	370634	81133.6	79923.6	96248.8	30967.9	70491.6	293184	210501	311903	259790	253159	69412.1	25292	60060	12917.5	66755.2
968400	848906	760546	649940	557312	607481	120719	154436	167937	185213	142564	823220	909213	749061	530647	921771	175804	160127	291963	234738	125260	310692	380844	108566	358815	356066	85323.2	81605.4	98550	31397.2	71561.3	291073	200212	300386	252841	248548	70417.2	25604.6	60350.4	12594	67249.2
969600	863799	761375	647759	561236	604456	120603	152318	164323	187070	136113	826772	903044	737402	539694	907015	172638	158828	285132	228261	118420	299754	371664	106315	345356	341519	83126.8	78069.6	95454.2	30254	69238.4	284807	191176	289362	244027	243124	67352	24916.4	58068.3	11709.2	65216.7
970800	864352	754373	642750	567088	605248	116927	144660	155750	181442	127618	831129	888708	729916	545896	905476	165565	154776	269734	217060	111377	290538	363264	102099	333627	331474	78855.2	73341.7	90048	28228.8	66001.2	279849	183358	280076	236440	240672	62620	23577.1	55031.6	11116.8	62610.4
972000	861756	748136	638396	574677	607209	111706	135714	145529	173353	119485	830338	875804	727985	550246	900453	157422	148868	253474	204903	105863	286162	357499	97312.8	323520	324801	74816.8	69152.8	84880	27031.3	63020.4	275094	179580	273443	232126	240343	58543.6	22739.2	52357.9	10399.6	59618.4
973200	860733	747674	629952	583375	615363	107376	129265	137614	165910	113874	832365	873852	728786	549583	903139	150707	143861	240349	195062	102191	285418	353632	93183.6	313030	318721	71009.6	65536.7	80362	25986.4	60781.2	271435	176178	268814	229223	239560	55065.2	21894	50542.1	10177.2	57411.2
974400	857350	751598	618404	586612	622494	104342	124415	132678	160332	110299	834110	877868	725406	547993	910868	146004	140799	231790	189393	99532.8	286711	352454	91281.3	307386	317306	68312.8	63287.2	77563.3	25166	59229.2	268532	173965	265066	227833	239902	53028	21371.7	49029.2	9949.2	55932.4
975600	852116	758780	611460	592774	630468	101898	120863	128467	155717	107857	833361	882686	725364	546000	916358	142278	138111	224118	183740	97601.6	288618	353963	88715.6	301667	317199	66475.2	61339.6	75330.4	24778.8	58376	267178	171990	262934	226283	241228	51550	20768	47963.6	10119.6	54388.4
976800	846442	755614	607308	603542	635977	100262	118252	124866	152218	105983	833163	885678	723035	543497	906400	139918	134745	219008	179965	96135	290922	354501	85931.3	296786	314826	64903.3	59811.2	73264.4	24400.8	57327.2	265113	171871	261956	223659	238430	50177.2	20513.6	47216.3	10168.8	53472.8
978000	839834	753654	604193	608849	638944	98640.4	116067	122436	149014	104844	833699	889925	722852	539595	896696	137145	131472	212940	176251	94467.6	292462	354763	84914.4	291795	313984	63617.6	59019.2	71867.5	23939.2	56260.8	263237	169986	259901	220409	237600	49083.6	20131.3	46376.4	10178.8	52767.9
979200	836083	749268	602156	609704	635168	96006.8	113624	118832	145863	102539	832784	893352	720696	535608	884618	135204	127956	208670	172257	92234.4	293234	358878	83298.8	288038	313980	62382.9	58480	71106.8	23775	55559.2	261306	168522	259679	218744	237357	48366	20044.8	45957.2	10191.3	51916
980400	831132	742872	597525	608096	631862	93780	111216	116456	142696	100264	829185	894107	716988	531097	867600	132181	124142	202777	168080	89922.8	293207	361512	82105.4	285052	313472	61556.3	57356.8	70158.8	23522.5	54984.4	260965	167737	258788	215890	236810	47782.8	19928.4	45780.4	10148.4	51752.4
981600	825749	736873	592542	605345	629098	91986.8	109007	113780	139369	97673.8	826933	891279	711471	525485	848109	129381	120964	198585	163520	88167.2	292189	362438	81786	282330	311704	61174.6	57425.6	69962	23455.8	54884.8	258514	165804	255810	213026	236923	47831.3	19686.4	45438.8	10155.6	51183.3
982800	818853	729069	589838	599152	622979	89420.8	105966	110789	136179	95004	825800	888507	705859	519954	832312	126596	118528	193253	158670	86230.4	291907	367401	81845.4	280661	310446	61270.4	57072.9	70225.2	23615.2	54464.4	256671	164052	255468	210063	237164	47639.6	19741.2	45579.2	10145	51547.2
984000	812801	721794	583395	587968	612980	86629.6	103243	108351	132368	92724	821092	883998	699501	513473	814066	124282	115216	188459	155343	84189.2	289699	369265	82052.4	278253	309306	61440	57420.4	70584.2	23524.8	54466.4	254308	162510	253855	207364	238232	48045.6	19808	46177.9	10155.2	51986.4
985200	804482	713100	576196	574552	606098	84552.4	101173	106654	129419	89710.4	816069	875817	692753	506316	792451	120959	111878	184067	151111	82489.6	288125	370052	81952.9	276590	306336	61910.8	57386.8	70932.4	23702	54520.4	252441	160261	252388	204550	238673	48521.2	20040	46426	10283.2	52429.2
986400	793551	702905	567948	563547	595312	82463.3	99137.6	104035	127097	87248.3	810331	866950	686528	499356	771863	118308	110048	181240	147682	80544.4	286644	371868	83270.8	277060	303576	62531.3	57761.6	71854.4	23784.2	54769.6	251511	157146	250902	201054	240035	48964.8	20301.2	47086.7	10280.8	53062
987600	782082	693537	557231	546688	584944	80700	96598.8	101909	123656	85263.6	802163	856725	678984	492045	752507	116510	107485	177028	143973	78360.4	285068	375707	83670.8	276700	302139	63355.6	58545.4	72631.2	24024	55265	248628	155523	249898	198415	240449	49484.8	20321.7	47709.6	10378.8	53688.8
988800	767274	682742	545514	531878	573310	79110.4	94207.9	99582.8	121048	82804.4	793923	844474	670476	484597	729316	113973	105077	173011	141308	76982.9	283880	379464	84114.2	276654	299443	64186.8	59382.1	73498.4	24427.6	55640	247371	153820	249239	196020	241206	50414.4	20654.4	48299.2	10457.6	54356.8
990000	752042	672219	539606	516597	562651	77647.2	92923.8	98223.2	118919	80756	784513	830107	663816	476633	710431	111942	102986	170430	137710	75869.2	282846	382163	84797.9	277713	297278	64899.6	60556.8	74664.2	24698.4	56408.4	246434	150341	248057	193858	242537	51134.4	20708.8	49023.8	10614.4	55490.4
991200	737476	660760	529781	501105	550683	75980	90773.2	96459.6	116409	79078.8	773288	818925	658655	469441	693643	109725	100714	166697	135264	74622.5	282204	385344	85658.8	278016	295673	66402.5	61625.6	76018.3	25005.2	56906.4	245093	147213	246965	192310	243354	52029.6	21190.8	49812.1	10618.8	56501.6
992400	722055	649145	519842	485998	541125	74514.6	89286	94582.4	113778	78098.4	762377	806016	652306	463308	675400	108111	99071.2	162648	132165	73214.4	281052	387433	85978.8	279987	294077	66994.4	62874	77303.8	25262.8	57800.8	244176	145204	247087	189584	244435	52976.8	21308.8	50448	10859.6	57318
993600	706496	640978	510466	473354	532169	73534.8	88068.4	93289.6	111396	76718.8	750542	793208	646403	457032	659841	106159	97537.5	159800	129586	72472.1	280557	389817	86579.2	281728	291931	68322.5	63238.8	78909.2	25516	58917.2	243667	143156	246352	187547	244873	53988.3	21638.4	51018.8	11095.8	58435.2
994800	691492	630940	502629	458303	521116	72478	86542.4	91571.6	109530	75559.6	741369	779373	643258	451477	647882	104007	95624.4	156558	126958	71099.6	279196	393901	87088	283696	291021	69190	64718	80060	26114.2	59706	243366	140961	246076	186352	246095	55174.6	22066.8	52160	11296	59635.2
996000	676456	622526	494332	445286	510678	71154.4	84960.8	90320.4	107416	75046.4	729249	763993	638510	445336	634492	101976	94472	152897	123929	70334.4	278890	399361	87441.2	286543	291015	70379.6	65743.2	81598.3	26363.6	60282	243885	139092	246994	185273	246187	56389.2	22180.8	52784.4	11462.9	60333.2
997200	662336	615792	487227	434091	505010	70360.8	84146.4	89288	105796	73613.6	719995	751280	634873	439350	623675	100589	92838.8	150690	121678	69342.4	277830	402905	88484.8	289700	289137	71897.1	67372	83391.2	26652.9	61807.2	244547	137914	246552	184896	247933	57595.2	22565.6	53983.6	11584	61600
998400	648086	609756	482040	422559	495908	69902.9	82988	87789.6	104286	72622	709449	739446	631980	434704	615202	98435	91908.8	148095	119458	68698	277392	406409	88687.9	293768	288888	73273.8	68705.6	85291.6	27335.8	63041.2	245839	136923	247700	184512	250134	58856.8	23054.2	54726.4	11809.2	62680.4
999600	634548	603509	476550	412446	487966	68769.2	81724	86731.2	102579	71700	699505	727730	630368	431324	607651	97549.6	91113.8	145293	116739	68388.3	277500	411700	89054	298091	288664	74246.4	69910	86816.3	27777.2	63784.4	246514	136618	248156	184984	251573	60028.4	23468.4	55537.2	12007.5	63686
1000800	620126	600178	470660	402277	482034	68500.8	80792	85765.6	101402	71103.8	690894	714860	626429	426884	599933	95992.8	89840	143354	115022	67266	278322	413955	89646.4	301816	288670	75397.6	70778.3	88535.2	28196.3	64916	248172	136736	249279	184954	253482	61118.8	23802.8	56330.4	12165.2	64441.2
1002000	608654	596776	467473	393738	475797	67314	80321.7	84625.2	100455	70160.4	682179	707540	625756	422546	596336	94410.4	89058.8	142062	112808	66600	279436	420286	90121.6	306657	290964	76515.6	72140.4	89643.6	28501.6	66088.3	251132	136601	251448	186741	256411	62129.6	23924.4	57033.6	12351.2	65579.6
1003200	596216	593867	464631	384833	468606	67247.9	78729.2	84086.4	99451.7	68882.8	675113	696910	624800	419500	592872	93463.8	88713.6	140202	111400	65664	281384	426411	90979.2	312921	291900	78164	73233.6	91158.4	29078.3	66852.8	253631	137410	253848	188143	260259	63306.8	24252.8	58019.2	12463.6	66435.6
1004400	585552	591869	461778	377420	464567	66529.2	78196	83346.3	98769.2	68432	667427	688516	622093	417080	587361	92402.4	88192.8	137704	109398	64872	282865	431658	91456	316975	292717	79037.2	74139.2	92345.2	29414.8	67843.3	257367	138943	256188	189422	265065	64182.9	24614.8	58491.2	12633.3	67116.4
1005600	575380	591538	458547	370126	459855	65936	77446.8	82837.5	98038.8	67648.3	659736	680390	618525	414202	583088	91496.3	87918.4	136509	107836	64598.4	285730	437613	91891.2	323061	295081	79855.6	75196.8	93816.3	30072.8	69158.8	261074	141281	258520	190619	270812	65121.6	24871.3	58940	12853.2	67852.1
1006800	565508	589700	458820	364137	456978	65642.9	77047.2	82092.8	97365	66542.8	652928	674275	617527	411707	581194	89956.4	87468.4	135141	105835	63958.4	286476	444113	92798.8	327870	298207	81010.8	76758	95347.2	30309.2	69963.2	266022	143355	261052	191950	273778	65932.9	24832.8	59738	13087.6	68905.4
1008000	558079	588582	457533	357588	453213	65068.3	75938.8	81681.6	96857.5	65872.4	646919	667885	615553	409368	579296	88859.2	87271.2	133184	104092	63581.2	291605	450118	93554.2	333824	299498	81640.4	77532	96354.4	31025.4	70580.4	270721	146997	263690	193019	278480	67055.6	25106.8	60221.2	13146.7	69822.4
1009200	550379	588476	453718	351796	451204	64527.2	75282.8	81277.2	96238	65374.2	640808	661582	613648	407812	574371	87830	86442	131199	102219	63364	294749	453869	93829.6	340619	302182	82683.3	78363.6	97396.8	31286.3	71240.8	275924	150384	267020	195185	283373	67795.2	25301.6	60551.2	13295.4	70115.6
1010400	545002	588915	451856	346376	448977	64321.6	74773.6	80657.9	95816.4	64558.4	636346	657565	608788	405483	571812	86237.2	85826.4	129551	100969	62708.8	298246	455324	94348.4	346432	304575	83632	78810.8	98095.2	31564.4	71980.8	281384	153245	269607	195879	287714	68584.8	25510.4	61040.4	13373.3	70948.4
1011600	536826	585236	451759	341096	445410	63960	73822.8	80459.2	94928.8	63928.4	635559	653353	607246	403898	570994	85441.2	85477.2	127818	99482.9	62605.2	303493	459838	94969.2	351260	307664	83990.8	79544.8	99270.8	31744.4	72571.6	286249	157653	272442	197001	294072	69006	25565	61430.8	13577.6	71500
1012800	530939	583068	451523	336794	442580	62884.6	72923.2	80100.8	94547.5	63302	634098	649167	603980	401794	566956	84310.8	84918.4	125440	97960	61727.9	306854	464370	95493.2	355838	311069	84982.1	79692	100045	32123.3	72893.6	292193	162434	275740	198782	298595	69800	25880.4	61944.4	13596.4	71392.1
1014000	523891	581847	448906	332298	439754	63115.6	72164.6	79225.6	93662	63117.5	630632	643941	600046	399349	562491	83180	84721.6	123769	95938.4	61383.2	310768	467267	95714.8	360673	312377	85254.4	80456.8	100419	32286	73676	296588	166832	277733	198407	301704	70372.8	26048.8	62320.8	13846.8	72054
1015200	518248	579227	449010	329145	436019	62343.2	71129.2	78886.4	93065.6	62263.6	625103	639535	595500	397348	561856	82090	84175.2	122005	93896	61013.3	313838	471227	96178	364341	316169	86067.6	81522.1	100763	32475.6	74033.2	300722	170830	280653	198628	308808	70410.8	26281.3	62716.4	13858.8	72654.8
1016400	513130	575081	446956	324733	431178	61217.6	69984.8	78489.2	92552.8	62065.6	621750	635683	589959	394823	560258	80847.6	83358.4	120291	92319.6	60722.1	317960	476552	96587.9	367142	319933	86320.8	82025.2	101106	32923.3	74422	305196	175590	283715	198145	312324	71143.6	26474.8	62757.5	13945.6	72714.8
1017600	508160	570707	443469	321446	428617	60912.8	69303.2	77782.4	91695.6	61340	617107	605107	584134	392838	555252	79854.8	82200.4	118268	90362	60021.6	321344	478585	95782.8	371595	322376	86599.2	82148.4	101866	32762	74857.5	309401	179830	285607	196892	316250	71290.4	26587.2	62879.2	14064.4	72873.6
1018800	501718	566938	442713	318735	425132	60385.2	68568	77084.8	90838.3	60893.6	614044	596399	578374	390592	553694	78391.6	81175.4	116293	88948	59504.8	324526	480781	95989.2	375633	326339	87021.3	82403.2	102513	32850.4	74742	312730	184120	286380	197206	319792	71460.4	26608.4	63289.6	14050.4	73390.4
1020000	496842	559217	439849	315273	419322	59462.8	67492	76408.8	90044.6	60580.4	608378	589179	572246	387747	551058	77136.7	80640	114554	87532.4	58732	326659	482269	95564.4	378146	329076	87598.4	82532.5	102942	33171.2	75452.9	316422	187790	288514	196528	324184	71937.5	26805.6	63882.8	14080.8	73683.6
1021200	493094	554352	436589	311695	415883	58864.8	66471.3	75749.6	88807.2	59754.8	603482	581223	564674	385797	545634	76160.4	79356	112671	85662.9	58246	330525	482683	94537.5	379548	330787	87935.2	82897.1	103513	33315	75183.2	318536	191965	288907	194823	327399	72278.4	26896.4	63442.5	14195.2	73773.6
1022400	486380	547153	432844	310399	412498	58170.8	65534.2	74944.8	88030.4	59479.6	597240	571409	555096	384842	540782	74607.6	78480.8	111091	84207.2	57492.4	332805	482749	94442	381413	333944	88040.4	82603.3	103474	33668.4	75732.1	321849	194726	288062	193336	330767	72167.6	27107.1	63650	14119.6	73868.4
1023600	482604	541085	430668	306852	407263	57166.4	64152	74207.9	86937.6	58576.4	590200	565010	547372	384108	539622	73250.8	77671.3	108967	82805.2	56872.8	334007	487226	94270	380934	335420	88218	82617.1	104056	33803.2	75735.6	323750	198177	287538	191498	335015	72344.2	26922.8	63670	14172.4	74342.5
1024800	478595	532724	426550	303315	402274	56641.3	63500	73300.8	85491.6	58350	583970	557587	533499	383064	535337	72071.7	76229.2	107220	81332	56323.2	339250	484021	94021.7	380604	337621	88325.6	82672.8	103678	33935.2	75652.8	324749	202185	287409	190533	337403	72564.6	27166	63807.6	14290.8	74059.2
1026000	474262	526753	422045	300787	398952	55798.3	62236.8	72510.4	84496	57858.8	576943	548861	520460	381237	527599	71039.2	75533.8	106136	79805.2	55922	340322	485687	93232.8	380249	337380	88540	82736.3	103798	34000.8	75834.2	326325	205930	285938	189583	339123	72450.8	27156.3	63794	14143.6	74218.3
1027200	470085	519427	419238	297990	393232	55007.6	61372.5	71509.2	83602.4	57481.2	569771	543137	513660	379117	524310	70222	74886.7	104613	78414.8	55285.8	342163	486439	93079.6	381323	338743	88692.1	83077.6	103971	33578.8	76033.6	328518	208634	284722	187390	341419	72424.8	27199.2	63967.9	14251.2	74052.8
1028400	465568	513070	415703	294973	388333	54286.8	60389.6	70952.4	82331.6	57020.4	563771	536408	506418	377373	518241	68848.4	73202.9	103563	77546.4	54445.4	343508	487660	92576.3	381564	341092	88727.6	83104.6	103859	33769.2	76178.3	330746	211570	282466	187059	342230	72436.7	27214.4	64073.2	14203.8	74068.4
1029600	461386	505868	409606	294012	382350	53662.4	59079.2	70017.2	81510.4	56354	557185	529098	497003	375458	511771	68078.4	72628.3	102209	76847.2	54198.3	345583	487979	91704.8	380576	340732	88694.4	82704	103226	33758	76413.3	333472	215091	280278	185804	343737	72486	27199.2	64396.8	14259.6	73903.2
1030800	458229	500010	407039	292062	379466	53277.2	58726.8	69574.2	80557.6	56078	549267	521008	490226	374280	508726	67028	72464.6	101671	76444.8	53825	346779	486401	91181.7	380324	343228	88346	82793.2	103866	33922.4	76836	334737	216736	277658	184312	344675	72586	27375.6	64362.5	14165.2	74140.8
1032000	455160	493109	404940	290276	373484	52709.2	58122.8	69126.3	79928.4	55740	541348	515170	483826	374244	506113	66743.8	72054	101092	76019.2	53518.4	347452	485384	91539.6	381230	343361	88314.4	82748	103844	33980	76582.8	334552	220322	276053	183380	345566	72093.6	27401.7	64431.6	14120.8	74378.4
1033200	450650	485756	400223	289835	367875	52256.3	57168.8	68750.8	79483.3	55932.8	534262	508198	475210	372052	501963	66506	71697.2	100649	75671.7	53488.8	347798	483890	90292	378601	342849	88536	82866	102988	33731.2	76416.4	333635	223291	273931	181890	346168	72105.6	27426.4	64187.5	14217.2	73922
1034400	448396	479196	398683	288916	362971	52026.8	56598.8	68625.6	78866.7	56023.6	527180	501422	469506	370330	499679	66279.2	71375.2	101153	75350.8	53296.7	348296	481259	89570	378816	343813	88104.4	82633.2	103155	34094.2	76248.8	332592	223670	271109	180509	345966	71801.6	27383.3	64306	14052.9	73843.6
1035600	447030	473233	394809	289168	357171	52207.5	56520.4	68099.2	78834.4	55373.6	521328	495435	464802	369933	497897	65930.8	71805.6	101170	75867.2	52846.4	348646	480814	89443.2	377549	343616	88158.3	82799.2	103219	33690	76256.4	331710	225526	268372	179609	347115	71875.2	27412.5	64129.2	14141.6	74258.3
1036800	446555	468698	391823	289092	353183	51995.2	56511.6	68138.3	78546.4	56134	514924	492823	460334	369135	495819	66221.6	71787.1	101303	76327.5	53370.8	348369	481963	89046.8	374262	343654	87768	82435.6	102418	33715.2	76352.8	331329	227282	266056	177877	349086	71194.8	27406.3	64066.4	14144.4	73632.1
1038000	446571	463937	390311	288956	351246	51960.4	56828.4	68420.4	79081.2	56703.6	510026	490766	454399	367743	494336	66675.6	72476.4	102477	77332.4	53468.4	347935	477757	88596.8	371411	343455	87667.6	81692.5	102470	33741.6	75673.6	329568	228706	262353	176150	349574	70917.6	27414.8	64196.8	13940	74275.6
1039200	446847	460573	387993	288117	348576	52737.6	56911.2	68746.3	79087.6	56650	504736	490828	452584	367881	496552	67379.6	73455.8	103887	78011.6	53313.2	347678	475398	88361.6	369823	343087	87360	81996	102220	33959.2	75415.6	327610	228655	260506	175038	349913	70582.8	27358.4	64125	13914.8	73753.6
1040400	447985	457809	387216	288206	346774	52865.2	57254.2	69120	79795.2	57345.8	500223	490341	450287	367950	496182	68088.8	73980	105402	79839.2	54009.2	347338	476120	87652.1	364571	341469	87083.3	81412.4	101278	33740.4	75355.2	326067	230379	257330	173247	350406	70160	27552.9	63394.4	13980	73700
1041600	450538	456131	386313	288631	347082	53724.2	57913.6	69626	80634.6	58106	497400	492256	447870	368086	500726	69477.2	75084.4	108174	81740.4	55056	347267	476568	87502.4	362409	339876	86681.2	80965.6	100535	33526	75283.6	324283	229047	253366	170976	352130	69097.6	27631.2	63286.8	14008.4	73588
1042800	454965	456464	385824	289262	347678	54814.2	58512	70779.2	81568.3	58788.4	494209	499503	448010	368506	505583	70719.2	76589.6	110365	83770	55626.4	348015	478325	87615.2	359603	338905	86058.8	80578.8	100108	33612	74932.9	323511	229111	251563	169680	352972	68705.8	27529.2	63270.4	13744.2	73534
1044000	458614	456711	384242	290410	349506	55138.8	60102.8	71938	82966	59811.7	490930	505305	445807	369455	509232	72618.8	77815.8	112961	86220	56818.3	346622	476270	86975.6	355217	336712	85260.4	80134	98702.4	33684	74403.2	321778	229172	248132	167048	353050	68051.6	27369.2	62432.4	13615.6	72820.8
1045200	463664	460169	385871	292438	354398	56190	61473.6	73133.2	84387.9	60340	490020	514822	447044	371192	516907	74149.2	79496.3	116952	88993.2	57820	345097	474236	86940.4	350233	334721	84987.2	79720.8	97821.2	33268.8	73774.4	318322	228148	245028	164264	353826	67302.5	27156.4	62626	13410.8	72256
1046400	469430	464072	387098	295293	355648	57963.2	62390.4	74418.4	86125.6	61818.8	488409	527228	450179	373545	524744	76755.4	80901.2	120083	92023.3	58915.2	342350	471701	86839.2	346296	332825	84126.4	79147.6	96920.8	33300.8	73560	317685	226880	242106	162522	353615	66397.2	27320.8	61728	13367.9	71861.6
1047600	476103	470194	386405	299880	359763	58888	64510.8	76394.2	88128.8	62975	488865	539505	451750	375558	530929	78442.4	82848.8	123844	94861.6	60313.2	338378	469575	86314.8	343165	329371	83346.8	78359.6	95788.8	32952.8	72654.8	314507	225100	238630	159631	353065	66150.8	26843.2	61349.2	13224.4	71408.8
1048800	483011	476902	388198	305592	361810	60780	66252.8	77561.7	90513.6	64059.6	489848	553579	455766	378296	542326	81553.8	85127.6	128464	99006.4	61676.7	337134	470369	85877.6	337478	326547	82361.2	77959.2	94659.6	32935.2	72111.2	311365	222295	236248	157080	355354	65346.4	26984	61302	13250.8	70765
1050000	491811	486314	389828	310511	364093	62334.4	68124.4	79883.2	93026.3	65478.8	489556	569435	460754	380622	550333	83832	87470.8	132712	102250	63072	332694	467185	85419.6	332839	322495	81757.2	77325.6	93505.6	32594.4	71289.2	307994	220887	232615	154246	353972	64419.2	26929.6	60012.8	13122	69950.4
1051200	500478	495568	391133	317848	368630	64472.8	70411.2	82328.4	95816	67079.2	493170	585000	465201	382599	560730	87057.5	89242.4	137602	106736	64704.6	329190	463761	85349.6	329425	320080	80454.2	76841.2	92936.8	32211.3	70545.2	303917	216674	229851	151360	355561	63333.3	26471.2	59676.3	12939.2	69526
1052400	509696	508340	392656	325420	372248	66089.6	72605.4	84431.6	98884.4	69021.3	497071	601794	472342	384646	573707	89735.6	91695.6	142515	110340	65766	324920	463495	85046.4	325821	316696	79791.6	76595.2	91437.5	32143.6	69792.4	299622	213903	227059	148854	353939	62712.4	26196	59201.7	12774.4	68634
1053600	518990	521822	392922	333939	377130	67841.6	74861.7	86500	101867	70500.8	500807	619654	478483	387164	582196	93500.8	93464.8	147398	115026	67494	321985	462580	84928.4	321057	312366	78958	75611.6	89732.9	31719.2	68623.6	294885	211284	224653	146062	352619	61960.8	26051.2	58595.8	12572.8	68042.4
1054800	528175	535811	393831	340686	381359	69828	77544.2	89003.2	105063	72535.8	505460	637831	485033	388684	594314	96655.6	95738.8	152430	119674	69247.2	316771	462655	84658.8	316732	308070	77840.8	74540	89001.6	31061.2	67935.8	290740	207041	220784	142536	351931	60912.5	25842	57825.6	12283.6	67295.4
1056000	539763	550955	395785	347535	384806	71807.2	80042.8	91502.4	108688	74254.8	509379	655793	492493	390544	610077	99683.3	97804	157943	124426	70887.6	312670	460010	84890	313275	304009	76735.6	73858.8	87233.2	31212	67127.1	284627	203402	218082	139920	351006	60050	25419.6	57143.2	12205.6	66710
1057200	548509	565774	396716	353991	388317	73183.2	82214	93872.8	111436	75964	515076	672326	499433	392342	624680	103468	100045	162776	128905	72700.4	308474	459522	83823.6	308988	298862	75697.5	73431.6	86335.4	30788.8	66382.8	278912	199719	216341	137789	348800	59350	25088.4	56727.6	11970.4	65872
1058400	558054	583720	394804	359540	392449	74606	84776	96327.2	115315	77959.6	521160	687305	505775	392632	636175	106260	101795	168047	133086	74348	303644	457583	83544.8	303659	295434	74470.8	72120.8	85224.8	30397.5	65589.6	273978	195339	212415	134367	347567	58594.4	24942.4	55819.2	11763.3	65185.2
1059600	566555	601501	395976	364373	396836	76498.4	87649.6	99065.8	118468	79425.2	525245	701234	512583	393881	647459	109105	103457	173148	137991	75823.6	299319	455122	83526.4	300063	290554	73542.4	71414.2	83927.6	30313.6	64760.4	269395	190673	210222	131352	345488	57628.4	24994.2	54716.4	11697.9	64270.4
1060800	575248	618489	397765	368931	398411	78317.9	89765.6	101290	120811	80908	531935	714358	520902	395089	658695	113002	105436	178007	142432	77133.6	295776	453343	83190.4	294700	286750	72873.6	70521.3	82990	29875.4	63697.2	263489	185990	207019	129226	343063	56704.4	24655.4	54266.4	11496	63637.1
1062000	581970	633050	398773	370958	400586	79966.3	91900.8	103346	124241	82898.3	537784	724744	527044	395025	668756	115915	106945	181397	146135	78692.5	291949	452659	83188.3	290410	282798	71698.8	69644.4	81550.4	29429.6	62938.4	258673	182109	204673	126334	339838	55874	24363.2	53848	11331.2	62799.2
1063200	589316	647590	398202	374080	401690	81388.4	94602.1	105772	126950	84522.1	543480	731690	537370	395215	675991	118608	108886	185342	150058	79758	286242	450764	82401.6	288171	276587	71243.2	68420.8	80464.4	29213.6	62205.8	253378	178186	202699	123092	337212	55404.2	24196.4	53369.6	11263.3	62076.4
1064400	596799	661104	398222	375673	403719	82677.5	96700.8	107655	130003	85804	547614	736970	545316	394418	685024	120397	110005	188878	153664	81684.2	282660	450761	82350.8	284660	272890	70349.6	68067.5	78976.8	29036.8	61457.9	248043	173786	199276	120452	335736	54286	23829.6	52884.4	11052.4	61588.8
1065600	601738	673106	398334	375136	402145	84274	98940.4	109602	132582	87141.6	553459	740818	554619	393779	691544	122990	111337	191819	156040	82791.2	278976	449072	81942.4	279968	267915	69569.2	67424.4	78890	28564.4	60714	242700	169972	197782	117528	333388	53680.4	23837.6	52278.4	10845.8	61145.6
1066800	607638	685340	397480	373739	401478	85271.2	100842	110654	134692	88956.4	557847	744115	561579	393050	697048	124883	111874	194390	159055	84030.8	274735	450444	81288.4	278091	263007	68849.2	66956.8	77630.8	28372.1	59913.2	238474	166060	196029	114881	331459	53053.3	23690	51966.8	10684.2	60329.6
1068000	611316	693165	397025	372261	400255	86334.4	102272	111954	136625	90070	562698	745028	569228	391367	701233	126291	112290	195933	160953	85032	270722	447950	80627.6	275549	258486	68057.6	66212.5	76828	28063.2	59140.4	233712	161914	193532	112721	328356	52043.6	23387.2	51502.8	10567.5	59792.4
1069200	614687	703610	397098	368042	398022	86882.4	104255	113548	137590	90566	567046	742447	574580	390359	706598	126986	113330	197881	163283	85828.4	266298	446439	80544.6	271739	254488	67507.1	65275.2	75727.2	27906.3	58955.2	229490	156794	190757	110128	326920	51854.4	23249.6	51138.3	10450.8	59301.2
1070400	617218	710644	397481	363521	396192	88052.1	106292	114445	138927	90814	572009	740414	581639	389202	707925	128608	114076	199173	164783	86476	262364	450079	79760.8	270402	251034	66938	64595.2	75758	27614	58314.2	225962	152772	189582	107914	325209	51520	23173.2	50650	10245.8	58671.6
1071600	618381	716687	395364	359394	394988	88415.6	106487	115295	140080	91952.4	573532	734125	591695	388907	713904	129556	114224	199576	165190	86385.8	259598	447455	79418.8	268446	246174	66417.5	64626.4	75302	27503.2	57961.3	224026	149306	189584	106084	323007	51189.6	22972.9	50579.2	10141.6	58348.8
1072800	619317	720843	394509	353678	393564	88128.8	107606	115703	140388	92432.4	575681	729589	596294	387698	718609	129378	114451	198818	165519	87525.6	256265	445759	78247.2	267506	243488	65898.8	63885	74958.4	27315.6	57830.4	222175	146090	187700	104131	320269	50892.8	22834.6	50536.4	10036.4	58160.8
1074000	620460	723212	394888	347333	390661	88768	108628	115563	140755	92598.8	578218	721090	602089	386867	719535	128683	114982	198950	165363	87452.4	253412	446028	77858.8	266270	240698	65895.8	63539.6	74538	26874	57495.4	219832	142639	186603	102664	319772	50703.8	22704	50028.4	10123.3	57970.4
1075200	619660	724996	394274	339438	387073	88842.9	108636	115750	140251	92036.7	579319	712722	608349	385540	723068	128664	114984	197754	165103	87251.6	251056	447267	77156.4	266304	237231	65716.4	63166	74893.2	27030	57140.8	219030	139787	186173	100958	318127	50552	22708	50062.5	10011.6	58077.2
1076400	618476	726339	393488	331846	385638	88969.2	108976	115854	139706	92161.6	578479	705525	611804	384858	726100	128755	114501	196488	163152	86857.1	249824	448801	76270	265186	235712	65868.4	62935	74620	26967.2	57110.8	218855	137943	186664	100125	326745	50632.4	22656.4	50180	9849.2	57577.9
1077600	615801	723468	392148	324370	380845	88082	108479	114945	139348	91770.8	578833	697402	614001	383272	726918	127898	114352	194270	162189	86694	249822	450772	75575.2	265267	234397	65951.6	62509.6	74982.4	27007.6	57506.3	218428	135579	187603	98918.8	325279	50818.8	22603.6	50126.8	9951.2	57505.8
1078800	613330	722283	390959	317655	380081	88042.8	108796	114496	137890	91587.5	577421	685522	618498	381421	727970	126589	113857	192351	160534	86555.6	248531	449551	74852.4	263700	233291	66466.8	62753.6	75043.6	26964.4	57541.6	220292	133686	186162	98068.8	317637	50795.6	22637.2	49914	9784.8	57669.2
1080000	609429	720838	390778	311113	375294	87476.4	108491	113349	136147	91759.6	577670	676909	621343	378860	728820	126107	113158	190832	158835	86162	249764	451623	73442	265218	231828	66346.3	62415.6	75453.6	27200	57592.4	221497	131589	187140	97551.6	311916	50999.2	22899.6	49910.4	9808	57277.2
1081200	606523	717083	389999	303243	371669	86958.8	108043	112523	135330	90615	575261	666557	623596	377855	726957	124319	112594	188015	156819	85471.2	250032	454268	73326.8	265305	231854	66837.6	62939.2	75980.8	27246.8	57962.9	223322	129955	188032	97493.3	306907	51512.8	23111.7	50513.2	9766	57574.6
1082400	602762	713258	388910	297370	368276	86254.2	106813	111330	134035	89402	573354	655868	626618	375634	729268	122788	112104	185702	154484	84447.1	251543	456257	72944	267191	233349	67223.8	62977.6	76474.4	27555.4	58522.4	226102	129423	189954	97460.8	303548	51836.3	23084.8	50608.4	9848.33	58093.6
1083600	598341	711027	388682	289772	364296	85318.4	106273	110322	132288	88650	570683	646022	627774	374542	728134	121246	111202	182974	151949	83177.9	252254	458853	72555	268881	234515	67818.8	63295.6	77409.2	27630.4	58896.8	231208	129342	192049	97219.6	301200	52138.4	23077.6	50896.4	9845	57848.4
1084800	593336	705782	387204	283465	362376	84576	105541	108590	130591	87482.5	567829	636418	627125	373083	723526	119825	110415	179981	149256	83248.3	253904	461058	71235.8	290363	235488	68648.3	63578	78012.8	27626.3	59132.4	235275	129911	193142	97576.4	300367	52593.6	23342.4	51375.8	9737.6	58874.8
1086000	588692	699255	385449	277988	359393	84125.2	104564	107689	129043	86757.2	565673	628514	626003	372469	722201	117653	109640	177620	147005	82144	256974	463532	71050.4	302316	237304	69321.2	63974.6	78658.4	28031.6	59845.8	238263	130652	194647	97736.4	302420	53461.6	23293.6	51397.6	9869.58	59037.2
1087200	582268	692695	385903	272595	356360	82877.6	103071	106087	127393	85465.4	563242	620166	627756	370837	720820	116188	108774	174363	144823	81646.8	260430	470745	70637.6	312627	239764	70050.4	64558.8	79889.6	27889.6	60597.5	241826	131988	197142	98500	304606	53850	23668.8	51774	9939.58	59949.6
1088400	576259	685245	384499	267530	352941	81706.8	101937	104533	125387	84057.6	560918	612393	627049	370621	718847	114581	107746	171001	141610	80140	263128	476059	70269.2	317950	242322	71234	65195.6	80886.7	28449.6	61650	246556	133701	199462	99965	306670	54720.8	23813.3	52664	9985.2	60235
1089600	570632	677477	383435	261992	349969	80783.8	100728	103548	123668	83046.8	555772	602868	624937	368377	714150	112765	106509	168704	139135	79468	266514	481894	69636.7	319639	244476	72397.6	65578.8	81538.4	28609.2	62190	250545	135881	200968	100686	312249	55627.1	24150.8	53228.8	10125	60402
1090800	565110	667757	382978	258393	347360	80055.6	99742.5	102460	122353	81966	550958	593721	622950	366766	710776	110674	105453	165705	136118	78659.2	269185	485852	69156.4	322047	247426	73346	66215.4	82877.2	28792	63075.8	253542	137753	204345	102051	320094	56290.4	24441.6	53645.6	10213.3	61397.2
1092000	558009	661353	382080	254336	345179	78845.8	98252.8	101093	120253	80933.6	544932	584057	618139	366278	708357	109072	104532	162686	133873	77872.9	271816	492267	69147.6	325696	251879	73900.8	67223.6	84405.2	29082.1	63924	256244	140547	206616	102960	330485	57147.6	24495.6	54249.6	10352.9	62219.2
1093200	553403	651100	379179	249952	342771	78021.2	96766.4	100042	118041	79274	539431	576960	612698	363460	708662	107029	103658	159592	130891	76634.2	274623	498996	69148.3	328702	254910	74746.4	67907.2	85366	29530.8	64729.2	259540	143066	209269	103745	338005	58250.4	24812	54736.7	10514	62761.2
1094400	545506	642736	377075	245192	340040	76895.2	95439.2	98613.2	117070	78874.8	534124	569621	608991	361629	703856	105080	102515	155851	127682	75368.4	278789	502794	68136	333469	259634	75838	68895	86698.8	29900.8	65964.4	263118	146842	210870	105098	343470	59061.6	24872.4	55616.7	10524	63495.6
1095600	539943	635842	374885	241163	336248	76260	93983.3	97356	114540	77356	529130	561350	603129	358787	698902	103482	101184	153096	124804	74640	282259	506613	68094.8	336472	263849	77031.6	69275.6	88286.3	30450	66837.6	265882	150173	212892	105942	348614	60180	25206.8	56277.9	10826	64175.4
1096800	533623	631087	372202	237366	334454	74816.7	92418.8	95848.8	113096	76021.6	523534	554747	592683	356828	693306	101313	99878.4	150125	122149	73698	285419	509285	68123.2	340736	266474	78171.6	70410	89428.8	30680.8	67582.9	268105	154134	213924	106322	354276	61068.8	25346.8	56824.4	10870	64572
1098000	528809	620682	369846	234288	332027	73740.8	90862.5	94795.6	111009	75115	519163	549413	587190	354082	688351	100126	99246.8	147146	119260	72856.8	287890	515451	68079.6	345414	270145	79338.8	71376.4	90593.8	30960.8	68822.4	269168	157353	216502	106757	361161	61918.8	25833.2	57478.4	10933.8	65562
1099200	523948	609963	366258	230632	327794	72732.4	88750.4	93388.3	108742	73730	513032	545390	590456	351541	683675	98000.8	98125	144844	116463	71668.8	290444	519474	67713.3	348013	272346	80560.8	72733.2	91710	31198.8	69724.4	271340	162736	217774	107324	367678	62743.2	25844.8	58299.6	11189.6	66251.2
1100400	517636	601226	362316	226717	323830	71640.8	87187.6	91682.5	106678	72871.2	507369	537162	592554	349228	675952	96378.4	96433.6	141605	113911	71214	292811	524071	67404.8	350287	275650	81553.3	73369.2	93069.2	31621.3	70584	273241	166935	219056	108078	373615	64027.6	26267.9	58752	11131.6	66964.2
1101600	512276	590498	359599	224468	320552	70708.4	85732.1	90904	105264	72162.8	502291	529767	594733	346833	669375	94592.4	95896.4	139725	111210	70450.8	295320	524387	67463.2	353242	277980	82462.1	74436.4	94543.2	31870.4	71228.4	274191	169807	219177	107861	382200	64922.9	26220.8	59661.6	11220.4	67628.8
1102800	507196	582904	357088	220498	315963	69694.4	83934.6	89502.8	103984	70857.6	496318	522050	597035	345088	663798	92794.8	94133.6	136190	108454	69524.4	297739	530180	66968.4	357068	280640	83351.3	75352.4	95675.6	32322.8	72333.8	277524	172332	220416	108168	389663	65875.4	26540.4	59821.6	11433.8	68220.8
1104000	501859	572138	353442	216781	312142	68585.2	81929.2	88161.3	101231	70094	490935	516696	597014	342183	656435	91455.6	93322.8	133675	105888	68186	298896	531896	67373.6	358469	281826	84182.5	76147.6	96849.6	32539.6	72856	280173	175156	221692	108240	395928	66715.2	26821.3	60827.6	11687.2	68981.7
1105200	496342	563142	350302	215375	308977	67587.2	80635.6	87334	100305	69075.8	485353	509714	596369	339958	651214	89559.2	92121.2	130641	103703	67298.8	301274	534215	67189.6	360848	284346	84919.6	77038.8	97379.6	32888.8	73556.3	279645	177335	221972	107956	400957	67186.4	26985.6	61197.9	11614	69590
1106400	491617	555206	346894	211610	303969	66784.4	79003.8	85894.8	98228	68438.8	479100	503613	592748	338136	644545	88264.8	91626.4	128214	101266	65979.2	303708	536383	67237.2	362123	285159	85677.6	77632.8	97842.9	33160	74332.8	280447	180607	221464	107609	407164	67864	27230.8	61355.2	11876	69855.8
1107600	488109	546701	344073	210646	300883	65748.8	77967.1	84791.6	96731.3	67185.6	473140	497306	590441	336388	637778	87148.4	90475.4	126300	98768.4	65172.5	303750	539004	66951.7	375520	287440	86419.6	78358.4	99014.2	33502	75013.2	279782	182570	221325	106777	413283	68548.8	27138.8	61930.4	11944.4	70832.9
1108800	484198	536196	341287	208460	295546	64691.3	76074	83878.8	95444.4	66552.9	467188	492566	588825	334412	633900	85456.4	89869.6	123506	96806.8	64250.8	305684	541092	67061.7	375545	288100	87320	79718.8	99510.8	33706	75470.8	280116	183854	221278	106325	421858	68854	27554.2	62469.6	11916.8	71621.7
1110000	480680	529695	338591	205950	291774	64213.6	74244.4	82305.4	93810	66224.4	461625	486494	584975	331914	629004	84019.6	88785	121460	94770.4	63416	307220	542822	66705.4	377765	288175	87561.2	80504.6	100949	34134.8	75673.6	280036	185898	220376	105941	423894	69156	27697.5	62907.6	12150.4	72008.3
1111200	476105	524035	335263	204457	288852	63364.6	73364.4	81424	93172.9	65465.6	455888	481240	580535	329980	623469	82672.8	87827.2	120035	93168.4	63165.2	306194	543535	66673.2	379836	287404	87923.8	80656.4	101389	34464.8	76270.8	278739	187858	219356	104808	418771	69915.2	27620	63500.8	12217.5	72370.8
1112400	473852	515884	332267	203510	286103	62809.2	71620.4	80191.3	91519.6	64883.6	450315	477669	577003	328908	617929	81641.2	87218.4	118157	91493.2	62266	306204	542588	66316.8	378781	289084	88395.2	81512.9	102194	34484	76756.3	277441	189557	217035	104105	416470	70006	28083.6	63434.4	12119.6	73189.2
1113600	472224	509746	331033	201913	283180	62126.8	70597.2	79457.5	90490	64266.3	445497	474689	576403	327891	615310	80906	86826.3	117090	90120.8	61692.4	307007	545404	66245.4	377825	286622	88757.1	82019.6	102537	34708.3	76894.4	276420	191564	216464	103204	412653	70036.8	28096.8	63756	12370.8	73651.6
1114800	470140	502983	328928	199959	280428	61519.6	69132	78628.3	89418.8	64208.8	441299	475937	572983	326366	611407	79393.6	86340.4	115481	88664.8	61592.4	306804	544166	66458.3	375486	285405	89160	82598.4	102687	34823.3	77180.8	275925	192771	214244	102444	409796	70697.2	28247.1	63870.4	12422	74132.1
1116000	469241	496698	326757	198390	279440	61113.3	68242.4	78294.4	88816	63608.4	437379	473347	570211	324095	607852	78918.4	85290.4	114840	87588.8	61245.8	307062	542328	66040	373752	284802	89521.7	82763.2	102918	35111.2	77367.6	275874	194907	212573	101242	416363	70688	28043.2	64010.8	12408	73977.9
1117200	468283	492962	325248	197918	276956	60918	67150	77270.4	87888.4	63473.2	434202	472468	568278	323074	606705	78022	85202.5	114423	87521.6	61358.8	305659	543420	65810.8	371933	282823	90095.2	83049.2	103682	35277.9	77804	274610	196462	210708	100393	424512	70944	28116.8	64282.4	12589.6	74640
1118400	466933	489819	322606	197355	274556	60492	66508	76743.3	87488.4	63200.8	431026	472945	566576	323327	604246	77376	84818.8	113862	86691.6	60906.8	305533	543776	65326	371526	282535	89986.4	83863.2	103843	35677.6	77934.6	273580	197984	209611	99490.4	427714	70839.6	28442.4	64966	12718.3	74925.6
1119600	466199	486606	321068	196950	274333	60160	65907.1	76409.6	86951.6	63040.4	429450	474638	565269	321514	603749	77019.6	84829.2	113605	86266.8	60686.8	304780	540642	64978.4	367397	279347	89752	84182.9	103680	35850.4	77802.4	272383	198530	207982	98696.3	423984	71290.8	28326.7	64633.2	12665.2	74982.5
1120800	467516	483871	319539	197739	274144	60115.6	65152.5	76337.2	86820.8	62721.7	426977	478520	564540	319527	605949	76622.5	84936	113718	86209.6	60363.8	302837	544611	64914.8	363714	278046	90001.7	84544.4	103623	35893.2	77930.8	271056	196878	204657	97582.4	424871	70890.8	28333.6	64262.4	12727.9	75314.8
1122000	469637	482472	318538	197720	272557	59912	64626.4	76083.2	86890.8	62512.8	425052	481939	566304	318961	609786	76827.2	84618.8	114106	86260.4	60328	301814	544683	64955.2	361238	276517	90263.2	84662	103358	35860.8	77532.8	268972	196016	203680	96523.2	426065	71025.6	28450.4	64765.6	12598.3	75428.8
1123200	469567	481552	318331	198738	271287	60267.2	64243.8	75882	87102.4	62773.6	423606	487966	566205	316851	610351	76730.4	85158.4	114136	86715.6	60232	301173	539733	64647.2	358334	274304	89828	84650	103161	35830.8	77433.6	267356	195303	201744	95276.8	425727	70482	28322.4	64892.5	12854.8	74964.4
1124400	472223	482040	314692	200690	272328	60449.6	64398.8	76232.9	86931.6	63318.4	422425	493848	565792	317003	613325	77056	85559.2	115394	87274.8	60158.8	299723	536289	64122.4	355831	271509	89565.2	84530.8	103011	35779.2	77438.4	265432	193963	198789	93594.4	425438	70317.6	28393.2	64618.4	12691.6	74825.2
1125600	474288	483686	313811	201766	273473	60518	64247.6	76565.8	87370.4	62856.8	422953	501407	566147	316122	617877	77650.8	85874.2	116583	87716	61019.2	299426	536366	63990.8	352150	269244	89433.3	84260.4	102609	35958.8	77416.4	262420	192648	197241	92413.2	427015	69753.6	28472.8	64772	12750.8	75080.8
1126800	477791	485723	311597	202408	272064	61215.2	64196.8	76194.4	87912.5	63294.8	423176	508842	568214	316788	623010	78574.8	86431.3	117883	88647.6	60771.6	296725	535031	63754.4	347630	266744	89113.8	84053.6	102205	35947.5	76809.2	260034	191691	196526	91016	426936	69742.5	28635.6	64257.6	12718.8	75007.6
1128000	481126	489165	309697	204072	272917	61547.2	64492	77155.2	88267.6	63958.8	424660	518332	568384	316081	627182	78966.4	86688	119294	89632.4	61555.8	294604	534796	63395.8	343458	263596	89002.1	83831.6	101490	36011.6	76404.8	257588	190146	194665	89487.5	426888	69721.6	28391.7	64170.4	12738.4	74911.2
1129200	484701	491173	307408	206960	274732	61814.8	64929.6	78243.2	89476.8	63820.4	426230	525431	569072	315597	634152	80006.8	87132.8	121506	90911.3	61860	291570	532245	63481.6	340148	260346	88561.2	83608.4	101494	35641.2	76122.8	254500	187786	192558	87956.3	427705	69067.2	28130	63923.2	12735.6	75112.4
1130400	488728	496186	306488	209584	276038	62495.2	65758.4	77969.2	90249.2	64328.4	428672	532865	572806	315577	642310	81148.4	88207.5	123115	92136.8	62042.9	290045	532302	63455	336871	258244	88332	83588.8	100708	35569.2	75690	251543	185822	191708	86351.2	428037	68314.2	28279.6	64009.2	12664.4	74953.8
1131600	492347	500732	305140	212796	278347	63093.3	65531.2	78904.4	91160	64804.8	430756	541497	575380	315561	649772	82567.9	88466.8	125308	93977.9	62647.6	288496	530400	63340	332259	254827	87844.8	83303.2	100244	35337.6	75543.6	249716	184308	190094	84987.2	426571	68228.8	28108	63602.9	12629.2	74615.2
1132800	495820	506236	303857	216223	280878	63419.6	66799.2	80002.9	92251.6	65639.6	434013	546174	577047	314571	657646	83508.4	89354	128088	95394	63290	285133	529622	63720.8	329847	250925	87152.8	83215.8	99570	35779.2	75060	246379	181959	188003	82910	425566	67561.7	27929.6	63147.1	12595.6	74099.6
1134000	498650	513382	302770	219896	282972	64308.4	67546	80986.3	93184.4	65668.4	437018	557279	579814	314655	668849	84937.6	90608.8	130208	97223.2	63543.8	282858	528396	63242.5	326831	248567	86721.6	82560.8	98293.6	35501.6	74583.3	243912	179154	186028	81344	425210	67222.9	27870.4	62867.6	12560.8	73840.4
1135200	501424	518401	300477	222559	285762	64906.8	68082.9	82065.6	95037.6	66406	440060	573133	584812	313333	677042	86115.6	91322.1	132570	99698.8	64085.6	279286	527925	63239.6	322316	245518	86080.8	81921.2	97682.9	35218	73796.4	240393	177010	185968	80140	423622	66573.3	27805.6	62363.6	12415.4	73273.6
1136400	503702	525405	299040	225456	289205	65826.8	69146	83478.8	96247.5	67468.8	443628	582889	586935	312752	687010	87981.2	91962	135527	101794	65030.4	277414	525853	63073.2	319701	241662	84846	81503.6	96322.9	34968.8	73636.8	237431	174493	183620	77411.6	422642	66115.2	27432	62153.2	12526.4	72597.6
1137600	504704	533007	297814	228834	292716	66597.6	70482.9	84661.6	97859.2	67719.6	446350	589688	591004	312836	696802	89253.2	93070	137639	104648	65830.8	273712	525822	62641.6	315319	238343	84237.2	81094.4	96110.8	34786.7	72817.6	234315	171248	182741	76747.6	420716	65498	27532.8	61549.2	12396	72543.2
1138800	507739	541909	297798	231627	295830	67513.2	71478.4	85896.3	99255.2	68348.8	449373	595222	594973	312360	709037	91323.8	93931.2	140846	106509	66524.4	271684	524984	62814.8	312562	234652	83041.6	80579.2	95044.6	34844	72215.6	229861	167448	181199	74775.4	418724	64942.4	27060	61444.8	12290.8	72435.6
1140000	509163	549539	297026	234999	297985	68399.2	72616.7	87160.8	101062	68854.2	453690	599804	597793	311947	716765	93380.8	94878.4	144168	109479	67262.4	269110	524452	62045.2	308237	231421	82349.6	79960.8	93885	34407.6	71777.2	227293	165480	179635	73186.4	416442	64425.4	27199.2	60906.8	12235	72113.6
1141200	509228	559776	298168	238304	300752	69510.4	73982	88716.8	102732	69542	455744	604244	600795	311263	727365	94632	95623.2	147258	112440	68216.8	266306	521704	62511.6	303955	226973	81350.8	79182.8	93652.1	33991.2	70966.4	223114	161468	178500	71020.4	413664	63632.9	26988	60383.6	12268.8	72052
1142400	511360	568729	298303	240484	303568	69984.8	75552.5	89974.8	104416	70033.3	458046	609011	605424	311160	735347	96680.4	96692	149893	114595	69104.8	263550	522165	62441.6	300621	224434	80234	78923.6	92204.2	33893.2	70321.6	220017	158410	177229	69641.7	411723	62937.5	26932.8	59932.8	12220.8	71818
1143600	511330	579673	299125	243920	304891	70745.4	76343.6	91040	106845	70525.2	461022	610832	610500	311398	744690	98671.2	97402.5	152228	116790	69802.5	261423	518794	62190.8	296402	219724	79713.6	78226.4	90829.6	33612.4	69607.1	216653	155795	175482	68058	407914	62257.9	26587.6	59566.4	11931.2	70908.8
1144800	512592	589261	299746	244782	308532	71689.6	78281.2	92770.4	108544	71673.3	462995	614758	612775	311277	755350	100030	98622	155692	120101	70310.4	259359	515477	61953.2	293803	215804	78811.6	77599.2	90146.3	33430.4	68838.3	213937	151846	174615	66366.3	404953	61526	26419.2	59054.2	11841.2	70719.2
1146000	513520	600451	301345	246340	308645	72574.8	79478.8	94120	110466	71857.6	464688	616454	619817	310183	764491	101936	99363.3	158711	122894	71319.6	255773	514284	62070.8	289719	213402	77915.4	76830.4	89334.8	33225.8	68234.8	212565	148735	173478	64965.6	401891	60727.6	26374.2	58740.4	11814	70296.3
1147200	512848	610095	302136	246750	309892	73804.4	80491.7	95219.6	112317	72999.6	467288	617459	622680	310500	771586	103214	100179	161725	125022	72065.6	251740	512738	62229.2	286144	209864	77134.8	76382.9	88395.6	33146.4	67635.4	209594	145358	172724	63441.6	397722	59801.7	26284	57830.4	11619.6	69746.4
1148400	513403	619774	302197	246138	311098	73866.8	82328.4	96692.4	114352	73875.6	468975	617786	622552	309938	781448	105107	100678	164456	127928	73082.8	249508	508530	61970	283060	206393	76822.8	75948.8	87072	32937.5	66572.8	208312	142025	171392	61812	394762	59140	26167.6	57810	11534.4	68995.2
1149600	513033	628694	304235	245764	312341	74869.6	83526.8	98352.5	116036	74396.4	469882	617521	626344	309033	790180	106696	101402	167532	130401	73540.8	248081	506385	61374.8	280677	203915	75916	75396	86290	32590	66282.4	206733	138242	170018	60525.2	392513	58228.4	25974.4	57352.1	11319.6	68512
1150800	514530	638488	305308	243787	312546	75680	84928.3	99474.4	118030	75464.6	472234	619158	628937	309155	795064	107719	102091	169379	133712	74288.8	246707	504502	61234.6	278024	201178	74966	74360.8	85642.4	32490.8	65418	204585	134904	170119	58953.2	387826	57740.8	25926	56496.4	11372.8	67945
1152000	514084	646494	305319	242460	312823	76586.3	86496	100643	120712	76618.8	473728	619882	631000	309333	800830	109189	102829	172424	135256	75098.4	244410	502038	60874	275768	198720	74254	74062	84312.5	32399.2	65071.3	204766	131979	169272	57573.3	384402	57268.4	25923.2	55928.8	11268	66965.6
1153200	514398	654574	307148	240154	313113	77458	88337.9	101634	121742	77052.1	476679	619261	633889	310280	806043	110410	103668	174473	138045	76074	243025	499174	61084	273932	196643	73375.2	73399.6	83824.8	32297.5	64517.6	203974	128606	167826	56483.3	381771	56210	25747.2	55719.2	11074.8	66819.6
1154400	516034	662068	307124	236701	313292	78101.6	89106	102938	122984	77928.4	478153	618484	636356	310040	813012	112358	104806	176476	139884	76324.8	241591	498318	60824.8	271438	195101	72806	72708.4	83373.3	32103.6	64133.2	204447	125619	168291	55794.2	377728	55835.6	25828.3	54972.4	11266	66586.7
1155600	515416	667259	307095	233509	313574	78968.8	90488.4	104214	124596	79015.6	478898	617256	634827	310194	816990	113326	104998	178936	141398	77888.8	240439	494936	60458	269847	194024	72622.4	72167.5	82342.8	31981.6	63702.4	205758	123288	167279	54329.2	374610	55200	25710.8	54672.8	11079.2	65967.9
1156800	517220	670824	308408	230974	313598	79482	92331.2	105348	126184	79280.8	480121	617935	634210	310346	821830	114250	106143	180298	143881	78167.6	239163	493674	60308.4	270016	192784	71791.6	71476	82074.6	31476.4	63388	206504	120511	168156	53517.5	373726	54720.4	25479.2	54569.6	10915.2	65508.8
1158000	518687	673031	310280	226711	313765	80442.8	93184.2	106158	127663	79877.1	482776	616543	635377	309914	826442	115667	106860	182438	144763	78852	238102	492330	59728.3	268074	191586	71243.3	71198.8	81279.6	31369.2	63083.2	208331	118722	168153	52791.7	370502	54244.8	25352.5	54112	10833.2	64979.6
1159200	519111	674760	310317	223248	312852	80984	94485.4	107105	129032	80330	483990	615987	634852	310413	828320	116464	107205	183439	146634	79340.8	237499	491611	59255.8	266877	190820	71045.8	70247.6	80624.4	31090.8	62477.2	209782	116288	168621	52234	370210	53650.4	25446.4	54162.5	10624.4	64218
1160400	520522	677183	312017	218965	312599	81274.4	95583.3	107835	129911	81279.2	484548	614723	633251	310725	830076	117663	107259	184721	148149	79990.8	236522	491228	59170	266430	190573	70477.2	69678.8	80044.8	31066.8	62277.6	211975	114491	168952	51513.6	367294	53326.7	25403.2	53666.8	10545	63943.6
1161600	522021	678336	311811	214845	312166	81862	96872.4	108711	131540	81458	485020	613747	634800	310867	829420	118653	108416	185170	148850	80372.4	237606	490829	58241.3	265986	190332	70032.5	69731.6	80191.3	30944	62278	213745	113178	169758	50978.8	362502	53282	25186	53373.8	10526.4	63581.2
1162800	522331	677540	313101	210610	312228	82538	98248.3	109178	132184	82539.2	486537	611076	633648	309922	828339	119228	108807	186313	149965	81197.2	237064	488204	57747.6	265014	190619	69850.8	68933.2	79653.2	31078.8	61875.2	216647	111483	170950	50540	359089	52790.4	24998.8	53005.2	10306.3	62829.2
1164000	523258	677629	314500	206651	312088	83232	99351.2	109364	133278	82328.8	488658	607085	632214	309715	828695	119881	109355	186530	150013	81315.8	237428	489764	57422	266930	190773	69482.8	68672.9	79593.6	30888.8	61947.9	218715	111137	171753	50198.4	359501	52426.3	25164.8	52871.2	10240	63238.3
1165200	523442	675495	316205	202152	310907	83315.8	99788	109938	133750	83373.6	488477	604628	631563	308928	825235	120030	109284	186680	150474	81670.4	238928	490664	56933.2	266526	191560	69200.4	68473.8	79304	30985.8	61443.6	220058	110257	172349	49822.5	359808	52484	24931.6	52682.5	10172.4	62824.4
1166400	523727	671542	315688	198298	311040	83602.4	100966	110508	134486	83919.6	488703	600035	627683	309177	822055	120218	109710	186529	150810	82153.6	238531	489196	56362.4	267026	191428	68921.6	67795.4	79330	30673.6	61553.8	222331	109329	173132	49858.4	360390	51963.6	24891.3	52549.2	10038.4	62918.3
1167600	525342	668835	315736	194558	309866	84140.8	101538	110874	134702	83700.8	489166	594454	627244	309300	819788	120738	110043	186173	151021	81874	238757	492706	55928.8	267268	193113	68771.2	67623.2	79363.8	30374	61407.2	224342	109573	174754	49538.8	361543	51959.2	24929.2	52309.2	10134.8	62881.2
1168800	524522	664583	314365	191307	309116	84500.4	101600	110494	134995	84612	488416	592938	625295	308098	817018	120976	109918	184833	150740	82163.6	239900	491383	55515.2	267284	193562	68820.4	67703.8	79244.8	30380	61639.2	226626	109979	175975	49160.4	361421	51886	24907.6	52334	9997.6	62228.4
1170000	522912	658976	314610	187433	307945	84424.8	102226	111195	135649	84402.4	486925	586600	619833	307984	812832	121424	110075	184432	150343	82735.2	241012	492893	54855.6	268222	194723	68815.2	67206	79343.6	30150.4	61223.6	227401	110170	177058	49442.8	363411	51598.8	24899.2	52412.4	9862.8	61790.8
1171200	522802	653380	312917	184412	306914	84994	102583	110769	135489	84500.4	487276	581666	618122	306738	808002	120818	110219	183706	150019	82411.2	241143	494268	54427.2	268930	196282	69089.2	67066	79693.3	30110.8	61684	229274	110806	178022	49266.8	366421	51855.8	24861.2	52385.6	9807.92	61850.8
1172400	521545	646496	311730	181640	304634	85032.9	102929	110697	135062	84926.8	485094	576128	613432	304295	800326	119604	109641	182481	148664	82332	242153	496690	53721.6	269580	196856	69072	66999.6	79915.4	30137.6	61637.6	231545	112330	178706	49166.7	367274	52040	25120.4	52256.4	9798.75	61705.2
1173600	519631	637612	311241	177853	303510	85116	103224	110414	134613	85018.8	483661	570140	606521	302718	794525	119780	109882	181098	148168	82441.2	243469	496330	53538.8	270828	197759	69392.1	66770.8	80165.2	30077.9	61953.6	232447	113688	179925	49250.4	370785	51979.6	25245.6	52361.7	9600.8	61442.8
1174800	518190	633038	310617	175182	301815	85198.8	102790	109702	134552	84694.2	482508	564126	602897	300848	784445	119456	109608	178897	146750	82004	245692	498772	53186.7	273310	198979	69328.3	66856.8	80360	30246	61941.7	234387	115887	181759	49032.5	374834	52251.7	25096.4	52726	9724	61726.3
1176000	515580	623630	308409	171882	299606	85152.1	103305	109382	134474	84638.4	478829	556943	596633	299002	771826	118256	109447	177629	145661	82057.6	245980	498830	52680	273803	198961	69566	66713.3	80598.8	30192.4	62288.4	235934	117102	182183	48957.2	376988	52681.7	25179.6	52951.6	9668.33	61316.4
1177200	512887	615368	308058	169746	296192	84864.8	103148	108831	132913	83922.8	477553	550797	590585	297956	765383	118200	109770	176363	144251	82058	246704	502049	52376.4	275289	200775	70056.8	66950	81630.4	30273.2	62833.6	236675	119289	182753	48816.4	381207	52799.2	25340.8	52877.2	9559.17	61432
1178400	510150	605307	306344	166547	294539	84712.4	102113	108323	131649	84016.3	473893	542297	587640	295241	754910	116814	109047	174081	142469	81306	248547	505084	51866.8	276510	201251	70493.6	66836	81768.3	30585.6	63302.1	237632	121297	183499	48828	384038	53309.2	25308.4	53250.4	9606.4	61480.8
1179600	506311	595346	304750	163791	290448	84193.3	102426	107793	130412	83189.2	469942	536136	580078	293518	747206	115969	109046	172631	141280	80852.8	251157	504791	51672.1	278720	202181	70802.1	67138.4	82415.6	30539.6	63589.2	237721	124062	183659	48693.2	386609	53392.4	25622.8	53464.6	9528	61706.8
1180800	502564	586943	303359	162105	286603	83531.6	101652	106798	129237	82744	467383	528321	576299	292148	737085	115075	108862	170169	139942	79996.4	252793	506803	51364.4	280050	203312	71772.8	67487.1	83216.4	30564.8	64028.8	238130	126216	184886	48567.6	391281	53787.6	25439.6	53728.4	9506	62060
1182000	497165	577630	300992	159725	284059	83168	100451	105761	128039	82596.8	462718	520544	561434	292036	726633	113621	108410	168087	137542	79945	254638	507358	51088.3	280046	203301	72248.3	67581.2	83574.4	30799.6	64659.6	238524	128064	183829	48112.8	394556	54177.5	25656	53997.1	9614	62441.2
1183200	494162	568422	299078	157479	282087	82735.2	99904.8	105052	126434	82038.8	458545	514128	551657	289648	716976	112328	107783	166522	135478	79160	255937	510362	50973.8	281063	203981	72642.1	68222.4	84550.4	30952.5	65243.6	238878	130137	184548	47695.6	397664	54775.2	25752.4	54626	9674.4	62824.4
1184400	490622	558490	296789	155236	276879	81860.8	98759.6	104500	125051	81460	454642	508291	541308	287181	707275	110987	107443	163738	134126	78590.8	257976	510809	50834.8	281554	204179	73332.4	68479.2	85398	31043.2	65465.6	239546	132952	184660	47752.1	400311	55256.8	25821.2	54756.7	9651.6	63080.8
1185600	487240	551252	294642	153973	273356	81477.5	98372	103524	123407	81149.6	449080	500660	529867	285853	695718	109563	106943	161575	131455	78037.2	258888	510836	50492.4	281815	204658	74284.8	68926	86436.4	31131.3	66281.2	239218	135190	183474	47342.8	404416	55978	25676.4	55227.9	9730	63340.8
1186800	482800	543286	292669	151649	268742	80378.4	97222.5	102522	122266	80339.6	444278	496322	521649	283576	687746	108082	106730	159230	129367	77188.8	260167	512193	50513.2	282062	204836	74720.4	69422.4	87434	31327.2	67115.8	238457	138324	183602	47071.2	409598	56449.6	25867.2	55697.1	9766.4	63967.6
1188000	479634	534172	290770	150364	266092	80310.8	96599.2	101742	120450	80070.8	439659	492118	511186	282711	677161	106721	106397	156646	127836	76814.4	260421	512483	50004.8	282426	204137	75475.6	69896.3	87630.8	31725.6	67616.3	239465	141538	182991	46629.2	409733	57372.4	26117.5	55730.8	9560	64180.4
1189200	475339	525584	288503	148961	263593	79805.2	95411.6	100833	118907	79383.6	435625	486317	502814	281620	666986	105458	106363	155273	125839	76340.4	262106	513438	50232.8	282835	203492	75953.6	70921.7	89396.8	31854	68031.7	238193	143980	182081	46276.8	412468	57776.4	26305.4	56213.6	9690	64606.7
1190400	472076	517702	286245	147454	258830	78918	94312.9	99396.8	117235	78944.6	430292	482634	497668	278964	656112	104674	106138	152282	123373	75667.5	262746	514175	49708.8	282043	202660	76686.3	71298.8	89863.2	32088.3	68124.4	238345	146304	180685	45938	415679	58607.6	26376.4	56769.6	9704	65115.2
1191600	468067	510208	283764	145939	257556	78406.8	93784	98933.3	115394	78338	426286	478053	489635	278290	645084	103098	105180	150798	121592	75623.8	262554	512490	49622.9	282091	202828	77361.2	71600.8	90775.6	32220	69004.2	237270	149190	179940	45577.1	417868	59178	26322.5	57160.4	9715.6	65517.2
1192800	464777	501948	281842	144392	254262	77946	92254.6	97759.6	114356	77695	423452	474635	483608	276944	636250	101773	104804	148374	119540	74999.2	263261	514383	49790.4	282605	202349	78210.4	72538.4	91711.3	32513.2	69534	236714	151690	179153	45345.4	420150	59708	26621.7	57731.2	9910	66477.9
1194000	460990	493822	278870	143281	251795	76836.3	90872	96535.6	112360	77270.4	419954	470866	477244	275100	626679	100554	104215	146519	118045	74819.6	264262	512475	49403.2	281350	200750	78823.2	73124.8	92950	32796.4	69954.4	234937	154019	177564	44620.8	422207	60440.8	26722.8	57962.9	9911.6	66521.2
1195200	458613	485944	276562	142040	249607	76484	90200.8	95775.2	111344	76265.6	415060	467207	473516	274736	620767	99112.4	103945	145425	116103	74163.6	262921	512072	49273.2	280677	200208	79797.9	73829.2	93528.8	32865.8	70500.4	233037	155160	175910	44273.2	424244	60697.6	26826	58427.6	9802.8	67270.8
1196400	457250	479667	273427	140964	246771	75850.8	89416.3	95226.4	109737	76002.9	412315	466680	467608	272444	611338	98162.4	103621	142644	114151	73105.2	264168	512443	49108.3	280671	199140	80730.8	74144	94499.2	33086.4	71189.6	232150	157537	176049	43884.4	424968	60903.6	27024.4	58848.8	9891.2	67271.2
1197600	455410	474069	269418	140562	245090	75196.4	87856.7	94034.8	108233	75276.8	409074	465983	462181	271544	604312	97306.8	103155	141277	112648	73156.7	264163	511504	48753.8	278941	197684	81200	74604.4	95368.4	33286.4	71520.4	231999	159620	173990	42986.8	426080	61694.2	27078.8	59044.8	10042.5	67974.4
1198800	455174	467488	267881	140018	242343	74653.2	87021.6	93736.4	106990	75439.2	406392	465957	459038	270609	600353	96126.8	102978	140251	110855	72174.6	264638	512233	48532.5	278540	196882	81895.6	75352.9	96264.8	33560.8	71646.3	229946	160031	172835	43004.4	429214	62007.9	27225.6	59687.6	10105.4	68314.4
1200000	453891	461748	264236	139216	241112	74256.7	86274.8	92473.3	106243	74676.8	403586	465607	454250	269159	593534	95307.2	101616	138445	109416	71634.4	264729	510286	48320	277796	195894	82544.4	75982.9	96735.2	33437.2	71901.7	228575	161257	172653	42336	429100	62501.2	27427.1	60052.4	10253.8	68975.6
1201200	453693	456988	261950	139452	240976	73846.8	85277.1	91837.2	104722	74512	400919	466328	450176	269061	589208	94139.2	101602	137856	107792	71158.8	263404	510370	48158	276796	194630	82681.6	76140	97217.1	33752	72726.8	226953	161370	170123	41761.2	430748	62787.2	27275.2	60238.3	10236.8	69509.2
1202400	454869	452516	260398	139062	239152	73153.2	84160.4	91331.6	103709	73805.6	399615	467857	445975	267443	586655	93581.2	101543	135893	106548	70908	263828	510032	47989.2	275136	193806	83516.8	76891.6	97240	33994.6	73106.4	225570	162524	169524	41650	432469	63200	27466	60419.6	10377.1	69796.4
1203600	455252	447322	256627	139243	237120	72801.6	83142.4	90787.1	102334	73896	398075	468795	442528	266242	582343	92814	100718	135492	104944	70685.2	262743	506464	47535.4	273394	192074	84188.8	77427.2	98427.9	34140.8	73186.8	224342	162401	168099	40763.8	431658	63209.2	27550	60674.4	10464.4	69905.6
1204800	454596	444454	254824	139586	236753	72468.4	82257.6	90064.6	102076	73288.4	397866	470378	440953	264855	583425	91908	100956	134515	104037	70454.2	261660	506366	47620.8	272093	190114	84225.6	77898.8	98771.6	34310.8	73474.4	223104	162513	167022	40354.2	432297	63786.8	27611.7	61214.4	10500	70997.1
1206000	453912	439385	251425	139608	234970	72073.6	81648	89129.2	101182	73114	396575	473525	438104	263381	582569	91622.1	99997.2	133311	103575	70230.4	261204	505934	47070.4	269754	188398	84805	78685.2	98906	34489.6	73508.8	221286	161965	165668	39752	432353	63532.9	27706.8	61286.8	10550	71222.4
1207200	453567	435596	248876	140561	235310	71999.2	81352	89165.4	100163	73395.2	396035	475857	435171	261422	582260	91381.2	100219	133702	102370	70238.8	259103	504633	46880.4	268653	185955	85066	78680.8	99277.2	34792.1	73518.8	218684	160834	164693	39401.6	434196	63736.3	27638	61287.5	10478	71369.2
1208400	456005	432255	246649	140846	235984	71718.3	80714	88236.8	100389	72693.2	395606	477799	434192	261290	584103	91250.4	99811.2	133224	102011	69461.6	258379	503529	46914.8	267591	183803	84938.4	79219.6	99550	34608	73753.8	216455	160643	164416	38816.8	433288	64042.8	27917.2	61710	10595.6	71906.4
1209600	453974	428954	243865	141995	235613	70948	80090	88396.4	99592.8	72396.3	394734	480236	432673	260178	583606	90791.6	99453.3	132510	101384	69950	257226	498694	46875.8	264318	181187	85309.6	79758.8	99328.4	35100.8	74058.4	214560	160350	162854	38626.4	432678	64128.4	27781.3	61772.8	10638.8	71758.4
1210800	453956	427282	241753	143139	236611	70916.3	79449.2	88476	99618.3	71840	394061	480996	432137	259098	586074	90742.8	99607.1	133507	100783	69410	255420	496642	46669.2	263611	179414	85474.8	80162.1	99648.4	35077.2	74192.9	211838	158703	161781	37579.2	431277	64253.6	27741.3	61674.8	10712.8	72400.4
1212000	451986	425206	241240	144449	236802	71046.4	78568.3	88069.6	99262.8	71576.3	394488	482890	431014	258084	587492	90463.2	99199.6	132948	100866	69226.4	253455	497938	46788.8	262084	176915	85153.2	79999.6	99624.2	35335.2	73698.4	209580	157345	161499	37381.3	430842	63960.8	27756.3	61975.6	10706.4	72709.6
1213200	449682	422924	239240	145757	238146	70628.8	78197.2	88051.6	99266.7	71324	393227	483655	430475	256712	588868	90453.6	99127.5	133717	100342	69509.2	251872	497257	46532.8	259505	174431	85514.4	80262.9	99088.8	35541.6	73933.8	207392	156283	160448	36808	428565	64234	27953.6	61617.1	10767.2	72257.6
1214400	448830	421916	238138	147226	239233	70415.2	78082	88254.8	99187.6	71065.4	393144	483881	432074	255482	592691	91214	99668.8	134336	100925	69429.2	249282	497240	46441.6	258470	173000	85260.4	80472.4	99670	35599.6	73993.6	204814	154033	159652	35957.2	428005	63918.8	27928.8	61967.9	10812.8	72651.7
1215600	446535	420355	235288	148516	239888	70428.4	77484.2	88194.4	99239.6	71088.8	391578	483611	432851	255132	593420	90562	99256	134592	101712	69549.2	248379	498060	46430	256078	171163	85287.2	80738	99292.1	35469.6	73735.2	203263	152403	159204	35474.2	426652	63916.8	28096.7	61837.6	10823.8	72634.4
1216800	444154	419640	234362	150318	240929	69696.4	77314.6	88861.2	99098.4	70659.2	391883	483553	431440	254274	597314	91062.5	99480	135744	101470	69554.4	245083	498089	46304	254883	168610	85306.8	80858.4	99046.3	35284.4	73519.6	199981	149576	158475	34656.7	425047	63910.8	28119.6	61807.6	10951.2	72790
1218000	442984	419116	232708	152052	241840	69887.2	76902	88349.6	99333.3	70816	390772	482228	434218	252937	602615	91744.8	99443.2	136522	101864	69537.6	243216	498678	46076.8	252243	165981	84800.4	80886	98662.4	35440.4	73236.4	198233	146703	158672	34242.4	423878	63319.2	27753.6	61682.9	10948.4	72899.6
1219200	439829	418192	231094	154506	242216	69738.4	76950.8	88784.2	100101	70654.2	390490	480606	434712	251076	604218	91563.2	99024.4	137315	102995	69891.2	240978	495878	45681.2	250628	163431	84708	80805.4	98328.4	35865.2	72826.3	196375	144525	155606	33440.4	422017	63434.8	27922.9	61616.4	10878.8	72784
1220400	437450	418343	229197	156308	245215	70018.8	76752.1	89019.2	100285	70444.6	389530	480494	436003	249454	611652	91907.6	99604.4	137795	103419	70082	238896	494030	45720	249128	161124	84731.2	81737.5	97603.2	35592.8	72804.6	193386	141882	155569	32775	420394	63302	27977.1	61524.4	10910.4	73249.2
1221600	436359	418548	227375	157964	246488	70280.4	76939.2	89136.4	100890	70590.8	388935	479356	435813	247684	615828	92612.9	99277.2	139534	104536	70452.8	236216	488004	45419.6	246989	158888	84610.8	81498.8	97355.4	35654.8	72543.3	191296	139021	154686	31858.8	417646	62478.8	27880	61864.4	10907.9	72540
1222800	434550	419810	225650	159822	248124	70449.2	76968.8	90007.2	101781	70282.4	388494	478436	438156	246949	622394	93029.6	99589.2	140434	105388	70608.8	233118	487379	45641.7	245962	156794	84209.6	81725.4	97122.4	35300	72203.3	189078	136059	154465	31394.8	416816	62488.8	27762.8	61498.8	10996.7	72864
1224000	433306	421201	224342	161716	249315	70614.8	76602.8	89917.1	101775	70449.2	388216	478826	440057	245214	626668	93064	100496	141582	106716	70976.3	232316	488429	45415.8	245120	154600	84010.8	81802.4	96636.8	35735	71835.6	187349	133344	153876	31032.4	414058	61994.2	27512	61463.2	10996.3	72302.4
1225200	432307	421724	222224	163471	251771	70602.4	77634.4	90786	102722	70523.2	388002	479279	439543	242675	630906	93648.4	100469	142795	107754	71197.2	229837	484669	45453.6	243395	152696	83349.6	81248.8	95926.3	35883.2	71314.4	186081	130414	152595	29940.4	411793	61409.2	27503.2	60884.6	11049.6	72247.1
1226400	430196	425686	221514	164845	252152	71402.1	77410	91217.2	103481	70446.4	386822	479210	440081	241769	638943	94472.4	101284	144541	109538	71758.8	227841	484587	45638.3	242724	150734	82754.6	81379.6	95241.2	35532.1	71127.6	184858	126805	152426	29417.6	409575	61310	27369.2	60713.2	11096.4	72124.4
1227600	428693	427643	219866	166033	252493	70669.2	77818	91196.8	104109	70736.4	386136	478663	441684	240449	644232	94520.8	101227	145775	110433	71224	226166	483343	45499.2	240556	148929	82713.6	80499.6	94727.5	35357.2	70734	182734	124291	151910	28639.6	406328	61165.6	27399.2	60463.6	11055.8	71808
1228800	427104	430880	218766	167262	254684	71689.2	78591.2	92310	105469	70997.6	385973	476169	442178	240458	649309	94980.8	102003	146976	112095	71906.8	223069	480860	45170.4	239193	147270	82367.6	80380.4	94167.2	35660.4	70154.4	181732	120997	151249	28176.7	405088	60278.8	27135.8	60398.8	11064.4	72257.1
1230000	424950	432837	217889	167854	255784	71530.8	78463.8	92330	106311	71021.2	385554	477910	442798	239762	655299	95837.2	101914	148726	113191	72198.4	221356	478686	45004.2	237848	145649	82182.8	80238.3	93382.4	35455.8	69776.8	180604	118187	151525	27502.8	401877	60047.6	27167.6	60063.8	11001.2	71490.4
1231200	422544	435831	216885	168799	256901	71930.4	79741.3	93329.6	107628	71101.3	385098	476716	443477	240322	659413	96071.7	102344	150845	114765	72524.4	218700	477411	44683.3	237000	144575	81394.6	79678.4	93077.6	35412.9	69543.6	179188	114954	150704	27024.4	398464	59670	27413.6	59601.7	10846.4	71564.6
1232400	420159	438481	214961	169014	257816	72407.5	80620.4	93466	108359	71606.7	385298	477342	443616	240237	664171	97586	103051	151418	117087	72307.9	218707	474979	44785	235134	143650	80762.4	79854.4	91695.6	35151.3	68958.4	179670	112204	150830	26306.8	397485	59348	27096.4	59207.9	10838.8	71233.6
1233600	419000	438791	213816	169764	258413	72827.2	81157.2	94192.5	109914	71596.7	386055	478729	439923	242193	667086	97903.3	102861	153756	118112	72992.5	216868	473431	44281.2	233583	142636	80239.2	78628	91392.4	35136	68897.5	178550	109466	150075	25798.4	393574	58606.3	27204	58980.4	10841.3	70720
1234800	417822	443303	212485	169272	259780	73415.8	82192	94709.2	110429	71687.6	386821	478909	437656	242125	671320	98489.2	103372	155707	119535	73119.2	214763	472306	44608.3	231954	141791	79569.6	78592.8	90796.8	35027.6	68116.3	177724	106292	150899	25394	393031	58370.8	27273.2	58962	10912.9	70732
1236000	417390	444022	210621	169182	259900	73655.2	82960	95044.2	112045	72158	386928	481335	434642	242023	673536	99115.6	103896	156565	121592	73893.8	213764	469720	44220	230363	140750	79278.4	78233.6	89942.4	34889.6	67738.8	178372	104046	151277	24618.4	389218	57647.9	27312.8	58389.2	10739.2	70227.2
1237200	416790	446083	209880	168313	262220	73944.8	84145.2	96183.6	112818	72420	387169	482821	433562	242046	677395	99981.2	104224	158675	123033	74112.8	212433	468304	44320.8	229311	140717	78804.4	77797.1	89202.8	34833.2	67152.9	176839	101066	151266	24175.4	386540	57060	27164.4	58364	10749.6	69655.4
1238400	416635	447971	208137	167740	262797	74328.3	84882.4	96859.2	114285	72469.6	387036	484850	432328	241698	678556	100689	104191	159771	124663	74422.5	211246	465259	43732.1	227773	140261	77910.4	77738.8	88779.2	34677.1	66952.8	177314	98631.2	152545	23956	385510	56593.2	27242.1	58114.8	10656	69411.3
1239600	416255	449030	206794	166026	264832	74773.8	85816.8	97143.6	115694	72698	388046	487062	429368	242198	679779	101452	104787	161561	126296	74837.1	210165	461668	44017.5	228140	140209	77525.2	77012.1	87926.4	34971.2	66313.3	177112	96423.2	152167	23392.8	383174	56239.2	26882	57382.8	10781.7	68826
1240800	415229	449963	205458	164629	265157	75254	86310.8	97668.8	116502	73096.8	388217	489170	427271	241654	682464	102636	104868	162648	128168	74597.9	209602	461308	43523.6	226584	140838	77191.3	76528	87354.8	34570.4	66478.3	176577	93702.4	152932	22874	381228	55566.8	27083.3	57018.4	10743.8	68420.8
1242000	415147	451228	203710	163066	265798	75735.2	87230.8	98681.7	118408	73461.6	388736	491043	422907	241758	682496	103062	104908	164827	129323	75671.7	209854	457102	43321.2	225852	140182	76750.8	75741.7	86492	34341.6	65834.8	176078	90721.2	153430	22506.8	378390	55152.9	26900	56710.4	10572.5	67646.8
1243200	413491	451328	201893	161377	267652	76133.6	88148	99630	119916	73767.1	389096	492326	419412	241022	683122	104347	105910	166192	131168	75715.8	208644	455477	43125.6	224438	141108	76480	75210	86233.6	34314.2	65199.2	174476	89327.6	153757	22222.5	375538	54940	26823.2	56523.8	10544	67518.8
1244400	413302	451549	199828	159403	268983	76339.2	89265.6	99937.5	121188	74061.2	388606	493743	415982	239826	682926	104690	105611	167386	131872	75866.7	207812	452280	42947.9	223170	140478	75943.6	74792.9	85786.8	34296.8	65141.3	174647	87688.8	153443	21698.8	373474	54163.6	26686.8	56406.7	10548	66838.4
1245600	412861	451420	198622	157416	268504	76961.2	89832.4	100859	122060	74350.8	388340	494426	413734	240002	684211	105275	105676	169150	133882	76435.2	207556	450004	42951.6	222667	141470	75544.4	74359.6	84700	33703.6	65080	173916	86272.8	154149	21144.2	373197	53650.4	26600	55503.8	10444	66901.2
1246800	412284	450976	197188	155225	269745	77311.6	90511.7	101312	123322	74611.7	388246	496382	413552	238302	682673	106243	105917	169777	134777	76864.8	207808	448268	42808	222026	141729	75386.8	73885.6	84330.8	33620	64102.9	173155	84954.4	154299	20836.4	372503	53225.8	26668	55456.4	10347.1	66723.6
1248000	412876	451547	196462	153208	272288	77833.8	91404.4	102354	124608	75145.2	388240	497198	411560	237071	682507	107038	106489	171301	136181	77152.4	206214	445464	42865.2	220622	142173	74429.6	73476.4	83731.2	33648.8	64515.8	171538	84237.5	153891	20514.8	370814	52974.8	26310	55544.8	10297.9	66388.8
1249200	411436	450703	194928	151136	272255	78335.2	92113.2	102649	125461	75418	388108	497580	410506	236496	679923	107757	107295	172912	137310	76778.4	206668	443616	42998	220345	142610	74145.4	73435.2	83205.2	33620.8	64010	170490	83530	155355	20216.4	371086	52520.8	26431.3	54820	10230	65946.7
1250400	412125	449618	192899	148786	271649	79082	92882.8	103053	126627	75758	386865	497947	408709	234533	676524	108352	106866	173718	137714	77158.4	206184	441554	42240	219743	142562	73894.6	72694	82657.2	33485.4	63863.2	169873	83088.8	154447	19854.8	370561	52097.5	26323.2	54674.8	10207.5	65876.8
1251600	411954	447171	191800	146658	272524	79811.7	93636.8	103578	127485	76119.6	387030	497161	405903	233689	673999	109360	107702	175096	138708	77241.2	206367	436809	42211.6	219016	143226	73286.4	72472.9	82656.8	33260.8	63826.4	168458	82284.8	154683	19624.8	370183	51880.4	26406.4	54351.6	10216.8	65850
1252800	411763	444160	189962	144315	271365	80174.8	93653.2	103790	128052	76376.3	386416	497659	403823	232479	669594	110170	107602	175145	139483	77741.2	205982	435353	42202.4	217938	143779	72976.3	71877.6	82245.2	33473.8	63451.2	167399	82273.3	154707	19427.6	370752	51526.4	26325.2	54106.8	10142.1	65662.8
1254000	411979	442833	187818	142305	270329	80570	94223.6	104664	128798	77119.6	385118	497271	401188	231604	667596	110501	107470	176170	140065	78293.2	205456	432507	41975.4	217400	144235	72352.1	71508	82142	33210.8	63495.6	165804	82366.3	153476	18936.8	371508	51742.4	26282.8	53800.4	10140.4	65148
1255200	411669	439823	186482	140134	270195	81232.8	94505.4	105201	129771	76954.6	384713	495939	398161	230756	665952	111530	108243	177387	140821	78091.3	206643	430228	41552.8	216997	144633	72308.4	71237.2	81864.6	33331.6	63352.4	164115	82513.2	154288	18867.5	373056	51350	26152	53720.4	10028.8	64805.6
1256400	412365	437218	184803	138328	268388	81518	95244.6	104732	130401	77546.4	383728	494779	393743	229500	662045	112014	108286	177165	140895	78511.2	205029	428938	41192	217156	144253	71952.8	70838.3	81566.4	33092.4	62909.6	162384	83152	153827	18398.3	371933	51094.8	25888.8	53437.6	10003.3	64698
1257600	412280	434578	183012	136339	267444	81778.3	95582	105061	130501	77871.6	382807	491758	390109	228364	659384	112483	108236	177909	141695	78065.6	205222	425464	41348.8	217578	144312	71870	70850.4	81521.6	33128	63212.8	160730	83210	153833	18195	372748	50785.2	26035.8	53527.6	9808.8	65024.2
1258800	412846	431752	181017	133641	265995	82524.8	95483.2	104976	130795	78045.2	381776	492260	387768	226192	655244	112879	108402	178195	141719	78649.2	205523	423946	41117.2	217664	144888	71705.2	69813.3	81214	32801.2	63295.4	159580	83607.6	153606	18024.8	374906	50507.6	26032.8	53409.6	9836.8	64673.2
1260000	412791	429364	179165	131438	263920	82862.5	95670.4	105870	131344	78287.1	381237	489260	383395	225420	649256	113883	108554	178010	141774	78320.4	205024	419980	40746.7	217774	143623	71392.5	69700.8	80786.4	32996.8	63285	157541	84495.2	152592	17593.2	375705	50552.1	26022.4	53032.4	9824.58	64477.6
1261200	413070	428113	178059	129633	260659	83445	96122.4	105864	131233	78342	381594	488108	381341	223507	645992	114088	108845	178532	141917	78365.2	205405	419092	40882	218125	143679	71603.3	69610.8	81178.4	32794.8	62952.8	155228	85025.6	152454	17520	376785	50804	26055.4	53368	9611.2	64298
1262400	413938	424869	175757	127738	257467	83492.8	95781.3	105800	132028	79013.2	380762	485742	376510	221882	637860	114601	108154	177095	141836	78509.6	205165	416539	40520	217798	143418	71325.6	69923.8	81212	32764	63100.8	153029	85833.2	151754	17293.2	377668	50719.6	26058	52961.6	9694.17	64053.2
1263600	414030	422572	175107	125576	256639	83838.4	96364.8	105804	131814	79696.8	379397	483614	372681	221468	632118	114318	108724	177269	141831	78870	205561	412910	40159.6	217032	143579	71617.6	69293.2	81617.1	32706.8	63228.4	150536	86715.4	150191	17135.6	378356	50608.8	25931.6	53164	9627.2	64337.5
1264800	415511	420554	173068	123856	252904	84008.3	95849.2	105522	131279	79918.8	377749	481504	369980	219716	625537	114586	108970	177004	141505	78753.2	207188	412190	40403.2	217077	142925	71281.6	69433.6	81584.2	32572.4	63443.2	148446	87625.2	150736	16960	380130	50744.8	26072.9	53290.8	9504	64293.3
1266000	416377	416557	171511	121855	250841	83820	96029.6	105467	131547	80149.6	375841	479373	364751	219391	616784	114899	109310	176420	141032	78970	206237	408494	40042.5	215929	142287	71626	69424.4	82035.6	32451.3	63511.2	146789	88720.8	148840	16589.6	381134	50970	26208.4	53194.8	9598.4	64224
1267200	416228	413681	170167	120573	248096	84350.4	96120.4	105096	131015	79731.2	374463	476894	361358	217531	610730	114736	109535	175902	140619	78855.2	206107	407501	39894.4	215998	141365	71814.4	69340	82156.8	32490.4	63869.6	143939	89225.2	148152	16384.8	382817	50943.2	26378.8	53093.6	9480.83	64378.8
1268400	416492	410245	168581	118805	243064	84370.8	95920	105262	130697	80789.6	372559	475140	357996	215809	602603	114453	109065	174698	139654	78715.6	206793	406724	39485.6	215265	140217	71931.2	69370	82331.6	32323.6	64029.2	141275	90284.4	147415	16257.2	384217	51382.8	26247.6	53373.6	9384.58	63731.2
1269600	416654	406192	167419	117390	240840	84837.6	96205.6	105356	130692	80865.6	371328	471883	353820	214801	595856	114078	109231	174000	139064	79143.6	206078	404284	39414.4	215238	139729	72031.2	69683.8	82936.8	32366.8	64020.8	138990	90692.4	146593	16157.2	386376	51533.2	26133.2	53337.5	9376.8	64243.6
1270800	416734	401925	166801	115475	237373	84240	95416.4	105060	130036	81402.4	370523	470277	350764	212939	589699	114345	109320	172897	138373	79277.6	206234	403407	38914.8	214816	138687	72555.2	69889.2	83327.2	32791.2	64221.6	136857	91558	145190	15911.2	387930	51607.2	26143.8	53634.4	9424	64385.6
1272000	417406	397164	165618	113690	234246	84542	95605.4	104592	129411	81570	370217	467893	345599	211987	582713	113220	109550	172270	137699	79184.8	205407	400660	39092.8	213361	137588	72346.4	69483.2	83127.6	32594.2	64880	134979	92654.6	144941	15773.6	389044	51990	26067.6	53449.2	9403.75	64822
1273200	418078	394117	164953	112741	232230	84769.6	95696.8	104241	128629	80854.2	368401	466253	341959	210302	573943	113738	109346	170912	137328	79275.2	205616	400110	38893.2	213682	136943	73025.6	70041.7	83756.8	32960.8	64980	132357	93559.6	143808	15667.6	391113	52083.8	26136.8	53710	9152.5	64876
1274400	418813	390948	163856	111395	230057	84130.4	94893.6	103745	128290	81868	366441	464433	339002	210103	568218	113117	109020	170083	136217	79080	204960	397815	38605	212477	135251	73294.4	70118.8	84418.8	32869.2	64992.1	130430	94566.8	142826	15564.4	390523	52490.4	26317.1	54135.6	9296.8	65020.4
1275600	418725	386048	162955	110110	227459	84568.3	95152	103994	127969	81625.6	364716	462189	334812	209384	564208	112163	109558	169402	135441	78978.3	204563	396501	38390.4	212814	133820	73073.3	70785.6	84979.6	32701.7	65284.4	128442	95120	141754	15379.6	393125	52796.7	26362.4	54471.2	9107.2	65136.3
1276800	419238	381157	162145	108600	224598	84214.2	95197.2	103500	127053	82151.2	363121	460672	334506	209587	559293	111715	109148	167355	134004	78542.9	204888	395352	38594.6	211790	132879	74027.9	71045.6	85091.2	33058	65517.1	125659	95840.8	140726	15341.2	395123	53022.8	26507.1	54624.4	9116.8	65455.8
1278000	419520	378089	160672	108239	222039	83765	94590.8	103334	126557	82392	362901	460295	330919	209709	553522	111362	109272	166977	133026	78486	203723	393513	37906.8	211064	132618	74559.2	70696	85754.2	33228.8	65871.6	123762	96338	139783	15109.2	396160	53759.6	26448.8	55026.4	9124.8	66157.9
1279200	419076	374035	160101	107128	219938	83358.8	94383.8	102776	125615	81701.3	361710	458647	328402	209228	551190	110940	109398	165354	132301	78388.4	203498	393358	38249.6	210947	131680	74513.2	71129.6	86543.3	33032.4	66398.8	121359	97130.8	138847	15006.8	398641	53822.4	26647.6	55356.3	9177.2	66195.2
1280400	419905	370720	158569	105603	217950	83012.1	94299.6	102633	124792	82112	360722	457516	327391	208353	547328	110751	108404	164362	131798	78735	202876	391098	37700	209850	130763	75173.2	71269.2	86975.6	33256.8	66995.6	118965	97633.2	137392	14854.4	400722	54652.9	26811.2	55432	9090.42	66207.6
1281600	419826	366508	157749	105417	215438	83018.4	93932.5	102297	123869	82170.8	360261	456727	325643	208932	542701	109978	109221	162665	130074	78338	201351	388304	37567.6	210033	129528	75676.4	71875.2	87407.1	33355.2	67179.2	116488	98267.2	137201	14716.8	403088	54855	26758.4	55758.4	9038.8	66442.4
1282800	419105	363608	156634	104441	213304	82622	93984.8	101938	123268	82075.4	359451	456854	325152	208090	540485	109524	108834	161823	129251	78350.8	201586	387332	37362	208364	127686	76609.2	72290	88323.8	33276	67208.4	114080	98232	137201	14733.8	405127	55150	26900.8	56340.8	8893.6	67073.3
1284000	415836	359782	155173	103768	211600	82082	93997.6	102400	122262	81785.2	357351	453730	323304	208141	538593	108650	108653	161242	127984	78387.1	200694	384140	36827.2	207673	125756	76947.2	72369.2	88690	33508	67941.3	111704	98492.8	136368	14497.1	406131	55407.1	27098.8	56604.4	9073.6	66834.2
1285200	414385	357336	153939	103426	210023	81573.2	93920	101804	120993	81186	355998	452309	322591	207261	537570	108725	109044	160212	127001	78587.2	200196	382329	36825	206460	124098	76844.4	72948	89377.9	33515.2	68446.4	109479	98373.2	134793	14432.8	406926	55801.2	27104.8	56616.7	9027.6	67068.8
1286400	413461	354205	152738	103037	207352	81532.8	93631.6	101387	120360	81466	354925	452404	321856	206184	537189	108586	108638	158304	125562	77791.6	198667	379401	36364.8	206026	122184	77666	72921.3	90157.6	33727.2	68571.6	107184	98214.4	134450	14308.4	407365	56211.7	27062	57112.8	8998.33	67424.8
1287600	412166	350982	151638	102549	206603	80641.6	93294.8	101107	119955	81174	353773	449815	320343	206089	537010	107617	108203	157802	123954	78495	197229	376583	36136	204241	120472	77574.2	73161.2	90436	33640.4	68488	104478	98182	133824	14188.4	407188	56512.5	26926	57260.8	8968.8	67353.6
1288800	410585	348729	150778	102222	206088	80572.4	93275	101004	119127	81353.8	351417	447602	321340	206421	537612	107498	108591	156757	123185	77968.4	196786	375778	35627.6	203633	119052	78027.1	73546.8	90860.4	33574.2	68829.2	101766	97841.7	133731	14009.2	409119	57012.9	26950	57528	9060.8	68237.5
1290000	408571	345852	150058	101836	204510	80534.6	92982.8	100941	118621	81364.6	350705	444741	321239	204684	536868	107388	108361	154857	122557	78008.4	195295	374137	35448.8	202306	116786	78882.1	73446.8	91007.6	33850.4	69026.8	99577.6	97792.9	132792	13982.4	409013	57171.2	26997.2	57463.8	9091.2	67553.2
1291200	406443	344929	148996	102372	203795	80140.8	92757.5	100934	117750	80122.1	348869	441660	320850	204484	536887	107173	109285	154848	121220	78224.8	193434	370358	35095.2	200991	115335	78688.8	74481.2	92034.4	33780	69615.2	97480.4	96932.8	132165	13753.6	408673	57456.8	27208.8	57838.4	9088.33	68226.8
1292400	406007	343635	148244	102195	202126	79663.6	92354.6	100086	116962	79828.8	347925	437901	320336	203135	538030	106443	109217	153275	119844	77364	193290	368826	34934.2	200726	114005	78962.1	74950.4	92416	33887.1	69507.6	94702.4	96211.7	131888	13720.8	408697	57452.9	27424.4	57895.6	9153.33	68627.6
1293600	403788	340684	147003	102220	201882	78814	92085.6	99777.5	116124	79786	346132	434808	320524	202848	536179	106553	108662	153155	118708	77813.2	191687	365189	34480	199485	112184	79162.8	74910.4	92554.8	34045.8	69634.4	92974.4	96194.6	131107	13492.4	408393	57751.7	27494.8	58468.8	9101.25	68760.4
1294800	402068	339469	145818	102650	202034	79042	92214.4	99347.9	115570	79242.4	345044	431851	321169	201853	538246	106010	109097	152035	118290	77478.8	190659	363063	34460	197867	110392	79296.8	75210.4	93058.4	34099.2	70086.7	90729.6	95364	130536	13328	409616	57876.7	27593.2	58456.4	9156.67	68762.8
1296000	399387	338267	144232	102575	201441	78259.6	91792.8	99397.9	115159	79544.4	342990	429064	321786	200672	539309	105261	108813	151195	116922	77508.3	189455	360902	33793.8	197032	108626	79637.9	75606.4	93135.2	34322.1	69924.8	88495.2	94701.7	130430	13220.8	407213	58310	27900.4	58839.2	9167.08	69155.6
1297200	397167	335846	143639	102790	201658	78048	91783.8	99648.4	114852	79260.8	343880	424348	321840	200736	540216	104718	108996	150792	116325	77834.4	188072	357513	34041.6	195700	107302	80052.5	75972	93306.4	34510.8	70538	86667.2	93097.9	129516	13098	406494	58603.8	27791.2	58706	9186.4	69735
1298400	394970	334876	143015	103021	201317	77535.4	91240.8	99138	114028	78622.8	343050	421668	321641	199748	541713	104363	108949	149830	115779	77460	187063	355863	33878	194335	105178	80605.2	76145.8	93838.8	34491.2	70363.3	84606.8	92429.2	128930	12960.8	405703	58629.2	27735.6	58718.8	9167.08	70217.6
1299600	392252	333441	142061	103891	201904	77202.4	90511.6	99670.8	113307	79110	341722	417414	320340	200554	545423	104019	108737	149663	115096	77750.4	186045	353154	33630	193553	103836	80828.8	76581.6	93534.4	34771.2	70542	83024.8	90983.6	128844	12826.7	404023	58822	27845.4	58998	9178.4	69861.2
1300800	388528	333097	141299	104374	202428	77156	90268.8	99351.6	113476	78491.6	341399	413539	319917	199502	549280	103261	109135	149188	114229	77899.2	183642	349202	33337.6	192401	102428	80962	77116	94132.1	34951.2	70368	81282.9	89359.2	127815	12646.8	402981	58697.1	28052.4	59083.2	9254.4	70267.1
1302000	385611	332059	141218	105234	202359	76735.6	90224.4	99008.8	112635	78698	338730	409968	318855	199803	552189	103442	108600	148700	113199	78005.4	181792	347754	32960.4	192300	101136	80942	76900.8	93669.6	35034.4	70416.3	79933.6	88676.4	126837	12600	402069	59164.2	27854	59212	9232.5	70475.2
1303200	382963	330627	139964	105716	203310	76668	89944	98857.6	112208	78217.6	338190	405450	316617	199791	556945	102913	108592	148526	113108	78473.6	179810	344927	32841.6	191008	99954	81105.8	76760.4	93889.6	34993.2	70717.5	77950	86652.8	127363	12497.6	399873	58802.4	27882.1	59074.8	9202.8	70378.3
1304400	380021	329303	139305	106285	203718	76529.6	89697.1	98617.2	111848	77669.2	337585	402837	316836	199041	558584	102476	108736	147540	112566	77865.6	178954	342880	32536.4	190937	99028.8	81131.2	77414.2	94252.8	35193.2	70507.9	76597.2	85922.8	127063	12456	398466	58839.6	27981.2	59084.4	9266.67	70326.8
1305600	376689	328358	137710	107309	203235	76267.6	89192.4	98715.4	111739	77915.8	336578	399106	316571	198373	557218	102032	107955	147428	111821	77566.3	178020	339124	32397.6	189188	98266	81025	77416.8	94040	35209.6	70715.8	75145.6	84715.2	127085	12386.8	396282	58804.4	27948	58882.8	9394.17	70103.6
1306800	374330	328188	137056	108217	204092	76105.6	88854.2	98343.6	111034	77405.2	336674	396046	315136	198848	558220	101639	108398	147566	112231	78140	175892	335526	32319.2	187793	97007.6	81080.8	77893.6	94446.8	35310.8	70557.6	73667.6	82939.6	126808	12365.6	395400	58620.8	27888.4	59174	9181.25	70568
1308000	371184	327760	135652	109204	203796	76175.4	88328.8	98604	111109	76876	336594	393963	315021	198802	557814	101240	108490	146884	112122	77900	174523	332840	32208.4	186528	95861.2	80971.2	77893.8	93907.2	35292.4	70147.6	72246.7	81543.2	126425	12128	393302	58802.9	27989.2	59259.6	9383.2	70254.2
1309200	369292	326920	135421	109807	204658	75936.7	88328.8	98584	111325	76950	335284	391173	314640	199283	558437	100764	108160	146584	112111	78050.8	173380	328666	32092.4	185173	94106	80908	78106.3	93873.2	35079.6	70232.9	70823.6	80194.4	126098	11910.8	389942	58512.1	28156.4	59123.6	9353.6	70496.3
1310400	365972	327170	134334	110972	204840	75727.9	88249.6	98184.4	111394	76283.6	335162	388134	314654	198830	560526	100472	108189	147020	112316	78056.8	172992	326379	32145.6	183514	93638.8	81031.6	78083.8	93444	35424.8	70068.8	69636.7	78478	126914	11808	388559	58550.4	27847.5	59109.2	9206.25	70825.2
1311600	364104	328828	133380	111184	204360	75873.2	87986.3	98556.8	111367	76136.3	334112	386754	315010	198141	561540	100280	107866	146761	112502	77643.8	172498	323511	31720.4	181501	92101.2	81250.8	78090.4	93294.4	35482.9	69632	68616.4	76877.2	126048	11776	387479	58532.5	27870.4	59057.2	9408.33	70338
1312800	361085	328423	133086	112385	205584	75790	87928.3	98730.8	111312	75661.2	334428	383653	314713	198891	560914	100386	108168	147560	112539	77514	171318	321886	31831.2	179773	91622	80575.2	77595.4	93216	35392.4	69457.5	67806.8	75264.8	125780	11618.4	386702	58313.8	27846	58563.2	9466.67	70696
1314000	360319	328846	132629	112741	205567	75927.6	87920.4	98727.6	111221	75100.8	333355	381164	314860	198014	562724	99706.8	108240	148272	112981	77500.4	171388	318172	31639.6	178752	91687.2	80940.8	78044.8	93056.8	35409.2	69326.8	66416	73711.3	124584	11689.6	385509	58272.5	27766	58876.4	9454.17	70800.8
1315200	357722	328933	131138	113065	206352	75754.8	87676.4	98630.4	110908	74859.2	334320	380991	313978	197470	564452	99737.2	108098	147718	113250	77132	170100	310422	31496.8	177886	91659.6	80442.8	77865.8	92577.2	35363.6	68860.8	65738.3	72174.8	124220	11525.6	382235	57839.2	27920.4	58722.5	9462.4	70915.2
1316400	355178	328970	130659	113602	206745	76116.4	88192.9	99148	111401	74540.8	333470	378466	312815	197326	565390	99019.2	107989	148836	114121	77515.6	168247	305561	31450.4	177024	91826.3	80651.6	77559.6	92567.9	35396.8	68802.5	64449.2	70500.8	124404	11350	380330	57389.2	27569.6	58405.2	9432.08	70654.4
1317600	353004	328433	130271	113473	207371	75999.2	88287.2	98714.4	111580	74322	334015	378388	313316	197010	567841	98677.2	108048	149814	114356	76604	168165	302325	31373.6	176606	91742.9	80666.8	77201.2	92535	35207.2	68662	63612.1	69162.4	124057	11302.8	378878	57193.8	27726	58408.8	9422.92	70630.8
1318800	350359	329152	128945	113773	207512	75829.6	88287.2	98808.4	111626	74235.4	332805	379282	313564	196026	570373	98994.2	107941	149696	115404	77163.2	168453	297605	31402.8	175004	92170	80400	77475.4	91518.8	35375.2	68476.3	62394.8	67890.4	124101	11262.4	377505	57140.4	27834.6	58641.6	9347.6	70727.1
1320000	349471	328488	128953	113641	208592	75926.7	89034	98926.8	112123	73925.6	331808	377838	313040	196012	571319	98822.8	107826	151141	116208	76799.2	167167	293086	31453.6	174641	91942	79892.8	77236.3	91398	35279.6	68359.6	61355.8	66244.8	123649	11050	375128	57125.2	27647.9	58138.4	9443.2	70595.6
1321200	347977	329589	127979	113607	208639	76066	88857.5	98865.6	112003	73476.8	331128	378013	313296	195289	571943	98873.6	107450	151787	116806	76466.4	167118	289578	30980	174250	92180.8	79566.8	76877.6	90856	35355.4	68257.6	60272.4	65102.5	123441	11046.4	374897	56400.8	27477.6	57933.6	9398.75	70564.4
1322400	346491	330053	127232	113030	207868	75845.2	88890.4	99008	112629	73755.8	330667	379394	313238	194729	570307	98670.8	107410	152778	117341	76376.7	166006	286340	31119.2	173628	92888.4	79218	77265.6	90458.8	35342	67341.6	59510.4	63904.2	123374	10906.4	373511	56298.4	27394.8	57840.8	9325.6	70350
1323600	344990	331281	126717	112555	208543	75723.6	89321.6	99117.2	112925	73140	331670	379333	312849	194579	568508	98779.6	107710	153894	118254	76358.8	165450	282195	31138	172379	93320.8	79274	76672.1	90170	35537.2	67224	58268	62653.3	122271	10900	371300	55938.4	27182.8	57622	9383.33	70019.6
1324800	344270	331380	125905	111948	208989	76080.4	89461.6	99220.8	113983	72778.4	330765	379047	312589	194286	566446	98596.8	107480	154722	119205	76461.2	164507	279427	31174	171895	94466.8	78892.4	76782.1	89790	35542	67235.4	57525.2	61249.2	121956	10781.6	370040	55489.6	27170	57658	9338.4	70103.8
1326000	343394	329856	125273	111456	208682	76313.8	89728.8	98990.4	114392	73190	331256	379930	312692	192821	564884	98902.8	107752	155209	120121	76384.2	164318	277464	31017.9	171758	95350.8	78487.1	76478	89168.8	35484.2	66598	56921.3	60384.8	122399	10802.9	369953	55360.4	27200	56965	9380.4	69672.4
1327200	342115	328801	124119	110214	208967	76002.9	90074.4	99188	115005	73264	331372	380305	310454	192257	560631	99264.4	107289	156274	121269	76455.2	162234	273317	30992	171276	95170.4	78448.4	75728.4	88919.6	35564	66522.9	55657.6	59565.2	121069	10591.6	368191	54770.8	27080.8	56738.4	9431.2	69587.1
1328400	341509	328518	123209	109434	209719	76282.9	90275.6	99572.8	115901	72839.6	331743	380138	309413	191711	556918	99727.6	107539	158221	122218	76244.4	161968	271397	31248.8	170291	96116.7	77867.2	76281.6	88196.3	35336.8	66582.8	54559.6	58892	121460	10668.8	366807	54553.6	27093.3	56872	9227.2	69556.3
1329600	340614	328063	122746	108408	209236	76226.8	90716	99578.4	116218	73018.8	332586	380486	309150	190200	556470	100517	107462	158266	123247	76038.8	160985	268993	31136.4	169783	96440.8	77466.8	75544	88397.2	35415	65874.4	53580	58028.4	120405	10434.4	365535	53988.4	26851.2	56947.1	9234.8	69214.4
1330800	340210	327848	122188	107100	208515	76773.6	90765	99767.2	116882	73186.4	333743	381395	306021	190104	551743	100556	107063	159578	123694	76261.2	159190	265129	31077.5	167972	96684.4	77137.6	75629.6	87587.2	35357.6	65864.6	52618.8	57272.4	119907	10504	363461	53757.9	26704.4	56398.8	9383.33	68670.8
1332000	339625	327010	121639	106005	207684	76604.8	91028.8	99957.9	117559	72535.2	333915	380977	305876	188537	550241	101284	107582	160644	124829	76380.4	158011	263828	30816.8	167739	96988.4	77019.2	75248	87137.6	35567.1	65798	51401.6	56420.8	119154	10269.6	365168	53308.8	26905.6	56225.2	9376.67	68791.2
1333200	339780	326852	120337	104788	206204	76812.4	90753.3	100133	118403	73148.4	335649	382471	304708	187449	548321	101422	107355	162148	125296	76364	157298	261520	31203.6	166878	97150	76476.8	74980.4	86641.7	35295.6	65363.2	50184.6	56362.8	118520	10320.8	363922	53228	26852.8	56205.2	9299.2	68261.6
1334400	339267	327141	119794	103430	206010	76685.6	91092.8	100066	119360	73048.8	335798	382531	302287	186673	544873	102290	107362	162934	126504	76285.2	155514	259245	31222	166319	97315.8	76268.4	74315.2	85783.8	35070	65294.8	49037.9	56312	117824	10182.8	363192	52771.2	26630.8	55554	9295.6	68011.3
1335600	339335	328275	119799	102045	203768	77179.6	91288.4	100489	119759	73275.6	335731	381826	300619	185980	541363	102479	108280	164314	127605	76452	155000	257291	31278	166232	97254.2	75613.2	74056.7	85452.4	34885.2	64811.7	48159.2	55787.2	116853	10135.4	363300	52700	26520	55487.1	9370	67632.5
1336800	338904	325934	118728	100795	201699	78008.8	90997.2	100442	120575	73570	336411	382629	299195	184161	537404	103274	107938	164800	128488	75985.2	154221	255176	31255.6	165508	96987.2	75429.2	74440.8	85430	34992.5	64434.8	47179.2	55594.2	115978	9989.6	363635	51888.8	26638.8	55558.8	9231.2	67471.3
1338000	339032	326100	118004	99116.4	200814	78029.2	91084	101200	121357	73206.8	335540	382682	297653	183682	533375	103761	107636	166104	129344	76384	152327	253138	31297.2	164176	96583.6	75075.8	73893.2	84573.6	34901.6	64410.8	46104.4	55518.4	115244	9844.58	362428	51675.6	26412	54951.3	9243.6	67240.4
1339200	339736	325826	117915	98414.8	198464	78655.4	91356.4	101088	121834	73240.4	336594	382855	296934	182688	530220	104639	108010	167490	129917	76599.2	151842	252326	31334.8	163766	95992	74454.4	73856.3	83907.6	34872	64422.1	44866.8	55565.6	114074	9772.4	362181	51445.4	26766.4	54804.8	9144.58	67325.6
1340400	339344	324334	116828	96908.4	195740	78921.3	90940.4	101176	122854	73953.6	335765	383575	295038	181377	526194	105330	108520	167975	130491	76852.8	151178	249980	31371.6	163079	95678.4	74095.6	73474.4	83362.9	34842	64416.4	43904	56096.4	114018	9738.4	361973	50890.8	26596.3	54776	9227.92	66734.8
1341600	339404	323651	116742	95980.4	193716	79153.2	91469.2	101296	122862	73800	335179	383337	294241	181257	523233	106287	109057	169201	130828	76661.3	149722	248024	31144.6	162044	95283.3	73470	72820.8	83057.2	35011.7	63814.8	43056.8	56073.3	112320	9747.2	361822	51005.4	26451.6	54732	9192.5	67041.2
1342800	338791	323264	116086	94607.2	192125	79424	91711.3	101666	123998	74204.2	335570	385042	293171	179883	517817	107011	108956	169342	132138	76293.6	149428	246966	31039.2	161670	95091.6	73565.8	72391.2	82811.6	34702.4	63945.8	42199.6	56263.8	111828	9483.6	363403	50628.8	26504.8	54745.4	9166.4	67093.2
1344000	339173	322460	115327	93401.7	188892	79535.2	91959.2	101512	124676	74839.2	334696	386100	291923	178764	512358	107659	108891	170831	132853	76830.4	148223	244826	31186.8	161508	94500.4	73222.8	72199.6	82274.4	34656.8	63786.3	41093.2	56721.6	110837	9380.8	361340	50532.1	26164	54482.8	9138.4	66390.4
1345200	339626	323418	114758	92393.6	186868	80294.6	92087.2	101976	125390	74692.4	334230	385341	291003	178882	509674	108258	109692	172018	133537	76514.8	147600	242910	31051.2	160478	94129.6	72811.6	72332.9	82384	34707.2	63576.3	40234.8	56906.4	109297	9485.6	361588	50365.2	26244.4	54437.2	9107.5	66621.2
1346400	340357	322571	114705	91055.2	184338	80397.2	91580	102072	125466	75560.4	334272	386900	290799	177830	505576	109226	109938	172208	133703	76286.7	146547	240666	30932.1	159168	93376	73108.4	72267.2	81934	34557.6	63370	39252.1	57376	109018	9270.83	362746	50388.8	26322.1	54204.8	9002	66248.8
1347600	340532	321228	114117	90418	181973	80742.8	92106.3	102126	126253	75947.9	334116	386800	292040	177389	502213	109985	110110	173097	134268	76855.4	145022	239077	30963.8	158743	92775.2	72908.8	71715	81685.6	34348.4	63238	38460	58068.8	107792	9318	361274	49975.2	26215.6	54167.5	8932	66517.6
1348800	340580	320128	113447	89296.7	179584	81279.6	92316	102032	126259	76034.2	333372	387963	295102	176612	500587	110930	110268	173284	134980	76541.2	143908	238199	30921.3	158555	92059.2	72716.8	71879.2	81451.3	34422.4	63525.6	37395.2	58760.8	106471	9244.17	361852	50108.8	26261.2	53995.4	8900	66242.8
1350000	340963	318973	113060	87788	176800	81107.6	92508.4	102290	126446	76781.6	333255	389196	298958	176076	495559	111796	110220	173528	135036	76620.8	142866	237060	30822	157264	91464.6	72388	71161.7	81614.4	34226.4	63357.6	36731.2	59338	106707	9105.83	361554	49917.2	26277.1	54095.6	8955.6	66108.3
1351200	341203	318137	112798	86751.3	174633	81741.2	92735	102174	126930	76894.2	332199	390918	300746	175532	491192	113085	110553	174225	135405	77251.2	141148	234495	30679.6	157221	90706.3	72261.6	70905.2	81367.6	34011.3	63596	35859.2	59809.2	104353	9034.8	360368	49532.1	25982	53925.6	8905	66194.4
1352400	342398	317031	112876	86025.2	171683	81952.8	92926.4	102963	126895	77382.4	331658	391855	303119	174909	488821	113697	110980	174900	135934	77138.4	140332	234373	30500.4	156500	90458.8	72406.8	70936.8	81285	34511.2	63157.6	35355.8	60684.8	104356	9263.2	360986	49822	26282.1	53748.4	8772.5	66246.4
1353600	342997	316550	111915	85098.8	168698	81864.4	92727.9	102828	127020	78414.2	332181	394183	305444	173932	485682	114109	110295	174636	136225	76980.4	139498	232969	30194.8	155144	89373.8	72339.2	70859.2	81413.3	34350.4	63449.6	34304	60795.6	103796	9048.4	359957	49849.6	26118.8	53638	8645.6	66054.2
1354800	343715	315407	111305	84364.4	167250	82339.2	92954	103122	126991	78972.4	330974	393798	306786	174110	482774	114340	111103	175651	136121	77494	138211	231154	30083.2	154326	88806.3	72356.4	70562.4	81513.8	34444.4	63614	33847.5	61446.4	102181	8928.4	358777	49670.8	25933.6	53463.3	8734.8	65770.8
1356000	343596	313790	111077	83250.8	164606	82660	92800.4	103646	127797	79285.4	331122	395754	309002	172948	479838	115164	111425	175340	136668	77435	137168	230416	30172.9	153150	87864.8	72300.4	70946	81213.3	34048.4	63354.8	33056.3	61720.4	102476	9021.25	360146	49704.4	26008.8	53736	8711.6	66183.6
1357200	344018	313809	109954	82808.3	162090	82916.8	93408.4	103475	127014	79558.4	330875	397006	310146	172272	476778	115738	110803	175275	136734	77622.4	136055	228707	29828.4	151349	87676.3	72219.2	70576	81022.8	34150.8	63549.2	32662.8	62655.4	101134	8927.2	359886	49824.4	26318.8	53629.2	8728	65996.7
1358400	343133	313012	109929	81531.2	160375	83003.6	93433.6	103475	127778	79967.6	329428	396984	311836	171798	470257	116143	111093	175804	137086	78276	134656	227438	30087.6	150924	85969.6	72644.2	70523.6	81440	34102.1	63639.2	31999.2	63524.4	100892	8883.2	358170	50033.8	26107.6	53308.8	8504	65796.4
1359600	343694	311607	109675	80792.8	158790	83473.2	93209.6	104089	127866	80200.4	329678	399178	313757	171150	466931	116820	111198	175907	136219	77936	133498	226223	29932.4	149856	85444.4	72419.6	70840	81653.3	34173.6	63992.5	31320.8	63724.8	100271	8840.83	358315	49960.4	26144.2	53499.2	8514.58	65895.6
1360800	343451	310762	108835	80190.4	156898	83235.4	92822	103924	127669	81015	328463	399353	315305	170543	464113	117185	111637	175137	136328	78236.8	132840	225465	29713.6	148945	84520	72561.6	70891.6	81866	34158.4	64018.3	30764	64431.6	99977.6	9057.92	358127	50108	26197.9	53290	8404.4	66149.2
1362000	343467	309994	108070	79321.2	154852	83665.6	93396.4	104025	127274	81197.6	327915	400051	314764	169794	459886	116841	111016	174811	136124	77862	131397	223850	29711.6	148450	83507.6	72888.4	70418.8	81478.4	34137.6	64068.4	30309.2	65036	99381.6	8796.8	357186	50447.9	25902.4	53387.6	8500.42	65851.2
1363200	343317	308493	108106	78778.8	153271	83307.2	93725.6	104110	127430	81628	326685	399575	319314	169207	457938	117595	111944	174782	136207	78213.6	130313	223048	29683.6	147878	83048	72846.7	70910.4	82106.4	33892.1	63954	29633.6	65274.6	98262.8	8883.6	357135	50223.6	25838.4	54193.3	8458.8	66047.2
1364400	344347	307484	107015	78252.8	151352	83362.1	93689.6	104286	127083	81649.6	326493	400201	320194	168702	454908	117725	112028	173812	135486	78026.8	129833	222305	29260.8	147251	81793.2	73032.1	71095.6	82609.6	34178.8	64275.4	28985.6	66007.1	98646.8	8732.8	356963	50514.4	26061.3	53890.8	8342.4	66122.1
1365600	344270	306186	106563	77505	149391	83328.4	93700.8	104338	127664	81648.8	324514	398774	320969	168677	452163	117462	112709	173891	135700	78338.4	128623	220504	29284.4	146298	81202.4	73010.4	70854	82830	34203.2	64421.2	28677.5	66166	97996	8820.4	355905	50883.6	25981.6	53937.9	8323.6	66399.6
1366800	343797	305512	106178	77283.3	147501	83517.2	94137.1	104671	127688	82186.4	324883	398261	320704	167881	451429	117616	112869	173582	135549	78367.6	127384	219863	28970.8	145245	80243.6	72942.5	71355.6	83309.2	34125.4	64746	28181.2	66387.5	97859.2	8734.8	356305	51081.7	25888.8	54292.4	8287.5	66928
1368000	343113	303974	105185	77103.6	145949	83135.4	93475.6	104841	127023	82063.6	323532	398183	320649	166776	449663	117528	112667	172745	134692	78634	126473	218952	28812.8	144207	79403.6	73212	71323.3	83465.6	34493.2	64859.2	27576.8	66818.3	97338.8	8774	355246	51250	26133.8	54330.8	8265.6	66743.3
1369200	342145	302811	104995	76406.4	144038	82880.4	93900.4	105042	127551	82194.8	321775	396071	321087	166863	448502	116991	112342	172081	133494	79248.3	125162	219022	28614.8	143017	77865.2	73533.2	71547.9	83878.8	34486.3	65094.4	27249.2	67211.2	96669.6	8779.6	354577	51349.2	26198.4	54257.5	8250.8	67063.2
1370400	341237	305826	104628	76051.6	142463	82700	94227.2	104950	127624	82574	320245	394379	320847	165876	446660	116527	112577	171558	133090	79328.8	123797	218360	28280	142547	77213.6	74088.4	72030	83991.2	34702	65027.2	26770.8	67443.2	96514.4	8855.42	355936	51881.2	26245.6	54581.7	8240.8	67334.8
1371600	340368	304938	103748	75763.2	141173	82917.6	93438.4	105122	126724	82937.6	318567	393221	321084	165273	445749	116969	112778	170322	132023	79399.2	123060	217926	28270.4	141709	76165.2	74300.4	71938.8	84178	34787.2	65222	26583.6	67456.3	96516.4	8857.6	354444	51995	26238.4	54729.2	8253.75	67579.6
1372800	339468	304076	103151	75455	139726	83338.8	94122	105188	126236	83284.4	317057	391268	318479	164792	444653	116538	113000	169175	131601	79424	122272	216426	27759.6	141721	74833.6	74451.6	72016.8	84453.8	34897.6	65674	26068.3	67602.8	95566.8	8830	353773	52333.6	26258.8	54843.8	8072	66909.6
1374000	338547	302852	102896	75197.1	138958	82781.6	94119.2	105911	126140	83437.5	316301	389615	317990	164912	444503	116008	112886	168927	131185	79843.6	121084	215591	27725.2	141179	74607.2	75077.5	71772.8	85223.6	35034.6	65740.4	25899.6	67607.1	95691.2	8948.75	354695	52372	26255.6	55238.8	7939.2	67232
1375200	337469	302873	101629	74384.2	137888	82810.8	94030.4	105317	125928	83411.6	314896	386748	318073	163558	444569	115604	113384	167795	130544	79919.2	120497	214795	27450.8	140358	73680.4	74974.8	72199.2	85488.8	35035.6	65497.6	25568.4	67292.9	95115.6	8925	355685	52697.2	26470.4	55456.4	8097.6	67811.7
1376400	335888	301450	101299	74206	136554	82608.8	94390.8	105213	125378	83856.4	312680	384303	317183	163466	443314	115480	113256	166413	130131	79987.6	119221	213968	27192.8	140219	72866.7	75627.2	71642.9	85634.8	35190	66065.2	25176	67585.8	95380.4	8914.17	354002	53046.4	26435.4	55561.2	7973.6	67276
1377600	334070	299812	100730	74543.3	135692	82395.6	94644.2	105788	125294	84015.8	311711	381086	314748	163420	443761	114583	113085	165901	128980	80837.2	118392	213294	27184.8	139504	72296.7	75499.2	72425.2	86509.6	35247.6	66336.4	25022.9	66806.8	94608.4	8886	353944	53172.5	26348.4	55542	8070	67582.8
1378800	332037	297327	100076	74879.2	134394	82728.8	94280.4	105283	124459	83287.5	310296	379390	314094	162703	445112	113847	113212	164541	128362	80464	116775	212766	26788.3	138953	71716	76345.6	72611.2	86676.8	35165	66564	24658	66577.2	94238.8	8972.4	354155	53378.4	26505.4	55592.4	7878	68146.7
1380000	330232	295290	99898.4	74507.9	133626	81984.4	94218.3	105887	124620	84117.6	308178	377405	311986	162468	444816	113512	112558	163648	127534	80692.8	115560	211935	26528.8	139129	70858.8	76198.8	72476.8	86893.2	35557.2	66440	24372.8	66702	94306.7	8996.4	353175	53812.9	26519.2	55934.8	7882	67951.7
1381200	327544	294365	99380	74279.2	132729	82221.2	94269.2	105842	123793	83427.1	306830	374049	310674	162575	447748	112964	112727	162692	126533	80498	114373	211161	26241.6	138763	70652	76444.8	72886.4	87627.1	35438	66665.6	24352.9	65659.2	93223.6	8978	353387	53612.4	26382.4	55853.3	7829.2	68054
1382400	325793	293016	99096	74244.6	132097	81800.4	94513.6	106311	123270	83370	305228	371954	309890	162042	447623	112592	113210	161794	126065	79934.6	113312	209962	26056.4	137791	70471.6	76673.8	72940.4	87659.2	35563.6	66805	24012.4	65079.6	93696.7	9090.8	352397	53875.2	26490	55840	7786	68552.9
1383600	323103	291618	98302.9	74515.2	131741	81364.2	94368.4	105580	123271	83607.6	304910	368780	308461	161497	448266	112272	112996	160410	125432	79820.8	112468	209026	25804	137049	69910	76641.2	73200.8	87970	35861.2	67022.5	23846.4	65083.2	92803.8	9067.6	352769	54194.6	26570.8	56098.4	7732.5	68190
1384800	321476	289504	97550.8	74879.6	130864	81644	94762.1	105680	122835	83314.2	302728	365839	307759	161013	448222	111346	113497	159688	124831	80128.8	111374	208401	25683.6	136317	69267.6	77071.6	73029.2	88103.6	35862.4	67025.4	23716	64044	93014.8	9168.4	351600	54137.1	26458	56087.2	7653.33	68320.8
1386000	320100	289609	97064.2	74737.2	130137	81727.5	95005.2	105865	121985	83580	301421	363324	307721	161269	449910	110626	113492	159473	123872	80194	110096	207344	25500.4	135416	69405.8	77094.4	73758	88714.2	35753.2	67108.4	23695.4	63588.8	92965.6	9133.33	349975	54149.6	26718.8	56104.2	7549.2	68374
1387200	317395	287811	96435.2	75374.2	129309	81347.6	94547.1	105309	121278	82910	300064	360844	307472	159692	448880	110092	113215	158310	122620	79746.7	109174	206665	25400	135403	69314.8	77545	73678	88890	35707.1	67309.2	23279.2	62880	92507.6	9263.6	349952	54587.2	26536.4	56350	7546	68172.9
1388400	315491	286302	96036.4	75224	128012	81554.6	94759.6	105444	121316	82826.8	300236	357614	307872	159329	448000	109886	112800	156851	122301	80150.8	108104	205863	25237.2	135113	69125.8	77639.2	73892.8	89101.3	35918.4	67455.8	23187.6	62388.4	92580	9246.8	348502	54507.9	26554	56650	7620.4	68312.1
1389600	312763	285446	95105.2	75427.2	128216	81818.8	94782.4	105378	120788	82561.2	299885	355900	307087	158995	448510	108949	113089	156400	121683	80304.8	106475	204758	25158.8	134988	69364.8	77844.8	73481.6	88838.8	36136	67386.8	23237.1	61397.6	91980.8	9341.6	346595	54402.4	26697.2	56621.3	7561.2	67861.2
1390800	310650	284502	95176.8	75880.4	127047	81456	95507.1	105582	120153	82333.8	298554	354127	308270	158741	448634	108240	113491	155786	121536	80552	104853	203805	25086	134163	69758	78171.6	74014.6	89154.8	36192.8	67482.5	23106.4	60460.8	91493.3	9243.2	346163	54754.6	26396.8	56365.8	7648.4	68168.4
1392000	309148	282927	94127.2	76082.5	126740	81653.6	95552.9	105198	119612	81538	300450	352237	311601	157705	448642	107186	112922	155032	120891	80455.6	103736	203208	24756.7	134207	69679.6	78252.1	74204.4	89356.4	36387.6	67738.8	23327.1	59804	91580	9217.08	344274	54873.6	26578	56553.8	7587.6	68643.6
1393200	307550	281701	93419.6	76466.8	126697	81628.4	95350	104904	118706	82105.2	299344	350781	313973	156793	448451	106707	112880	153778	121043	80342	102394	202870	24558.8	134391	69794	78369.6	74034.2	89276.4	36670.8	67522.5	22934.4	59061.6	91182.9	9457.2	343317	54458.4	26543.3	56516.8	7644	68515.6
1394400	304876	280291	93072.1	76822.4	125892	81134.2	95489.2	104998	117940	81727.2	298501	349082	314130	156967	447112	105777	112551	152926	120199	80609.6	101186	201382	24401.3	134032	69983.6	78499.2	74112.4	89304	36758	67367.2	22844.8	58166.8	91104.2	9396.4	341160	54950.8	26838.4	56382	7632.92	68244
1395600	303193	279995	92192	76799.6	125916	81349.2	95495.6	105031	118074	81357.2	298317	347000	313571	156724	449085	105106	112457	152868	120086	80787.9	100175	200957	24174.2	133537	70406.8	78717.5	74260.4	89474.6	36559.2	67423.3	22830.8	56674.4	90400	9490	340930	55135.2	26424.6	56686.8	7523.6	68420.8
1396800	301508	278630	91648.3	77103.6	125028	81099.2	95888.3	105177	117145	80768.4	297085	346683	313136	155772	447940	104523	112880	152385	119437	80430.8	99092	200597	24042.4	133841	70943.8	79244	74077.6	89740.4	36623.6	67439.6	22493.2	55672.4	90372.5	9444.8	339722	54842.1	26461.6	56351.2	7715	68257.6
1398000	299974	276090	91126.8	77480.4	124622	80944.4	95508	104679	116756	81001.6	296038	345443	313502	154598	448534	103582	112557	151641	119602	80740	98263.2	199998	24040	133092	70944.2	78666.8	74292.8	89269.2	36519.6	67417.6	22309.2	54806.8	90250.4	9575.2	339099	55098.8	26600	56710.4	7678	68127.9
1399200	297276	274516	90546.3	77392.8	124053	80772.1	95725.2	104547	116615	80300.4	294902	343767	311214	153937	447579	103520	111772	151355	119400	80491.6	96754.4	199538	24174.4	133014	71631.3	78809.6	73800.4	89070.4	36638.4	67458.8	22346	54046.8	89488.3	9471.2	336499	54696.8	26528.8	56410.4	7637.6	67976.8
1400400	297014	273257	89817.2	77590	123648	80714.6	95918.4	104250	116244	80054.2	294299	341909	311554	153508	447501	102453	112122	151240	119168	80500.8	95483.2	198216	24060	132516	72348.4	78840	73861.2	89172	36634.4	67174.2	22132.8	52938.8	89115.4	9490.4	336325	54308.8	26630	56513.2	7732.4	67858.3
1401600	295996	272511	89982.5	77297.2	122694	80066	95617.1	104606	116026	78869.6	293046	341593	312043	152392	445933	102466	112008	151264	119480	80552.4	94431.2	197878	23559.2	132184	72782.5	78803.2	74298.8	89474.6	36463.2	67757.2	21985.6	51966.8	88278.8	9643.75	335616	54478.8	26382.1	56764	7770.4	68274.2
1402800	294720	270342	88718.8	77241.2	122703	79958.3	95491.2	104401	115830	78902	292554	340760	310916	150192	445658	101776	111484	150830	119558	80253.6	93000.8	197407	23914	131622	73300.4	79182.8	74055.2	88950.8	36343.2	66908.8	21677.1	50820.4	87774.8	9601.25	334672	54386.8	26539.6	56741.7	7720.8	68233.2
1404000	293810	268714	88244	77217.9	121769	79894.8	95506	104206	115430	78674	292332	338799	310451	149250	443592	101315	110820	150697	119052	79582.9	91679.2	196320	23709.6	131636	73720.4	79235.4	74214	88266.8	36130	67028.8	21676.4	50212.5	87208.8	9832	333512	54163.6	26600.8	56510.8	7762	67723.8
1405200	293042	266667	87647.5	76769.2	121492	79871.7	95807.2	103881	115524	78082.9	291932	337256	310165	148753	443240	100991	111018	151167	119207	79701.3	90129.6	195502	23750	130784	74383.8	79002.8	73734	88050.8	36268.8	66863.2	21245.8	49069.2	86257.9	9697.6	331018	53813.6	26493.8	56588.8	7755.6	68006.7
1406400	292036	265062	87069.2	76643.2	121318	79695.8	95858.8	103845	115336	76814.2	291203	336803	312658	148557	442054	100912	110993	151301	119185	79876.3	89059.6	194217	23888.3	130582	74914.2	78902.4	74336	88159.6	36287.5	66533.2	21263.3	48105.2	85519.2	9488.4	330512	53767.2	26359.2	56400	7636.8	68250
1407600	291245	263554	87073.6	76166.3	120968	79383.6	95716	103789	114934	76316.4	291330	336213	314077	146577	440978	100858	110450	151923	119822	78875	88112.8	193946	23571.7	130902	76010.4	78540.4	74223.2	87836.8	36450.4	66651.6	20949.6	47262	85322.4	9583.2	329040	53574.4	26509.6	56521.3	7756.4	68074.4
1408800	290008	261275	85950.8	75618	120326	79000.8	95868.8	103395	115453	75924.8	291159	335464	316003	145309	438087	100501	110243	151990	119697	78401.7	86944.4	192692	23845.8	129896	75953.3	78776.8	74617.6	87841.7	36028.8	66576.8	20867.6	46646.8	84475.2	9656.25	327862	53313.2	26412.5	56082	7776	67970.8
1410000	288738	259220	86017.1	74787.2	119847	78940	95796.8	103571	114782	75598.4	289794	335872	317165	144871	436276	100578	109933	152081	120180	78239.6	85938	192184	24000.4	129400	76236.4	78916.4	73810.8	87449.6	36249.2	65968.8	20531.7	45796.8	83698.8	9622.92	325777	52965.2	26457.1	56062.4	7707.2	67140.4
1411200	288573	257513	85312.8	74927.6	119308	78816.4	95980.4	103126	115788	74671.6	289617	334585	318518	144602	440275	100337	109873	153381	120548	78157.6	84576.4	190884	23730.8	128997	76873.2	78258.3	73870.4	87152.4	36201.7	65919.6	20339.6	45022.9	82476	9692.92	323932	52697.2	26243.2	55894.6	7773.6	67422
1412400	287959	256693	84886	74254	118614	79270	95390.8	102926	115945	74684	289735	334167	319258	143602	438870	100299	110058	154232	120673	77994.4	83590.8	190340	23701.2	129067	77183.6	78102.8	74047.1	86990	36276.4	65657.5	20199.6	44342.9	81444	9554.8	323452	52745.4	26541.6	55816	7709.58	67519.2
1413600	287260	254964	84671.2	73549.6	118411	78659.6	94896.4	103028	116000	74468.8	288327	334037	319855	142450	436632	100739	109933	154763	120940	77527.2	82892.8	189279	23893.2	128206	77641.7	77907.2	73433.8	86331.2	36135.2	65315.8	19866	43416.4	80873.2	9687.08	322116	52151.2	26438.8	55404.4	7830	67524.2
1414800	286266	255448	83850.4	73032.8	118112	78495.6	95202.8	102892	116025	74233.6	287893	333378	319684	141101	434000	100346	109225	154724	121372	77309.2	82172.4	188665	23896.4	127980	77709.6	77842	73390.8	86308.4	35965	65302.4	19855.6	43266	79677.5	9504.8	320721	52448.8	26461.2	55268.4	7746	67098.8
1416000	285893	252810	83944.8	72648.4	117514	78796.8	95159.6	102700	116724	73827.6	287513	333043	318784	141202	431326	101086	109576	155653	122232	77605.2	80657.9	187468	23634.6	127088	78038.4	78047.5	73261.2	85470.4	35998	65125.2	19526	42799.6	78965.6	9496.4	318968	52170	26440	55122.9	7734.4	66900
1417200	285210	251127	83341.2	71652.5	117133	78920.8	95482.8	102230	116839	73452.8	287276	332594	317099	140798	428357	100877	109622	156530	122381	77061.6	79732.9	185552	23826	127236	77956.7	77951.2	72882.8	85618.8	36102.4	65128.3	19420.4	42109.6	77825.6	9548.8	317385	51884.6	26446.4	54759.2	7722	66556.7
1418400	285786	250088	83401.7	70949.2	116073	78735.8	95373.2	102111	117508	73429.2	286873	333532	317048	139556	426199	101829	110074	157897	122619	77027.2	78953.2	184966	23776.7	126891	77914.8	77462.8	72972.5	85119.2	35914	64665.8	19294	41899.6	76722.5	9500.8	316322	51580.4	26111.6	54658	7766.8	67137.5
1419600	285334	250033	82617.9	69979.2	115718	78912.9	94592	101760	117750	73620.8	286857	333728	315852	139250	423088	102291	110112	158478	123549	76978.8	78347.1	183101	23871.2	126205	78282.8	76863.2	72731.3	84661.6	35746	64598.3	18880	41468.4	76169.2	9459.6	315206	51687.2	26222.4	54749.2	7704.17	66428.8
1420800	284585	247836	81908.4	69104.6	114744	79360.8	94444	101733	117615	73332.4	286689	334308	314166	138774	423307	103396	110055	159333	124132	76938.4	77125.8	182526	23650.4	126032	77902.1	76977.2	72394.8	84112.9	35577.2	64394.8	18715.8	41217.2	75490.8	9543.6	314447	51361.6	26102.8	54327.1	7824.4	66473.3
1422000	284785	247229	81357.9	68937.2	114507	79243.8	94758	102158	117996	74054.8	286901	334250	313751	138060	421179	103627	109635	160124	124309	76890.4	76414.8	180455	23681.3	124872	77881.6	76301.3	72392.8	83800	35484.4	64091.6	18847.2	41030	74572.4	9460	313046	50530.4	26124.2	54086.4	7828.4	66363.6
1423200	285843	246966	80890.8	68006.3	113514	79332	94706	101960	118919	73840	287066	334959	321254	138195	418640	104119	109795	161029	124747	76692.1	75947.6	178583	23894.8	123975	77748.4	76108.4	72283.3	83352	35520.4	63612.8	18410	40764.4	73603.8	9308	310478	50206	26233.3	53698.8	7837.5	66278.8
1424400	286542	246602	80406.8	67569.6	112736	79531.6	94767.1	101807	119260	74050.8	287443	336582	324688	137788	415484	104262	109583	162023	125473	76850.8	74726	177852	23743.2	123710	76923.3	75784	72558.4	83120.4	35547.9	63341.6	18326.4	40400	72776	9232	310582	50250.4	26236.3	53486	7863.2	65955
1425600	287645	245948	80187.5	66404	112873	79680.4	94659.2	101538	119772	74326.7	287254	337567	327015	136805	413698	105407	110095	163472	125975	76519.6	73988.4	176468	23663.2	122536	76926.8	75695.2	72486.4	83294.2	35426	63330.4	18060	40359.2	71991.2	9281.25	308317	49931.6	26348	53251.2	7785.6	66266.4
1426800	287887	245276	79868.4	65822.8	112286	79884.4	94158.4	101666	119865	74163.6	287046	338117	329761	136317	411682	106293	110304	164166	126309	75424.8	73353.6	175449	23744	121083	76824.4	75525.8	72056.4	82712	35686.7	63000.8	17858.8	40114.2	71111.6	9230	307629	49353.6	26218.4	53221.3	7829.2	65856.8
1428000	288177	245351	79377.6	65088.3	111798	80142	93933.8	101210	120266	74697.5	287204	339291	330686	135713	409012	107230	110452	165038	126780	76005.2	73018	173663	23434	120358	76386.4	75188.8	71896.8	82159.2	35683.6	62722	17696.8	40260.8	70308.4	9194.8	307505	49677.6	26110	53150.4	7840.83	65921.6
1429200	290014	244594	78952.4	64213.3	111734	80130.4	94342.4	102010	121058	75099.2	286768	340865	331196	135450	407644	107393	110518	166694	127854	75932.4	72438.3	172692	23598.4	119384	75144.4	74667.6	71530.8	81536.8	35729.6	62735.2	17426.7	40428.8	69883.6	9039.17	305505	49182.4	25972.1	52857.6	7853.6	65940.4
1430400	290371	245237	78549.2	63524	111586	80510.8	93792	101949	121867	75052.9	286160	342246	332407	135196	406126	107838	110804	167658	127732	76000	71521.7	171067	23641.6	118814	74883.2	75102.4	71076.3	81596.4	35686.4	62527.2	17545.6	40680.8	68466.8	8987.08	304616	49090	25871.6	52910.8	7789.2	65732.8
1431600	290720	244001	77927.2	62780.4	110915	80675.6	94183.6	102098	121874	74985.6	286960	344045	333412	135219	403588	108948	110668	168502	128639	75497.5	70888	169652	23576	117717	74264.2	74608	71228.8	81160.8	35637.6	62510.4	17172	40768.8	67995	9105.6	303339	48971.7	25824	52745.2	7840.4	65327.9
1432800	291760	243956	77581.3	61784	110318	80742.9	94059.2	102549	122423	75294.8	286827	345280	334195	134674	402635	109780	111447	169741	129311	75529.6	70558.3	168955	23774.4	116875	73939.2	74209.2	70876.4	80914.4	35181.3	62304.8	17019.2	41046.8	67696.8	9003.75	301887	48931.7	25888.4	52908.8	7844	65736
1434000	292268	243094	77429.2	61502.9	109526	80932	94122	102684	122562	75664.2	286373	347236	334575	133830	402650	110592	111610	170397	130010	75283.3	70160	167773	23559.2	116024	73164	73895.2	70991.7	80874.8	34978	61903.6	16738	41039.6	66693.6	9022	300967	48534.4	25872.1	52630	7764	65449.6
1435200	293474	242042	76767.5	60366.4	109300	80794	93656.8	102560	122735	75950.8	285122	348954	332510	133156	402078	111399	111870	171068	130422	75335.4	69271.6	166864	23438.4	115544	71791.6	73626.8	70895.8	80340.4	35177.2	61964.2	16724.4	41551.6	66557.9	9044.4	300892	48497.5	25839.2	52474	7896	65298
1436400	294074	241766	76136	59901.3	108816	81010.8	94096.4	102917	123274	76573.2	284980	351653	332749	132856	400535	112374	111605	171899	130730	75362.4	68688.8	165083	23398	115614	70745	73765.6	70740.4	79978	34888	61859.6	16603.6	41518.8	66035.2	8981.25	299881	48370.8	25966.4	52351.2	7798.4	64914.6
1437600	293412	240676	75644	59056.4	108630	81186.8	94074	103137	123410	76867.6	284466	354568	329022	133094	401279	111745	112491	173032	130724	75388.8	68607.6	163610	23221.2	114789	70422.8	73300.8	70176	79738.4	35108.3	61830.4	16538	41803.3	65245.2	8991.6	296952	48120	25563.6	52056.8	7860	64872.9
1438800	294445	240664	75315.6	58567.6	107371	81268.8	94169.2	103115	123297	77314.8	284592	354984	328552	133067	402469	113102	112952	173672	131752	75292.1	67944.8	162939	23134.2	114817	69165.2	73062	70380	79913.2	35159.6	62123.3	16342.4	41416.4	64940.8	8958	296190	48333.8	25844	52094.4	7819.58	65060
1440000	293874	240154	74521.2	58073.2	107125	81571.2	93181.6	103292	123574	77020.8	284693	356202	325668	131765	402706	114022	113481	175200	131785	75739.6	67155	161833	23136.4	114207	68660.8	73203.2	70312.9	79166.8	34881.7	62117.6	16067.6	41786.3	65021.2	8886.8	294822	48085	25773.6	52209.2	7828.8	64933.3
1441200	295050	239010	73668.4	57377.5	107018	81442	93467.5	103587	124075	77735.4	284112	358952	325254	131252	401348	113950	113294	174488	131704	75618	66864.6	160964	23059.2	113271	67563.2	72555.2	70561.3	79392	35009.2	61983.8	16211.2	42143.2	64333.6	8953.75	293784	47578	25917.2	52291.3	7746	65374.8
1442400	294042	238097	73565.6	56650.4	106180	81334	93377.1	103895	124684	78454.6	283930	359951	330498	130329	401701	114522	113396	175545	132147	76180.4	66559.2	159770	22732	112238	66385.2	73186.7	70349.6	78750	35011.7	61892.8	15993.6	42405.2	64170	8937.2	292983	48130.4	25875.2	52120.4	7706.8	64849.6
1443600	295575	237208	73195.6	56063.3	106014	81759.2	93526.3	104700	124918	78789.2	284537	360629	331340	130516	402549	115104	114008	176389	132202	76560.8	66014.4	158278	22529.2	111743	65577.2	72767.6	70166	78555.8	35175.2	62210	16068.3	42603.6	63745.6	8873.75	290265	47743.6	25984.8	51902.1	7661.6	65026.8
1444800	294990	236572	72865.6	55584.2	105481	81594.4	93558.4	104757	125820	79342.5	284344	362438	335326	130636	403248	115370	114205	176621	132515	76484.2	65276	157293	22560.4	111160	64790	72534.2	70220.4	78980.4	35000.4	61926.8	15848.8	42912.9	62749.2	8800.4	289503	47835.6	25740	52166.8	7822.5	64758.4
1446000	295389	236697	72345.2	55100.8	105005	81556.4	93806.8	104703	125630	79468.4	283794	363034	336508	130126	404276	115806	114728	176760	133074	76934.8	65044.6	157319	22293.2	111062	63624.8	72570.4	70614.4	78758.8	34965.2	61735.2	15840.4	43064.8	63426.8	8827.92	288905	47863.2	26010.8	51887.6	7624.4	65251.3
1447200	295760	235566	71412.9	54509.2	104915	81684.4	93122.9	105149	125676	80097.2	284285	363793	338443	129449	405084	116077	114836	177013	132970	76958.4	64900.8	156627	22323.6	110078	62819.2	72479.2	70217.6	78728.8	35037.1	61810.4	15722	43429.6	62665.2	8976.8	288386	47908.8	25760.8	52118.8	7691.6	64968.4
1448400	295226	234653	71198.8	53938	104097	81693.8	93294.4	105253	126089	81064.4	284768	364305	339564	128930	405568	115914	114906	175785	133150	77032.1	64657.2	155895	22189.6	109108	61395.6	72194	70371.7	78659.6	35132.4	62023.3	15813.6	43674	62933.3	8964	287438	47737.5	25856.8	52192	7635	64797.6
1449600	295599	234210	70665.6	53275.2	104519	81473.6	93190.4	105369	126430	81256	284172	364300	340260	128424	404108	116076	114865	176562	133133	77627.6	64060.4	154557	21942.8	108470	60591.7	72581.2	70233.2	79208	35397.2	62106.8	15747.1	43974	62332	8877.92	287883	47862.4	26002.1	51859.2	7600.8	64462.9
1450800	295776	233195	70150.4	53003.6	103985	81850.4	93366.3	105911	126708	81815	284734	364570	341300	128905	405574	116188	115018	176512	133082	78086.8	64113.6	153945	21692.8	107408	59800.8	72301.6	69978.8	78754	35490	62276	15694.4	44332.9	61713.2	8996.4	286736	48032.8	25981.2	52420.4	7501.2	64688.4
1452000	296109	232195	69783.6	52874.4	103212	81538.8	93412.9	106033	127111	82345.8	285857	364326	342951	128603	406252	116225	115810	176118	133525	78654.4	63292.4	153667	21510.4	106833	59174	72165	69868	79340	35447.2	62437.6	15587.6	44049.2	62068.8	8813.6	285620	47881.2	25896	52398.8	7642.92	65007.2
1453200	295200	230984	69350.8	52216.3	103293	81717.2	93135.4	105918	126805	82242.4	286365	364455	344789	128104	407752	116475	115700	175894	133948	78619.6	62878.8	152981	21435.2	106280	58190.4	72203.6	69975.2	79325.8	35435.6	62382.8	15536	44200	61487.6	8859.2	285407	47949.6	25943.3	52098.8	7503.6	65165.4
1454400	294381	229992	68647.6	51874.4	102863	81240.8	92820	106207	127093	82789.6	285935	363537	344629	127849	408164	116384	116150	175517	132851	78655.6	62152.9	152621	21265.2	105942	57066.7	72514.8	69979.6	79366.3	35471.2	62561.2	15637.1	44682.4	61213.2	8945	286272	48157.2	25962.5	52547.2	7498.4	64991.3
1455600	294082	228905	68230.8	51626	102448	81724.8	93376.7	106608	127245	83547.6	287061	362819	345670	126986	408795	116172	115867	174288	133386	79158.8	61978.4	152076	21130	105708	56310	72820.4	70032.9	79698.8	35477.2	62613.8	15623.6	44417.6	61305	8936	286058	48273.2	25994.6	52759.6	7592	64942.8
1456800	293383	227208	67626.4	51255.8	102075	81756.4	93182.9	106510	126785	83454	287544	362594	345501	127387	408181	115629	115793	174456	133032	79537.5	61555.6	151831	20968.4	104965	55593.8	72791.2	69755.2	79550.8	35660.4	62820.4	15673.8	44632.8	60954.8	8941.25	284495	48553.2	25928.8	52720.4	7475	64914.4
1458000	293356	226226	67296.7	50970.4	101460	81877.5	93557.6	106838	127116	83778.3	287367	361608	346924	127318	407247	115363	115796	174233	132968	79624	60844.2	151320	20773.8	104662	54989.6	72985.2	69642.1	79962.4	35785.6	62970.8	15570.8	44506	60122.4	8978	284266	48434.8	26058.3	52569.6	7392	64821.3
1459200	292917	225168	66407.5	50465.6	101005	82291.7	93736.8	107219	127153	83888.4	286699	361362	346002	126780	406814	115553	116086	173485	132595	79944.4	60613.6	150878	20465.6	103746	54352.9	73332	69788.8	80136.3	35705.2	63242.8	15588.4	44577.1	60136	8918.4	284386	48921.6	25893.6	52614.8	7424.58	65174.4
1460400	292759	223795	66243.3	50252.8	100418	81820	93502.4	107053	127135	84134.8	287152	360889	347126	126330	405693	115054	116100	173293	132763	80359.6	59801.2	151186	20603.2	103398	53866.4	73579.6	70145	80536.4	35694	63319.2	15751.6	44671.2	60342.9	9067.2	284722	49123.6	25934	53157.2	7487.92	65058.4
1461600	291352	221994	65567.9	50181.2	100050	82114.8	93937.6	107364	127000	84065.2	286493	359345	347687	125156	405605	114807	116400	171938	132491	80190.8	59619.2	151563	20234.8	103024	53716.8	73616	69802.5	80684.4	35751.7	63408.4	15584.8	44840.8	60169.6	9097.2	284398	49145.4	25990.8	52902	7388.33	65266
1462800	290982	221068	64880.4	50058	99814.4	81882.4	94275.8	107416	127091	84202	287792	358230	346801	125358	404396	114253	115961	171506	132280	81167.6	59253.3	150942	20143.6	102765	53178	73804.6	69950	81211.2	35993.2	63331.7	15725.2	44696.8	60131.7	9126	283725	49211.6	26283.2	53134	7428.75	64968
1464000	290248	220168	64332.1	49685.6	99450.8	81782.4	94080.8	107530	127492	84387.2	287342	357608	348134	125127	402829	114173	115703	170990	132185	81637.1	58462.8	150559	19824.2	102662	52665.2	74211.3	70236	81215.2	36068.8	63695.6	15683.6	44498.8	59537.2	9132.4	282520	49497.6	26018.8	52829.6	7317.2	64905.6
1465200	289520	219150	63653.2	49847.2	98925	81722.4	94382	107546	127118	84428	287697	356597	347215	124816	402888	113665	115966	169179	131598	81749.2	58195.2	151264	19905.6	101860	52673.2	74209.6	70117.2	81691.6	35997.6	63899.2	15856.4	43998.8	59595.6	9102.4	281328	49473.6	25974	53142.5	7364.8	65107.6
1466400	288522	217223	62916	49426	98489.6	82158	94235.6	107685	127140	84504	287603	355764	347070	124192	402808	113732	115863	169392	131719	82570	57589.6	151286	19850	101551	52225.2	74638.3	70135.6	81742.4	36132.1	63791.2	15836.8	44115.4	58845.6	9106	280467	49774.2	26097.6	53278.8	7260.8	65467.9
1467600	287638	215759	62154.4	49576.4	98386.8	81884	94098	107565	126556	84673.6	287330	355960	347154	123725	402247	113130	115544	167495	130736	82824	56907.6	151197	19717.6	101559	52448	74046	70398	82185.2	36289.6	64000.4	15809.6	44293.6	59127.6	9075.6	280254	50126.7	25935	53582.8	7264.58	65297.6
1468800	286670	214738	61496.8	49247.6	97977.9	81986.4	94562.8	107361	126380	84874	286247	354592	346390	123357	401121	112300	115961	166540	130318	83219.2	56848.4	151382	19306.8	101633	52180.4	74314.4	70663.6	82562.1	36162.8	63903.6	15797.6	43872.5	58563.2	9280.4	279163	50056.4	26035.6	53360.8	7285.2	65249.6
1470000	285548	213630	61063.6	49185.4	97055.2	82316.8	95262.9	107588	126611	84797.2	287055	353519	345796	123038	397528	112416	115467	166037	130194	83157.1	55916.4	150844	19312.5	101623	52314.8	74534	70673.8	82955.6	36191.2	64358	15699.2	43274.4	58320.4	9113.33	277463	50137.1	26074.4	53324.8	7255.42	65020.8
1471200	283474	212320	60677.2	49062.8	96464.8	82223.2	95365.2	107840	126080	85029.2	286926	351883	344935	123560	396446	111665	115506	165536	130132	83680.4	55527.9	151308	19275.2	101727	52640.4	74864.4	70736	82943.8	36372.4	64238.3	15794.4	43040.4	57664.4	9172.4	276361	50185.2	26107.2	53508.8	7160.4	65125.2
1472400	283078	211477	60360.4	49155.2	96231.2	82074.6	96216	107508	126012	85148.4	286183	351043	343814	122389	395504	110951	115401	164255	129065	83472	55062.9	151796	19327.5	101462	53051.6	74747.9	71436.4	83296.8	36377.9	64354.4	15873.2	42788.8	57700	9413.2	275495	50100.8	26088.3	53566.4	7143.2	65417.5
