# Supplementary material for: The singularity response reveals entrainment properties of the plant circadian clock
Source: Nat Commun. 2021 Feb 8;12:864. doi: 10.1038/s41467-021-21167-7 (PMC7870946; doi:10.1038/s41467-021-21167-7)
Supplement: Supplementary file 4 — Source Data [file 41467_2021_21167_MOESM4_ESM.zip › raw_bioluminescence/SR_experiment/4h-3C (Figure 3, Supplementary Figure 1).xlsx]

## Sheet: 4h-3C
time (second)	CCA1 No. 1	CCA1 No. 2	CCA1 No. 3	CCA1 No. 4	CCA1 No. 5	CCA1 No. 6	CCA1 No. 7	CCA1 No. 8	CCA1 No. 9	CCA1 No. 10	CCA1 No. 11	CCA1 No. 12	CCA1 No. 13	CCA1 No. 14	CCA1 No. 15	CCA1 No. 16	CCA1 No. 17	CCA1 No. 18	CCA1 No. 19	CCA1 No. 20	TOC1 No. 1	TOC1 No. 2	TOC1 No. 3	TOC1 No. 4	TOC1 No. 5	TOC1 No. 6	TOC1 No. 7	TOC1 No. 8	TOC1 No. 9	TOC1 No. 10	TOC1 No. 11	TOC1 No. 12	TOC1 No. 13	TOC1 No. 14	TOC1 No. 15	TOC1 No. 16	TOC1 No. 17	TOC1 No. 18	TOC1 No. 19	TOC1 No. 20
1200	271486	160722	132816	245617	233252	330494	137570	157303	614142	204886	193277	188438	192336	228962	250571	1018460	491746	340342	431209	391487	59520.4	44250.4	12125.2	77.2	30775.2	83.6	22969.2	60670.8	58063.6	24570.8	80199.6	26194.4	26196.4	116346	80377.2	125300	25557.2	84605.2	93590.8	74204.4
2400	304571	182474	164959	310630	283642	422244	170896	206592	726948	274180	271509	270341	198396	308394	331017	1240680	647463	508054	485083	510451	66024.8	54966.8	13132.4	103.2	31201.6	102.8	25547.6	69259.6	64592	24482.8	83685.2	26767.2	27306	104018	76393.6	115909	26636	90767.6	76596.4	69166.4
3600	416838	205862	239088	401333	377357	515892	239051	303075	789754	324508	427690	336394	229696	382214	376650	1387360	711157	548226	570776	604170	57819.2	55431.6	11818	87.2	29697.6	91.2	24584	69572.8	61466.8	23052	79978.8	26482.4	25355.2	95634	68224.4	104147	25898.4	87844	70227.6	62596.8
4800	479961	236554	273333	463246	437572	565286	272410	345265	832826	370218	458691	392027	240381	444726	426037	1510320	801351	614845	654339	670021	53245.6	52018	10962.4	85.2	27873.2	84.4	23279.6	66334.4	59150.8	21229.6	76718.4	23973.6	22148	93421.2	62051.6	96732.8	24257.6	81266.4	66513.2	58792.8
6000	541169	274798	306378	511290	494584	614337	303632	371687	833596	417532	496101	438318	247575	476289	458130	1570490	861248	664775	688300	738781	51269.6	49160	10160.8	76.8	25179.6	80	21560	62029.6	57487.2	19683.2	70325.6	21800.4	19024.4	89149.2	56973.6	90188.8	22428	72153.6	65410.4	54318
7200	585057	299857	349423	523047	529667	613000	322840	378581	812776	447696	496302	440092	243460	478581	464264	1542070	848876	642307	692508	742354	47603.2	44350.8	9242	74.8	22755.2	76	19788.4	57694.4	53266	17488.8	61266.8	19972	16512	85096	51555.6	82965.2	20073.2	61664	63761.6	50358.8
8400	586392	305976	340022	501462	525217	589979	320419	354997	759957	446405	447301	423868	225068	472456	443264	1447640	806170	582460	650972	697683	44692.4	39430.8	8012.4	70.8	20710	72	17728	52563.6	48488.4	15500.8	53092.8	17798.4	14576	80751.2	47961.6	77065.2	17722.8	54073.6	60482.8	47116.4
9600	562488	297600	308078	464454	493432	559518	301974	323153	685776	432374	386808	405947	201702	452078	421782	1316370	757443	529014	588133	644843	42397.6	35981.6	7339.2	84.4	19337.6	67.6	15960	48921.6	45434	14222	47398.4	16038	13465.2	78428	45462.8	73861.6	15858.8	48551.6	57258	44877.6
10800	511859	294647	271063	436938	464675	537547	276680	292579	611760	410242	344137	400758	184732	429539	405226	1182140	706189	490244	527269	592017	40394.4	33220.4	6771.2	69.2	18449.6	66	14796	45640.8	42380.8	13630.4	44316.8	14966.8	13234.8	75515.2	44264	72483.6	14872.8	46334	54118.4	43395.6
12000	459687	295983	232867	413066	429668	514285	250316	266240	541161	387802	317377	388684	167202	399306	387072	1065900	644710	449223	478290	537965	39009.6	31596.8	6485.6	70.4	17814.4	71.2	14197.6	44588.8	41019.2	13477.2	42408.4	14127.6	13024.8	74158.4	43452.4	71894	14413.6	44558	53180	42112.4
13200	410018	289826	210360	390134	397305	484608	227257	245266	475204	368268	297413	378634	153865	369940	367514	971650	585120	413431	444052	492650	38840.8	30905.6	6218.4	80	17799.6	74	13781.6	42782.8	39634.8	13581.6	41273.2	13841.6	12787.6	74225.6	42897.6	72480.4	14569.2	44432.4	53005.6	41522
14400	379634	282004	200037	367281	366439	453481	209832	230739	423200	340922	279701	355252	136954	338875	338256	890781	525070	377900	411273	448658	39486.8	30473.6	6020	53.2	17850	49.6	13757.2	42668.8	39408	13853.2	41383.2	13841.2	12790.4	76292.4	43144.4	72759.2	14558.8	43949.6	54124.4	41161.6
15600	356333	267278	194259	339290	330870	419660	196068	217396	378711	318953	263902	336217	126531	314204	318236	826356	480953	350159	382906	418608	40298	30435.2	5966.4	68.8	18290	70.4	13585.2	42438	39679.6	14493.2	41479.2	14065.2	12657.2	79184.4	43760	72868	15054	44452.4	55480.4	41256.4
16800	334928	255420	189271	317408	301771	396766	185816	207443	344280	296213	251107	316669	114583	293018	290041	760626	439155	318097	356048	389909	41268	30751.6	5962	58	18837.2	61.2	14127.2	43395.6	40222	15169.6	42320.4	14838.4	12923.2	82905.6	45298.8	75270.8	15564	45323.6	58083.6	43315.6
18000	314326	242483	182585	298050	270662	369916	177324	196027	314052	273531	239394	299382	105368	274720	273190	698893	406068	291401	332856	371406	42670.4	31487.6	6297.6	64.4	19446.8	55.2	14621.2	44706.8	42051.6	16071.6	43726	15439.6	13150.4	86862.4	47593.6	77571.6	16208	46730	60873.2	45612.4
19200	293559	231866	175002	283101	248905	351135	168978	188167	291084	253275	229480	285428	96213.6	258623	252184	640373	369108	263235	310934	350456	44779.6	32536	6621.6	56.8	20748	64.4	15464	47023.6	44723.2	17336.8	46354.8	16729.6	13932.4	92582.4	51501.2	81666.8	17268	49429.6	65213.2	49897.2
20400	275254	218760	167879	268931	225884	327392	161813	179069	269504	234652	218746	271598	90782	244443	240071	585049	338062	239381	290477	331115	47406.8	34225.6	7145.2	64	22453.2	55.2	16544.4	49747.6	48085.6	18534.8	49438.4	17998.8	14642	99148	55620.4	86837.2	18544.8	52711.2	70161.6	54029.2
21600	257858	208913	161735	256167	208908	308828	154243	170437	251106	219990	207911	257999	83441.2	229290	223327	528554	306515	215132	267320	309849	50869.6	36752.4	7734	55.2	24511.6	57.2	18004	53760.4	52385.2	20596.8	54518.4	19929.2	15954.4	108086	61450.8	95708.8	20267.2	56880.8	76365.6	58993.2
22800	242934	194603	155398	241612	189722	283328	146897	161694	233086	204298	194621	244141	79305.2	213419	210734	476846	278067	196267	245294	291251	54936.4	39697.2	8512.4	56.4	27203.2	61.2	19803.6	58457.2	57664.8	22950.8	60107.6	22056.8	17438.8	119505	67661.2	104930	22502	62058.4	83375.6	64770
24000	227606	182380	150060	226383	174406	262645	142474	153992	218267	190304	183617	231739	75516	198869	194022	425534	253338	177360	224701	273797	60435.2	43434.8	9566.8	64	30763.2	64	21998.4	63856	63700.4	25878.4	66874.8	25106.4	20000.4	132620	77194.4	117221	25423.2	69423.2	91964.4	71312.8
25200	213253	171537	144240	210906	158328	238576	137521	145305	205682	173177	173576	214886	71261.2	183160	178902	380276	230559	160667	207427	257488	66054.4	47994.8	10816	60	35027.6	58.8	24563.2	71231.2	71211.6	29474	75396	28641.6	22451.6	147952	86934	131955	28558	76916	101827	78508.8
26400	197328	160662	136782	196370	145575	218220	130287	136875	191319	161159	165196	201902	68607.2	169092	164514	341929	210626	147104	189039	242461	74240	53429.6	12130.4	47.2	39941.6	57.6	27494.4	79237.2	79855.6	33824.8	85653.2	33051.6	26194.4	166559	98852.8	149281	32768.4	86994.4	113955	87038.8
27600	184121	150724	129848	182595	133810	197669	123928	129975	177484	147350	157985	185101	63609.6	155678	149340	304661	190603	133126	172717	224764	83177.2	59666.4	14177.6	56.4	45750.8	58.4	31287.2	89624	89952	39327.6	97433.2	38226.4	30064.4	188438	113762	170896	37261.6	98568.8	128775	94976.4
28800	170246	139305	121976	169488	122472	179182	116578	122856	163827	137269	150876	171968	62604	145024	139080	272898	173805	121639	158088	211802	93713.2	67399.6	15998	49.2	52455.6	64	35677.6	101318	100767	45762.4	111408	44029.6	35758	211514	130706	194422	43216.8	113101	145816	106820
30000	156632	130601	116134	158348	113461	162568	110299	116685	150220	125576	141091	157331	58162.8	133374	124973	242146	156675	109620	144369	197451	106160	77132.8	18546.4	43.2	60465.6	55.6	40378.4	115259	114057	54374.4	127401	51369.2	42501.6	240057	150822	226747	49372	129414	165242	119424
31200	144591	121136	107746	146126	104513	146924	103745	109926	136836	115125	128414	146496	58084.4	123846	117510	233849	142878	100326	132846	189382	122347	88630	21763.2	49.6	69890.8	54.8	45405.6	130872	128934	63148.4	146598	58582.8	50390.8	269988	172306	262632	56572.4	150174	190979	132994
32400	132980	114054	101526	135972	97660.8	134175	98926	105834	124851	105585	118844	134994	54614.4	114496	105905	252144	129053	91124.4	121079	175018	139503	101440	25661.6	62.8	80775.6	47.6	51196.8	147672	145993	74250.8	169987	67914	61344.4	305789	199216	303882	65437.6	174666	217402	146504
33600	122072	105553	95208.4	125162	89990	120727	92274.8	99955.6	112715	98079.2	111896	125945	54013.6	105690	98713.2	243456	117105	84192	111576	163568	158343	116024	30031.2	49.2	92936.4	49.2	56891.2	166452	165690	85485.6	197964	76628.8	72014.4	343011	230614	347564	74897.2	203397	246092	160186
34800	112411	99130	90241.6	118026	84901.6	109960	87110	94721.2	103064	92288.4	106968	118548	53502.4	98228	91024.4	230497	105687	77273.6	102447	151734	178997	131910	34425.6	59.2	106582	60.4	64060	187010	187254	98680.8	229590	85932.8	85935.6	380591	267071	391462	85122.8	238423	277896	172867
36000	103122	92203.2	85446.8	110103	79863.6	99923.6	82215.2	89519.2	93168.4	85744.4	101626	111717	53206	92190.4	84890	218860	96062.4	71220	95310	140990	201035	150430	39601.2	50	120843	51.2	70688	207903	208930	111500	264206	94036.8	97332.8	414891	301776	433448	95156	273701	309115	184808
37200	94497.6	86442	79954.8	104392	75626.4	92341.2	78590	84556	84733.6	81462.4	96444.4	108292	53886.4	87786	78903.6	207865	87405.6	65615.2	88985.2	130344	224747	169118	44370.4	51.6	135720	54.4	77188	227117	229788	123968	300104	103011	110052	442104	339346	473950	106270	313704	341166	197719
38400	87226.4	81476.4	75358	99366	71679.2	85081.6	73512.4	80580.4	76352	76527.6	89766.4	102016	53481.2	82911.2	74761.2	196595	79730.4	60914.4	83640	120412	246624	189285	49551.6	47.6	149589	52	84268.4	247252	248883	134635	336622	109623	118638	466766	376592	508992	116937	347207	370851	208348
39600	81035.2	76775.6	70165.6	94415.2	68117.2	79466	69270.8	77256.8	69252	73213.2	83676	98206.8	55263.2	78866.8	71864.4	185711	73741.6	56561.6	78778.8	112869	272193	209274	53781.2	48.8	161324	52.4	89892.4	264158	266100	142040	369862	116404	127058	483916	403292	536211	127910	379114	398008	222506
40800	75406	72886.8	66959.2	89794.4	64741.6	74849.6	64998.4	75099.6	63261.6	68956	78730.4	91506	54678.8	74770.4	68177.2	171795	68110.4	53096.8	79428	104132	293751	227660	58752.8	49.2	172103	47.6	96518.4	280176	282670	148614	399900	121907	133508	501132	428940	555590	135935	404511	423693	235132
42000	70754.4	69087.2	62898	85016.4	61518	70182	60648	71564.4	57491.6	65744.4	75380.8	87460.4	57140.4	72061.6	66339.2	157616	63834.4	49942.4	75572.4	98892	315618	247496	62042.8	40.4	179986	46.4	99091.6	289960	296258	150385	420661	124730	136482	511075	443988	569712	143611	421848	443246	244501
43200	66664.4	65675.6	59404.8	80958	59558.4	66208.4	57958.4	68422.8	52890	62288.8	72553.2	82914	57275.2	68325.2	62664.8	145020	59198	47174.4	72409.6	91190.8	331218	261656	65041.2	48.4	183742	53.6	104277	302176	308885	152201	438847	128764	140240	520977	457866	582598	148521	437555	462228	251500
44400	62700.4	61838	55910.4	76107.6	56205.2	61806	54715.6	65397.2	48457.6	58612.8	69351.6	79283.6	59275.6	65059.2	60584	133869	55889.6	44603.2	70233.2	86438.8	345526	275500	67201.2	51.2	186728	53.2	105659	309556	316009	150487	451542	128191	138619	527436	461285	580273	151981	443302	472092	253271
45600	59518.8	57521.2	53362.4	73088.4	53997.6	58444	52338	62523.6	44624	56219.6	66437.6	76492.8	60786	61009.2	57846.8	123975	52020.4	42443.6	67292.4	81134.4	356189	283742	68114	51.2	186581	48	108664	313777	325253	149220	457446	129854	137928	529610	464477	578808	155598	449501	478525	255216
46800	56408.4	53582.4	51042	69369.2	51596.4	55013.6	49511.6	59852.8	41508.4	54101.6	62590.8	72165.2	60691.6	56286.4	54870.4	114892	48792.8	40406.8	64412.8	77648.8	365828	293376	69668	44	186348	42.4	110738	317902	331744	146107	456138	129254	133338	529696	459390	575038	154965	445044	479452	256549
48000	53546.8	49667.2	48158.4	66748.8	49192.8	51578.4	47674	56934	38610.4	51506.8	60209.2	69142.4	62957.6	53076.8	52924	105987	45789.2	38148	61088.8	73526.8	372390	298482	69616.8	55.6	186770	50	110770	317438	332739	142968	452430	129639	131398	525336	455694	573561	156616	441114	476654	258925
49200	49994	46445.6	46057.2	63611.6	47157.6	48803.2	45495.2	54609.6	35984.8	48348	57782	63220.8	61758.8	49270.8	50149.2	97190.8	43033.6	35722.8	58330	69540.8	376501	301530	70780.4	44.4	184256	57.6	112972	319692	332193	138766	452442	129386	127064	524730	451877	572170	155188	431586	472332	261427
50400	47470	43018.4	43725.2	60284.4	44346.8	45533.6	43161.6	51566	33440.8	46301.6	55918.4	60220.4	64239.6	46498.8	48746.8	88205.2	40796.4	34049.6	56035.2	66000.8	381441	301218	69266.4	40.4	181634	48	111941	316945	328281	134177	445461	127327	124040	520240	442434	571298	154146	424023	467365	262728
51600	44416.4	40153.2	41546	57368.4	42634.8	43121.2	41206.8	49076.8	31469.2	43637.6	53690	55937.2	62885.2	43003.2	45300.8	79252	37854	32229.6	53060	61585.6	383933	300324	68581.2	54	177758	41.6	113337	315838	325304	131467	440156	125897	120847	517582	439194	567980	151750	417224	462822	261311
52800	41460.4	37046	39222.8	54105.2	40247.6	40799.6	39188.8	45878	29908	41124	51217.2	52148	62872.8	39990.8	43444.4	72175.6	35781.2	30946	50429.2	58085.6	388635	299868	67337.2	50	174640	50.8	111557	312960	320374	126540	426780	123570	116787	518630	429160	563415	150009	407351	455818	260807
54000	38387.2	34546.4	37558.4	51129.6	38623.6	38634.8	37239.2	43293.6	28991.2	38887.2	48383.2	48616.8	61464	38630.4	40870.8	66397.2	33499.6	29045.6	47089.6	54542.4	390394	294982	66058.8	60.4	170714	47.6	111078	309542	318432	123819	417692	122987	116474	519680	424890	561022	149624	402205	450333	259172
55200	35746.8	32145.6	35576.4	48674.4	36761.2	36429.2	34996	40963.6	27766.8	36931.2	46358	44914.8	60104.4	38235.2	38665.2	61771.6	31808.4	27457.6	44832.4	52121.6	391034	292344	66112	44.4	168562	47.2	110506	306609	314006	120264	410079	120340	112846	520570	417800	553935	144930	392799	446837	256671
56400	33270.4	29866.4	34130.4	46080	34706	34569.2	32505.6	38771.2	26883.6	35253.2	44407.6	43308.4	59474.8	37087.2	37063.6	57625.6	30716	26368.8	42145.2	49178.8	390792	286238	64367.2	59.6	165032	41.2	110113	302187	310023	117886	403831	119043	112103	513664	413541	552245	143164	389374	443509	257219
57600	31021.6	27960	32048	43707.6	33097.6	32665.6	29928	36783.2	25969.2	33318.8	42358	39902.4	56993.2	35284.4	35265.6	54668	29771.2	25231.2	39926	46552	387042	281682	64732.4	50.8	162896	56	108934	300210	306019	116240	398640	118016	110702	511090	408923	547713	138058	380774	440311	255558
58800	29182.4	25959.6	30258	41382.8	32087.6	31658.4	27723.2	34871.6	25475.2	31791.6	41014	38532.8	57536.4	33941.2	34017.6	52504.8	29030.8	24281.2	38422.8	44512.4	386023	276395	62923.2	51.6	160959	44.8	107404	294543	302374	113841	393048	116758	110504	505198	404514	548501	136712	378026	437626	256924
60000	27572.4	24984.8	29032.8	39784.4	31000	30162	26495.6	33861.6	25092	30108.8	39510	35833.2	53968.4	31875.6	32211.2	51634	28321.6	23585.6	37128.4	42879.2	386379	276159	62778	46	157800	52.8	107528	292636	297611	112782	391722	115469	109329	502615	401377	546140	133198	373436	435912	257898
61200	26131.6	23780	27586.8	37878.8	30196.8	29130.4	24608	32730.8	25142	29359.6	37852.4	34490.8	53712.4	30499.2	31871.6	52228.8	28648.8	23744	36423.6	41887.6	387218	274174	61421.6	53.6	155912	51.2	105192	286929	293562	109959	385970	113534	109056	495170	395050	538460	131490	368896	432757	257087
62400	25274.4	23175.6	26643.2	37070	29751.2	28930.4	23410.4	31538.4	25553.6	28492	36714.8	33176	50834	29339.2	30548.4	53250.8	29218.4	23645.2	36469.6	40470.8	385022	271419	61213.6	52.4	154343	46	104816	285488	289299	109491	382353	112634	109123	489124	390756	532997	129375	367506	430257	255200
63600	24692.4	22663.6	25738.8	35934	30167.6	28996	22233.2	30339.6	26304	28157.6	36194.4	32596.8	49777.6	28771.2	30370.8	56002.4	31098	24309.6	37441.6	40753.2	383852	268744	60176	45.2	152644	57.6	102839	280106	284633	107121	376179	109835	108124	480156	382581	519874	125849	358681	425451	248144
64800	24962.8	22391.2	25173.2	35456.8	31855.6	29868.8	21846.8	30038.4	27948.8	28434.4	36039.6	33152.8	49108	29131.6	30459.2	61158	34152.8	25384.8	39407.6	41667.6	381582	265084	58847.6	46.4	149576	53.2	101804	274901	278871	105758	369644	108208	107426	470368	378828	507568	124183	357934	419916	250541
66000	25741.2	22762.8	25406	36027.2	34202.8	31110.8	21679.6	29775.6	29996	29089.6	36360.4	33488.4	47960.8	29729.6	30918	68833.2	39053.6	26959.6	42731.6	43269.6	377764	257650	58461.2	50	147625	55.2	100770	270241	272843	104186	364195	105648	106825	460296	371890	491751	121466	348128	414190	248581
67200	27253.6	23762	25772.8	36912.4	37981.6	33615.6	22182.4	30563.6	33608.8	30725.2	37342.4	36000.8	49167.2	31968.8	32653.2	80725.6	45974.8	29593.2	47871.6	46572	375003	251362	56671.6	43.6	145257	42.4	98505.2	262490	266351	101792	355486	102348	105473	447007	363110	476510	120272	343952	406602	246029
68400	30182.4	25980	26814.8	39358	43335.2	37479.6	23324	32328	38579.2	33022.8	39783.2	38656.8	49781.2	35173.2	34973.6	97262.4	55864.8	33160	54749.2	50136.8	367195	244802	55717.6	48.4	143112	37.2	97125.6	257696	259676	100177	349802	99569.6	103280	436078	355933	460692	117248	335439	397861	241731
69600	34078	29035.2	28699.6	42505.6	51350	42665.6	25175.6	35214.4	45326	37005.2	42565.6	43677.6	52193.6	39646.8	39774.4	119754	69818.4	38645.2	64488.8	56622	362596	238734	53712	46	139723	48.4	93419.2	248315	253426	97436	339840	95294.8	101876	421922	345608	439626	115273	326114	387360	236371
70800	39925.6	32849.2	31422.8	48017.2	62012	50321.2	28435.2	39202.4	55066.4	42624	47802.4	49826.4	54999.6	45738.8	44435.6	148755	85781.6	45489.6	76262.4	63924.8	353497	231073	52312.8	56.4	134926	41.6	91397.2	240786	249216	95610.8	328636	91646.4	99955.2	407585	337658	420692	112164	317462	377752	229246
72000	47275.6	38530.8	35427.6	54443.6	75520.4	60288.8	32486	44278.4	67362	49496.8	53788	57863.6	58669.2	53267.2	52396.8	185897	107503	54425.6	92254.8	74980.8	345053	224567	50842	39.6	130841	50.8	88160.4	231628	244698	92243.6	319678	87376.8	95830	392210	325275	397826	108504	303520	364181	222218
73200	56601.2	45234	40530.4	63583.2	91740	72678.4	37963.6	53100.4	83457.6	59383.2	61834	69542.4	63950.4	63115.6	62160	231778	133342	66369.2	112155	88535.6	336084	215845	48614.8	49.6	125650	40.8	84671.2	221254	238397	89097.6	307752	83571.6	92681.2	376901	313707	377419	105417	294333	351602	215158
74400	68404.8	54192	47404.8	73580.4	111297	87359.6	45498.8	62413.6	103796	70337.6	71274.4	81874.4	68626.4	73469.6	72903.6	285820	163456	80651.6	135639	104460	323244	206708	47432.4	41.6	120185	48.8	81807.6	211832	232594	86196.4	296176	79430.4	87796	362198	301744	356872	100883	280806	336333	206018
75600	81146.8	63780.4	55209.2	86311.6	134118	105215	53469.6	72956.4	128314	84430.4	83285.6	98964	77406.4	87475.6	87836.8	350538	199140	99274.8	162558	125276	310955	200094	45254.8	42.8	115032	36.8	76946.4	199963	224992	82719.2	281744	75036.8	83814.4	344912	288029	335927	96604.4	270523	320972	198900
76800	96728.4	76379.2	65038.4	102261	160430	126414	63734	86433.2	158162	100737	97764	116328	84372	101904	103371	421382	237519	118675	190797	147696	297751	188943	43252.8	45.6	109435	50	74114	190658	228381	79793.6	269677	71038.8	79180	334152	276250	318061	91806.8	258488	306443	189858
78000	113696	89212.8	75933.6	119812	186702	149934	74533.6	100786	190351	120683	113523	136908	93626.8	119862	123331	502126	281092	143761	223189	174926	284938	179284	40870.8	43.2	103951	42.8	69279.6	178981	219399	75938	255414	66554	74458	318293	260426	300243	87605.2	245562	290915	182305
79200	132411	105141	88084.4	139613	217622	177651	87744.8	117832	228611	143595	132165	158812	102253	138259	143019	585299	326272	170994	257922	203142	270646	167782	38706.8	48.8	98595.6	42	65482.8	168920	211693	73022	242586	63150.4	70129.6	305035	248951	284626	83226.4	234816	276812	175242
80400	153022	122128	102264	160678	247676	206274	101194	135538	269886	166760	151478	182304	112232	159012	167164	673955	376504	202899	294810	234492	257375	158119	36332.8	48.8	94045.2	46.8	61408	158115	203437	69270	229643	59266.8	65174.4	292229	235206	267879	78692	220477	261836	168629
81600	175309	140818	117274	184036	279751	238449	116086	155075	314998	194732	172174	209262	123732	181389	189924	764939	425697	235062	333960	268452	242238	148082	34035.6	52	88654.4	45.2	57822.8	148143	193880	66676	216546	56082.8	61006.4	279886	223922	254475	74522	209391	247351	161480
82800	199672	161093	133223	207333	309950	268945	132291	176198	363203	218440	194423	235210	133051	203216	213315	851730	474850	273098	373992	304125	228434	138822	32111.6	43.6	84448	40	53699.6	138964	186466	62902	205123	52740	56501.6	269064	211579	240016	69860.4	195888	233955	153856
84000	223237	180078	149072	231340	338723	303941	146592	196304	412787	248108	215492	263466	144097	227631	240063	944013	525168	313650	412318	344364	215489	129931	29816	46.4	79409.6	36	49684.4	130328	177931	59757.2	194504	50048.4	53004.8	257685	199761	227383	66036.4	184750	220968	147173
85200	247434	201148	166893	256256	367632	337511	162833	219024	473850	272970	239819	287092	154164	249546	261335	1024910	570467	357164	448954	381835	204465	120636	27952.8	42.4	74729.6	52.8	47275.2	122705	169248	56941.2	184608	47608	49654.4	248511	189807	215266	62096	173830	209009	140775
86400	274199	218551	182732	280198	390379	368459	177227	238363	519322	299704	259654	310736	162452	272960	288703	1102690	615649	403461	484555	422817	194386	112448	25824.4	43.6	70926.8	45.6	43453.6	114739	161175	53269.2	175018	44818.8	46348.8	238729	180235	203217	58360.4	163116	197188	135055
87600	298722	239641	198997	307442	416110	402951	192091	258962	565011	327083	282425	334264	169316	293850	306242	1165390	650017	450442	513630	458083	182786	105203	24694.4	34	66999.2	43.2	40532	108578	153355	51186.8	165252	42674.8	43747.2	231262	172824	193624	55087.2	154049	186992	129366
88800	323808	255983	215203	331828	431730	429412	205870	277208	604667	350224	302779	354708	174350	314056	326575	1222420	681880	497941	539180	492760	172044	98962	23230	42	64290.8	38.4	37900	102090	146157	48602	157346	40322	41038.8	223369	163606	183352	52107.2	144750	176780	124226
90000	344018	269449	226569	354712	445770	454067	215350	291418	643442	376968	320877	374552	178026	333034	345846	1264030	708710	531536	561339	520317	162839	93926.8	21428	43.6	61386.8	36.4	35304	96916	140284	46754	149514	38074	38862.4	215756	155808	175604	49151.6	137491	168240	119231
91200	363989	283748	239354	373771	454900	470803	226617	307925	677502	392352	340236	386524	178842	345336	355252	1286890	722090	554908	580307	538887	152886	88796	20135.2	39.6	58556.8	31.6	33425.6	91970.8	135622	44599.2	143189	36531.2	36744.4	208622	148416	168634	46181.6	129533	160801	115034
92400	382898	294958	248220	388333	458901	485124	234861	319356	699397	407966	353421	400386	179577	359081	371167	1303340	730299	587496	595782	559588	144600	84728.4	18748	32.4	56085.2	43.2	30865.2	87026.4	131597	42591.6	137031	34409.6	34289.2	201112	141415	161563	43982.4	122266	154346	110183
93600	396469	306706	255105	403857	464253	500968	243655	329172	714179	418696	368768	404243	177580	366226	376487	1294690	733723	615500	602907	570694	136619	81676	17681.2	38	53644	34.4	29325.6	83267.2	125767	40945.6	131736	32930	32983.6	195963	135981	159246	41900.4	117232	148824	106471
94800	410160	313240	261585	413280	457018	501319	248605	334900	718261	419644	376887	397646	174780	371281	379768	1279690	725367	629716	604943	582094	130467	77660.8	16776	45.2	51849.2	37.6	27445.6	79650.4	121459	39259.6	126505	31322	30922.4	189434	130617	153672	39854.4	110256	143821	103444
96000	419042	319568	263359	420250	450057	496653	251978	338130	711894	424994	383100	402692	170827	376930	382860	1252400	714083	635169	598769	594088	124758	74771.2	15646	42.4	50004.8	48	25462	76099.2	115622	37855.2	121632	30038	30099.6	184064	125450	149289	38225.2	106161	139214	101250
97200	425518	322149	263572	423374	438418	488368	256558	341282	701326	412602	386820	394297	165715	375747	375824	1210680	695323	638372	588770	592962	120157	71956.4	15162	33.2	48829.2	54.8	24343.6	73833.6	110616	36808.8	117730	28980	28834.8	181256	121970	145612	36688	101526	136159	98829.6
98400	432492	316815	262031	418998	421998	476798	258400	335758	680996	406216	389089	387904	162328	375198	373918	1170050	675158	637465	577411	590890	116818	69626	14378.8	46.8	47964.8	41.2	23164	71044.8	106614	35787.2	114631	27913.6	28090.8	177100	118815	142722	35278.4	98005.6	133099	97105.2
99600	434811	313066	260530	414671	407896	461922	263369	331826	660114	392465	387559	371592	155958	367620	360044	1108680	644511	618246	559703	580425	112514	67825.6	13937.2	48.8	46832.4	47.2	22402	69731.2	103457	34988.4	111308	27052.4	27441.6	175316	116720	140809	34219.6	95692	131125	95735.2
100800	431186	306692	256241	405224	385040	440109	256432	326264	633415	374255	383773	357519	149806	358712	352172	1050980	616128	604623	546697	568904	111143	66272.4	13516	36.8	46208.4	40.8	21583.6	68368.4	101452	33983.2	109156	26332.8	26762.8	173022	114583	138683	33152	92994.4	129600	95345.2
102000	421581	300761	249588	395163	365560	421124	253439	320006	601925	357594	377164	342297	141790	348775	339850	988314	585402	596808	530603	550250	109317	65794.8	13219.6	50	45970.8	38.8	20811.6	67363.6	100768	33647.6	107352	25972	27022.8	172219	114429	137614	32582.4	92191.2	129057	94786.4
103200	412113	288865	243585	383110	341722	400467	250076	312609	568753	338335	368163	323386	134126	333145	324291	922607	549708	573636	512562	527789	108576	65306.8	13133.2	42.4	46378	38.8	20496	67404	101500	33306	107078	25900	26682.4	174437	113382	138356	32202	91043.2	129532	94462
104400	398944	273739	234278	366990	318254	379160	243304	301553	534899	322166	355372	310485	128294	321491	314447	862380	520433	550962	488504	509012	108680	65421.2	12849.2	48	46598.4	40	19915.6	67014.8	102176	33550.8	107201	25732	27160.8	175308	114160	140506	32120.8	91320.8	130629	95796
105600	383976	260313	225511	352655	298734	359254	239584	291372	503484	300564	342667	293150	120680	303562	300899	795080	484092	518245	458764	481166	109939	65772.8	13041.6	36.4	47127.2	47.6	19951.6	68302.8	103792	34095.6	107856	26142.4	27947.2	185153	115590	144720	32196	92654.4	133522	96825.2
106800	365688	245212	216838	334321	276342	337240	227166	277766	468014	279109	327967	277647	114220	287332	287583	734914	454018	491800	432618	458228	111923	66965.6	13037.2	33.6	48248	36.4	19924	69202.8	106053	34290.8	109760	26754.4	29033.6	191387	117030	149805	32557.2	93913.2	135979	98834.8
108000	349244	232090	205602	316520	257360	318956	217007	266250	433722	260839	312920	259236	107081	271917	270827	672696	421768	453170	403630	430441	114379	68615.2	13358.8	52.8	50219.2	38	20304.8	72036.8	108578	35333.6	112004	27818.8	31050.4	202498	120096	157994	32952	97630.8	140052	101310
109200	332616	217088	196484	296374	235929	298729	202770	251450	399935	239699	297227	239212	100421	254333	256856	616373	390746	422961	375935	402183	118578	71078.4	13881.2	30.8	53002	34.4	20718.4	74996.4	114116	36696.4	115538	29036	33150	215719	123977	167224	34324	101297	145829	104258
110400	313646	203628	185446	277410	218459	280398	191439	237549	366826	225134	281169	221299	94886.8	238137	244393	561235	359591	387666	345596	373295	124515	74710.8	14497.2	38.4	56362.8	38.8	21510	79037.6	119628	37990.4	119750	30840.4	36465.2	230528	129005	179507	36212.8	106856	153460	107573
111600	294282	190492	176610	259826	200729	260670	179881	223570	334466	206014	265442	201708	89424.8	221170	228296	507002	331044	355647	317670	344139	131186	79029.6	15525.2	38	60677.2	46.4	23092.8	84283.6	127264	40240.8	127303	33585.6	39609.2	247949	134550	195879	38108.8	113152	162156	112154
112800	274814	175148	165253	240692	182229	241372	170594	206780	305078	190557	247328	188047	85359.6	207560	214983	460430	305209	328152	295352	318860	139647	84304	16817.2	44	65852.8	40.8	24516.8	90285.6	136440	42828.8	136236	36662.4	43887.2	265184	141953	214284	41014.8	121217	173108	117341
114000	258287	163063	156691	224426	166790	224843	160229	192834	276658	175148	231993	171764	79614.8	192173	199246	414541	279626	298884	270285	292762	150243	90863.6	18485.2	50.4	71696.8	37.2	26526	98102	147089	46455.2	147872	41154.4	49631.6	286422	151725	237774	44064	132103	186012	124787
115200	239008	148969	146909	206527	150650	206668	147062	176794	248815	160710	214648	157602	75494.4	177691	187232	373842	257541	279094	247410	269970	162338	99084.8	20409.6	52.8	78796	42.4	29201.6	105887	159942	50296.8	160784	45140	56844	310058	162004	262579	47645.6	144872	200306	133036
116400	221856	137576	137512	190875	138272	193035	136008	164856	223877	150234	200644	144315	70249.6	164433	174162	335610	234826	254707	224320	246054	176232	108340	22443.2	44.8	86696.4	39.6	32136.4	115844	173540	55146	174028	51207.2	66169.2	336735	174733	291994	52442	160622	219594	143066
117600	206285	126054	129281	177249	125816	178025	123412	151597	202171	138367	185788	131990	65774.4	150387	162494	301532	215472	233812	203737	225788	191061	118822	25362	43.2	96121.2	33.2	35829.6	126492	188464	60499.2	189442	56908.4	75544	366504	189110	323054	56918.4	176937	244380	154785
118800	194152	116014	120118	164635	116379	165125	112028	139287	180787	129673	172586	123062	63876	139568	151406	272357	196097	213498	185119	205241	207817	131636	27917.2	36.8	105960	40.4	39756.4	139090	205550	66426.8	205914	64069.6	87009.6	396601	205005	359932	63078	196344	270044	168915
120000	181329	107336	113260	152491	106803	153359	101939	128404	162983	119860	159637	112740	61044	128297	139740	244037	178856	192200	169341	185844	225212	145301	31515.6	47.6	116070	42.8	44844.8	153263	223948	73314.8	224584	70645.6	96928.8	429792	223376	396735	68555.2	216886	302598	184211
121200	168016	97964.4	104954	140667	97830.8	142546	93174	117974	146372	111698	147078	105844	58898.4	120146	130952	219934	164594	177911	155789	169651	246529	160789	34189.2	41.6	127678	41.2	49778	166245	243581	80516.4	245454	75420.4	107534	462777	241107	432029	74918.4	238596	336590	201947
122400	155113	90826.4	98055.6	132052	91571.2	133942	85977.2	109450	131327	103476	137663	98070.4	56028.8	112206	120888	198191	150784	163811	143090	154655	267838	175793	37235.6	36	138801	52.4	55900	186071	263851	88475.6	266211	83126.8	119997	497712	262650	470772	81444	263927	376462	221253
123600	141889	83138.8	93349.6	122361	85060.4	124620	78121.2	100881	117161	95908.4	126454	91464	53314	104852	112850	179443	139960	153472	131960	141465	291919	193847	40257.2	40.8	151270	39.2	61034	203704	285623	96241.6	287738	88828.4	128825	526709	282508	506778	88489.6	285198	418200	241413
124800	130553	76649.6	86433.6	114364	79277.2	116324	72802	92538	105607	90426.8	116415	84897.6	51292	98932	105333	163148	130364	146406	120179	128922	319085	210569	42639.6	37.2	163810	41.6	66618.4	220060	306525	104398	307165	96366	140808	557408	305776	537148	96981.6	309454	458217	263039
126000	120960	71068.4	80212	107456	74201.6	108597	66072	85744.4	95624.8	83910.4	108805	77698.8	49570	91810.4	97553.2	149445	121497	136653	110392	117500	346530	233351	45774.8	35.6	176918	33.2	72898.4	236702	327348	112532	327139	101996	148650	584612	327296	568642	103371	331471	501127	283936
127200	110511	65526.8	74527.2	100496	69020	100574	61148.8	79660.4	86578.4	79505.2	101486	73612	48842	85838	92070	137954	117681	127326	102034	107693	375954	252061	47324.4	41.6	189121	46	76319.2	251329	346608	119193	346300	107108	156202	603742	348282	592388	111462	351842	537146	305816
128400	101094	61409.6	69396.4	94956.4	64385.6	94250	56854	75001.6	79235.2	74464	94485.6	68653.6	47322.4	79618	84942	125800	110440	116707	94727.2	99207.2	402190	266639	50199.2	32.8	200000	46.8	80990	269225	364500	128286	368536	111730	159478	625886	368016	616415	117438	370835	572221	324757
129600	91630	56811.6	65359.6	88785.2	59010.4	88385.2	52488.4	69318	72525.6	70176.4	88924.8	64531.6	47255.2	74160.4	79935.6	117172	103612	109302	88039.2	91810.8	432425	278498	51252.4	36.8	207639	42.4	83420.4	280554	381548	131899	388012	114556	161434	643124	384458	632902	123495	384305	602171	340690
130800	83292.8	53079.6	60689.6	84064	55243.2	83702.4	49742.4	64741.6	66658.8	66469.6	83027.2	59878	45933.2	70653.6	74367.2	108166	95788	102788	82244.4	84950	459325	285533	52592.8	43.2	213329	39.2	86872.4	293394	396948	136692	406713	118524	165547	660284	402694	653619	128885	399680	632579	354549
132000	78082	49455.6	57394.8	79041.2	50642.4	78058	45345.6	59422.8	61870.8	62366.8	77817.2	55854.8	44632	66901.6	69553.2	100680	89508.8	96371.2	77358	79115.2	487240	294886	53425.6	27.6	220764	50	89022.4	301440	409122	137354	423087	120422	162584	671641	417610	662652	133487	406424	654048	364825
133200	72608	45852.8	53484	74490.4	47543.2	72955.2	42748.4	55740.4	57450	59336.4	73250.4	52538.4	43216	63310.4	65223.2	94390.4	86778.8	89369.2	72318.4	74075.2	517034	303141	53028.8	47.6	224765	46.4	91709.2	308029	419494	139206	436836	123346	164642	683640	432916	670104	138833	418639	673800	371218
134400	67418.4	43229.2	50448.4	70231.6	44035.6	67808	39782.4	52829.6	53786.4	55593.2	69822.4	48645.6	41768	59398	60425.6	88878.4	81657.2	83493.6	68090.8	69324	543247	313026	54038	41.6	228668	33.6	95213.2	315004	426353	139981	451678	124868	162700	695689	443940	677207	140779	424256	687267	377032
135600	62510	41047.2	47825.6	66472.8	41382	63378	37561.6	49329.6	50845.6	53054.8	65823.6	46374.8	42142.8	56402.8	57293.2	84361.6	76994.8	78389.6	65173.6	66010.8	566609	323994	53538.8	33.6	230237	39.6	96158.4	316958	429969	139223	463201	125984	163011	700668	454820	679136	145456	429456	697705	379058
136800	57820	39316	45335.6	63358	38728.4	60244.4	35858	46680.8	48115.6	50260.4	62972.4	43574	41445.2	53556.8	52880.4	80606.8	71717.2	73876	61471.6	62811.6	580785	334962	54270	40.4	233177	46.8	98636.8	324113	432144	140916	473384	127834	162561	708698	466524	681378	146845	436080	705050	383607
138000	53406	37481.6	42889.2	59316.4	36613.6	57552.4	34048.4	43932.8	45954.4	47961.6	60152.4	41815.6	41780.8	50961.2	50373.2	77296.4	67934	72505.6	59170.4	60842.8	590923	346320	54602.4	38	233333	46.8	98367.2	322996	433688	137771	482236	129202	160756	708188	473138	679094	147350	436637	708878	383726
139200	49904	35584.8	40864.8	56692.4	35052	54986	33184.8	42060	44354.8	45929.6	58051.6	39684.8	40352.8	48666.8	46974.8	74790	64351.6	70854.8	57079.6	59401.6	597510	353375	55077.6	42.4	233260	40	97082.8	324615	432628	136892	494024	130634	161556	707610	481814	676718	148846	442406	710770	384735
140400	47110.8	33568	39219.2	54249.2	33224	52165.2	31798.4	40100	43001.6	43305.2	56198.4	37442.8	38770.4	46826.8	44226.4	72734.8	61525.2	68644	56090	58198.4	601666	356138	55199.2	32	232675	45.6	96091.6	324797	431705	134693	502988	130662	157078	702514	482398	674055	147225	442024	708804	380154
141600	45118.4	32084.4	38101.2	52145.6	32300	49852.8	30871.6	38596	42580.4	42365.6	54951.6	37058.4	38943.6	45689.2	42274.8	72610.8	59186.8	67057.2	55844.8	58968.4	607596	356653	54666.4	37.6	230468	42.8	93521.6	321596	427753	131085	503526	130681	154843	697409	483757	668452	147436	445951	706663	381467
142800	44000.4	31402	37222.8	50635.6	31848.4	48016	30278.8	37839.2	42163.2	41190.4	54595.2	36237.6	38483.2	45471.2	40138	72954.4	57151.2	66048.4	56048.4	59341.2	604305	353533	54290	42.4	229067	47.6	93421.2	321821	422479	130399	505508	131073	152646	689801	484730	663580	145455	446565	702243	382328
144000	42995.6	30813.6	37020.4	49987.6	31573.2	46847.2	29480.4	37301.2	42647.6	40559.2	54658	36616	39304.8	45953.2	39572.4	75725.6	56514	66142	58040.8	60751.2	604526	352454	53563.6	34	229416	34.4	92508.4	317848	417382	127043	507455	130783	148542	676807	483450	656339	144476	443871	697003	381544
145200	42692.4	31032.4	37347.6	49468.4	32871.2	47011.2	30412	37664.8	43940	40810	55834.4	37536	39594.8	46932	38722.8	79688	56063.6	66146.4	61713.6	63522	596645	347663	52329.2	34.4	225608	38.8	92466	315750	412725	125832	506166	130736	147776	667784	483885	650166	142652	445507	688750	379991
146400	43512	31768	38972.4	49603.2	34508.4	47606.4	30676.8	38364	45873.6	41403.6	57964.4	39105.2	40202.8	48911.6	39025.6	86316.4	58048.8	68130.4	67771.2	67779.2	589507	345446	52204.8	36.4	223764	34.4	92384.4	311633	408605	122324	499953	129445	143226	656474	476312	632436	139494	438360	679932	374991
147600	45107.2	33204	40940.8	50718.8	37453.6	49672.4	32836.4	40153.2	49185.2	43478	61268.8	42628.4	41508.8	52177.2	39570.8	96484.4	60542.8	71484.8	73938.4	73350.4	579569	340825	50362	43.6	218642	38	91547.2	307386	400650	120152	490402	128766	142916	649052	474884	619667	138210	438272	669383	373599
148800	48410.4	35781.2	44741.6	53393.6	41796.8	53012	35086	42711.6	53829.2	46162.8	65480	46508.8	42694	56418.8	41232	109840	64942.8	74923.2	83508.4	80486	570546	337149	50484	32.8	214515	38.4	91571.6	303591	394019	117160	483766	126348	137068	633846	469010	603226	133518	429838	659578	370155
150000	53188	38992.8	49225.6	57377.2	48164	58190.4	38739.2	46743.2	60405.6	51143.2	70679.6	53307.6	44839.6	62912	44395.2	129074	72480.8	79914.4	95441.6	89946.4	560374	332496	48841.2	38.4	208949	42	89783.6	296439	385019	113969	472559	124705	133589	615989	461857	586298	131808	426792	646797	367120
151200	59455.2	44323.2	55696.4	63084.4	57262	65394	43302.8	52533.2	69389.2	57335.2	78771.2	60462.4	47052.8	70212	48442	152943	82083.2	86652.8	109773	99956.4	547040	325292	48158.8	42.8	206545	36.8	88088.4	291534	377012	111472	466541	122344	128538	601175	451349	569620	127758	416558	630536	360309
152400	67454	50436.8	62565.2	70206.8	68344.8	74940.4	50560	59708	80433.6	65839.6	87442	71695.2	51167.2	79601.6	54766.4	183838	94881.6	95541.2	126790	114302	537458	317972	46053.2	35.6	202063	40.8	84873.6	282954	369168	106372	458211	118076	121581	580154	440511	562745	124354	404265	611180	353731
153600	76877.2	58347.2	70767.2	79448.8	83292.8	87676	58675.6	69321.6	94806	76626	99952.8	83871.2	55695.6	91309.2	61641.2	221815	110788	106625	145708	129207	520671	308324	44873.6	38.4	195938	38	82186.4	275339	361008	103618	447892	115168	118152	562500	432614	542264	120993	394296	587845	346228
154800	89133.6	67656	81147.6	89518	100706	102260	67006	79973.2	112574	88649.2	112621	97912.8	60849.2	104884	71547.6	267787	131632	119889	167842	146460	508249	299952	43365.2	37.2	191028	34.4	78291.2	265655	354290	99257.6	436595	110061	110681	540812	418695	520147	117451	377772	567689	335911
156000	102922	78895.2	92039.2	102698	121924	120988	77764	92949.2	134637	105060	128646	116036	66794.4	121577	83127.6	323645	156267	136101	193707	165541	492288	289085	41097.2	39.6	182987	30.8	75767.6	255640	346347	96010	422766	106044	106238	521666	408916	500882	113985	366912	544654	325676
157200	118637	92218.4	105098	117374	147172	141998	89068	108790	160436	122628	146912	133803	76790.4	140011	96181.2	387644	184879	155295	223076	186951	472641	279830	39870.8	40.8	175117	34	73501.2	247455	340207	92468	408883	100354	99930	504341	400334	477498	109145	352282	518776	313242
158400	136198	106432	118127	133530	174196	165605	104195	124376	190160	144036	166447	155572	85200	161799	112672	460418	220876	176963	255634	211548	454115	269676	37661.2	35.2	167253	35.2	70380.8	235050	330528	88375.6	393010	95607.2	95234	483979	391879	452696	105380	339193	495009	301904
159600	154922	124156	133466	152632	208337	194978	121127	144582	225857	167163	189794	177401	93467.2	185263	129280	539628	256684	200910	290081	235039	433704	258569	35751.6	38.8	159452	38.8	68139.6	226501	320071	85476	376577	90153.2	90012.4	468204	383136	432882	101139	328729	471899	290415
160800	174324	141150	148422	172667	241072	224891	138011	164338	264056	190202	213589	202777	100881	209846	149443	627440	301794	228741	326480	262896	415955	250418	34039.2	34.8	152719	42	65376.8	214818	310828	81500.4	361190	85414.8	84305.6	449790	372386	409779	97040.8	314228	445300	278763
162000	194742	160574	163771	194560	271794	256261	155298	186848	306691	218232	239290	229091	110181	237546	170351	719986	347004	259650	362493	291323	396055	239572	31971.6	38	146722	35.2	62333.6	203626	300326	78550.8	345692	80354	79552	435008	366222	387872	93644.8	303887	421296	268606
163200	217467	181117	180826	217774	303468	288114	172178	210551	351253	244286	267087	254157	119044	264331	192352	814882	394488	295201	400336	319159	376805	229072	30386.4	39.2	140844	39.6	59078	194312	292551	75204.8	328294	75072.4	73632	417653	356870	369108	89150.8	288081	397493	258544
164400	239740	199174	195730	242912	335542	320351	188866	232114	399115	275220	293585	282222	129771	295086	215791	912005	445597	329938	438596	348882	357012	217165	28496.4	38.8	133730	34.8	55571.6	183881	282129	71897.6	314374	70252.4	69436	402490	347404	350218	85407.2	273974	373533	249257
165600	262015	223944	212942	270018	371476	352840	207183	257331	446717	299942	322527	304928	135830	322448	234268	993640	490452	365923	476197	376129	334766	205797	27020.4	45.6	127573	34	52452.8	175145	273523	69786.4	301032	66233.2	65663.6	389497	337266	336538	80742.4	259665	352369	239277
166800	283410	240120	227796	294194	401578	381903	224984	279364	494835	326735	349128	330438	143082	352298	257107	1082610	541260	403050	512864	407718	316930	195897	25404	40.8	121861	41.6	48036.8	164868	263977	66523.2	288814	62321.6	61116	376858	326550	321048	77082.4	246561	334260	230713
168000	302440	261346	241759	320672	429941	413034	244256	303410	544762	351905	377618	352013	149329	379340	275701	1156200	583991	438878	546566	436033	295536	186542	23998.8	36.8	116574	44	45402.4	157196	257354	63954	279168	59087.6	58642	365754	317282	308200	73652.8	236525	316526	222502
169200	322440	279401	256951	344552	448973	440258	258816	324653	588481	371540	405164	371282	155167	406724	296079	1227880	628882	476396	579996	465134	278854	177810	22585.2	33.2	112461	35.6	42859.2	149869	249236	61452.8	268407	55709.6	55547.2	355018	304911	296669	70120.4	225995	299506	214863
170400	342456	295763	265678	369338	473329	468352	273992	344702	628957	393207	430360	388920	159901	431128	313906	1280210	667667	511087	608406	493854	261329	169400	21255.6	44.8	107989	47.2	40890	142088	240093	59465.6	258038	52710.8	52964.4	346715	295594	285998	67989.6	218875	284900	208166
171600	361628	311816	278496	392688	493650	491590	288874	363932	666159	406484	454390	398896	163316	451013	328166	1318750	697776	542654	634825	519147	245738	161776	20114.4	40	104773	36	39082	136392	233326	57729.6	248322	49901.6	50969.2	340711	286244	276333	64988	210091	270216	201657
172800	375108	324196	286118	412705	505572	510880	305152	376792	696271	424493	475435	414479	165680	472098	347821	1359220	728616	574182	658322	545138	232692	154391	18919.2	41.2	100885	35.2	37641.2	130114	225685	55907.2	237122	47036.4	49002	331554	277236	267476	62552	202005	258373	195767
174000	390263	340562	296738	432186	514836	527167	320825	391014	723204	436179	497263	421722	164993	487466	358228	1370920	744273	607121	676777	564535	218955	147008	18048.4	41.2	98481.6	32.4	35981.2	126252	219684	54405.2	228679	44960	47122	326364	269808	261195	59865.6	195407	247466	191009
175200	405225	348212	305003	447037	512228	532902	332002	397022	742414	442783	508283	426115	162664	498996	371688	1380800	757255	636180	689109	586782	210468	141705	17429.2	33.6	95766.4	35.2	34614	121154	211766	52934.8	220476	42780.8	45320	320480	260777	254413	57823.6	188514	239436	185632
176400	416980	353779	308779	461984	511161	539935	343720	403669	759351	449913	522587	428256	159756	505986	378446	1371940	761427	655221	693205	608699	200119	134772	16468	32.8	93665.6	32.8	33288	116797	204130	51366.4	213499	41279.2	44036	317521	254664	249398	55896.8	182459	231879	181752
177600	426586	354020	315988	472070	502098	539583	354804	408176	767903	448026	534182	423822	158295	504214	383348	1350480	757176	671174	695577	623360	193175	130643	16031.6	38.8	91585.2	32.4	31833.6	113420	198232	50790	208142	39654	43087.2	314737	247714	245368	54232	176162	226259	176881
178800	429102	351375	316430	476282	489446	536118	362851	408941	770542	448482	540673	420614	156497	502387	388118	1328730	749431	685010	694240	638706	186931	126084	15563.2	32.4	89141.2	38	30363.2	109502	192837	49579.6	203307	38106.8	42328.8	311937	241202	241225	52460.8	171836	221126	173266
180000	435427	353346	311391	480691	478256	530699	372888	411450	767451	442192	541468	411350	151425	495957	384667	1279050	728024	687764	690213	641277	180596	122582	15223.2	43.6	87542.8	37.6	29006.4	107417	189326	48551.6	200264	37515.6	41590	310592	236864	238300	50944	168530	216262	169460
181200	438638	348566	308564	476513	454366	518655	373866	406325	756065	434064	543685	404215	146366	490110	386368	1236130	712265	694858	681631	645930	175680	120597	14876	40	85782.8	37.6	28314.4	104766	185495	48005.6	197188	36794	41350.8	307628	230928	235963	49511.2	164306	212166	166616
182400	439182	344956	307040	473709	436448	510250	374556	403800	741355	426627	542103	391019	139453	477376	381633	1183830	690435	691378	666918	641397	170974	118285	14567.6	39.6	84373.2	36.8	27708	103352	181416	47468.4	194247	35726.8	41301.2	307567	227826	234894	48524.4	161646	210012	163582
183600	438742	337116	307814	465094	412773	496608	369538	396632	723156	414097	538474	379331	132492	459427	376484	1123750	664337	685238	649968	635709	167514	117324	14271.6	34.8	83652	32	27386.8	102003	180005	47436.8	191847	35064	41622	306862	223224	235976	47918	158502	207841	160322
184800	435183	326446	303856	452367	389698	481038	365040	382843	701181	405347	528852	369643	127746	442830	373161	1066880	638104	678228	628100	626305	164864	115813	14224.8	42.4	83436.4	37.6	26990.4	101157	178010	46784	189724	34459.6	41780	307807	221167	236780	47576.4	157400	207040	158270
186000	433309	318358	300282	440786	366668	465074	358402	372463	679664	389700	519322	353063	123695	423216	363714	999373	602404	660588	604443	607558	163060	115278	14270.8	39.6	83914.4	51.2	26776.8	100529	177077	46690	189965	34768.8	42728	311974	219848	239645	47236.4	157001	208064	156885
187200	428308	305609	292777	422725	341603	445174	346132	355705	649782	374244	505366	338261	119922	407329	358212	942994	573381	644877	578216	591208	163345	116007	14420.8	33.2	84282	33.6	26547.6	100827	177328	47044.4	189921	34536.8	43600.8	315173	217016	242582	47198.4	156751	209426	156148
188400	425158	295842	285904	406680	322148	429028	337456	342353	622118	358647	488652	319274	115168	388287	346601	881820	540944	618039	551325	567725	163682	116678	14833.2	44.8	84970.8	38.8	26712.8	101658	179643	47621.6	191854	35257.2	45328	320566	217635	247774	47366.4	158618	212687	155826
189600	416613	282826	279274	389228	300910	409571	324976	326153	591966	339556	467470	302977	111016	367900	335574	827104	512549	596340	525968	548255	163753	118208	15338.4	33.6	86927.6	36	26592.8	102768	182686	48446	195043	35532	47160	326658	217562	254584	47571.2	160411	215827	155228
190800	404673	270841	270122	371467	281188	391925	313753	311124	563700	325395	444897	288722	105635	350887	325370	777075	485870	567366	500481	527022	166596	119942	16166.4	39.2	88608.4	31.6	26678	104552	185978	49146	197820	36387.2	49949.2	333816	219464	264213	48343.2	164248	221168	155890
192000	393210	260020	262589	355183	260627	373283	299169	297121	533369	305993	421913	272092	102801	332562	313386	722464	457491	539488	476221	504228	169065	122866	17069.6	44	91776	31.2	27552.8	107717	191622	50934	202309	37593.2	53719.6	345505	221559	276241	49436	169541	228233	156838
193200	377750	247577	250448	336277	241176	355068	280430	281642	503122	291739	396674	258917	99227.6	317069	303076	680178	434362	513938	451908	486658	173179	126389	17988	37.2	95452	41.6	28736	111582	198248	53000.4	206816	38904.8	57929.6	356264	224660	288218	50518	177760	237344	158299
194400	367015	236598	240469	321164	225036	339577	264627	268624	477367	276061	376382	242600	96078	299038	288861	635576	406518	485560	428314	460072	178034	131005	19366.8	38.8	100048	40.4	30394.8	117691	207527	55586.4	214157	41379.2	62833.6	370350	230699	304739	52892	187968	248054	160773
195600	354458	223946	229226	304254	207246	321840	247210	253044	450310	260643	351561	228434	93875.2	284434	276824	595297	383618	463453	407530	437024	184260	137158	21203.2	30	105490	35.2	32156	123761	218343	58684.4	222676	44121.6	68121.2	385778	234872	322120	55042.8	197831	261105	164999
196800	341692	211598	216806	289703	193738	307574	234748	235730	425474	247667	331714	214783	91177.6	270823	264566	555124	359579	437125	385406	411646	191856	142628	23353.2	32.8	111603	33.2	35007.6	131222	229880	62490.4	231469	47934.4	75402	405065	242234	344590	57915.6	208896	277239	170753
198000	328825	200582	206769	274368	179816	293182	218148	219419	399180	232242	310231	200914	87229.6	256163	251130	516962	337504	413294	366108	386476	201556	149982	25767.6	31.6	119376	35.6	38609.6	140027	244514	67303.6	242496	51916.8	82704.8	426778	250540	367970	60754.8	222274	296273	177424
199200	314990	189527	193607	260554	168090	278756	203406	201625	374908	221636	289299	190450	84808.8	243174	238750	482878	317713	392089	346745	365445	213163	157194	28225.6	28.4	127530	28.4	42486.8	149322	259541	72347.6	254830	56252.8	91243.2	447774	257041	393768	64459.6	237852	317648	186238
200400	303225	179572	183089	249981	157261	266600	191721	187091	350060	208799	271380	178977	82744	229826	225618	448054	295932	368158	328222	342803	224123	164942	31617.2	34.4	135833	41.2	48559.2	161224	279661	77921.2	268548	62141.6	100605	472434	266701	423544	68314.4	255634	340563	195866
201600	290639	168003	172477	236332	147270	252080	178128	171950	326997	198818	252859	169419	80716	218919	215648	417275	278682	351588	312353	325124	238166	173203	34962	34	147551	33.2	53197.6	172762	294920	84204	283389	67940.8	108882	496707	276249	451770	73430.4	272643	364991	210395
202800	281037	158372	162029	224346	139118	241464	167144	160356	305379	188856	236001	159885	78178	206222	204062	388928	259496	330048	294541	304779	253069	181180	38349.6	30.8	157915	40	58967.2	185466	312618	89940	299194	74262.8	118142	522775	289727	483647	78151.2	294306	391895	226737
204000	269374	149284	153004	211878	130424	230143	153829	149337	285384	177602	219647	151624	75063.2	195213	192412	361924	243311	312136	278395	286772	269376	193083	42025.2	41.2	169428	42.8	62810.8	198890	331120	95408	317834	79385.2	124806	547451	301506	510772	82713.2	314125	418910	245811
205200	256074	140104	142858	200788	122681	220880	142526	139928	266157	169670	206816	142752	72283.6	185881	181854	337318	229063	294172	260641	267826	288618	209400	44921.2	30	178121	38.8	66066.4	212070	348519	101244	336396	84881.2	133118	572696	317691	541297	88958.4	338832	449839	266777
206400	245922	132330	134781	190736	115086	211262	130628	130515	246635	159782	194169	134002	68936	175935	172066	315188	214085	277910	245440	249826	310233	226390	47596.4	35.6	189732	35.2	69392	226895	367418	105636	358095	88703.2	139255	595336	330634	568979	94368.8	361725	479587	288443
207600	233591	123226	125394	179857	108827	200159	120045	121048	228673	151970	181069	127148	67086.4	167185	162108	295573	202489	261504	230649	234817	334176	244543	48773.6	42.8	199388	29.6	72799.6	239890	383329	109669	379291	93046.8	146443	615283	345568	593680	101322	384173	512539	313433
208800	225484	116103	118055	169617	103300	189665	110653	112667	213212	142218	168541	119924	65207.6	157594	151936	276258	189105	246644	217605	219102	358286	264419	50738.8	30.4	209764	36.8	77135.6	255093	399083	113868	401853	97025.6	151357	637956	362910	615982	107186	407802	544597	336228
210000	215368	109420	110255	159925	96500.8	178794	101680	104218	198934	135232	156528	113044	64490.8	149340	143238	259322	178513	234702	206310	206747	384758	287092	51199.6	39.6	220889	30.8	81190.4	265672	414471	116414	427627	101178	154392	654728	374463	629089	113796	425528	573139	363367
211200	206880	102850	102607	151780	91709.6	169293	95054	97022.8	186616	127669	145896	106273	62772.8	141574	134076	243235	166848	220134	194413	193082	411496	305443	51859.2	41.6	232114	39.6	86544	277692	426466	118500	451539	103905	157320	669108	391355	647245	120303	444980	599791	388006
212400	198002	96685.6	96362	143419	86221.6	158280	87960	90646.4	174713	120454	135608	99659.2	60658	133715	126482	227475	157460	208358	181325	181783	439482	323689	53671.2	40.4	240931	38.8	90784.8	289274	435654	119897	475369	105791	157823	680546	403714	656980	124961	459948	624722	408292
213600	189339	90082	90315.6	136012	81834.8	149110	81329.6	84354.4	164246	114950	126199	94061.2	58094.4	126116	119661	213540	147911	197033	167820	171528	466414	338916	54652	32.4	246359	39.6	94917.2	300903	445056	121040	497200	107206	160807	690309	419331	671062	131306	475085	649408	426104
214800	181546	84305.2	85244	128638	77404.8	140686	75733.2	79157.6	155988	107926	117865	88024.4	56256.4	118651	111859	200390	139245	185776	155556	161925	491654	351671	57018	33.6	255832	33.2	99633.6	310983	457551	122136	523834	107613	161736	699202	432679	678491	134832	491030	668499	439699
216000	173199	78904.8	80761.6	121591	73656.4	132969	70085.6	73710	146844	101956	109687	83506.4	54928	112928	105880	188246	131969	175861	147083	154116	520172	363968	57319.2	37.2	261641	35.6	103732	316132	464052	122675	542092	108733	162685	698700	442946	685979	139896	504946	683732	449522
217200	166251	73671.2	77356.4	115804	70085.2	124548	65893.2	69681.6	139892	95667.2	102588	78774	53831.2	107115	99225.6	177310	125068	166889	138150	146305	544043	375382	59184	36.8	267604	35.2	107726	325355	470954	123868	560174	110139	162747	701548	455260	696221	144084	516005	694971	459795
218400	159571	69415.6	73742	109554	66043.6	117432	61320.4	64807.2	132478	90008.4	97014.4	74596	53183.6	102520	93965.2	168398	118716	160456	130921	140343	569299	390329	59854.4	33.6	270788	32	109760	329344	472842	123850	574498	110808	160968	702994	461471	698176	146774	521998	705232	463201
219600	152845	65465.6	70878.8	104667	63542.4	110210	58235.2	61658.8	127353	86416.4	91512.4	71242	51437.2	98248.8	89075.2	160277	113540	152755	124278	135516	590107	404619	60078.8	36	274164	34.4	112058	333625	476356	124816	588748	111898	161211	702752	474066	702778	149724	531684	716932	468295
220800	147185	61736	69170	100370	61227.6	104140	55404	58532	122432	81929.6	87668.8	68172.4	49309.6	95246	84227.2	152169	109552	146851	118964	131080	611258	418291	59952.4	35.6	279215	43.2	110450	338031	482264	123986	602084	110623	158926	701753	481192	698350	155500	534239	718216	470065
222000	142342	58936	67607.6	95998	59490	99347.2	53272.4	56330.8	117820	79486.4	84348	66767.6	48122	92667.2	80340	146594	105672	140976	114345	128973	625631	427406	58953.6	35.2	279878	42.4	107840	341902	484381	125140	608932	110084	158626	705039	490719	696720	157154	539202	718468	472960
223200	137817	57116.8	67383.6	93857.6	58251.2	95328	52186.8	54752.8	115606	76752	82332.8	65549.2	48116.4	90879.6	76685.6	142370	103313	136542	111876	128497	637607	442312	58562	36	283033	33.6	106082	347595	486963	126266	613615	109560	155306	701452	498742	688116	157013	542099	715136	472998
224400	133518	55266	67603.6	91392.4	57948.4	91079.6	51704.8	53583.2	113447	74600	80835.6	65465.2	48504	90782	74243.2	139175	102207	132500	111050	129240	646357	449718	57954.4	38.8	282428	42.4	103175	346549	486758	126051	615824	109976	154563	694984	508155	679930	158432	543208	712082	469362
225600	131087	54462.4	69055.6	90832	59243.2	91083.2	52099.6	54331.2	114059	73880.4	81374	66512	48247.2	91276.8	71830.4	138670	100421	130650	111545	131412	647399	450163	57473.2	42.8	281982	38	102136	349495	487855	126590	617572	109796	151662	694640	516878	671180	158936	541418	703892	469399
226800	129515	54732.4	72168	90983.6	61774	89237.2	53158.8	55551.2	115438	74691.6	82200.4	68956.4	47632.8	93875.6	71494	140513	102122	129781	114724	134956	650537	451478	56915.2	36	281621	40	100607	346406	485884	126670	613976	108181	149440	681631	519866	656634	158512	536098	694144	471732
228000	128985	55625.2	76206	92634	65743.2	88280.8	55530	58304.8	118674	76358.4	84436.4	72936.8	47932.8	97872.8	71480	143911	102956	130187	119940	140704	646751	444822	56489.2	35.6	276938	35.6	100827	346033	482881	126865	610306	107728	147011	675836	531826	647138	158189	539583	686441	473936
229200	130404	58626.4	81245.2	96270.8	71664.4	87110.4	58650.8	61154.8	123279	80412.4	88559.6	78398.8	48900.8	103516	73085.2	150720	107810	132457	128022	147911	643018	445340	55886	42	274721	32	100373	343536	479311	126230	605844	105950	142730	669684	531688	628531	156132	531781	674172	472633
230400	132110	61665.2	86863.2	100516	80006.8	88468.4	63127.2	65701.6	129957	86175.2	93924.8	85731.2	50877.2	110898	76063.2	161346	113871	136740	138232	157117	636908	442953	54280.4	40.8	269995	40	99868.8	338913	474255	125039	596232	106014	140721	656488	536670	616330	155416	527966	662418	472083
231600	135139	66487.6	94908.8	107132	90243.6	91658.8	69018.8	72079.2	139398	92774.4	101154	93820.8	53130.4	119597	80762.4	174906	121607	142325	152206	166895	627920	440546	53287.2	34	267445	30.8	100670	335949	469838	122917	589804	103822	137617	646828	534755	597982	152130	521834	648426	467109
232800	139382	72884.8	102988	114640	103910	98592.4	75697.6	79493.6	151293	103186	110674	104562	55614.4	132027	87484	193803	131968	150863	170444	178281	617245	435871	51165.6	35.6	262163	41.2	99390	327272	462274	119749	578241	101921	134497	634410	532297	579008	149268	515625	633582	462592
234000	146008	80401.2	112702	124358	120617	107561	84147.2	89552	166421	114515	122146	115512	58226	147084	95780.8	217206	143884	159954	191272	190682	604244	430288	50022.8	44.8	259592	36	99377.6	323602	456971	117624	569729	98941.6	130204	620367	530724	558024	145660	506866	617053	455244
235200	152421	89277.2	123189	134823	139589	118500	92362.4	101372	183268	129579	135649	129163	61903.6	165220	106254	246108	160402	173789	217356	205497	593906	425884	48310.8	36.8	255578	35.2	97180.8	316011	452703	113320	557428	95113.6	125634	605267	521110	538770	141851	493702	598400	443874
236400	161219	99396.4	135244	149074	162858	131467	102158	116556	205497	147044	152474	143754	66281.2	184539	118569	281704	177700	189668	245814	220335	577767	417040	46672	33.2	247678	33.2	95141.6	308840	444882	110995	545602	92897.2	121589	593924	518623	522808	138555	485546	580982	435511
237600	173452	111104	147920	164020	188527	146659	114008	132269	228330	165766	171416	158520	71786.8	206350	133822	324588	201323	209226	279365	239283	566128	410533	45198	40	243898	34	92490.4	302624	434342	106482	533796	90145.6	117076	578408	506631	501735	133947	472097	561794	422203
238800	186706	123959	160728	181207	216523	165911	126470	150346	257142	188422	192267	176740	77772	231318	151108	375344	227856	231174	314368	259565	550262	398342	43261.6	44.8	237653	31.2	89258.4	294199	421284	103262	518359	87259.2	112991	562519	500549	483925	131332	462300	542026	411768
240000	201580	138857	174654	200838	248343	188701	141990	169563	288976	210989	217066	193514	84221.6	258412	169103	429634	254524	256352	355522	280251	532881	387587	42024.8	40	232252	40	87100.8	289538	411632	100706	505518	84168.8	107764	551132	490796	465623	126315	448306	520156	396120
241200	217777	153792	188689	221306	280868	210505	157615	190997	324683	236767	242989	213873	89907.6	288756	189902	493384	287602	284802	396694	302563	518916	375104	39850.8	28.4	225777	40	83753.6	279153	398550	97790	487719	80625.6	102792	535372	482884	447383	123068	435526	498808	381874
242400	234955	170869	202644	245031	317017	234026	180245	213425	365450	262106	273999	232574	95867.2	318815	210045	560264	319720	314680	440950	324406	500759	361569	38173.2	40.8	220385	36.4	81212.4	271810	387440	96250	471790	77298	98559.2	521542	474858	431373	119394	420919	477171	365668
243600	252567	187892	216660	269400	349414	258552	200369	235833	406609	289330	304258	253689	104084	351894	233359	638119	360736	351426	488652	351368	486027	351578	36382.4	28.8	215116	34.8	77768.8	261476	374901	94075.6	454893	73675.6	93991.2	507884	462747	415654	115758	406487	456422	350311
244800	272885	205919	231024	296496	387041	287069	222684	261198	451857	317023	338169	274959	112060	383288	256920	712254	394900	386240	535381	376229	466963	336767	34850.8	35.6	207751	38	74537.6	253628	362400	93212.8	440764	71248	89948.8	496266	455917	403805	112463	394469	437724	337542
246000	293066	224971	245136	324861	415295	315718	247799	284302	498711	341147	372709	296824	120448	414909	287985	792881	437918	424694	585019	406502	450239	328112	33430	33.2	202090	33.6	71534.4	244184	349670	92187.2	426074	67933.2	85787.6	482798	443155	388854	108421	379206	417866	321930
247200	314330	244788	256807	355951	448929	346699	273179	310085	547869	368828	411152	319114	127970	447528	309844	872736	475750	463176	631653	437132	430806	313615	31652	34.8	195645	34	68346.4	235101	336057	91092.8	410092	65244.8	82510.8	472575	437132	377513	106156	368512	400219	307592
248400	338886	263197	270763	383519	476933	373438	297630	336239	596805	392231	448448	339013	134340	477192	333093	948979	516459	502713	678816	469822	412644	304198	30615.6	33.2	190125	33.2	65729.6	226876	323982	89868	396951	62236.8	79123.6	460787	424528	364610	102899	355286	383219	295215
249600	358832	280591	281504	411144	500688	403016	322984	361118	649615	417185	487335	362414	139552	506646	361806	1023870	555788	540537	723182	503524	394220	290974	29140.8	31.2	184002	32.4	62549.2	217662	312709	87772	381457	59465.6	75389.2	448386	414405	355229	100548	345101	369589	283548
250800	378388	302391	293208	440951	524950	430628	347089	385798	698457	434636	525350	379664	143994	529798	380404	1087100	585289	574593	763472	534338	375486	280107	27833.2	37.6	179716	35.6	60474.4	209807	302686	86180	368002	57204	72493.2	440217	404844	346061	97369.2	332526	355438	273280
252000	396188	320618	305576	466748	542718	453890	373624	406549	740340	449786	561334	399454	150008	554711	400072	1153600	619889	610503	805678	567877	360709	270087	26719.6	41.2	173776	37.2	57845.6	200452	292997	84250.8	355742	54731.2	70475.6	431507	393934	336994	95130.8	322188	344455	263276
253200	417819	340582	320236	492203	562228	480722	401887	425672	784601	462074	600182	417147	154672	572030	419946	1200290	639868	639089	837616	596032	342522	260661	25670.8	36.4	168708	36.4	56125.6	192962	283956	82438.4	344194	53163.2	68852.8	425816	386276	329812	92112.4	312380	335648	254924
254400	435795	356649	329162	512714	568328	501851	424116	439803	823120	469213	632080	432864	158128	588366	436051	1248730	664640	675042	866984	630309	327621	252307	24638.4	38.8	164872	34.8	54024	185737	276022	79916	333697	51214	66445.6	419812	373304	322281	89012	301634	325837	247706
255600	453879	373156	332221	532478	578637	521366	450767	454924	854399	477088	662484	448622	159624	600512	444794	1285080	678201	702558	890368	666628	313318	242761	23427.2	40	160424	37.2	52367.6	179718	267816	78530.8	323890	49498.4	64884	412592	366004	317026	87254	293707	317190	241808
256800	470425	388745	339922	546676	578100	537361	470602	463205	880152	479477	688382	457764	160034	605139	450984	1302830	687446	728706	907746	692625	300172	237637	23060.8	39.2	156829	44.4	50202	173457	261534	77232.4	316306	47952.8	63056	408998	355153	311838	84540	286048	309204	234525
258000	481701	401053	345161	560160	580439	547141	488858	468340	898328	482074	711077	469477	160675	608510	456315	1315000	691832	747048	918123	726541	288648	229746	22243.2	32	152928	28	48602.4	168832	255370	75416	307756	46404	61867.2	405561	348525	308130	83216	281009	302366	229034
259200	495188	409510	352874	570790	579641	554924	498858	474386	907396	477616	730165	480244	160716	605489	461594	1304160	687404	760414	925951	742974	278267	224544	21922	40	150937	35.2	47404.4	165190	250793	74572	301691	45345.2	61183.2	404852	340601	304415	80474.4	275495	296331	225316
260400	505962	412174	352745	574715	566870	557883	512437	474788	916841	473848	743587	484628	159456	599132	463596	1293740	684656	773578	929445	769109	268919	219168	21026	39.6	148267	44.4	46405.2	160811	244736	72979.2	294814	44232.8	60362.4	401710	334357	300498	78995.2	271212	290658	220930
261600	517541	419189	359675	577582	563919	562739	525493	478163	919751	460576	753081	483033	158025	585666	458610	1263780	669750	774022	925645	777950	259781	213278	20645.2	38	145548	32	45688.4	157876	240609	72036.4	289770	43625.6	60587.2	402964	329901	298596	77618.4	267825	287069	217168
262800	521378	422844	358504	574270	548452	560407	530190	475298	913748	449310	754072	480800	154455	571464	454835	1230900	657633	779156	916145	784074	251402	210217	20324	34	144600	36.4	44814.4	154657	235830	71342.8	285361	42596	59923.6	403059	322965	295835	76788.8	264656	283518	214938
264000	526350	422507	358219	569339	538201	557466	538820	471912	904335	442161	749648	480682	151178	555824	449475	1190160	636585	769432	897830	784604	244782	207360	19755.6	35.2	143275	25.2	44123.6	152311	232130	70464	282788	41917.2	60460	406805	321245	297248	75766	264375	281285	212261
265200	527016	414138	356771	562443	520961	550581	533988	462915	886686	428212	741163	479152	149011	537157	444807	1141980	618308	763594	876955	781254	240434	204544	19870	37.6	143216	25.6	43622.8	149826	230422	69853.6	280360	41235.6	60986.8	409966	315934	296694	74797.6	263611	279680	210227
266400	525684	407961	354797	549967	503792	537700	535222	451666	862349	414753	726240	468878	144641	516041	437617	1094220	596846	749038	849915	758961	236718	203259	19799.6	40.8	142158	32	43040.4	148838	229119	69644.8	276923	40888.8	62105.6	414954	314292	298151	74151.6	263290	280330	209132
267600	522108	400798	353514	537448	483162	525296	528980	442080	841597	398711	708827	453590	140948	492992	423697	1038880	566526	727597	820066	742235	232548	202269	20297.6	38.8	142821	29.2	43063.6	148798	230128	69785.2	276449	40749.6	63519.6	421930	311866	301682	74220.4	264747	281554	207923
268800	514768	384661	348913	522294	459893	508620	515282	426314	812659	386072	686573	444129	137297	472912	412943	990618	543110	712912	790439	734824	230501	201531	20691.6	41.2	143617	36	43170.4	148710	231692	69892.4	276684	40803.2	64358.8	428177	311209	305023	73906.4	266671	284562	208064
270000	506618	368593	344817	504631	438560	490912	503954	415322	781192	372171	663438	432423	131993	449224	397676	938303	512648	687642	759869	707251	228861	200866	21349.2	42.8	144446	29.2	43394.4	150520	234352	71153.6	276495	41049.6	66334.8	437501	312623	310896	74224	270084	290229	207796
271200	495124	349706	340228	484620	413575	470929	485801	400709	745964	354856	637070	421059	127929	428788	387153	891827	490174	668961	724994	684286	230107	202193	22572	38.8	146293	44.4	43692.4	151749	239620	71952.8	277760	41298.4	68537.2	446243	311784	318557	74971.6	275098	294175	209076
272400	484612	338468	334906	464126	392119	452941	472005	389853	714781	339250	611861	398120	122653	406921	372935	842242	462793	640121	687115	658203	230017	202254	23556.8	42	148662	31.6	44855.6	154418	245522	73594.8	279438	41705.6	71228.8	458445	314079	327610	75697.6	281844	300616	210776
273600	471580	325783	327259	444654	367298	431256	449093	375054	680472	323375	583051	374858	118661	387051	359053	796362	440118	620504	647660	621098	232582	205862	25300.4	36.4	152810	35.6	45889.2	158214	252971	75268	282780	42425.2	74487.6	469602	314962	337235	76195.6	288916	306650	212016
274800	458080	312925	315888	424500	342280	412027	432654	359880	645722	312161	555918	352518	114651	366622	343581	754772	415599	591338	609187	592106	233672	207460	27303.6	37.6	156470	38	47428.4	163089	261110	76801.2	285088	43403.2	78010.4	482780	318744	349109	77402	299255	313968	215516
276000	443901	298594	305052	406335	319705	392582	409402	342913	610175	298441	527304	337448	111225	347056	329256	713663	393470	567598	574633	560391	236470	211093	29705.2	30	161470	30	49366	169771	272070	79161.2	289414	44830	82394	497197	320516	361669	78582.4	309009	322233	219073
277200	427045	284242	290952	388288	298105	373181	390097	324215	577362	285341	498025	322254	108490	328697	318752	677681	375129	541680	543427	527533	241661	216120	32545.6	39.2	166970	32.4	51719.6	176973	283676	81744.4	295159	46998.8	87190.4	512388	325253	376751	80224.8	322280	332497	223724
278400	411867	272028	279438	370978	276696	354663	369382	306672	547029	271284	472633	303651	105954	310748	303766	640440	353210	517365	511576	498430	245712	221008	36007.6	41.6	174012	35.6	54390	185652	297666	85570	302409	48792	92295.2	529470	330011	394387	82122.8	337247	344596	229576
279600	395274	258212	265151	353364	256922	335585	343333	286867	517351	261313	443153	287239	104044	296258	291753	611552	338361	496774	477582	470575	252805	228529	39461.6	35.2	181410	26.8	58074.4	195967	312072	89259.6	311705	51235.6	97397.2	545247	333798	409915	84183.6	354484	359295	238798
280800	379832	245595	253584	336745	239232	319754	321392	271230	489479	252000	417862	267848	100200	279763	277171	584026	318468	472556	445463	441440	260041	235587	43094.4	39.6	188461	30	61577.6	207477	328546	93264.4	322063	53981.2	104297	562924	339282	431238	87598.8	375619	374000	248934
282000	364273	229913	242495	319136	222350	302967	295321	253178	464340	241918	393184	251923	95372.4	267332	264444	554438	304534	455088	417700	419833	269378	244149	46643.6	40.4	198587	32	65765.6	220850	347060	96885.2	334134	57202.4	110084	578782	344267	448268	90806	394881	391218	260996
283200	347154	219050	228169	303178	207820	288057	277831	239059	441412	233649	370287	239227	91372	255485	251354	527765	289662	433366	392388	397100	278732	252798	49834.8	38	207550	33.2	70794	234276	365187	101359	346767	60671.6	117288	598652	351124	469757	95156.4	419184	410371	275302
284400	332188	207263	216607	288430	194946	274518	258694	226123	420539	224050	346513	226666	88737.6	243834	238208	502566	275685	415519	369302	377802	288336	264876	53966.4	46.4	218489	28	76649.6	251946	385396	105923	362343	64376	123834	617740	357931	485895	98990	442013	430347	291995
285600	316359	195652	203991	274986	182878	261964	244047	213123	401669	217244	325852	215993	87569.6	233324	227962	480012	264533	399388	347254	361048	300707	277394	57051.6	43.2	229288	34.8	82152	266922	403708	110316	379320	67868.8	131660	634564	363749	505296	103996	469301	450269	310474
286800	302744	186071	192663	262805	172340	249256	230071	202097	382097	210128	305196	204325	86945.2	222608	216641	460590	251396	383512	326545	342064	314744	290968	60960.8	37.6	238892	32.8	88804.4	286013	424376	115435	397535	71189.6	139130	652336	371493	520225	109198	496178	472826	330752
288000	287753	176658	181756	249390	163319	236496	215986	188523	364966	203260	286089	196509	87522.8	213940	208024	444091	242796	371678	309468	326975	331588	308180	63981.6	42.4	249074	38.4	94862.4	303860	442718	119771	417682	75398	146136	666088	377723	535625	114823	520585	492844	353602
289200	273165	168211	172032	240397	155252	226472	204442	177423	349354	197202	268410	186533	86201.2	205002	198154	424052	232440	355122	291028	310421	348006	323257	66781.6	28.8	258710	25.2	102202	322132	461292	125641	439296	79138	154709	681456	388282	549546	121361	548804	514585	375488
290400	260635	160836	162465	230209	148439	216659	191556	164780	334692	189906	253136	179030	83747.6	197755	190356	404794	223408	342372	275587	296404	367250	343140	68930.8	36.4	270392	36	109736	341693	479274	129986	458858	82240.4	160978	694022	392768	558691	126518	572079	534822	397025
291600	248789	153008	153740	221297	142571	207740	182228	154464	320778	184332	238111	171447	79210	191450	182911	388106	215956	329051	260762	282717	387556	358368	69882	33.2	278523	32.4	116736	359485	494630	134325	476823	85394.8	168231	705522	399374	569516	133796	598562	556672	418038
292800	239251	147327	146262	212408	136908	199071	171900	145115	308199	177280	224926	164708	76374.8	185467	175558	372746	207050	318998	247559	267533	406771	378948	71812.8	34	287162	41.2	125201	378513	508704	137987	496493	88202.4	171947	716040	405876	575703	138886	617991	574625	435936
294000	228719	140814	138659	205800	132253	190868	163442	136451	297889	173735	212376	160089	75178.4	180961	169420	360905	201101	309028	236346	258506	427196	392414	73252.4	44	294122	42	130711	391238	520912	142196	511365	90831.6	178336	724762	411900	587906	145604	640230	592345	452898
295200	219520	136236	132659	198686	128882	183376	155706	129925	287657	168467	201278	154490	74915.6	176258	162129	347838	193466	299156	225560	250239	446503	406662	76071.6	30.4	301906	36.4	137571	410457	533616	146689	529546	92899.2	180929	732392	417088	599786	151657	653854	608233	466030
296400	210324	131030	126151	193304	124480	176048	149625	122674	277290	164028	190848	150333	74112.4	173690	156502	334820	188803	289720	216158	243212	466440	419680	77832.4	40.8	307983	34	141559	422879	541139	149896	543421	94630.4	183404	729904	422322	606106	157647	672761	621650	478139
297600	202845	127430	120622	187793	121972	169743	144772	117754	268801	159586	182971	146375	73721.2	169414	151121	322467	182259	279313	206846	236937	482797	430398	81072.4	36.8	313547	37.2	147478	437075	551207	154906	557470	96329.2	186500	734526	432280	616163	163348	684279	632104	488156
298800	195091	123926	116306	182517	120455	163036	138697	113482	261775	155006	174729	144268	72964	167013	146009	311925	178241	271576	199000	231242	498564	443108	82032	36.8	318989	34	150930	446717	557068	157685	567989	97517.2	187766	726082	439908	616473	168216	689600	637765	494550
300000	188908	120640	113472	177921	119346	158194	134273	108373	254834	152198	167939	141940	70278	164542	141358	302190	174554	262928	191478	226464	509490	447039	82859.2	31.6	322214	33.6	153680	455506	561667	162130	575847	98406.4	189240	727007	450713	620150	173560	698657	643614	499484
301200	182928	118250	111405	174639	119943	153571	130402	104347	249557	148370	162191	140039	68200	162651	137645	292246	171413	255384	184878	222534	521043	454134	83147.2	28.8	328022	36	155006	463430	565835	165485	585452	98690.4	187028	724985	458562	619601	176343	698874	648279	499894
302400	177455	115970	109187	171617	120342	149638	126465	100641	243002	147533	157491	139213	65390.8	162209	135422	285691	168852	248870	179881	220340	541445	461447	82645.2	39.6	330222	33.6	155410	467030	563531	168138	590963	99778	187469	717264	471025	621937	180618	706152	652829	500203
303600	174018	115979	109611	170200	121810	146198	124466	97876.4	239303	145710	154105	137788	63829.6	161833	132007	277238	165547	243042	174901	220885	553527	468928	83146	41.6	333451	27.2	157229	473480	564618	170432	597444	99528.4	186550	714789	480142	621502	183603	703963	653772	498677
304800	170318	114517	110130	168454	123789	143012	122449	95455.2	236636	145674	151672	139781	63188.8	163125	130998	273160	165088	240686	171503	222130	564068	478790	82862.8	34.8	335522	46	155451	473422	565619	170697	599721	100344	184357	705240	488934	615210	186060	703882	651538	497030
306000	168166	116088	112335	168093	128136	141725	122379	96064.4	236561	146598	150508	141372	62756.8	163437	130349	269872	163948	237861	170143	221355	570961	478031	83742.8	38.4	337310	36.4	154654	476329	564392	174644	601213	100623	182763	701595	501912	611617	188630	695315	651074	494770
307200	166484	117418	114250	167360	134368	140580	121257	96844.4	235577	147525	149854	143078	63352.8	166752	130135	267618	165782	239210	170412	221993	582853	481549	82974.8	39.6	339102	29.2	153051	473337	560327	175631	598098	100546	180260	689396	509529	601072	189298	690270	647500	491733
308400	165698	120934	118863	168626	140879	141088	122252	98262.4	237240	151543	150769	146358	63852.8	169720	130930	266832	167347	237882	171028	225331	590514	481758	82026.4	41.2	337927	35.6	154596	471722	555602	177754	595320	100500	179078	685824	522496	593518	189788	684218	643911	489117
309600	166608	123194	124654	170961	150154	142833	123648	101358	239746	155387	152986	149678	64862.8	174071	133036	268099	171020	236690	173836	229457	600376	490088	81095.6	32.4	339679	34	154372	468050	550020	177665	590996	99764.8	175801	675082	525888	579724	190225	669706	635063	485742
310800	168045	126875	130272	174080	160356	146319	126443	105865	245632	162457	156628	154659	65002.4	181191	136396	272749	176316	237055	179900	236553	604345	490114	79128.8	39.6	337747	38	152060	463419	541373	178180	584282	99521.2	176422	666990	537235	571011	192370	662520	628787	480730
312000	171046	131751	138049	178235	173285	151846	129296	110924	250602	169830	162077	159841	64994.8	188293	141860	277971	182826	238657	187400	243124	604743	490122	77384.4	33.6	336754	40.4	151596	460271	533425	178052	581073	98456.8	172084	656718	540236	558701	191266	647397	619982	473609
313200	173651	137078	145904	183208	187326	158448	134225	118232	259490	180006	168879	166598	64596	199841	149188	288098	193688	241691	198455	252511	603734	485662	74823.6	30.8	332786	33.2	147047	451340	520264	175679	571721	97548	169396	647811	544692	545608	191674	641485	610597	469213
314400	178866	143824	155360	190743	205848	167236	140886	126833	270444	190747	177106	184210	65148.8	212756	157802	300238	203097	244649	211958	261525	596980	482463	73417.6	47.6	329929	36.8	145470	447680	508465	174257	564373	96627.2	165592	642565	546408	532858	190903	621844	598219	462356
315600	184317	151708	164854	198882	223476	178551	148205	137001	281695	204573	187275	192742	67189.6	229987	169824	317684	218575	251471	228788	277222	590979	478776	71026	42	325459	22.4	142311	437122	494858	171808	555171	95397.6	161495	628388	543562	518569	191096	607219	583856	452312
316800	191935	162018	175108	209282	247356	192293	156311	149648	296516	221894	199889	202641	71544.8	249084	182447	338425	232605	257477	248379	289971	578891	472449	68618	29.6	319899	33.6	139248	428852	482357	170978	546915	93899.6	158106	619840	549724	505059	189432	590218	573943	445040
318000	199146	172087	186141	221352	271381	208192	165042	163968	313372	239201	215123	213878	76647.6	272266	198851	364476	253930	267382	273252	307658	573122	466017	66250	33.6	315960	30.4	135693	417074	468185	166762	537067	92471.6	153064	608760	546390	489250	187941	572298	557584	434401
319200	208287	184158	197967	236955	300213	228403	176106	182060	334218	261372	232963	224784	82104.8	296573	215386	394945	274123	277223	301482	325916	561892	455358	63451.6	32.4	308960	34.4	132574	408004	453623	164709	525723	91229.6	149816	599241	548247	477947	186052	557476	543434	425358
320400	218265	198432	210922	252269	328809	250210	188468	200621	356193	281260	252906	238076	86657.2	323913	235148	426884	297870	290891	334106	347182	553543	451027	61260.4	41.6	303984	30.4	129504	396650	440448	160254	515596	89223.6	143871	589961	541563	465144	182685	536033	526803	414916
321600	230895	214518	223379	270858	362076	275027	203401	222317	381602	305964	276839	254356	89129.6	356324	258144	468127	322952	304841	371483	370694	540986	438934	58156	38.8	297776	40.4	126652	381424	425226	157780	504138	86722.8	139548	580509	540614	454305	178948	522028	510822	402228
322800	245956	232201	237355	290068	395855	300976	219451	245407	408658	327792	303723	270160	90874.4	386253	281066	508276	348287	319692	413559	394248	530836	430045	55797.6	39.6	292783	36	123776	370446	413748	155292	496131	84926.4	134045	571742	534212	443586	175161	503216	494601	390273
324000	258635	249589	250604	309708	431393	330110	238697	268778	437075	353416	333064	287524	93784.8	421132	308425	558511	383254	339848	461013	421927	517430	418966	53088.4	37.6	287313	36.8	118985	354333	400607	151644	482338	83055.2	129792	558955	529184	432552	172494	488595	479466	378036
325200	277090	270083	266212	333195	470230	361791	262502	295250	470042	377555	365278	305169	99095.2	454545	333014	607085	405928	357116	509088	448212	499359	407764	50631.6	40	280441	34	116326	342315	389680	150304	472455	80544.4	124373	550104	523450	424681	169147	471122	465032	367246
326400	292950	289347	278892	356462	503357	392028	283514	319053	499228	400628	400002	323338	105074	490368	361380	662913	439958	380078	562786	479482	484183	397548	48154.8	32.8	274066	32.4	112455	327697	378275	145779	461450	77989.2	119907	537501	517290	414511	165677	457393	451238	356327
327600	314398	311580	296328	381045	544045	425950	306934	347599	530845	424570	439558	342529	112370	525238	385923	716842	464384	400494	614979	504668	464245	387345	45866.4	40.8	268672	34	108361	315076	369130	143787	451082	76511.6	114998	531099	514384	407612	162322	444476	438564	347249
328800	333165	332808	311144	403864	579005	460775	330159	373518	563569	444718	480515	362235	121376	558564	412325	769092	497828	424983	671152	536354	449074	380327	43706.8	42	264445	33.6	104292	302905	359193	140112	441546	73863.6	110573	524350	505446	398735	158904	430564	423838	337218
330000	355126	355091	329389	430574	617566	499025	357548	402699	599209	465728	524338	385066	140889	592164	437819	825887	526059	447675	726474	565079	432046	369284	41818.4	39.6	257990	32	99711.6	290583	350011	137793	429946	71735.2	106474	517156	501164	393369	156313	420541	412786	328497
331200	377225	378571	347132	454795	650082	530240	382965	428367	636905	480802	569120	406617	161388	620906	460132	872618	551990	473319	780284	593524	417868	360207	40251.6	44	253007	39.2	96440.4	280111	342484	134501	421206	69536.4	102363	511859	489846	387915	153782	407661	400794	318103
332400	399774	402226	362345	478329	682230	563979	411821	454354	670420	497825	615870	430514	162987	649402	480493	925365	574334	499264	833830	622393	404561	349856	38226	31.2	248704	37.2	92272	268053	335327	131200	411821	67578.8	99495.6	507864	483489	382154	150784	398362	391891	310727
333600	423950	425444	377501	501474	709379	593010	442192	480560	706172	507812	661775	455250	166102	670954	500206	964356	591253	522574	884837	645723	394202	341708	36764.4	33.2	244110	30	89446.4	259691	329890	128810	404958	65664	95774	502442	474634	376992	146751	387034	383186	302802
334800	443974	443995	397773	521082	729848	617324	472465	497180	737030	517290	704414	485000	173280	689838	524530	1004940	612520	548616	930654	672066	385430	334296	35322	36.8	239663	38	85731.2	251048	324207	124866	395347	63986	93383.2	504638	465699	371535	142618	378252	375391	296597
336000	469526	466598	413736	538059	758015	641965	506894	518566	767976	522695	755382	503060	180238	698758	536623	1037120	620794	568418	968940	688487	373581	326404	33985.6	40	235159	38.4	83003.2	243994	318785	123750	390061	62337.2	91431.2	504989	461638	369284	140583	372138	369820	291932
337200	490687	483054	425389	551758	766577	660792	534765	531033	791296	521376	791176	522470	188232	704797	552862	1059910	632593	594584	1003310	709538	366632	320261	32564.4	35.2	232277	38.4	80216.8	236961	315328	120060	382729	60360.4	88712	502059	449684	363940	136874	364445	362643	287629
338400	513263	497311	437813	564143	783010	680595	564736	546296	814388	522861	825829	541586	194323	705933	564652	1079620	633720	612249	1030520	723475	355890	313693	31589.2	39.6	228756	36	77342.4	229617	312105	118687	376789	58335.2	87381.6	501332	446789	361431	134836	359280	358894	282901
339600	533009	508143	446562	573308	786737	691606	588278	556016	833088	516242	850147	561003	198010	703192	572622	1079550	635014	630080	1049610	736026	346229	306387	31201.2	39.2	226341	34.4	75164.4	225053	309811	116051	373180	57318	85600.4	499960	436588	359159	131701	354103	353408	279318
340800	548902	516972	448425	579276	790120	699808	613618	562604	848474	512370	874496	576153	195004	697101	578620	1088210	632397	647235	1058780	746366	336728	300156	30443.6	35.6	223617	38.8	72228.8	219593	308000	114254	369072	55980.8	84586.8	499084	431591	357023	129816	349363	350158	275751
342000	565204	525510	454261	587256	789275	704097	632006	567404	856933	503820	895515	582199	188291	686365	576122	1083300	622553	658250	1070980	749420	327292	294562	29862.8	36.8	221396	32.8	70756	215744	307898	112262	365713	54722.4	84231.6	500927	423363	356992	127703	346414	346592	271403
343200	573837	528692	456864	587790	780327	702855	647208	564292	863370	497508	909422	585488	182432	676210	581024	1079270	616153	671731	1075050	758016	320176	289303	29569.2	28.8	220113	34	68414.8	211312	306958	109895	362644	53073.2	83156.4	501313	416184	355912	125403	344414	343224	269236
344400	585117	529767	463296	594178	772586	699599	660457	562419	868865	488495	925672	582973	178700	661277	575212	1063780	599624	675372	1067720	755622	311655	283480	29438	42.8	219121	34	67462.8	208983	309303	108508	360518	52456.8	83459.6	502362	411726	357086	124397	343183	341364	268315
345600	590236	524112	462086	601562	751658	690216	663069	551851	865044	475673	930934	585162	175460	645341	575808	1043920	587134	682886	1054610	755068	305196	280372	29290.4	30	219412	29.6	65844	207421	311022	106098	359867	51544.8	83406	504660	404315	356176	122169	342968	339024	267912
346800	594076	518802	459603	594892	736862	679483	670996	543831	861766	462793	926672	582070	170561	624770	568669	1020480	570450	682303	1035080	749391	298390	275606	29474.4	28	218290	34.8	65373.6	204790	312662	105828	358034	50671.2	84166.8	508870	401700	358622	121166	344789	339465	266878
348000	591964	511932	455033	588188	711649	662410	667582	531046	851041	448764	910541	575797	167450	603030	557856	989910	552577	682142	1017080	744480	294648	273472	29888.8	38.8	218797	30.8	64898.8	205561	315296	104333	358002	50031.6	84601.2	512666	396504	360755	120498	346283	337893	266150
349200	588260	501902	448059	580642	686934	643462	669771	519833	839486	436010	895234	561486	162856	581855	545874	962818	533248	677527	986950	732922	291022	270829	30787.2	28.4	220177	31.6	64379.6	205276	318470	103071	357408	49485.2	85808.8	517581	396097	366269	120956	349295	340581	265759
350400	585645	490109	441392	571976	657441	619390	656486	505878	823653	419135	874882	544853	158972	561176	530913	929402	513083	671614	954365	720533	287717	270273	32096	30.8	223072	40.8	64298	207268	324130	102205	357377	49339.2	86688	523675	393250	371706	120480	351102	341037	267411
351600	575388	474368	431475	561077	629194	598002	648174	491486	803480	405834	853340	528622	152808	540918	518104	905426	493749	665924	923830	707686	287596	268800	33334.4	32.8	223879	38.4	64457.6	209064	329714	101676	358057	49398.8	88158.4	533281	392384	377228	120701	356891	344506	269038
352800	568790	458463	424970	548986	600408	574539	629857	475255	783904	391528	826068	511077	146629	517518	500040	878573	472634	654793	892078	689536	286200	267507	35094.4	38	227796	27.2	65200.4	213096	337321	102147	358511	49236.4	89871.2	543953	389624	385785	121337	365419	348491	270524
354000	554876	442322	413037	532982	567482	548007	610085	456328	761317	377064	799065	497276	141475	497024	486072	854772	455736	650745	856512	676055	287047	267939	37318	43.6	231403	36.8	65702.8	216883	345923	102079	360351	49423.2	91973.6	553066	387237	392126	121810	374706	352360	272727
355200	541623	424887	402711	519180	538476	525444	591864	441720	741293	365382	767793	472354	136631	473127	469254	827726	434006	637591	820739	657066	286893	266862	40181.2	34.4	236369	37.2	66945.2	221711	356862	103246	362241	49952.8	94733.6	563969	389124	402898	123447	384074	357068	275340
356400	526006	408194	389428	504940	506066	497989	562861	425638	714987	350280	731941	451352	133475	453282	453173	795901	416964	627465	781008	639706	288880	268543	43729.2	27.6	242910	40.4	68071.6	228364	370260	103676	365272	50950.8	96898.8	575721	386112	413290	124223	395255	360767	278357
357600	512031	388752	378463	490097	476701	474462	543643	409018	694334	338612	701812	429886	130551	434226	433278	772403	399175	616538	739994	620447	291611	269215	47120.4	40.8	250028	24.8	70092.8	236243	385832	104674	368750	51714	100304	582499	387078	424160	127102	407832	368366	281612
358800	496378	370427	367757	480743	444552	450285	514392	389895	671623	324988	666787	407444	129269	413164	415002	745095	382306	603636	701035	603305	295824	270474	51842.8	29.2	257994	32.4	72653.2	246347	403648	106318	372622	52520	103053	592141	385269	436351	130047	420762	375157	286234
360000	478360	351873	352846	468413	415514	426624	487646	372217	648611	314517	637332	391032	126463	394070	397924	721247	367274	594461	660515	584208	300896	272599	56192	36.4	266572	33.2	75222.4	257787	422508	108292	376888	54204.4	107409	600944	386392	448625	133983	436640	382635	290476
361200	462148	334558	341077	451598	390112	405288	458576	353909	626948	303806	604843	368756	121669	374378	376255	695136	349735	579506	622423	561589	307735	274949	61180	37.2	276253	31.6	79412.4	271198	443369	111011	384145	55691.2	112132	613558	387121	462123	137918	452346	390798	297132
362400	443442	317686	326223	434153	362616	382486	429545	334560	604344	293726	573286	351718	116673	357656	359488	673072	337922	569505	586919	544007	314240	279607	65276.4	31.2	285537	27.2	83231.6	285619	465106	113462	391286	57507.2	117914	624054	388146	470379	142460	467136	400742	305306
363600	428039	302115	314204	420278	339885	362301	405015	317463	585518	283080	544168	329444	111062	341573	340378	651428	323224	552402	550987	522134	321523	283876	70402.4	35.6	295240	31.2	88133.6	303699	488560	117288	399534	59154	124538	638692	389221	484947	148494	484722	411862	314114
364800	409732	285852	302358	404192	318928	342728	378762	303081	566290	272994	513905	313986	108524	328032	325322	629711	311659	543784	518828	503940	330688	290618	75219.6	30.8	307367	44.8	94033.2	320820	513958	120949	409188	61424	131226	648222	389542	494804	153744	499770	421176	322487
366000	394118	271614	290526	388458	300618	325750	356760	287539	549149	266568	485505	297908	106154	312394	308866	613082	299290	531756	485514	485129	339496	297016	79912.4	36.8	318748	31.2	100631	342484	536162	125547	418994	63447.2	139758	663767	391026	507011	160140	518286	433842	333248
367200	378645	257094	278977	372724	283942	307734	332993	271823	532018	256632	458673	285718	104544	301872	294268	595592	290012	522228	453878	467358	351803	306408	84640.4	38.4	331650	36.8	107904	363174	563463	131138	431482	66004	147660	674150	391387	514954	165491	531283	443718	342988
368400	362756	244344	267547	358816	268050	292091	314905	258146	516688	250714	434143	273544	101873	291360	279395	580929	280440	512083	425611	451499	361842	312140	89475.6	30.8	342750	31.2	116511	385034	587812	136474	443809	68340	158305	680666	393386	525161	173568	547744	454093	354841
369600	349976	232277	256246	346322	254078	278316	294874	244044	501858	243132	409608	261336	98816	279350	267070	566373	271332	500564	400479	436162	375329	321469	94345.2	32.4	356380	37.6	125947	408990	614194	141984	458226	70991.6	166658	689667	394745	533626	181843	558572	464880	364690
370800	335838	221794	243827	333687	241198	265695	277906	229254	490439	237581	387910	251355	95936	268399	255420	553893	264530	493216	376769	421857	388158	331049	98906.8	29.2	367395	33.2	134260	430555	635881	147579	472614	73868.8	176784	697571	396953	541070	190830	572596	475678	375548
372000	324490	211416	233101	326850	230727	254298	261315	217664	480668	231967	367962	239946	93564.8	258665	242687	542177	255212	480313	354084	409500	401660	342335	104012	34.4	380224	33.2	144796	455236	656137	154511	489029	76864.4	187489	704804	398847	549214	199486	582501	487395	387380
373200	312203	202129	220610	316752	222368	242238	247425	205711	468235	225942	348876	235525	91990.4	253114	232178	532374	250020	474288	334206	399219	415825	354287	107971	35.2	391334	38.4	153458	474820	671822	160366	504204	80003.6	197920	709126	400794	554257	208055	592825	496348	398651
374400	303275	194030	211380	305068	215706	234491	235032	197222	460108	221268	331347	229014	89261.6	245323	222488	525624	242390	463055	314804	387612	427475	363596	111588	32.8	399754	30.4	163544	498536	688783	167601	520723	82808.8	208059	717908	404125	561694	217465	600964	507033	406616
375600	294163	187360	201684	297313	206740	227334	222638	187775	451062	216883	314814	224942	88115.2	238726	214743	519198	239479	455960	299727	378174	442890	375951	113254	36.8	410135	36	172346	512136	702908	172854	535394	85791.2	215710	720931	406638	560968	225784	606048	513663	414386
376800	286946	182216	192894	288719	201588	220492	211894	179967	444245	214411	300016	220265	86509.6	231382	206906	513801	233988	446185	284361	368982	454650	386460	115236	35.2	417347	35.6	180852	526940	715509	179336	549546	88462	224749	724514	411546	567082	235436	613181	520575	421945
378000	279553	176529	185202	281005	196565	214793	202147	171309	436318	212067	286208	217954	84852.8	226950	200536	506630	229681	439198	270385	362294	469901	398062	115711	28.4	427030	30	187987	539277	730526	185301	563326	90929.6	230801	722504	414976	565142	242261	613325	525248	427513
379200	273029	171989	178658	275492	193455	209414	194617	165775	429965	211104	274911	215857	83025.6	222839	195140	502045	226646	432094	257939	356510	482466	406932	117141	30.4	429882	33.6	193264	545806	738631	191398	575082	93268.4	237358	716248	420140	566400	250539	619828	529502	433816
380400	267322	169029	174283	270996	191919	206017	187228	159775	424423	208813	263387	213884	81808.4	219108	190972	497680	222956	423168	247306	350634	492615	417611	117935	37.6	438987	41.6	199934	557740	745384	197264	589150	95439.2	241006	715059	425239	564366	256400	618439	534946	437231
381600	261281	165808	169764	266651	190524	202683	181718	153823	420736	208909	254720	215101	81268	215746	188452	495161	221357	417534	238646	345428	500224	426715	118875	34	442536	36.4	202295	561217	746443	201170	595893	97044.8	244399	710791	431778	561702	263220	622788	539048	440932
382800	257620	163738	167060	264587	192143	200911	178090	150795	419750	208822	246812	213854	79583.6	213373	186750	492548	218825	409045	231551	340419	505965	433800	120094	37.6	448030	32	208192	570223	752364	207506	605100	98955.6	248330	706306	439731	560572	269648	616208	541888	440659
384000	253175	162035	164086	261590	192945	200053	174521	147961	416290	210554	240396	217594	78923.6	213856	186744	491617	220149	404552	226408	339955	509648	442325	120014	31.2	451027	30	208848	570353	753833	210919	609370	100081	250726	697818	444778	554659	275050	612287	540501	441104
385200	250410	161710	164375	262524	197485	201568	171988	146984	415596	213122	235656	218346	77517.2	213816	186257	492481	217854	398709	221684	337852	511577	447025	120393	29.2	450066	35.2	212584	574206	753443	216434	613330	100883	252468	692811	454725	552162	280789	607767	540248	441322
386400	246624	161376	165798	262461	202309	204295	169430	145702	414981	218825	232863	221234	76611.2	214817	187564	493301	219132	394538	219623	338320	514797	455031	119486	38	453348	30.4	213264	572331	752864	218475	617035	102387	250815	683533	458911	545168	284490	600916	537990	438427
387600	244100	162570	168528	262369	206848	207190	168898	147010	416200	224839	231184	225034	76054.4	216977	189522	496576	219649	389851	217427	339718	513386	455204	119411	40.8	452039	32.8	213838	569304	749044	222378	617642	103197	250956	678609	468254	540877	289357	596790	537534	436651
388800	241414	164100	171606	264134	214482	211831	168140	147788	416838	228787	231348	228123	76773.6	220925	193482	498355	221939	387188	218091	340428	512135	459060	117715	31.2	451856	34.4	214976	567893	746970	223833	618828	104187	248368	670296	471791	531484	291130	585717	530771	434239
390000	239242	165273	174384	265155	221742	218773	169316	151167	420966	237242	231855	233140	77867.2	227819	199278	501849	225935	385848	221009	343950	511332	459809	116755	39.6	448906	30	213427	559703	741533	226123	614146	104705	247510	659787	479018	523954	295762	578430	525320	429702
391200	237749	169114	180852	270055	232339	226176	171323	155918	425250	246652	235146	236425	78873.6	234998	205364	506018	229123	382595	225640	348159	508779	462317	115613	28.4	447303	33.6	214354	557156	738971	228916	615116	104817	245526	653148	485590	517001	298173	567124	519093	424462
392400	236694	172715	186970	274640	242454	235556	174031	162561	430627	257180	240462	243412	80239.6	244461	214922	514083	234736	383976	232660	354815	510910	464820	113218	32.8	443647	33.2	212076	546744	731236	227619	609459	105208	242722	642937	489192	506156	300218	560064	513086	418840
393600	237128	177978	195679	279680	256780	248568	178172	172350	435524	272197	247567	249073	80486	254942	224233	523750	240179	382805	241528	361283	507668	462763	111389	38	439610	24.8	211914	541242	723684	229932	607587	105361	239673	633848	496900	500062	299232	550944	505901	413383
394800	237068	183411	203781	286154	269213	260285	181923	182311	442618	288328	255701	256595	81906	268730	236667	535461	247768	384056	253265	370950	507661	465626	108580	35.6	436140	36.4	209785	529397	713980	227893	600454	105023	236377	621814	496150	489108	296508	539476	498544	405541
396000	237811	190048	215868	293679	285146	276390	188398	195034	451103	306728	268377	263966	82898.4	285005	249398	549137	255424	385620	267671	380998	503579	459020	105946	37.2	426652	33.6	207294	517804	702884	228393	594723	104628	233273	614836	500761	480699	296194	529046	491857	399347
397200	239406	199510	227634	302085	301383	293998	194783	208653	462649	324741	281766	271072	85270.8	302647	264070	561726	266436	387716	285161	392618	501584	457322	102663	40.4	421967	32.8	205831	506735	692740	226538	589882	103759	229630	603456	499752	471460	294446	514740	484133	391415
398400	240937	208925	240879	312183	320836	314644	203477	224524	474208	350380	297197	278819	88439.6	323857	281658	578967	278541	393632	307016	406706	496586	452067	99390.8	34.4	413725	39.2	201544	490930	677262	224134	581001	102755	225912	594711	500156	462518	292913	504724	477704	384584
399600	246384	221358	256272	324505	344478	339294	212958	241821	488543	374110	316993	287521	93436.8	346525	297543	595256	289155	397520	331734	419488	489610	448185	96484.8	36	406270	34.8	200001	478957	666340	222865	576419	102094	221460	588962	499242	453560	289101	493496	470948	377262
400800	250678	234803	271085	336324	365232	361531	223044	260800	503095	401329	337783	298125	97650.4	372330	318508	615401	304428	405594	360982	439459	483420	445616	92249.6	27.6	398155	32.4	195253	461434	652087	218249	566227	101253	216554	577667	497236	444059	285899	481394	463244	369178
402000	258951	250354	288256	350437	392063	388101	236227	285703	522384	429810	362020	309226	102414	401538	339584	636237	316104	410825	393749	455364	474651	439043	88105.6	33.6	390610	27.6	190713	446073	640156	216993	559482	99594.8	212128	571518	498020	437532	283121	470442	457287	362359
403200	267489	268064	306024	366188	418507	415279	250380	308574	537482	458644	388576	320656	106629	434099	363204	657672	332372	418087	429240	476092	467766	436031	83800.8	36.4	383734	34	186098	431257	625927	211670	549114	97542	206706	563672	492432	428436	277598	458606	448648	353739
404400	277358	287976	327026	382770	448766	445423	267334	336996	555569	488209	419762	333365	111396	468481	386095	685008	346070	428456	468040	495795	460844	428948	79360.8	37.6	375950	28	180698	415058	609749	208631	539248	96290.4	202945	556116	493420	420770	271832	450851	442358	345877
405600	291936	311007	350175	400885	479432	476626	286129	363334	575394	518277	454698	349921	117055	505206	409100	708433	362805	437918	510326	516289	454482	423275	75802.4	36	369306	38.4	176022	401852	595344	203995	529206	94319.2	198084	551076	488421	413567	263379	439245	432071	336702
406800	305852	334002	371104	419791	510122	507810	307697	389521	596748	545928	492150	365062	123334	541400	435839	737836	380402	449980	555464	539804	447887	417327	72418	34.4	360650	28.8	169746	383795	580300	198434	516398	91627.2	193294	543894	486513	406347	257874	431575	426116	329129
408000	323261	362446	395288	439572	546059	539850	331006	418446	621786	572693	532119	381573	128787	577615	458564	762119	395272	460357	600962	559332	439195	409438	70204.8	37.6	354852	33.6	165005	370854	567781	195156	509077	88668.8	187192	542654	482270	399496	251615	422612	420091	321700
409200	342438	389281	414808	456335	576613	570837	354929	447809	640604	599809	575487	400276	133490	613529	485666	792799	414982	477537	649636	584364	431778	405141	65837.2	39.6	347862	36	158205	355251	552237	187421	497570	86748.8	180824	537813	476536	392232	243692	413530	413469	314479
410400	366899	418872	442101	479615	612190	602861	384392	480150	665411	629284	621799	421330	139102	647865	508246	816230	428565	489892	700765	601337	423049	395872	62326	35.6	341735	28.4	153006	342278	536014	184622	489502	84116	175285	536963	474108	387190	237131	406137	407929	308067
411600	390318	449061	463406	500234	640091	630438	412922	507570	684758	649723	668044	441682	146044	683751	533656	840902	445947	507827	751443	622602	414561	390771	58579.6	36.4	336709	32	146801	329062	521139	178573	482163	80988	169650	530742	465509	379962	229442	399238	400866	301128
412800	415994	478690	490143	522974	671372	660562	445882	537199	706090	673611	717735	462960	152201	715018	555550	863245	457078	522107	801409	638800	404924	382826	55455.6	27.6	329852	33.2	140734	316086	509250	174632	474663	78947.6	164370	526553	461428	374863	223656	394053	396256	296227
414000	443252	508420	511442	541391	694889	683531	476593	559486	726002	689981	761213	480284	159733	744047	578203	877372	470622	539706	849275	654219	397375	378604	52566.8	34	325760	34.8	135933	306207	499180	169700	467567	76133.2	158446	524838	454632	369467	216840	387728	391000	289888
415200	470462	535244	532968	558867	720900	705523	509722	584742	746447	705664	813119	498285	164971	767845	598969	897328	480387	556055	895819	667509	389290	369802	49690	40	319610	27.2	129641	294417	488220	165364	460584	74197.6	153354	522256	450966	365553	211858	384208	387166	284498
416400	499052	562147	554332	576381	739485	723990	543784	604278	766336	716811	859395	513225	170516	788104	613350	904749	489543	571414	944386	678953	381787	363810	47920	36.4	316561	29.2	125477	287062	479268	160680	454608	71805.2	147833	522731	443762	361149	206243	378936	383588	278467
417600	523738	583571	570806	591119	755038	738969	578679	620416	784185	729824	909995	525640	174801	804291	631990	921868	496109	590045	985297	693159	374163	356590	46416	37.6	312412	39.2	120262	277377	469413	156385	446652	69694	142207	521062	438221	356833	200554	376095	380651	275294
418800	553620	605158	590622	607818	768904	749958	612172	637448	800329	732630	949491	537024	177565	812948	640609	925241	499494	603225	1024270	698432	366858	350013	45077.2	30	309640	38	116006	271000	462643	153296	443073	67626.8	137519	522406	433615	353461	196029	373481	378640	271176
420000	577466	620602	602670	620074	772068	758017	642831	649653	813007	735146	983843	551194	180285	821812	656600	934070	503140	621360	1055950	708658	360766	345666	43736	38.8	306276	42.8	111224	264435	454004	148953	436983	65057.2	134141	524708	427911	351417	191222	370855	378706	268767
421200	604498	634388	617150	638601	780872	765250	676732	662107	825921	732883	1020940	561193	182379	817803	662543	933724	503112	631243	1082340	709839	353612	338649	42782.4	33.6	303659	27.2	107347	260194	450468	146612	433180	63051.6	132034	528170	425994	349802	186722	369765	377867	265194
422400	624905	642274	619103	651292	771872	764230	700146	665380	831667	724509	1046710	572790	184753	817054	670546	932850	503939	647951	1107120	715084	348779	333936	42149.2	44.4	302648	31.6	104168	255773	443666	142471	430002	61478	130060	524696	417966	347098	182077	367148	374537	262490
423600	648026	648330	626466	661998	773024	765460	729080	671446	838950	719334	1078570	579742	184747	807896	673034	931542	499884	657508	1125400	714173	344246	327135	41616.8	36.8	300660	37.2	100302	251492	440098	140838	426002	59858	128995	523390	413645	346740	178606	366283	374285	260443
424800	663040	649930	629409	670370	761266	760896	745018	668827	842879	705013	1094460	584527	184127	795750	673423	922282	491318	669778	1140550	713163	341077	322832	41621.6	33.6	301540	30.4	98138.4	248440	439657	137649	424083	58604	128182	525194	409220	345605	175180	366072	374348	258005
426000	674684	645758	628596	673472	747283	753919	762212	668356	842276	692190	1110730	584602	182965	778934	678457	916277	485804	679054	1143010	713119	337800	318433	41350.8	38.8	300521	40	95403.2	245175	437276	135240	420598	57099.2	127689	529046	405983	345442	172905	367185	374616	257025
427200	686615	641303	624918	681983	732318	743950	773899	662879	840433	671573	1118080	583591	181887	754266	672951	901179	475343	683016	1143360	706493	333429	314318	41459.2	30	301016	38	93590.4	245031	437171	133778	419818	56344	127770	534362	402803	347339	169848	367404	375534	256226
428400	691307	630181	615708	682621	710864	732456	779169	652228	833027	653151	1122800	581273	180969	732833	671155	889569	467129	691307	1133670	706102	332878	311518	42099.2	31.2	302826	31.6	91582.8	244451	436310	131204	417391	55263.6	127175	536312	398173	349842	166279	369847	376628	255295
429600	698482	618617	612675	685231	694523	719774	784169	644457	830275	634382	1121400	574641	178019	707602	661611	873690	455351	692309	1123530	696542	330749	307842	43114	35.6	304896	29.6	90299.2	244937	439876	130568	416907	54337.6	129212	540222	398191	353042	164304	372345	378336	254622
430800	697532	600727	601467	681598	669848	701734	777352	628230	820121	611779	1111050	567410	174339	685645	655480	860431	447419	699888	1108980	693436	330294	306858	44027.6	43.6	306967	35.6	89812	246561	442545	128940	416982	53967.6	129704	543278	393551	354660	163092	375762	378743	254316
432000	697938	587932	587277	678576	656534	684624	776893	615584	813523	591177	1099840	558203	170173	659445	641614	844535	435218	697870	1086530	684170	329383	303355	45311.6	37.2	310714	29.2	89320	248096	448065	127823	417268	53331.2	132251	548788	392119	359143	162682	382052	381349	254326
433200	691219	568395	571350	673070	630273	665540	757480	597094	799865	566704	1076090	548157	167096	632932	630698	829502	424916	702758	1062890	676426	327546	302654	46784	35.2	315819	31.2	88715.2	251044	453695	126643	417350	52969.2	132736	552675	388412	363093	161720	387654	382664	256472
434400	682498	551380	558242	664501	605770	647886	747390	580530	786032	549174	1055870	535226	163458	605447	615019	812645	412524	700619	1030210	668144	327023	301782	48817.6	27.2	319960	27.6	89438.4	254444	459374	126257	417247	53119.6	136354	557367	386586	367197	163471	394698	386052	257006
435600	670180	530807	540841	657101	579970	629106	720546	560454	772676	524762	1027100	522261	161094	578806	599150	791258	402537	701335	998229	658803	327390	302806	51154.8	32	327686	31.2	90059.2	260785	468804	126797	419754	52980.4	138774	563604	383867	371918	163395	400989	387767	257467
436800	654514	512117	521580	642360	558155	607707	697699	543386	757882	506199	997511	509146	157949	554008	585247	770941	391450	699742	962132	649205	329674	302327	54229.6	30.8	333315	37.2	91132.4	266915	478235	126820	421455	53134	142637	567916	382337	378480	165097	409670	390898	259734
438000	640840	493366	505189	630435	537327	585567	669686	524989	742829	482876	962461	492576	154353	527380	565490	747536	378310	694628	924880	636793	329586	303086	57645.6	32	340641	34.4	92774	277284	492501	127392	424445	53221.2	147366	574388	380332	384319	166512	418388	395013	260898
439200	621055	473463	486152	611837	512426	562724	640886	503750	726327	465409	928226	479458	150844	507140	550092	727791	369740	696414	886332	626721	332231	303322	61637.6	34.4	349031	43.6	94736.8	285157	506999	127167	425179	53722.8	151251	577904	377929	388113	168605	427045	396118	263690
440400	605781	453990	469633	598527	493877	542054	612758	486447	713303	444152	894703	461834	146782	482752	527676	705260	358007	685839	845398	614464	334638	304503	67016.8	27.2	359210	32.4	97662	298434	526752	129083	428505	54270.4	156757	585654	378282	393211	172855	437765	399051	266734
441600	585230	434330	449609	581134	468968	519077	581993	465472	696248	424082	854840	448895	145030	462122	508712	686330	351430	684749	806015	605650	339435	307472	72001.6	36.4	371410	28.4	100889	310988	545908	130416	431708	54581.6	161602	590155	376037	396934	176115	447747	402716	268840
442800	567040	416693	434001	566654	450636	498934	555320	448699	680366	406870	820720	432806	142794	441342	488533	669747	341587	677468	761185	590966	342785	308040	78014	36	383782	28	105319	325841	566348	132426	433396	55490.8	167402	597376	375397	402753	181163	460744	408439	271111
444000	548071	397713	415147	554748	427888	475892	522622	428721	664946	387499	782154	417711	141206	422414	469196	650919	333582	671371	720048	580730	347678	311593	84436.8	38	397052	39.2	110467	341902	591532	135035	434864	55706.4	173390	604326	373472	405256	186049	471682	412470	273512
445200	528908	381433	398946	537234	408394	456487	497648	409072	649993	372539	748532	403307	136756	402719	450334	633884	324642	663403	679590	568110	352433	314037	91662.8	37.6	407901	35.2	116039	359913	617847	138242	437728	56671.2	181086	608450	373035	409370	192049	486500	416713	275916
446400	511825	363839	383000	519424	388064	436532	468525	390984	634126	355012	713066	388041	132134	384150	431350	616955	316592	654323	641670	555316	358409	318817	99530.8	36	422680	34.8	124243	379382	643507	141212	442890	57618.4	188445	613036	371392	411907	199064	497751	421504	279541
447600	494204	347536	366508	502536	370414	419298	442708	372925	620355	343098	679768	377359	126444	368999	414469	600608	309567	646889	611164	544410	362838	321620	108059	37.2	435140	35.2	131688	397916	670214	145606	447532	58744.4	196369	615862	372277	416126	208160	512334	426456	283473
448800	477862	332393	352283	489771	353800	401094	416866	355958	607967	328193	645306	363189	122890	353914	394854	584082	304233	635518	578456	533616	369926	325306	117719	35.2	450590	34.8	142666	420821	703364	149915	453250	60079.2	205108	619481	370234	418675	215315	521667	430019	286643
450000	462232	318446	337366	474481	337646	385671	394913	339981	593962	317452	615726	352742	121045	341384	378936	570501	298004	630284	546413	521084	377263	330243	126065	31.2	460459	30.4	152841	440606	731240	153753	456879	60951.2	215435	621600	370365	421967	225618	536076	434637	290226
451200	447725	306514	324426	463151	324751	371085	373241	324720	582124	304761	584366	338864	119766	327969	362780	554690	290971	621075	516126	509872	385392	334116	135880	38.4	476230	29.2	164739	465260	764150	158982	464814	61887.2	226546	624200	369695	424338	234636	543800	438912	293234
452400	432120	294428	309908	447840	312290	356190	352378	309752	568300	296343	556470	331549	119895	315730	349381	541198	286153	616268	487597	500241	393799	341610	141837	42.4	486959	30.8	175111	482085	791140	164157	469068	63554.4	236265	623193	368517	426528	245364	554448	443578	297089
453600	418791	282940	297775	434306	302080	344757	335991	296571	558881	288244	529287	321474	118236	303495	334382	529592	279772	604405	460728	487937	400725	347436	149206	41.2	497790	29.6	188117	501503	818723	170647	477079	65396	250666	625163	368647	430808	256122	563008	448208	298884
454800	404484	271657	283120	420298	290330	331712	319186	284620	547518	280599	502265	314459	115999	295707	324179	521227	276478	599330	436850	480575	409843	354562	153401	36.8	510778	27.2	199511	516855	844176	175473	481438	66736.4	261769	622715	367782	432590	265906	570297	450646	301454
456000	393998	263598	272193	408690	282040	322566	305440	275898	537634	273668	479212	307707	111574	286228	313298	510941	270744	588276	413373	470904	418771	359893	157973	37.2	520058	34.8	212592	535711	870664	182820	489803	68780	277327	622728	367938	436968	277768	579696	457762	303850
457200	382070	254593	261038	398015	273073	312874	289892	263402	528369	267168	456209	303564	108260	279135	304958	502435	268624	582996	394496	463472	428594	368679	160242	36	529824	33.2	223528	549731	894117	189050	496492	70198.8	289017	618468	368248	437792	288420	581381	461976	308105
458400	371804	247528	253332	387828	266452	306330	279517	254573	519718	263422	436699	297939	104472	272924	297618	494262	265142	575897	373276	455206	435897	373207	162880	29.6	535143	34.4	234129	562940	913032	195725	504882	72365.2	303036	617133	368288	440586	302914	588393	467571	310244
459600	362101	240014	243895	378225	261342	300932	267680	245890	512900	257951	417657	293033	102268	266535	290804	485510	263015	567260	355112	449007	445558	382017	165425	33.2	545142	35.6	245113	574969	931084	202757	510670	74343.6	314746	613942	367080	441395	312864	588476	468094	311195
460800	352560	234225	236748	368197	255920	295172	257654	238352	506448	256916	401087	292271	101127	262521	284833	480568	261041	562312	341582	443268	453050	387404	165334	38.4	548616	33.2	250197	580898	941245	208560	519017	76447.6	326067	609672	369993	441929	322754	592865	469382	313236
462000	345225	228791	231935	362780	254296	291080	249056	232550	501052	254813	386764	288666	100875	258359	278611	473043	259418	550487	331710	436701	461830	393738	166573	31.2	552892	27.2	259008	591833	958182	214749	532506	78184.8	337306	606742	371830	441958	332555	590360	470045	315131
463200	337232	224794	226809	356620	251216	287450	240998	227568	496273	254706	374637	288747	100912	256604	276775	469526	258794	549219	320627	432767	469268	401618	165024	41.6	557106	34	261473	593240	963900	219862	537998	79786	345500	601761	373265	439737	343984	588699	469490	315576
464400	331305	221108	224038	352846	252415	286986	235981	225756	492975	256874	363877	287449	99296	255168	273889	463711	258280	539490	310362	427320	474632	408204	165714	34	557136	30	267202	600258	972597	227090	543374	81672.8	353404	598629	372990	439944	353557	587944	469206	315048
465600	325371	219182	221714	352116	253964	285971	230636	222822	487919	259263	354421	287875	96617.6	255003	273307	461797	258358	533040	304883	425014	483662	419451	164772	36	559315	28.8	268773	600236	974628	232139	539922	82893.2	357974	591118	371993	435753	361676	582993	468245	314242
466800	320138	218315	221320	350770	256368	286210	228070	222958	485804	264161	347831	289110	94358.8	255866	273462	461015	258931	526962	299212	421116	487493	422840	164341	43.2	556552	25.6	272124	600767	977494	238757	539017	84598.4	366060	584382	375128	435256	371270	577375	467967	313116
468000	315211	217865	221160	349048	258878	288437	224779	223299	483154	268420	341676	289950	92992.8	258738	275209	460905	259452	522474	297220	420039	493800	432111	162065	38.4	559080	34.4	273904	599243	977467	241818	538487	85189.2	367245	576643	373609	429409	375597	568954	465312	311020
469200	311964	218929	223057	350345	260761	291050	224759	227585	482594	275906	338951	292884	92457.6	262900	279214	464781	262317	517856	294883	420503	496608	437204	159478	30.8	552742	26.8	273811	594438	971148	244993	534374	86636.8	371349	569342	376605	427846	385331	564064	464062	309180
470400	308688	220981	225199	351394	264871	295132	224275	232770	480993	283929	337345	294770	93126.4	268148	282094	468114	264577	511074	295252	420682	500981	442446	159183	26.8	552323	34.8	275207	591010	964373	248592	533727	87174.4	371956	560915	377212	423104	388706	556237	460920	306753
471600	304591	222979	230281	352541	267822	299289	223976	239735	479520	295476	336966	297810	94304	274397	287693	474024	268659	508577	298642	422123	505362	447134	156390	39.6	546725	36.8	273356	581473	955380	250943	530696	88395.2	373244	550998	379456	418274	392956	548279	458591	304702
472800	302939	227034	237791	355016	273738	306100	224916	249973	481834	307329	338634	300740	94776	283245	293456	478732	272009	500786	303710	424143	503545	448679	155628	34.4	542128	33.6	273744	577454	950635	253761	530926	88614.4	370662	542567	381150	414207	395225	538621	454830	302161
474000	300099	230441	244244	358552	278910	312499	226905	260684	482251	320930	342883	303550	95209.2	292651	303028	487475	278548	499476	311856	428836	506471	453300	153191	34.4	536461	36	270656	564030	937907	254341	526906	89803.2	368540	531842	381643	407294	399766	529092	449057	300314
475200	299242	236953	253562	365503	286900	322196	230352	274462	485837	336474	349582	306648	95053.6	303759	312042	496090	284006	497087	320528	432467	503191	452898	151427	32.8	530070	30	270195	555157	924628	255720	527116	89926.8	366151	524172	384912	401654	401696	518409	444305	296848
476400	298432	244325	264048	370590	294213	331854	233918	288660	488484	356056	356715	311776	95420.4	319249	323083	508350	292704	495304	334089	438514	503254	455778	147008	36.4	525059	25.2	266424	541250	907886	255282	523845	89767.2	363039	514177	384449	394393	400166	507228	439050	293485
477600	299727	252773	277222	379392	305495	345349	240494	307978	492112	378185	367270	316750	96801.2	335031	335398	522027	300121	493772	348631	444296	498468	452054	143594	36	515862	29.6	264913	529883	892409	255675	521154	89569.2	360748	505057	386981	388992	402142	498284	435791	288881
478800	301776	263334	290799	386572	316462	359343	247594	326092	497119	400747	378009	319730	99332	352336	348801	534681	308106	491740	366942	452473	495878	452504	139210	32.4	509182	31.2	262006	517824	875176	253338	517504	90432	355162	493743	385783	382338	397173	486025	428727	285475
480000	306101	275845	307051	396430	329162	376766	257091	348869	504088	427050	392502	324544	102735	371952	364170	550973	317379	492034	387188	460716	491302	449554	134331	35.6	498100	34	255482	502442	855324	250854	512745	89936.8	350871	486390	388110	376739	393864	477733	423381	282514
481200	310447	291988	325427	408213	342719	396188	268190	373160	509967	452835	407590	326692	105675	393064	379976	564465	325220	489782	408881	471125	488841	448014	130618	36.4	491291	35.6	251744	489333	837524	249165	509704	89498	344450	481169	387437	371207	386655	466352	419286	277730
482400	315655	309038	343980	419092	356490	417470	280772	399567	519340	484459	426331	333789	110514	417753	399431	581138	335601	493006	434634	482065	485836	445004	124754	27.2	481605	32.4	243829	471198	815680	245304	506237	88938.4	337365	471851	387702	365680	383457	457362	412877	273887
483600	323003	328650	367904	433590	374514	440593	294458	428568	527506	514766	447335	340124	113658	445537	416406	594858	343874	492662	462402	493375	477719	437868	120755	32	474504	29.6	239992	460486	797936	243130	502084	88150	329756	465610	387490	360250	376466	447132	408030	270223
484800	330024	350510	388000	445177	390172	466442	309290	456118	536828	548425	471335	346187	116855	474408	437054	611388	353243	498165	492989	506800	473007	435624	114431	33.6	467106	30	232565	445323	774818	238222	496791	87924.8	321921	458048	386046	354085	370064	438684	402326	266440
486000	340235	374893	415520	462098	412259	493582	328522	488935	548190	582248	498760	352555	119994	503541	455610	621355	363468	498484	523842	516930	463241	429010	110522	34.8	458524	30.8	226693	432077	756533	235318	491545	86853.6	313644	453940	387170	349040	365048	430245	397370	261642
487200	352264	400798	437292	477725	431888	518859	346655	517805	558543	615808	525820	360700	123134	535799	476310	634386	374740	502507	555520	533186	459058	427195	104871	47.2	451502	29.6	218625	417083	733634	230008	485380	85609.2	304180	446444	384042	342617	355162	421840	391723	257001
488400	364469	430630	468452	494884	458560	548522	370460	553764	569623	651302	555549	369563	127165	567651	496238	646164	383629	506182	589720	544474	450179	419679	99453.6	43.6	442033	35.6	212147	402855	714172	226040	478475	84018.4	297072	441818	385003	336974	347384	412950	386304	251417
489600	378021	458793	495826	510934	479364	574887	392668	579724	580555	679658	584814	378329	132788	603652	515635	654446	392541	510447	624900	559528	444379	415672	95186	36	436322	34.4	205413	389376	694579	220786	470656	83244.4	286025	436537	381010	331238	334407	404966	380689	248030
490800	392313	491702	525531	528255	504063	605664	417670	613638	593519	714540	620114	390205	137274	638854	534156	664747	402913	517705	661583	570241	436712	409005	90301.6	27.2	427461	34	195921	376684	675194	215221	462792	81769.6	278174	431627	381577	326798	326266	398900	377299	243554
492000	410310	522163	555649	545008	525854	631399	441528	638977	607052	742142	653407	400812	142868	670816	550574	668338	411382	521513	696254	580890	429241	403172	86042.8	34	422952	28.8	190395	366273	658374	210500	457708	80572	269464	424514	378317	322553	315506	390659	370819	239157
493200	427604	552802	581204	563086	547152	656788	470580	665536	619542	775812	689316	415621	147359	709808	570550	675564	420182	530310	733786	591032	422733	398160	81746.4	35.6	415781	27.2	181003	353218	640502	205204	450071	78944	261261	419994	374651	319199	306769	385141	366330	235108
494400	448790	586568	611199	582188	573274	681131	498460	692112	632609	794422	724766	428406	150318	737375	582904	676902	426307	532654	768490	597439	413912	390357	79080	32	411510	34	174782	343830	626500	200710	444449	76807.2	253993	416534	373786	315742	296099	379328	362139	231074
495600	467355	612234	634675	597974	590350	700632	525572	710674	641335	809359	761336	445183	153142	771913	600064	681624	434446	541645	807215	607120	408027	386352	76169.6	35.2	406551	30.4	167046	334686	611257	194650	438217	75477.2	243943	412554	369712	310439	285469	373966	358191	228758
496800	489284	643774	661963	617422	614650	723012	557575	738451	652044	824190	798871	461193	156475	795803	612566	681725	438942	544051	845470	609188	399406	377054	73518.8	40.4	399380	32.4	161580	326427	597422	190630	433977	74311.2	236637	408334	369081	307119	275880	370290	355961	225012
498000	510052	662541	682443	630079	624716	735540	581967	751522	659144	828120	832141	476584	159766	818749	625100	682836	447886	549987	883051	616018	394458	372767	71525.2	34	394881	36	155647	320189	585522	184707	429030	72745.6	227214	403544	364533	302954	265248	363908	351313	221082
499200	533921	689336	705103	645609	642562	751739	619702	770111	669392	837552	870478	495297	163496	838525	637258	683974	452802	554855	919394	616671	386870	364000	69254	30.8	390625	25.2	148814	313284	572890	179694	425413	70776.8	220523	400124	362207	300981	257387	362241	349004	218627
500400	555566	705169	723906	657309	650698	762269	642731	775709	673684	830883	902397	511423	167363	849781	645830	681886	456000	559848	954434	618412	382106	358449	68159.2	35.2	388353	38.4	143785	308742	565229	174219	421002	69838.8	212822	396598	359414	297734	247102	356324	345586	215654
501600	577487	724114	735673	667304	657083	772542	670844	784461	678957	831130	935938	530921	169709	861452	655004	680097	460521	564820	987622	619686	375891	351721	66528.4	30	384566	32.8	138108	303700	555260	169300	416375	68054.8	206513	393565	356349	296265	240518	355085	344463	213282
502800	600738	737060	749606	676533	662535	778522	693204	787137	682190	820731	963392	544560	171688	861638	658294	675979	461342	567300	1021050	619254	370442	346696	65827.6	39.6	382495	26.4	135156	299969	549328	164097	413184	66770	200853	392430	354202	294700	233960	352466	342619	211022
504000	620787	742687	753760	679014	656391	779521	718763	785274	684806	808894	989643	564097	172954	864630	667666	673698	464481	575405	1050930	618827	367066	340450	64917.6	34.8	380065	25.6	129834	295728	540708	159760	408241	65405.2	196236	389526	350636	292400	226868	350906	340743	209104
505200	643318	749619	763403	685293	657330	779711	741516	785148	686060	796629	1011430	578995	174018	853806	667122	667752	463889	575253	1075580	613083	361213	334572	64492.8	42	379140	27.6	126375	294346	536352	156488	406467	64104.8	192336	387962	348930	291898	220580	349576	338764	207106
506400	661707	746607	761978	681198	645917	777016	753763	775235	685560	776911	1027050	595134	174980	849173	671989	665388	461434	581981	1097950	612562	357498	330820	64296.4	35.6	378268	35.2	123348	292467	532211	153179	404096	62766.8	188126	384779	344595	291224	214368	348656	338444	205675
507600	681078	747735	765860	680007	640673	777106	773372	771257	685147	757228	1045030	605996	175989	830471	669595	658706	458787	582601	1112620	604463	351857	324059	64228.4	34	376542	32.8	121158	292161	528896	150526	401995	61660.8	185006	384324	344162	291654	209718	349817	337853	204887
508800	695091	736313	758784	672800	625654	768718	774342	757372	681844	732509	1047240	617138	177351	816966	668038	652712	457277	588118	1126850	600579	350128	320420	64782.8	33.6	376653	38.4	119302	291714	528612	148189	399558	60772.8	182532	383288	341819	292409	205232	349293	335575	204238
510000	711656	730081	749646	666031	614264	763036	784976	748008	678939	713502	1053270	628362	177386	796306	664275	647720	454428	590393	1131230	592109	346677	314252	65099.6	38.8	376270	22.4	117506	292846	527281	146118	397298	60046.4	181075	382448	339876	295376	202204	351968	334653	202825
511200	721377	716625	740951	654395	599224	750433	781042	731640	673575	685322	1047360	633445	176368	772857	655148	639898	451125	591156	1133080	585748	344688	310701	65957.6	36.8	378180	26.4	117014	295772	529585	144760	397595	59523.6	178571	383360	336378	295878	199518	352808	333999	202346
512400	729723	705855	727652	642697	583671	737297	778470	717976	669445	665102	1041660	639024	172540	753760	648960	634831	448931	596471	1127120	579538	341818	307268	66711.6	31.2	380423	27.2	116501	297811	530228	143171	394870	58640.4	178089	382448	332932	297878	197910	356134	332472	201889
513600	734596	694859	716504	633565	569211	722682	769737	702056	663228	635914	1026030	638621	170807	726502	636663	627184	444169	596167	1118050	571253	338933	303936	68584.8	36.4	382342	32.4	116529	303632	536340	142189	393349	58536.8	178966	383070	331001	299917	195892	356780	331044	201612
514800	735129	679179	698458	620053	553088	704884	757442	684125	657817	613037	1015180	639799	170220	705631	629677	621499	441356	599969	1105550	564058	337461	302306	70112	36.4	385681	32.8	116030	307896	541277	141526	391412	57653.6	179655	381742	327819	301928	195390	360252	330310	200530
516000	736407	665920	685815	609632	543368	692458	750735	668459	650570	588276	999788	631809	168945	679383	614701	613203	437520	595705	1084360	554156	335396	299702	72643.6	37.2	389690	32.8	116476	314866	548720	141721	391527	57625.2	182332	382774	325424	304884	195913	362838	329930	200103
517200	730037	645708	666156	595658	522402	673930	726357	648131	641692	565352	978332	627369	168716	657136	603585	605617	434584	599220	1063800	549392	335477	299024	74990.4	35.2	394561	29.6	117144	322958	557933	141841	391250	57046.8	183124	383220	323152	306097	195840	366408	330091	200799
518400	725582	632218	649306	583471	509928	658731	710406	631700	635249	544178	962194	617783	168238	631257	587444	598057	430523	596243	1033200	536641	334460	297126	78085.2	35.2	399345	34.4	117976	331682	569529	142591	390863	57157.6	186750	384258	321146	309523	197776	369995	331201	200365
519600	713463	613676	627860	568645	492667	639448	684900	611090	626433	519820	936827	611137	167942	608370	573097	590486	427070	596252	1005060	531067	334917	297047	81628.4	38.8	405644	32.8	120526	342562	581242	143344	392578	57274.4	189216	385012	318778	309944	199499	371270	330903	200088
520800	701076	599062	607856	556559	479256	621028	665897	594227	619584	502760	913068	600901	164169	584128	557451	582755	422201	593685	970282	521985	334896	295851	86187.2	46.4	413045	30.8	122092	353620	595785	144257	393114	57280.4	193458	385850	317764	310435	203148	375711	330842	201272
522000	683718	580993	588182	543904	465187	601910	639400	574317	611300	480778	885470	588097	159086	560301	540231	572049	417694	590958	932701	513630	337715	295714	90979.6	34	421026	32.4	125511	367964	613504	145758	393550	57702	197894	387146	315258	310788	205558	377164	331715	201788
523200	666696	563542	567695	530103	449141	582978	618174	555890	602324	465198	858897	575893	154294	541895	527902	564428	414217	590442	895441	506264	339302	294688	97214	31.2	428973	38	129134	380645	631330	147446	390402	57430.4	203056	387260	314110	312161	209966	381194	334231	202172
524400	649707	546426	550462	519363	436002	568372	595130	539348	596164	448020	832151	557876	151267	518602	508089	556125	410246	580161	854431	498275	340826	295790	105240	31.6	438308	27.6	134321	397524	652677	150225	391152	58089.2	209656	390660	313065	312983	214814	383898	336610	203329
525600	630994	528973	529582	506411	421382	550056	569497	521551	585623	432201	803894	544709	149091	501620	494848	549535	408952	578066	819626	491939	344308	294997	113555	34.8	448229	30.4	140353	412816	672569	152389	391693	58775.2	215370	390140	312405	312650	219903	386542	337509	204200
526800	613940	512919	513190	495962	410408	535764	548618	506548	576794	418496	777604	527437	146668	481219	478450	541704	406737	567701	781426	483606	347380	295278	123029	34.8	457410	40.4	148053	429446	697985	155158	391615	58796.8	222286	389675	309810	313805	226388	390782	337844	205808
528000	592810	493424	495528	483270	395545	519278	524076	486991	566899	404280	748188	511363	145175	463584	463618	534497	406538	563248	746290	477417	352212	296117	133828	39.6	466823	33.6	157541	445043	722207	158542	392849	58670.4	229630	387451	307503	312998	231989	390339	336922	206103
529200	574031	478036	478127	472400	384968	503284	503724	470862	557516	392562	724800	497502	144266	446396	449552	528712	404433	555229	707622	469615	356489	295988	144602	43.2	476084	31.2	166451	458990	746719	162462	394128	59363.6	238841	387256	307747	314452	239881	395760	337912	206847
530400	554676	461904	460915	462423	374278	487248	480860	454354	548291	380855	698009	482223	144562	431047	434958	521118	401829	549318	673962	464292	361925	296270	155841	39.2	486690	32	178126	475240	772226	166114	397206	59706	247751	386226	305029	313463	247096	396947	337212	208332
531600	535828	446536	443222	452389	366040	471474	461240	438624	540233	371233	675119	467817	142754	415715	423962	515559	401087	545492	640315	457691	367620	297042	163899	35.6	495469	33.2	189328	486536	794056	169944	396719	60500	257065	385323	304558	314085	256995	400498	338440	210322
532800	518118	431618	430110	445726	357450	458055	442280	424810	532353	360402	651050	450566	139530	401912	409636	507755	399321	535765	608602	450654	373289	297660	173349	32	505455	34.4	203240	502441	819592	175318	398150	61176.8	268171	383318	304219	313970	264908	400244	338770	211064
534000	499182	415922	414950	437613	347530	445797	425068	410382	524619	351915	628192	438511	135149	391550	399265	503364	399174	531106	579888	444862	379891	299656	178308	33.2	514195	30.4	213870	512905	838022	179476	399177	61964	277443	379436	302810	313761	274338	402504	338871	213646
535200	483556	402951	402330	432411	340304	435967	410993	396780	518158	344641	608060	421882	130476	379375	387836	497886	396889	522986	553195	437206	384934	300481	184610	32.4	521490	24.8	226651	525276	861831	185450	399590	63094.4	289814	377672	303002	316100	283615	404472	338460	215075
536400	467119	388092	387076	423491	332586	423088	396270	382831	509796	338443	588011	412346	127477	369925	378650	494777	396994	518153	529938	432230	391284	302857	187316	38	529839	31.6	237383	535610	881127	190645	399588	63400	299498	375161	301752	315965	291403	404890	337177	215997
537600	452985	374510	376452	418433	329528	412638	384706	374119	504884	331522	572010	402476	124842	359164	367946	492151	395350	511031	506983	425616	397008	303950	192234	32.8	533994	32	250244	544454	902653	196999	400610	64746.4	312249	372770	302926	318534	302254	406326	337458	216602
538800	439482	362786	365516	412686	323984	402527	369518	363728	498164	328192	554193	393289	123449	352289	358022	490063	395463	506598	486006	419439	404003	306098	195338	41.6	542701	37.2	260856	550431	918870	202887	401032	65578	322413	367944	300849	318814	311105	406584	335446	217918
540000	427487	352720	355795	407634	320602	394874	359520	355749	492834	325256	540952	385442	122813	345554	350654	487731	393864	502092	466881	414025	409461	307370	197892	36.4	545435	28.8	269517	554359	931108	209979	401019	67270	335070	366040	302177	320693	322980	407134	334657	219388
541200	415195	342468	346902	405646	317519	385759	347746	349060	489643	320612	525691	376639	121952	339561	343968	486628	392305	493616	449014	410472	415582	309252	198979	36.4	550954	38.8	277965	559679	945789	217571	401922	67886.4	346308	362694	301366	320796	331710	404353	331389	219766
542400	404263	332630	338288	403161	313672	378104	339676	343194	486858	318772	510174	370257	122163	335881	339859	485756	392786	490299	433287	407066	421064	313050	198017	26.4	554036	31.2	283131	559470	953118	223370	401784	69044	356676	359429	301802	323529	340774	404056	330052	220946
543600	395088	324214	332898	401900	315479	370988	331034	339289	483700	316800	498152	363322	121256	333492	335103	486308	390914	482695	420320	402214	424694	315622	198156	40.8	556928	32	290662	563927	963393	229592	403580	69463.6	366669	355098	302417	324212	349578	402333	328584	221740
544800	385000	315802	327159	399752	312949	364797	323706	336475	480901	315069	485148	358684	121018	332518	333823	488260	390295	479342	408497	399784	428980	320462	197342	44.4	556829	30.8	294738	562879	967660	235648	402178	70847.2	376024	351280	301076	323394	357948	399676	327162	221726
546000	377503	308858	322193	400700	314141	360952	319075	337068	478960	314705	476394	353744	118486	332102	330370	492273	389692	473927	398279	396611	432128	323242	197938	46.8	555824	24.4	301165	562852	972056	242948	402951	72238	386054	348240	303612	325783	366676	399130	326004	221877
547200	369645	303030	320778	398445	314613	356084	311810	341067	476437	315226	467527	351792	116740	333801	329829	495670	389528	469629	390234	395652	435958	329040	197438	42.4	556176	35.2	302840	560972	972802	247245	401283	73458	391813	343449	302130	324901	373016	395044	322929	222480
548400	364000	298118	318602	398306	316476	353464	309232	341692	476499	319536	460338	349734	114886	336392	329059	501847	388540	465978	385658	395174	437847	332102	196680	34.8	553070	30.4	304204	555282	971157	252098	401092	74646.8	399900	340509	303947	325360	381827	392753	320213	221681
549600	358776	294510	319639	401248	317614	350871	303802	346041	474634	322696	451888	346595	113554	341538	329818	506380	387934	460522	381275	395399	437544	337448	196487	40.4	552510	35.2	307282	551679	968382	256458	399397	75298.8	403453	336544	302957	325640	388187	387996	317182	221968
550800	355517	292298	320910	401841	319519	350925	301926	354379	474500	329516	446618	345873	113172	347559	332527	514499	390099	460636	381332	395780	438136	342041	194538	37.2	546937	28	306697	543024	958472	259484	396661	76404.8	409354	332546	305100	324976	396000	385274	313748	221417
552000	353300	292159	323987	404114	323475	351727	298972	365912	473801	336506	443402	344688	113800	354426	335441	521038	390856	455185	380031	396926	438355	345862	194468	42	544879	29.6	308611	538537	954502	264212	395396	76929.6	410722	329091	305441	324388	400872	379830	311600	221356
553200	349838	290824	327679	402819	326567	353690	299660	377559	473556	348812	441693	345539	115400	363822	340923	530683	393687	457355	382204	399001	437711	351560	190176	39.6	539642	34.8	305414	528416	939146	265335	393746	78295.2	411916	324853	306104	323400	405235	376013	307383	220579
554400	348978	292563	333193	404703	332350	358185	299904	392839	475767	360398	441273	345382	116751	373603	345564	538982	394412	451988	384000	400492	436616	352958	189823	29.2	536096	32.8	305578	521112	932874	268918	392016	79058	413714	320499	308338	322903	407825	370114	304302	218496
555600	347640	294822	339400	407916	337239	362426	300323	408963	475752	374357	440766	346400	117835	386108	351820	548944	397228	451663	389399	404698	436165	357573	185651	31.2	531251	28.4	302310	510857	916760	270652	389666	79721.2	410948	315372	307271	320268	409709	365041	301008	218242
556800	347505	298160	347635	413567	343561	369588	304476	431664	478010	393884	442964	347912	117564	399674	359170	558018	399720	450145	395922	407399	432909	359452	182478	33.6	523998	32.8	300130	500481	902336	271892	388582	80050.8	411470	310752	309834	319020	411866	361424	297850	215274
558000	348124	302544	356776	418411	349902	376822	307798	450604	479679	412046	446004	348800	117794	414711	367913	568766	401121	450316	403793	412203	431319	362278	178794	41.2	518757	26.8	296973	492111	885444	272191	386211	80672	406317	304251	310929	315947	409522	355222	293243	212999
559200	349155	308193	367782	427211	357566	387319	313780	475934	484500	435531	449839	352324	117534	431016	378656	579800	404509	450523	413796	417159	428737	362434	174102	39.2	511821	34.8	290412	481984	865603	273154	383711	81546.4	402641	300906	311044	314793	409417	350825	289999	211064
560400	352363	314752	381992	438319	367509	399615	320247	501249	488448	458551	456957	353448	118195	451543	388866	588729	405635	450942	424323	422358	425129	363334	170038	37.6	506281	26.4	287286	472447	848188	273168	382006	82015.6	397483	297060	311252	311332	405986	344456	286312	207646
561600	355090	321944	394036	446536	376034	412485	329766	527142	494006	485703	464698	357462	119576	473933	403078	600239	410190	454261	436817	429713	422138	363321	164253	42	499260	30.8	279602	461084	826740	272442	378506	82873.2	390935	292470	311378	309137	403135	338612	282166	205944
562800	359723	333900	410827	457365	390214	426954	339061	555701	499174	512022	474611	360264	121519	495662	414697	607834	411646	454871	449672	435546	415460	361694	160447	38	491107	23.6	273731	452290	809157	271166	375758	83010.8	385592	289191	313142	306008	400194	333895	279566	203853
564000	363305	345315	425184	466895	401268	441228	350162	582364	502304	540996	483455	364990	124461	520497	428376	619757	415369	458855	465581	442836	411028	362738	154909	30	483610	35.6	266014	441932	785819	267741	372481	83590.4	372590	284180	311510	302410	393940	328682	275552	202466
565200	366130	359178	442871	481822	417658	458962	365791	616220	507990	569672	496679	368282	126506	546020	440657	628805	419077	460903	481837	449007	405838	360587	149628	38	476033	35.2	259014	432305	765548	266110	368698	82893.2	364690	280740	312696	298925	390385	324054	273088	200142
566400	369012	374199	461116	496131	431590	475128	379812	642347	512666	595475	508819	373267	129071	572966	453943	637788	421520	463512	498546	455138	400516	359697	144937	31.6	469889	32.4	251635	424550	747713	263090	364347	82953.6	355936	276181	311051	294740	381843	318080	268612	197192
567600	373382	393498	482048	512682	448215	493309	398826	675374	517434	623837	525929	379555	130256	601211	468322	647803	424975	468757	516717	461067	396311	357217	138813	42.8	460981	28.8	242636	414755	726422	260907	360804	82690	349815	272271	312307	290868	377620	312896	265555	195734
568800	377422	414026	506235	530036	464427	510772	419054	700828	520678	645331	543439	383795	131114	628965	481121	653086	427633	470455	536387	466541	389990	354472	134248	40.8	456320	27.6	235309	408159	709217	257028	356392	82350.8	342064	268544	312012	287459	367135	306269	262370	192796
570000	381560	436519	527134	546002	479326	527557	439962	728510	526205	670258	562891	390461	132241	661131	495557	661472	431713	477052	560287	471985	385745	351251	129564	41.6	449372	31.6	224780	398248	689250	253385	351452	81946.4	334058	264180	311743	283958	360411	300232	259488	191757
571200	387948	463280	552920	566466	497306	544767	463875	753876	529435	687638	582215	395724	133632	690034	506611	665498	434600	478484	581579	475348	379256	348211	125499	38.8	442519	32	217659	391023	672670	249731	347226	81582.4	327716	261314	310982	280712	351198	294882	257673	189108
572400	393147	489180	572157	580792	510733	557578	483857	776898	531850	704608	605596	403930	136367	720238	518412	672309	438206	485039	605548	479418	373149	345021	121721	36.8	435907	38.4	208289	383078	655202	244284	341988	80942	317919	257882	309266	276183	343265	289863	254802	186450
573600	401547	522028	598170	601346	528689	574452	509400	806108	537536	718640	631530	409909	138133	745243	527692	675758	439921	487908	629968	480705	366839	339458	117590	36.8	429878	22	201055	375248	640874	241306	338163	79547.2	311700	254546	309603	272981	335547	285258	253516	184264
574800	408935	550315	619838	615990	539504	582522	529086	821157	540872	724261	657504	418117	141107	772715	538154	677899	442784	491925	659230	484428	362423	336189	114807	28.4	425374	30.4	193682	369500	626062	235394	333554	78675.6	302357	251518	307490	269639	326594	280662	250095	182166
576000	418032	582587	640960	632761	555062	595163	557315	845393	543918	735715	685915	426633	144110	796738	545361	680188	445898	498052	688575	485080	357163	330226	111491	34.4	418589	36	185947	362868	611574	230922	329242	77904.4	295776	248310	306427	266279	319761	276349	248755	179772
577200	428470	613913	662014	647452	564741	600052	575444	857646	545383	734196	712774	434170	146329	819359	551523	679192	447876	500635	717487	486525	351998	326003	109136	54	415148	30.4	179186	358046	599680	225435	326969	76915.2	288943	246055	304891	263039	310115	272440	246806	177145
578400	441167	644618	680162	657468	571996	607394	599871	874612	549899	739133	743778	446407	147000	841379	558590	680854	452492	508074	749134	488802	347167	320772	106209	30.4	410125	30.8	172783	353112	588668	221047	321146	75755.2	280839	243721	303480	260322	302444	269106	245563	175780
579600	456356	678143	701893	667359	582107	613184	624107	886062	550295	733853	769449	457192	147149	855916	560818	676904	453355	509233	780550	487539	340486	315838	103982	41.6	406392	27.6	167276	349550	579423	216870	318638	74644.4	273916	241616	302199	258379	295511	266324	244269	174148
580800	471134	699873	715351	669584	584947	615432	638085	890368	553211	727822	796231	471886	148588	873276	564800	677362	454669	515163	815336	489197	335774	310519	101195	41.6	401972	33.6	161645	345424	568301	211614	313469	73207.2	265866	239604	299620	255792	288439	262706	243228	172221
582000	490612	732097	732937	676448	593364	620440	658644	897771	554797	719718	822075	484337	150014	882344	564967	673698	455894	516055	847794	486640	329286	305986	99696.4	36.4	398786	25.2	157788	344663	559604	208223	310698	72718.4	260952	238391	299004	254638	282500	261207	242173	170319
583200	509004	750782	741962	672175	593691	621156	670711	896140	555023	710656	845277	499089	152450	890794	567906	672311	456611	520079	882012	487900	324160	301246	98091.6	37.6	395749	35.6	153206	342500	552524	202847	308369	71647.6	251480	236529	295356	252175	276052	258816	240254	168350
584400	529492	774748	755463	674363	598739	624236	686638	900228	554864	700499	872647	511559	154311	891910	565066	666970	455718	520376	911620	482658	317224	295036	96336.8	43.2	392210	32.4	149338	340066	545915	199073	305502	69781.2	246224	235440	295210	252353	272525	257644	239256	166050
585600	550979	784686	759852	668937	595735	622905	692142	890516	554317	684799	891034	524636	157458	890016	563995	663394	455759	521820	947439	482063	312168	291225	95877.6	35.2	389265	37.2	146073	340457	541628	194732	302635	69236	239160	234864	292472	250792	266108	256256	237774	165248
586800	572678	796288	762677	665062	595883	623902	700224	889182	553114	675100	913008	542540	159707	888514	563198	660319	457430	525997	974610	477906	306742	285566	94914.4	46.8	386424	29.2	142934	339786	545520	191721	298944	68121.2	233555	234542	289761	250776	262116	255523	236281	163403
588000	595141	801810	764754	656739	597730	622321	704584	881554	549913	658525	931890	553045	160230	877670	558840	653676	454201	523264	993788	473948	300643	280894	94679.2	45.6	385706	37.6	141269	340642	545900	188354	297133	67911.2	229289	234449	288239	250125	257118	254639	235015	162236
589200	613698	801493	761069	646397	594746	617086	705893	869781	546594	646768	947871	569782	160632	873302	558798	650180	454764	527084	1016230	471094	296786	277400	94411.2	39.6	384610	22.4	139390	340964	544066	185995	294510	66484	223474	233624	285083	249288	253974	254024	234206	160986
590400	634918	803221	762562	639581	593943	616388	706933	860300	543447	632408	959000	580325	160370	858067	552678	642322	451678	525396	1031150	465512	290855	272130	95089.2	33.6	383210	27.6	137556	342136	545400	183070	293243	65714.8	220397	233690	284333	248938	250773	253874	234540	159982
591600	652632	791779	755438	623202	587745	611022	701587	844130	540161	615653	967970	591771	161874	848709	549981	639447	450008	526613	1044620	463248	286950	270171	95129.2	36.8	382091	28.4	137101	344557	547205	180876	292310	64865.2	216238	232564	282031	249409	247723	253915	233702	159247
592800	668207	786306	751698	613899	585724	609972	698897	834075	536052	603991	976618	597766	163266	830544	543674	632307	447619	522338	1049050	456312	282184	265164	96198.4	31.2	382222	22.8	136966	348802	550320	178571	290217	63472.8	213842	233709	281740	248558	246586	254525	234326	158288
594000	680333	768638	746540	599881	576643	602031	687813	816768	530786	585111	977855	604285	165121	815480	538569	627280	444134	522449	1054860	453243	279156	262566	97982.4	43.6	382799	32.8	137322	353096	551612	177066	289352	63054.4	210645	233056	279164	248912	244816	253254	234224	157176
595200	691266	756094	739756	587287	571859	596528	681696	802220	524686	571688	982213	609386	166298	799670	533724	622201	441498	520188	1052930	447301	274664	259248	99735.6	40	382516	24.4	138036	358505	555864	176124	286904	62580.8	208966	235152	276938	249445	245137	253889	234987	156558
596400	697000	737594	732468	573150	564886	590103	668066	783406	519629	554516	979349	608742	167614	779895	525882	616675	436046	516219	1045860	441732	270750	257036	102564	36.4	383664	36	139497	365523	562765	175789	285514	62512	208314	234889	275449	249411	245171	253439	235142	155573
597600	699155	716634	720027	558125	556124	582421	656411	764539	516209	542814	978497	609358	168137	765374	521953	611051	432143	516189	1041240	437971	269176	254904	105237	42.4	386208	28	141536	372545	569912	175282	284441	61814	207343	235603	273769	248217	246035	254854	234588	155389
598800	699602	698183	711976	552901	549659	576558	646280	745942	510593	528636	973737	603805	167532	744262	511448	604344	428977	511786	1026180	430359	264606	250847	108980	46.4	388046	31.2	144609	380942	578506	175322	283702	61966.8	208379	236965	272084	247373	246859	254716	234313	155264
600000	692704	675450	697132	538981	538800	566440	629158	724508	504190	512934	966455	599429	167190	727527	505362	600267	426127	511076	1008800	425842	262930	250154	113421	35.6	390298	31.6	148476	388254	588001	176140	282000	61529.6	208602	237684	268072	246476	247683	255048	234556	154320
601200	684393	658400	686730	529067	534702	560494	616018	707007	499098	497700	959806	592043	163862	706086	496268	593559	420961	507554	988866	418985	259421	247536	118145	38.8	392327	30.4	153810	397930	597093	177510	281209	61189.6	211368	238769	268076	246064	250738	254532	235072	153342
602400	673933	636882	673165	516051	526028	550282	597077	685118	492402	483893	949383	583698	162930	689120	489208	589090	416945	505187	968250	414934	258861	246898	124356	42.8	395993	34.8	158805	406864	609512	179248	280844	60844.8	211960	238803	266356	244138	253406	254609	236015	153202
603600	662544	619240	661638	510108	519180	543050	584523	666973	488143	471831	941578	574234	160563	671121	480347	583477	411558	501538	939996	408078	256666	245055	130618	37.2	399683	28.4	165242	412617	620166	181790	279510	60807.2	215099	239842	265194	243625	257911	256078	236708	153351
604800	646463	597681	648402	497698	508694	533692	564793	646042	481448	457276	928137	564360	160236	652483	472228	577258	407115	500182	914755	403680	256208	244193	138480	36.4	404760	35.6	172998	418912	633264	184146	278781	60710.4	219973	239638	262480	241644	260990	255103	235877	152711
606000	629790	579716	633544	485840	501496	524647	552371	627781	475952	446236	919040	552700	158902	634843	464523	573112	401910	498908	886537	398000	254769	241702	145437	39.2	408333	26.8	180842	426508	643904	187208	277479	60724.8	224692	240320	261185	240660	267006	256286	236332	152311
607200	613016	561188	621074	480683	492734	513966	535610	607764	467970	433034	906046	539242	158407	617587	454708	565244	398132	495781	858746	393188	253487	240524	153652	38.8	412499	30.8	190507	436395	654743	190371	277390	60965.2	228458	240400	260520	238952	272128	257018	235961	152496
608400	596811	542612	605673	474225	485168	503046	521592	589234	461116	423622	896877	526931	157713	602183	448126	559657	394564	494626	829904	386604	253133	238984	160706	40	416861	30.8	199121	442673	666240	194282	276350	61408.8	233810	241596	259301	237666	279408	256257	236164	152008
609600	580221	526046	594251	471122	477704	495107	509105	572318	454878	412678	884955	513396	156934	584278	437300	552163	389284	490888	800632	381458	252313	237874	169963	41.6	423001	32.4	210445	451293	678394	199115	275596	61943.6	240672	241988	258812	237057	284821	256436	236511	152809
610800	561657	509060	579765	463944	469715	483021	495580	554615	448178	405628	872615	502108	154191	571619	427672	548600	385584	490263	774812	377398	253318	236914	177894	36	427589	33.6	220181	457874	689898	202651	273658	62252	245268	242189	257044	235631	292747	255750	236206	153761
612000	545366	494101	567311	462525	464123	473386	481089	539879	442630	395943	862764	486937	149993	556117	417138	543589	381274	486950	745703	371236	252785	235626	185708	41.6	432438	28.8	231955	465642	700388	208200	272918	62829.2	253250	242703	256332	233956	299945	256360	235820	153210
613200	528507	476518	552612	456466	457325	462535	466656	524126	435142	385726	849132	474154	147684	542956	409741	538262	377400	485107	720564	368477	252369	234977	192402	43.6	438175	22	242126	473142	710871	212767	272562	63134.8	259094	241897	254691	232677	307082	257066	234764	153773
614400	512130	460714	541041	451584	451302	454920	453394	513054	427912	377331	837964	462854	142753	528704	400315	534128	373818	482376	693799	362706	252347	233216	197290	41.2	441611	25.2	253174	479079	722072	218548	270983	64057.6	267556	241634	254712	232990	317559	257179	235252	153815
615600	495038	445172	529110	444234	443794	445045	439551	498371	421195	367980	823713	451531	140605	517642	391816	529611	370317	478738	668619	359479	252906	232824	203464	33.6	445357	31.6	264341	485540	732096	223194	269677	64530	273142	240654	252794	232532	325460	256691	234477	154543
616800	479836	432722	514260	438988	437456	436357	428422	486688	415833	361613	812774	443986	138798	506415	384855	526962	366276	478178	644539	355483	254725	231170	207087	35.2	449153	33.2	273598	489612	740006	228366	268773	64947.2	279942	239604	252504	232106	335967	257616	233252	155418
618000	465668	420028	502758	436539	431902	428388	418345	477497	409160	353970	800847	429981	137207	494349	376342	523216	362494	472323	620262	351874	255159	230940	213349	39.6	453304	33.6	285174	496576	749728	234286	268370	65944.8	287676	239633	251828	231910	343939	258208	233411	155697
619200	452295	405247	490302	432735	428761	419469	406923	469582	402786	349197	788174	422098	136762	486538	371591	521007	359984	471356	598677	348266	256840	230006	217346	40	457950	32	292043	500595	756236	239082	267494	66767.6	294731	237967	251271	231416	353494	259219	231884	156198
620400	439934	393092	481235	429782	425810	412932	397832	462141	396514	343599	777831	411415	134574	478067	365081	517236	356171	465283	577530	344014	257119	229851	223244	43.6	459930	29.2	301904	503470	764183	246108	267121	68028	303681	237572	250402	230464	360875	259928	230457	155103
621600	426694	377030	472296	426531	419481	404620	387154	456507	390413	339178	764016	404552	135131	472930	361260	516539	352887	462608	557814	342595	258958	229575	227198	42.4	463045	30.8	307631	507372	768096	250487	266292	68315.6	310485	235913	250496	229633	368416	261086	229478	155593
622800	417329	363036	463724	423897	418515	399180	379633	452057	385575	336147	752116	401782	132146	468382	356752	514189	348388	457620	539461	337652	259218	228927	232110	42	463985	28.8	314882	509774	773700	257512	264879	69290	320123	235227	251383	229822	377686	262059	229255	154709
624000	406193	353058	455981	419032	415609	391466	370072	449395	379421	332320	741063	383794	130678	465526	354082	513966	345756	454377	524318	336238	260316	229318	237104	37.6	465579	29.6	319355	510381	776937	262523	263743	70120.8	326564	233012	250372	228821	383219	262238	227993	155305
625200	396598	344718	448886	416806	413295	388060	364439	449069	374518	332341	732011	376695	127158	461625	351994	514670	343071	450414	508573	331845	260429	228352	240780	36	465230	28	323929	509248	778352	268639	261968	71017.6	335874	231994	251076	228957	389598	264630	226894	154228
626400	388659	339505	441488	413754	410846	382208	357329	449356	368760	331947	719115	368761	124888	459075	350600	514592	340232	446021	493708	330905	262325	228281	246896	36.4	466150	26.8	327207	509772	778310	274518	260660	71570.4	342469	229738	251124	228265	394120	264400	224621	153886
627600	381953	333752	437265	409644	409414	379139	352010	452258	365490	333959	708345	364730	123302	460046	352169	516092	338495	442707	481618	328770	263680	228663	247226	45.2	466898	29.6	328713	508574	777525	279917	259036	72413.6	351038	228923	251059	228049	401472	266371	223648	154248
628800	376424	328302	433524	406388	409550	375867	346466	456426	360518	335735	699045	360008	131160	460883	351973	515610	336819	436661	470774	327084	264175	229121	251533	42.8	465416	28.4	332631	506912	777486	284589	257701	73156.4	358795	226757	250914	228463	403712	266393	221456	153651
630000	369330	324548	430118	402403	408102	372512	341574	462651	355842	343712	691194	359189	141050	463015	353245	518574	336676	434865	461172	326301	264614	229337	252738	42.8	463619	26.8	331330	503671	772664	288909	255977	74238	365140	225344	251455	228540	408073	266959	220008	153006
631200	365700	322774	428451	401853	411580	372609	339108	471516	352488	349547	684338	356296	140960	465550	353936	519790	333801	429774	455869	325541	263471	230146	255096	44	461622	35.2	332986	501078	771397	293295	254550	75230.4	371898	223230	252289	229221	409410	267116	218986	152674
632400	360998	320222	426040	399469	411120	370611	334903	480776	349500	359234	676092	355175	141063	470138	357724	522934	333073	427776	449974	326044	264834	231035	255497	38.8	460970	28.8	330976	497325	764808	295332	252819	75934	376044	220072	251847	228012	410459	267216	217523	152420
633600	358096	319919	426035	399052	413344	371579	333158	494100	347594	371745	672022	354214	140756	474178	361264	526561	331406	423837	445202	325425	263500	232274	256009	39.6	456076	28.8	331078	492533	759155	299802	250740	76717.6	382223	218306	251448	228032	412540	267408	216294	151104
634800	356260	320155	427050	398974	413289	374173	331064	506160	346434	384638	664978	352498	144022	481116	366280	529288	330191	421425	441792	325834	263781	233082	256464	43.6	453242	32.8	328285	487794	751854	301608	250159	77280.4	383652	215212	251126	227514	413376	266940	214083	150466
636000	354364	321073	430246	402018	416302	377060	331117	522764	344941	402389	660669	353065	148311	489920	371732	532461	329779	419056	440812	325987	262169	233816	254322	47.6	447535	30	325218	482560	744426	303942	248695	77490.4	387581	213502	251297	227341	415919	267718	213195	150167
637200	353226	322422	433128	405104	418927	382456	330819	537702	343124	417768	655103	351093	147441	498000	378131	536769	327554	415602	441037	326688	261258	235346	254178	37.2	446333	24.4	322033	479450	737485	303638	247349	77662.8	389374	210754	250366	225846	413237	265846	210996	149336
638400	351956	325454	438362	407566	422920	388468	332133	556788	341742	439576	652329	351791	139342	509248	385589	540802	326722	415302	442075	328235	260882	235652	249694	42	439780	30.4	315153	472794	726480	304591	245806	78148	390334	209132	250664	225218	413484	265052	209225	147659
639600	352275	329608	444406	410202	429338	396199	336097	577296	339818	458216	649526	350710	134821	519107	392553	544540	324998	413351	442272	329484	260366	236595	248579	34.8	435719	26.4	312320	468532	720378	305285	244184	78698.4	390800	207591	251646	223484	410834	263655	207696	147189
640800	350717	333354	451292	412909	434222	403172	340172	596464	339195	480916	647174	352640	135798	533052	402382	551003	327148	412758	445321	332154	259089	237871	243858	42.4	430791	23.6	304130	462799	710245	303701	243638	78670.8	389398	204015	250201	222621	409349	262891	205906	146355
642000	350470	339267	461359	420389	441915	412990	345974	617898	338835	502242	647089	353339	137752	545814	409402	554816	325584	410453	448425	334307	257064	238942	240876	40.4	424126	28.4	298518	457836	701750	304693	241694	78960	389066	202535	250427	221134	407182	261160	204897	145692
643200	350748	344375	469598	426609	447338	420231	351960	635727	338320	521445	647074	354313	141042	561444	418826	558768	325345	409878	453220	337619	257865	239636	237305	40.8	420727	28	290465	452024	691970	300593	240855	78922	385342	199947	249426	219641	403210	259055	202898	144884
644400	350439	351563	481271	436893	455944	430780	361746	658520	337377	541837	649427	359039	141327	577775	428904	562949	324427	410192	460211	339140	256079	239620	231577	45.2	414141	23.6	283237	446830	679977	298506	239616	79179.2	383744	198243	250731	217868	400488	257225	201580	143961
645600	351712	360544	494618	446928	463642	440720	370425	676549	337406	553624	649792	359777	140898	593384	437980	567114	324055	408864	466678	340636	255080	239948	228627	46.4	410677	37.6	276154	441507	670738	295871	238635	78653.2	380136	196410	250499	215302	395859	254472	199159	142668
646800	351127	369149	508697	457450	470551	450759	381970	697176	338177	569379	655556	364042	139872	610968	448088	572935	322912	409399	474887	341729	253859	240168	220278	41.2	403182	26	266812	433661	660728	292533	236837	78806	375366	193930	249172	213880	392554	252485	197860	142289
648000	352836	381924	523221	470473	480908	461840	395447	714710	338046	577144	659854	367118	138862	627469	457319	576974	321370	407697	481498	343357	252679	239255	217221	45.2	397126	36.4	260535	426797	652252	290657	236358	79189.2	371443	192950	249976	211529	386921	249297	195575	141654
649200	352502	393273	535976	479075	487112	468902	405764	727378	339381	587251	667574	370428	140386	644021	466784	581638	320446	409740	491568	344658	251578	239587	212019	40.8	392710	28.8	250663	421021	640554	286210	235132	78776.8	364828	190952	247678	208969	381375	246771	194085	140846
650400	354369	409898	553410	492681	499497	479288	420264	745331	340375	590874	675897	373542	139044	657481	473952	586434	319416	409358	502067	343023	250495	237912	206030	42.4	386223	36.4	244536	416840	630803	283889	234406	78631.2	360292	189969	247915	207480	376063	243730	192358	139155
651600	355422	424445	567983	503330	507009	485656	431215	754585	340396	590008	683415	376754	141730	672765	480635	590893	319173	409051	514471	345978	250488	237827	201767	42	381658	35.6	237051	414098	619879	279504	232966	78321.2	354004	187637	246210	204696	369854	240670	191217	137632
652800	357303	444516	583948	515793	517230	494592	446723	767990	340627	592447	693186	380718	142445	687149	486159	595080	318953	410167	537053	344428	249090	235520	195533	35.2	375651	28	229014	408436	609388	278189	230948	77308.8	348301	186133	244655	202288	364839	237980	190150	136414
654000	358883	462668	598432	525960	524946	500406	460556	774163	341894	585096	702634	383143	143436	699482	490262	596040	317981	410922	551924	344959	247372	234302	190937	36.8	370383	33.2	223002	403860	599756	273314	230274	77483.6	341205	184088	243879	199998	356605	233155	188047	134655
655200	361966	483446	609701	532667	530412	505333	474834	782294	342514	584582	712386	390354	144127	711148	494665	599799	318726	412360	569200	344504	247464	232570	184406	41.2	365313	24.8	214750	398920	588850	268145	228734	76967.2	333739	181658	242578	197953	351731	231976	187626	133051
656400	366791	506099	626575	540927	538613	511129	489244	788303	345306	578417	721865	395294	144361	719005	496490	599180	317477	412191	583186	344084	245550	230501	178904	38	360153	32.4	209536	396362	581447	266582	227523	76150.8	326271	180411	241056	196232	346909	228827	185945	132574
657600	370232	524713	633906	542924	540602	514318	501158	789440	346840	573909	728381	403366	146726	728420	498397	600703	319113	413351	601378	344258	246142	229235	172674	47.2	356215	32.8	202731	392513	572210	262973	226300	74977.6	318497	178466	239654	194344	341636	225637	185470	131343
658800	377757	550799	643526	547605	548315	519578	517400	792936	348138	566348	737075	410712	146857	734296	497860	601201	318482	413389	620774	342000	245171	226204	166535	43.6	350634	24.4	197585	389533	564111	259554	225160	74742.8	312505	176977	238542	193165	336971	223573	184684	130449
660000	385168	568515	649534	546346	548738	520304	524344	789398	348292	557478	742609	420744	147798	738506	497570	602574	318058	414745	638088	342266	244555	225154	162458	33.2	346024	35.2	192765	387261	555906	254406	224098	74290	304319	176003	236508	190610	330714	220744	184200	129172
661200	393093	591546	655396	548061	553450	523691	538602	792096	349476	556236	751822	432458	147371	744022	497556	602720	317707	414908	659133	339177	243184	222424	157556	32.4	340681	24	186922	384004	549496	251078	223356	73628.8	297870	175208	235879	188941	326678	218956	183781	128491
662400	402622	608326	657617	545702	554954	522731	544345	785890	348844	549795	757110	441119	148077	744248	494337	602005	317320	414137	678503	338006	242184	220184	153182	34.8	337392	31.6	183584	382542	543904	246902	222473	73221.2	290750	174319	233087	187320	322278	216972	182398	127018
663600	413924	625039	658996	541738	556114	522600	552738	783639	351295	548935	762885	450644	148611	746155	492838	602938	316077	414781	698899	335378	240341	217360	148633	45.2	333178	30.4	179841	380630	537358	243460	221622	72764.8	283571	172902	231592	186026	319362	214776	181709	125812
664800	424924	640570	658460	538024	556499	522254	558032	775426	351662	540360	769367	456420	149831	742590	488292	600666	313950	414909	712330	333515	237907	214920	145701	43.6	330295	29.2	177090	379140	533691	240694	219912	71657.6	276556	172476	229715	185045	313571	212221	181061	124874
666000	436244	654569	654262	531999	557800	521609	561197	765882	353037	538324	772674	468365	151490	743642	486354	600038	313684	415508	725494	331086	236210	212190	141583	39.6	326748	18.4	174104	377401	528963	236191	219544	70771.6	269859	171612	227719	183162	310746	210552	180507	124155
667200	449348	666622	654015	527843	559104	520565	564498	756421	354627	529733	775683	476230	153488	736486	481212	597334	311658	413714	734474	329320	233891	209344	139772	36.8	323689	25.2	172446	378610	525607	233423	219015	70344.4	264566	170960	225756	182153	307287	209995	179890	122985
668400	460868	668598	647684	520689	556006	515622	564514	743522	356340	525058	776009	487753	155847	732915	478349	595910	310066	415150	747527	326697	231673	206930	138278	43.6	321416	34	170342	376233	523252	230092	217806	69748.8	257899	170178	223427	180906	304709	207904	179210	121918
669600	472811	676002	644849	516587	559141	515830	566208	734866	356403	521164	778068	494591	156330	723270	474286	590637	308421	413422	757968	323478	228130	204226	136787	40.4	318648	30	169352	377514	521542	228357	216751	69311.2	253732	168656	222586	180630	301827	207191	179212	120606
670800	484219	677011	638252	508983	555545	511875	564689	720865	356469	515818	779084	501518	159014	721074	470981	588537	307997	413538	770344	322686	225722	201870	136561	42	316200	32.4	168492	377464	519717	225016	215750	68617.2	248897	167941	220011	178386	299150	205472	178587	119775
672000	496413	677817	631359	504726	555431	511912	565770	709395	358663	511947	779815	507414	160060	713099	466727	585409	305630	412205	779374	319042	222165	199056	135133	38	314218	24.4	168928	378340	520372	222767	215212	67811.2	244538	168870	219448	178017	297849	205032	178924	118800
673200	506804	679955	625167	500288	549708	508555	559086	694716	358357	503490	776016	510064	160864	702379	463670	580959	303293	412320	786341	317296	220292	197294	135747	38.4	312781	29.2	170563	380730	520826	222082	214578	67361.2	240508	168957	216600	177129	295882	203560	178849	118606
674400	515290	669055	616795	494010	546403	505596	555066	682076	359643	499299	773729	516892	163288	693527	460335	577825	302276	412151	793535	313112	217207	194841	136391	40.8	311208	28.8	174120	382894	521180	219298	213132	67072.8	237964	168442	214986	176442	294910	203345	178542	117622
675600	523281	654996	609808	490164	543220	503990	549812	668176	358918	491014	769845	515496	164597	681003	455713	573388	299360	410484	794592	311158	214642	192939	138052	44	308911	34	175931	385439	521528	220395	211906	66752	236594	168417	212717	175487	293649	202702	178386	117406
676800	526992	643040	600488	486213	537705	500615	545378	654275	358447	487033	764924	520632	167357	673272	454114	568534	297650	410953	796162	308092	211916	190404	139299	44.4	307649	21.6	180190	388530	523560	219626	210811	66257.2	234394	168112	210541	173283	292941	201199	178374	116575
678000	533724	634578	593283	485264	535683	499356	540889	638708	358135	482950	759113	516991	169187	663544	450171	563292	294815	410056	792401	304732	208021	187742	141491	40	305847	29.6	185622	391734	526244	219699	210551	66376.8	233174	168845	208896	172224	294108	200801	177805	116764
679200	535173	620396	584773	483658	529572	494566	531034	622362	357244	474424	751837	515722	172022	654561	446262	557764	293498	411430	786533	302555	206946	187216	145425	39.2	305117	23.2	190780	395016	529753	220000	209399	65688.8	233087	167772	207212	170852	293895	199546	177764	115680
680400	535574	608762	577182	485695	525854	494610	526545	612016	357261	470349	745699	511269	171369	643362	443371	552948	291389	410946	779274	298866	204353	184120	148583	42.4	305097	24.4	195149	398498	533161	222278	208333	65610.8	234294	168107	205732	169001	295395	199524	177377	115040
681600	534577	596008	570592	485062	520227	489103	517788	596242	355503	460438	737872	504674	171338	632297	438506	547030	288729	410140	768753	295200	201820	182579	152863	38	304272	21.6	201694	400715	537159	223859	207948	65450	235078	167906	203883	167642	296352	197285	176903	114710
682800	531911	580874	563023	482646	514306	486794	510146	582743	354900	455207	729181	501140	171436	624086	435772	542293	286465	411173	757809	291382	199778	180589	156796	43.2	304282	25.6	207669	404576	540931	225718	207513	65540.8	237184	167532	202792	166054	298169	196997	176036	114313
684000	529116	569587	555602	480297	509807	485019	503335	570780	354551	446166	720828	491000	171674	611624	430820	535350	284229	409261	742984	288489	197482	179438	162292	56.8	304625	28.8	215792	408388	545570	228096	206938	65430.4	240192	166564	202230	165026	300118	196190	175968	113719
685200	522915	553819	547432	476022	505084	480118	494598	558422	353943	439268	711198	484536	170788	602402	429104	532168	282982	410436	729689	285540	195613	177286	167544	42	305310	20	223088	410675	548840	229615	206247	65272.4	242606	165668	200868	163745	303412	196015	175326	113124
686400	517600	542970	540857	474420	499952	479500	488301	547345	351874	433319	702338	475923	169206	591986	425498	524954	279068	408057	714032	282438	193548	175912	173810	42.4	304294	23.2	231790	413503	554121	232958	205161	65731.6	246677	165580	199674	162945	306275	195119	175205	113250
687600	510255	527039	532700	470533	491486	475095	479586	535300	350071	426761	690554	469108	169076	582940	421838	520655	277295	407713	697276	279766	192316	175349	180478	47.2	305400	27.2	241231	416667	559398	234806	204354	65791.6	250102	165509	198834	161210	309621	193457	174652	112757
688800	500706	514622	525720	468177	486358	472396	473166	525105	347823	421801	681346	461254	166887	574430	416870	515681	272367	405660	681287	275788	190248	173493	187027	38.4	305172	32.4	249422	417289	563225	238093	203277	66278	254377	164748	199008	159866	314161	192587	173877	112582
690000	492217	501050	519212	464505	477704	466861	463086	512478	344902	411816	668693	450372	165210	562756	413013	510499	269738	403478	661360	274141	189335	171889	195689	42.8	306032	28.8	259428	420670	567060	240025	201990	66599.2	258350	165196	198116	159567	317691	191611	173568	112573
691200	483046	487448	511293	462960	473150	461671	457000	503091	344517	407002	660258	447040	164734	553501	409159	505756	267648	401429	643966	271118	189076	170306	203719	44	306947	28.4	267734	421782	571611	242669	200694	66930.8	262857	165079	196650	158303	324108	191956	172990	112552
692400	473806	476411	504688	460689	466550	458037	449402	494440	342023	400562	650761	436268	161395	544112	404655	500623	264428	397574	623177	268434	189474	169279	214018	38.4	307341	28	278019	423972	575485	247068	200012	67786.4	268410	164690	196578	158078	328610	189974	172582	112562
693600	464329	462442	496994	452220	459801	452132	440351	485133	341095	394579	639882	429525	161005	536582	402571	496720	262369	397668	605116	266077	190945	167832	223801	53.2	309117	23.2	286030	424468	578062	250964	199418	67892.8	272512	164749	195516	156954	332818	189308	172642	111868
694800	453271	451042	490680	447384	454956	448025	434179	479529	340055	390443	631529	420137	157518	529351	397656	490924	260160	393487	586896	264678	191096	166981	235245	36.8	309805	28	296155	425511	584342	254955	197963	68576.4	278508	164955	195244	157168	338703	188690	172920	111475
696000	441824	439232	483530	444391	448275	441750	427514	471886	337885	385016	621556	412074	157955	522784	395815	487128	258502	391689	570274	262460	192378	165992	247060	44.4	310063	28.8	303971	428305	587641	257697	196826	68651.2	283200	163857	194126	156848	342867	188006	171316	111140
697200	432229	428269	476972	441146	444841	437940	423632	467344	336280	381230	611697	406256	153912	516912	392846	483258	257257	388724	553743	260720	193799	165073	258119	40.4	310180	20.8	311585	429506	590845	261596	195883	69639.2	290405	164117	193842	156567	349812	188398	171490	111068
698400	422687	419757	472787	437592	439853	432686	417194	462914	333478	375369	603504	396550	152389	509357	389091	478979	255118	385384	536742	261024	195264	164079	271715	47.6	310965	29.6	320364	430778	593555	264687	194984	70205.6	296455	163186	193463	155439	354938	187984	170637	111119
699600	412940	407346	465178	434118	436103	427538	411592	459458	330975	373385	595198	392054	150239	505863	388357	476504	253754	383130	521153	259183	196723	162939	282642	45.2	310059	31.6	326057	429786	594382	268305	193327	70824.8	302315	162285	192486	154462	359685	187110	169269	111220
700800	403149	397126	460857	431026	431580	422022	406624	456042	328563	369948	585116	383547	148728	500216	385439	471975	252352	379814	502628	257898	198377	162537	295834	45.6	309913	20.4	332607	430318	598365	272357	192278	71255.2	310653	161856	192834	155060	362144	187176	167562	109945
702000	393842	384760	455838	426898	425414	415384	399308	453760	326361	365796	576631	378160	149757	497537	385772	469151	251632	376752	511272	257668	200603	161791	307166	41.2	308839	32.8	336529	429852	598270	276111	190481	71470	316861	160618	192136	153401	366106	187221	166056	109574
703200	385200	376577	451232	425552	419805	411957	394638	453670	325197	364880	567982	374398	149438	494927	382415	463786	249420	374265	499038	255551	202754	161442	320026	35.6	308510	27.6	341560	430229	600658	280737	189456	71917.2	323748	160684	193170	153787	370864	188857	164901	109658
704400	377983	367949	446127	421655	414558	407175	387398	451433	323589	363728	558522	368257	148946	491291	381481	460871	249095	372385	483228	256497	205257	161849	330753	56.8	309134	26.4	344520	430874	601367	283591	188466	72189.6	329334	159804	193046	153282	371455	188717	163564	109955
705600	369615	359977	442160	418616	411457	403722	381734	453973	323347	365057	551770	363344	148643	489453	380765	456335	248387	368183	469672	254970	207265	160776	339887	46.8	307168	28.4	347724	430067	602180	287173	187522	72961.6	337148	159231	194133	153187	373144	189483	162162	108985
706800	362835	352982	437213	415886	406336	400904	377989	455947	321886	366566	544038	357985	148114	485679	380154	454000	248661	364624	457354	255337	208353	160413	350608	52	306524	30	350198	430787	601382	291086	186486	73449.6	343235	157901	194767	152196	373126	189634	159879	108985
708000	355614	346754	433164	412285	402832	397458	373494	458887	321232	369817	536896	355132	149122	485840	379872	452159	247942	362490	446519	254526	210480	160078	356206	44.8	302792	28.4	349672	428397	598073	293238	184242	74048	349343	156970	194914	151555	375224	190756	159626	108877
709200	348123	341571	430963	409808	398424	396044	367905	463950	319635	374298	529556	348428	148765	484980	379730	447902	247451	358849	436116	256053	211520	160247	364634	35.2	301802	25.2	351166	427932	598116	297028	183813	74350.4	355636	156338	195858	150938	374816	191574	157980	108480
710400	341259	337264	427436	406104	394368	394515	363647	469770	319115	381381	524351	346296	149254	486501	382324	448304	248999	356728	427027	256460	213705	160185	367656	37.2	300817	27.6	348723	426648	594909	300576	182284	74453.2	360388	155722	197708	150656	374547	192454	157619	108064
711600	336122	335576	425110	405563	392671	394558	360780	477632	318115	388971	518236	343228	148027	487083	385306	444610	248230	353447	418180	256870	215282	160127	372685	47.2	297769	27.2	348311	427301	593418	303474	181298	74811.6	366284	154490	199593	150512	375338	193093	155933	108080
712800	330738	334524	422585	403750	387834	393315	357337	483368	316356	396782	511258	340659	149455	491000	388368	443126	249601	351687	410444	258807	215756	160344	375147	45.2	295405	23.6	346208	423208	590049	305183	179733	74949.2	368772	153678	200082	149834	372798	193132	154793	106900
714000	325713	333585	423722	402825	388160	394962	355194	493919	315752	409470	508435	339750	149280	493048	390992	444067	250637	349279	404242	259042	217514	160716	374145	43.2	292954	34.4	342600	421890	584254	307742	177776	75642.8	373877	153222	201478	149165	373236	194252	153691	106450
715200	320702	333218	424737	404987	386666	396335	353632	501652	313299	418532	503100	336701	150200	496290	396352	442245	251937	348340	399426	260744	217629	161574	376311	36.4	290337	22	340600	422084	581576	309492	177843	75586.4	376441	152256	203010	148962	371440	194958	152596	106374
716400	316264	333542	424925	406762	385701	399223	353174	510823	313778	431661	500622	336253	150591	501500	401395	443209	253356	347128	395876	261848	219202	161992	373673	44.4	287456	28.4	334939	419162	574081	309442	176288	75709.2	378415	151362	203837	148105	370518	195343	151468	105145
717600	313152	336651	427614	411431	385538	403230	352791	522356	312954	442833	497140	333792	150048	504757	404376	443305	254728	343820	393261	262387	218682	162416	372837	44	284312	24.4	332208	418702	567950	311760	175368	75426	380939	150862	205118	147784	368432	195483	150894	104628
718800	308967	339240	430156	414603	385889	404999	351531	531446	311831	455770	493205	333943	150801	509886	410184	443810	256039	343739	392049	265226	219154	162587	368006	48.8	280432	27.2	326892	416704	560216	311345	173328	75278	380586	150292	205188	146820	366661	195749	150030	104435
720000	306003	342901	435826	419305	389106	409958	353656	542701	311056	467133	492280	332315	150046	516310	414726	444826	256179	342062	392474	265731	218921	163581	364043	40	277067	22	320071	414175	550468	312700	173254	75687.6	382518	148801	206167	146305	364539	195709	149368	103505
721200	303162	347425	441976	423746	387963	413052	353022	551351	310719	474872	490691	331020	150873	522194	419808	446291	258087	340484	392984	268498	219130	164939	360448	35.6	274300	28.8	316595	411362	542124	311739	173014	75488.8	381398	147652	205566	145248	360547	195646	148544	102912
722400	300195	353427	448319	428091	393084	416490	355889	561340	310910	485969	490082	331930	149675	529257	427432	448011	259913	339722	393401	269010	218837	164997	354280	36	269743	30	310868	408765	535406	311416	171960	75331.6	380700	147743	206188	144694	359860	196768	148213	102026
723600	298971	360536	456934	433286	394059	420582	357194	570727	309992	489864	489140	329504	149194	534304	431094	447537	262127	338364	397916	271206	217372	166395	350999	49.2	265617	30.4	307860	406775	526222	311002	170948	75759.2	379389	146914	206144	143776	354518	195545	147227	101327
724800	297228	368610	465122	439535	397749	425106	361540	578650	310302	496566	490097	331897	149655	540685	438391	447476	263814	338422	400746	272789	217497	166660	342497	39.2	261843	31.2	301555	403536	515078	309148	169828	75145.6	377618	145388	205955	143179	351391	195186	146714	100590
726000	296352	378470	474454	447648	402522	429979	365175	586723	309514	497800	489824	331187	149445	546125	443139	447081	263992	336673	405154	273430	216427	167515	337177	35.2	259413	28.4	297107	401721	504890	307749	169456	74981.6	375577	145212	206765	142649	348313	194770	146018	100241
727200	294449	387159	483804	452078	407056	433877	369932	592762	309920	500786	491762	333094	151474	551802	448778	446819	266675	337562	411095	274799	216142	168609	328204	37.2	255724	24.4	292917	398484	497672	305043	168505	74924.8	371904	143714	206678	141728	346220	194312	145224	99008
728400	294782	398544	493845	459206	412860	437337	378188	599657	311199	501672	493675	334034	149332	555282	452603	446351	268829	336603	415020	274564	214509	169512	319683	39.2	252365	24.4	286178	396863	491657	303638	167710	75540	368538	142997	206992	141282	342747	193887	144122	98184.4
729600	294780	408196	503096	463548	416570	439825	384003	603119	311616	498401	494435	335472	150015	557501	457774	445988	270563	336025	420730	275796	213750	170561	311798	45.6	249121	32	280050	392931	484904	299898	166572	74975.6	362850	142082	206074	140531	338822	192570	142350	97405.6
730800	294659	423975	512591	467500	424377	443606	393068	608408	312890	496829	495897	339020	149108	561606	461461	445675	272162	336519	427961	275412	212692	170510	301971	49.2	245328	28	274479	389908	478632	297482	165900	74562.4	359108	141114	205190	139535	335102	191988	141271	96180
732000	295134	436486	520630	471243	428920	444968	399600	610924	312106	489831	497586	340434	149617	562820	462839	443603	272228	335521	435590	276611	210733	171575	293701	37.2	241960	40	270038	386700	474033	295286	164877	74227.6	353259	139963	203897	138906	332495	190492	140298	95526.4
733200	296317	448332	528725	472310	438275	446002	408409	610821	312373	486488	500208	343676	150162	566702	465063	444406	274701	336115	446887	276555	209299	171246	283558	39.6	237542	37.2	263901	382535	467867	290713	163712	74335.6	348563	139348	203064	139398	329472	189321	139951	94881.2
734400	298917	463540	536106	474366	445226	447938	418053	613180	312465	479467	503310	346202	149224	566982	466554	445679	275950	336431	455876	276436	208440	171431	274790	44.4	235033	24.4	259510	382273	462650	288023	163228	74359.6	344289	138967	202412	138718	326105	187884	139554	93720
735600	300864	478749	541159	472683	446947	448135	426774	611657	312968	473178	504612	350392	148527	569504	466099	449332	278156	335932	468244	277123	206823	171416	265425	41.6	230854	31.6	253861	379061	455792	283811	161296	74075.2	337434	137638	200694	138142	322449	186082	138780	92582.8
736800	304396	495608	545069	472945	451892	448510	437597	611455	313956	468415	507210	353414	147670	570272	465649	451154	278055	335445	479477	275342	205257	171234	255988	48	227445	25.2	249172	376284	451556	281851	160660	74687.2	333450	136702	200033	137683	322055	186091	137946	91573.6
738000	308469	511431	547678	470445	453225	446522	444962	608243	314000	461936	506926	357827	148554	571992	463336	452000	279862	336402	491488	276041	203858	171516	247808	35.2	225020	30.4	243801	373220	445536	278756	160164	74704	327273	134947	197779	136906	318299	183982	137436	90669.2
739200	311730	528038	549846	468132	456074	446744	455165	607350	314206	458974	507216	364434	149069	574120	462097	453238	280752	336707	504472	273750	201482	170427	239126	47.2	220907	22.4	238541	371612	440074	275066	159204	75122.8	322809	134447	196379	137074	315514	182155	137070	89466
740400	317478	542642	549317	463822	458652	446200	461996	604049	314599	451404	506406	369466	150435	573961	458397	452520	281595	337817	516290	273656	200647	170563	230620	46.4	218512	24.8	235416	370826	435063	271584	158282	74919.2	315758	133155	193840	136410	310681	179976	136084	88846.4
741600	323596	556405	548738	459967	461779	444386	469739	600002	314514	447795	506823	378450	150662	574248	454359	451701	283364	339348	531595	271954	199054	169956	222250	37.2	214775	28.4	230718	369182	431630	269402	157463	74435.6	310344	132738	192210	135564	309943	178762	135249	87792.4
742800	328923	569874	546650	457457	462567	442600	476365	598201	314129	442430	505850	383622	150686	572789	449657	449757	282979	339254	543731	271237	197436	169136	215836	43.6	211586	31.2	228336	368322	427168	266618	156456	74605.6	305769	131596	189952	135297	307208	177420	134870	86974
744000	335709	579023	544752	452035	463249	439395	481244	591736	315451	438749	505241	390238	151093	571834	446401	448716	284543	341134	557736	270612	196324	168504	209636	37.6	209109	22.8	225471	366872	423243	263048	155313	74221.6	298796	131038	188455	134725	305481	175927	133843	86622.4
745200	343952	588600	542754	448616	465479	438165	487525	586056	315478	435241	503836	397251	149910	571234	441411	445528	283870	340428	570910	269025	193080	167588	203526	44.4	206468	28.8	223369	366633	421136	260572	154956	74109.6	295040	130557	186612	134264	302694	174567	133342	85577.2
746400	351112	594872	538752	443010	465481	435088	489475	580569	314928	431538	502458	401679	154463	568920	437895	442692	283946	342912	583698	268323	191740	167220	198987	42.8	204063	33.6	221708	366362	419106	258119	153504	73533.6	288310	129197	184285	133773	300607	173109	132403	84589.2
747600	359436	599301	535218	439147	467746	432735	494746	573830	314924	429400	500735	409953	158788	569295	433751	440593	283680	343828	597492	266086	189926	165371	194135	45.6	200980	25.2	220770	366764	415816	254928	153008	73278	283131	128902	182771	133249	299651	170833	131760	84129.2
748800	366998	603114	530603	435294	468110	429812	495238	566350	314798	426107	496881	413897	161290	566770	428693	436380	282369	345693	607300	264560	188562	164416	190997	46.8	199100	30	220280	367532	412961	251768	152356	73494	277709	127730	180292	131924	297110	168904	131097	83262.4
750000	375666	602693	526995	429993	469685	426924	497759	559303	315512	424884	494388	421368	162379	567102	425928	434701	283036	346823	618545	263426	186266	162820	188333	37.6	196047	27.2	220228	367602	411076	249789	151390	73768.4	272583	127448	178844	131539	295351	167387	130389	82392.4
751200	383472	602939	522716	426556	470509	424176	498963	553554	315702	423892	489842	424350	163808	562319	420706	430900	280481	347602	626730	260724	184926	161407	186168	37.6	194571	32.8	220610	369326	409454	249188	150565	73681.6	268998	126387	177057	130825	293366	165744	129614	81451.6
752400	389319	599802	518292	421639	470820	421572	498309	546311	315120	423712	487230	429385	163829	563038	417266	429740	279628	350280	636725	259798	183304	159942	183560	34.4	192577	28.8	221426	369808	407404	247767	149458	73361.6	264855	125490	175100	129726	292058	163768	130150	80995.6
753600	397356	597382	514078	419088	472551	419304	499328	538573	316082	422984	483812	431614	163246	558914	413271	426068	277667	350085	643372	256938	180994	158304	182925	38.8	190165	27.2	222392	370520	406376	247621	148092	73708	262394	124289	173194	129144	291053	162782	130074	80054.4
754800	403755	589560	510528	414751	470378	417374	495648	529926	316112	421640	478802	432613	163029	557058	411032	424110	276540	352776	644304	255953	179980	157283	182937	47.2	188915	30.8	224329	371426	406143	247975	147586	73338.4	259064	123476	171050	128214	289020	161042	128903	79658.8
756000	409636	582869	506466	411929	469498	416783	496394	522129	317470	423065	475321	434394	163026	553255	407474	420719	275718	353705	648988	252641	177836	155656	182292	42.8	186442	26.4	226185	371300	405248	246392	146282	73624	256464	122844	169248	126698	288792	159207	128367	79020.8
757200	414575	577237	504081	408300	467622	414864	491858	515756	317450	419121	470116	432647	162578	548636	403000	417330	273342	353984	649707	250578	175520	154384	183124	33.2	185524	29.2	229716	372251	405446	247301	145418	73893.6	256501	122456	167540	126258	289730	158408	127547	78196.4
758400	418342	569988	500443	405317	464829	412344	489700	508002	316583	420100	465242	434131	164780	545934	401458	414470	273805	355734	651497	248724	173916	152567	184080	42	183652	21.2	232246	372536	406177	247690	144508	73906.8	254610	121391	165197	124428	288789	156592	126768	77833.6
759600	423264	562262	497272	404383	462711	412788	487650	501997	315165	417660	461037	432009	163509	541151	398479	411310	269785	356002	647475	246961	172036	151017	185811	36	181858	19.6	236206	373226	407186	248712	144297	74247.2	255772	120801	164743	123483	289110	155612	126667	77614.8
760800	424990	552817	494366	402160	458641	409663	482547	494800	313299	415926	454870	429681	164475	534868	396242	408599	268607	357909	639326	245123	170337	149490	187518	42	181389	24.8	239856	373444	407628	249738	143336	74418	255112	120189	162857	121858	289049	153419	125851	76931.6
762000	425274	542547	490574	398344	455404	410579	481722	488186	312484	415077	451390	427662	162635	530477	393563	404538	267276	359718	640888	242649	168822	147835	189286	42	179682	28	243291	374512	409637	250044	142515	75599.2	255610	119541	162337	120929	290555	152514	125551	76344.8
763200	427584	533087	488390	396112	450765	409299	476949	482083	310517	412434	444742	422575	163764	525466	391342	402106	266323	360747	637736	240602	167387	146766	192524	42.8	179590	23.2	249228	376008	411756	251374	141175	75756	256040	118772	161681	119217	289414	149971	125126	75821.2
764400	427540	523844	484031	393366	447029	408042	474715	475812	309956	410898	440050	420619	163068	520466	390153	399454	264003	362847	632812	239685	165445	145506	196217	41.2	178308	26.4	253444	375960	412119	253461	139654	76034.8	257508	118185	159955	118934	290869	149670	124755	75259.6
765600	426879	515969	481888	391663	441111	407969	471106	468914	307656	406749	434400	415120	162599	514677	386676	395706	261772	362676	624664	237536	164414	144859	201012	34.4	177181	21.6	259690	378198	414552	254891	139008	76757.6	259376	117224	159219	117297	293160	147863	124804	75327.6
766800	425505	504479	478289	389535	435662	406054	467008	463030	305771	404395	430993	412896	162714	510448	385411	393410	260527	364089	618032	235135	162898	143810	206300	34.4	177249	21.2	264804	379391	415931	256276	137577	76409.2	260924	116710	157811	116163	294706	146480	124895	75182
768000	424682	496592	475617	389494	431371	406004	463293	458537	303810	401906	425283	406726	162038	506035	381878	389017	258338	362898	608755	233010	161874	142501	212926	38.4	176967	28	271476	379556	418437	257794	136630	76839.2	264121	116147	157656	115233	296411	144858	124716	74604.4
769200	420065	486769	471423	387169	425373	403945	458144	451623	301723	398350	421462	402182	162126	503195	381176	387460	256869	363497	600759	231822	160928	140721	220595	37.6	177079	27.6	276628	378712	420106	258512	135040	76253.2	264988	114938	156510	114188	297995	143572	125126	74324.4
770400	416976	477554	469290	385815	420746	403880	455750	447042	299865	395560	417822	396960	161376	498142	378708	384630	253968	362943	590568	229453	160911	140031	229537	41.6	176489	20	282561	380625	422433	261081	134634	76842.8	269564	114471	156482	113520	299890	142588	125434	73981.2
771600	413266	467449	464543	382619	413910	402850	448984	442106	297453	391732	411194	392026	160708	493828	377573	382092	253450	362192	580435	228982	160092	139634	241782	42.4	177100	27.2	287030	379820	423392	262348	133435	76962	272496	113755	154961	112061	300925	140816	124640	73096.8
772800	409622	459222	461823	380947	410522	401350	444769	436738	295718	389345	407169	388685	160387	491220	375751	378824	251960	361448	569722	226978	160143	137456	254143	36.8	177006	29.6	292007	380225	425373	263211	132049	78053.2	275088	113355	154152	111581	303587	140244	124092	73017.2
774000	405462	450835	458595	378080	403034	399205	440830	432862	293941	385478	401343	382841	159256	486312	373788	376570	250871	360741	559200	226660	160670	137115	269224	31.6	176896	24	296665	379046	427297	264952	130312	78157.6	279227	112386	154173	110528	305272	138866	123799	73000
775200	402422	440361	454518	376003	398928	399851	437000	428239	292268	389456	398158	380739	158378	484382	372884	373990	249422	360256	550434	224823	161537	135540	280874	39.2	175649	39.6	301304	378878	426535	265988	129520	78744.4	282320	111073	153572	110234	307929	138161	123978	72181.2
776400	396773	432036	451301	374568	394349	398442	431200	425971	290814	384651	393208	374947	156686	480890	368749	371478	247641	357319	541080	224364	162133	135352	296391	42.4	176009	24.8	305967	379238	429040	267178	128636	79182	287137	110877	153042	109670	309553	137943	123426	71957.6
777600	392257	423579	446278	371992	388665	396069	426755	422332	288338	381489	388841	371878	158153	478878	369082	369864	247499	356009	532459	223192	162674	134534	308721	42	175237	25.6	309509	379081	428410	267234	127557	79654	289381	110197	152822	109018	311107	137253	122783	71386.4
778800	386403	417115	444927	370446	384662	395776	422818	421227	288251	379443	385864	368028	157606	477143	366386	366329	245693	354664	522140	221708	163334	133857	321996	31.2	175303	26.4	313154	378156	429705	269449	126614	79723.6	294404	109404	152809	108637	314617	136994	123197	70832.4
780000	381646	409729	440144	368154	379060	393705	416442	417854	285705	377222	381265	362284	158758	474117	364709	364609	244053	351708	514608	221522	164360	133090	336938	32.8	175103	25.6	316719	376483	428284	270781	125893	79575.2	297800	109027	152236	108190	315134	136744	122783	70455.6
781200	376870	401628	437563	365523	376028	392506	413403	416965	284986	376945	377587	359783	157345	474996	364113	363175	243124	350048	507050	220280	165956	132190	349901	48.8	174272	26.8	318344	374970	426954	272824	125036	79554.8	301331	108184	152657	107656	315871	137398	122559	69838.8
782400	371945	395543	434824	364908	371507	391680	410685	416246	282962	376265	374798	354842	158145	472338	362868	360508	242140	347270	497862	220620	166571	131828	365093	40.8	174003	32.4	320164	373316	428029	274058	124235	80608.4	305363	107679	151819	107508	316475	136495	122430	69572.8
783600	365714	387338	431216	363162	367595	389168	403978	415023	280891	377938	372125	352988	158096	472656	362800	358716	241285	347296	491697	219806	167432	131408	376073	34.8	173248	26.8	321363	372206	425340	275886	123328	80878.8	306843	106763	152530	107127	317198	137235	121502	69006
784800	361853	381608	428957	361330	365073	389694	402075	415613	279317	379616	369734	349171	157217	472939	361946	356778	239242	343801	483034	219057	167850	131239	389098	36.8	172819	28.8	323524	370855	422707	276707	122952	81456.8	311475	106639	153034	106651	317270	137362	121123	68402
786000	356385	375186	425224	359178	361422	386518	397258	415972	277988	381942	367194	345184	157969	473376	362026	354668	239164	343350	475892	219833	168377	131114	399566	41.6	172291	33.2	323665	368984	419549	277905	121932	81261.2	314354	105982	152911	106237	318455	137728	120674	67840
787200	351501	369218	430706	358974	358951	387014	394952	417159	277243	386558	365637	343194	156639	474292	361911	351821	238096	341540	469620	219254	168994	130601	409416	34.8	171601	28.4	323781	367175	415228	279208	121380	81624	317731	105484	154444	106892	319057	138625	119836	67243.2
788400	346403	363129	433118	358271	356196	385971	388981	418225	275988	389765	362978	339584	157330	473244	362617	349970	237294	339299	462757	219629	169085	130778	419592	46.4	170536	36.8	324454	365486	411849	279294	120809	82023.2	318242	104831	154506	106108	317684	138484	118793	66493.6
789600	342826	358506	434908	357311	354388	386388	386906	420271	275203	395661	362765	338826	156672	475245	362742	349161	235240	338786	458006	219500	170442	129633	423998	45.6	169923	32.8	322729	363286	408086	281166	120020	81676.8	321713	104766	155688	106201	318795	139516	117930	66158
790800	337673	355419	434085	357132	352892	386385	384111	422788	273896	399585	360980	335164	157114	476415	362558	347799	234862	337218	452350	220018	170161	130483	432282	40	169000	22	323206	362634	405476	281915	120001	82125.2	323147	103879	156823	106359	317280	139754	117768	65604
792000	332449	349907	432049	357766	350415	385726	378878	425599	273213	407637	361208	335839	158956	477777	364705	347053	235427	336203	449796	219714	170632	130666	435640	40.4	168018	24	319747	359255	402286	282525	118657	82444.4	324801	103268	156964	105953	317319	139196	116724	65238
793200	329125	346734	431548	360170	350290	386031	377482	427066	272847	413694	360218	333527	159006	478866	363943	345102	233674	333499	443615	219311	169952	130723	440496	34	167159	28.8	318680	357652	398056	282614	117880	82630	325442	102627	158021	106508	316286	138890	116166	64494
794400	324442	342038	429967	360192	348919	386184	373869	429192	270962	419638	359906	332519	159721	480582	367970	344092	232732	332267	441252	221226	171120	130980	441944	38.8	166521	32.4	316234	355610	394218	283064	117504	82318	325996	101985	158466	105976	315664	139249	115279	63556.4
795600	320916	345175	430369	363010	349502	386894	374013	432921	270285	427966	361101	333126	157848	482688	368941	343266	232064	331002	437812	220947	170041	131307	443614	40.8	164305	31.2	313608	353133	389398	283917	116949	82620.8	327394	101792	159614	105810	315566	138692	114753	62898.4
796800	315800	354292	432445	365274	348906	387060	370326	436949	268486	432176	360659	331262	158442	483451	371186	342615	232278	328632	435239	220856	169803	131865	443417	40.8	164147	31.6	309403	351163	385014	283738	116452	82390.4	326222	101272	160062	105642	312379	138060	113877	61837.2
798000	311752	352851	434078	367334	351631	387492	371393	440356	268842	438160	360952	331903	158958	483537	373992	341217	231247	327131	432717	220534	168544	132100	439962	37.2	162297	20	306126	349428	380718	283641	116213	82710.4	326650	100943	159983	105423	311572	138586	113624	61170.4
799200	307856	350825	436001	369992	350696	390402	370819	443140	267541	439493	361342	328894	161893	483692	377011	341200	230588	325202	431873	221186	168384	132725	438952	41.2	161710	24	303546	347468	375615	284067	115765	82726	325070	99962	160921	105318	309146	137856	112871	61022.8
800400	304470	351482	437612	371560	352464	390260	371672	447379	265492	444553	362139	329709	162802	486119	382076	341089	230987	323652	431296	220837	168212	132863	433683	42.4	160470	25.6	298522	344368	369446	283880	115063	82863.6	325217	99691.2	162005	105582	307919	138534	111702	60387.2
801600	301445	355929	441505	374286	354092	392380	372306	450560	264880	444054	362368	328664	161334	485844	384070	339052	230493	321723	430826	220053	167089	133656	429161	42	159195	31.6	296598	343268	364556	283722	114794	82978.4	324277	100189	162290	105533	305660	137677	111343	59344.4
802800	297185	360988	444474	376168	356502	392874	372758	453110	264082	445929	363936	329577	160313	486310	388621	340340	230415	321442	431435	221462	166783	134244	424058	38.4	157481	26	291642	339712	359609	282651	114644	82180.4	322261	99350.4	162666	105476	303652	137760	110318	58494.4
804000	293837	368122	448926	377962	359270	394574	375878	455403	264336	445455	365620	330007	160597	487558	391567	338928	230162	318876	430814	219915	165740	135094	417651	42.4	156282	26.8	287044	338130	354572	281860	113710	82564.8	321063	98968.8	163170	105326	301983	137342	110078	57920.4
805200	289942	372684	453283	379154	361896	394026	377276	456485	262714	441775	366253	330167	162742	487134	395696	339463	229736	317594	433194	220391	164713	135966	409335	37.2	156041	26.4	282736	335814	348809	282394	113969	82276.8	318096	98512.8	163135	104837	297769	137166	109314	57594.8
806400	287816	377980	456834	380191	364696	394794	380516	457622	262398	441655	368766	332069	163972	488701	399014	339502	228846	316110	434673	219416	164000	136169	399814	48	154289	34.4	277842	334288	343267	281772	113556	82482.4	316492	98160.8	162195	105149	295284	137696	108381	56702.4
807600	285371	384220	461411	380910	366877	396513	384209	458814	261976	436940	368793	331820	164429	487578	401609	339063	229212	314981	437227	220245	162332	137414	391053	33.6	152924	28.4	274845	331882	339795	280774	113787	82404.8	314515	97862	161923	105222	292914	137065	107428	56243.6
808800	282762	391002	464661	381532	369410	395434	386807	458314	262185	434910	371665	334016	165433	488540	405279	339454	229557	313934	440458	219142	161783	137287	380383	34	151052	25.2	270433	329996	334361	279734	113286	82232	311552	97330.4	161124	105366	289843	137545	106614	55259.2
810000	282037	400470	468588	381730	373232	396380	392027	458615	261449	428538	373319	334717	164475	488247	407172	339028	228590	311527	443458	218343	160258	137849	368440	35.6	149263	24	267828	328138	329343	278864	113232	82313.2	308719	97397.2	160604	105368	287606	137087	106366	54742
811200	280441	409393	470432	379000	375009	395258	395416	457003	260488	422998	373793	337436	165326	487935	408966	339141	228802	311257	449040	219025	159065	138656	357538	38.4	148244	36	263304	325644	325315	276954	113178	82530.8	304647	96233.6	159376	105511	285475	137566	105848	54035.6
812400	279400	419864	473686	379637	378298	394379	401804	456982	260246	418868	375482	339083	163619	487746	410012	338280	228098	309378	452966	217730	157457	138832	344706	41.2	146428	31.2	259921	324401	321600	275717	112874	82517.6	301964	96026	158541	105416	284011	136486	105097	53680.4
813600	279243	429028	476268	377510	380593	392610	403638	456004	259836	412618	375962	340264	164850	487557	411522	338270	227232	307998	458185	216808	156439	139447	333812	40	145772	28.8	256953	322388	318642	274265	112660	82155.6	298480	95712.8	157881	105486	280884	136219	104436	52973.6
814800	279194	439569	478683	376008	383120	391716	408362	453507	260472	408759	377593	345245	164431	487924	411872	337420	225986	307665	464223	215354	155200	140016	321302	43.6	143291	33.2	253500	320304	313956	271984	112449	82464.4	294062	94981.6	157185	105067	278630	136171	103817	52585.6
816000	280635	450800	479052	374335	384750	390696	411013	452306	260307	403130	378286	347304	163899	487490	410397	335668	224782	306160	471484	214105	154593	139920	310169	28	141987	33.6	250835	319123	311654	270255	112307	82636.8	290382	94488.4	155920	105618	275718	134923	102759	51529.6
817200	281395	460777	478069	372383	384880	387987	413522	448270	259179	399590	379280	351635	163797	488814	410015	336347	224552	306680	477327	212903	152869	140091	298066	43.6	140261	32.4	246560	316523	307693	268269	111754	82674.8	286460	93629.6	154576	105536	273840	134571	102296	50739.6
818400	283216	471964	478110	370420	387819	386717	418267	444662	258552	394853	380046	355509	162951	489361	407174	334184	222385	304545	483948	211763	151532	140190	287562	34.4	138487	28.8	244728	315209	305253	266725	111853	82597.6	282763	93243.2	153669	105235	271826	134305	101810	50251.2
819600	284770	478688	476482	365457	387526	384358	418770	442027	257713	390974	380390	360458	163992	488842	406640	334248	222940	304361	491144	210957	151257	140480	278067	38.8	137456	30.4	242436	314295	303388	265184	111692	82783.2	278316	93045.2	152396	104797	269728	132842	101017	49560
820800	288280	488915	473707	363091	390165	384258	422205	438324	257766	387514	380550	365871	164004	490414	403518	332935	220686	303551	498130	208964	149363	139752	268964	34.4	135394	31.6	240411	313541	299564	263302	111426	83152.4	274500	91936	151551	104892	268060	132686	100556	49058.4
822000	290914	494528	471933	361107	389877	381147	422070	434239	256398	382434	380852	370981	163682	490600	401088	334260	219442	302660	506436	208266	148754	139830	261356	31.6	134906	25.6	239124	312673	298786	261717	110533	82877.6	269685	91627.6	149701	104360	264909	130863	99917.2	48377.6
823200	293899	502021	468007	358019	391639	380260	424801	430519	255525	380541	381198	377568	163995	491997	397687	335952	219108	303226	513672	207550	147542	138766	252353	35.6	133559	29.2	237511	311104	296309	260214	110190	83140.8	266987	91352.8	148468	104104	264316	130521	99305.6	47576.8
824400	298591	507428	466132	355990	391373	378689	423942	426715	255970	376255	379899	381469	162823	492741	394157	336908	217892	302341	523135	206178	147098	138945	245678	46	132638	26	236992	311366	294732	258871	110055	83129.6	262228	90879.6	147475	103693	262147	129236	98799.6	47098
825600	302687	511234	463124	354223	391747	377046	423816	423248	255588	374907	379791	389954	162180	494011	391520	338055	216952	302750	530148	204913	145852	138115	238797	30	130900	28.4	236458	310402	292358	256475	109535	83132.8	259150	90104	145908	102607	261160	128323	98421.6	46432.8
826800	307562	516909	459551	351399	391178	375970	426330	418450	255026	370996	378974	393697	161759	494154	387495	337908	215696	301550	538700	203397	145510	137736	233094	35.6	129533	23.6	235674	310564	292084	255339	108875	83067.6	256547	89466	146080	102300	259361	126974	97785.6	46081.2
828000	311488	517360	454869	348653	390749	374199	426364	413658	254424	368192	378374	400144	162320	494500	385043	340081	215098	302146	545541	202835	144771	137159	227796	45.2	127583	36.8	236173	309872	291006	253366	108072	83195.6	252595	89096.8	144522	101507	257435	125654	97432.8	45069.2
829200	317196	520407	452522	347742	389975	373734	428962	410342	253316	364784	378134	404762	160369	494415	381242	339488	212863	302366	552954	200912	144508	136044	223006	34.4	127023	23.6	236482	310507	289913	253061	107969	84123.2	250523	88577.6	142918	100961	256492	124588	96322	44591.6
830400	322502	518212	448704	345580	388881	371190	427666	406260	252774	362994	376172	408824	160937	494623	378589	340032	212447	303645	563461	200759	143838	136386	219023	36	126304	23.2	237613	310348	289373	251929	108188	84368.8	247505	87730	140405	100262	255646	123182	95496.4	43883.2
831600	327865	518116	445166	342908	390737	370615	428482	402239	251914	361733	375759	412248	160274	494432	375397	340247	210585	303074	570002	197722	142843	134750	214610	36.8	124498	24	237892	310697	288939	249832	107540	84674.8	245557	87308.8	139006	99268	254116	122286	95183.6	43248.4
832800	332859	514891	441390	340456	387991	367577	425695	396883	251507	359314	374085	414038	160277	492464	373543	339219	210100	302970	575988	197799	142078	134540	211868	38.8	123799	30.4	239932	310248	287838	249759	106944	85267.6	243029	86534	137322	98212.8	252254	120554	95036	42588
834000	338144	511226	438209	339783	387037	366585	425476	391967	250701	358442	372271	418526	160485	491885	370948	338249	207947	303730	582802	195989	140759	133006	208827	34.4	122612	25.2	241652	311210	286956	249215	105516	85602.4	241168	86156	135713	96696.8	251780	119509	93957.2	42188.4
835200	343185	506097	435725	338089	385847	365791	423560	387566	249396	356312	369458	419131	160944	490772	367547	336704	205920	304204	588109	195135	139523	132148	207848	41.6	121845	31.2	243613	310807	286825	249497	105352	85458.4	239442	85500.8	133816	95428.4	250790	118178	93744.8	41436.4
836400	347116	499012	432057	336116	382759	363700	421994	383794	248651	355569	368322	419858	161922	490909	366286	336452	205343	305148	594331	193669	139465	131129	205921	36.8	120969	25.2	246433	310578	286251	248247	104830	85743.2	237070	84830.4	132364	94386.4	250804	116948	92894	41074.4
837600	351739	492650	429627	335272	382219	361387	421070	380515	248334	354063	365707	419487	161111	488128	363727	333960	202812	305057	597380	192408	138188	130504	205484	44.4	120609	30.4	249606	310780	287033	247349	104686	86755.2	236902	84200.8	131271	94516.8	249672	115774	92489.6	40371.6
838800	355316	485911	425300	332371	378667	358114	417576	374479	246300	353441	364030	419302	162142	486720	362431	333466	201100	305778	603173	191330	137482	129599	205609	37.6	120000	36.8	251348	310208	286889	246978	103727	87351.2	234944	83736.4	129414	92996.4	249864	114167	91230.4	39832
840000	360082	481111	422622	330188	376971	356183	417414	371061	245911	352688	360042	418373	161615	486578	359356	331007	197705	305391	606342	189019	136254	128455	205416	40.4	119766	25.6	254022	310377	286759	246947	102787	88041.2	234660	83238	128464	92113.6	249412	113548	90704.8	39385.6
841200	363650	471846	419565	328180	373895	352132	412741	366152	244842	350531	357391	416860	162022	484942	357832	330094	196464	304614	610623	188435	135318	127184	206074	36	119166	21.2	257195	310266	287377	247359	102697	88196	234210	82571.2	126773	90418	248639	112172	90148.4	39023.6
842400	365693	465331	415304	326082	371604	350300	411680	363541	244226	350887	355888	414469	161500	484574	356136	328065	195635	303722	612216	186922	134637	126310	207188	39.2	118914	37.2	260600	310211	286740	246021	101808	88946.8	234864	82218.4	125404	89664.4	248891	111440	90009.6	38526
843600	366835	457297	411233	323930	369133	347152	407620	358008	243110	349300	352736	410928	160134	482794	354179	325880	193283	302202	612242	186070	133487	125018	209821	39.6	118368	25.6	263871	309017	287934	246596	101065	90811.2	234174	81686.4	124898	88360	248664	110043	88980.8	38020.4
844800	366648	447651	407440	320930	366967	344068	404762	354481	241287	349064	350572	410345	160760	482738	354982	324540	191918	301572	613470	184564	133000	124060	213509	34.8	118582	29.2	266647	307699	286796	245922	100549	91173.2	234598	81422	123284	87711.6	249311	108604	88650.8	37429.2
846000	368672	423858	404206	319165	364268	343305	402588	351265	239904	348294	348112	407719	159048	482840	351768	322207	189227	299967	613030	183211	131796	123505	216892	36.8	118421	26.4	269539	308138	287671	246325	99606	93181.6	235586	81035.6	122520	86726.4	249220	107834	88422.8	36848.4
847200	367783	414673	400686	316082	360290	341022	399224	346251	238173	347842	345826	405935	160640	483682	350629	322005	188508	299840	612134	182315	131141	122808	221028	37.6	118350	28.8	272438	307564	286505	246090	98895.2	94608	235815	79809.2	121182	85976	250175	106629	87499.2	36479.6
848400	367895	408567	397044	315825	358946	341195	397482	343259	237317	347461	344998	402547	159515	483353	348790	320086	186487	298204	611428	180615	130701	121419	224834	41.6	117970	18	274472	306760	285909	245544	98355.2	95391.2	237217	79662	121124	85710.8	250826	105980	87276.8	36105.6
849600	365946	401192	392310	314939	353052	340687	392185	339453	234716	346590	342438	399598	160839	485344	348799	318955	185176	298369	609697	179339	130878	120547	231488	44.8	118060	29.6	277208	306927	284574	245615	97945.6	95720	237886	78955.6	120330	84458	251934	105290	86482	35328.4
850800	364832	395111	387866	312792	350568	340772	389644	336604	233814	346468	340804	398002	159589	486184	347312	317423	183758	299592	606830	177624	130268	119627	238638	30.8	117910	28	280159	305636	283264	245146	97240.8	95846	239330	78407.2	120269	83777.6	252485	104278	86292.4	34959.2
852000	362855	388910	383192	311929	347107	340018	384546	332706	232495	344885	337625	392980	159583	484564	346694	315918	182077	299801	604426	177470	129817	119165	247592	46	117474	30.8	282422	304954	282507	245318	96546.4	95573.2	240711	78140.4	119546	83273.2	252730	103740	85708.4	34464.8
853200	360333	382820	378274	308982	344340	338152	382504	330625	231236	345395	336632	391449	159296	484672	348078	315956	181400	300226	603386	176321	130243	117818	255732	37.2	117606	31.2	283822	302737	280523	245336	96038.8	95814	242423	77183.6	118943	82416	253709	103032	85078	34179.2
854400	357271	378662	373363	307474	341220	337163	378318	327826	230325	344467	334358	388684	158601	482829	347385	313561	180526	298782	599029	175217	129580	116994	266058	42.8	117403	33.2	285853	301934	280252	245607	95464	96020	244703	77164.8	118555	82159.2	254685	102468	84802.4	33563.2
855600	354443	371828	369550	304041	336655	336343	373729	325995	228869	344934	333074	387300	158576	482030	348991	312194	179736	298391	597308	174900	129494	117008	276475	44.4	117345	38	286819	300904	277219	245215	95073.2	95599.6	244921	76435.2	118424	81118.8	255326	101979	84441.6	33111.6
856800	352720	368563	363850	301275	334608	336105	370736	324430	228134	345252	330950	384118	157227	478713	347708	311034	177944	294896	593578	173538	129202	115950	288174	48.8	116628	26	288034	299161	275658	245501	94447.2	95666.8	247246	75806.4	119569	81074.4	256056	100942	84368.4	32802
858000	348538	363716	357933	297822	330495	334815	365802	321818	226215	345766	328496	381545	158488	479064	348982	310378	177640	294680	589094	173010	129410	115583	298515	40.4	116657	30	288322	297962	273776	245306	93391.2	95744.8	248372	75344.8	119152	80808.8	256672	100969	83612.4	32157.6
859200	345971	360465	352380	295869	327950	335994	362794	319814	225125	348600	328172	380827	158809	477954	348566	308689	176051	292088	586292	171903	129656	115065	309780	33.6	116334	26	288869	296303	272277	245564	93320.4	97209.6	250293	75197.2	119186	80925.2	257962	100245	83755.2	31428.8
860400	342283	355840	347861	293545	323978	334639	357979	318739	224092	348112	325933	377297	161324	476607	349530	308334	174606	291342	584096	171573	129569	114500	321732	42	116023	35.6	289398	293718	269547	245751	92292	97432	251040	74941.6	119417	80735.2	257360	99792.4	82861.6	31222
861600	338505	351810	343877	291748	321718	336254	355715	316681	223146	351055	325688	376032	162175	476692	350683	307389	173517	289004	578745	170926	129968	114695	331119	38.8	115896	29.2	289349	293101	267326	245753	91726.4	97154.8	253182	74461.2	119618	81129.2	258537	99929.6	82743.2	30782.8
862800	334959	349521	340053	291752	318522	337571	351337	315955	221512	352657	324237	374291	161684	476148	350048	306153	172000	287166	574432	170208	128920	114171	342636	46.4	115865	26.8	290343	291246	265613	246242	91358	97143.2	255502	74220.4	119340	80882.8	257636	99216	81957.2	30390
864000	330746	344917	336255	290756	315267	336768	346910	315088	220787	356258	324279	372501	161669	475593	352026	305330	171849	285943	570053	170567	129741	114012	351938	29.2	114769	28	287948	288793	262385	245756	91087.6	96989.2	256441	73416.4	119860	81050.4	258281	99394.8	81826.4	29848.8
865200	328487	342442	333501	290446	312275	336672	345067	314736	220256	360611	322676	370606	160742	474100	352238	303772	170828	284060	564906	169909	129604	114098	362395	38	114781	26.8	287860	288038	261334	247336	90478.4	97773.6	259131	73174	120089	81474.8	258432	98732	81446.8	29650
866400	323775	337996	331315	290348	309041	334922	340394	313852	219643	363701	322583	369612	161932	474944	353654	302771	170702	283500	562485	169846	129957	114026	370672	38.8	114725	30.8	285761	285380	258363	247512	90173.6	97830.8	260080	72469.6	120822	81483.2	258532	98888	81193.2	28863.6
867600	320576	334597	329695	290405	307721	334222	338622	314244	219080	367458	321352	367513	162372	474525	353708	301389	168714	281342	558441	169724	129362	114302	377536	46	113567	25.6	285104	283406	256213	247374	89457.6	98112	262719	72363.2	120754	81569.6	259207	98386	80668	28585.6
868800	316069	331188	328475	289541	305564	334290	333536	313471	217916	370503	320132	365199	164703	473518	355249	300426	168032	281654	554394	169535	129105	114080	384720	43.2	113876	32	283991	281822	253698	247480	89557.6	97755.6	263532	71923.6	120924	81714.4	258187	98170	80893.6	28596.8
870000	312674	327832	328203	289575	305333	333870	332360	313604	217790	377077	320455	364260	167057	475175	358011	300370	167173	280178	550729	168247	130056	114246	386696	39.6	113394	28.8	283656	278753	250737	248170	88858.4	97080.4	265165	71359.6	121504	82428.4	257830	98172	80163.6	27805.6
871200	308371	326278	328912	290357	304488	334136	329665	313328	216681	379026	319450	361982	168405	475062	359220	298968	166464	278747	547208	168876	129600	114680	393058	43.6	112640	26	282307	276916	249360	248845	88438.8	96072.4	266555	71364.8	121719	82446	257100	98308.4	80187.6	27563.2
872400	303912	323405	329635	290206	303048	332878	326614	314649	216160	382602	320270	361000	170634	477256	361738	298396	166723	278460	543950	168768	129019	114890	394284	46	111957	32	282331	275731	246581	248249	88596.8	95296.8	267090	70668	121833	82836.8	256007	98097.2	79943.2	27024
873600	301688	322230	330657	290559	302774	333742	325232	315170	215826	386365	320023	357904	170872	477047	362517	297347	165292	276825	539048	168148	128266	115404	396485	41.2	111716	28	280942	272972	243726	249166	88259.2	94719.2	268578	70485.6	122937	83589.2	255314	98514.4	79598.8	26658.4
874800	296744	320971	330376	290665	300978	332410	321981	315703	213972	388394	319441	356084	172323	476668	366861	295718	164433	276518	535226	168282	127808	116037	399262	44.4	111341	28.4	279038	270571	241113	249689	87429.2	93691.2	269392	69962	122668	83760.8	253543	98492.8	79338	26420.8
876000	292925	319307	331294	291612	300256	331126	320789	316030	214000	390027	320199	355932	172653	479280	369206	295262	163891	275512	531803	167419	127832	116114	396404	47.6	110500	30.8	277138	268676	238684	249575	86995.6	92565.2	270121	70136.8	123058	84364.4	251110	98780	78578.4	25958.8
877200	290408	319680	331901	292100	298880	329528	318164	317020	211762	388285	319138	352608	172538	478876	369622	293982	163403	272860	527096	167210	126664	116756	397559	46	109857	28.4	276982	268360	236638	250041	86979.6	92827.2	269684	69724.4	123816	84346	250068	98983.6	78533.6	25670.8
878400	286234	318214	333568	292028	298532	328088	318214	317530	211732	390076	319696	351334	173385	479342	374716	294612	163499	272609	524953	167193	126860	117400	392672	46.4	109458	26.4	276784	268248	234522	251065	87041.2	92874	268974	69472	123581	84391.6	248879	99632.4	78380.8	25479.2
879600	284227	320608	335319	292701	298803	327376	317688	318307	211133	389902	319740	348969	172518	479350	376172	293285	162475	271119	520568	166736	125132	117682	391460	43.2	108896	28	273941	265472	231447	250958	86629.6	92516	269384	68969.2	123835	84698	245737	99586	78173.2	25074
880800	279843	321076	335484	292584	297728	325715	315700	318960	209692	385936	318556	347713	174151	478552	380159	292767	161658	270697	515743	166369	124545	117777	388523	40.4	108754	31.2	272403	263637	228850	251246	86647.2	91988	268468	68511.2	123902	84183.6	243468	99328.4	77436.8	24480.8
882000	276423	323251	338364	291409	298663	324423	316882	318494	210114	385471	318979	348060	174827	479524	383912	292397	160945	269423	512008	165548	124169	119288	382466	40.4	107768	29.2	270212	261882	226612	251308	86123.6	91381.6	268404	68680.4	124164	84182	241242	99968	77366.4	24381.2
883200	273424	326433	340250	291641	299095	324208	315434	317642	208870	381135	318998	345254	176325	478760	387023	291296	159904	268179	507942	164640	123044	119651	379259	31.2	107690	22.4	268005	260422	225156	251074	85994.8	91426.8	267999	68238	124294	83650	240257	100027	77400.8	24035.2
884400	271364	328540	342368	290498	299047	323056	315350	315890	208355	378014	318498	344289	176958	478587	390546	291180	160054	267235	504420	164022	122337	120433	371981	45.6	106440	27.2	266764	257118	221936	250799	85546.4	91251.6	266879	68100.8	123578	83709.6	236528	99818.8	76859.2	23564.8
885600	268437	333212	344115	288172	300412	322867	315918	315440	207747	374399	319040	343847	174401	479646	392433	290597	159264	266070	499646	163403	120837	120810	366228	43.2	105814	22.4	265637	255848	220304	252132	85562.4	90806	266544	68027.6	124142	83941.6	233999	99944	76466.8	23311.2
886800	265789	336438	345633	286632	300394	321106	314232	312583	206598	370018	317996	342284	173533	479855	395508	289257	158447	265463	497118	163254	120250	121271	360722	41.6	105951	29.6	263513	254847	218791	252064	85223.2	90214	263890	67370.4	123817	83915.2	231397	99650.4	75743.2	23193.6
888000	265744	341615	347064	284947	301733	319621	316669	311537	206103	368346	318167	343618	173423	479590	399026	288927	157960	265078	492402	161427	119327	121951	351171	40	104930	25.6	262218	252388	216715	251748	85023.6	90488	261696	67098	124342	84097.2	229685	99819.2	75412.4	22997.6
889200	262982	347305	347659	284005	302382	319493	317006	309877	204493	361904	317315	342613	171703	478581	400092	288082	157180	263835	489177	160650	118160	122477	342866	38.8	104346	25.2	261583	250868	215224	251390	84979.2	90279.2	260402	66964.8	123893	83598.4	226770	99021.6	74973.6	22519.2
890400	260858	351618	347878	281303	303563	316555	317380	307222	203954	358190	317217	343384	170620	478960	404509	287865	157662	263948	487538	160454	117076	123242	334435	41.2	103834	33.2	260040	249484	213512	251766	84694	90036.8	256982	66673.2	122992	83198.4	224995	98891.2	74696.4	22301.6
891600	261635	356766	347674	280436	305493	316570	319476	305796	203748	354164	316660	343846	169212	478652	405369	287268	156692	261687	484040	159078	115599	123222	326085	48	102750	23.6	257847	247544	212116	251306	84471.2	89479.2	256431	66796.4	122752	83683.2	223978	98794	74058.4	22214.8
892800	258774	362346	347471	279471	305092	314776	319224	304784	202746	349852	315272	343592	167219	477409	407167	285878	156464	261634	482048	158998	115003	123970	318589	33.6	101960	29.6	257428	246469	211720	250937	84354.8	89456.8	254327	66083.6	122046	82926.4	220996	98084.8	74040	21508.4
894000	258030	365624	345744	277584	306486	314314	320817	301835	203063	346688	315649	346955	169030	479794	409014	284838	156427	260290	480488	157434	114154	124223	309417	35.2	101182	24	255860	245138	209744	250250	84030	89460.4	252305	66050.8	121231	82250	219485	97543.6	73291.6	21528
895200	258612	371461	345287	276661	307504	312606	321605	299797	202142	341157	313508	346671	166456	478056	409298	283588	155185	259444	476250	156112	113517	124304	300088	41.2	100503	22.8	254902	244469	208947	249900	83321.6	90263.2	250700	65906.4	121152	82072.4	217923	97108	72595.6	20986.4
896400	262108	374479	343495	274176	307762	311298	321074	296981	201163	336955	312836	348542	167414	477560	410016	282880	155816	259444	474004	155648	113155	124616	293503	42.4	100340	25.6	253338	243925	207746	250293	83640.8	90396	247526	65488.4	119760	81272.4	216841	97123.2	72004	20906.4
897600	264141	378243	342446	272883	308323	309880	321915	294649	200891	334383	312202	352042	166335	478558	410455	280838	155318	258782	472894	154405	112518	123997	284479	40.8	99182.4	34.8	251838	242386	206789	249710	82942.4	89873.2	245000	65472.8	119517	80969.2	215645	96772.4	71884.8	20788.4
898800	267110	382232	339749	272234	307424	309266	321604	292212	199378	329850	310234	353045	165396	478778	409623	281042	155418	257930	470716	153272	111684	124290	277586	47.2	98827.2	24.4	251257	242005	207065	249112	83268.8	89945.6	243479	64809.6	118382	80675.6	213948	95906	71400.8	20546.8
900000	268091	384640	338075	271372	307421	307562	321041	289290	198133	327476	309854	357439	163732	479910	409426	280786	155465	258390	464968	152823	112005	124292	269618	44	98085.6	24	250111	241394	206403	248083	83337.2	90392.8	240210	64377.6	117334	80336.8	212978	94891.6	71021.6	20365.2
901200	270521	387677	336547	270988	308685	305989	321403	286781	197196	323305	308998	359519	162700	480983	407839	280379	154786	256595	463152	151581	111433	123868	262318	46.4	97409.2	27.6	248917	241402	206021	247447	82569.6	90764.8	237917	64146.4	116967	79844.8	210780	94480.4	70482.8	19920
902400	270710	388083	333423	269398	308034	304549	319691	283425	196000	319934	306666	363761	163387	480936	406576	280166	154166	256323	464802	150651	111330	123911	257562	44	96904.8	30.4	249970	240731	205768	246360	83176.4	90878.4	235612	64094	115547	78887.2	210071	93438.8	70342.8	19821.2
903600	272958	389690	331963	267656	308956	303191	320098	280529	195194	318058	306594	368256	164655	481240	404646	280616	153584	255993	465098	149796	111321	123433	249578	41.2	96049.2	26	248399	240309	204220	245569	82381.6	90897.2	233307	63825.6	115152	78576.8	208669	92958.8	70062.4	19579.2
904800	275488	390996	329192	266924	308125	302499	318797	277532	193999	313834	304046	370079	164208	481412	402218	280326	153292	255471	465484	148118	111263	122728	243960	39.2	95738	28.4	248014	240288	203686	244400	82140.8	91401.2	230485	63292.8	113759	77556.8	206849	91819.2	69529.6	19329.2
906000	276317	390754	326271	265144	307379	300252	317098	274160	192671	311386	302261	372912	163888	483492	401450	280349	153039	255569	467452	148250	111366	122582	239300	40.4	94981.2	40.4	248036	240594	203440	243666	82003.2	91779.2	228347	62818.4	112730	76961.2	205843	91067.2	69395.2	19080.4
907200	280922	391222	323504	264323	308772	299449	317290	271456	192294	309709	300831	377575	162447	483416	398532	279666	151330	254762	469259	146621	111044	121641	234996	44	94038	28.4	247380	239813	202246	243240	81770.4	92122.8	225980	62822	112295	75930.4	203980	90413.2	68897.6	18974.4
908400	283596	390695	321440	262500	307475	298498	315058	268149	191006	305090	298930	378926	162512	483232	395790	279845	150981	254656	471700	145827	110928	121641	230915	45.2	93546	32.8	248402	239822	202177	242086	81720	92804	223962	62498.8	110897	75424.4	203273	89074.8	68854	18700.8
909600	286734	389086	318716	261654	308321	296282	313734	264988	190585	302810	297656	383636	162761	484468	393171	280125	150065	254379	474964	144519	111170	120124	225640	40.4	92579.2	26.4	248602	238927	201706	241016	81304	93217.6	221871	61742.8	109700	75044	201506	88118.4	68198.8	18588.4
910800	291482	389085	315205	260952	308349	295691	312573	261811	189311	300112	295117	385398	163512	484666	389408	279511	149185	253081	476872	143537	111355	119534	221472	41.6	91873.6	24.8	249613	238442	200835	239399	80982.8	95033.2	219944	61389.6	109174	74145.2	199668	87390.4	68090.8	18395.2
912000	295166	386738	311353	258923	307420	294563	310969	259462	188726	297108	292925	388444	164469	485137	387541	278110	149024	254421	479862	142626	111239	118732	219274	37.2	91888.4	24.4	250780	238400	200342	239352	80927.6	95206.4	217496	60829.2	107808	72850	198688	86080.8	67524.8	18258.8
913200	299475	385925	308900	258815	308846	293538	311395	256270	187626	296224	291910	390684	165173	486219	384013	278782	147806	253428	482906	141773	111014	117516	214349	47.6	91356.8	34.4	251839	238412	199258	237992	80350.4	95786.8	216202	61030.8	107149	72713.6	198684	85685.2	66989.2	17896.4
914400	304500	384065	305660	258637	307634	292495	307188	253330	186629	292907	289265	390543	164804	485252	379840	278016	147101	254155	484634	141062	110843	116703	212449	34	90690.4	28.8	253062	238779	200044	236753	79760	95712.8	214722	60540.4	105476	71990	197464	84677.6	67080	17684.4
915600	308510	382166	303496	257307	307715	292199	305760	250674	186139	290053	287634	392372	165614	487639	379486	277713	146740	254967	487307	139606	110752	115453	210000	39.6	90519.2	34.4	255183	237818	199006	235198	79572.4	96336	213211	60260.4	105303	71028	196875	83507.2	66516	17726.4
916800	313016	379267	300629	256388	307959	292181	304698	247959	185032	288284	286545	393153	164498	488569	375540	277532	145576	253443	488578	138762	110577	114324	208223	52	89893.6	26	256742	236948	198744	234285	79192.8	97412	212578	60247.6	104624	70684.4	195678	82867.2	66491.6	17435.6
918000	317563	376559	297494	255921	306335	290754	301761	244968	183502	285199	283648	392954	165016	488889	373348	277214	145352	254299	491283	138725	111026	113790	207127	51.2	89950.8	33.2	259688	237221	199185	233334	78958.4	98016.8	210667	59510.8	103089	69824.4	195016	82325.6	66152.4	17366.8
919200	322528	373810	294755	254625	305274	290762	300460	243363	183084	283707	283147	393902	165131	491346	371896	276677	144590	254889	491951	137733	110318	112579	205331	40.8	89700.4	24.8	260862	235622	198444	232662	78361.6	98590.8	209092	59323.6	102292	69023.2	193723	81294.8	65554	17173.2
920400	327643	371046	293095	254671	302677	290284	297242	239835	181674	280820	280866	390956	165128	490550	367189	275046	144101	254238	492038	136012	110354	111189	205235	44	89176.4	30.4	262376	235653	197153	230775	78322.4	99269.6	208991	59152	101398	68260.8	192790	79991.6	65761.6	16870
921600	331426	366926	288809	253922	300627	289952	294471	237075	180760	277662	278666	391628	165720	492544	365649	274377	143700	255287	494036	135197	109873	110221	204196	41.2	89056.8	28	264053	235009	196915	229098	77400	99464	208072	58830	100542	67436	192167	79729.6	65220.8	16593.2
922800	335873	364349	287183	253383	300196	290290	293320	235771	180465	277014	276682	390357	165821	493870	362451	273087	142469	254309	491362	133640	109524	108663	203722	41.6	88896.8	27.6	265119	233537	196153	227704	77437.2	99925.2	207518	58277.2	100145	66704.4	191704	78509.2	64834.4	16654.8
924000	339826	360224	283843	251504	297119	289348	290533	232840	179879	274898	274237	389550	167120	496063	360696	272377	142399	255518	490456	133268	109450	108433	204438	51.6	89263.2	28.4	266538	233151	195220	226485	77118	100445	207100	57985.6	98856.4	66489.2	190243	77787.2	64790.4	16563.6
925200	342607	357922	280787	252158	296900	289508	289572	231010	179170	275215	272701	388800	167831	496718	357616	272232	141898	254902	488662	132173	108946	107240	205074	44	88596	24	267880	231666	194504	225707	76568	100710	207019	58116.8	98349.2	65812.8	189612	77488	64125.2	16208.8
926400	345915	354159	278542	251403	294611	289704	285836	228765	178079	273122	269534	386576	167477	495772	355064	270612	141367	255219	486330	130940	108687	105302	207102	42	88924	26.4	269690	230014	193545	224333	76324.4	101142	206633	57534.4	97690.8	65439.6	187648	76427.2	63896.8	16126.8
927600	346588	351009	275587	250403	293090	289128	283858	227772	177021	273048	268435	385984	166919	495557	355375	269932	141368	256038	484155	130319	108492	104883	208478	42	88816.4	27.6	270564	228318	192132	223488	76193.6	101578	206797	57342	96689.2	65446.4	188347	75721.2	64008.8	15844.4
928800	348105	349710	273497	249670	292047	290284	282918	225844	176498	272124	266258	385769	165634	497140	350630	268902	140626	255756	480732	129551	107959	103869	210187	41.2	88505.2	21.2	271978	226863	191608	222060	75586	102175	206425	57100.4	96700.4	65454.8	187198	75243.2	63512	15675.2
930000	348025	345517	270281	248953	290189	290592	279255	224942	174992	271813	263203	383238	167299	497148	349696	267410	140169	255384	477057	128817	107444	103044	214584	41.6	88465.2	24	273204	225914	190231	221850	75447.6	101876	206380	57366.4	95971.2	64645.2	185859	74928	63075.2	15680.4
931200	348283	343658	268552	248786	289292	291905	278339	224571	174482	273180	261822	383719	167822	498490	348364	266756	140183	256254	473815	127915	107068	102050	217578	43.6	88062.8	33.6	272903	224427	188126	221148	75026.8	102624	206295	57009.6	95667.2	64701.2	186103	74223.2	62540	15546
932400	346823	340340	266147	248840	286512	291781	275742	223300	173878	272958	260008	381374	169123	498692	346344	266542	139756	255757	469235	126918	106521	101184	222354	42.4	88573.2	32.4	274105	224036	187497	221207	75195.6	102571	206022	56472.4	95033.2	64275.6	184513	73996	62783.2	15173.2
933600	345869	335571	263809	248572	286208	292641	272976	222839	173193	273889	258827	381640	171069	499822	345812	265339	139953	257037	466871	125760	106364	100666	227042	40.8	88796.4	26	273427	221608	186243	220301	74798	102350	206698	56326.8	94588	64081.2	184365	73448.8	62191.6	15208.8
934800	344218	335116	261998	248230	283693	294091	271144	221122	172268	276071	256914	380107	171604	500919	342941	264069	139062	256035	460858	125128	105504	99824.8	232279	41.6	88608	28.8	273776	220460	185215	220089	74604.8	102227	207487	55969.2	94934.8	64350.8	183847	73278.4	61721.6	15003.6
936000	343094	331846	259459	248105	282499	294872	267164	220421	171906	277724	254893	379639	173666	501127	342372	263714	139786	256347	457846	124886	104938	99148.4	239176	44.8	88588.8	28	273888	218945	184225	218930	74133.6	102421	207683	55736.4	94375.2	64108.4	183413	72829.2	62020.4	14779.6
937200	340934	330427	257971	247294	281496	297129	266788	220796	170950	281238	253563	379346	174149	500883	341883	262615	138724	255653	453384	123046	104615	99144.4	244518	48.8	87991.6	32.8	272862	217104	182118	218961	73719.6	103074	207769	55474	93940.4	64300.4	182343	72767.2	61481.2	14673.2
938400	338226	328117	256692	249210	279429	297289	262644	219695	170767	283094	250904	377697	174956	501405	340290	261781	138754	256066	449095	122551	104281	98513.6	251676	33.2	88210.4	24.4	273210	220209	181238	219851	73814	103476	208640	55325.6	94448	64781.2	181824	72715.2	61509.2	14587.6
939600	335580	326261	255697	254160	278514	298648	260326	220171	171016	287507	249878	378343	175592	502266	339805	260821	138008	257152	445217	121854	104082	98175.6	256538	44.4	88017.2	27.2	271608	219117	179247	218954	73475.2	102871	208458	54896.8	94146	64794.4	181425	72506.8	61444.4	14456
940800	334192	324583	254811	256546	276983	299506	258974	219972	170099	290829	247054	376155	174646	501907	338624	259028	138230	255489	439795	120604	103332	97641.2	261483	45.2	87693.2	27.6	271361	219414	178312	219182	73132	102951	210212	54445.2	94384	65106.8	180151	72297.6	61314.4	14252
942000	331070	323754	253692	257308	274860	300901	256124	219657	168815	294792	245889	376178	175626	502117	338670	258409	138422	256590	436883	120232	103120	97289.6	267261	40.4	87490.4	31.6	269883	216233	176732	219724	72690.4	103144	210024	54333.6	94334.4	65416.8	178814	72456	61175.6	14230
943200	328838	322932	253677	256813	273587	302312	255540	219648	168374	299408	244518	375504	175009	503061	337727	257251	137328	257080	430403	118911	102042	96928	272958	38.4	87356.4	27.2	268096	209888	175436	219502	72532.8	103557	210828	54194.8	94518.4	65845.2	178519	72893.6	61169.2	13949.6
944400	325793	321400	252349	254745	272056	303139	251957	220386	167903	302797	242735	374958	175878	501682	338268	256803	137507	257532	427000	118649	101615	97139.6	278349	39.2	87038.4	31.6	266574	204372	175125	220082	72627.2	103304	210901	54007.6	94362.4	66202.8	176340	72610	60943.2	13912.8
945600	322999	320343	252364	253340	271426	303332	249136	220536	167252	307646	241446	374859	177747	502668	338933	256189	137319	257006	420670	117080	100827	97165.6	282412	43.6	86790.8	26.8	264212	200238	173496	219190	72112.4	103087	210919	53645.6	94554	66930.4	175775	73028	61031.6	13870.8
946800	319969	319674	253586	251799	270467	304502	247325	220556	166460	311575	239952	372191	178494	501892	338538	255300	136758	256735	416818	116524	99638.4	97229.6	286549	38	86716	29.2	263316	198437	172413	219794	71867.2	103155	211404	53488	95304	67072.4	174140	73098.4	60792.4	13623.2
948000	316778	317693	253059	250724	268294	304780	246002	220960	166879	315946	238504	371771	178707	501668	339707	254551	137017	257532	412603	116554	99882	97460.8	291172	32.8	86488.4	31.2	261868	196061	171669	220372	71728.8	103178	211970	53261.2	95350.8	67142.8	173806	72990.4	60661.2	13539.6
949200	313398	317564	253970	251496	268247	304900	244852	220408	165633	319020	237120	370600	178803	500962	339291	253646	135731	255934	407489	114899	98981.2	97016.4	295007	40.4	85653.6	22.8	260084	193835	170216	221294	71398.4	103251	213201	52843.2	96078.8	67637.6	173047	73602.4	60699.2	13496.4
950400	309534	317331	254146	251638	266386	304384	242037	220480	165266	320514	235433	368978	178919	499566	340310	252421	136192	256336	405048	114489	98074.4	97645.2	297963	41.6	85776.4	25.6	258376	192558	168546	221461	70941.6	102776	212401	52620	95688.8	67562	170708	73203.6	60209.6	13232
951600	306498	316558	255501	251850	265415	306307	241353	221300	165218	323568	235141	368508	177482	500408	341386	252508	135382	256568	399463	114175	98295.2	99584.4	301373	43.6	86539.6	25.6	259124	194254	170432	225827	72698.4	104246	216064	53379.2	99141.6	70140	176546	76265.6	62007.6	13742.4
952800	303343	314423	261656	256785	262149	311007	247918	226946	169799	327039	240160	361660	168671	499664	340844	254875	138089	255724	395666	119009	103459	103108	299032	42	90371.6	30.8	268712	202466	179428	236401	77466.4	103416	220289	54739.6	101827	74035.2	184362	79682.4	64990.8	14461.2
954000	298218	309041	268139	261508	255964	316079	252003	233483	176088	332568	244767	357109	166905	497796	353527	252679	146145	257165	386860	122065	104508	106616	304620	44.4	91539.2	23.6	271365	206464	181166	244965	79141.6	103784	224160	55133.2	104705	75976.8	186850	81669.2	65654.4	14960
955200	293154	308648	269984	262459	253703	315571	252812	234030	177599	330338	243002	351182	163202	490281	352856	249748	147568	254109	378386	121511	104444	106999	305921	39.6	91785.6	29.2	272001	208409	182095	247558	79360	104061	225028	55022.4	105589	76354.4	186125	82904.4	65880	14923.6
956400	285053	305937	268794	262448	249016	313794	250808	232404	177154	325502	239533	345796	166076	487546	350578	247867	146537	250481	370686	120847	104886	107965	307999	44	92114	28.8	272601	207404	181749	249763	80016	104712	225878	54955.6	105613	76849.2	185011	82757.6	66077.2	15035.6
957600	279470	303774	268875	262705	246290	312392	249230	231638	175862	325231	237940	343798	171046	485600	349661	246828	145205	249460	365654	119500	105042	109296	307959	50.4	91857.6	32.4	272134	206767	181359	251145	79799.2	105906	226779	55005.2	105964	77566	184328	83694	66576.8	15103.6
958800	275832	306506	269871	265139	245235	313308	248910	230991	175599	325136	237124	343859	172163	484468	350120	245762	143971	247950	361708	118172	104899	110547	307765	36.8	91609.6	25.2	272174	207096	181073	253059	80539.2	107573	227962	55211.2	106421	77984.4	183445	84447.6	66793.6	15221.2
960000	271682	309087	269933	267503	245246	312612	247108	229852	175154	323708	237069	339974	171932	482518	350223	245263	143471	247231	357592	117501	104313	111734	308249	32.8	91385.2	20.8	272528	207759	181744	255140	81151.6	106778	229685	55814	107524	78338.4	182706	84868	66990.8	15259.2
961200	268717	311118	271155	268756	245036	311034	245041	228972	175512	323160	236595	340336	173034	484634	354440	245169	143916	247551	356534	116598	104554	112806	307513	38	92244.4	28.4	271428	207379	181332	255305	81246	106350	229350	55392.4	108351	78166.4	181939	85201.2	67095.2	15482.8
962400	266420	316047	272946	269172	246758	310710	245700	227988	175758	322284	237386	338298	172965	486810	358672	245243	143889	247613	354236	115779	104104	114145	304302	32.4	92012	24	270399	207376	181328	255587	81752	107075	230078	55477.6	108921	78500.4	180805	85659.2	67119.6	15503.2
963600	264742	322124	274674	271364	248040	309695	245815	228255	174544	320045	236928	337164	173866	486891	360119	245247	143370	246460	351758	115336	103353	115869	302673	38.4	92012.8	28.4	269754	207637	180910	256204	82425.2	108250	229892	55911.2	108800	78710.4	179872	85941.6	67046.4	15475.6
964800	262986	327870	275852	272636	248578	309726	244179	226705	174242	318584	237332	337211	177234	490237	364184	245572	143358	246804	351551	115357	102526	116781	299004	48.4	92131.6	24.8	268112	207531	180348	256048	82503.6	108343	229508	55599.2	108406	78547.6	177855	85840	66918.8	15434.4
966000	261660	333435	278269	273282	250151	309418	244838	228095	174803	320008	238259	340088	182145	493880	369709	246590	143823	248458	353983	114558	101730	116941	300605	37.2	91192	25.2	264014	204285	176912	251012	80282.4	110779	229634	55534	107224	76856.4	169284	82814.4	65406.4	14440.8
967200	269714	362458	277142	276219	263012	310641	238284	222366	171718	323596	236514	359528	197273	512677	375581	248268	139653	252622	362482	110150	96487.6	113305	296121	38.4	86908.8	26	252158	193928	167267	237663	75881.6	109403	224144	54027.2	102863	73390.8	159181	79988.4	62785.6	13780.4
968400	268151	370605	277608	274181	268675	306758	233056	217661	165308	324539	232753	358206	202059	513642	377269	249105	135754	253780	363953	107280	94180.8	112277	286038	48.4	84575.2	17.2	243309	189114	161534	227809	73089.2	106464	218339	52838.4	100088	71477.2	154335	77117.6	60446.4	13218.8
969600	270447	380947	278107	275483	274454	307583	233022	217610	164205	327619	234228	361220	201253	516247	382870	251960	135996	257000	366431	106757	91405.2	110657	276270	40.8	82887.2	26.4	236730	184188	156736	220671	71281.6	104234	212125	51571.6	97949.2	69845.6	149789	75037.6	59106.8	12752.4
970800	272201	390035	278807	277906	277363	309240	235145	217629	165121	325820	235165	361771	199767	517299	387343	251878	136708	258193	368610	106825	89204.4	109154	269210	52	81624.4	27.6	231229	181076	154141	217667	70122.4	102956	208330	50382	95510	68354.8	146604	72955.6	57584.8	12405.2
972000	272766	396845	277994	278797	280118	310197	235256	217276	165230	324704	236736	363078	199590	519613	391586	254184	136870	260427	371732	106124	87408	107558	262382	40.8	80302.4	39.2	226948	177460	151744	214744	68388.4	100954	203787	49438	93925.6	66714	143672	71034.8	56452.4	11785.2
973200	273212	405324	278954	282328	283254	311296	238651	217840	166088	323106	236760	364520	199442	522025	393272	256258	136640	260921	372679	105564	86090.8	106022	253448	46.8	79266	29.6	223408	174672	148822	210695	66975.6	99955.2	200237	48281.2	92705.2	65624.8	141435	69585.6	55571.2	11508
974400	273429	413154	278859	283829	284567	310573	237790	217590	166083	320037	235554	365245	199648	524880	395178	257254	136839	262961	374199	105183	84811.6	104952	246451	46.8	78367.2	23.2	219907	172570	146730	208149	65604.8	98036.8	196424	47492	90751.6	64493.6	138947	68105.6	54157.2	11154.4
975600	273431	418666	278060	287295	286136	309474	240477	217921	167078	319349	236657	368034	200051	526472	397996	258394	137137	263994	373842	104342	84148.4	102904	238883	43.2	77342.4	23.2	217808	170580	144931	205760	64366	97356	193604	46736	89491.6	63513.2	137025	67109.2	53381.6	10854.4
976800	273577	426496	278074	289130	286239	309666	241909	216862	167397	316276	236099	367937	199152	527114	396759	259600	137203	262971	374233	103688	83565.6	101700	234753	48.4	76363.2	21.2	215412	169327	143288	204484	63488	96812.4	190860	46358.8	88524.4	62492.4	134937	65589.2	52938.8	10775.6
978000	273426	429840	277336	289787	286770	307062	241650	215496	168034	313435	235316	370326	198420	530248	397873	260420	137008	263323	374549	103047	82893.6	100822	229695	40	75154.8	24	214273	168198	142082	204137	62730.4	96405.2	188360	46158.4	87134	61031.2	133569	65060.4	52431.2	10421.6
979200	273451	434806	276579	291244	286218	306515	242282	213596	169151	311049	234286	371182	197766	531481	396165	260871	137229	262722	374083	101936	82054.8	99975.6	224406	46	74328	29.6	213779	167461	140095	202841	61899.2	96429.2	185538	45732	86220	60401.2	131972	63824.4	51930	10364
980400	273406	437338	274534	291494	284507	305842	240654	211671	169401	308175	232274	371905	198041	533376	394164	261164	137406	262748	373236	101556	81269.2	99313.6	220166	40.4	73926.4	26	211931	167430	139292	202932	61334.8	96507.2	183606	45258.4	85138.4	59171.2	130581	62925.2	51393.2	10166.8
981600	273816	438760	273400	290989	283230	304134	242595	209904	170621	305888	231747	372903	197486	535826	393670	261808	137422	262540	373992	100551	81452.8	98730	215936	35.2	73230	27.6	211612	167832	138520	201654	60778	97093.6	181272	45161.2	84628.8	58224.8	129336	62137.6	51056.4	10098.4
982800	274966	440775	271591	291274	282793	303069	240988	208522	169822	302856	229125	372780	196824	536535	390546	260812	136792	261251	372561	99870.8	81422.8	97766.8	211402	35.2	72592	28.8	210704	167135	137560	201184	59929.2	97573.2	180191	44789.2	83633.6	57366	128302	61251.2	50630	9978
984000	274753	439406	266998	289808	281708	301225	238954	205825	169549	300077	227362	374912	197152	537738	388717	260834	137029	260808	373392	99199.6	81222.8	97349.6	208980	38.8	72215.6	32.4	210297	167669	137018	201398	59990.4	98145.6	178684	44798	82868.4	56940.8	127210	60581.2	50486.4	9928.4
985200	276650	438328	265940	289970	281014	300220	238954	203864	169852	299549	225374	375830	196389	537274	385983	260310	136076	259590	371779	97652.8	81510.4	96279.6	204491	44	71238.8	28.4	209741	167512	136891	199166	59763.6	98681.2	177820	44540.8	82329.6	56002.8	126948	59890.4	50022.4	9952.8
986400	277655	437685	262739	289034	278540	299526	235632	202034	168943	297166	223353	375371	196372	536098	383595	259722	136056	258836	371128	96644.4	81804.4	96374	202884	46.4	70608.8	29.6	209832	168335	136771	198476	59786.4	99266	176136	44467.6	81691.2	55314.4	125941	59052	49728	9984
987600	279424	434404	258643	287908	277045	297610	234834	198483	168344	295438	221070	376708	196197	535935	381998	259695	136760	258325	370654	95802.4	82000.4	95441.6	199405	44.8	70278.4	25.6	209213	169006	135983	199208	59833.6	99146	175247	44194	81360	54780	125165	59264.8	49760	9802.8
988800	281845	432799	255830	287778	276234	296712	231424	195670	167416	291237	217595	375466	195579	530723	378343	258113	134534	256900	369340	94597.6	82033.6	94845.2	196114	43.2	69849.2	24.4	209593	169112	136309	197728	59353.6	99721.2	174235	44080.8	80895.6	54091.2	124508	58512	49691.2	9705.2
990000	283196	429072	252232	286626	274673	295732	230696	193725	166912	289458	215966	376388	194136	528105	376118	258494	134817	256818	369375	93682.4	82633.2	93934.8	193694	39.6	69687.6	22	209932	169225	135998	197573	59542.4	99878	173144	43960.8	80178	53823.2	123539	58326.8	49688.4	9768
991200	287046	426159	249475	286550	272730	296142	228536	191562	165378	286286	213051	374955	192207	524958	374594	257060	133706	255750	369291	92533.6	82971.6	94135.6	191477	46.8	69490	32	210949	169632	136464	197039	59594.8	100446	172311	43868.4	80038	53397.6	122964	58004.4	49406.4	9663.2
992400	288894	421389	245560	285061	271012	294966	225912	188827	164373	283141	209795	375517	192609	521068	372617	255676	134057	255360	370015	91465.6	83506	93504.4	189584	45.2	69396.4	30.4	211066	170151	136223	196269	59674	101246	170980	43932.4	79536.4	52734.8	122370	57506.4	48999.2	9564.4
993600	291070	418112	242368	284557	270996	294614	224514	186161	163402	280992	207674	375274	191995	514354	369236	254499	132656	254395	369459	90345.2	83620	92898	187586	46.4	69305.2	34	212121	170116	136458	195635	60068	102403	170150	43986.4	79307.2	52596.8	121870	57370.8	48833.2	9478
994800	294156	414687	238636	283426	268160	294190	221979	183747	161732	277210	203955	373519	191439	507096	366245	253560	131675	253632	369144	89867.2	84027.2	92362.4	186532	41.6	69092.4	28	213227	171074	136907	195695	60245.6	103160	169204	44083.6	79303.6	51640.4	121545	57119.2	48612.4	9514
996000	296234	411392	236247	282224	267594	293918	220730	181459	161574	275051	201388	373907	191572	501938	364632	253168	131256	252677	369271	88607.6	84528.8	91642	185567	47.2	69138.4	35.2	214229	170681	136328	195768	60371.2	103512	168357	43816	79118	51800.4	121174	56939.6	48477.6	9412.8
997200	298918	408444	233629	281998	266626	293616	217950	179461	160541	271163	198107	372504	189668	494795	361286	251676	130956	250474	367482	87529.6	84205.2	91466.8	184454	38	68962	26.4	215181	171218	136776	196762	60637.2	104762	167770	44103.6	79104.8	51464.8	120982	56884	48472	9312.8
998400	300292	404415	229725	279264	264706	292971	216252	177479	159122	269177	195149	372771	189826	490268	359364	251072	131716	250525	366956	86502.8	84992.4	90684.4	184578	40.8	69110.4	23.2	217092	171153	137630	196726	60981.2	105925	167406	44116.8	78891.2	51318.4	120642	56910.4	48519.2	9405.6
999600	303188	400855	227687	278391	263956	292812	215143	175551	157581	267484	192813	373429	188892	488200	356985	250612	129777	248523	365440	85306	84936.4	90167.2	184016	38.8	68771.6	23.6	218964	170908	137846	196395	60816.4	106852	167108	44365.2	79059.2	51250	120718	56923.2	48165.2	9384.8
1000800	306598	396832	224106	276434	261980	291236	211891	173458	156019	264490	189536	371251	187445	486181	354070	248835	128982	247650	363811	84351.2	85086	89888	184239	43.2	68943.2	24.8	219994	171433	137547	197288	61271.6	107471	167172	44263.2	78725.2	50990.8	120994	56876	48372	9416
1002000	309436	392920	221127	273572	260714	289660	210624	171434	155302	263173	187382	371430	188076	485628	352279	248485	128924	246730	363346	83249.6	85484.4	88813.2	184633	50	68933.6	32	222173	170923	137759	197057	61373.2	108567	166018	44305.6	78565.6	50528.8	120536	56682.4	48455.6	9250
1003200	312287	389894	218301	272462	259190	288770	208797	169189	153830	261382	184200	370894	186963	484117	348483	246939	127729	245102	359952	82200.8	85432.8	88256	185242	42.8	69081.2	37.2	224048	170776	137852	197117	61563.6	109545	167067	44435.2	78678.4	50394	120858	56885.2	48340	9259.6
1004400	312878	387104	213844	272148	257713	286157	205271	166633	152141	258331	181579	371543	188258	482042	347027	246968	127096	245720	358964	82642.8	85566.4	87791.6	186428	48.4	69119.2	26.8	225940	170900	138628	197659	61626.8	110082	166063	44488.4	78843.6	50062	120437	56680.8	48206.4	9178.4
1005600	314454	384820	212213	270413	256686	285816	204354	165781	151369	258085	179179	371002	187086	481698	343620	246028	126086	243243	357155	81401.6	85562.8	87152	188040	49.2	69425.2	30.4	228249	171164	138391	197953	61514.4	111494	166279	44490.8	78954.4	49887.2	120532	56751.2	48280.4	9121.2
1006800	314714	383429	208668	270436	255526	284545	201292	163438	150048	256178	175946	370653	187460	478199	340928	244528	125274	243028	355082	80685.6	85211.6	86366.4	189843	42.8	69543.6	32	230894	171098	138288	199594	61633.6	112416	166615	44968.4	78826.8	50097.2	120835	56858	48380.8	9092
1008000	314993	379945	206058	268015	254266	282752	199080	161442	149304	255692	173922	373021	186498	475873	339248	244910	125224	242868	352521	79700	85694.4	85940	192442	45.6	70056.4	30.4	232582	171417	138470	200089	61398	113471	166470	44808.8	78823.6	50105.6	121488	56878	48316.4	9089.2
1009200	315722	378584	203579	266715	252880	282211	198495	160680	148673	253535	171850	372546	185011	471865	335211	242327	123994	240275	349949	78749.6	85280.8	85810.4	194968	38	69861.2	22.8	234220	170907	138212	200848	61518.4	114253	167261	44927.2	79088.4	49882.8	122437	57242	48665.2	9149.6
1010400	315916	376346	201157	265682	250975	279962	195821	159456	147378	250796	169337	372480	184429	467928	333520	242229	123266	239088	347436	78093.2	85492.4	85534.8	198542	41.2	70281.6	24.4	236076	172531	138171	201167	61734.8	115146	167516	44896.8	79273.6	49864	121539	57214.4	48749.6	9112
1011600	314541	373851	198659	264674	249140	280001	194229	158418	146494	252231	167466	373682	183359	465292	330620	240964	122107	237863	343822	76992.8	85487.6	84912.8	202977	50.4	70260.4	28.4	237214	172369	138446	201956	61874.8	116124	168161	44900.8	79346	50192.4	121950	57557.2	48646	9160
1012800	314698	373115	196346	263973	247881	280751	191288	156500	145543	251337	164559	372699	181934	462397	327968	239089	121616	236339	341159	76191.6	84989.6	84530.8	206218	46.4	70506	29.2	237896	172374	138238	202974	61758.4	117534	168706	44980.8	79450.8	50588.8	121800	57609.6	48462.8	9093.6
1014000	313603	371091	194274	262790	245327	280136	190023	156158	143936	251847	162833	374390	181693	460558	325744	238396	121564	235574	338944	75414.8	84818.8	84092.8	209712	41.2	70890.8	28.8	238337	171066	137408	203357	62474	117737	169500	45034.4	79132.8	50418.4	122326	57872.8	48685.6	9044.8
1015200	312758	369660	192141	261541	243264	280692	188157	154955	143466	251957	160676	373861	180482	458642	322859	236793	121374	234629	335079	75010.4	84280.8	83948.4	214286	52.8	70590.8	27.2	239083	171183	137684	203695	62219.2	118389	170202	44925.6	80141.6	50941.2	122748	58032.8	48908.4	9037.2
1016400	311020	368375	189906	260201	240788	279924	185334	153992	142045	252301	158173	374118	180003	457584	320910	235407	120474	234093	333849	74994.8	84365.6	84431.2	219716	43.6	71058.8	36	239478	171050	137716	204682	61929.6	119150	171705	44772.8	80467.2	51189.6	122050	57769.6	49033.2	9077.2
1017600	308592	367361	188063	259507	239696	277334	184107	153486	141307	254947	157012	375008	179782	455543	318398	234126	119901	233232	329822	73966	84362	84413.2	223428	41.2	71243.6	18	239810	170856	137247	204877	62041.6	119160	172185	44986.8	80415.6	51512.4	121940	58505.6	48940.8	9034.4
1018800	307346	366448	186018	258372	237379	276618	181220	151830	139398	254866	154382	372966	179749	452504	316482	232205	119045	232007	326847	73739.6	83454.8	84223.6	228199	44.8	71226	30	240456	170272	136916	205304	62276	120097	172409	45078.4	80170.4	52142	121946	58777.2	49347.6	9093.6
1020000	304503	365246	184477	256827	235693	274399	180037	152071	138799	257764	153064	373028	180209	450917	315493	231693	118573	232204	323220	72604.8	83698.8	84161.2	232508	39.2	71800.8	28.8	240217	169642	136143	205692	62040.4	120336	172884	44622.4	80518.8	52720.8	121477	58712	49168.8	8952.4
1021200	303766	364105	183977	256384	234047	272970	178315	151058	137789	259744	151797	372489	178780	448568	312112	230133	117269	231243	319878	72094	82590.4	84536	236496	46.4	71394	33.2	239867	168550	135532	205580	62348.4	120973	173735	44697.6	81236	52738.8	121676	59478	49198.8	9044
1022400	300546	363921	182019	254889	230804	272014	175630	151044	136100	260453	149320	370843	178202	445109	309804	229629	117243	230893	317062	71492	82507.6	84962	240916	48	71982.8	20.4	240194	168484	135838	206324	62183.2	120860	174244	44595.6	81221.6	53390.8	120785	59670	48963.2	8938
1023600	298927	361534	180892	254940	229433	271326	174538	149864	135015	262382	147642	371580	178378	443734	308679	228722	116268	230192	312568	70830.4	82068	84887.2	244026	38	71582	23.2	239527	167655	135120	206085	61938.4	121439	175238	44542.8	81434	53686	120294	60183.2	49269.2	8954.4
1024800	297500	362032	179534	253443	227554	270577	172002	149330	134647	262852	145722	369400	177532	440157	305217	226999	115500	229082	309178	70113.2	81448	85451.2	247760	42	71704.8	20.8	239264	167639	134694	206236	62500.4	121713	175724	44661.6	81620	54247.6	120265	60300	49337.6	9004.8
1026000	294418	358494	177984	251944	225440	269662	170044	148776	133244	263939	144207	369022	177927	438102	303742	227243	115367	228908	304988	69633.2	81274.4	85870.4	250122	39.6	71388.4	28.4	238604	166551	134052	207214	61944	121598	176115	44116.8	81495.2	54796.4	120036	60278.8	49321.2	8847.6
1027200	293216	358897	177254	251453	223305	269568	169031	147890	131773	264530	143183	368114	176572	435325	300450	224928	114210	227334	299923	68999.2	80842	86521.2	252828	53.6	71188.4	27.2	237388	165368	133440	207375	62064.8	121915	177288	44362.4	82609.6	55161.6	119875	60785.2	49198.8	8845.6
1028400	289639	357644	175949	250227	220846	268622	167050	147436	130844	264062	141125	365130	176852	432240	299060	223750	114019	226264	295901	69379.2	80303.6	86575.2	256385	45.6	71630.4	26	236907	165459	133284	207387	62363.2	122378	177364	44144	82640.8	55570.4	119225	60700	49020.4	8860.4
1029600	288110	355539	175619	249245	219930	267787	165830	147139	130024	264493	140366	364960	175964	430232	297770	222810	113362	226167	291679	68340.4	80294.8	87005.6	258516	37.2	71441.2	21.2	236905	163662	131686	208248	62186.8	122375	177940	43806.4	82826	55607.2	119075	61270.8	49220.4	8929.6
1030800	285735	354556	174640	248976	217322	266464	163137	145981	129023	262338	138505	362730	174944	426748	295387	221654	112825	224744	287565	68267.6	79184.4	87654.4	261009	47.2	71362.4	27.6	235586	163009	131478	208489	62267.2	122468	178473	43944.8	83206.4	55740.8	117911	61178.4	49021.2	8852.4
1032000	282774	351764	173430	246845	215353	265853	161638	145912	128231	262253	137368	360376	173990	423858	294578	220939	112575	224095	285606	67711.2	79105.6	88106.8	265422	51.2	71744.8	28.4	234100	161857	130677	208582	62199.6	121846	177962	43798	83342.8	55965.6	117947	61413.2	48889.2	8838.4
1033200	279931	351371	173279	246894	213376	265264	161377	145321	127062	260752	135988	358548	172602	419199	291661	218823	111877	221970	283394	66906.4	78105.6	87971.6	267086	46.8	71178.8	28.4	232839	160896	129849	208799	62276.8	122317	178716	43452.4	83592	56245.6	117384	61356.8	48782.8	8766
1034400	277258	349893	171728	246311	211744	263901	158588	144221	126132	258190	134556	356049	172260	416152	292091	218558	111419	221872	282070	66521.6	77806.8	89085.2	268876	49.2	71222.4	23.2	232510	159729	128925	208864	62009.2	122132	178746	43172.8	83523.2	56433.6	116350	61285.6	48680.8	8737.6
1035600	275258	349271	172206	244871	210024	262846	157903	143802	125466	258106	133790	354173	171686	413212	289953	217930	110648	220539	279270	65906.8	77088	88744.8	269528	37.2	70832.8	23.2	231917	158568	128408	209508	62119.6	122272	179013	43312.8	83713.2	56443.2	115546	61429.6	48419.6	8864.4
1036800	273076	349133	171312	244257	208109	262182	156077	142682	125065	254422	132630	350190	170578	408978	288336	216580	110713	218726	277439	65454.8	76918.4	89497.6	269938	45.2	70710.8	24.4	230444	157602	127882	210089	62184.4	122333	179008	43049.6	83803.2	56849.2	115178	61048.4	48380.4	8739.6
1038000	269482	347895	170188	243574	206045	259962	155902	141725	123928	253702	132212	347920	170036	406878	288930	216166	110011	217935	275990	64666.4	76157.2	89800.8	270666	39.2	70080.4	33.6	229344	156165	126608	209827	61665.6	121649	177986	42889.2	83608	56415.6	113934	61132.4	48212.4	8735.6
1039200	266629	348666	170309	243511	205159	258152	155070	140937	123006	251695	130648	344656	169451	402868	286936	215608	109801	216851	273470	64330.4	75382	89846.4	269635	42.8	70291.2	29.2	228152	154832	125658	210028	61553.6	122164	178398	42443.2	83861.2	55952	113649	60515.6	48188	8789.6
1040400	264020	347581	169325	242786	203825	255342	153550	139802	122702	248658	130002	342744	169968	400584	287706	214982	109461	216523	272277	63755.6	75143.6	90234	269593	49.2	70349.6	30.8	227076	154072	125238	210543	61232.4	121068	177785	42419.6	83589.2	56170.4	112798	60443.2	47750.8	8616
1041600	262186	349255	169143	243364	202796	253559	154098	138996	122199	247350	129142	340656	169050	398593	288296	214802	108512	214990	271162	63078.8	74344	90147.6	267759	44.4	70038.4	24	225115	152469	124439	210046	60825.2	121054	177044	42071.6	83227.2	56099.6	112478	60251.6	47766.8	8788
1042800	259802	350252	168721	242904	201642	251707	152434	138637	120902	244428	127834	337828	169386	396153	287431	214146	108515	214408	268948	62838.8	73905.2	90312	266758	40.4	69374.8	29.2	224798	151760	123117	210710	60568	120720	176421	41918.4	83551.6	55692	111110	59790	47456	8713.2
1044000	257128	351947	168894	241650	200963	249064	152722	138118	120681	243668	127562	337522	170083	394982	288154	214939	108616	213514	268585	62522	73490	90441.6	264529	44.4	69337.2	28.4	223382	149685	122755	210509	60391.2	120470	175667	41657.2	83607.6	55469.6	110964	59536.4	47025.2	8669.6
1045200	255965	355760	168231	242324	199935	247240	152715	136863	120685	241110	126771	334010	170046	393854	287500	214320	107665	212357	267240	62134.8	73183.2	90824.8	262600	41.6	68884.8	29.2	221998	148697	121734	209996	60171.2	120157	175105	41445.2	82736.4	55107.2	109690	59194	47064	8564.4
1046400	253475	358088	167768	241571	199588	244054	152007	136669	120092	239655	126165	332572	171023	391497	287508	215105	107976	212431	267571	61484.8	72862.8	90208.4	260001	44	68877.2	28.8	220811	147655	120538	209930	59789.2	119825	173838	41014.4	82301.2	54832.4	109302	58734	46550.4	8700.4
1047600	253619	361956	167552	241627	199492	242112	153700	135749	120144	238524	125620	331152	171192	390848	287396	215061	107544	211611	267036	61118	72215.2	90241.6	256380	39.2	68212	30	219002	146051	119583	208799	59475.6	119150	173057	40564.4	82174.8	54470	108759	58068	46381.6	8704.8
1048800	251322	366180	166478	242026	198904	239814	152550	134511	119134	236270	124332	327752	172353	390786	287186	214690	107688	211308	266859	60682.4	71657.6	89809.6	254176	49.6	67980.8	30.4	217443	144587	118893	208350	59162.4	118281	172322	40173.6	81191.6	53912.4	108024	57466.4	46006.8	8656.8
1050000	250686	369559	166176	241284	198844	238679	153148	134772	119196	236173	124199	327984	173744	390644	288605	214587	106620	210672	266872	60540.4	71356.4	89795.2	250318	42.8	67250.8	23.6	217142	143376	117654	206907	58888.8	117534	170358	39882	81106.8	53378.4	107155	56989.6	45784	8710.8
1051200	251222	373842	166000	241716	199540	236939	153678	133115	118993	234580	123396	325963	174671	391637	289331	214236	106667	210146	267074	60101.6	70969.2	89162.4	246023	44.4	66949.6	30	215177	142433	116782	207165	58374	117811	169638	39380	80734	52721.2	106324	56767.6	45533.6	8547.6
1052400	250718	376714	164605	242364	199856	235866	153560	132791	119421	232639	122455	326026	177100	392329	290577	214976	106807	210707	267523	60358	70750.4	88789.6	243447	49.2	66577.2	26.8	214278	141442	116000	206554	58322.8	117164	167393	38979.2	79921.2	52184	105167	56076.4	45266.4	8520
1053600	250648	380264	164486	243035	199968	234528	155132	132688	119215	232728	122456	324717	178843	393649	290275	215252	106760	210526	267914	60244.4	70302.4	87881.2	240104	42.4	65734.8	30.8	211930	140101	114602	204780	57485.6	117012	166383	38722	79276	51698	104564	55705.6	45152	8499.6
1054800	250933	384314	163257	243370	200363	233393	155066	131927	118781	230627	121236	324082	180972	394552	291223	215093	107023	210764	268565	59989.2	70247.2	87775.6	236060	36.4	65745.2	22.4	211846	139172	113912	204377	57214	116098	165210	38463.6	78443.6	50998.8	103620	54780.8	44432	8520.8
1056000	252192	388267	162683	243994	200477	232530	155478	131543	118715	230014	121047	324483	183383	396349	291986	215651	107016	210387	269491	59803.6	70021.2	86793.6	232352	40	65106.4	22	209376	137381	112590	202799	56672	115950	162635	38064.8	77541.6	50303.6	103592	53948	44090	8482.4
1057200	252887	390611	162163	244660	200656	231852	156576	130667	118192	227893	120513	324399	185886	398241	292785	215767	106954	209782	270605	59452	70238.4	86230.8	228510	61.2	64327.2	28.8	207117	136849	111334	201981	56243.6	115504	161834	37722	77232.4	49968.4	102806	53583.6	43624.8	8379.2
1058400	253241	392480	160569	244632	201030	230593	156849	130668	118934	226772	119482	324759	188453	400374	295391	215724	107725	209921	272811	59307.2	70101.2	85692.4	225643	44	64136	27.2	206339	135696	110666	201040	55901.6	114363	159649	37287.6	76330.8	49112.8	101782	52867.2	43272.8	8388.4
1059600	255823	394699	160593	245406	201968	230076	157618	130582	118985	225576	119512	324956	190141	402360	296374	215986	108077	209768	273502	58255.2	69995.2	84473.2	221918	44.8	63586.4	28	204534	135176	109788	199497	55526.8	113712	158247	37088.8	75865.2	48524.8	101287	52777.6	42714.8	8453.2
1060800	257520	395817	159293	246039	201866	230613	157638	129986	118592	223717	118518	324736	192814	403747	296698	216263	108638	208828	275232	58251.6	70213.6	83666	218209	53.2	62816	22	204281	134704	109127	199009	55164.4	113249	156930	36743.6	74934.4	47707.6	100539	52072	42752.8	8415.6
1062000	259498	395851	158856	246357	202385	229470	158840	129682	118998	222884	117620	325546	196139	405690	299082	215941	108908	209158	276775	58011.2	70143.6	82678.8	214617	50.8	62196.8	29.2	202522	133621	107880	197800	54581.6	112925	154708	36170.8	74046.8	47204	99506	51328.4	42227.2	8357.6
1063200	261598	396627	157195	246957	203137	229737	158954	129098	118735	221088	116353	325114	197768	407076	299710	215424	108862	209045	277472	57808.8	70358.4	81955.6	211076	45.6	61215.6	21.2	201286	132854	107632	196619	54516	112682	153085	35900.8	73467.6	46437.6	99052.8	50766	41776.4	8285.2
1064400	262314	396287	156194	247937	203203	229257	159114	128920	118473	219932	116356	325867	200558	408943	301375	215243	109618	209524	279997	57456.8	70816.4	80912.4	208056	46.4	61084	27.6	200598	132472	106524	195681	54067.6	111914	151570	35624	72616.8	45696.8	97911.2	50153.6	41280.4	8301.6
1065600	264124	395043	155762	248787	204433	228894	159817	128296	118433	218252	115892	325996	202577	410105	302192	214602	109094	208950	280063	57090.4	70530	80305.2	204851	44.4	60808.8	36	199322	131880	105594	194853	54127.6	111381	149888	35415.2	72308.4	45203.6	97710.8	49635.2	41104.8	8190.8
1066800	266334	395427	154112	250207	204525	228053	159823	128236	118622	216360	113961	324900	204812	410762	302078	214310	109317	208290	281702	56654.4	70921.6	79023.2	201842	44.8	59990.8	24	197949	131109	105082	192732	53222.8	110490	148242	34955.2	71038	44428.8	97032.8	49000.4	40593.2	8169.6
1068000	268336	393854	153575	250203	204553	227325	160342	128077	118414	216374	113440	325704	205993	411936	303592	214313	109008	209158	284078	56721.6	71037.2	78009.6	199127	43.2	59331.6	35.6	196867	130038	104102	191723	52911.2	110286	146909	34961.6	70486.8	43814	96158.8	48512.8	40416.4	8115.6
1069200	270665	392812	152766	251584	204459	226861	159878	127841	118826	215161	112216	324966	207664	413137	303269	213726	109404	208873	284521	56294	71270	77310.8	196445	59.2	58920	26.8	197000	129445	103598	191212	52658.4	109772	145294	34762	69531.2	43170.4	96009.6	48066.4	40165.2	8150
1070400	272667	390398	151011	252010	204883	226978	160262	127718	118980	213776	112101	325390	210253	414496	304422	213761	109760	208310	286042	56782.8	71448.4	76309.2	195148	40.4	58293.2	29.6	195838	128715	102624	189398	52181.2	108875	143304	34156	69004.4	42447.2	95195.2	47879.2	39675.6	8008.8
1071600	274000	390400	150937	252953	204162	226340	160909	127497	119233	212318	111082	325141	210752	415183	304158	213062	109381	208282	286749	56421.2	71352.8	75446.8	192094	49.2	57658	30	195420	127933	102728	188368	52189.2	108928	142750	34068.4	68515.6	41806.8	95326.8	47648	39441.6	8128
1072800	276702	386415	149400	252858	203949	224992	160410	127550	118474	211152	109956	324640	211138	415070	303628	212398	110200	207840	288494	55892.4	71714.4	74564.4	190522	51.6	57184	27.6	195109	127190	101721	187642	51774	108458	140622	34120	67744.8	41546.8	94728	47041.2	38782.4	8021.2
1074000	277446	385435	148181	253504	203620	224566	160670	127442	118097	210762	109415	324762	212382	415557	304220	212362	109659	207763	288764	55580.8	71880.8	73638	188309	48.8	56944.8	34	193966	125994	101142	186763	51684	107969	139321	34146	67282.4	41042.4	94284.8	46897.2	38712.8	8082
1075200	279150	382824	147307	254470	204072	224726	160242	126714	118526	208923	108098	322012	212171	414522	302981	211356	109596	206790	289678	55241.6	71678.8	72666.4	187528	47.6	56433.6	30.4	194180	125604	100882	186232	51236.8	107760	138626	33849.6	66470.4	40744	94270.8	46473.2	38241.6	8002
1076400	281188	380000	146084	253913	204062	225136	158843	126317	117636	208454	107444	322930	213120	414514	304798	211189	109666	207420	291750	54908.4	72141.6	71984.8	184878	54	56278.4	26	193168	124636	100302	183381	50971.6	108145	137007	33738	66489.2	40116	93830.8	45954	38174	7891.2
1077600	281805	377761	144876	254797	203990	224215	159836	126772	117662	207988	105960	321996	212353	412407	303757	210746	109222	206268	291589	54623.6	72222.8	70886.4	183738	49.2	55582.8	24.4	193089	123974	99597.6	182252	50846.8	107976	136325	33787.2	65940.4	39850	93802.4	45544	37898	7973.2
1078800	284405	375180	143886	254920	203440	222902	158349	126866	116953	206384	105037	321024	212863	410991	302140	210382	109311	206386	292191	54128.8	72239.2	70002.8	182948	51.2	55407.2	31.2	192746	123299	99778	181303	50574.4	108378	135949	33504.8	65496	39443.6	93498.8	45340	37568.8	8011.6
1080000	285676	370932	143170	254369	203201	222521	158530	127042	117007	207070	104330	321602	213178	409701	302712	209313	108764	206636	292954	53678.4	72539.6	69253.6	182155	45.6	54731.6	26.8	192882	122697	99230.4	179574	50240.8	107884	134896	33809.2	65080.4	39055.6	93380	45446	37630.8	7896.4
1081200	285646	369351	142111	254433	202639	222572	157868	126646	116954	204996	103655	320014	212681	406671	300934	208840	108768	206348	292384	53186.8	72418	68836.8	181568	40.8	54732.8	26.4	193284	122088	98703.6	179224	50317.2	108204	133688	33921.6	65068.4	38862	93026.4	45259.6	37434	7838
1082400	286820	366364	141670	254625	202300	221595	157547	127068	116558	205126	102715	319640	212790	406458	301574	208128	108960	207306	293862	54393.6	72663.2	67874	181237	51.6	54783.2	29.6	192583	121294	98870.4	177165	50295.2	108126	132992	33790	64543.2	38584.4	92929.6	44974.4	37030.4	7816.8
1083600	289072	363896	140804	255169	202262	221082	156844	127004	115797	205433	101769	319037	211232	403638	300186	206788	108508	206525	292937	53897.6	72313.6	67267.2	181122	44.8	54338.4	28.8	193536	120471	98260	176542	50121.2	108341	132693	33962.8	64680.4	38537.2	93403.2	44788.4	37127.2	7786.4
1084800	289744	361023	139197	255016	200904	219828	155191	127040	115320	205104	100764	317546	211842	401622	299930	205857	108660	205907	292451	53258.8	72284	66920.8	181171	52	54537.2	23.6	193345	120055	98277.2	176558	50030.8	108552	132045	34158.8	64483.6	38382	93217.2	44723.2	36670.8	7866
1086000	290702	358629	138978	254843	201171	219871	155904	127271	114999	206052	100043	316853	210329	399674	299315	206112	108395	205352	292447	53387.6	72263.6	66770.8	180478	46.4	54347.2	29.6	193218	120056	97870.8	175586	50258.8	109254	130923	34170.4	64389.6	38405.2	93079.6	44702.8	36720	7823.6
1087200	291512	355364	137261	254913	201514	219118	154309	126965	114298	206142	98376.8	315153	209147	396992	297939	204708	108077	204510	291794	52728.4	71825.2	65968.8	181276	42.4	54299.6	29.6	193546	119298	97932.8	175146	50273.6	109050	130970	34431.6	64232.4	38238.4	92768.4	44375.6	36567.2	7808.4
1088400	291197	351997	136459	254339	200601	218755	153630	127588	113860	207980	97306.4	313734	208399	396157	297242	203620	107876	204728	290876	52180	71877.2	66273.2	183481	40.4	53940	29.6	193299	118980	96943.6	174482	50054.4	109784	131182	34638.4	64272	38207.2	93054	44808.8	36439.6	7856.8
1089600	291103	349279	135132	254311	199922	217590	153224	127530	113930	208473	96467.2	313227	207454	393139	296125	202714	107369	203814	289839	51911.6	71647.2	65735.6	184732	43.2	53878	32	194134	118867	96810.4	174101	50110.8	110135	130927	34582.4	64412.8	38445.2	93048	44911.6	36485.2	7829.6
1090800	290057	346345	134819	253915	199528	217319	151865	127421	113055	209360	95407.6	311597	206910	391094	296332	202276	107378	202841	289731	51382	71490.8	65936.8	185622	52.4	54291.6	25.2	194609	118456	96883.6	174535	50363.2	110993	130522	34840.4	64638.8	38454.4	91881.2	44630	36422.8	7884.4
1092000	290236	343122	134292	253192	199165	216535	151527	127498	112700	212290	94944	310763	205342	388290	294999	201073	106771	201790	288618	50754	71100	65802	187504	51.2	53904.4	27.2	194366	117719	96291.2	174105	50469.2	111316	130333	34942.8	64542	38674.8	92446.4	44886	36569.2	7875.6
1093200	289730	340171	133166	252427	198747	215796	150260	127063	112133	213070	93592.4	308807	204957	385165	293329	200291	106388	199896	287765	50509.6	71188.8	66096.8	190272	53.6	54060.8	21.6	194750	117805	96511.2	174631	50432	111995	130116	35348.8	64805.2	39071.6	92804.4	44828	36536	8036.8
1094400	289214	336126	132376	252344	197600	215045	149892	127924	111621	214964	92271.2	307837	204384	383833	293437	199236	106360	199932	286141	50416.4	70694	66066.4	192522	60	54083.6	31.6	194859	117310	96042	174550	50781.6	112338	129204	35486.4	65330.4	39406.8	92637.6	44812.4	36453.2	7928.4
1095600	288728	333391	132036	251682	197122	215681	149149	127526	111390	215985	91825.6	306963	202800	380979	291163	197943	105880	198284	284455	49599.6	70892.8	66012.4	194032	45.6	54176.8	25.2	194936	116786	95624.4	175028	50718.8	113682	129638	35575.2	65070.8	39792	92626.4	45070	36598	7931.6
1096800	288647	329970	131228	251159	196230	214055	147256	127027	110974	216324	90960.8	304929	201875	378660	290309	196884	105553	197383	284019	49567.6	70403.6	66366.4	196836	51.2	54154.8	30.4	194865	116974	95829.2	174963	50750.8	113936	129582	35752.4	65360.8	40111.2	91841.2	45280	36402.4	8021.2
1098000	288105	326241	130646	250218	194956	213353	147417	127428	110169	218373	90030.8	303871	200484	376464	289308	196058	104987	195687	282567	48763.2	70030.4	66646.4	199354	50	54166.8	30.8	194776	116782	95114.8	175117	50946.8	114723	130028	35776.4	65446.4	40446	92034.4	45083.2	36172	7986
1099200	287873	324214	129900	249513	194456	212886	146476	127288	109867	220283	89406	303184	201167	373217	287929	194656	104748	193783	280436	48704	69712	67189.6	201576	46	54180	31.6	194955	116464	95385.2	175986	51212.8	115512	129712	36078	65566.8	40656.8	91471.2	45455.6	36379.2	8036.8
1100400	286041	320358	129860	248423	193385	212462	145645	127331	109261	221426	88528.8	301632	202069	370992	287144	193717	104695	191978	279004	48014	69515.6	67282.4	203892	50	54081.2	29.2	194484	116005	95246	176216	50662.4	115963	129966	36344	65874.8	41057.6	91575.2	45246.8	36378	8025.6
1101600	286315	317289	129413	247950	192733	211823	145260	127085	109041	222803	87748.4	300159	200786	368816	285243	192089	103686	189996	277802	47629.2	68835.6	67966.8	206180	47.6	53753.6	26.8	195496	115738	94558	176837	50957.6	116512	130580	36453.2	66318.4	41971.6	91688.4	45490.4	36218.8	8062.4
1102800	285413	313827	128178	246043	191754	210620	143526	126377	108276	221751	86770	297874	201228	365063	284315	191984	103798	188616	276706	47098.4	68561.2	68063.6	208772	56.4	54263.2	31.2	194682	115821	94226.8	177764	51114.8	117029	130040	36451.2	66292	42037.6	91198.4	45602.4	36191.2	8124.4
1104000	283856	310231	128281	245968	191256	210090	143469	126838	107623	224620	85790.8	295998	201014	363560	283851	190478	103292	187854	274182	46835.6	67961.6	68144.4	211396	43.6	53900	26.4	194198	115368	93941.6	178497	51050	118128	130189	36510.8	66559.6	42419.6	90944.4	46132.4	36171.2	8161.2
1105200	284382	307994	128014	245881	189959	208974	141421	126042	106908	222830	84898.4	294052	200209	361602	281874	189278	102822	186510	272393	46522.4	67455.2	68995.2	213108	51.2	54044.8	30	194490	115067	93628	178613	51537.2	118733	130604	36857.6	66501.2	42668	90586.8	45940.4	36077.2	8176.8
1106400	283364	304728	127538	244396	189404	208086	140857	126002	106939	223557	83887.6	292225	201214	359509	281273	188402	102279	186372	270945	45937.6	67298.8	69111.6	215732	53.6	53867.2	28	193051	114918	93156.8	179144	51607.2	119359	130671	37012	66830	43129.6	90544	46242.4	36343.6	8246.8
1107600	282820	302660	127006	243465	188432	207065	139932	125443	106321	222203	83148.4	290633	200488	357311	279915	186318	101903	184727	268802	45704	66584.4	69936	217485	54.8	53970.4	32	192596	114608	92961.2	179646	51412.4	119902	130538	37042	66780	43468.8	89770	45995.2	36068	8270.8
1108800	281669	298921	126705	242860	187613	205885	139292	124852	106386	222222	82417.2	288233	201000	355057	279384	185465	101607	184878	267747	45204.8	66226.8	69966.4	219838	51.2	53933.2	21.6	192122	114846	92391.6	180202	51716.8	120043	130766	36959.2	66920.8	43370.8	89579.6	45996.8	35781.6	8316.8
1110000	281098	297038	126783	241269	186618	204867	138878	124497	105563	222568	81960.8	286488	199860	352736	277434	183906	101422	183919	265227	44768	65886.4	70293.2	221249	59.2	53919.2	29.2	191826	114234	91536	180951	51458.4	121101	131063	36872.4	67290.8	43771.2	89480.8	46122.8	36110	8313.2
1111200	279360	294740	126093	241485	185906	203227	137338	124082	104982	220811	81174	283965	198700	350367	276095	183467	100563	183904	264063	45522.8	65201.6	71127.6	223810	47.2	54201.6	26.4	191457	114329	91797.2	181869	52037.6	121308	130482	36980	67516	44272.8	88983.6	46034	36114.8	8348
1112400	278513	291493	125965	240558	185527	202033	137756	123819	104905	220756	80736.4	282090	197342	349098	275420	182565	100159	182652	262571	45033.2	64384.4	71129.6	224735	55.6	53945.2	27.2	190494	113997	90938.4	183320	52044	122361	130529	36795.2	67879.6	43937.6	88629.2	46161.2	35892	8357.2
1113600	277747	290154	125473	239954	183809	201689	136342	122748	104582	218934	79552	279402	196246	345891	273878	181071	99893.6	181755	260289	44598.4	64192	71372.4	226672	51.2	54102	26.8	190394	113960	90525.2	184439	52325.6	123152	131153	36912	67904.4	44319.6	88284	45754	35706	8402.4
1114800	276166	288430	125024	238986	183350	199570	135486	122368	103810	218110	78926.8	277804	195577	344480	273078	180238	99666.4	181083	259861	44253.2	63676.4	71836	227837	51.6	53700.8	32	189741	113804	90194.8	185189	52398	122972	130916	37000.8	67666.8	44329.2	88275.6	45691.2	35998	8549.6
1116000	274764	286787	124275	238046	182775	199032	135707	121770	103697	216780	78800	275659	194530	342570	271682	179083	98703.6	179282	257080	43800.8	62573.2	71938.4	229982	56	54034	25.6	188715	113214	89751.6	185787	52190.8	123363	130940	37041.2	67840.4	44504.8	87577.2	45554.8	35820	8548.8
1117200	273852	285189	124482	236051	181331	196963	134588	121087	103512	215022	77950	273450	193292	340219	270277	178677	98604.4	178180	256506	43681.6	61918.4	72055.2	230760	54.4	54242	24.4	188436	113046	89634	185122	51812	123627	130311	36972	67892	44323.2	86985.2	45547.2	35766	8487.6
1118400	272712	285187	123615	235556	180549	196253	134234	120524	102950	214066	77406.4	271593	192442	339095	269313	177710	97649.6	177437	255177	43530	61728	72042	230991	55.6	53640.4	24.4	187941	112242	89337.2	185380	52065.2	123782	130202	36800	67620.4	44308.4	87221.2	45159.2	35830	8643.2
1119600	271535	284527	122685	234869	179706	194592	133106	119319	102386	212474	76544.8	268505	190595	336469	267685	176412	97296.8	176363	253181	42866	61367.2	71948	231910	45.2	53901.6	33.2	187326	112319	89311.2	185319	51845.6	124111	129921	36537.6	67755.2	44523.6	86370.4	44924.4	35708.4	8728.8
1120800	269651	283647	122863	233301	178545	193131	133254	118953	102378	211397	76221.6	266698	191310	334776	267290	176212	97130.8	175332	252441	42310.4	60783.6	72021.2	232859	62.4	54144	23.6	187110	111817	88938.4	185634	51764.8	123398	129654	36709.2	67571.6	44051.6	86382.8	44860	35644	8788.4
1122000	268435	284570	122187	233041	177457	192076	133224	118483	102111	209825	75304.4	265025	189808	333132	266038	174948	96993.2	173378	251088	41880.8	60455.2	72146	231586	56.8	53425.6	26.4	186146	111147	88866.8	185506	51521.6	123936	129172	36575.2	67465.6	44135.6	86005.2	44522.8	35373.6	8695.6
1123200	266935	285748	120886	231510	177562	189644	131720	117174	101655	207478	74708	261893	189984	330683	264852	173453	96807.2	172630	250029	41980.8	59832	72060	232020	48	53507.2	23.6	186368	110886	88358	185084	51447.6	123479	128782	36422	67417.2	43896.4	85265.6	43988.4	35268	8674.4
1124400	264887	287593	120332	231184	175851	189846	131404	116872	101145	206781	73999.2	261437	190310	329679	264191	173984	96090.8	171817	249899	41369.6	59252.4	71764	232373	48	53478.8	27.2	185143	110646	88093.6	185504	51216.8	123178	128106	36345.2	66922.4	43493.2	85473.2	43788.4	35043.2	8695.2
1125600	263766	289828	120190	231230	174732	187934	131212	115700	100707	204247	73341.6	258999	188851	328467	263060	172939	95578.8	170447	247652	41045.2	58414.8	72091.6	232045	53.6	53299.6	20.8	185060	110266	87776.4	184854	51313.6	122921	128399	36328.4	66930.8	43208.8	84902.4	43831.2	34990.4	8813.6
1126800	262217	290692	118534	229504	174038	186976	130348	115273	100934	203225	72890.4	257789	190412	327325	263418	172625	95753.6	169559	247896	40844.4	58668.4	72022.8	231683	47.6	53204	28.8	184776	109775	87552.4	185042	51444.8	123224	127579	36168	66784.4	42924.4	84646.8	43270.8	34539.6	8830.4
1128000	260807	292381	118522	229189	172605	185948	130889	114862	100778	202739	72379.6	255628	190564	326460	261946	170895	94670.4	167823	246829	40309.2	57908	71199.6	230689	44.4	53341.6	33.6	183697	109379	87375.6	184618	50936.4	123391	126895	35970.4	66677.2	42921.6	84346	43048.4	34523.6	8812.8
1129200	259642	294870	117859	228092	172144	184425	130516	114520	100300	200217	71548.4	253844	191406	324791	261479	169952	94859.2	166732	245416	39956.8	57651.6	71015.6	229083	56	53264	26	182916	109045	86602	185188	51018.8	122940	126078	35897.6	66368.4	42513.2	84005.2	42649.2	34243.2	8806
1130400	256897	296108	116708	226405	170954	183750	130640	113117	100256	199268	71327.6	252542	191157	324692	260489	169518	94311.6	165732	245808	39732.4	57278.4	70692	228415	55.2	52858.4	32.8	182502	108634	87032.4	184225	50902.8	122763	125118	35752.4	66184.4	42133.6	83390	42451.6	33966.4	8896
1131600	256066	297553	115313	226381	170172	182846	130344	112647	100226	196485	70852.8	251924	192220	322950	259040	168445	94072.4	163683	244312	39502	56757.2	70270.8	226567	50	53001.2	31.2	182849	108386	86891.2	183942	50282.8	122290	124676	35638	65922	41518.4	83490.4	41843.2	33787.6	8958.4
1132800	255254	297578	114624	225162	169415	180921	130554	112066	99854.8	195052	70416.8	250648	193173	322099	258892	168496	93746.8	163114	243385	38960.4	56889.2	69751.6	225751	46.8	52610	27.6	181696	107552	86153.6	183430	50420	122058	123613	35526	65668.8	41113.6	83195.2	41494.4	33469.6	9064
1134000	254640	299773	114503	224533	169089	180374	130756	111790	99950	193540	69875.6	248896	193868	320527	257825	166798	93466	162061	243289	38427.6	56544.8	69206.8	224354	55.2	52388	28	181476	107225	85996.4	183183	50140	121770	122451	35397.6	65427.6	40553.2	82758	41224.4	33560	8962.8
1135200	254138	300068	113044	224306	168451	178531	130633	110861	99815.2	190869	69098.8	248298	195202	320659	256914	166418	93399.6	161176	243000	38448	56482.8	68806.8	222161	53.2	52723.2	29.6	181297	106912	85691.2	183032	50026.8	121514	122495	35190.8	65175.6	40283.2	82400	40602	33424	8962.4
1136400	253409	301056	112409	223451	167843	178419	131205	111082	99974	190008	68769.2	248259	196667	321386	256684	166312	93106.4	159592	243151	38207.2	56321.2	68830	220039	54.4	51803.6	29.2	180715	106126	85380.8	181784	49655.6	120886	121420	34972.4	64885.6	40072.8	82408.8	40375.6	33036	9023.2
1137600	252966	301558	111552	222442	167193	176877	130541	110550	99997.6	188056	68504.4	246998	197543	320376	255480	164985	92964.4	158968	243028	37632.4	56144.8	68061.6	218224	53.6	51838.8	30	180529	105749	85425.2	181507	49518.8	120532	120883	35044.8	64032.4	39740	81547.6	40126.8	32951.2	9066
1138800	250982	301269	110086	221562	167432	176128	130808	110190	99614.8	186333	67786	246762	199658	320080	255900	165029	93256.8	157764	243303	37611.6	56602.4	67708	215625	59.6	51690	36.8	179736	105252	84862.4	180568	49148.8	120299	119342	34868	64076	39093.6	81882.8	39743.6	32500.4	9052.8
1140000	251132	302377	109129	222114	167217	175475	130818	109426	99526	184029	67186	246213	201334	318869	254616	163620	92700.4	156834	242655	37244	56316.4	66992	213970	57.2	51120.8	23.6	179544	104607	84781.2	180316	48932.4	119594	119032	34616.8	63416.4	38940.4	81428	39407.6	32383.6	9015.6
1141200	250626	301007	107994	220489	166393	174781	131757	109479	99401.6	182396	66490	246531	203798	319696	254006	163376	92754.4	155915	243172	37948.4	56493.6	66574.8	211642	46.4	50857.2	25.6	179098	104312	84372.4	179227	48792.8	119629	117358	34621.2	63228	38449.2	81020.8	38796	32106	8988.8
1142400	250454	300678	107350	220746	166242	173970	131461	108790	99394	181486	65920	245722	204184	319546	253777	162275	92391.2	155436	243162	38286.4	56647.2	65889.2	209682	56.8	50652.4	29.6	178896	104146	84054	178350	48440.8	118774	117009	34513.2	63090	38032.4	80721.2	38243.6	31840.8	9040.4
1143600	250540	299718	106479	220286	166015	172920	131035	108117	98733.2	179228	65296	244830	205207	318829	252484	162356	92798.8	154465	243496	37985.6	57064.8	65559.2	207738	49.2	50879.2	29.2	179109	103690	83944.8	178098	48081.6	118481	115883	34120	62174.8	37426	80622.8	38075.6	31932.4	9114.8
1144800	249908	299375	105459	220170	166384	173411	131691	107870	99243.6	178724	64844.8	245128	206401	319706	252342	162617	92845.6	154169	242988	38162.4	56986	64896.8	204472	62	50258.4	35.6	177306	102622	83667.6	176084	47615.2	117949	114466	34015.2	61696.8	37025.2	79942	37844.4	31432.4	9103.2
1146000	251088	299047	104660	219827	165810	172249	131299	107108	99121.6	176551	64070	244736	207942	318930	251974	161672	92424.4	153248	242659	38255.6	57054.8	64060.4	202512	45.6	50237.6	27.6	177659	102158	83459.2	176086	47534	117352	113833	33687.2	61592	36571.6	79944.8	37356.4	31541.6	9166.4
1147200	251450	297407	103000	219202	165873	171562	131503	106934	99244	175548	63870.8	245500	209747	319718	251200	162186	92975.2	153140	241548	38702.8	57174	63407.2	200030	51.6	49887.2	30.4	177654	101814	82763.2	174470	47385.6	117103	112910	33722.4	61032.4	36067.2	79846.4	37084	31266.4	9187.2
1148400	252176	296769	102355	219152	165382	171452	131326	106279	99090	174628	63027.2	244540	209544	318910	250114	160877	92997.2	152261	241123	38424	57516	62575.2	198512	61.6	49238.8	30	176917	101239	82272.4	173949	47082.4	116997	112467	33517.2	60705.2	35821.6	79599.6	36687.6	30815.2	9191.6
1149600	252711	297520	101382	219382	165350	170799	131373	106213	98706.8	173442	62600.4	244026	210983	319776	249769	161090	93196.8	152350	240704	38758	57342.8	61920	196162	53.6	49226	34	176589	100657	82187.6	172372	46603.2	115654	111132	33398.8	60380.4	35189.6	78702	36489.2	30782.8	9145.2
1150800	253088	297858	100663	219802	165072	170485	132116	105624	98794.4	173223	62046	244027	211185	320148	248764	160253	92976.8	151733	240602	38553.2	57028	61399.6	194184	57.2	48312	36.8	176622	100240	81836	170861	46339.2	116221	110484	33313.6	59833.2	34665.6	78728.8	36146	30334	9259.2
1152000	255413	297194	99097.6	219296	165292	169474	131752	105356	98737.6	171658	61618	244535	212794	319917	248997	159251	93104.8	151723	241239	38400	57295.6	60732	192038	48	48244	26	175282	99716	81688.4	170006	46199.6	114941	109189	33056.8	59455.2	34424	78252	36063.2	30255.6	9199.6
1153200	256189	294604	98589.6	219910	165682	169522	132014	104655	98850	171626	61338.8	245374	213572	319135	248294	159044	92660	150764	242348	38464.8	57085.6	59886.8	189802	56	48022	22	175880	98573.2	80718.8	168006	45807.6	114806	108593	33006.8	58544	34115.6	77736	35491.2	30157.6	9220.4
1154400	257391	291461	97683.6	219921	165960	168604	131220	104062	98682.8	170316	60472	243951	213956	319640	246464	158868	92768.4	150438	242957	38306.4	56913.2	59040	187839	61.6	47409.6	23.2	175550	98478	80729.2	167078	45696.8	114711	107688	33046.8	58568.4	33732.8	77687.6	35204.8	29744.8	9224.4
1155600	258410	288290	97042.8	219884	165498	168281	131526	103644	98704.8	169978	60034.8	244437	214946	319862	246486	158938	92965.2	150238	244830	38177.2	56792.8	58486	186156	52.4	47278.4	24	174850	97357.6	80404.8	165474	45138	114110	106740	32687.6	58066.4	33356	77033.2	35232.4	29580.8	9258.8
1156800	259119	287167	96378.4	220102	165893	168376	131440	102947	98576	170255	59547.2	244361	215196	319418	246284	158502	93303.2	149698	246044	38316.4	56471.2	57468	184372	61.6	47082.8	24	174106	96591.2	80018.8	164781	45384	113717	105726	32624.8	57536	33434.4	77107.6	34680	29413.6	9190.8
1158000	260253	285694	95018	220204	166230	167710	130422	102480	98614.4	170595	59123.6	244533	216514	319598	245441	158171	93476.8	149883	247616	38289.6	56518.4	57114.4	182740	53.2	46992.4	30	174727	96380.4	79802.4	164050	45076.4	113460	105336	32672	57038.8	32849.6	76556	34483.6	29267.6	9292
1159200	261428	284748	94772	220038	166784	167908	131238	102304	98679.6	170577	58930.4	245318	217779	319498	244897	157868	92850.8	149120	248550	37993.2	56100.4	56643.6	180522	50.4	46462.8	26.4	173409	95380	78939.2	162028	44835.2	112979	103855	32420.4	56892.4	32634.8	76154	34350.4	28988	9270
1160400	261399	283319	93835.2	220447	166759	167706	130027	101081	98311.6	170139	58112.8	245360	218157	318439	244425	156875	92981.6	149061	249248	37985.2	55959.2	55743.2	179446	58.4	46298	30.8	173046	94990	78869.6	160746	44490.8	112538	103399	32288.8	56556.8	32333.2	76017.2	34232.4	28734	9216.4
1161600	261629	279732	92645.6	221384	166866	167144	130157	101770	98273.6	171421	57729.2	245642	219024	319108	244050	157072	93142.8	149180	250305	37850.4	55828.4	55396	177777	42.4	46081.2	27.6	172483	93929.6	78371.2	159576	44391.6	111842	102493	32448	56024	31970.4	75722.8	33795.6	28543.2	9211.2
1162800	262164	277958	92229.6	222344	167904	167410	130528	100888	98130	171817	57624.4	245516	219214	318706	242877	156794	93410.4	147870	250718	37643.2	55678	54948.4	177230	62.8	45634.8	33.6	172601	93470	77842	158376	44200.4	112292	101399	32200	55643.2	31766.8	75492.4	33710	28396.8	9295.2
1164000	262254	274045	91117.6	222644	168016	167074	129336	100739	98130	171833	57208.4	245925	219246	318356	242044	156832	93262.4	148512	251214	37406	55237.2	54485.2	175257	56.8	45373.2	23.6	171386	92565.6	77222.4	156778	43792.4	112186	100428	32063.2	55322.8	31452.8	74890.4	33570.4	28230.8	9259.6
1165200	262095	270552	90693.6	222930	168371	166938	129855	100443	98429.2	173332	56707.6	247002	221144	319930	241749	156888	93664.4	147800	253338	37290	54874.4	54004	174477	54	44965.2	28	170460	91958.8	76885.2	155829	43535.2	112003	99574.4	32004.4	54942.4	31681.6	74592.4	33489.6	28054	9156
1166400	262651	268479	90410.8	224094	168180	166897	129118	99116.4	97893.6	173450	56226	245960	220481	318915	240848	156484	93460	147374	254188	37047.6	54312.4	53616.4	173062	50	44816.4	28	169750	91796.8	76746	154486	43572.8	112150	99126.8	32156.4	54668.4	31476	74540.8	33352.4	28020.8	9234.8
1167600	261993	265243	89684	224006	168922	166327	128437	99133.6	98472	174504	56039.2	246489	221231	318742	240688	155880	93704.8	148082	254469	37008	54434.8	53206.4	172164	52.4	44619.6	24.8	168446	91122.8	75794.8	153325	43320.8	111622	98048.4	32178.4	54380.4	31345.6	73472.4	33302	27641.2	9278
1168800	263224	264898	88948.4	224987	168965	166512	128724	98881.6	98266	175687	55319.2	246878	222872	318528	239070	155998	93401.2	147568	255349	36690	53608.4	53068	171476	57.6	44500.4	29.2	168795	90651.6	75948.4	152830	43284.8	112035	97243.2	32103.6	54134	31565.6	74023.2	32974.4	27623.6	9346
1170000	262448	263906	88261.2	225215	168853	166708	127436	98146	97913.2	176797	54942.4	246213	227271	318088	238303	155712	93414.4	147458	256041	36834.8	53421.6	52932.8	171302	46	44164.8	27.6	167627	90228	75627.6	151939	43058.4	112360	96603.6	32189.6	53710.8	31450	73108	32990.8	27647.2	9305.2
1171200	262862	262702	87331.2	225863	169796	166678	127394	97522.8	98166.8	179243	55018.8	247455	229141	317873	238524	155828	93364	147048	256982	36389.2	53158.4	52784.4	170371	49.2	43858.4	26.8	166277	89981.2	74977.2	150553	42967.2	112186	96390.4	32220.4	53872.4	31597.6	72740.4	32798.4	27386.8	9327.2
1172400	262049	261708	86912.8	225460	169440	166260	126286	96718	97845.2	178631	54106	247284	229818	316406	236347	155055	92914.4	146567	256649	36342.8	52856.4	52498.8	170045	62	43754	26.8	166177	89058	74698	150078	42821.2	113047	96263.6	32334	53325.6	31446	72903.2	32664	27544.8	9271.6
1173600	261369	259719	86007.6	225992	169452	166283	126200	96568.4	97610.4	179476	54013.6	247103	231264	315769	236338	155456	93371.6	146034	257781	36020.4	52521.2	52578	170578	58.4	43552.8	28.8	164592	88674.8	74286	149574	42929.6	112561	95317.6	32300.4	53053.6	31354.8	72266.4	32787.6	27459.2	9320
1174800	260633	259075	85600	226399	169596	166686	126048	96439.6	97870.4	180532	53449.6	247484	228846	316006	234946	155053	93241.6	145260	257454	35837.6	52028	52494.8	170306	62	43125.6	24.8	163759	87950.4	74092	148986	42570.8	113154	95236.8	32392.4	53020.4	31714.4	71986.8	32502.8	27354	9274.8
1176000	259944	257802	84416.8	226531	169378	166336	124745	95356.4	97801.2	180664	52733.2	247883	226265	314876	234232	154778	93234.8	145544	256451	35799.6	51425.2	52390.4	170375	56	42908	30.8	163084	87405.2	73848.8	148519	42719.2	113123	94742.8	32396.8	53120.8	31863.2	71753.6	32434.8	27134.8	9330.8
1177200	258898	255286	83932.8	226194	169324	166604	124554	94889.2	97650	181920	52582	248081	225636	314584	233605	154602	93195.6	145157	256976	35398	51269.2	52578	171196	49.6	42794.8	30.8	162198	87031.2	73153.6	148060	42561.2	113340	93989.2	32557.6	52754.4	31800.4	71303.6	32567.6	27139.2	9351.2
1178400	258130	255038	83302.8	226866	168846	166044	123830	94034.4	97542	182893	52082.4	247622	224181	313107	231090	153972	93110	144128	255838	35208.4	50976.4	52403.6	171161	53.2	42586	21.6	160975	86507.2	72577.2	147462	42439.2	113370	93872.4	32818.8	52908.8	32095.2	70895.6	32380	27122	9493.2
1179600	256851	253626	82244.4	226272	168725	165562	122857	93656	97553.2	182201	51846.4	247540	223090	311887	230510	153963	92870.4	144049	255611	34990	50680.4	52718	171500	60	42391.6	29.2	160422	85968	72798	147013	42628.8	113543	93396.4	32706.4	52942.4	32138.8	70890.4	32434.8	27014.8	9580
1180800	255885	252841	81868	225730	168469	165939	122282	93258	97460.8	183454	51716.4	247486	221126	311768	228572	153602	93571.6	143794	255414	34572.4	50103.2	52719.2	171827	44.8	42147.6	30.8	159467	86245.6	72542.4	146253	42531.6	113644	93316.4	32878.8	52866.8	32298	70291.2	32292.4	27085.6	9416.8
1182000	255669	251604	81430	226315	168382	165112	120980	93163.2	97284	182793	51376.4	246697	218918	309436	228191	153098	93354.4	143908	255208	34232.8	49806	52978.4	172052	52	42212	23.2	159096	85932.4	72348.4	146539	42634	114444	93404.8	32878.4	52519.2	32610.4	70174.8	32443.6	26886	9585.6
1183200	254711	250008	80550.4	226030	168286	166008	120790	92150.4	97752	184251	50708.8	247596	218901	308992	226910	152409	92973.2	142902	254442	34093.2	49345.2	53280.4	172086	56.8	41843.6	26.4	158014	85164	71919.2	146224	42658.4	115048	93012.4	32800	52743.2	32482.4	69610.4	32186.4	26848.4	9638.4
1184400	253859	249715	80236.8	225983	168100	165221	119751	91342.8	97130.8	182612	50541.2	246518	216265	307410	225089	152007	92460.4	141928	253820	33726.4	48862.8	53500	172190	50	41739.2	29.2	157746	85116	72093.6	146428	42791.6	115372	93359.6	33191.2	52740.4	32757.6	69452.8	32235.2	26902	9604.4
1185600	251999	247394	79263.6	225670	167730	164608	119437	91252	96833.2	182951	50426	246152	214316	306576	224042	151652	92500.8	142556	253854	33714.8	48456.4	53578	172724	62	41242.8	24.4	156960	84730.8	71712	146591	42574.4	115647	92497.6	33200.4	52532.8	32804.4	68936.8	32139.6	26816.4	9704.8
1186800	251375	247341	79327.2	225511	166987	164880	118903	90798	96817.6	182669	49860.8	245187	213604	305344	222045	151136	92432.4	141272	252725	33536	48054.4	53537.2	172569	57.2	41405.2	21.6	156281	84408.4	71375.2	146306	42466	116168	93060.4	33316	52609.2	33070.4	68707.6	31996.8	26769.6	9650.8
1188000	250278	245415	78366.8	224833	166177	164786	117716	89951.2	96521.6	183323	49568.4	243558	211731	303112	221080	150988	92752	141368	251830	33619.6	47863.6	53798.4	173413	51.6	41178.4	33.6	155734	84321.6	71324.8	146542	42503.6	116314	92519.2	33348.4	52586.8	32989.2	68258	32165.2	26989.2	9702
1189200	248814	245091	78404.8	224151	166354	164020	117411	89408.8	95967.2	183094	49204.4	242226	210258	302414	220046	150806	92454	140647	251678	33315.2	47494.8	54066	173154	54	41128	35.6	154670	84085.2	71537.6	146288	42456.8	116778	92605.6	33263.2	52512.8	33444.4	68036	32115.2	26796.4	9859.6
1190400	247642	243846	78259.6	224045	165812	163671	115947	88975.2	95606.8	181421	49064	238896	208082	300292	217638	149448	92438	140378	251143	33666.4	47070	54366	173623	48	40997.2	21.6	154499	83774	71244.4	146488	42572.4	117676	92631.2	33288	52746.4	33416	67756.8	31818	27028.8	9870
1191600	246390	242836	77725.2	222656	164671	163180	115579	88499.2	95284	180938	48874.4	237696	207158	299278	217028	149885	92355.2	139474	250179	33394.8	46728	54258	174043	60.8	40845.2	25.2	153607	83968.4	71005.6	146622	42786	117481	92256.8	33337.6	52530.4	33783.2	67375.6	31822.8	26852.8	9899.6
1192800	245984	242485	77431.6	221925	164384	162732	115408	87857.6	95328.4	179799	48590.4	235999	205613	297795	215108	149367	91695.2	138584	248125	33453.2	46311.2	54491.2	174244	52.4	40625.2	22.8	152741	83384.8	70524	146705	42554.4	117627	92428	33556.4	52951.6	33866.4	67578.8	31986.8	26753.6	10039.6
1194000	244172	241480	76762.8	220992	163632	162077	114143	87662.8	94870.8	178224	48429.2	233348	204822	295479	213375	148807	92002	138428	248158	33131.2	45882.8	54762.4	174546	56	40651.2	31.6	153046	83313.6	71110	146987	42721.6	118152	92314.4	33390.4	52899.6	34136.8	66934.8	31712.4	26896.4	10135.2
1195200	242670	240620	76112.8	220114	163067	161723	113588	87516	94843.2	178733	48072.8	232423	204052	295022	212076	148020	91342.4	138490	247735	33156.4	45763.6	54851.6	174811	53.6	40484	28.4	152268	83134.8	70941.6	147286	42855.2	118658	92311.6	33587.6	52907.2	33938	66971.6	31631.6	26785.6	10175.2
1196400	242244	241564	75583.2	219689	162295	161599	113014	86646.8	93554	176710	47612.4	230951	202005	293268	211036	147649	91678	137306	246995	32925.6	45275.6	54624.4	174429	45.2	40673.2	20.4	151987	82898	70531.2	147791	43068	119145	92516.4	33477.2	52707.6	34458	66658	31178.4	26906.4	10278.4
1197600	239634	241648	74833.2	218319	161640	160330	112324	86461.2	93785.2	175866	47484.4	231778	202140	291444	210704	147909	91515.2	136725	245872	33138.8	45115.2	55168.4	174772	53.2	40632.8	22	150812	82405.2	70501.6	147995	42815.2	119646	92103.2	33539.6	52870.8	34628.4	66500	31237.2	26561.6	10144.8
1198800	238183	242125	74246.8	217353	160536	160094	112117	85706.8	94274	175924	47258.8	231466	201283	290465	208180	147315	91183.6	136038	243655	32785.6	44894.8	54850	174289	48	40416.4	28.8	151016	82318.4	70401.6	147769	42740	119938	91646	33410.8	52744	34614.4	66182.4	31138.4	26764	10304
1200000	237617	242460	73157.6	217315	159481	159787	111272	85066	93272.8	173848	46900.4	230834	200863	288902	208126	146771	91036.8	135347	243512	32970.4	44538	55049.2	174217	51.6	40460.8	29.2	150857	82074.8	70393.6	148836	42722.4	120303	92238	33484.8	53129.2	34619.6	65921.6	30996.4	26974.4	10356.4
1201200	235743	243213	72812.8	215866	158902	159211	110788	84728	93001.2	174501	46475.6	229528	199914	287959	206452	146696	91138.8	135091	242942	32864.4	44301.2	54896.4	174431	49.2	40231.2	28	150854	82431.2	70380.4	149003	42748	120836	91986.8	33481.6	52880.4	34594.4	65750.8	31018	26931.6	10480
1202400	234345	244746	71919.6	215214	157850	158622	110250	83900.8	92838.4	172316	46385.6	228453	198891	287111	204638	145732	90674.8	134217	240828	32590.8	44272	54945.6	174059	51.6	40254.4	32	150480	82032	70310	149593	43011.2	120648	91263.2	33280.8	52905.2	34773.6	65554	30616.8	26774	10452.4
1203600	232722	245873	71291.2	214297	157015	157381	109311	83270	92422.4	170907	46007.2	227020	199299	285199	203516	145196	90933.6	133556	240912	32490.8	44036.4	55344.8	174083	55.6	39929.6	34	150143	82488	70034	149663	43034.4	121171	91248.4	33314.4	52567.2	34796	65744	30494.8	26625.6	10581.2
1204800	230951	246476	70482.8	212948	156470	157101	109647	83350.8	92514.8	170590	45836	226219	199668	283674	202186	144567	90296.4	133043	239437	32506.8	43694.8	54970	172906	49.6	39917.2	24.4	150296	82304	70076.4	149926	42835.6	121670	91461.6	33123.6	52463.6	34703.6	65520	30360.4	26593.2	10700.4
1206000	229679	247647	69590	212408	155507	156868	108437	82602.4	91851.6	168673	45298.8	224487	199258	281950	200549	143524	90146	131707	238371	32458.4	43659.6	55124.8	172729	50	39749.6	28.8	149959	81971.2	70427.6	149709	42872.8	121591	91367.2	32982.8	52412.8	34972.8	65151.6	30305.6	26674	10681.6
1207200	227902	247977	68734.8	211466	154596	155170	107350	82304	91093.6	168260	45293.6	223746	200456	280156	199517	143992	90010.8	131430	237999	32251.2	43852.8	54977.6	172218	44	39610.8	25.6	150036	82154	70141.6	149888	42761.6	121628	90817.6	33024.8	52324	34759.6	65030.4	29958.4	26371.2	10872.4
1208400	226798	249632	68276.8	210394	153272	155231	107834	81654.8	91103.2	167250	44813.6	222494	200310	278708	197994	142510	89536.8	130490	236674	32284.4	43576.8	54778.4	171660	53.6	39608.4	35.2	150201	82039.6	69899.2	150217	42889.6	121835	90914.4	32966	52474.4	34847.2	65298	29634.8	26591.2	10826.4
1209600	225730	250650	67434.8	209112	152543	154225	106866	81357.6	90422.8	165702	44676	222267	201537	277803	196604	142833	89558.8	130285	235262	32054.8	43870.4	54548	170361	56	39744	33.2	150150	82279.6	69989.6	150275	42811.2	121888	90835.6	32936	52101.2	34712.8	65054	29669.2	26305.6	11001.2
1210800	223200	251748	67016.8	207737	152042	153538	106928	81297.2	90562.8	165228	44340.4	222273	202374	276754	195561	142090	89018.4	129241	235009	31942.8	43829.2	54652.4	169408	42.8	39812.8	25.2	150145	81978.4	70178.8	150471	42949.2	122035	90494.8	32667.2	51985.6	34873.2	64776.8	29102.8	26349.6	11132.8
1212000	222614	253335	66103.6	206986	151181	153024	105490	80440.4	89767.6	163301	44202	221400	203177	275517	194402	141038	89336.4	128178	233831	32112	43704.4	54496	168109	48.8	39587.6	27.2	150216	82209.2	69447.2	150650	42664	122674	90751.6	32418	51596.4	34730	64616	29035.6	26173.6	11082.8
