# Supplementary material for: The singularity response reveals entrainment properties of the plant circadian clock
Source: Nat Commun. 2021 Feb 8;12:864. doi: 10.1038/s41467-021-21167-7 (PMC7870946; doi:10.1038/s41467-021-21167-7)
Supplement: Supplementary file 4 — Source Data [file 41467_2021_21167_MOESM4_ESM.zip › raw_bioluminescence/SR_experiment/4hdark (Figure 2, 3, Supplementary Figure 1, 2, 3).xlsx]

## Sheet: 4hdark
time (second)	CCA1 No. 1	CCA1 No. 2	CCA1 No. 3	CCA1 No. 4	CCA1 No. 5	CCA1 No. 6	CCA1 No. 7	CCA1 No. 8	CCA1 No. 9	CCA1 No. 10	CCA1 No. 11	CCA1 No. 12	CCA1 No. 13	CCA1 No. 14	CCA1 No. 15	CCA1 No. 16	CCA1 No. 17	CCA1 No. 18	CCA1 No. 19	CCA1 No. 20	TOC1 No. 1	TOC1 No. 2	TOC1 No. 3	TOC1 No. 4	TOC1 No. 5	TOC1 No. 6	TOC1 No. 7	TOC1 No. 8	TOC1 No. 9	TOC1 No. 10	TOC1 No. 11	TOC1 No. 12	TOC1 No. 13	TOC1 No. 14	TOC1 No. 15	TOC1 No. 16	TOC1 No. 17	TOC1 No. 18	TOC1 No. 19	TOC1 No. 20
1200	317271	274218	210404	287033	229217	206049	115721	84025.2	108030	216801	416388	186647	246063	179234	405534	252501	192654	106308	88679.2	112013	79324	108272	52331.2	140039	88712.4	99747.6	35329.2	25350	141655	44132	57768.4	27425.6	57124.4	64322	57314.8	97920	47544.4	45223.6	116002	107082
2400	381369	307791	227003	361304	276884	285199	145874	108620	139865	278580	558629	264107	230436	220117	317186	322016	272975	137937	122291	137823	75282	121429	51910.4	145449	82481.6	92983.6	41556	33428.4	142772	44651.6	64008.4	30734.4	56051.2	72823.2	59384.8	97374	47617.6	50910.4	106207	114848
3600	529151	373547	311649	504919	367588	372569	183524	132355	195643	385087	715944	376461	242160	262885	282831	393768	382021	176053	163973	177430	69270	119926	46542	128662	75826.8	86973.2	38058.4	32856.8	129478	41005.2	61827.2	29393.6	52169.6	68377.6	58148	99710.4	47186.8	48433.2	100886	106320
4800	594310	447042	372397	566683	407810	411143	209691	148930	220894	448764	783187	435276	250825	285020	267654	435076	428685	209787	187802	208355	63456.8	115098	41379.6	121178	72166.8	83642.4	35113.6	31294	114016	39320.4	58999.2	27366.4	49570	64469.2	56017.2	102602	46293.6	44109.6	95677.2	99324.8
6000	645178	504501	416404	615972	422480	421626	232224	162870	241618	505264	829028	480675	259592	299381	254678	496232	485640	244208	202227	218159	57496	117819	37826.4	114624	67992	79533.2	31368.8	30469.2	100335	36606.4	55006	25568.8	45971.2	59005.6	53622.8	93814.4	42468.8	40617.6	89515.6	89571.6
7200	686657	542116	438370	653911	402734	410375	245885	172110	239929	511384	816066	468778	265031	298069	250051	517904	511288	262114	193874	201308	55290.4	113790	35516	103484	63192	72990.4	27280.8	27326.4	88416	33419.2	49409.6	23372.4	42098.4	52292.4	49099.2	79270.8	38121.6	36457.2	83213.6	80006.4
8400	681065	528480	429869	645510	361125	406694	241810	172014	220642	476910	762677	425164	260964	279746	231953	491200	486046	264656	176380	189272	52892	105465	33551.2	94413.2	58596	67487.2	23789.2	24223.2	79071.6	30547.6	43932.4	21230.8	38672.4	46511.6	44377.6	67759.6	33789.6	31716.8	77660	72360
9600	643555	496249	407053	597700	317066	396324	232888	169206	196332	453028	716011	392960	247142	260066	211004	450024	440526	250599	157638	180480	50797.6	98475.6	31826	87852.8	55227.2	62552.4	21582.4	21824	72374	28515.2	39495.2	19238	35855.2	42722.8	40494.8	59700.8	30882	27942	73124.8	68216.4
10800	590608	454914	384128	539151	283455	366038	222910	163063	177170	418160	654405	364029	225744	241119	184657	409870	391767	231767	147639	179426	48557.6	92599.6	31128.4	84940	53438.4	58177.6	20354.4	20175.2	70492.8	27186.4	37257.6	17959.2	33644.4	40408.4	37404	54054.8	28794	25972.8	70326	66039.6
12000	535518	411348	355474	476811	261440	326481	213787	155700	164722	389379	589933	338896	206022	219830	159646	372535	350357	219615	140508	179077	46841.6	88623.6	30562	83466.4	52604	54783.6	19684.4	19428.8	69276	26895.2	35144.4	17070	32781.2	38950.8	35473.6	50925.2	28182.8	25036	68242	64997.2
13200	486582	373438	321920	422228	243806	299633	205256	148460	153727	365171	530712	313164	181084	200648	136738	329780	312190	210729	132604	177710	45501.6	85991.2	30742	84061.6	51750.4	52877.6	19264.8	19230.4	67161.2	26549.6	33552.4	16610.8	31925.2	38574.8	33978	48724.4	27345.6	24742.8	67189.2	64289.6
14400	443524	343635	287130	380424	228262	282530	196668	141487	144806	347653	489231	290006	162852	185179	116204	300984	274656	200018	120473	167913	45412.8	83244.8	30580.8	84861.6	51807.6	52760	19134.8	19404.8	65617.2	26731.6	32828.4	16374.8	32221.6	38526	34172	47995.2	27263.6	24815.6	67823.6	63697.2
15600	413757	321257	258607	355420	215556	270160	186862	135643	136767	333961	460774	269965	139979	175120	99570.4	276863	251928	191618	111065	162792	45622.4	82111.6	31204.4	86684	53323.2	52665.2	19008	19817.6	66092.4	26798.4	32350.4	16459.2	31909.2	39222.4	34346	48095.2	27570.4	25143.2	68671.2	63800.4
16800	387098	297291	235984	337751	200598	261476	177764	130961	129715	324117	440211	253479	126039	171025	86855.2	257302	237994	179594	102828	152999	46654.8	82028.8	32224.8	88807.2	55557.6	54942.8	19218	20196.4	67792	27610.8	32817.6	16777.6	33195.6	40234.4	35021.2	49502	29068.4	26016.4	71276.4	64515.2
18000	367016	275674	219383	324710	188138	253580	169362	126402	123536	315402	424644	242354	114771	164132	76629.6	238932	226302	170950	96976.4	148797	47874	83616.4	33938.8	92291.2	58474.4	58328	19714.4	20895.6	70695.2	28587.6	34062.4	17311.6	34086	42214.8	36662.8	50987.6	30042.4	26881.2	74249.2	65749.2
19200	345388	253394	205728	311220	175586	244929	161035	122840	117715	306887	408589	229205	104340	155669	68393.2	224980	212319	159197	92267.6	140144	49580.4	86425.2	36496.4	97327.2	62114.4	62160.8	20514	21854.8	74415.6	30282	35755.2	18290	36521.6	44966	38725.6	54059.6	32328	28554.8	78323.6	68850
20400	328390	235594	190072	294932	164581	235474	152041	118832	113098	298654	387690	216936	94361.6	145412	60751.6	209153	197430	151655	90443.6	136610	51932.8	90071.2	39421.6	103906	66662	67743.6	21638.8	23527.2	78488	31955.6	38443.6	19488	38746.8	48948.8	41736.8	57799.2	34877.6	30192	83041.6	72762.8
21600	311258	217576	174592	280200	154674	221993	145087	116942	109142	289744	366052	206007	84802.8	136474	52506.4	196026	184178	143077	86775.6	131518	55602.8	94773.6	42501.2	111924	71903.6	74214.4	23030.4	25640	84740	34684	41948.8	21084.8	42228.8	53509.2	45538.8	62611.2	38213.2	33045.2	88108.4	78217.6
22800	294224	202214	158437	265211	145522	207250	136727	113843	105032	277330	341502	194122	75316	128143	44002.8	181233	172985	138204	84970	131086	60086.8	102140	46173.2	122218	78704.4	82582	25251.2	28201.6	91835.2	37779.6	46262.4	23090.8	45847.6	59289.6	50109.2	68774.4	42168.8	35956.8	94816.8	84816
24000	277028	187202	142185	253106	135110	189903	130476	112082	102304	265197	321638	184486	67014	120248	37932.8	167493	163948	131980	81150.8	126922	65214.4	110200	49922.8	134748	85581.2	91025.2	28010.4	30844	100497	41643.6	51414	25689.6	51083.2	66385.6	55819.2	76004	47343.6	39957.2	102250	94080
25200	262698	173816	128823	241994	126002	175466	123756	107729	98972.4	251195	301518	173325	60689.2	112446	32814.8	152072	156177	125807	79083.2	124828	71968.8	119615	54711.6	149532	94212.8	102390	31357.2	33875.2	112034	45959.6	57313.6	28556.8	56477.6	74395.6	62350.8	84500.8	53643.6	44489.2	111018	103573
26400	245156	160429	116643	230166	116860	164555	116742	103702	96556	240313	286476	162285	54438.4	104226	29122.4	140160	148525	118236	76506	117375	80688	131578	59778.4	166588	103612	117178	35113.2	37781.6	124895	51447.2	64382.8	32322.8	63965.6	84125.2	70417.6	94760.8	61560.8	49709.2	122705	116454
27600	231382	149843	106024	219250	109243	152862	110037	99140.4	94526.8	230846	269531	152579	48411.6	96594	25540.8	128334	141392	112140	75218.4	113697	90936.8	146646	66817.2	188241	114035	134851	40458.4	41938.8	141351	57957.2	73328.4	36380.4	72116.8	95514.8	79045.2	106934	70644.4	55444.4	135601	130045
28800	217672	137713	96542.4	207202	101152	144932	104286	96708.4	94440.4	221634	253349	143004	43420	88653.2	22352.4	119269	133206	106623	72618	106951	103894	164129	74632.8	211479	125889	153405	46626.4	46982.8	160314	65655.2	83043.2	41763.6	83084.8	108267	89739.2	120493	82441.2	62327.6	150770	147197
30000	204371	127500	88802.8	195666	93951.2	135562	98124.8	92854	92562.4	214221	235912	134259	38878.8	81841.6	19685.2	109170	124435	101826	71608.8	103560	117988	184385	83763.2	239617	138685	174054	54277.2	52816	181811	74612.8	95751.6	47468.4	94664	124007	101951	137536	95534	69925.2	168487	166340
31200	192033	116618	81275.2	184524	86940.4	124424	93421.2	89221.6	92875.6	204436	220781	125546	34681.6	75976	16939.6	101081	117272	96544.8	70192.4	97688.8	134467	208157	93126.4	270433	152140	198321	62658	59244	204775	84909.2	110027	54182.4	109445	141620	115160	155542	112014	78363.6	187252	190018
32400	180251	108368	75350	174866	80606	113514	87643.2	84835.2	90723.2	193768	204494	117751	30612.8	69792.4	14780.4	92277.6	109617	91179.6	69300	92902	153231	233880	104027	308213	166913	225923	73882.4	66141.2	231396	97310.4	125872	62153.6	126419	162488	129486	177239	131885	87282.4	209446	215616
33600	168150	103794	69164	163389	74726.8	102387	83828.8	81089.2	89881.6	180891	190080	109573	27368.4	64558.4	12966.4	84721.2	102320	87374.8	68711.6	86792	174944	259957	115537	348925	182293	256112	86381.6	74307.2	258132	109786	144148	70388.8	146296	183881	143672	201634	154768	97954.4	233514	246469
34800	156651	97923.6	63814.4	153773	69475.6	93136.8	79772	78522	89614.4	172043	174488	103054	24786.4	59736	11538.4	77822.4	94344.4	81550	67771.2	81880.4	198335	287300	126373	394672	198860	289635	101196	82731.6	287578	124510	163633	79634.8	168817	209074	160975	228456	179918	109315	261292	278658
36000	145422	92060.4	59330	147066	64169.6	86279.2	76668	74855.6	90793.6	162042	161783	95469.2	22346.4	55248.8	10110.4	71901.2	89246	78031.6	68581.2	77717.6	223109	315330	137704	443470	216259	325244	115226	91947.2	316784	138409	185074	88524	192156	233874	178941	255354	204928	120657	290010	311767
37200	134852	86264.8	55521.6	139790	60284	80308.8	73705.6	72214	92795.6	152751	150460	88311.6	20345.6	51480.8	9151.2	66595.6	82588.4	72920	68256.8	73664.4	247237	342026	147698	493368	232480	360741	130124	101004	343597	155051	206650	98800	218300	258961	197246	283566	229916	131728	318838	344092
38400	126557	80735.2	51622.4	132240	56644.8	76209.6	70358	69404	96502.4	143821	139715	82802.8	18447.2	48501.2	8240.4	62684.8	78952.4	70250.8	69850.4	71250	268256	365917	157017	541488	250606	396126	143184	110203	366519	168474	227928	107701	241487	284332	214385	309032	251143	141530	345586	373390
39600	117724	75636.4	48311.2	125767	53681.2	72992	68020.4	67042	98966.8	136389	130002	76861.2	16804	45758	7488.4	57908.4	72842.8	67113.6	70260.4	68415.2	289737	383755	164876	580555	266928	430233	158226	118943	387273	183203	248255	117107	264871	309855	231981	333201	270232	149774	371120	399696
40800	110133	70689.6	45367.6	119786	50109.6	68105.2	65088.8	65047.2	102740	128782	122094	71096	15416.4	43633.2	6692	54500.4	69276.8	65972	72425.6	66018.8	306946	399336	172242	612619	281616	461842	170798	127474	403817	193234	266061	125021	281652	332360	245720	353468	285171	156467	391330	421088
42000	103500	66516.8	42785.2	114820	47850.4	63545.6	62770	62961.6	105541	122284	113821	66453.6	14138.4	41424	6169.6	50499.2	64400.4	62844.4	72805.2	63744.4	321158	408754	177100	634547	294742	490347	184848	136926	416298	204244	280584	131693	298179	353217	259675	371133	296836	161844	410192	438104
43200	97646	62002	40260	109570	44714	58622.4	60496.8	60820.8	108982	114966	106995	61746.8	13018	39555.2	5640.4	47010	61535.2	60744	74734.4	61852	331458	414226	181521	650722	306472	509332	192825	145982	423689	210579	292242	138172	306760	372950	271016	382948	300865	166365	423578	449356
44400	90965.6	58248.8	37841.6	105028	42619.6	56047.6	58386.8	59068.4	112771	108570	100764	57831.6	12010.4	37402.8	5181.6	43724.4	57437.2	57894	75366.8	59240	339738	413839	182234	658538	312855	522757	202151	152998	428130	219963	299477	145012	316944	386733	279963	393221	306438	169179	435419	456860
45600	86590.4	54489.2	36021.2	100949	39785.6	53827.2	55493.2	57476.8	115560	101588	94897.6	53753.2	10841.2	35434.4	4831.2	41161.6	54610	55605.2	77780.4	56823.6	345543	414852	183163	667302	318509	532738	208056	159878	428360	224015	304464	147736	319140	397686	288805	397825	304484	171128	440558	459631
46800	81307.6	51141.6	33946.8	96872	37669.2	51996	54097.2	56426.8	119813	95891.6	89614.4	50227.6	10100	33624.4	4542.4	38629.6	52097.2	52959.6	77730.4	52842.8	349579	412660	182890	663858	322201	530508	210072	164645	430108	230615	307545	151957	321722	407462	295532	399122	303885	172560	445818	462943
48000	77718.8	47963.2	32242.4	93323.6	35503.2	49076.8	51655.2	54626.8	122105	90698	84809.2	47165.2	9287.2	31523.6	4243.6	36204	49652.4	51169.6	80449.2	50978.4	348291	412320	182940	662862	324011	526603	210842	168290	430880	231831	310243	155420	319051	415385	301644	397284	298804	172336	447588	462926
49200	73354	44810.8	30635.6	89850	33218.4	46527.2	49682.8	53650	126623	85857.2	80778.4	44550.8	8476.4	29850.4	4076.8	33984.4	47688.4	48904	80296	47854.4	344964	406834	181399	656383	324595	518394	210370	169860	429846	234026	310806	158995	318664	421008	305925	394090	295319	172428	450397	464175
50400	69725.2	42245.2	29195.2	87036.4	31400	43896.4	47407.2	52209.6	126514	79927.6	76512.8	42077.6	8109.2	28091.2	3872	31802.4	44662.4	46632.4	80986.4	45226.8	341577	403724	181891	653965	325663	511017	210103	172122	429161	233662	310354	160207	313761	423933	307899	389847	289992	169350	451222	459393
51600	65861.6	39586	27447.6	84012.8	29415.6	41023.6	45316	50789.2	128544	74662	72451.6	39784.8	7438.8	26466.4	3856.4	30050.4	42626	44721.2	80181.6	42422	339246	396732	180245	647757	325020	506292	207579	174596	425176	233421	305595	159993	309578	422995	307958	384869	286818	169077	450870	459744
52800	62477.6	37330	26348	81341.2	27998	38626.4	42861.6	49219.6	127308	68752	68182	37491.2	7036.4	24985.2	3771.6	28296.8	40894.8	42350.4	80843.2	40037.6	336696	392926	180154	643196	325485	505407	207074	176550	420365	233214	301349	159870	304186	422374	307319	378942	280832	166286	452183	454620
54000	59298	34352.4	25142.8	77804.8	26058.8	36750.4	41992.8	47840.4	127185	63955.6	64439.6	35252.8	6680.8	23718	3829.6	26963.2	39322.8	39760	78714.8	36904.8	332958	387743	177761	638624	324326	504139	204497	177086	414512	233257	296634	158798	299165	417721	302543	374590	277182	164771	451607	453988
55200	55960.8	32543.6	24388	74906	24745.6	34544.8	39856.4	46473.6	124464	58677.6	61198	33124.4	6363.2	22091.2	3857.2	25164.8	37174	37922	77863.6	35219.6	331525	385500	177116	637966	324700	505648	202442	178035	411833	233047	293155	157624	293952	414806	300789	379662	272414	162539	450462	448793
56400	53321.6	30508.8	23048.8	72150.8	23415.6	32930.8	37910.4	44806.4	122665	54265.6	57734.4	31266	6741.2	20840.4	4013.6	24262.4	35684	35935.6	75809.6	32768.4	329460	379155	175526	634769	324046	498380	198416	177884	407257	231948	289445	154452	288743	411901	296157	381932	268764	161026	447201	450791
57600	50679.6	29182.8	22222	69317.6	22535.2	30986	36012.8	43240.4	119143	50267.2	54979.2	29322.4	6964	19900.8	4341.2	23124.8	33450	33584	74042	31272	327002	375444	174607	635857	323190	491376	197601	177750	408199	232613	286515	154090	286460	408798	296694	387417	264222	157778	445075	447142
58800	46866.8	27587.2	21565.6	66241.2	21512	29121.2	34573.6	41701.6	118031	46590.8	52159.6	27826	7025.2	19114	4792	22143.2	32169.2	31984.4	72068.8	29746.8	321746	372402	173105	631987	324114	484342	194419	177232	404446	229411	283466	151273	281229	402728	294838	383434	261208	155836	441666	447078
60000	44548.8	26370	21097.2	64106.4	20881.6	27577.2	33189.2	41590.8	113813	43310	49824	26388.8	7246.4	18080.4	5606.4	21396.8	30013.6	30346.4	70710.4	28327.6	318584	371483	171860	629414	324520	476951	194186	176418	404748	231456	281137	149562	279492	399326	292746	376557	257323	152968	439125	444515
61200	42548	25480.8	20532	62132.8	20380	26223.2	31705.6	40086.4	111622	40362.4	47736.4	25116.8	7624	17527.6	6606.8	21213.2	29389.6	29106	69218.8	27153.6	314230	366646	170282	625344	325389	471068	190064	175940	397556	229042	278701	147415	274842	396810	288935	368372	252444	150625	438251	442237
62400	41563.2	25223.2	20569.2	60460	19752.8	25468	30813.2	39054.8	108516	38087.2	46714	24235.2	8229.6	17628.4	7965.2	21227.2	28320.4	27884.8	67444.4	25569.2	309334	359637	168278	620519	323792	464689	188799	173485	391686	230116	274748	146918	274007	390118	286267	363357	249568	148009	435008	435368
63600	41389.2	24914.4	20756	58790	19222.4	25015.2	30019.2	37455.6	105569	36338.8	46632	23654	9255.2	17751.6	9545.2	21420.8	28012	27473.6	66682.4	25158.4	302580	355578	166364	617018	323252	457184	183804	174256	383052	225706	270005	145549	268605	385698	283570	356685	244580	146190	432573	429349
64800	41370.4	25607.2	21182	58479.2	19491.6	24896.8	29682	37249.2	104141	35514.4	47126.8	23452.8	10980.4	17915.6	11897.6	22907.6	28217.6	26491.6	65068	24302.8	295354	349765	163067	608404	318374	458255	182764	172218	377107	225232	265700	144255	268600	378688	281167	351910	240922	143222	422408	420274
66000	42311.2	26779.2	22441.6	59486.4	19860.4	25042	29163.6	37051.6	102667	35185.6	49327.2	23758	13118.4	18834.8	14993.2	25038.4	29000.8	26773.2	65287.2	24760.4	287460	343417	160022	599206	316061	450170	178744	170892	368441	220936	261657	145453	263726	376366	278437	343885	234292	140637	410792	411196
67200	44386.4	29111.6	24163.6	62382.8	21124.8	25934.4	29674	37566	103296	36304.8	53390.4	24995.2	16038.8	20714.8	18714.8	28357.6	30455.2	27180.4	63966.8	24696.4	279331	333121	156216	582800	313356	439002	175746	168360	361168	218750	256458	145394	262543	368516	274654	338711	229452	137738	397086	400986
68400	48404	32672	27026	62762.4	22480.8	27637.6	30322.8	37318.4	102958	38327.6	59583.2	26997.6	19834.4	23578.8	23421.2	33204	32499.2	28406.4	65982	26163.2	272852	326084	152645	570747	310015	429053	171038	167265	350552	213161	251965	144756	259232	360950	271752	329237	222264	133804	384854	386937
69600	54072.8	37797.6	30938.4	67034.8	24826.8	30072.8	31914.8	38610.4	106924	41958	68759.6	30224	24592	27176.8	29121.6	39836.8	36260.4	30179.6	66920.4	27870	265222	316637	147205	551650	301735	414310	166630	165529	339928	206876	243341	144216	255482	351788	265444	321164	215307	130608	370189	374385
70800	62502	45762.4	36170	74944.8	28245.2	33895.6	34258	39481.2	109430	47511.2	80053.6	34628.8	30747.2	32200.8	36066.4	48232	40788.8	32851.2	69389.6	31011.6	255039	308142	144077	536260	294309	400344	160923	163587	328273	200354	236416	142898	248782	344756	259582	311923	207826	126996	356070	357628
72000	73949.2	55278.8	42976	82525.2	32398	39150	37265.2	42201.6	115045	54380	95594.4	40928.4	37785.6	39064	44530.4	59457.6	47561.2	36709.6	72749.2	34696.8	244365	296154	138592	517145	285124	383536	154862	160123	314014	190188	226682	139745	240698	332345	250292	300833	199534	122612	338697	342328
73200	88030.8	68643.2	51246	95372.8	38321.2	45884.4	41621.6	44996.8	121751	64574.4	114816	48810	47035.6	47443.2	54286.4	73184.4	54848	41384.4	76770.4	39794.8	234282	284760	134452	499246	275542	364410	148380	156500	301329	184908	218009	138294	232442	321470	241627	288941	192824	118142	324907	325420
74400	106190	84296.8	61620.8	108740	44792	54587.6	47012.4	48795.2	130179	76051.2	136922	57972	58001.6	57815.2	64518	89842.4	65323.6	47873.2	82935.6	46060.4	223706	273889	129514	479705	266246	349382	141530	151902	287750	176489	209974	135127	222238	308780	231207	274839	184730	114282	307768	309998
75600	127035	104205	74108.4	127068	53728	65279.2	53762.8	53387.6	141282	91165.6	164077	69485.6	69875.2	69737.2	74972.8	109562	76706	54481.6	88103.2	53364.8	212239	262252	124398	455908	255599	334676	134816	146933	276366	169468	199296	132231	214452	296905	222642	264857	176353	109487	293150	294152
76800	150920	126840	88480	146666	63208	77527.6	61687.6	58671.2	151587	108274	192890	82288.8	82860.4	83252.8	87136	132330	91682	63942.8	97638.8	63104.4	202082	253026	119665	436180	245930	325518	127076	141715	263937	160389	190165	126856	203696	285286	213265	254928	166084	104985	277947	279296
78000	178274	153649	104749	169838	74686.8	92411.6	71276	64786.8	164664	129259	226840	96952	96922.8	97510	96575.6	158501	107409	73095.2	104806	72878.4	190554	239779	114526	412129	236231	309961	119682	135828	251524	151612	179232	122745	194037	272376	202774	244473	156759	99598.8	263846	263924
79200	210422	183991	123938	193976	86751.2	109802	81138	71772.4	177531	152850	261993	112607	110809	112709	107075	186860	125552	85143.2	114663	85699.2	180216	229270	110480	394230	226617	292828	112470	129316	239390	142426	170094	117740	182203	259758	195036	230833	146884	95481.6	249271	248935
80400	244900	216944	143520	222102	101003	128086	93284.4	79640.4	191284	179023	301312	131346	126352	128384	118580	218466	144135	96534.4	122738	97366.8	170519	217695	106098	371696	216320	275512	105045	122424	228283	133452	159865	112408	173011	246514	185062	218105	139363	91030	236840	236123
81600	282734	254228	165353	251427	115734	148258	104537	87960.8	202780	207727	342246	149926	141599	144769	127223	251204	165461	110579	133331	111682	159815	207920	102182	354644	207591	261553	97470.4	116569	217896	124180	150055	106903	162663	233959	176231	206504	130066	86522.4	225210	222840
82800	319293	288316	188058	282375	130862	169533	117919	97159.6	217209	238246	384520	171383	157116	161610	134078	285454	189552	125355	142122	125818	150807	197538	97498.8	335203	198844	246520	90554.4	109491	207504	115489	140605	100819	153002	219361	166645	195494	122214	82933.6	214027	212163
84000	359595	325165	211570	314944	146876	191969	130724	106886	227114	271063	426772	192588	174002	177676	141870	319917	210504	140524	150339	141438	142914	188606	93641.6	318975	190487	233911	85149.2	103886	198554	108561	132697	95825.2	143341	206574	157630	185860	114660	78832	204790	201361
85200	396888	360652	234564	344742	161898	213486	143070	116708	240920	302260	467169	214644	189301	193095	145895	356229	235999	156640	160272	156993	134426	180465	89808.8	302474	182769	221549	78812.8	98450.8	188113	100411	124954	91597.2	134096	193344	147454	176211	107566	75231.6	194595	190677
86400	436520	400204	258320	378525	179033	238783	155746	127413	248999	338162	507584	237821	202582	207612	149843	387504	256282	170973	165631	169898	126276	172277	86242	288132	176127	211389	74094	93145.2	179914	95205.6	117921	87311.6	125909	182225	140030	168050	101347	71706.4	185246	181057
87600	476331	436700	281137	410052	193308	259624	165977	138035	256007	369622	544114	260208	213685	220679	153415	417717	280077	188027	174498	185472	118420	165548	82535.6	275268	170072	202030	69181.2	89703.2	170984	88294	111854	81309.6	116875	171662	131789	158954	94968.4	68217.6	176146	171984
88800	512591	469991	301380	441848	208360	281424	178112	150391	260485	404222	580335	284324	224724	232892	152864	444811	296923	200227	178400	197452	110383	157902	79175.2	260583	163536	192470	64621.6	85652.8	163994	83089.2	105546	76333.2	110053	162298	124608	151458	89387.2	65548.4	168512	163469
90000	548191	499550	322013	471582	220865	300730	186692	160907	263833	433741	607572	304013	234172	242203	153069	465725	316288	217646	184740	211193	104460	152786	76531.6	250198	158596	184392	60848	82204	156952	77896.8	100334	72162.4	102507	153555	118962	143811	84038.8	62728	162561	156319
91200	578402	524407	338698	496581	231169	317473	196534	172289	265004	462455	637437	323072	243937	250556	151795	483621	331483	226730	184639	219478	99557.6	146400	73733.2	238861	153465	175558	56975.6	79028.8	151097	73500.4	94797.6	68726.4	96924	145946	113572	138711	79912	60330	156270	149089
92400	606577	551348	353565	518459	241057	332375	202022	180036	265610	485090	659522	340654	251615	255124	148780	497972	342788	237919	187254	229551	95170.8	142125	71459.2	230184	148274	168916	54069.6	75715.2	145672	69158	91066.8	65053.2	90940.4	138635	108728	133045	75674	57472.4	151466	143414
93600	627193	563594	363596	536274	246386	341931	208542	189528	263579	506113	681827	356322	254737	258097	145584	509510	353424	241562	186064	234990	91686.8	137500	69180	220021	144200	161313	51192.8	72182	141536	65954.4	86713.6	61081.6	86605.2	133190	104483	128260	72503.2	55527.6	146301	138420
94800	647054	575343	372177	553297	250978	350667	211621	196080	261724	525180	697763	371413	256080	260546	140136	512570	361912	246506	186422	242512	88520.8	134013	67054	214565	140834	156492	48910	69077.2	136984	63526.4	84173.2	58362.4	81816.8	128154	100466	124018	68742.8	54160.8	142380	133758
96000	659077	577765	375663	566626	252304	356233	214267	204456	257614	537911	710724	385964	251093	258216	133050	512386	369423	248873	182741	245711	85761.6	130993	64912.4	208254	137679	153007	46284	66551.2	133786	61113.6	81649.2	56276	78164.4	123490	96270	119390	66508	52886.4	137881	130177
97200	666351	576055	376911	574835	254481	359158	214931	207264	249842	549731	716388	402931	242613	256902	127002	504194	368985	250137	179615	247614	82755.6	128941	63494.4	203517	135030	148535	44348.4	64227.6	130539	59688.4	78884.8	54790.8	75156.8	119900	93377.6	116967	63884.8	51425.2	135033	126890
98400	668723	563318	374244	573396	250733	356916	214081	211460	241811	550257	715091	416914	234956	255070	120269	493899	373826	252803	175655	247366	80606	126202	62334.4	199708	132408	145076	42777.6	62988.8	128153	57901.2	77300.4	52417.2	71763.6	116948	90333.2	113727	61407.2	50110.8	133037	124370
99600	663224	546032	368733	574689	249171	353742	212402	213124	233252	557191	711534	427403	228366	249538	114182	475531	362687	247776	167795	241741	79042	123962	61525.2	196613	131218	141559	41669.6	62427.2	126750	56774.8	75694.8	51218	69390.4	114593	88014.4	111839	60472.4	50104.4	132434	121404
100800	657689	525185	360382	567433	242954	347149	208399	215108	223603	550811	698344	427577	223013	242426	106316	457649	361281	247360	163706	238072	77688.4	122462	60719.2	195010	129930	138758	40427.2	61641.6	125015	55822.4	74900.4	49879.2	66940	113370	86359.6	109457	58956.8	49792.4	130307	119400
102000	641281	500405	348876	556813	238200	336704	204472	215970	215564	545823	683394	424403	214882	235139	99049.6	436702	348212	254750	155676	228405	76676	121216	60492	193448	128474	137107	39553.2	61675.6	123975	56323.2	75232.8	49500.8	66528	112884	85544	108639	58949.6	49652.4	130760	118474
103200	626716	476166	336186	543775	230773	326110	199262	212109	204879	531863	663690	413350	204496	226598	91823.6	414433	338173	251936	152018	223872	75915.2	122032	61171.2	194712	128341	136443	39384	62310.8	123620	56449.2	75398.4	49693.2	64720	114720	85220.8	107701	57954	49961.2	130363	117785
104400	605652	447376	321460	528508	224580	315520	193938	211742	195047	520903	644981	400791	191302	218984	84190.8	393630	327059	238786	143982	212832	76429.2	122084	61154	195065	128521	136716	39234.4	62660.4	123499	57724	76432	49768.8	64760.8	116200	85916	108129	58970.8	50445.6	131880	117922
105600	585596	420431	306572	512358	217282	305018	186090	205016	183660	505814	622481	384790	177802	209607	76732	369672	312265	228244	136761	203381	77054.4	124187	62500	198575	130044	138625	39525.2	63864	124795	58907.2	78192.8	50320.4	64428.8	119694	87063.6	108558	59485.6	51544.8	133789	118602
106800	559170	388010	288545	488344	207086	291511	179095	203062	175260	486034	596732	370639	166400	200171	69383.2	345918	302312	222741	129835	190928	79160.4	127256	63508.4	203085	132025	141832	39988.4	65041.6	127654	60964	80161.2	51976.4	64323.2	123283	88588.4	109964	61214.8	53512.4	137396	120880
108000	532159	359033	271128	468740	198433	279670	171054	195388	165850	465325	569200	360162	154844	190490	62965.6	320530	283617	217079	123301	180222	81229.6	131378	64889.2	209258	134275	146826	41891.2	67321.2	131328	63959.6	83612.4	54676	65742.4	129502	91722.4	112656	63266.4	56008.4	142078	123625
109200	504909	329279	253777	441471	187640	264715	163736	189266	158350	439836	540939	346774	144088	180894	56218.8	297230	271732	212899	117526	168760	84528	136508	67433.2	217909	137689	152033	43514	69636.4	136915	67451.6	87259.6	57546	67140.4	136857	95258.4	115514	66490.8	59212.4	147506	128252
110400	473073	303301	235991	414513	178329	249349	157354	179925	149226	416817	510864	338121	132978	171006	50796	274003	252073	202360	110472	154801	88940.8	142974	69562.4	228649	141896	159175	45960	73458	143156	72652.8	92982	61649.6	69273.6	147022	100513	120316	70656.8	62530.8	155996	133557
111600	438622	277038	218492	386327	167981	232876	149370	171328	141638	385704	475911	323742	122604	161862	45518	252286	243234	189888	105854	142282	95566.4	151907	73126.4	242964	146923	168196	49044.8	77576.4	150451	78596	99640.8	66191.2	72135.2	158638	106221	126194	75112	66520.8	165312	141702
112800	404433	251115	201002	360136	159321	217900	141761	162604	133574	361185	443746	308019	111818	152414	40347.6	231393	222128	170377	98825.2	130489	102671	161755	76598	259682	152816	180434	53130.4	82712.4	160648	86290	108686	71699.6	76694	172246	113735	133672	81612.8	71664.4	178191	152337
114000	373160	228651	183516	335644	148138	203251	133598	151822	125782	332532	410998	284034	101403	144116	35924	212194	209637	155882	93796.4	122609	110792	173931	81702.4	281515	160940	193854	57866.4	89258	173367	94317.6	121778	79175.2	80952.8	187878	122511	142384	87962.4	76798.8	193409	165001
115200	342780	206343	166854	311048	138735	190085	125700	145756	120586	309668	380175	258504	91558	134172	31922.8	192797	193183	139156	87382	113023	120194	187173	87333.6	306281	169941	209558	63218	95714.8	189814	104848	136873	86675.2	87586.4	205000	133942	153938	96002.8	83953.6	211834	181265
116400	315720	186278	152834	287685	129359	176852	118460	135143	114497	285665	349317	231018	82445.6	125493	28514.8	174152	180265	128342	84647.6	104724	131773	202276	93985.2	335442	181107	227772	70600.8	103667	208791	115238	154791	95931.2	93969.2	224247	145815	166498	103565	90694.8	233890	199610
117600	287682	166144	138698	264126	120780	164556	112426	129330	110006	264880	321180	206720	75268.8	117402	25301.2	157648	166273	117271	80115.6	95847.6	142874	216992	101798	368311	194331	247899	78962.4	111944	231266	128409	172816	105099	103606	245777	158296	181498	113808	97254.4	258104	221510
118800	262809	149263	126586	241492	111994	152603	105721	118430	104561	241601	293255	184910	68374.8	110246	23029.2	140960	153167	108601	76423.2	89223.2	155024	234831	111070	410112	209659	271906	88224.8	122174	255360	141945	192614	116827	114027	269838	173299	199155	124256	104242	285980	245052
120000	238227	133619	115408	220492	104265	142026	99679.2	112553	100572	222237	266975	166640	63237.6	102941	20664.8	126482	142262	99161.2	72614.8	82127.6	167042	253693	119922	451982	226882	297043	96679.2	133205	278138	157697	211878	128597	125321	292996	188788	218088	135892	112729	315436	271760
121200	215502	120382	104811	202670	96860.8	132418	93493.2	103150	95787.6	203888	243912	152538	57721.2	97504	18425.6	113482	129241	91009.6	69726.8	76062.4	182164	273310	130214	500614	247054	323553	107505	145387	301866	173472	233093	142337	138649	320015	206860	240543	148040	121332	349086	298930
122400	193145	108335	95698.4	185594	89359.2	122746	88491.2	97363.6	93735.6	184919	221084	139528	53388.8	91170.8	16558.4	101986	121719	82898.4	67349.2	69546.4	196742	291449	140986	548779	269847	349598	116769	157416	324797	190686	253894	155074	152276	348883	224126	263112	161497	130597	382864	330084
123600	173289	97511.2	87354.4	170614	83622	113370	83038.8	91117.2	89849.2	169074	201896	129150	48804.8	85481.2	14900.8	91083.2	109687	76045.2	64950	64337.2	213224	310309	151998	601402	294468	376294	127478	169490	346498	208196	273522	169365	168486	379019	243532	288182	175425	139622	417969	357368
124800	157068	88104.4	78684.8	155326	77120	105108	78322.4	86432	87066.8	153714	184410	118243	44990.8	79755.2	13458	82602.4	104215	70311.2	64237.2	59592	228966	326224	162417	653297	321118	404840	136827	183501	365098	224471	293071	181764	185125	409336	261641	313060	189899	148431	451905	384970
126000	141851	79603.2	71496.4	142277	72120.8	98146	74368.8	81790.8	85108.8	141964	168815	107805	41612.4	74645.6	12280.8	73622.4	93862	64594.8	62430.4	55128.4	244030	341188	170991	705219	348507	433032	147478	196584	381550	243810	313344	194636	205283	443410	281003	341629	204584	157213	486179	406972
127200	127676	72241.2	65218	130751	67062.8	92546.8	70607.6	76329.2	82488.8	129298	153763	96790	38248.4	70565.2	11479.6	65824	88865.6	60378.4	61800.8	52186.8	259913	357999	180986	753405	374660	462890	157397	212202	398689	259206	335565	206460	224126	479973	298638	367574	219494	165785	517269	426366
128400	115215	65474	59602.4	120380	62631.6	93570	66968	72848	80964	118731	140828	86398	35806.4	66379.2	10818.8	59279.2	81306	55299.6	59402.4	48038.8	275914	372120	189016	794202	399102	495152	169116	227568	414477	274217	355193	215310	245357	513814	317996	395121	236349	174396	546894	441770
129600	103334	60083.6	54663.2	110593	58682	90592.4	63396.8	67759.2	77918	109040	128712	76478.4	33173.2	63657.6	10197.2	52787.2	76229.6	51584	58592.8	45304.4	288350	388101	195840	833651	421404	533927	181476	243167	428106	286461	376427	225980	265356	553666	335743	422613	252166	181755	571323	452562
130800	93504.4	55021.6	49645.6	102108	54836.8	86789.6	60206.4	64478.4	77101.6	100374	117466	68391.2	31786	60722.4	9915.2	47636.4	72924.4	48009.6	57788.4	41865.2	298800	396230	201297	864377	441517	570363	189380	257692	441785	299716	396203	235668	285787	584860	352084	445830	266710	189044	591972	464148
132000	84806.8	51582.4	45756.4	95828.8	51374	82574.8	57439.2	60452.8	74648	93479.6	107924	61059.6	30008.8	57146.8	9699.6	42985.2	67958.4	45162.8	56773.2	39546.8	307771	406077	205961	892456	456593	598533	199287	272330	454767	312771	413596	245886	305473	619433	369767	470268	280783	196723	609901	472269
133200	77177.6	48540	41647.2	89301.2	48008.8	77699.6	54924.8	57482.8	73827.2	86969.2	99523.6	55598.4	29124.4	53973.2	9568.8	39399.2	65083.6	42596	56363.2	37074.8	317270	415014	209196	912442	471423	624928	207444	286044	462599	322856	426958	253649	321698	645043	385792	487543	291610	200550	617941	482347
134400	70344.4	45643.6	38774	83614.4	45441.2	72452.4	52666.8	54635.2	72135.2	81164	92693.2	50499.6	27402	50714	9564.4	35763.2	60065.2	40057.6	55194.4	35029.2	324620	418697	211264	929030	479461	644389	216962	299652	471624	333493	438946	258932	339267	670976	404662	507198	303759	206377	626130	485676
135600	64957.2	43342	36195.6	78778.4	42981.2	67660.8	50526.8	51795.2	70518.4	75316.8	86110	46510.8	26969.2	48261.2	9965.6	33241.6	58496.8	38771.6	54643.6	33427.6	332918	422999	213926	942999	488505	660543	222407	309972	475132	338718	450577	261479	351130	688126	416985	519818	312783	208971	630516	490569
136800	59806	41569.6	33964.8	74926	40722.8	63396.4	48200.8	49319.6	69275.6	71230.8	81737.2	42910.4	25886.8	45422.4	10614.8	30982	55184.4	36490.4	53450	31518.8	339628	424276	215083	948818	491843	687708	229200	316608	480876	346539	459351	264278	365792	700689	429512	533993	320356	210670	634526	492369
138000	56178	40063.6	32053.2	71519.6	38822.8	58993.6	45870	46482.4	67518	66576	77207.2	39401.6	25387.6	43447.2	11718.4	29212.4	53533.2	35342.8	53226.4	30284	346304	429584	216554	956613	495640	696601	235298	325817	481045	348106	465298	265264	371349	714430	436763	541731	323789	211205	632028	495569
139200	52453.2	38948.8	30374.8	69254.8	36888.4	55964.8	44399.6	44969.2	67459.2	63283.2	74346.8	36950	25032.8	41266.8	13124	28045.2	50859.2	33198	52833.2	28271.2	350509	427698	217212	948881	495824	696172	239944	332835	481228	350698	468002	264363	381020	713345	439953	549082	329329	211962	628886	497307
140400	50106.8	38610.8	29342	66658.4	35069.6	53236.8	42778.4	42448.8	65900.8	60312.4	71798	34981.6	24670.8	39442.4	15015.6	27286.8	49046.4	32265.6	52734.4	27350.4	355540	428272	218983	956338	497915	692431	242628	340628	479966	350978	470716	264497	380472	717425	439823	551224	330220	211254	626408	495140
141600	48494.8	38608.8	28579.2	65437.2	33867.2	51232.4	41109.2	40889.2	65930.4	57857.2	70875.6	33361.6	24998.4	38120	17282.8	27461.2	48420.4	30999.6	52053.6	26228	357387	423570	219531	951140	498064	684651	245093	347435	475415	351459	468641	261408	379956	714182	439239	550698	335193	210795	621833	497758
142800	47773.6	39809.2	28457.6	64992	33391.2	49549.6	40047.6	39224.4	65191.2	56061.6	71270.4	33013.6	25808	36747.6	20436	28235.6	47437.6	30767.2	51656.4	25739.6	359409	424390	218528	951848	496702	679124	247499	351641	471498	353508	478516	260408	375239	712916	440247	550334	336731	213739	618142	493011
144000	47813.2	41286.8	29061.2	65460	32714	48025.6	39268.8	38095.2	65536	54696.8	72328.4	33098.8	27061.2	35992.4	23729.6	29962.8	48506	30726	52046.8	25536	361488	421348	217781	945628	496815	671311	245985	352736	464231	352410	472185	256669	364386	706553	438012	544931	335624	212276	612231	491037
145200	49740.8	43865.2	30457.6	66991.2	32636	47026	38840.4	36807.2	65914.8	54724.8	75092.8	33523.6	28520.4	35595.6	28006.8	32743.2	48311.6	31108.4	52750.4	25743.2	362664	416742	217030	938564	495076	662196	245005	352917	457235	352323	465615	253686	357757	697464	436618	544062	333398	211712	607248	488466
146400	52965.2	48489.6	33200.4	69108	32786	46673.6	38874	36254.4	66806.4	55535.6	79561.6	34934.8	30512	35963.6	32753.6	37254.4	50312.4	32454.8	54193.2	26708.8	361664	418194	216322	929186	495084	667861	240882	352982	447669	346008	461231	250598	345310	687254	429600	537331	327586	209517	597024	481636
147600	57501.6	54610.4	36725.6	72797.2	33940.4	47228.4	39274.4	36494	68940.8	57162	86322.8	37838	33108	36784	37938.4	43670.4	52314.8	33690	55057.2	27671.6	359820	412304	215006	908030	491761	653428	239150	349932	439566	342821	454241	246114	340976	676181	425739	532813	323956	206501	587346	475117
148800	63969.6	63564	41408.8	78034.8	35412.8	48027.6	40641.2	36814.8	70117.2	60920	94942.4	41294	36341.6	38803.6	43968	52170	55712	36566.4	56772.8	29992.8	355484	408759	212356	896793	488322	642271	235116	347457	428319	334813	446462	241050	330540	667616	416695	524619	317115	202095	575999	462714
150000	72403.2	73932.4	47928.8	84742.4	37761.6	49895.2	42557.6	38138.8	73141.6	66462	106259	46592.4	39764.4	41791.6	50841.2	63040.8	60310.8	39114.4	58782.4	32632	349447	400855	209877	872686	481871	626662	229654	343052	415905	328452	434026	233972	328100	654142	407875	517238	313660	197302	564049	454929
151200	82935.2	86706.8	55931.6	93686.4	41278	53100.8	45368	39899.2	76427.2	73407.2	120072	52914.4	44333.2	46041.6	58431.2	76775.6	65465.2	43374	62744.4	36592.8	344121	394006	205885	854729	474820	612756	226331	339954	402732	319995	425772	227929	320443	643692	400064	511136	306093	191508	548716	441114
152400	96072.4	102861	66255.2	104217	45140	57165.6	49002	42718	81684.8	82514.4	136392	60661.6	49688.4	52252.4	67503.2	94820.4	73258.4	48025.2	67509.6	41743.6	336946	382221	202044	824269	466327	594390	220042	335750	389145	311868	415157	221558	315638	628398	387130	499084	299450	185727	531993	430447
153600	112651	121497	78190	117364	50436.8	63015.2	53175.2	45798.4	86960	94396	156380	69886.4	55658	60170.8	76190.4	115670	80176.8	54459.6	72851.6	47847.6	328483	371627	197703	796420	457429	578578	216534	329519	377312	303374	405624	216376	311033	618371	377443	490306	290486	182455	516800	414838
154800	131874	143343	91868.4	132719	56662.4	70162	58183.6	49741.6	93962.8	107991	178395	81334	62463.2	70664.8	86488	141485	90448.8	61464.4	78940	55772.4	319462	363155	192767	765808	448794	575614	210689	322237	363077	290110	394572	210273	303194	603560	365485	476640	281402	178648	495320	401037
156000	153088	169264	107854	151194	64442.4	78759.2	65074.8	54950.8	100946	124105	204027	94328.4	70210.8	83046	96012	169885	100388	69662	85167.2	64575.2	310290	354276	187549	728659	437373	556148	204284	315508	350177	280771	381053	204242	299658	591820	355591	465791	271910	175205	478070	383829
157200	178112	200050	125247	174270	72817.2	88504	72660.4	60798	109284	142996	231428	109029	78698	97939.6	105644	202738	113519	80612.8	93976.8	75412.8	300318	347376	182578	698967	425046	553981	197891	307941	335785	267116	368629	197687	290700	575182	342533	449953	260627	170635	456461	363486
158400	204475	233503	145152	195840	83619.6	100491	80551.6	68071.6	118658	164033	262022	125374	88206	114226	114884	237760	126539	90731.2	102786	87090.4	290586	338392	177113	662456	410088	533581	192282	298401	322857	254282	352832	191102	285214	553253	331902	435943	252331	168260	436374	347618
159600	233331	271459	165538	221471	95092.4	114885	88869.2	75850.8	128277	188724	293892	143972	98905.2	130290	124034	276185	140316	102768	114316	101770	280086	330425	171489	633693	394976	510273	185843	291066	310212	238790	338274	184204	274765	532523	321226	421806	240382	163906	415453	330852
160800	262705	309109	187894	247919	107333	130728	98050	85128.8	140591	215246	327622	163555	112034	146189	133275	317714	155756	115157	125820	116540	268256	319502	165701	601660	380876	488772	178645	279818	297760	223572	319836	175025	265857	508780	308387	404583	230665	161849	395380	318576
162000	295424	349745	211400	278300	120473	148497	108162	94710	150738	245802	363438	184198	123770	162279	140456	358227	168967	130401	137958	132812	258316	306002	159784	572205	367009	471622	171950	269538	286890	207785	303145	167330	255398	485889	296593	389108	218633	158951	375500	303857
163200	330633	388643	235988	308959	132936	167471	117939	105874	161957	275477	402342	204726	136634	178098	148424	401701	186711	146215	148433	151456	246677	294198	154510	543817	353929	455758	164008	259567	274004	189673	286065	158234	243071	459712	281771	371454	208286	155314	356655	290644
164400	366112	428004	261625	340709	147247	188899	129549	118889	172385	308823	442876	227390	149742	194134	153180	443849	199486	162202	157095	169720	235650	282145	149855	516086	340228	435320	157017	249655	263572	176386	271684	150955	233911	435248	271105	357659	198074	151983	341209	276204
165600	402902	464218	285150	372222	159082	210059	140150	131146	181803	341645	482044	250122	162737	210052	157493	487332	216500	184266	166882	189570	226111	273321	145318	493442	328572	415649	149754	239342	254615	163197	257354	142732	221206	411840	257596	340751	186129	146871	325272	265181
166800	438372	497296	309960	403120	172134	231130	151023	145319	192698	378362	522275	274092	174669	226540	158736	528553	231082	200498	174162	206019	216530	264352	140442	468551	316927	396766	142946	227819	244848	154930	243407	136354	211017	390238	248211	325643	178012	143586	312216	254758
168000	475857	528309	333622	448192	184374	252753	160697	158598	200292	413682	559649	299188	190996	242743	157980	565644	246890	222168	186199	226690	207197	256875	136513	449193	307064	380440	136912	216678	235721	144436	230620	129638	199000	367896	236878	310341	168996	139328	299767	244534
169200	508248	554136	356279	473832	196596	273506	170980	174550	208050	449893	595580	322607	206687	263451	157369	601326	261157	237363	193230	243582	197462	248707	131856	428878	297977	362120	129727	204107	235361	136746	218912	123610	190104	345516	227223	295898	161950	135613	287888	235158
170400	544028	575479	378922	501737	208282	294756	180337	188047	212765	487096	625033	347684	219590	278410	155200	630876	275971	258617	203404	263814	188137	241100	128702	414146	290382	348742	124169	193841	228273	126892	208722	118192	178756	325359	218001	282241	153023	132006	278104	226766
171600	577965	591196	398175	525174	216040	313536	189477	204520	216378	520768	652268	369937	233290	292750	152502	656927	295161	275380	210114	278138	179888	233666	125444	397628	281025	336760	117555	184201	221648	119664	198707	112624	169184	307581	208759	269765	146643	128467	267782	219138
172800	612556	607625	418546	548448	226985	333370	198608	215604	218165	556883	676350	391672	243144	303252	150097	672934	304501	291586	215744	290298	172491	226908	122467	383810	274115	327967	112557	175841	216595	112868	189774	108585	160379	294336	200816	258466	140053	124583	259370	211100
174000	642798	614498	433118	564038	233123	350113	204937	229364	220558	586106	697208	409115	255146	312529	145498	686461	321490	309937	216163	301972	166931	220905	118849	370281	266380	317523	106299	167960	212772	106483	181558	104654	152174	277722	191390	247486	133990	120896	250683	204632
175200	670893	619164	447896	585082	239979	364450	211988	240888	219563	618331	715653	427599	262868	320320	139828	691030	328044	316870	210623	309971	160528	214159	116348	358175	260340	307474	101677	161515	208538	102026	175220	101210	144996	263026	184365	238445	129446	118043	245352	198683
176400	698331	614220	459122	604030	245512	375561	216374	249724	216352	641472	723778	441824	273238	331734	134066	689020	343127	331925	208494	318085	155711	210793	113433	347974	255332	298380	97656.8	155066	205486	98135.2	169235	98388	137112	251408	177350	228063	124360	116887	240198	193469
177600	713445	609963	469637	617084	250745	384782	222270	260278	212582	663350	731536	455527	279574	337865	127684	686316	349086	330289	204850	316072	151280	206044	111581	338183	250378	292656	92842.8	148370	202650	95660.4	163323	95264	132150	241084	171549	219880	121112	113606	234300	188827
178800	733046	600090	477654	628196	254733	390651	226670	261478	208294	678163	732438	467333	283825	340329	121825	676634	355309	334817	205000	316521	147383	202142	109929	332913	245642	285716	89089.6	142807	200559	92938	158958	92774.4	126376	231405	166079	213395	117459	110846	230766	183974
180000	746979	584200	484454	634074	258382	393748	232503	266855	203780	690151	735331	478641	288662	342327	114782	665039	366420	330904	203068	309854	143751	199862	107544	326692	241736	280079	86085.6	136531	199664	90291.2	154525	90806.8	121107	223967	161758	206720	114342	109010	228150	180772
181200	759608	573276	495562	637786	260570	397400	237017	265663	196714	703589	730588	490488	288348	340652	108222	648011	368078	326442	202953	305126	140945	197620	106458	322576	237848	276909	83838	132216	199333	89240	152123	88575.2	116627	218074	158479	202728	112396	106589	225346	177492
182400	767824	549474	493100	637323	259869	396191	238964	264783	191188	706156	724489	496739	284978	337466	102834	627491	380105	322927	203007	298288	138479	196626	105172	320186	234583	272802	81090.8	129568	199704	88530	149454	87202.4	112434	213870	154731	197483	110593	105404	221272	175677
183600	771126	535959	491767	636823	261430	396640	239096	260370	185111	712367	718388	505027	278602	333194	96432.8	604722	377516	305238	198629	287222	137221	195140	104678	317595	231046	270577	78702.4	126100	199902	88049.2	148375	86776.8	110028	210218	151768	195002	110226	104727	220893	174142
184800	770286	512816	480497	633920	260393	393414	237950	252826	179278	704037	704000	504952	272350	327260	90724	575946	384569	298710	194489	274600	135895	195826	103562	319385	228863	270920	77051.2	124558	201753	87587.2	147106	86781.2	106954	206581	149511	190506	109451	104203	218392	172366
186000	761241	493000	481470	625949	258783	389235	237815	249141	173669	695268	692694	500141	265131	322732	84220.4	549212	381502	278136	183335	255594	135898	195070	103226	318826	226035	268441	75962	123502	205268	87789.2	146443	86865.6	105191	204841	148382	188967	110060	105048	217412	172471
187200	755117	474827	473769	616613	256791	385219	233693	237422	167055	676269	673548	496786	257819	314771	79212	520255	383125	268776	175214	243688	135780	196494	103064	320697	224775	268943	75485.6	123414	209056	89084	147542	87917.2	103651	205216	147180	186817	110580	105743	218609	172238
188400	741277	449376	465158	602636	251816	377314	230636	232459	161734	652646	655032	488484	251793	306294	72780.4	493686	355369	250654	166049	229566	136571	198976	103773	322535	223183	269290	75396.8	123553	213530	91224	148591	89452	103187	205230	147058	185197	112435	107641	219590	173912
189600	726398	428458	461037	593494	247921	373170	226784	222424	154787	626326	634047	476677	239972	296775	68171.2	467004	345678	237515	160096	219469	139170	201150	104755	327097	223131	269661	76667.6	123559	217842	93741.2	151529	91890.8	103592	209444	147898	185029	114656	109541	222289	176958
190800	707754	401724	455776	575165	242285	362655	221088	215935	149854	597173	612446	461699	230566	287100	63989.2	440054	342469	225952	155582	205379	142084	205367	105704	332490	223454	274078	77587.6	125293	223834	97380.8	155708	95358.4	103816	213668	149874	184612	117828	111736	226587	181739
192000	676542	383476	440536	561390	236759	353628	215926	203974	145592	567510	587290	445464	218273	277050	59860.8	413843	332228	211816	152000	191731	145561	210170	107121	340560	224242	279564	80480.4	127978	230716	101766	161862	99414.4	105074	219864	152050	185908	121199	115848	233723	186994
193200	648981	361893	417670	541180	229275	341827	208464	193421	141221	535202	561414	427656	207258	268495	55886.4	387863	326765	202600	149730	180383	150328	217457	109618	349838	227063	287470	83602.4	131087	239386	106461	169181	104273	105944	228310	155673	187580	125087	119658	239980	195490
194400	618653	344103	399238	520543	223838	332197	202096	185390	137330	507280	538125	413044	195493	256060	52436	364436	312033	186672	144526	167284	155821	224662	112883	360982	230390	293927	87905.6	134174	250402	113122	177106	111028	108598	239200	160310	190600	129147	124398	249832	204881
195600	586279	326415	378415	499978	216248	318870	196546	174730	133252	478212	512072	393392	183966	242823	49274.4	340538	305660	178700	140512	158873	162054	235807	116519	376136	235348	304404	92577.6	140310	263118	120723	185224	118750	111595	251130	164636	194308	133335	129965	262068	216668
196800	554509	307956	360207	476273	207861	307199	189264	167259	130102	451898	486845	376058	172240	230517	45905.2	318978	294030	164908	134108	149246	169660	245230	121006	393514	241335	316718	97318.4	147132	278292	129987	194463	127077	115206	266878	172075	199043	139618	135559	275224	229804
198000	523236	290925	341255	454441	200742	293776	181208	157475	126833	424545	459575	355227	162515	217910	42716.8	297363	285755	157908	129664	141204	179199	259630	126670	415376	249890	334027	104268	155350	293159	140589	205130	137900	119590	282660	179448	206622	144003	141224	292197	244414
199200	489806	274100	322106	432502	190569	282579	172909	151181	123936	398509	433073	333885	153247	206107	39759.2	275998	274920	148180	123298	131004	188586	273250	132521	438218	260509	351806	109000	164340	308362	152350	217148	148998	125648	300583	187734	214946	151714	148573	310884	262301
200400	459303	261810	305592	412965	183670	271458	165154	142254	119301	371873	406450	313062	143068	192835	37057.2	254714	261245	140449	118288	123164	198778	289193	140598	466094	273758	376009	115838	174653	323910	166622	231793	161714	133108	320900	198702	224127	158747	156457	334164	279512
201600	428263	245692	285666	390764	174711	258356	157093	135582	116424	344828	382369	291443	133844	180386	34822.8	235334	252523	133093	113841	114837	210722	306153	148977	496350	289988	399096	121710	187166	339756	182224	245508	174529	141447	341165	209419	234812	166588	163780	359296	298460
202800	398224	232145	267467	376052	167229	245910	149414	127902	112250	320766	357294	271494	124323	170544	32891.6	217085	237678	124631	109554	108456	222520	325122	158085	530198	309561	427685	128476	199471	357051	200037	263808	188230	151978	364654	222319	248092	175581	172958	388490	315566
204000	368791	217178	245540	358337	158234	233654	141204	122256	108920	296943	334792	251740	116189	159433	30926.4	200764	228979	119253	106468	101830	237631	346627	168296	567684	331779	460798	135236	213498	372670	218262	282078	201613	163516	389720	234405	262228	184290	181136	417793	333673
205200	338362	203566	229740	341749	150336	222446	134563	116860	106014	275183	313567	235806	107180	150009	28867.6	184815	216396	111981	102522	94382	251804	368560	178918	602174	355839	488612	141613	228148	385511	237858	302816	214864	177573	417506	248735	280143	195979	191284	447490	352066
206400	313427	190654	212403	324282	141874	212006	128261	110615	102584	253914	292806	218108	100475	141577	27163.2	169408	206944	120116	100229	89121.6	267846	392830	189966	641028	381354	523513	148792	244130	399690	256307	323624	228993	191887	448298	263709	297868	207026	201919	479696	367448
207600	287254	179157	197197	308520	134291	205920	121692	106517	100129	236851	274620	201604	94147.6	133212	26040.8	155983	195543	122349	96928.4	82700	282251	418071	199759	674606	406826	550582	155857	261158	411104	276502	342890	245677	208795	481319	280152	317071	221633	212847	513658	385846
208800	264217	167744	183022	295041	127134	196838	115094	100278	97315.2	220142	256620	185635	88466.4	124441	24695.6	142991	184460	118067	94035.6	77875.6	297677	444274	208688	713462	431658	587403	164201	280219	418697	294336	363920	261649	226169	517110	296106	337766	234694	229979	546987	400113
210000	242541	156776	169188	279910	119069	186301	109249	97156.8	94264.4	204780	241560	170636	83946.4	117259	23928.4	131240	175988	106138	90791.2	72931.2	312148	472066	216402	745842	456809	625988	174973	299232	427350	312592	382076	275493	245175	552653	313384	358886	249885	242962	577264	417260
211200	222290	147910	157030	268404	112671	177350	104217	92210	91092	190822	224079	155928	78925.6	111162	23382	121006	164976	96817.6	87804.8	68464.4	324209	499982	225122	776437	480580	654726	187808	320383	434586	328546	400589	295096	273162	590076	331297	383148	264563	256087	609132	428604
212400	203533	137441	143589	254988	105485	167565	98280.8	88039.2	88772.4	176616	209339	143090	75571.6	104375	23412.8	111018	158697	92466.4	85141.2	64208	336744	525324	231709	808478	503508	681334	198689	344098	443864	342226	419155	308064	295152	624920	347068	406787	280228	269578	633478	440188
213600	186451	129255	132750	243699	100181	159414	93965.2	83931.2	86543.6	164480	196548	131216	72002.8	99612.8	23700.4	101587	148117	87164.4	82361.6	60146.4	349624	549819	237795	833748	522132	696212	210025	365441	447453	356300	436680	321914	320586	661312	364295	435015	297174	282432	657213	447079
214800	172556	121017	122236	233951	93954.8	150494	89759.6	79497.2	83878.4	152181	184528	120319	69297.6	94558.8	24174.8	93557.6	141380	85466	80368.8	57288.8	362944	575500	243732	858005	539950	716900	220646	391150	452385	362757	453034	331636	341942	694308	380402	462281	309776	294273	674925	456840
216000	159798	113292	113156	225087	88578	142882	86372.8	75858	81223.6	141346	174399	110915	66634.4	92031.6	25128.8	86464.8	133953	80760	78373.6	53514.8	375342	589044	247748	866157	555597	732396	228030	414668	454074	371894	468064	338012	369940	724447	395741	492220	326221	305694	689678	465674
217200	147560	106901	104292	216916	84545.6	134264	82650.4	71418.4	78534	131565	165417	102649	64394.4	87836.8	26153.6	80508.4	127563	77551.6	76104.4	50825.6	387318	605006	251454	883461	566044	749219	236454	441551	458360	377089	482827	347449	393832	754189	409551	518788	337214	317618	699834	470918
218400	136652	100594	96728.8	208300	79907.2	128621	79316.8	68918.4	76474.4	123189	158379	95192	63472.4	84595.6	28349.2	76174.8	122016	73042.8	73669.2	47923.6	395818	609273	254668	894360	574610	759493	241458	461880	459573	380618	492063	352846	415664	777138	423276	546396	349688	326426	708193	480958
219600	126892	95874	90501.2	202804	76816	122495	77953.2	65282.4	74526.8	115472	151710	88221.6	62124.4	81665.2	30456	71772	116894	68647.2	76522	46476	402286	607880	256980	908423	581797	775902	247959	479291	459858	382924	504302	361785	433468	798324	440267	573374	357607	331883	720853	483186
220800	119650	91006.8	86029.2	197353	73536.4	116727	76000	62687.6	72418.8	108070	146641	82119.6	62578.4	78884.4	33683.2	68914.8	113755	65142	76745.2	43790	408973	612982	257592	917248	587395	781532	253607	493278	461198	382542	511566	365728	444504	812729	452610	594596	363592	341017	722942	487822
222000	113223	87869.6	81001.2	194573	71585.6	112427	74316.8	60161.2	70310.4	102689	142126	77556.4	62262.4	77404.8	36864.4	67676.8	109462	61014	74867.6	42267.2	413251	612586	259822	917178	592153	789913	260984	507036	463280	385842	516256	373118	456399	826440	466449	616226	369189	349862	727125	483691
223200	108983	84936.4	77493.2	191675	69509.2	107331	72680.4	57592	68691.6	97562	138853	73390	63074.4	76250	40912	67636.8	108424	59704	72410.4	41702	417929	616010	260561	923236	595942	790956	268040	519928	462322	384722	516706	375271	460627	839316	479197	628971	370032	354546	726719	488580
224400	105628	83146.4	74839.2	190472	68379.2	103701	71881.2	55742	67556.4	94729.6	137870	70996	64271.2	76625.2	45497.2	69893.2	105576	57088	70672.8	40971.6	419592	616141	261401	918921	598319	790048	271611	525587	457086	384709	517712	376326	467708	850509	488178	642152	375120	358793	723622	489930
225600	105308	81998.4	72788	190048	67860.8	99840.8	70888.8	54078.4	66232.8	92120	138299	69330	65773.2	77301.6	50590	73156	105133	56036	68996.4	41099.2	423769	612327	261028	917468	597146	793890	278615	530837	452266	382039	517798	378849	467122	858584	494815	650463	374312	356651	719842	490829
226800	105157	82002.8	72232.8	189332	68052.4	97156.4	70654.4	53814	65898.8	90447.6	140253	68970.8	67992.4	79928.8	56699.6	78884	105294	55585.2	67920	41853.6	423202	616481	259795	908403	596583	789724	280228	536201	446894	379247	514254	376178	467430	860808	500632	655226	374293	356135	712464	487664
228000	106804	83704.8	72724.8	191570	68681.2	95262	71075.6	53147.2	65360.8	91006.8	143177	69812.8	70613.6	83551.2	62791.6	87632	105779	55873.6	67472	43569.2	420395	612845	256804	901687	594601	787821	283726	537496	441931	374739	512090	376665	463595	862146	504479	657861	371805	354349	706360	480965
229200	110510	86298	74093.2	196512	70338.4	94805.2	71882.8	53946.8	65234	92712.8	147832	72326.4	74183.2	88568.4	69642.4	99272.4	108974	58162.4	68774	46758	417255	610826	255737	894256	592322	785818	283369	537523	435744	368416	505193	371351	455909	851224	502992	657356	369908	351822	697732	476376
230400	116310	91464.8	77389.6	202185	72282	94548.8	73966.8	55481.6	65700.4	96183.6	154727	75720	77193.6	96358	76079.2	114176	110732	60114.4	69722.4	51052.8	412844	605060	252822	881795	586774	780642	281540	533432	427239	362788	497795	366558	455516	841560	504294	658194	368389	351841	691668	469079
231600	124283	98132.8	81389.6	208884	75204	95659.2	76322.8	57679.2	66126	101317	162126	81024	81485.6	106322	83297.6	133425	115368	64438	72672	57360.4	409100	598355	251138	873806	583628	773039	279162	531682	422159	356382	490547	360919	446581	826745	501026	653896	361560	347763	682410	460564
232800	133973	106858	87826.8	219125	78818.8	99062.4	79897.2	61916	68287.2	107760	172169	87791.6	86311.6	118040	90554.4	157484	120614	69110	73747.6	64772.8	401108	590317	247028	856630	577812	757840	273224	525133	414742	349242	480140	353412	442728	813070	496345	650605	357744	347789	668204	452431
234000	146247	120304	96351.6	231140	83713.6	104295	84172.8	66237.6	70606.4	116114	184787	96352	92240.4	132445	97788.8	186373	126512	76014.4	76586	74762.8	394312	577937	242278	839978	570030	751380	271760	519397	406002	340924	469810	353485	433880	802614	491534	645557	350629	346984	657060	440829
235200	160398	135057	105904	245312	88592.4	110098	89756.8	72665.2	73297.2	127350	197726	106326	98473.6	148413	106118	219655	133819	84208	80540.4	86028.8	385319	565217	237121	820114	563764	733662	265555	509096	393834	332316	456337	345251	425675	788358	484176	638968	345848	341151	641628	429584
236400	177805	155112	118076	263905	95381.2	116189	96874.4	79924.4	76998.8	140810	214456	117896	105267	166211	113445	256091	139894	93121.2	87240.8	99748.4	374858	550635	230693	803395	552237	718984	263360	500541	384265	323998	443442	338417	416720	775100	479672	634314	339105	334095	629894	417315
237600	196399	175678	131580	282049	101498	124098	104326	89194.8	81263.2	155702	235882	130779	113186	185790	121080	298292	149653	103043	93512	115396	364625	539158	223966	779784	542135	702576	257506	491180	374520	312565	431105	328845	405401	752615	470011	623160	330819	327627	615249	405527
238800	218713	203489	147063	304531	109856	134676	113332	99309.2	86019.2	174081	259419	146682	121385	207458	127440	344716	158261	114082	102192	134829	352518	523830	217247	749467	527838	685493	254264	477140	364296	302597	421266	320642	396216	735948	460593	615777	323290	321426	600346	394489
240000	242576	230997	164574	327433	118812	145730	123006	111073	91040.8	193288	284455	163307	132102	230560	133533	395363	167810	129489	113037	155852	341962	510142	211343	725188	515936	669226	248452	467633	354679	288846	407526	310395	383663	711527	451521	601434	313065	312229	579577	381623
241200	269222	264370	184921	355081	128935	159446	134191	124044	97213.2	217778	311369	182307	141992	254734	138066	451552	177388	144027	124943	176974	327608	493176	205468	696590	500739	648181	241482	454232	345172	279079	391862	300504	377893	686551	442566	591318	305694	304208	559800	371782
242400	299079	298720	207849	382696	140114	174647	147180	137010	103377	241651	339017	201827	152702	279775	142312	505715	187703	163000	136909	199468	316972	476918	200316	673950	487928	633838	236898	442249	337100	265377	378278	290747	365531	660729	431536	575355	294102	293307	538903	359727
243600	330096	333598	232893	411196	150544	190516	160934	152281	110040	269758	372031	224151	164711	304374	145267	561928	198196	180576	148235	220199	304561	460412	193045	646822	473222	615701	228815	424372	329024	253300	364294	279784	355096	635902	421094	562585	284058	286894	515838	350282
244800	364306	372710	258057	443559	161973	207299	174137	166680	116610	297385	405787	247032	176578	328160	147822	613530	207851	200006	160366	246550	293273	445204	187345	624873	459663	599584	224735	409579	322188	241155	351994	269766	336031	613382	411141	549914	272782	277362	494589	339011
246000	399460	406070	284814	474195	173623	224838	188856	183768	124155	329099	445732	271193	191984	352090	149321	661854	219951	220034	172527	271400	282164	427525	181556	598478	445079	580208	216071	392908	314662	228094	337120	257973	322504	590272	402626	532624	263618	267848	473228	330857
247200	439370	449081	312842	510502	187003	244228	205578	199441	130639	362632	482227	296984	206315	373594	149810	705799	230235	239438	185440	302286	271602	411621	176009	575733	431050	563571	211566	378158	308765	217794	325155	248862	309666	567844	390867	518550	253527	258158	455703	320062
248400	477044	478115	341781	542011	199278	262408	220183	216494	137520	396313	520843	324240	223200	397294	148200	748602	242214	260976	198472	329229	262113	396419	170984	555539	418632	548236	203083	363232	303430	206187	312002	236936	294958	542431	377325	498640	243332	248036	437129	310037
249600	519385	518302	371252	581176	213132	281501	235584	232532	142984	433052	558179	353139	238780	418062	147451	787470	251181	279216	212263	350286	253824	378638	165320	533683	407037	531238	197853	348373	297169	196143	299150	228509	283464	520217	365609	482581	233504	237743	419740	301424
250800	559276	543537	399917	611091	227122	300083	250987	245208	147994	467306	590970	381533	256121	436256	144890	822345	263125	300668	226665	371556	245511	366765	160025	515600	396327	513870	189293	333418	291988	185832	288784	219429	267460	497042	352584	464147	223326	225594	404375	292803
252000	600601	571644	431055	645045	239849	320517	264991	256260	152984	504276	625629	412914	269397	452677	142678	849729	273390	314063	239899	385310	236360	351866	156076	499086	386428	494877	181508	316716	287250	176886	278784	211854	255556	476486	341144	448811	214590	217471	390331	284475
253200	643528	594102	457545	675876	254707	338981	277810	267500	157083	538503	653048	441471	281096	466798	139152	867891	284380	328490	252090	406686	227227	340914	152255	487264	376692	482278	175734	303334	284886	168967	269728	205246	241186	455905	330385	435149	204346	207512	379047	276436
254400	681362	605817	486184	706591	265626	355279	288734	277668	161166	572638	681908	471110	293637	478083	134713	881354	298594	338948	260788	414817	220458	331576	147771	472014	368041	468243	166002	288034	280666	161572	260509	196645	229620	435732	318411	416035	196031	200538	366310	269485
255600	725758	624629	512999	734567	280044	373678	300034	283609	163393	601970	703864	498897	302767	486981	129448	886398	308320	345156	268382	426814	213558	322733	144807	458478	360632	456012	160426	274911	278494	154853	252313	191822	218909	418352	308906	399347	188085	192191	358903	262642
256800	764396	622712	537286	755677	290244	385917	308432	292326	164800	629320	727130	525720	316057	495841	124648	888255	321190	351792	276182	428470	208018	314716	142130	445968	354516	444542	151468	261958	276249	147987	243568	184604	208274	399070	298596	385109	181523	184759	348575	257178
258000	808370	629848	562672	782916	302244	399594	319289	297963	165778	656800	742024	553031	322058	502378	119372	878419	328782	352976	281284	428600	203600	305602	138978	434803	349194	434427	147334	249839	275887	142546	237154	179737	199588	383974	290256	371368	175782	179056	342188	252528
259200	848365	620060	580350	804704	313036	409966	325825	302607	166092	680183	755531	577066	331712	504028	114085	866134	342056	351762	284865	425267	200071	299449	136908	425630	343256	424821	140183	237874	274792	137246	231509	175304	190402	366806	280902	356754	170882	172276	335814	248112
260400	879877	619451	604631	819965	321713	420867	331468	302048	164496	704627	764458	603318	332682	506017	108871	845983	348882	341191	287571	416646	197446	292750	134152	416552	338198	415921	135565	227955	274611	133946	225090	171102	183048	352875	272798	346161	168038	167432	331166	244956
261600	905856	606576	614246	826308	329219	429506	332218	297168	163554	719632	768796	620054	332543	506618	104541	819269	362118	334366	288689	414091	196096	288587	132855	409121	334598	410174	130668	219270	274940	130412	220484	167787	175539	341204	264589	335793	164972	163587	326412	242048
262800	924701	593922	628975	836331	332742	435726	333006	293027	162201	740832	775834	638215	331759	504039	99240.4	790982	372734	325864	288485	398202	194326	285211	131305	401764	330258	401537	124874	210253	275303	128014	215865	165861	169315	330234	259190	329087	163769	161657	322609	239568
264000	942126	583548	636137	844074	338894	441495	331498	284663	159912	747433	772124	649998	325599	496924	95821.2	756041	379001	317220	287357	387759	193996	284315	129947	397982	328077	395182	122726	203990	276279	126986	212766	164044	164796	320797	253848	320752	161822	159075	320534	237259
265200	938646	562804	638157	836538	340203	442666	331537	280326	157984	754762	766663	659820	322464	491292	89474.4	720886	391985	307079	283066	364395	192998	282513	129044	393959	325461	392014	118116	197729	278312	125407	210035	161130	160565	313234	248200	314542	160808	157813	318026	235214
266400	940009	550656	646490	828935	343694	445932	329132	271896	154999	757538	757258	665540	314179	483552	83602	685933	393770	294615	277576	342997	193928	281540	129441	391142	323225	389520	116615	191720	280488	126047	208516	161193	156932	308951	245554	309030	161009	157595	318824	233890
267600	933463	530556	637111	820481	342708	443891	322704	265033	152239	751369	742957	666540	307090	470254	78267.2	647540	406111	286102	270822	323194	195167	281128	128990	392979	322832	387490	113892	188786	282957	127340	207700	161197	153433	304169	241364	305200	160736	157576	318158	233692
268800	926529	515304	640592	810446	340396	440482	318923	256837	148734	746520	731055	669734	298158	458437	73253.2	610750	404604	274264	261783	300560	196698	282228	129042	391766	320469	385905	113567	185804	286206	127913	207918	162493	151508	302528	238653	303792	162658	158554	318847	234161
270000	915751	497819	625466	794954	336383	436145	309616	244881	145533	727703	713722	660895	284604	441168	69478.8	571753	408465	263032	256223	285221	199208	284948	130332	395704	320329	384962	113692	183770	290962	130154	208810	165588	149270	301324	236478	300881	163615	159637	321136	235528
271200	895297	479146	618797	775359	328791	430446	302638	236226	142714	713964	699370	654925	270452	425414	65556	534859	413179	248779	248692	267067	202104	288520	132160	399602	320434	385124	113171	182452	296242	131804	209796	169514	149051	302957	237079	300194	166894	162576	322469	239372
272400	873956	463282	603893	756673	325298	424186	292993	224526	138687	689290	677725	640071	255800	408698	61602	496365	408906	237144	242024	256275	204065	291291	134321	404670	322825	387255	115230	183066	301650	135535	213606	174036	149128	306078	236626	301493	169457	164953	327746	241240
273600	844885	443110	584079	735702	315585	414186	285040	215596	135595	664289	657081	625538	242592	389901	57908.8	461223	413249	225954	232402	237365	207540	296399	137001	412131	324557	388254	115930	184521	309686	138760	217107	178804	148487	309229	237274	300344	172094	168255	332350	246645
274800	817759	428006	571659	716750	308633	404566	276455	206368	132250	640220	638525	610190	226948	371132	54353.2	428240	400712	214000	221809	216792	209462	301382	141304	419068	327354	390879	118508	186961	317969	144405	221105	187393	150680	315307	239640	301965	175816	173031	339785	251840
276000	787853	408815	541515	690365	299800	393456	264784	196824	129406	611410	613736	587046	216936	351679	51765.6	396928	401950	205063	212837	201016	213670	308345	146160	430043	331152	394482	120932	189791	327267	150624	226339	195898	152698	322644	241941	303396	179427	177793	348248	257702
277200	756958	393048	526849	663580	291462	381807	258280	189920	127086	589361	591052	568566	203794	333380	49206.8	369272	389698	194364	203979	185113	219809	314843	151687	440611	335515	398586	122755	193124	336053	158023	230933	205709	157485	332973	245576	306610	184166	183785	358207	265021
278400	726031	377094	498266	636315	281831	370631	245688	180814	125399	560960	564969	546973	192539	315381	46823.2	342452	384115	185926	195073	175198	226909	325011	158286	454946	343631	405891	127276	197818	345473	166449	238135	217134	161455	345196	249994	312304	186635	188832	370809	271322
279600	690253	359289	477024	605370	271720	357138	236466	174861	123380	534783	543830	525051	182886	298693	44568	318608	376233	175857	186034	161679	238703	337524	165356	468826	352197	410324	130368	202858	356002	177028	245529	228846	167458	356691	257715	316392	191902	194970	382986	280788
280800	657320	345279	453186	578662	261932	345245	226176	166620	120926	507128	518301	498732	170902	281976	42591.2	295295	365254	168171	178897	151611	248818	350178	172559	485062	361016	420760	135200	209469	364575	188319	255890	242361	173741	372707	266716	322707	196328	202174	400224	289751
282000	622106	329814	421239	548391	250388	329527	215845	160407	118627	480058	497336	474658	162916	266809	40978.4	275060	362011	161064	173609	142171	259205	365290	180660	501010	372214	430614	138859	217197	373601	201163	266500	255076	182826	388254	274419	330134	200500	210269	416022	300880
283200	591034	318286	402870	522763	241185	317507	208454	153872	115795	454114	476122	450116	152456	253529	40150.4	256037	344883	152999	167704	134767	268859	380003	188480	516824	384442	442857	143887	227015	381816	216444	277658	271685	193610	406732	285003	339895	205715	220970	435773	311510
284400	560151	306286	376461	497858	230566	304182	198278	146754	113862	423546	454762	421922	144490	240976	39206.8	239978	336401	147539	161362	130157	281548	396846	198155	537784	399262	458015	149646	239196	389646	233030	290890	288466	206624	427453	296308	348792	210104	229780	457227	323695
285600	529271	292582	359260	472264	220310	290494	191082	141910	111622	400470	436750	399826	137210	228879	38307.6	225672	323816	140709	155393	120188	294416	414644	207294	555520	411956	473586	154583	251476	397361	250929	302948	304321	221912	447998	309991	362136	216856	240212	478560	339013
286800	500530	283757	342581	449011	212257	279878	182686	135476	109262	375247	417917	375758	129570	218676	37504.8	212234	308301	134970	149351	112597	306294	432032	215299	576157	426456	492556	161262	265256	401402	270219	318145	323052	242391	474844	323755	375932	223202	252876	502489	350114
288000	471065	271526	322396	423837	201547	267731	173713	130332	107503	351458	399466	350872	123488	209732	37214	201084	303532	130113	142167	106476	321164	450852	222750	598953	441500	512287	167261	281312	408861	289373	332118	339274	260975	501199	336220	389329	229385	265660	526451	364431
289200	443397	262156	309990	404691	194884	256994	166484	125113	105136	333231	384003	330509	118914	197842	36820	191410	288912	123748	134046	100318	334785	469897	228309	614936	455775	533054	174385	297740	415302	311240	348032	358215	283042	531684	351587	404925	238244	279278	553152	378072
290400	416472	253046	292162	386644	187626	245327	158620	120646	104003	315144	365110	309999	114870	187654	36614	181630	283893	119946	128456	96358	347936	495509	234023	638846	473951	557118	182683	320191	423123	329231	363502	374506	303870	559837	365144	418178	244985	292581	578584	390723
291600	391730	244247	281295	368783	180698	235594	152793	116441	102425	301318	350490	294823	111936	179323	36538.4	174976	270371	114116	123438	91495.2	359179	520337	239278	653445	489778	574592	189232	342900	423137	349504	378356	391759	327832	589781	380972	434200	254978	307838	609738	406239
292800	369894	237189	265856	354171	174019	225681	145763	110672	100393	286542	333629	277284	108783	171042	37348	168018	262668	110767	120286	88646.8	371615	547634	244506	674978	507302	600029	198059	369071	427112	366022	394018	408703	347287	620328	394804	450064	262106	322108	637519	418031
294000	348902	227849	255014	336600	167199	216280	140776	106934	99148.8	273457	320576	263108	106390	163090	37876.4	161528	252671	106868	114880	84308.4	383570	574129	249050	687359	521732	614845	204946	392276	428845	382257	406368	423423	369281	646432	408946	467323	272406	336468	663730	432907
295200	329836	222059	243850	322420	161758	208343	135614	102693	97482	262238	305917	248439	104644	155060	39006.4	157049	243365	103390	112234	81612.8	394320	595668	253410	700670	534548	634114	216874	419724	431933	397373	421889	439837	389537	674789	424678	486821	279918	353562	688210	440548
296400	312546	214741	233045	308030	155628	201048	131304	99962	95840	249859	293962	234892	103420	149090	40400.4	153551	236971	99857.2	110242	78375.2	400197	618192	256359	714262	545377	646043	224149	443387	435994	409206	431526	453224	409709	698867	438439	506348	289537	367916	710915	453317
297600	295936	209746	223885	296885	151170	193047	127604	96356	94105.6	237477	282930	222730	102848	142860	42011.6	150758	227672	96007.6	108597	75574.4	404593	636088	258914	727137	554866	660694	235010	465791	435182	419831	442969	470440	428775	723236	452872	528804	298154	382298	733971	460928
298800	281643	203232	212997	286583	146033	185846	123182	92970.4	92686.8	225352	271900	210971	102866	138080	43977.2	148866	224184	93128.8	104880	73632	413407	661222	260049	741700	566769	673495	243380	487022	436174	426571	452466	479868	443471	743057	464331	547016	305981	394790	750370	469795
300000	268196	197612	206274	277844	142801	178895	120995	90790	91222	215794	263884	201916	102834	133512	46493.2	147559	215040	90676	99783.2	70839.6	419220	677824	261766	744453	573680	683247	253036	505404	433056	435369	459695	494774	461472	765299	478710	569978	315485	407806	767666	477271
301200	256472	192912	196336	269235	138055	172640	117493	87579.6	89918.8	206877	253616	191678	103801	129884	49278.4	146727	211215	89163.2	96113.2	68876.8	420216	694973	262987	754775	579816	693867	261876	527765	433196	438736	467462	504170	474691	780545	491081	587239	322949	418718	777940	482119
302400	247108	189637	189422	262935	135278	166486	115796	86164.8	88998.4	199555	245644	184458	105032	126929	52472	147290	204397	87433.2	92676	66316.8	419083	707885	263533	754561	583819	701128	268761	545632	429756	442253	471594	514763	490780	798862	503386	609798	330606	432562	786867	487834
303600	237589	186914	181743	257271	132012	161699	113163	83602	88066	192343	236664	176002	105732	125975	56062.4	149130	200604	86130	90737.6	64607.6	421256	719784	264263	759680	585892	710155	280712	564606	427530	441246	476600	522208	498967	814557	514731	633066	334902	442973	795006	490185
304800	230186	184451	175847	251979	129215	157387	111584	82684.4	87622.4	186613	229681	170772	107158	127094	59418.4	154027	198798	85552.8	88579.6	62720.4	419995	731735	261564	761764	587145	712488	287800	579494	422683	442111	477869	527026	506905	824010	525196	651428	339056	453378	794883	493670
306000	223558	183463	171529	249932	128286	154070	109972	81839.6	86602	182776	222823	165920	107825	128577	64077.6	160231	195426	86050.8	87043.2	61923.6	420413	739284	258970	762220	585577	720669	299168	597269	419335	443456	479642	534841	511817	837263	537055	671131	341952	460406	797745	495435
307200	218487	180402	164732	249041	125968	150765	108070	81946.8	85941.6	178028	217008	160651	110348	130856	68395.2	168884	194830	87250.8	86246.4	62197.2	418228	748045	257693	765658	583004	725469	304223	611657	415662	442509	479226	532941	510335	845226	543144	684238	342662	461536	794774	496114
308400	216940	180049	161488	249767	127012	148972	108148	82932.4	85698.4	175366	213692	157184	112964	133555	72494.4	179874	191224	88180	84346.4	62415.6	418458	748958	254440	759759	580915	725592	308433	619250	411114	445110	480173	536064	515097	856256	552033	699359	343536	466800	792398	496442
309600	216270	181085	156258	250254	125199	146966	107769	83906	85234.8	172884	210206	154318	115453	137040	77283.2	194166	191066	92336.8	83727.6	63964.4	419573	750390	251816	759353	576859	722863	314634	630494	407290	443480	480218	535434	509928	864122	558261	709123	341462	464020	784896	493394
310800	216361	183684	155496	252518	125831	146185	108937	86710.8	85475.2	173694	208820	154091	119155	143757	81165.2	213674	192320	96121.2	81880	66090	420175	751380	247962	754977	570910	721804	315602	634364	406330	441095	474832	531438	504590	871386	563472	719554	339450	464074	776137	494374
312000	218202	188337	153316	254934	127196	147179	110575	90123.6	85949.6	173586	209785	154232	121892	150297	85481.6	236980	192174	99544	82001.2	69560.8	417589	743798	243370	743897	565191	724928	320225	638021	398719	438243	472595	529076	497634	877182	570731	728815	337694	461363	768607	489530
313200	221631	192804	152479	260982	127482	148093	111874	95226	87697.2	174988	211488	155909	125959	158347	89686.8	264553	196121	104978	82128.8	74224	419332	740077	239321	736498	560508	722466	316761	637723	397959	432260	466507	521312	488353	873760	571144	730740	333662	458278	757494	486502
314400	228351	201602	152976	267611	130718	151384	115817	101712	89349.2	178752	215020	159007	130212	168642	92873.6	298760	198544	111576	83900.4	81046.8	415325	729520	234579	723661	553824	717646	318216	636722	394339	428130	462576	516983	484628	869903	574657	734039	329508	455492	746916	479506
315600	237238	212478	154244	274066	131976	154446	119772	109097	91281.6	183293	220672	163457	135873	178929	97451.2	336228	201438	119708	86904.8	90595.6	410784	722767	229266	715591	546251	712604	316021	635049	385118	419514	455879	505556	472934	863203	571922	731678	322554	447140	732397	472372
316800	246644	227303	157612	283738	135635	159978	127072	119624	93384.8	188702	228870	169051	141180	191639	101553	376487	204775	128690	89614	102186	403997	710076	222631	700346	537420	702244	311303	627762	385554	410981	448198	497490	466668	856486	569874	730976	317326	441964	718746	464346
318000	259479	244977	161654	294973	138114	165868	133132	129887	95290	195446	238012	175447	147480	204514	106298	419424	208977	138177	93583.6	116884	397850	698002	219108	690770	528964	696387	311314	618324	379669	401492	440158	484571	454374	843870	565313	727968	310776	430901	702195	453522
319200	273283	262403	168926	308337	141975	173234	141154	142566	98371.6	204857	253155	184482	154345	219688	109454	464760	216213	148463	99223.2	132894	393098	683604	213644	674913	521106	685768	302290	601421	373567	391520	429438	472542	445186	827940	558653	718789	305016	423300	684654	446001
320400	291822	286026	178199	325513	146471	182137	149885	156710	101775	216539	267879	194532	162147	238104	113664	510829	220958	160489	104773	149901	385502	665539	209298	655202	511468	676800	300191	589723	371648	380953	419976	462060	433727	814235	553873	711214	297521	412400	669333	436167
321600	309177	308194	188314	341661	149797	191839	158672	172039	105208	228994	285756	207463	171470	258022	116016	559231	228886	172946	111910	167850	377790	651050	204402	641580	502379	669755	290763	574474	366707	368675	408178	445590	418268	793593	543251	700438	291910	401535	649285	429334
322800	331469	338308	201734	364118	155624	203734	171167	186580	109121	243365	305877	222833	180202	279760	119244	610096	235590	187411	119742	187560	369282	632851	200680	621497	495152	658687	287063	559226	363448	357986	397732	435184	405580	778564	535401	694531	285258	393487	632872	418260
324000	354778	365334	216033	386214	161691	215878	181651	201860	113603	259118	329385	239703	190541	303055	120680	661856	244388	201204	128057	210784	361967	618593	196066	603991	486197	649420	277943	544926	360368	341966	388778	418405	389690	758544	524108	681159	277239	380205	613337	407412
325200	381799	396558	233705	412001	169611	229372	197068	219449	117474	276433	357658	260938	199988	326675	120962	713888	250552	217506	137153	236176	353440	599723	191653	583962	477135	638582	268644	528386	355927	329242	377485	405604	378738	739373	513861	674022	272285	370897	595495	396732
326400	412738	427258	252140	437877	177619	243887	210110	235521	121500	294177	384529	281936	209287	350041	121668	763198	256380	232435	148100	263235	344708	584680	187257	569410	469336	628196	265254	513456	355400	315914	366798	391465	364279	718750	504886	664006	264622	356345	579826	385062
327600	443041	453590	271984	466523	186280	258595	226244	253272	125790	316528	414973	307672	221438	377430	122373	805887	263860	246910	158629	286317	337667	566192	182758	552765	460414	615463	252558	494335	351289	302998	356462	376449	349369	696814	492691	651017	257726	346078	561746	376161
328800	480403	486471	295424	496852	196980	273885	241573	267821	129442	339644	446173	335037	229405	403766	121573	845140	268975	260754	171085	308265	329270	548532	179603	536389	453188	605738	248562	476550	347831	290322	348518	365473	336700	677989	482219	636752	251353	336958	544720	365914
330000	515327	506834	316871	524652	207076	290471	255327	283919	134474	364727	478764	363582	243660	433598	121915	879459	277614	276406	185347	330729	321231	532582	175944	523021	444660	595589	238702	458298	344318	276361	340327	349307	321441	656927	467822	622658	244200	323890	527504	356400
331200	554692	533723	342419	559386	219478	307204	272487	297430	138132	393077	514028	398013	253402	462798	120265	910725	284291	288453	199578	353908	312690	513053	172994	506184	437099	582176	232973	438406	340699	266202	332212	338735	309156	638890	459241	610092	237867	314594	511214	348750
332400	595893	552330	365046	592864	230827	323896	285778	311411	141145	420577	545108	431859	263751	489645	118097	931537	292457	302341	214588	374050	305060	497830	169667	495423	430092	573213	226147	421930	339418	253785	324422	326024	295453	621329	446567	594443	231064	301680	493718	338780
333600	637970	570470	392824	626174	244643	340468	304198	323191	144000	453787	580872	469775	274196	519980	116166	945365	299736	312904	229197	391615	298195	481914	166322	482075	423190	559246	219528	403450	337236	242535	316569	315388	283400	604790	435424	579614	225568	291312	479237	330305
334800	681245	584074	416897	659622	258242	357498	317884	332264	145972	482680	608876	506968	282916	544412	113660	958926	306352	323933	243055	402233	292651	467422	163314	470673	417920	551272	214475	386528	335352	232368	310135	303176	271763	590263	423573	565430	218863	279774	465597	320742
336000	722881	591275	440374	691552	272659	372921	331834	341770	148307	513613	642207	547650	293078	571109	110740	972911	312933	332262	255512	402459	288382	453900	160545	459492	413447	539568	204953	368226	332846	222779	302777	292198	259766	572334	410737	548275	213475	270755	451322	314152
337200	770766	603752	465350	725904	289514	388640	345550	345738	148956	541727	668733	587199	296806	594282	107716	978175	317690	341612	269548	405990	282951	440469	159098	450223	409968	530530	202049	351901	332670	214802	298272	282358	250277	557883	398100	536446	210110	262366	441677	307607
338400	811545	601525	485420	754439	303633	403264	355856	351800	149347	570795	695498	625595	301859	618675	105018	980110	325079	349504	282240	406034	287638	430497	157816	442659	405220	522031	195071	336745	331492	207402	292189	271441	239237	539076	385026	522480	205994	254703	430293	301349
339600	855335	606381	508880	785283	320772	418386	367432	352947	149001	598473	718348	664946	304056	637919	100845	971071	327696	353706	294011	408592	283378	418386	157170	432649	401746	512293	191080	321331	331174	201417	289228	265535	230925	524580	374885	511281	202139	248567	422199	294826
340800	891687	600321	524132	809683	333267	430467	372156	355139	149284	623569	734255	700440	303411	650287	96537.2	950968	334060	356299	304334	412450	282534	410093	155521	426959	400426	506760	186320	308255	332158	194940	285272	255978	222206	508378	363405	498318	199209	241836	415779	289079
342000	922926	595248	546787	831855	347064	439950	381492	353676	148512	651940	750749	736634	305494	660696	93218.8	924491	339844	355055	312928	412222	279722	399316	154397	422854	398884	498738	180760	294540	332484	190312	281928	248723	215625	494124	352696	490022	197874	237875	408447	285969
343200	952036	589404	559315	853610	360254	446285	382272	347292	146716	668543	757514	761994	304504	670912	89298.4	891601	343963	356740	319440	402501	276814	392235	152891	417192	395228	493491	177636	283971	334502	186426	279636	239103	209373	485254	344540	478375	195420	231960	403204	280959
344400	975053	575687	572670	869221	371534	451748	386512	344444	145592	690467	766214	786632	302318	678604	84902.8	856432	346962	351320	324206	384117	273618	384384	152812	413440	391723	487979	172317	271702	335434	183284	276132	234614	203252	471747	335494	469874	193816	228014	398934	278743
345600	995944	567998	576146	881150	383299	457937	385551	338774	143235	702762	766322	803834	296665	677374	81586.4	817669	347014	346525	326397	369667	270718	378299	152630	409821	389486	484763	170254	263352	338789	180804	274750	231948	199126	463830	329590	462782	193367	225934	396208	275254
346800	1006200	553845	575253	887480	390533	461690	384664	336370	141537	714939	766172	822333	290869	677808	78019.6	782119	350129	341030	325974	354532	270539	373918	153190	406905	387867	481423	166035	254556	342216	179153	273044	228499	193443	455388	322414	455243	193369	223143	392121	272502
348000	1015870	544735	583668	889601	400777	467148	383633	329373	139577	725263	760511	834971	281622	672516	74259.6	746108	348087	335499	324751	340995	269207	368757	154310	402864	386538	478165	164084	246970	344103	178931	271974	229375	190638	447798	319315	449072	194532	222858	390885	271483
349200	1018710	531348	582457	881703	407031	466502	377379	320984	138230	722917	749632	840088	272764	662628	70620.8	707746	348033	331556	322519	328142	268288	367020	155703	403057	386389	477602	162292	240644	348137	179530	270508	229262	187703	441799	313995	442031	193909	222472	389057	268936
350400	1015160	518190	586594	872915	411835	466525	373562	313233	135806	729075	739549	849986	262153	648718	67799.6	667400	345392	320584	315916	311909	267882	364648	158372	401893	386908	473652	159879	235911	350731	180618	271020	231184	186331	437124	311240	439572	196018	223225	390462	266564
351600	1008610	504798	580168	856361	413137	462801	364156	304916	132636	718770	721850	840997	250944	631942	64907.6	627636	344210	313514	309028	296227	266195	363376	161590	403504	387608	472611	159937	231937	356678	182466	273356	234315	185506	435011	309063	437708	196480	223443	391941	265209
352800	996845	489925	576760	838284	412330	460054	356885	297262	130490	718292	708382	843492	241934	616848	62200.8	590089	340471	302291	300331	276196	266267	362502	165135	404836	388744	471925	159000	227840	362514	186594	274600	237420	184634	432402	307781	436302	198512	225140	395216	265276
354000	983714	477614	567466	822384	410046	456351	345770	280522	128360	705022	687245	830094	230727	593308	59745.2	549636	334614	292762	289152	263001	266240	362471	169197	407251	392079	472042	159170	226019	369498	192228	276987	242261	185787	433541	308282	436824	200565	227377	398748	265766
355200	960280	459898	555579	800650	400510	449846	337457	268657	127214	696320	667004	813308	220608	569110	57352	512524	329658	280399	279086	246424	266934	365112	172278	409192	394353	470790	158940	225509	376197	197094	278619	247674	186584	433790	308503	436701	202351	230676	402158	268405
356400	938246	448068	544856	780616	395622	443367	328506	253743	124913	682326	646227	789986	208433	542328	54926.4	478320	320912	268018	267239	235166	269061	365164	177466	413255	397152	471636	159688	224466	383912	205017	283380	256002	189675	436304	311963	438821	205258	234684	408943	268786
357600	909232	432260	524675	750776	383907	433493	317141	245918	122852	666651	623146	771607	197480	518340	52864.4	444566	315699	259029	257074	222912	272736	369498	181586	420272	401290	473865	160475	226539	390989	213757	288516	262774	192398	440305	313363	439326	208581	239166	413966	270972
358800	878689	419758	515070	723796	375059	425237	307848	237627	120959	655456	603722	754657	185905	490778	50500.4	412049	308776	248544	245528	209698	274753	372190	186700	424549	405813	473487	161792	228505	401691	224214	296062	271580	198604	445610	318724	444094	212040	245608	421183	273874
360000	850349	406458	493830	694055	364564	415028	295270	228768	119312	634581	580521	726608	177524	464028	49274.4	386188	302726	239620	237510	200111	277884	378265	191231	430044	411017	475598	164899	231518	409970	236382	302826	282418	203575	453090	323365	449990	214285	250964	429831	277042
361200	822987	392780	476760	662616	353073	404601	287490	219639	117722	620506	561410	704694	167904	439710	47462	357803	296336	228640	225781	186636	281981	382529	196368	434067	417397	477779	166279	234121	419246	251590	310936	292486	211095	462455	330357	452538	217454	259227	437068	282897
362400	790172	381231	458893	634276	343423	395544	277518	205743	115329	598008	541616	671375	160166	410967	46012.4	330544	288301	218428	214323	176755	285442	389581	202034	441415	423933	481107	169950	239658	428232	268696	322274	306200	221484	477380	340319	457893	219842	268164	448462	287315
363600	755071	367518	438277	603228	330330	383976	267130	194652	114253	575647	523916	644567	152754	385002	45028	308114	282673	208705	204357	164895	292318	400180	206307	449837	432856	482486	173096	244630	434214	287586	333362	318267	231726	489286	348762	464478	222644	277265	460434	295753
364800	722186	356918	423193	575898	320322	374288	258214	183982	112340	554901	506048	615070	144728	361059	43920.8	286698	274946	198289	194345	155168	297397	408735	210125	459084	443308	485313	178774	252216	438388	310446	342618	334517	246172	506612	361044	471837	225496	291152	472342	303243
366000	686682	345781	401834	548146	308392	361134	246947	173268	111484	530081	486764	583784	137245	340172	43525.2	268418	270314	190244	185079	147754	304349	422546	213986	469938	452444	490865	185513	261259	442900	334578	353307	349986	260647	526024	371665	478015	228440	302857	486051	311218
367200	650899	334091	387545	521917	297369	350142	239616	166272	110778	508051	470417	557055	131513	321281	42846.4	251611	262719	180328	175042	139445	310960	434862	218996	477160	459675	494936	192698	272200	447386	362248	364751	368074	278795	548612	386796	485950	231542	317789	500895	322117
368400	613871	324406	368460	496846	285161	337733	228923	159766	109208	482779	452684	525792	126624	303346	42936.4	236608	257166	174125	167289	133996	316550	448240	221225	488930	468851	502876	202053	284910	453677	388359	375671	386867	295730	573322	400724	494027	233662	331760	515602	331832
369600	582622	313238	355126	473367	274044	325534	220373	156320	108963	463115	438810	499184	122816	285170	42782.4	225410	251099	166858	158703	127300	324056	460853	223686	497711	477540	508000	208743	298854	457394	417799	384480	402836	316685	597474	415795	502461	236997	348019	531891	342711
370800	557933	305067	341555	454968	262990	315022	211156	149124	107966	440612	422709	470121	120111	267752	43123.6	216430	245094	161553	150665	121854	334922	476115	225361	507915	487728	515334	218921	315484	460807	443857	395360	419236	335783	627281	432915	511130	240805	362842	550747	351004
372000	528447	295602	327153	432389	252748	303998	207267	143874	106611	421062	409938	447682	117143	254646	43859.6	210480	240598	155340	144064	116506	344024	489333	229894	516907	497548	522853	226250	333007	463002	471362	402468	435092	358781	652574	447291	518672	245989	377865	567343	364212
373200	505127	288412	315975	415376	242594	292897	199198	134998	104914	398989	396386	423854	114733	241735	44683.2	204884	235569	150120	137586	111324	352716	504778	232188	525905	508679	531857	237172	352482	465768	496213	416047	452640	380493	681387	464944	528430	249535	391708	586490	374044
374400	480951	281012	303687	397002	233846	282366	192915	128289	104476	379253	383820	403016	113548	230008	46028	200222	231464	145402	131989	105514	361871	523787	234897	534697	516688	541564	245124	373690	465262	519216	421921	465554	401228	704868	479032	535082	253935	405660	603577	385405
375600	470211	275364	295946	383887	225390	273230	185096	122882	103790	358948	372655	383607	111425	219568	47520.4	197322	225843	140402	126773	100842	368631	538720	235901	542467	526983	551930	255517	394602	466016	541396	430918	483252	424450	731498	498282	545930	258106	422353	622505	393353
376800	446614	269300	284552	368753	216766	263308	177228	118612	103516	342536	361640	365988	112015	212602	49782.4	197537	222892	137878	121938	96758	380353	559693	236139	549624	535184	560828	263832	415397	463781	560262	432666	493666	443640	750836	511868	556258	262350	434657	638878	402314
378000	422616	265056	277355	357100	209798	256623	173080	115828	103596	326157	350616	348366	111813	204316	51665.2	197452	217482	134976	118044	93175.2	390060	574916	236633	553635	542221	568372	273083	434735	461552	580946	443334	509592	465497	775696	529868	570006	266517	451044	657869	411526
379200	402966	262014	267538	345520	202918	247736	167259	112976	103349	310300	341470	330878	114036	198514	54108.8	200630	215697	133315	114193	91450.4	400910	594371	235526	560717	546727	578330	282505	457398	459257	594423	445675	517800	480880	793828	541264	582323	268329	463725	672240	417740
380400	388204	259538	261866	336488	197799	241366	163124	111280	102368	297064	333600	318172	114776	193474	56893.6	204818	212288	130718	110369	89057.2	408915	612017	234651	564801	549755	586445	289891	477094	456407	608175	450221	530408	502162	812082	554378	596700	272926	479805	687532	426275
381600	373594	259234	255219	329144	192437	234252	158016	108420	101693	283766	324140	303868	116436	191735	59624.4	210929	209982	129738	107437	88228.4	418267	628088	232903	570326	552282	596236	296934	499240	451371	615972	453597	540137	515162	827056	565465	611385	275412	489178	699204	431200
382800	361168	258132	249981	322514	189600	230007	154607	107620	101401	272827	317706	292318	119584	189309	62342	217786	207825	129208	105085	87228.4	427745	639877	231387	571300	553918	603182	300419	515428	448174	625332	453860	546495	529584	830281	575327	624715	277388	502272	706712	439376
384000	350718	259705	244805	317722	186158	225379	150238	104723	100782	262739	309924	281620	122790	188471	65350.4	225781	205440	128097	103016	86814.4	433460	649936	228831	574124	554066	611739	304839	533118	443721	630275	457897	557142	536937	844862	585725	640319	279021	513057	713840	441610
385200	340962	261556	239226	310799	182873	220391	147132	103224	100375	254046	303067	272396	125581	189328	68427.6	235826	204772	128792	101738	86328.8	440118	660938	226152	576179	554164	617472	307611	544975	439268	636794	454458	559177	541806	850019	595814	654045	280322	522001	719608	446974
386400	332597	264808	235554	308310	179891	217134	144976	101540	100470	246075	297503	264341	129308	191050	71044	248295	202874	129501	100097	86613.6	443088	667246	223736	576389	553538	622355	311994	558556	434422	641452	455279	568606	550124	861234	606565	670000	281265	535255	725780	449378
387600	325408	268521	232035	304905	177638	213379	142532	101611	100666	239436	292031	256606	134477	195085	74329.6	264908	202798	131762	99663.2	87815.6	447696	678872	219887	578730	550870	630656	314621	570883	428665	643700	450920	567024	549806	863865	613251	682472	282248	539743	727360	452393
388800	319642	274887	229357	304672	175576	211378	141673	102034	101362	233435	288873	252210	137822	200044	77802	282620	203270	133266	98954.8	89170	448740	679730	216721	574854	546848	632268	314847	580481	423552	645712	447766	570974	557283	870420	623062	697890	283862	549760	728192	454375
390000	314254	282065	227430	304588	173947	209286	139921	103327	101004	227216	283764	245842	141766	206329	81397.2	303550	204039	136817	99392	93266	452220	686479	214015	574838	546955	635695	314251	591119	417316	641420	442841	570915	554282	872670	626046	708351	283047	549061	724446	452346
391200	310922	289533	226300	304958	172863	207941	140088	106733	100798	223562	282392	242262	146061	213777	84736.4	324804	204444	140298	99099.6	97885.6	453776	685203	209465	569782	543894	634711	312325	598679	410802	638872	438081	573282	554498	871902	630715	716914	283085	556477	719452	454946
392400	309226	301925	225647	306278	171804	207529	140069	109764	100610	221056	281093	238721	151318	221755	88566	349834	205633	145864	100106	104156	452357	683363	205138	568292	541564	635045	311892	605590	405506	632538	435448	573316	549888	873857	636391	727767	281882	556693	713082	454533
393600	309762	312408	224541	308055	171867	206394	141536	113629	101282	220591	282090	238943	156720	231974	90536.4	378754	208082	152197	102280	111162	452016	681307	201173	565352	536782	634132	307470	607783	400210	623759	429312	568424	543802	871466	637014	734405	282100	558856	704400	455428
394800	312054	328369	226291	313338	172920	207905	144684	118111	101898	220810	284126	238596	161021	242268	93776.8	412829	209824	158512	103972	119545	446471	674691	196498	559799	532324	634412	307167	610742	395312	615394	424851	566190	536976	874772	643970	742650	281900	558362	695548	453798
396000	312936	342198	226610	317825	173626	209211	147231	123977	102876	221820	287601	239600	167600	255511	96607.2	450039	211839	167321	107653	129021	444231	674414	191657	554922	526416	634652	302100	611855	389704	602122	415391	555577	526752	870229	639188	746131	279369	551450	683080	452550
397200	315976	359378	228569	324410	175169	211358	152730	130663	104526	225797	293058	242897	171920	269305	98393.2	486261	214927	176996	110341	140243	439200	665520	187471	546112	520752	632372	296724	609646	385050	590005	407358	550014	521288	869175	642291	751370	276891	549697	672812	450068
398400	318892	377084	232453	331818	177788	213212	157625	138900	106970	228258	298838	246103	179382	285823	101112	526913	217493	188900	114803	153843	434693	659639	183968	538980	516023	631117	292644	609362	380538	572209	402208	540446	507325	864319	638375	754886	272980	538784	661242	446359
399600	322275	394152	236319	341119	177679	217014	166670	148580	108824	233395	306664	252550	185350	302873	103066	568315	221352	201437	120308	168216	429645	650025	178976	528676	509424	626516	286381	604496	375994	557559	392382	529571	498449	856406	635358	758123	272029	534262	648780	443800
400800	329571	415818	242060	352778	180454	220841	174989	159141	109651	239902	315340	258830	192892	320347	105229	607563	223998	215545	126884	184681	423760	641189	175346	520872	502552	623957	282508	601970	372551	537021	386050	518240	483494	855021	628623	758042	267677	522402	637366	437588
402000	335696	431750	247259	364568	183378	226291	187580	170814	111321	248306	327877	267680	199547	339626	106074	648005	226918	229847	133094	201090	417715	630122	171411	510641	494623	618827	276358	592867	369408	517445	378238	506050	470038	845618	621822	755174	264548	514634	624944	434001
403200	345129	453379	254331	380802	187141	231952	201181	182642	113380	257262	338999	278170	206883	359516	106275	687827	229803	245570	140764	220971	408212	617506	168063	500446	487895	615015	271646	584887	366258	499148	373995	495064	458291	839847	616611	753829	262028	503318	611884	427013
404400	354100	467273	261184	396617	190935	238203	216125	196300	115864	267799	353518	290324	213734	380599	106909	724410	234694	264181	149582	242364	402066	607258	163468	490816	479416	611272	265008	573144	361597	475545	365716	478322	437479	833629	604222	748077	259897	491729	597061	419256
405600	366878	487102	270394	419546	196915	245641	235650	210147	119186	283310	368178	305139	220337	402829	107283	757658	237912	281506	159058	264685	395938	593332	160029	478426	472455	606207	258261	562433	358956	457081	359001	466600	426342	823974	597662	745438	257875	481696	584360	410853
406800	378491	500860	279372	440481	202219	252019	252890	224486	121626	297074	384931	320096	230445	426512	107084	789091	241186	301417	170162	286546	388266	582370	156018	469733	464277	602530	252652	550655	354621	435722	352309	450614	407037	809356	585802	737519	255783	467107	569158	400973
408000	391376	512720	290752	464581	210214	258804	270834	240181	124247	313528	403751	339083	235333	451150	106620	819574	245407	318760	181318	308162	379094	568042	153957	458809	457871	597201	244976	537288	351092	417476	345756	439856	393238	797109	578786	734262	252577	457697	558162	394605
409200	407274	526718	302254	488583	218210	266678	287252	255878	127198	330262	421804	357794	242892	474756	105019	844774	249564	339169	193893	331174	372421	555419	150020	449367	449946	593349	240454	522264	348940	397220	341802	426846	375818	783916	564939	728141	247820	443932	543311	383198
410400	423238	532237	314632	515549	225923	274424	307631	271446	129581	353566	441060	380918	247884	498822	103215	864244	254533	356096	206634	350434	366570	541750	146748	439292	441501	585951	233914	505253	345778	379149	334793	412974	360926	766775	552173	718633	243777	433151	529304	375347
411600	444240	543870	326799	544824	236260	283791	326910	283642	131639	374564	460088	403689	253055	521939	102074	875472	258869	373150	220086	366156	357702	529208	144539	430345	435658	580826	228810	492648	343722	363288	327856	402460	346796	754754	543015	711329	240202	420446	518166	365256
412800	463586	545916	339573	573902	247044	293321	349037	297916	134105	401086	480853	430502	258950	547834	100116	890359	265688	390051	234206	379068	351022	516864	141709	421412	428180	574822	223621	474994	341914	345392	322143	388653	329712	734831	528902	700052	237276	409354	505649	356159
414000	488360	551927	354476	609054	259436	304520	371381	310236	136311	426734	500093	459383	263050	566908	97872.4	901261	270082	403299	248764	396179	341511	501123	138772	412590	424024	568918	218072	458902	339916	333968	317694	378236	320525	721078	520548	692734	234695	398477	493811	347700
415200	510639	551272	368198	642038	270355	315123	388945	321410	138109	451477	520138	487326	268072	589696	96079.6	904845	275192	416982	263134	409009	334642	490099	136966	407377	417342	564235	213018	442596	338333	319846	312614	362760	306982	702717	505991	680783	231520	385997	481643	338510
416400	536719	553695	385750	678282	283650	327102	409799	331508	140000	479050	537294	519074	270664	610918	94175.2	907998	280052	425066	276051	421212	327889	476042	135404	399842	411044	556724	208816	427344	337936	308574	309595	352344	297448	688142	495917	672620	229734	376640	470938	331515
417600	561844	548762	398418	711244	297338	338162	422635	340234	140882	503060	552995	548567	273820	632394	92347.2	905034	285147	433833	291180	430879	322342	467105	133372	393329	404778	553075	204889	413430	337834	295493	307823	340406	283648	672084	483306	661825	225954	365369	461238	321944
418800	589793	541597	414916	742074	311424	349850	439352	348292	142325	532873	571893	579964	276278	653427	89987.6	902714	291135	436301	305445	435746	315096	456639	131601	385224	399587	545370	200549	398404	337667	284850	303096	329701	272788	656209	472660	650402	224034	355523	450296	315983
420000	617066	537562	430083	775254	325761	361033	449306	350293	142760	555445	585035	604460	274917	668102	87665.2	895388	292628	442460	318853	439476	308573	446819	130199	378534	392825	540168	197392	385926	336181	276103	301973	320671	263954	640068	461953	642122	222128	345034	440738	307956
421200	643518	527700	443519	801712	338508	372804	457042	353500	143384	582147	596870	632572	273191	689595	85587.2	883239	297983	445050	331740	434633	304074	438738	128909	372478	386176	535633	194219	371343	335199	267320	298812	311807	254212	623708	450226	631323	220909	336571	431142	302062
422400	675887	522740	459752	826937	354635	385517	465721	350676	143385	603578	605550	658776	270306	703486	82421.6	865548	299344	443587	340847	431951	299134	428982	128764	365148	380881	529629	190918	359122	335012	259964	297364	305114	247794	611174	442658	625936	219425	325614	424162	294740
423600	703341	512244	469696	845930	367907	395353	467203	349670	143143	624908	612406	680992	269205	719267	80347.2	847058	302434	444254	351557	425996	295368	422660	127923	361030	375772	526623	188080	347425	334458	252968	295730	298693	238618	600738	431596	614393	218939	314623	415307	288852
424800	735983	503862	487692	864665	384263	406841	473266	348865	142707	643015	617975	702756	265846	729744	78361.2	825121	303632	438991	359613	421863	290346	415079	128298	354509	370668	520969	185461	337196	333690	249080	295498	294496	234462	593560	424334	607096	218894	307919	409912	283457
426000	760709	493566	496098	883131	398282	414526	471511	347943	142850	655023	617476	721862	260293	740354	76190.8	799347	305050	438526	368184	414247	287520	409072	128332	351794	365889	519390	184176	325804	335504	243450	294908	289349	228224	585392	414877	599274	217667	301515	403976	277976
427200	787996	482308	511355	892889	413164	425053	474203	346606	142149	672140	618188	737442	255536	748544	73667.2	772524	304745	431046	371754	403852	285240	403416	129171	346433	361731	514574	181711	315860	336385	240971	295914	286736	224357	579688	409322	593081	218176	297898	400446	272345
428400	812448	474131	516807	895436	426220	430943	468011	335891	141031	676554	611147	745113	248157	753660	71901.2	744790	304396	427720	376358	391838	283065	400806	129858	343625	357288	514568	181146	306081	339178	237617	297691	283845	221340	571756	401621	585019	216359	293196	395636	266227
429600	833968	463072	526717	891702	438265	440284	464755	329308	139717	689305	608673	755976	242425	759278	69329.2	714026	303661	417307	377503	376300	282558	395578	131656	340833	354160	510407	179214	298361	340879	235942	299116	280825	218470	566135	395309	578728	217468	292273	393352	263406
430800	852048	455258	532333	887038	450512	444089	456731	316501	137603	684684	600601	755940	234658	757741	68070	685864	301403	412298	377125	364702	281432	391342	133420	339804	350126	507388	178884	291475	344334	236013	302804	279618	217614	560639	390184	572034	218365	289789	392135	259142
432000	866976	444310	534554	874415	459706	446638	449123	310936	136966	688678	593194	760443	228637	757499	65955.6	654263	303705	404331	377210	349672	281203	389372	133900	338835	346186	505146	177852	284330	347451	236393	304823	278044	215157	554645	384529	564908	219207	287754	391629	257066
433200	880634	437283	540136	864920	469831	448316	440496	302272	135676	685426	583496	758850	219132	746903	64327.2	626294	297705	396980	373830	336010	281276	386348	135982	336875	342934	503976	177547	278694	351248	239410	309387	278861	216052	550251	381265	562759	218795	287439	393648	253834
434400	884650	427022	533801	845982	476362	445410	428208	296651	133358	681864	572776	756534	212166	738533	62694.4	596234	294026	387030	369584	321594	282224	385776	138025	337222	339993	501498	176776	273854	353911	240222	312593	278607	215733	544760	376972	555733	218840	286969	394820	251488
435600	891264	419272	538145	828280	483572	446207	420325	288127	131196	675451	560910	748974	202044	721630	61373.2	561926	290220	374669	363002	307941	282370	382846	139930	336418	337698	498754	176160	271110	358683	245034	317323	282256	219088	542766	375851	554187	221337	288169	397384	251258
436800	888852	409516	528544	807800	485366	441372	405028	274740	129154	661431	546328	738100	193766	706665	60134	527706	285737	367780	357137	296226	283345	383103	141602	338590	335848	497603	177694	269205	363082	251199	321740	285574	221032	540266	374821	549928	222230	290514	401054	249543
438000	885490	399563	529659	786186	488371	439557	394587	263836	127281	653494	533863	730183	185898	691407	58740	496519	281114	356106	349600	283211	284664	383763	143048	338965	335150	494335	178212	266841	368291	260738	327212	291039	224892	539204	375294	548721	223641	293634	404420	250462
439200	877988	391845	519796	763000	489129	432092	380106	250638	125814	635126	518191	714161	179283	668926	57398	467934	275047	348558	340944	272316	285479	384459	144483	341854	334379	492171	179968	265903	374442	273984	332563	296462	230513	540527	375483	546445	224755	297094	408863	249613
440400	864140	382832	511594	738248	486990	430516	369263	243466	124716	621569	503888	698927	173227	649512	56142.8	447876	270694	339412	331824	258222	287948	387022	146624	342837	333900	490852	182139	265490	377780	289828	336902	303022	235652	543638	376054	546610	227322	301914	414292	253394
441600	847483	375885	504059	714857	483783	419440	357312	235029	122512	604690	489388	680130	165692	625642	55258.8	428542	263906	329989	322205	247325	290423	387906	149144	345805	333360	490507	185086	265185	382187	305891	343309	311240	242895	547973	381590	546790	226588	307081	422074	253345
442800	830136	365394	490800	690067	477683	411094	344544	229574	122284	591320	475793	662540	160302	601977	54456	409223	257445	321648	311657	234308	296357	388909	149989	348286	332246	488451	187283	266215	384592	326082	345930	318890	249052	551936	382080	545490	227136	313093	428465	257211
444000	810598	359124	482840	665419	472181	402314	333822	219430	121528	570554	461924	641960	153008	574044	53917.2	390306	251645	310842	300502	223764	300491	389488	151658	352050	333278	487750	190029	268928	388748	347346	351342	330351	259284	558899	387050	547836	228611	321836	436986	260534
445200	785402	351506	464376	641062	463250	390280	320657	210868	120701	549862	447372	622433	147174	550359	53228.8	374827	246722	303361	290092	212989	305928	391414	152320	357326	333225	489590	193676	272218	390158	370767	356439	340850	267248	563388	391636	548878	228397	329632	444092	265422
446400	760269	344044	455909	618017	455899	381966	311212	200050	119772	532332	434819	601992	142390	523843	52848	359430	240585	293192	278486	203075	306282	393377	154011	360094	335075	488730	198608	277975	392779	397110	362326	354112	278675	573789	398542	550664	232388	339513	452322	270346
447600	732968	337011	439235	595235	444533	371106	297684	191058	117675	508221	421019	581236	137100	499275	52704.4	344763	237043	286112	269400	194304	308933	398117	154172	363332	335572	490340	204752	283584	394013	422347	368638	367800	289492	581506	405585	552538	232694	349712	459628	274568
448800	707783	329420	429383	574429	432971	363789	288530	183688	114674	488354	409501	562689	133535	473726	52850.4	331914	232202	276513	258754	185735	309633	401826	154877	366647	336506	488577	209674	290528	395003	449907	376118	382062	303804	591665	416110	554488	234609	363927	469288	280318
450000	681432	323949	413322	552946	422016	355126	275845	177611	112571	467070	397806	539736	130237	448661	53348.4	321094	227620	269210	248517	179145	312172	408014	155769	370948	339068	490772	216359	299138	397233	473348	383546	397430	316505	605404	425774	556062	235490	376536	478714	285270
451200	654190	316908	401135	531771	409693	347137	266208	172272	111385	449995	387064	520521	128181	425909	54040	310380	223862	259955	239119	170308	318113	412172	156499	374231	339022	490150	220954	308283	396598	499543	389212	413390	330575	617866	436351	557418	237139	394049	486883	292776
452400	628555	312591	388740	515552	397236	338670	256510	165032	109975	429065	377962	498649	126619	402261	53910	301818	219751	252105	228081	163337	321933	419246	157151	378954	340731	492510	228906	319664	396853	521012	395709	429788	347828	634250	448257	560615	237754	409384	495807	298185
453600	601842	306056	373934	496386	382938	331483	248651	158930	109266	412138	368945	480035	125484	382863	55080.8	296006	216333	243513	218533	156400	326651	428025	156378	382329	342632	493924	234843	331072	397048	541374	399359	445887	364139	646085	458371	563648	239336	427893	504086	304933
454800	578940	303722	365455	480584	371183	323905	239836	151418	108713	396151	359933	460576	124130	361675	56195.6	290256	212865	235358	209670	151858	330624	435827	156428	386348	344011	493533	242230	343953	398573	561273	404596	465606	383758	660484	472450	567117	239568	447173	512083	310392
456000	555248	300770	352603	464568	357717	317693	231194	145633	109001	379841	352663	444251	124712	345932	57200.8	286438	210846	228943	201316	147027	338356	446513	155908	391611	345923	497961	249081	357607	398802	578942	407393	481062	401898	676564	484533	569854	240261	465182	518832	316830
457200	533758	299428	344470	452129	345950	311042	225494	141129	108132	366608	346118	428598	124501	331927	58671.2	283051	208741	221782	193040	142663	341240	453921	155413	394296	347357	498507	256616	371061	397413	597002	411945	498228	425675	692437	498470	577344	242702	485260	527000	322530
458400	510792	297821	333801	438383	333018	303874	217237	137361	107876	352122	339190	410650	125211	319451	60618	281450	206614	217750	185560	138682	348899	464688	154343	400950	348802	502659	263372	386884	398187	610271	413917	514217	445575	705550	511589	580004	241883	501210	533678	328166
459600	492182	296624	326509	427038	320281	297798	213391	133654	105600	340807	332949	397068	127458	309480	62571.2	281293	204216	212452	177127	135436	354666	473238	154095	404271	349235	502982	267317	403398	396187	626233	415510	530617	468227	718456	523337	583168	242766	521630	540683	334523
460800	474482	298596	317701	416982	310472	291998	206564	129024	103629	327605	327782	382225	130298	300264	64317.2	281542	202301	207006	170264	132543	362155	483517	153305	409152	351090	507825	274689	419899	395312	635010	419760	546898	486716	733409	536004	588808	242537	534453	546490	337748
462000	456966	298422	310688	406566	299975	286933	202462	126838	102880	316930	324394	369398	133170	292792	67595.2	284398	201139	202635	164211	130850	370647	494837	152755	412787	352516	509550	277804	434421	393156	647520	420506	559750	504228	745142	547694	592766	242922	551502	552578	343805
463200	441861	301600	306808	398744	290860	281646	197359	123663	102075	305206	319950	356502	136760	286811	69660.8	289970	200187	199478	159295	130883	376566	504184	151858	417148	352218	511372	283451	448887	391843	654904	424344	572677	516014	756055	557221	597810	242149	561866	556999	347135
464400	425896	304536	301162	389323	281776	277452	194718	121686	101846	295467	316988	346864	141637	283264	72650.4	295633	199682	197283	154928	130111	382831	511475	149801	420299	352032	510821	286379	462952	388472	661334	423028	579231	524474	762716	566967	598157	242282	573349	560651	353079
465600	414808	309758	296278	384369	274526	274244	192354	120065	102269	286127	312785	336134	145518	282197	75640.4	301744	198576	194680	150946	130785	387432	519328	148626	424870	352108	511660	290066	477428	386346	665039	426182	592423	535792	775849	576863	603930	242470	583572	566623	356998
466800	401416	314426	292020	377496	266191	269917	189901	119928	102553	278878	311156	328762	151260	283050	78814.4	309869	198609	194395	147534	131000	392820	528729	146544	428434	350466	511147	291247	490140	383588	666662	423099	596288	537682	783338	584019	605852	243036	591218	565928	361050
468000	388988	321641	288961	374697	261932	266575	189233	120022	103373	274412	310718	321003	155898	283432	81997.2	321324	197853	192801	144797	132744	397289	533416	144872	429137	348727	510311	292507	502266	380688	670347	423521	605929	547609	792729	593976	611962	245054	599382	568926	363041
469200	377267	329349	285308	370065	255801	261748	187541	120451	103731	267524	309342	313952	162775	286218	84604.4	333888	198763	193844	143734	135517	403510	540624	142797	433169	346586	511639	293173	513757	377266	668416	422102	611492	546404	796738	596907	616466	245520	601636	567982	365753
470400	368696	337438	283721	368150	252124	258712	189591	122120	104272	262377	309547	308097	168168	291423	87312.4	347799	199465	195432	142390	139736	404616	542027	141546	432406	344746	511762	292812	522412	373055	668114	420119	615254	552480	802176	601336	621121	245986	607545	564914	368999
471600	359642	348006	282515	364848	249802	255705	189586	123408	104645	256908	308798	302191	174491	298052	89972	362043	200087	199315	141920	144846	405667	546630	139272	435584	340925	512148	293624	533282	371426	660968	416608	616531	549830	805455	603881	623611	245228	606485	560091	368679
472800	351616	359096	282315	363556	248393	252932	192433	127672	104805	254604	310501	298202	180980	306384	93000.4	379562	201616	201891	142762	150557	404464	549432	137224	436027	338668	511780	290503	539140	368062	654558	411068	615676	549232	808004	606622	626307	246232	609482	555712	372118
474000	346352	372812	281523	364738	247112	252307	193837	130217	105509	252858	309716	293107	186083	315210	95224	399435	202992	206726	143730	159394	402717	549886	134756	436822	335287	511961	290465	547439	364422	643719	407862	615918	545937	809162	607116	629582	244389	607648	549089	370610
475200	339846	383553	281972	364886	244051	252411	198071	135332	106902	252586	311183	291509	193652	324697	97690.8	421458	205151	213446	146273	167298	402931	551748	131529	436725	331148	511629	285779	551606	360619	633739	401879	609866	538657	808189	605956	630367	244864	607581	542283	370302
476400	336645	398097	283369	367368	244554	252688	203552	140318	108536	253831	314203	289763	198714	336168	99486.8	444939	206478	220927	148866	177722	400024	549959	129492	435242	326505	508458	283743	556405	356015	621550	398969	610455	537110	813891	607008	631071	243776	605388	536896	368258
477600	332555	411550	284457	369773	243202	252646	208598	148398	110204	255506	317205	287898	205918	349858	100872	471864	209198	230974	152901	190414	398416	551146	127002	433718	321070	507870	280231	560851	351992	606007	393865	603025	524120	809001	604602	630658	243586	601454	528708	366181
478800	330916	426572	287505	375693	244488	255026	216692	156944	112294	256986	322100	287411	211795	362116	101643	496625	211166	241652	156760	204238	392690	545341	124726	429136	316278	505795	275676	563713	347859	591644	390584	599412	522000	809456	604266	632193	243305	600410	522022	365078
480000	328718	439529	289930	378805	245034	255236	222340	166215	114060	260665	325946	288767	218153	376119	102471	528444	213564	253076	162521	219216	388062	543944	122522	427424	312461	504131	271795	565892	345283	573046	384577	590438	508016	800727	599770	628682	242216	588880	510705	359497
481200	327116	453152	294177	386695	247482	257193	234600	177478	116054	266412	331775	291227	223721	391853	101840	549205	215716	266176	168324	236433	383120	539078	119694	421256	306842	500662	266579	565266	340852	556382	379016	585721	501764	799765	596556	628504	241819	587064	502306	356237
482400	326430	466616	298370	394755	250166	259452	242764	189260	117824	270002	337506	293592	228927	406760	102045	568314	220292	281501	174872	253622	378177	536858	117846	416945	301680	500946	262800	567902	335799	535339	375676	578494	488985	792111	590334	626131	238550	574421	492854	348448
483600	325653	478120	303583	404479	252486	262524	258167	204453	120140	279813	346229	297818	234014	423959	102061	594510	222540	297782	183032	272826	372041	531884	115809	411110	296901	499567	257638	564304	330442	514597	368208	570224	476455	785352	584850	623230	238795	567552	483342	346096
484800	326152	491037	311279	416622	257264	265744	271213	219361	121835	287162	353524	301320	238276	441172	101548	619586	223810	316774	191149	291681	363950	525464	113231	404786	291743	497898	251711	562844	326330	494061	363240	563888	466774	781213	579539	622612	237078	555273	472493	338670
486000	327335	498910	316618	427593	261614	269952	290210	236424	124980	298902	361730	307875	243007	459500	100687	648552	228504	336564	200670	313115	358460	520413	110594	399680	286669	493657	246602	556702	322398	470950	358548	551077	450181	772273	570784	618233	237331	543650	460784	333552
487200	329378	510002	326113	444115	268864	274009	310414	250871	127457	311053	372024	314165	245704	473629	100030	675509	231663	355580	209571	334058	351288	512273	109124	391704	281333	489116	241732	552103	317237	451506	353868	543936	440274	767198	566100	615355	235678	532415	450334	327083
488400	331819	515348	331662	459150	273899	278897	328637	267119	130107	324498	380982	321468	250817	487682	99084.8	699505	235859	378058	220431	356369	342854	506436	106400	385696	275833	485455	237449	545075	313738	434066	348707	531286	422673	759383	556313	609972	232674	518486	438594	319495
489600	336768	521454	341853	476703	280818	284279	355785	284922	133052	340848	391316	332615	253742	501068	98557.6	717640	240698	398313	230187	381283	334429	495841	104607	377383	271058	479405	231109	535594	308990	414574	343535	520238	410418	753590	549238	606498	232316	508663	427634	314186
490800	342308	528588	348321	494535	288113	290297	375722	301153	135472	353807	401159	340135	254733	511513	97952.8	730793	243970	418538	242367	404295	328133	491292	103200	372139	266255	475570	227392	528623	307034	396701	339466	508177	396255	740666	539979	601761	230923	495297	415086	306150
492000	346389	530666	358747	513114	295075	296787	404712	319524	138222	371824	410060	352259	257092	525126	96738.8	747044	248736	438817	253812	428093	320492	482782	100768	363988	261258	470222	221614	517022	301880	380766	334860	494182	382560	729874	530098	596812	230926	484572	404125	301497
493200	354654	534280	368483	534448	305124	303549	426002	334215	140428	387549	418342	362911	258435	534323	95204.4	760268	251919	461836	266338	450065	314200	474515	99445.2	357142	256976	466015	217558	508832	298676	365769	332588	484710	370486	722012	522947	594088	229215	469688	392501	293884
494400	361368	533087	379024	552963	313814	310356	454196	350966	143402	406955	428112	376222	260928	546088	94128	776852	257247	482839	279404	471853	310545	466685	97811.2	350068	251223	461867	212178	496867	295312	351610	327449	470956	356533	709886	512770	587395	228788	458191	381003	287602
495600	371308	534777	391066	574281	325768	319159	478436	361775	145736	425185	437583	388332	260982	555508	93107.2	783570	260751	501172	292109	494609	303757	458266	96312	342178	246310	456454	208670	485564	293959	339554	325930	461165	345665	698514	505070	581567	226662	444734	369312	279685
496800	382007	534168	400092	594354	336422	325519	503730	377277	148699	446394	445676	404556	261660	566696	90909.2	794312	266550	519530	306890	514988	296842	452416	94999.2	336618	242106	451058	204926	474375	292204	325050	323013	449971	331651	687224	496055	574669	225744	433024	357892	273655
498000	396728	534069	413203	615971	348878	334378	528180	387058	150140	466451	454543	419740	259645	576712	89312.8	799236	270833	535465	320409	535803	290386	442930	93773.2	328260	238010	445868	199691	461620	290240	314710	320805	442289	323294	677524	488563	571944	224705	421059	347138	266706
499200	410861	531875	419500	635458	361592	340473	545352	393878	151791	485096	459839	435026	258349	589263	87997.2	803692	275115	551932	335057	552352	285792	436927	92314.4	323931	232401	440731	196366	450519	287522	303269	318962	430374	310742	666026	478571	565764	222712	408989	337322	261777
500400	429516	527398	432821	654170	375414	350230	569956	400306	152582	507604	466450	453590	258577	599814	85763.6	796529	279661	563198	346924	567012	279096	428938	91812	314888	227723	434141	191918	437934	286045	292791	316822	420145	303350	655611	471269	561377	223289	400434	327569	257297
501600	447980	524587	440012	672575	390129	357009	579185	400240	152864	523362	468548	469424	256414	608376	84385.6	784667	284026	580169	360339	579409	274003	423519	90936	309972	223913	429410	188826	427021	285168	284217	316122	411406	294384	644827	463149	554626	221491	389072	316684	251241
502800	468748	518482	450420	690208	404468	366732	597859	406467	154014	543762	473931	487490	253906	621234	82433.6	774724	287344	589875	372434	586900	269710	416090	90287.6	304318	219951	424176	185922	414858	282380	274823	314665	401867	286938	635676	454727	547491	221485	380614	307717	247538
504000	490132	516243	459309	705271	422290	374187	600290	403818	154096	556532	477094	503324	250942	629933	81448	761430	290504	601698	382500	595776	264810	409030	89573.6	299092	215874	419870	182594	404375	281198	269233	315597	395036	279533	626135	448899	545389	219610	371863	301006	242220
505200	511662	510811	466403	715149	437333	381184	609104	403088	154451	571217	479430	520834	247970	643432	79887.6	747175	295294	609887	393212	595048	261388	404394	89446.8	294678	212990	415182	179760	392837	280320	261703	313551	384946	272032	616475	440104	537682	221147	363799	294720	238797
506400	537572	508042	477800	730316	456208	388448	604649	396679	153846	582410	481050	535392	241244	651957	78788.4	733262	296480	616860	400119	596595	257640	399602	89257.6	289630	209312	410572	177685	383768	280147	258632	314348	378700	267212	609434	434464	532716	219489	356673	288207	234810
507600	559884	503036	482704	738322	469925	393102	602875	394926	153515	594522	480850	550090	237662	663330	77001.6	716331	299580	622954	408213	590759	254529	394560	88987.2	287342	206827	407650	176726	373363	279121	252801	313964	370401	261579	600902	427679	528207	219950	349347	282561	231943
508800	584941	499406	492714	746918	487799	401470	596216	387227	152956	605839	479267	564866	230658	672360	75069.2	696666	300399	626899	413640	584415	251267	389724	89152.8	282379	203660	401998	175814	365605	279190	250436	315258	364756	259535	593150	424091	525676	219772	345253	277297	228702
510000	607646	495874	493234	750292	503026	402688	582310	379926	152300	609914	475676	576910	224014	683584	74496.4	679069	301623	630863	420782	574834	249278	386087	89060.8	280230	201471	399618	174509	355497	279735	247260	317798	358746	255284	585958	418956	520911	219460	340548	272318	225487
511200	633441	491692	501501	753830	519378	407481	576513	374488	151952	616517	475279	588335	217784	691704	72734.8	659343	303136	625991	422735	563608	246683	382686	89084.4	276820	199090	396230	173286	348318	280254	245314	318801	354728	253135	580352	415682	517666	219997	338290	268498	224580
512400	656939	487725	501302	757110	534955	407564	555287	364042	150354	614227	470057	595498	211385	700540	71630	635711	301728	623548	424766	549539	245124	379873	89567.6	274710	197699	394340	173084	340473	280811	245637	320567	352814	251225	575026	411112	512644	218796	335387	264572	222386
513600	676656	483585	504508	755079	547680	408284	543655	356586	149119	615209	466849	605284	205105	707132	70396.8	616001	301362	613955	425328	532485	243905	379139	90201.6	273058	195902	389438	172918	333553	281662	246604	322379	349952	250636	568988	407267	508058	219874	333788	261378	221517
514800	698049	481441	507404	754349	561425	405750	522705	345542	147237	609881	460526	611230	198180	709769	69050	595608	300037	606931	424363	517354	241595	376547	90887.6	271028	194223	385165	172473	326792	284458	249904	324593	349112	251104	565370	404586	506012	217970	332187	258059	219916
516000	713545	475350	504992	748003	570870	403978	509221	336263	146579	606750	456318	616134	191618	715201	67648.4	573928	299465	596279	422754	496915	240828	373895	91762	270342	192872	382086	172685	319861	285512	252752	325183	346735	251400	560374	401641	501497	217373	331496	255654	219210
517200	729007	472014	506488	742363	581980	401862	490050	324372	144455	599336	448769	614963	184330	713634	66774.8	555789	296276	582129	419861	478797	240032	373106	93183.2	269237	191639	379769	172343	315342	287241	256969	328684	347918	253967	560018	399491	500742	215848	331441	253498	218346
518400	741593	464862	500284	733524	588346	399982	472166	314087	143134	586973	441428	612410	178918	713211	66287.6	535092	295104	570700	416347	459689	240881	371974	93722.4	270180	191292	377048	172188	309962	289015	261546	331845	347691	254184	558028	396660	495886	216600	332334	252475	218620
519600	750476	460664	501331	725116	595971	396910	457398	303350	141225	576173	435886	608587	172139	708291	65322.8	514526	292389	551792	409183	439896	240381	370493	94475.2	269303	190818	373098	172459	306572	289916	267330	334621	351462	257471	556295	395508	492571	216113	333739	251581	219991
520800	748524	456354	493507	713502	596277	390250	439926	291461	139064	561945	427284	603977	166551	704088	64866	493196	289736	539502	404217	421340	240362	369000	94901.6	270606	188175	372666	173922	302653	292870	274375	337049	351987	259416	553480	393422	489207	214000	336100	249495	221071
522000	748249	452288	490598	702516	597602	388237	423646	283215	137659	549309	421485	599011	161713	698670	64441.6	477125	286280	518008	396129	402075	240287	367966	95433.2	270558	188142	370545	174916	300486	292328	283339	339782	355862	263121	553252	392736	487823	214731	340174	249168	222561
523200	741620	449056	485342	694357	597910	379894	404070	271616	136020	530849	413345	589679	157062	691536	63929.2	459264	283696	501486	389480	384562	240504	367090	96089.6	272000	187054	368815	176166	298848	295053	292748	343262	359692	267082	552848	392340	485838	213374	344059	248462	223940
524400	734230	443788	478318	679433	597370	374942	391666	263622	134727	515941	408240	582461	153312	681574	63792.4	444326	280080	476788	381608	365257	241369	365584	96784.8	273068	186220	365345	177081	297528	296886	304091	344948	366131	271295	554131	393559	484531	212944	349374	249670	228731
525600	721953	440270	472120	667298	593164	368268	374479	251226	132817	498435	400777	570939	148769	669036	63792.8	430215	276458	457272	372313	349072	242163	364459	96908	275033	185022	363225	178104	298193	297582	318945	350110	374054	276891	554858	395061	483936	211898	356104	250654	230638
526800	707347	434071	462532	650332	586159	361332	362627	241839	132029	483310	395284	560989	146054	658142	63973.6	417273	274488	435194	364314	332063	243019	365223	97156.4	277308	183714	358754	179367	297207	299249	334502	351894	379058	281652	555956	395151	481995	211186	362962	252109	232920
528000	691357	432275	456597	635517	581379	355156	348712	231738	130583	466607	389358	547709	141692	640370	64558.4	404744	269990	414049	354423	316415	242301	363580	98149.6	278743	183210	356148	180607	299804	300640	354662	356937	388052	288929	559941	399025	481640	210733	370692	253903	236072
529200	671712	427408	444206	619123	568073	346917	336221	224192	128796	451478	381876	536689	139489	624962	64450.8	391897	268154	394704	345274	301275	243336	364214	99010.4	282346	182170	355057	182418	301629	301665	373374	359948	395560	294563	563754	400678	479661	210766	380372	255356	239786
530400	652842	424798	438004	603924	561100	340336	327625	216737	130046	437107	376690	524846	136579	605472	65395.2	381790	265421	372983	334048	286976	243748	364302	99962.8	284822	181590	353039	183423	305317	302626	394598	364451	407500	303440	568466	405508	481004	210465	389683	258033	243281
531600	630305	420124	427171	589013	548248	332614	314667	207340	130287	421549	370470	511852	135031	586543	66122.8	374178	261331	357180	324838	273729	244978	364769	99703.6	289566	180983	349973	185606	308210	303879	411814	367930	415263	310756	572592	408233	479299	209661	400853	259142	247177
532800	611195	415470	419134	574138	536882	327572	306190	199110	131205	408516	365541	499754	134158	565991	66951.6	367322	257737	337592	314445	260332	245466	365647	100027	291823	180880	347213	186745	313162	303898	431405	371138	426231	323082	577366	412674	479038	210597	413096	261106	250633
534000	587381	412426	409068	558866	520971	321410	295086	191060	130621	393880	359686	485766	133726	544128	68213.2	359666	255041	322688	304791	249408	248212	367684	99658.4	296865	181499	345384	189474	319344	305195	447952	375256	436616	333095	584577	418275	479199	209456	425264	262610	253972
535200	566597	409082	401588	543182	507905	315621	288413	185241	131464	382421	355898	474157	133909	525135	69005.6	354852	252992	306259	293823	238356	250005	369468	99595.6	299509	180841	342908	191726	324449	304408	466269	377449	448382	343822	591385	425853	478317	210445	440756	264836	257512
536400	543961	407745	393242	528750	491749	310206	279978	177502	131438	368690	349136	459893	135078	506137	70327.6	350520	250102	297273	284326	230290	251760	372982	99850.8	304992	181630	341529	195502	331809	305371	481639	382009	460518	356626	598735	432691	479252	209849	453553	265720	260009
537600	523920	403546	383918	513482	476474	304224	273611	173306	132678	358220	345850	448766	136455	489516	71443.2	347973	248893	284317	275465	220658	254979	374868	99216.8	308441	181776	339590	197328	338419	303563	493596	383192	472051	368847	605799	439626	479330	210006	470421	266967	264768
538800	504195	404023	377428	500172	465182	299554	267404	167814	133146	346457	341490	436267	137975	470934	72824.8	345296	247378	270307	266494	215107	256930	377074	99661.2	313166	181907	337484	200814	348857	303445	503076	386501	487084	383446	612876	448542	480352	209535	486530	269095	266324
540000	483602	402507	369158	486273	447849	294568	262778	163490	133370	335702	337309	424738	140859	458522	74435.6	345204	246074	259687	258366	209584	259950	380182	99804	316733	182194	336969	204982	356602	303370	509096	388998	498099	395373	620261	456389	478656	209229	502260	269703	270282
541200	467553	402877	364167	474278	434082	290634	259522	159390	132781	327056	332866	414856	143056	442870	76061.2	345727	243518	250772	250650	204122	262216	382369	99431.6	320704	182103	335101	208535	366184	301180	517454	391320	513093	409737	625133	465087	477886	209371	517881	269550	272780
542400	450457	403146	358317	462697	419348	286598	254495	155391	132642	317243	330539	405164	147227	431279	77898.4	348454	241860	243510	243151	200556	267204	387022	99208	326735	181883	334017	213139	374467	300806	520091	392214	523724	420385	629064	472165	476760	209668	532169	269846	276362
543600	435656	405072	355037	453297	406707	283263	253010	152517	131264	309062	328208	395480	149985	420908	80144.4	352775	239805	235616	237514	196708	270076	389946	98417.2	329580	182685	333128	217122	381924	299570	527314	395377	537348	433879	633357	480813	477404	209117	548436	269231	277804
544800	419196	407417	350844	444483	392289	278339	248511	150361	130819	300218	323688	385524	153890	410605	81972.8	357856	237721	230325	232050	194435	275631	392423	97499.2	334126	182568	332084	221834	391140	297406	528751	396212	546889	442635	637445	489678	476831	208915	560060	269346	279687
546000	406058	409713	348428	435730	380837	275485	249312	148805	132067	294280	321736	377846	158148	404271	84365.6	365500	236803	224477	226624	193302	278582	394118	96787.2	335853	181668	328919	225249	398782	294338	531968	396665	557685	451955	639334	496803	477020	210556	573665	269427	281289
547200	394070	414178	343958	427983	369847	272123	245213	147102	131269	286882	319649	368472	162484	398324	86293.2	372757	235775	222166	223309	194009	282401	397262	95434.4	339000	181235	326537	229251	408049	292215	531633	396728	567529	460558	642082	503696	476228	208524	582488	268140	281675
548400	379494	417473	341208	421762	359467	269638	244413	147372	131508	280662	318947	362583	168134	398200	88411.6	382977	235302	220850	219227	194594	285098	400164	94978	340486	179819	323942	232368	414881	288609	531435	394047	574634	467533	643132	510512	474238	208940	594195	266923	284263
549600	368180	423175	340000	415918	351304	267276	243492	146945	131671	275409	318844	354527	172916	395268	90368.8	395111	234777	220851	215706	196178	286675	401592	94038.4	342737	179671	320599	235445	424982	287126	532104	394000	585304	475096	645384	517600	472802	207741	601571	265734	283868
550800	357158	428113	337706	410411	342393	264511	242868	148962	132343	271189	317143	349531	178691	398004	91598.4	408222	235705	221641	215376	198560	288607	405208	93642.8	345254	179000	318734	238567	432158	284257	529144	391517	587356	475832	645935	523000	470405	209092	608233	263919	285325
552000	350048	435496	337360	405645	334944	263903	243955	150816	133418	266110	316508	343846	183447	399793	92190.8	422280	234636	222744	214252	202666	289290	406318	92533.6	343130	177913	316819	241391	439560	282006	528015	390352	595308	480248	646875	528484	468827	209255	615513	262420	284517
553200	339164	441307	336579	400776	327702	262706	241565	152999	134848	262010	317979	339286	188206	402711	93804	437611	235185	227409	214126	207956	290918	409158	91646.8	344463	176655	314480	244518	444731	280304	523332	387453	594902	478523	645053	531310	466060	208629	616540	259676	282646
554400	330646	447092	338042	398601	321994	262475	244100	157341	135105	260297	319204	336374	193281	408486	94680	453364	235566	233024	214362	213195	291326	410010	90143.2	342659	175026	310785	244649	448944	277447	519141	384405	596795	479547	644715	535752	465536	209191	620552	257157	282688
555600	321160	454076	339456	395511	317272	262206	242936	160813	136024	256303	320028	331117	197812	412278	96358	470272	235573	239219	214124	220582	292385	411620	88806.8	342881	174374	308226	246643	455229	276021	510982	382331	598386	478614	644939	537985	464297	208682	618719	253468	280172
556800	314298	461139	340252	393293	312598	263243	246066	168056	136276	256197	321273	329007	201872	421387	97010.4	487141	236486	247140	215817	229150	291789	412066	87478.4	340702	173124	305017	247446	458256	271979	503176	377998	596900	475182	642009	539917	461376	209081	621237	250478	280426
558000	308308	469583	344708	392497	311045	264301	247673	174198	137138	253754	323101	326376	205331	427160	98103.6	503320	237611	254574	218290	238948	291275	412306	86330.4	338506	171358	302492	247113	461485	269507	495538	374044	596055	473800	641683	541523	458530	207850	618098	247492	277420
559200	301594	475622	345188	389605	308539	265992	250846	183516	139008	255276	325606	325590	211476	435840	98775.2	520885	239351	264440	221021	250772	289992	411698	84536.8	335750	168948	300744	246468	463227	265676	482406	368932	589546	468254	637344	539483	455540	208626	614645	243484	275882
560400	296564	483595	349098	389883	306587	268503	255219	193818	141616	256223	328180	325366	212841	442158	98520	537576	241088	275149	224139	262589	287501	414620	83310.4	331908	167001	298107	245440	464933	263090	473102	363863	588761	465053	635054	540754	454143	208228	612572	239477	273610
561600	292030	489048	352750	390395	305428	270276	258728	204783	142498	257498	331398	323991	217469	452938	99046	553253	242968	287744	227589	275879	286471	414872	81933.2	329450	164632	296155	244358	465354	261343	457734	359140	584337	456343	627556	538750	450104	208945	604549	235488	271755
562800	287752	494691	358864	390775	304929	272978	267404	217296	143626	260837	335424	324334	218534	456166	99502.8	570757	244562	299044	230686	289316	282990	411702	80205.2	323724	162384	294152	242035	464843	258487	448604	353830	580927	452166	623174	537844	448257	208559	599758	232104	270856
564000	282540	500633	361968	391240	305150	276079	272078	231893	144312	262848	339266	324633	219819	464670	99361.6	585978	247171	313202	237369	304520	281706	409688	79335.2	320297	160413	291753	241328	464120	256510	434936	347537	571328	442634	616996	533040	445078	207427	590877	227639	266548
565200	279942	504033	366154	393333	309031	279852	285048	248942	144875	267052	344582	326493	221348	467762	98990	600831	250116	327837	245521	320965	278912	406983	77672.8	316157	158912	288990	238203	457206	254650	424126	341072	561438	435346	610279	530079	441245	208146	585717	223434	263745
566400	278586	509873	371795	396032	310445	283388	295277	265055	145579	270711	347876	327519	224040	471423	98664.8	610652	252449	342560	250895	337745	273664	406189	76572.8	311751	157438	286608	235628	454572	252019	415952	336432	553892	426406	603576	526054	438169	207353	576781	218755	259546
567600	276301	511511	377330	398648	312555	287388	311142	283122	147558	277451	351017	331154	225868	479681	98020.4	622698	257392	360251	258740	357195	270344	404029	75173.6	307833	154617	284863	233218	451896	249163	405391	329620	544206	414344	594635	521092	434760	207968	568863	213847	257921
568800	275255	517536	384774	402883	317166	290599	327484	298794	149354	283674	355666	331546	225199	481629	97110	630601	260862	375870	266531	378224	264712	400928	73941.6	302319	153378	282346	229372	449346	247084	397896	324953	537819	406642	589423	517805	431767	207932	559682	210404	255124
570000	273692	516640	391820	405915	320504	294603	345582	318158	149756	290323	359313	335336	225892	486660	96729.6	638003	265005	393568	276497	400605	261287	398802	72307.6	297381	150995	279800	226889	447400	244054	387989	319556	524604	395133	579834	511674	427140	208622	547563	205223	250976
571200	275044	517762	398244	410784	325824	299366	370033	334215	150413	299848	364308	338663	224727	489644	95895.6	644166	269411	412842	285779	424733	255964	394171	71499.6	289652	149081	278422	223694	443744	241614	377662	314004	518051	387394	573640	507142	424549	208552	537716	200914	247190
572400	275411	516879	405363	415232	330771	302508	391911	348844	151096	307976	367102	342430	223946	493836	94759.2	647727	273922	438214	296566	451963	251930	391607	69837.6	284929	146788	276828	221004	440302	239686	367640	309276	505049	375159	565817	501408	421097	207188	526579	195969	242467
573600	276654	515081	412743	421366	337143	307432	420168	364732	151392	318243	371236	347864	223645	497305	94129.6	653615	277783	461216	306745	480524	247646	386737	68698.4	277410	144732	273359	216258	435254	237256	358398	304082	494869	366421	556286	496120	416964	208817	516355	192608	239657
574800	279818	515736	419952	427960	345787	311796	443708	376050	152770	327231	374032	351342	222646	498552	93190	658252	283842	481350	318176	509204	243938	382981	67781.2	272708	142290	272390	213271	429722	236245	347594	298352	483360	355924	544469	489098	413054	207385	503056	187535	234216
576000	281696	512424	426446	433628	353586	315272	477127	394429	155302	339721	377330	358190	221089	502503	91966	661396	288260	499474	332626	539449	239533	379716	66533.2	266331	141110	270400	209554	425204	234584	337084	292449	474366	346779	536557	483897	409056	207767	492452	183934	231696
577200	286979	512037	434681	441505	362021	319364	505316	405130	157791	351156	378881	361883	219324	505654	90876.8	660798	292129	522608	346733	570662	235748	374933	65592.4	260732	138217	267972	205943	416917	233324	327776	289302	464957	339322	527627	477340	405713	206622	481167	179496	226114
578400	292752	507536	441847	448466	370998	320502	539497	418386	158637	364970	382806	369982	217626	509846	89110.8	664376	297082	544200	361968	601222	231228	371130	64454.8	253370	136559	265290	201738	406975	232279	318872	285563	454489	328694	516882	471518	401728	207598	472372	175557	222502
579600	299771	506650	449897	457070	380003	323840	565871	421984	159349	378714	383656	376344	214385	513595	87876.8	662366	300666	565082	375031	632309	227510	367850	63649.2	247397	134428	264930	198084	399946	231388	310468	281247	445898	322248	509992	464116	398762	206106	462394	171875	217570
580800	306800	502011	456226	463186	388901	325427	595882	427715	160228	393375	383921	382897	213256	519078	87322.4	660209	304418	585078	390321	660921	223484	364598	63155.6	243164	132486	262810	194533	391032	230704	301386	277291	434936	313275	500026	456628	393801	206541	452098	168288	213709
582000	316493	499272	464324	469118	401620	328258	623362	426231	161589	409025	385101	389795	211077	522418	85199.6	656390	306474	598560	402880	692204	219550	359726	62452.4	237100	129733	260166	190890	383807	230280	293539	273245	427753	307885	493444	452547	390128	205779	443974	163761	209852
583200	325698	494989	471732	474502	411211	329613	645364	427840	162383	421796	384515	397228	209291	530940	84184.4	652928	310131	614338	416442	719519	215889	358026	62031.2	232828	127514	259400	188987	372374	229694	285468	269753	417796	300330	483247	445267	384810	204470	433585	160156	204825
584400	337478	491878	479048	479684	426682	331783	671657	428484	164768	437183	385649	405660	206495	539684	82980.8	649229	313720	624045	429946	743710	213552	354567	61660.4	227601	125823	256440	185658	363555	229152	280375	267496	412738	294496	476864	440203	382581	205650	427643	156786	201859
585600	348919	488662	485926	484203	439896	332855	682775	426231	166727	449351	383752	413112	203924	550055	82258	643440	317307	640836	441775	769651	210558	351722	61010.8	223924	124194	255367	182872	355378	228113	273723	265250	404461	288579	470011	433800	378753	203522	419040	153739	197311
586800	362303	485479	491601	488286	453550	335373	702255	425638	167392	463155	384491	421750	201593	568972	81153.6	636678	319004	649390	451920	788544	207779	348681	60830.4	218833	122808	252383	180252	344516	227785	268289	263597	397248	283987	462006	427317	373848	203677	411860	150334	194039
588000	376562	482742	497247	491704	467298	337488	699805	417010	167616	471158	382126	426408	198376	581617	80570	627748	323474	657169	461205	804925	205674	346909	60839.2	215746	121479	251372	177849	335388	229350	264888	262902	391509	280569	455717	421354	371163	202179	403213	146879	190138
589200	389470	476468	499947	493622	479331	337933	710736	415604	167997	482941	380321	433535	196217	595780	79285.2	620014	326392	659393	470194	810503	204477	344326	60303.6	212190	119588	248978	175664	325934	228900	259310	260044	384763	276482	448385	416206	365936	202034	394844	144017	187881
590400	406327	472933	504584	495141	496293	338491	702600	407876	167404	489435	378528	439268	193048	609307	78459.2	608611	325625	657947	477237	815824	201928	341604	59968	209881	119019	248098	173228	318195	230535	257469	259054	380400	273809	443466	412395	364547	200760	388722	141114	185549
591600	419399	468201	505515	495609	508559	337721	697815	405182	167823	496777	376355	445878	190604	625367	77222.8	597443	325180	656131	484369	810447	200846	339100	60217.2	207726	117212	247625	170692	308807	230325	253391	257036	374538	271464	438128	407067	359707	200878	383024	139106	183233
592800	435143	464308	508930	494045	526400	339105	684179	398381	167519	502449	377716	450687	187134	635804	76724.8	587161	323694	646396	488088	807537	198538	336058	60292	205140	116018	245138	169008	300538	232792	252085	255784	371365	270308	433008	404114	356754	200133	378978	137122	181578
594000	447501	458812	509826	489202	538454	338816	664422	390942	167447	504103	374715	454722	183184	650370	75730.8	576079	323889	638907	492512	798796	197726	334317	60106.8	203876	115280	244524	168541	292150	234521	250488	255087	367977	267263	427916	400188	353339	198594	375314	135850	179554
595200	458967	455424	513588	486790	553954	339981	648768	384927	166380	507722	375001	457728	180862	661984	75093.6	564972	325131	625016	492907	779939	196816	332377	60443.2	202191	114385	242858	166466	284235	236679	249014	253936	365433	267318	424666	397460	350593	198361	374015	134062	179554
596400	470039	452140	518642	485022	567774	338733	620668	371219	164392	505566	370761	457397	177446	671667	74633.6	554366	325172	614924	493194	762744	196644	329768	60419.6	201857	112547	241700	165675	277065	239220	248771	252540	362832	267580	420433	395572	347719	196847	371795	132551	178626
597600	479269	445898	520432	481384	578195	338279	604006	363713	162862	506840	370530	460302	174226	683341	73888.4	546484	326708	597890	490091	734607	195237	326784	60515.6	200668	111641	240059	164389	269244	239554	249419	251157	360096	267652	415836	391391	343517	196630	370695	131392	179341
598800	486763	442957	523693	479424	590152	338075	574704	350992	160940	501380	367088	460434	171110	687073	73731.6	534230	326354	580511	483529	706053	194001	324317	61044.4	200432	110946	238170	164029	263790	241749	250983	250736	359992	268158	413558	388782	341265	195219	370084	129702	178772
600000	492280	436869	523026	474846	600662	337116	557478	342629	160353	496998	366034	460445	168330	695603	73418.8	523308	325650	561036	472372	672209	194123	323264	60852	200143	110394	237751	162993	258480	243243	252644	249819	357681	268134	410531	386666	339150	195677	370655	129596	180472
601200	498534	433509	525617	471776	613614	336600	534652	332186	159544	490866	364193	459992	165195	697312	73182.8	512000	324420	540158	461689	640256	192595	320573	61478.8	200347	110287	236510	162632	253523	245318	255130	249315	359466	269658	407734	385974	336947	194543	370504	128308	181643
602400	500141	428096	521864	466979	618437	333602	514761	323659	159120	484084	361350	458440	161877	702223	73243.6	501471	326369	520578	447939	609601	192946	319093	61469.6	202234	108907	235526	163130	246786	246100	257434	246482	359700	271973	404208	384287	333913	194572	371818	127458	183343
603600	504484	424013	520278	463088	629200	332618	493957	315424	157871	476759	361028	456628	158564	702672	72477.6	490648	324044	496970	434628	577016	192415	318031	61916.8	204651	108795	234897	162124	243009	247132	261037	245669	360864	275032	402861	383347	331638	193252	374328	127077	184680
604800	501423	420234	518193	458772	633406	329642	470840	305996	156252	466100	358318	452002	156049	701929	72654.8	481574	322848	476410	423391	548912	192539	316218	61778.8	205762	108011	233634	162437	237468	248674	265898	244638	361667	278333	401737	382274	329294	192207	376095	126896	186234
606000	499475	414669	515002	452858	638284	328279	455632	296678	153849	458475	357222	449392	153605	697046	73093.6	472340	322869	452849	411002	517793	192908	316298	61961.2	207182	106765	231271	161968	234705	249711	273785	243504	363018	281138	400652	382149	326519	193308	380200	126063	188873
607200	495648	411490	513741	447550	641295	325402	433964	287040	151944	446270	354126	442997	151558	691279	73138.4	463090	319049	436574	400770	492845	192238	316331	62068.8	210352	106519	231204	162530	232969	250711	283812	243088	365848	285313	399470	383005	325834	192284	383726	125700	190692
608400	490615	406265	509515	441486	643452	322722	420200	278643	150566	436507	351474	438030	150022	683740	73905.6	455202	317404	416648	386651	467190	191678	316452	62218.4	212556	105490	230580	162814	230144	250504	292179	241988	367612	288942	399128	383330	321642	193029	388185	124804	193445
609600	483480	403452	506831	436378	645950	319778	401992	269216	149297	425280	348558	431814	148026	672172	73996.8	446642	314983	407696	372280	444206	191183	315369	62462.4	215371	104517	230346	163031	227694	251497	301609	242294	371322	293633	399398	382692	319178	190599	392354	124348	194594
610800	474368	397997	501185	429564	642872	316052	388665	261633	149103	415028	346025	425422	147548	663624	74912.8	440080	313187	380612	359171	421560	191932	316952	62387.2	218290	104608	230884	163411	227283	252338	306991	240421	374219	297565	398792	383391	316908	191328	398183	124149	197022
612000	467905	394955	499499	423311	640650	313356	373627	252140	149657	405358	343046	418772	147037	649661	75435.6	432512	307946	361090	347217	400387	191892	316361	62234.4	221581	103998	230047	164548	226706	251911	313358	240235	378433	303570	399250	385411	315077	189868	402884	122925	198272
613200	457217	390856	493055	414525	634310	309072	358134	243668	149162	394750	339602	413405	145696	637528	76380	428041	304996	344057	331968	380703	192043	317442	62434	225830	104433	228846	164686	226701	252149	319043	239018	380810	308272	397899	387786	312469	190161	408683	122580	200820
614400	449113	386920	487817	408954	630328	305696	349972	235979	147704	385324	337307	405946	145566	622295	77141.2	421433	301806	324615	320101	362821	192266	318103	62357.6	228091	104060	227488	165155	227322	251773	325289	238318	387047	315340	398050	389917	310484	189285	415802	121704	202388
615600	436347	383880	481495	396878	619416	302025	338742	229034	146604	374474	334548	398350	145922	608127	78338.8	418072	299671	308498	308692	346756	193282	317860	62054.8	231818	103757	227391	165567	227801	252104	330899	236514	389745	320294	397639	390938	306381	188779	422070	120882	203618
616800	427278	381714	478023	386240	615240	298812	329413	223234	146029	366392	333628	391201	145476	591610	79344.4	412812	296608	293797	296629	329958	193991	318643	61905.6	235142	103575	226379	165820	228644	252265	336855	236270	395433	326175	398793	393877	306280	188644	429529	120252	205626
618000	417163	378985	472528	380802	602382	294696	318992	217792	146868	356839	331356	384081	146230	577617	80803.6	409934	294299	283780	286723	317411	194816	318869	61684.4	238840	103007	226664	166683	229711	251965	343301	235879	399232	331482	398705	396622	304266	188613	437940	119379	206625
619200	407673	376662	465936	375484	592828	290950	311792	213406	148046	349439	329266	378380	147072	562147	81892.8	407851	290676	273766	276332	303635	195977	320410	61740.4	241906	102901	225682	166779	232263	251314	348640	235429	404927	337595	398060	399411	302433	189723	446367	118882	209010
620400	397462	375840	462715	370226	579978	287613	302831	207328	147546	340544	328319	370458	147367	547454	83357.6	405789	287098	266288	266501	295014	197345	322672	61498.4	245095	103056	225926	167905	235223	251731	354210	234798	411310	342397	398315	402993	299482	188359	453791	117405	209590
621600	387536	372395	457358	365910	568488	283954	297163	204200	147153	333968	328473	365319	148491	535644	84948.8	404585	284022	258664	259705	284310	199543	323745	61004.4	247338	103044	224939	168152	238079	251238	359480	234123	414858	348489	398975	406809	297714	189612	463342	116590	211162
622800	380113	372070	451539	360517	556108	280842	290336	199720	146211	325450	327482	357996	149636	525450	86214.8	403690	280892	252385	252852	277947	201291	325479	60701.2	250675	102409	223400	168853	242245	251578	364937	233528	418773	352902	399284	409651	296322	187972	471276	114764	211318
624000	372250	369590	444147	354949	543184	277128	284800	197619	146668	319513	327747	351862	151769	516735	87330.8	404868	276688	248241	247857	271996	201869	324694	59686.8	251936	101519	221563	169618	243152	248722	368832	230998	420258	357888	398335	411087	291485	188228	477733	112566	212289
625200	363574	369837	438618	349000	529276	273790	280123	195095	147064	312008	327471	344873	152678	506579	88824.4	406638	273356	243732	243245	264936	205688	327840	59698.8	254638	102476	221034	171130	248677	249024	373660	231717	427977	362777	401576	417874	291714	187366	487045	112275	213204
626400	353963	369940	432533	345761	514043	270853	275542	194092	148034	306750	327772	339457	153646	501062	89995.2	408413	271164	241110	240158	260258	208914	329366	58854	257644	101887	220122	171664	252669	248687	376231	231364	433096	364959	400826	422198	289778	187313	497353	110962	213866
627600	349448	373466	428752	342557	502969	268150	271577	193118	147457	302231	329294	333396	154765	494096	91276.4	412148	268718	238175	238174	256384	212700	330371	58252.8	257427	101808	219070	172020	256220	248022	380420	230545	438108	368807	400983	425913	288512	187324	505307	109541	214302
628800	342098	373969	422856	339311	489828	266191	265694	192295	147628	295316	330066	327734	156041	489472	93160	416839	265622	237407	237097	255071	216253	331642	57484.8	259727	101384	217812	173244	260162	246860	382910	229821	440887	369916	401660	429052	285674	186172	511687	108283	214478
630000	336136	374656	418468	336320	478045	264005	262771	194176	148379	291826	332457	325242	157955	486924	93865.6	423762	264416	236089	236181	253490	218922	333802	56955.6	259567	101992	216863	173788	263388	245840	385076	229127	445176	371658	401565	432948	284162	186203	520863	107595	214484
631200	328600	377958	413372	334864	466957	262553	259066	194512	149763	286430	333849	320051	158555	483459	95325.6	430192	262878	237024	234810	254328	219885	335722	56107.6	260942	102519	216302	175201	270016	245486	386519	229362	449200	372324	401681	435096	281776	185480	527740	105612	213719
632400	322852	378216	410683	330944	455432	261410	257810	197351	150705	283734	335707	315589	160196	482296	96883.2	438633	262681	238566	234242	255700	220426	337014	55677.2	259947	102445	215682	175271	271900	244306	387163	227614	451784	371913	401434	438864	278898	186628	534625	104228	214268
633600	319864	381228	408699	328950	445104	261914	256099	200072	150838	279518	337864	310060	160737	481399	98578.4	444046	259112	241366	233806	258596	221031	338527	54602.4	260611	102842	214908	175796	277655	242254	388296	226738	456483	371965	401123	440521	277192	185850	541804	102518	213784
634800	313212	381615	404557	326217	434139	260136	254313	204632	152344	276384	340632	306936	162727	481643	98428.4	449964	260704	245610	234756	263473	218250	339277	54178	259874	102691	213609	176636	280796	240808	386630	225114	457224	370882	399548	441807	275398	186046	547656	100738	213261
636000	309976	384711	402035	324618	426194	260584	253393	209594	152214	274522	344503	303504	163616	479956	99874.4	456703	258618	248243	234320	268694	218041	340869	53333.6	258804	102390	212936	177605	284410	239535	385746	223675	462312	368570	400230	443584	272015	185404	553017	98867.2	211877
637200	305532	387411	397446	322872	415190	260109	252481	216930	153154	272149	346864	302148	166162	481631	100156	463856	257869	254122	235778	274890	219230	341642	52737.2	257240	101853	212350	178198	286915	237227	383836	222607	462431	367652	398410	443384	270564	185681	558935	97055.2	210961
638400	302788	390562	396335	321186	409055	262065	253400	224264	153804	270724	349906	298508	167490	480932	100794	470042	256677	258562	234814	283444	217748	341410	52284	254595	101514	213022	178156	289648	235214	381691	220300	464711	368010	398271	444860	267928	185364	565354	95171.6	210645
639600	298932	392826	393046	321014	399619	263176	253042	233267	154716	268499	351511	296750	168563	481962	101428	478347	255539	266697	235703	292999	218428	342416	51444	252659	100608	213890	179754	292681	233515	378164	218752	464496	364687	396498	443766	265426	184746	566949	93254.4	208834
640800	296049	394039	391166	320890	394940	265222	257257	243130	155768	269297	356138	295828	170779	483020	101552	484304	255440	272704	237035	303846	217927	342197	50653.6	250430	99757.2	212530	179960	296176	231614	375345	217139	465938	362487	395394	443510	263658	185019	570458	92167.6	207945
642000	292632	395552	389217	320969	388287	265370	260405	253848	156046	268481	358654	294276	172937	482088	102296	488698	254989	281823	238161	315378	218458	342238	49917.2	248526	99162.8	211464	180994	298552	229168	370746	214841	464179	358474	392328	441436	260142	184852	570677	90042.4	206612
643200	290009	397531	385188	321296	381286	267278	266649	266802	156500	269212	361650	293335	173875	483510	102994	492010	255648	289893	240654	328698	217171	341214	49051.2	245363	98489.6	209613	180438	299888	227019	365969	212325	464129	354738	391028	439229	259896	184334	573007	89024	205354
644400	288370	399937	382219	323440	375405	269479	272116	279588	157433	268966	364450	290938	173769	482099	103720	495225	255601	299060	242503	342533	217828	339996	48422	243592	97620.8	207938	180494	302202	226446	361448	210068	462034	351137	388484	437372	258813	183703	571968	87460.4	203688
645600	286057	399470	380414	323480	370170	270570	280056	294132	157873	271689	367620	291017	175283	482259	104054	500748	255328	309878	245423	356249	216514	338365	47708.4	240638	97372.4	205783	180436	302258	223660	354755	207725	460108	347695	386976	434112	256553	184780	573419	86344	202564
646800	284340	400921	380354	325337	366705	272500	289084	306922	158497	273228	369153	289632	176101	479664	104181	502960	254282	321008	248346	372948	220167	336475	46909.2	237453	96243.6	202469	179890	304182	222257	349617	205289	458086	343390	383033	429838	254845	183075	571227	84381.2	200414
648000	282798	400030	378949	327888	362834	274273	298880	322792	158486	275939	371904	290358	177439	479904	104397	505627	254806	335299	253862	392797	220012	334402	45754	234510	95514	200929	179152	303328	220967	342880	202610	454917	336943	379345	425782	253652	183587	568923	83272.8	199154
649200	282398	400669	378984	330888	361866	277699	311085	335589	159012	278966	374351	290514	178080	476405	104683	505538	254444	346628	258679	414251	217595	332196	45281.6	229928	95076	198866	178245	304757	219325	339560	200670	452776	333118	377765	422258	252048	183025	566188	81412	197843
650400	281650	399056	377255	333905	358368	278659	326055	350138	159642	282329	378312	290983	179746	476188	104165	506072	254839	361148	267802	437988	217047	329864	44741.2	227914	93805.2	196382	177378	302295	217265	332603	197094	447192	325763	372068	415755	249808	182845	562935	79912	195450
651600	281944	397908	377729	338703	358838	281566	342650	364480	161410	287040	378356	291832	180424	474053	103273	508375	254915	373316	272840	462387	214213	326714	43718.8	223094	92938.4	193765	176591	301651	215858	327735	194503	442945	321504	368950	411182	248199	182958	559450	78334.4	194610
652800	281927	396190	377557	341926	356357	283508	358704	374808	166262	291995	379224	293416	182297	472324	103548	508157	256131	386474	280695	489656	212616	323969	43058.8	220878	92017.2	191894	175635	300419	213506	320448	191985	437803	314818	363844	405356	246998	183338	553541	76437.2	191682
654000	283721	394689	378576	346854	357537	285302	380214	386329	170275	298159	379438	294622	183042	471895	103022	507474	257676	397260	289483	519349	209774	321267	42128	216063	91517.6	188781	173619	298306	212208	314562	190171	435160	309095	359686	400777	245044	184127	549643	75667.6	190670
655200	285302	393618	378859	352191	357801	288109	398416	393062	174338	302732	379753	295373	184206	471200	102494	506550	258762	411925	300135	552272	208996	319153	41736.8	213371	91039.6	186862	172946	296980	211378	307347	188439	428257	303261	353865	393380	243447	182868	542992	74239.2	188025
656400	287620	390882	380042	356066	356834	289978	422608	405104	175901	310277	380778	298539	185104	470924	101505	504658	259301	424099	311923	585686	207064	315661	40728	210280	90130.8	184419	171598	294805	210098	301199	186837	423900	298526	348876	388068	241838	183814	539374	73044.4	185896
657600	292433	389977	381434	361133	359018	292055	443806	410657	178765	316828	380010	299471	185454	469611	101299	502595	259646	434708	323759	622148	204290	312201	40216	205936	88960	182378	168927	291354	209370	295092	184391	419872	293698	344431	381856	241209	182617	534158	71738.4	184274
658800	295253	386698	382289	364347	359826	292325	465932	418302	180755	323936	380460	301678	187531	471186	100838	500286	261710	453790	336201	657027	201650	309619	39665.2	203840	88012	180270	167789	287412	208682	289006	181856	413420	288997	337952	375890	239556	182569	527386	70900	183346
660000	302528	385064	384523	368505	362787	294947	489443	422880	183260	331473	381444	303713	187557	471940	100022	497331	262264	464032	347123	694156	196894	304943	39160.4	198826	87542.4	178217	165132	283700	208010	283978	180696	408085	284572	333018	370466	238712	182213	521418	69696.4	181728
661200	307667	382590	383031	372232	363614	295572	507382	428328	185858	338484	380227	305732	188633	473958	98754.4	492922	264015	477865	359593	732148	193994	301920	38815.6	197298	86273.6	176614	163878	279167	207699	278393	179616	403246	279692	326863	364167	237075	182217	515374	68604.4	179215
662400	315596	379479	384826	375612	367931	297838	532545	430749	188196	346396	379344	307825	189186	476657	98073.6	490136	265018	482046	371202	768268	190075	297364	38320.4	192894	84877.2	175050	161137	274724	207040	273758	177240	397746	276726	322480	357684	236588	182169	510008	67662	177736
663600	323144	376938	385416	377061	370781	298102	542994	429485	187362	352616	377813	309290	190158	480502	98264.4	485174	267582	484689	384033	805150	187280	294442	37886.4	190608	83632.4	173486	159134	270017	208375	267727	176333	392662	273144	317222	350656	234541	181325	504517	66808.8	174824
664800	332600	372300	386195	379415	375243	299893	563348	433638	187629	361316	376575	312518	191835	485505	97653.6	480293	268711	485072	396345	836634	184376	290654	37440.4	187462	83623.6	172405	157047	264530	208699	263322	174954	388049	269501	312409	345428	233943	181870	499385	66224.4	172390
666000	343179	370735	386524	381476	380113	300956	571775	432301	187463	366627	375651	314173	191708	489244	96826.8	476282	269796	486937	406118	868850	181316	287322	36714.4	184447	82750	170410	155170	260058	209858	259252	173892	382674	268044	308274	339647	232558	180442	492956	64911.6	169530
667200	352834	366282	387406	382573	384434	300840	582232	435164	187899	373894	374348	317534	192581	496454	95576.8	472368	271261	488665	416298	894177	179612	283148	36274	182598	82726	169171	153723	254165	209535	255310	172626	376134	263963	302593	334230	230328	180312	487349	64192.4	167681
668400	365468	363712	390198	386497	391262	302361	586667	433866	187730	378270	373018	319695	191547	502088	94941.6	465950	273322	484425	423327	913272	176613	280042	36068.8	178583	82417.6	168261	151866	248884	210762	253317	171275	371654	262285	298746	329224	229988	179632	482988	63522.8	165674
669600	375296	359144	389680	387214	396474	301410	586473	435183	188062	384106	371890	321221	191676	511464	94713.6	460766	273717	485922	430967	931240	174978	277249	35467.2	176698	82017.2	166822	150243	242668	211483	249096	171071	366385	260122	292252	323260	228753	178442	477646	62676	163916
670800	388792	355444	391758	389131	405177	302559	589396	433784	188246	389157	370756	323482	190283	520180	93666.8	453430	275734	479560	435107	937799	172469	274532	35422	173848	81530.8	165671	148046	237372	211607	247692	170563	363689	258875	289268	318734	228109	177848	476106	62085.2	163083
672000	401452	352262	392149	388954	412330	302031	579205	428427	188377	390308	369582	325380	189316	527950	93397.6	448004	276986	479853	438786	942744	170161	271321	35400.4	172968	80944.4	164865	146934	231762	213623	245388	169510	358814	257718	283706	313354	226507	175803	469657	61416.8	160203
673200	412847	350391	394232	390659	420641	302675	578746	427273	187861	395649	367928	327138	187746	536444	92631.6	442296	278322	475274	440125	937204	168261	268601	35194	171161	80448	164030	145133	225749	214275	244209	168749	355410	256897	281041	308468	226210	176198	467727	60363.2	159800
674400	423794	348510	392431	388832	427973	302679	562445	421628	187398	395475	366458	328827	186147	544463	92112.4	433740	278657	472770	440944	929713	166424	264470	35323.6	169275	79330.8	162469	144874	220443	215346	243420	168639	351614	256617	276988	304518	225522	174832	465044	59815.6	157588
675600	433721	344540	393444	389132	434640	302034	555721	416179	187698	397682	365708	331630	186132	552498	91439.6	426353	279015	466324	441244	911816	165727	261494	34958.4	168125	78910.4	162069	143265	214934	216038	242055	168049	347456	255692	272889	300230	223614	174236	461923	59351.2	156393
676800	443494	342344	394760	388739	443933	301981	540113	409121	187523	398931	364182	330820	182885	559119	90808.8	420610	278409	456456	434452	888893	164560	259253	34947.2	166708	78334.8	161185	142657	211022	215586	241771	167522	345787	255696	271051	295779	222136	173061	459407	59285.2	155384
678000	450134	339380	395514	387280	449595	301358	526492	400466	187631	399744	363894	332032	181630	567566	90989.2	414306	279271	447966	430522	862551	163553	256553	34852	167163	77902.4	160491	141620	205971	216332	241345	167294	342250	255092	266996	291520	221324	173042	458076	58283.6	155181
679200	458139	335834	394962	387244	459576	300444	513595	392172	185789	400142	363278	332496	179080	570798	90430.4	407701	278456	436032	424460	834268	161809	255041	34725.2	165810	77410.4	160326	140339	201788	215659	242988	166633	340696	255232	265373	287668	220704	172971	456112	58176	153901
680400	463182	334566	393934	385077	465160	298894	494867	383095	184555	398938	360966	333892	177137	578108	90571.6	400641	278118	428987	421265	806908	160964	251348	34406	166377	76338.4	158820	139988	196993	216642	244140	166896	338429	255051	262626	284923	218882	172479	455629	57760.4	153425
681600	468851	331659	393266	383421	472263	298635	484005	373113	183472	398560	359285	334466	175472	583526	90401.2	393834	277323	415659	414441	770803	160127	251072	34413.2	165858	76101.2	158098	138861	193148	216717	246143	165354	337756	255492	259994	281442	218250	171865	455001	56985.6	153411
682800	470744	330243	391606	382359	479745	297426	466537	363461	181169	395330	356130	332309	173087	586446	90578	385466	276192	404661	404373	738665	159911	248960	34424	166735	75889.6	157459	138372	189319	217255	247509	164344	336712	256323	258040	278686	217317	171356	453665	57018.4	152605
684000	471372	326703	390631	380672	485839	296665	456287	354463	179492	395077	354667	332936	171854	589618	91013.2	378558	274708	392102	398339	703919	158892	247435	34495.2	166740	75662.8	156790	137116	185257	216824	249598	163145	334680	257311	256050	275733	215809	171356	453237	56353.6	152899
685200	471059	324900	390308	378824	491985	295924	440825	339556	178043	391966	352516	330481	168676	589157	91112.8	370310	273202	379648	391419	672017	158077	245465	34422.4	167692	75535.2	156454	137030	182360	217436	252004	162836	333746	257872	254805	273396	215242	170037	453039	56135.2	152216
686400	467796	322559	385902	376095	495413	294616	427345	328458	176854	390196	350099	328831	167530	593220	91974.4	362430	272747	369394	385715	640335	157772	242476	34238	169053	75419.2	155289	136687	178470	216274	254388	161996	331682	258652	252917	271000	213579	169940	455118	55649.2	152184
687600	465492	320315	385659	373948	502066	293811	415852	320565	174878	387313	348299	326947	165446	588700	92466.4	355761	271586	356656	377249	607580	157369	240698	34529.2	169787	75026.4	154446	136327	177245	215711	256956	161487	331485	260066	252618	269225	213716	169902	455943	55592.8	152046
688800	461288	317765	382187	370480	504612	292390	402361	312040	172237	383714	345407	323273	164300	587045	93643.6	348939	271033	348467	370804	579582	157654	239330	34588.4	171810	74757.6	153774	135695	174693	215121	258372	160288	330461	260268	251332	266712	211885	169425	457035	54906	151346
690000	455495	315096	380355	369402	508792	291258	393066	304628	171508	383102	344058	322341	161564	582702	93994.8	341742	269761	335627	361542	550746	157341	237483	34367.6	173122	74664.8	152002	135572	172866	214871	261880	159432	331059	262181	251286	265715	210649	169524	458941	54421.6	151411
691200	448921	312975	377425	365582	510172	288638	380653	294911	170014	378386	341168	320048	160730	577548	94783.2	333830	269460	327473	355368	527860	157960	235775	34191.2	174457	74962.8	151638	134705	171274	214474	265153	158857	330935	263162	249842	263902	209631	167719	461604	54329.6	151129
692400	442320	309290	374738	362562	512982	287487	372068	286364	169080	377557	340356	317810	159695	572945	95740	327480	268802	317935	347746	503868	158195	234166	33935.2	175694	74246.8	151122	133514	170340	213346	268391	157855	331478	263644	249993	263021	208167	168210	465610	53724.8	151261
693600	435824	307326	371864	360162	514157	286709	361594	277390	166902	374613	337006	313295	157780	563203	96854.8	321232	267435	308300	340041	481346	158733	232863	34030.4	177126	74384	150187	133684	168878	212001	271368	157462	332056	265098	249557	261106	206942	167253	468344	53403.2	150049
694800	427950	304008	369074	357214	513511	282544	353806	270745	165970	373711	334943	311327	156895	557856	98239.2	315998	266870	301479	335184	459360	159718	231420	33425.2	178413	74400	149414	133095	168290	210131	273706	156421	332647	266022	249550	260004	205830	167380	472862	52832	150766
696000	421208	302794	366232	354006	514578	281622	344734	262244	164307	370935	331804	306822	155288	549698	99206.8	309688	266550	295316	327261	439050	160962	230359	33178	180711	75005.6	149386	132865	167760	209215	277309	156188	333403	267890	250228	259653	205057	167499	475160	52304.8	149980
697200	412170	299415	362842	350760	511516	278761	336792	255050	163496	369511	330026	303782	154279	541887	100858	305472	265914	289715	322242	420024	163005	229227	33146.8	182175	75160.4	149033	131905	167782	207400	279416	155171	333122	268735	248709	258785	203794	167673	478433	51716	149652
698400	405401	297286	360142	347960	510313	277509	329498	249471	163509	368787	327815	300574	153198	532583	101764	299631	264409	282883	316768	402150	164301	228895	33360.8	182816	75457.2	148366	131348	168195	206603	282666	154822	334278	270580	249161	258246	201904	167467	481541	51008	150157
699600	396192	295441	355444	345408	506602	275741	320929	243522	163774	367163	325656	296913	152713	524968	103240	295017	265082	278265	312412	386664	165858	230180	33138	184949	75074.4	148292	131227	169050	205858	285393	153944	334632	271762	249210	258403	200502	167370	484198	50488.8	149775
700800	389901	292789	353480	342856	502476	273324	315323	239405	163524	367858	323808	293648	152996	518722	104548	291673	265389	272266	308838	370142	168539	228858	32929.2	185666	75000	147565	129918	169805	204270	289361	153742	336763	272997	251093	257838	199974	167933	489287	49659.6	149931
702000	382430	291037	349638	339628	497079	272170	307064	234276	162438	366063	321632	289854	152854	510170	105909	287922	265233	268287	305057	357108	171719	227841	33124.4	187769	74598	147902	129614	171139	204476	291535	153285	338296	274062	250866	257720	198865	167747	495012	49108.8	149736
703200	375606	288868	347310	337170	492724	269800	302378	230480	161949	366252	319680	286756	152071	503629	107023	284366	265836	264446	301368	343876	174374	226386	32917.6	187799	74034.8	145978	128629	172635	202634	294874	152502	338896	275526	251830	257875	196159	169295	498594	48441.6	150632
704400	369238	288215	346006	334733	486994	267716	295301	227711	161817	364888	317428	283099	151683	494872	108157	281530	264108	259756	298398	332353	176555	225738	32584.8	189577	74202	146309	128086	174581	201824	297430	152030	340734	276153	252885	257666	195168	169036	503253	47675.2	149649
705600	361627	286060	341585	332527	480802	265673	290890	226939	162718	365216	315574	281404	151701	492807	108920	278328	263246	256749	295157	321336	179499	224906	32425.2	189923	73202	146014	127447	175552	199706	299142	151533	342574	276203	252818	258212	193117	169181	507755	47220	150236
706800	355867	285087	340614	331870	475278	265460	285989	224714	163670	364770	313917	277252	152115	487020	110123	275658	261889	253958	292535	312736	181500	223562	32265.6	190136	73013.6	145094	126757	177468	198472	303638	151006	344707	276753	254479	257623	191433	169390	510817	46188.8	150415
708000	348726	283886	338055	328673	465370	262262	280917	223790	163768	365487	312853	274761	153597	482862	111088	273660	261510	251678	290920	305484	185549	222897	31887.6	190922	72844.8	144046	126026	178996	196962	304068	150242	345508	276080	254631	258937	190110	170249	514830	45846.4	151066
709200	343522	284760	336602	327741	459986	261425	278089	223515	163583	365797	311714	271968	153304	478289	111636	272043	260152	249406	287225	300682	186801	221591	31939.6	190739	72540	143850	125221	180351	196545	306412	149570	347087	277989	256358	259147	188712	170404	518864	45083.6	150863
710400	336045	284532	331556	326211	449074	258324	273830	223480	165151	365724	310020	269010	154053	474853	112349	270189	259501	249208	287595	298981	190906	220877	31300.4	191247	71924.8	143294	124990	182695	195302	306862	148587	347961	277272	257606	259424	187311	171201	523852	44301.6	151010
711600	331516	285213	330299	325063	442959	256479	273729	224876	165730	366790	309660	266323	154389	470286	113104	268297	259208	246905	285629	293840	193026	219996	31449.6	191424	71887.2	142328	124815	185517	194613	309015	147907	349628	277150	258997	259892	186044	171760	528449	43683.2	151472
712800	326115	286782	326973	324870	433612	255567	269979	225901	167604	366522	308102	263518	155455	465674	114071	266683	258600	247531	285091	291247	196506	218765	31375.2	192914	71520.4	142132	124192	187978	192828	310004	146961	350344	275932	258902	260218	184119	171274	530998	43042	151210
714000	321324	286702	324480	323418	426811	254236	268698	227774	168356	367519	308639	262211	155902	460607	114597	265556	258132	246713	283280	289621	198034	218750	31356.8	192482	71160	141594	124091	190800	191189	311654	146552	350918	275988	260822	260845	183564	173014	536810	42639.6	151856
715200	316955	287872	322821	323535	418799	253811	266975	230297	168728	367542	308085	258844	156249	457548	115541	264083	257407	248405	282677	290179	200233	218572	30879.2	192424	70863.6	141358	123744	193188	190934	312679	145652	351640	275259	261565	260275	182623	173060	539870	42006.8	152246
716400	311129	288435	321311	323817	411285	252312	267098	235653	170086	367509	307341	258412	157847	456116	116274	262608	255676	250086	282203	292005	202666	217913	30626.4	192356	70202.8	139802	123277	195224	189153	313696	144266	353572	274749	262501	261100	180913	174090	542669	41390	153207
717600	307673	290086	320047	324047	404593	252214	266776	239426	171038	366965	307461	256234	158836	452689	117252	261833	254839	252724	281638	294589	203768	216737	30319.6	191713	70040.4	139424	123204	198324	187016	313660	143811	353983	274062	263447	261233	179412	174634	544144	40653.6	152418
718800	301403	290884	318595	323641	396598	250150	268718	246427	172603	367790	307174	255458	159932	452157	118178	260636	253501	258167	283572	298203	205665	216182	29976.4	191382	69456.8	139290	122526	199854	185967	312520	141646	353439	272835	264266	261267	177823	175624	546552	39624	153064
720000	298159	293180	317195	324144	390506	250648	270063	252393	172861	366892	307638	253505	161372	450944	118965	259456	252064	261614	284243	305457	205401	215114	29580.8	190874	68754.8	137723	122497	201079	184976	312704	140874	352932	272303	265090	260285	176711	175895	548792	39263.6	152542
721200	292902	294285	315264	324660	384305	249970	272719	260405	174393	367247	307002	252529	162432	448091	119475	257649	251578	267652	286804	316040	206074	215068	29237.2	189960	68149.2	137827	121795	203284	182990	311070	139582	351814	270577	263761	259330	174956	174930	549488	38415.6	153199
722400	289767	296363	314163	326046	379257	249587	278440	270228	175800	367972	308216	251800	162834	444496	119302	255836	250546	271941	289924	326327	205694	214321	28758.4	188608	67917.6	135992	122274	204610	181103	309476	138543	351964	269866	264289	259181	174116	175916	550288	37672.4	152920
723600	286593	297628	313493	327372	371991	248842	281303	279045	176419	368465	307368	251898	165196	440815	118935	254611	250515	278796	295847	338200	206251	213098	28514	188301	67182	135842	121972	207064	179894	308432	137829	350337	267939	264149	258300	172985	176044	551944	37635.6	152969
724800	283345	298215	313414	330101	366626	248256	287720	288921	177402	369232	308832	251222	166696	437321	118105	254021	249439	284928	299760	350207	205731	212706	27891.6	186074	66734.4	134569	121842	208258	178728	306496	136598	348268	267905	263504	257582	172076	176501	553895	37234.8	152686
726000	280572	300130	311696	332524	360047	248424	291458	297533	177189	368293	307824	250693	167770	433021	118154	250976	249217	292232	306062	365428	205007	212206	27775.6	185578	66557.2	133538	123103	209240	178109	302811	135580	345378	266370	262677	255878	171268	176806	554552	36704	152934
727200	277816	299745	311590	334872	355338	249162	300094	307814	177938	370946	308498	251668	169095	429709	118077	248844	247770	299764	311365	380950	204439	211216	27209.2	183240	65778.4	132291	123004	210257	176582	300531	134105	344090	265227	261368	255363	170280	177072	553338	36297.2	153124
728400	276626	302421	310870	336826	350692	249371	306631	316301	177904	369718	307773	251875	170515	424252	117338	247156	246867	306765	318913	400036	203092	210543	26970.4	182010	65271.6	132084	122992	210823	175814	296984	133375	341550	262914	260648	253010	169452	177093	550967	36193.6	152802
729600	273665	301856	310525	339253	345220	248756	315153	326253	179581	371180	308085	253582	171085	421323	117318	245420	246505	314325	328962	420481	202152	208373	26599.2	179928	64916	130380	122342	210571	174746	293064	132013	339033	260118	258437	251971	167620	177288	548900	35559.2	152443
730800	272898	304205	311465	341700	340510	248902	326026	335483	179798	372032	307436	253551	172336	416357	115855	242382	246844	321414	336619	440429	199497	207137	26378.4	178161	64508.4	129525	122257	211043	174402	289252	131203	335640	258130	256790	250084	167002	177243	547129	35453.2	151503
732000	270940	303962	311005	342846	335055	247702	335314	344909	180888	373876	305342	255086	173906	413138	114698	239610	247007	331328	348616	463767	197533	206144	25973.2	176242	63778.8	128644	121977	210962	172552	284907	130032	332049	255532	254456	247887	165613	177218	545082	35138.8	151185
733200	271731	304791	311614	346190	333059	248090	348849	350639	181158	375258	305760	255512	174375	408588	114316	235908	245997	336038	359965	486356	195499	204694	25688	173204	63325.2	127067	121427	209762	172093	282235	128825	328842	253395	253010	246759	165369	176749	541411	34475.2	150531
734400	272352	306144	311523	348593	328964	248313	359110	355850	181369	376798	304698	257145	175601	406603	113331	232434	247775	343218	372656	511446	192598	203036	25550.8	171584	62697.6	125577	121449	208403	170718	277996	127983	324317	251289	249445	243458	164896	175848	537826	34380.8	149071
735600	274607	306931	313241	350145	327080	249268	374903	361552	181445	379520	304181	259030	176703	403068	112132	229190	246101	346948	384962	534392	189511	201551	25016	168452	62042.4	124493	120362	207195	169856	274791	127597	320912	248738	247347	241222	163613	175882	533340	34092.4	147784
736800	276890	308652	314649	351723	323814	247792	383539	366076	181365	381356	303574	260073	178660	401180	111157	225787	246004	352281	400874	564720	187038	200028	24780	166760	61551.6	123278	120543	204875	168714	270258	126576	315473	245846	243345	237214	162010	175036	528158	34046.8	145836
738000	280177	308789	315264	354204	322033	247156	398973	371258	181948	384105	303908	263366	180740	401130	110460	222475	246430	355010	415969	589659	184115	197409	24270.8	163634	60830.4	121048	119938	202339	167820	266547	125785	312504	243987	240810	235136	161874	174816	525021	33551.6	145092
739200	284202	310290	316226	355453	319982	246818	408111	373229	182449	385657	301887	263516	181264	400798	110152	219722	247362	357716	432674	618562	181305	196010	23914	161808	60492	120401	120217	201079	168287	261856	124913	308486	243016	237812	232850	160783	173864	519164	33320	143580
740400	288278	309332	316826	355478	318786	245584	422437	379016	184075	388094	302096	266994	183379	401843	108824	216470	247377	360726	447885	644349	178234	193768	23574.4	158748	59800.8	119287	119960	198459	168119	259264	124547	303272	241276	234002	230854	160299	173274	515314	33102.8	142276
741600	293943	310030	317871	356247	317891	245876	429462	381222	183638	390156	300614	267767	184046	402507	107960	213292	248201	362369	461918	670486	174460	190940	23199.2	156369	59316.4	118641	119389	196094	167851	256076	124095	301418	239958	231734	227557	159538	172057	510210	33188.8	140586
742800	300935	311259	318208	356252	317194	245050	437489	385710	183407	392846	300129	270622	185541	405849	107350	209987	248457	364697	478014	695062	172215	189384	22887.2	154039	58944.4	117909	119293	192337	167269	252155	123254	295382	238187	226906	224927	158406	171410	505281	33146	139107
744000	307281	312284	319068	357316	316555	244705	443566	385892	183478	394904	298566	272474	185586	406247	105974	205636	249301	363262	489590	715186	169344	187991	22651.6	151358	58674	116537	119360	190285	167246	249698	123018	292252	237345	224267	222325	158905	170370	500078	33353.6	137255
745200	314514	312090	319559	356311	315592	243163	449105	389945	183703	397085	297902	276075	187291	411506	105250	201481	250905	363060	501512	736300	167221	186398	22456.4	149247	58053.6	116089	118691	186171	166842	246738	121914	287203	235459	220029	219132	158271	170230	494030	33217.6	135618
746400	322407	313322	321088	356168	316841	243274	452775	390776	184150	400040	297988	277755	186895	412110	104215	197636	251647	362794	509742	751472	163757	183919	22169.6	146223	57966	114327	118265	183559	166422	244420	121730	283335	233732	216176	216675	158027	169036	488158	33109.6	133420
747600	330698	313593	320697	355366	317516	242206	451214	392208	184243	400674	296784	280706	187541	417207	102939	193642	253833	361053	522579	770339	161580	182725	21981.2	144020	57543.6	113947	117936	179766	166085	241845	120455	278422	231451	212228	213896	157432	167456	483435	33106.8	132013
748800	338949	314036	320504	356452	320299	241660	456726	393127	184397	401346	297129	283725	188065	421277	101954	189088	257196	358617	528938	779467	158951	180680	21670.4	141593	57144.8	113597	117837	176070	165392	240153	119896	274297	230366	208876	211360	156843	166657	477622	33170.8	130964
750000	348516	315028	320850	354388	321314	241858	450950	391448	183103	401540	295076	286275	188320	426333	101769	184599	256489	357076	537428	789905	156525	180100	21355.2	139956	56594.4	112972	117839	173123	166006	238396	119962	271615	229004	206287	208032	156612	165700	473077	32996.8	129200
751200	355884	315262	321111	353453	321681	240120	451988	391230	183219	402564	295113	290459	189080	433140	101146	180830	258152	354194	540408	792202	154394	178358	21209.6	137658	56368.4	111855	117276	168605	166209	236782	119180	268395	227449	202202	205021	155765	165692	467817	33358.4	128208
752400	365476	316029	321736	352440	323292	239703	444298	387716	182766	401148	294138	291366	189248	439097	101016	176881	259191	351172	541700	793117	152387	176824	20972.8	135623	56092.8	111933	117490	164492	165652	235255	118902	264510	225927	198927	203192	154956	164463	462982	33537.2	127006
753600	372902	314788	321932	350524	324648	238689	443416	386728	182396	401470	293467	294838	189580	447366	100558	172648	260200	349631	541818	787269	150510	175366	20665.6	133966	55784	110477	117029	160406	165116	233762	117337	261720	224825	194755	200328	154018	163719	457638	33519.2	125073
754800	381262	315735	322205	349826	327856	237372	437570	381098	182344	399049	292093	296901	189177	450741	100371	167834	261510	345295	538939	780617	148353	173918	20631.6	131848	55539.2	109873	117286	157578	164147	232535	116923	258882	223440	192331	198456	153114	162964	453377	33399.2	124274
756000	387642	315557	322702	348030	331916	236719	432913	376905	181379	398695	291039	299744	189915	459412	99308.4	163374	262620	343573	537994	773095	146699	173446	20449.2	130599	54862	108942	117145	153583	163849	231491	116105	255804	221234	188378	196408	152225	162838	449796	33543.2	122958
757200	392866	316620	321862	345654	334503	236034	427968	370019	179737	395370	290490	301897	188572	463810	99638	159015	263042	339269	531958	757844	143959	172212	20046	129195	54806	108979	116810	150907	163159	232044	115931	254238	221490	186298	194806	152147	162447	445274	33696.8	122270
758400	396352	315597	321718	344070	335416	235026	419641	363970	178079	394948	288666	304403	188599	472851	99433.6	154592	264180	336678	529676	746353	142632	171651	20102	128199	54637.6	108356	115685	147457	162618	231364	115371	251473	220512	182953	193302	150652	161605	442212	33766.4	121096
759600	400662	315036	321874	343420	337716	234724	416268	357679	177636	392953	288538	306455	186746	476433	98879.6	150332	265280	332174	523368	723523	140422	170128	19848	126344	54462.4	107549	115607	144746	161269	233032	114400	249399	219512	180799	191312	150250	161413	438520	34329.6	120028
760800	403576	315068	321429	340142	340516	235074	405964	349903	176886	390025	287096	308473	186816	480796	98905.6	145764	266519	330410	519650	706980	138963	169934	20098.4	126332	54334.8	106881	115476	142823	160483	233591	114474	247060	218860	178526	189186	149709	160126	436577	34231.2	119970
762000	405049	315357	320455	338101	343820	234242	400930	345540	175805	389512	287279	310605	185409	485490	99058.4	141717	267120	325422	512961	683742	138040	168558	19732	125107	54321.6	106569	115233	140060	159737	234251	112812	245497	218970	176425	188189	148790	159886	434211	34597.2	118738
763200	407175	314786	319806	336189	345938	233102	394058	337182	174947	386100	285237	310512	184440	487086	99153.6	137899	267607	322126	506516	665127	136031	167964	19765.2	125596	54126.4	106260	114672	138040	159442	234196	112314	244301	219092	174834	186918	147900	158957	430001	34189.6	117344
764400	406245	314302	318637	332321	349191	230944	388274	332310	173076	383620	284396	311856	183421	492474	100022	133576	268297	317593	501014	643636	135508	166443	19529.2	125711	53965.2	106300	114903	135240	158917	235354	111726	241893	217521	172933	185587	147376	158211	428540	34284	116928
765600	406604	314328	318061	330618	351542	230518	380357	323833	171401	382066	283826	311484	181667	492854	100389	129573	269946	312705	494498	621944	134486	166038	19598.4	126056	53954	106102	114672	132670	158994	238325	111374	242045	218184	171710	184668	147188	157600	425965	34387.2	115997
766800	403359	313766	316770	326543	352955	228018	373252	317911	170649	380910	283166	312227	180012	497558	100248	125373	270679	307896	490736	601790	134807	165486	19320.4	126655	53816.8	105984	114216	130729	158365	238081	110500	240067	217356	170293	183431	146198	156839	423889	34608.4	115283
768000	400328	313482	315111	324668	356218	226862	369026	312123	169595	379015	283005	311749	178533	496344	100780	121768	271794	303098	484073	581179	134849	164945	19388	127323	53556.8	106277	113016	128786	157847	239676	110062	238784	218000	169036	182892	145951	156701	423098	34554.8	114252
769200	396417	312780	313310	323353	357332	225167	360849	304104	168392	377283	280324	311716	177985	498638	101465	118187	272971	300354	478586	564812	134776	165469	19300.4	128174	53319.2	105752	112185	126798	157011	241066	109415	237702	217502	168048	181842	144548	156048	420986	34702.8	112760
770400	392656	311222	310966	320758	359756	224757	357560	299615	167246	377352	280724	312829	176866	498598	101994	114079	273701	296078	473281	544441	134259	165155	19418.4	128225	53384	104684	111824	124935	155950	241851	107983	236010	217441	167303	180023	143126	155892	418017	34390	111991
771600	389033	311513	309464	317441	360307	223885	350584	292630	165312	374877	277794	310709	176462	496240	102374	110848	274833	291524	467739	529358	133968	164653	19246.4	129209	52844	104580	111880	123991	155222	242605	107526	235031	218397	166536	179416	143122	154688	418774	34243.2	110938
772800	383632	311011	307908	314958	361631	222260	346365	287848	164594	375424	277704	311219	175558	497360	103333	107225	277448	287487	463184	518251	134711	164121	19240	130075	52561.6	104901	111346	122654	154903	243034	106732	233609	218238	166209	179076	141698	153691	418561	34198.8	110124
774000	379996	311166	305709	313926	363024	222099	341987	282728	163374	374303	276127	309492	173892	493179	104030	103439	278304	284342	455646	496437	135288	163893	19164.4	130713	52476.8	104703	110400	121403	153970	244496	105838	233154	217971	166306	178550	141315	153204	419084	34121.2	109579
775200	375736	310405	304302	310708	363579	220608	336818	279717	163114	374344	274583	309922	173238	493467	104443	100313	280677	281333	448084	476198	136034	162473	19139.2	131677	52027.6	104553	109330	120255	153247	245647	104922	231600	218333	165642	178128	139590	153818	418750	33915.2	109037
776400	371400	309684	302248	308851	365476	219930	330810	273283	161899	373566	273402	308660	171362	488644	105492	96530.8	281477	277019	441429	459163	137122	161966	18940.4	132147	51847.6	104382	108703	119555	152817	248618	104295	231566	218921	165804	177862	139346	152389	417974	33881.6	107974
777600	366792	309582	299517	306660	365173	219188	325296	267501	161840	373338	271358	308354	171124	489022	106753	93336	283195	273863	436071	445446	138162	160973	19096.8	133218	51869.6	104372	108340	119128	151895	249726	103268	229916	218839	165885	177115	138099	152108	419856	33734	106582
778800	361067	307561	297229	305374	366414	218555	322276	263009	161524	373290	270330	308032	170101	484684	107286	90356.8	284134	271737	430074	429713	139867	160627	18934.4	133336	51412.8	103698	107301	117986	151134	252414	102499	228483	219685	166036	177073	137138	151712	420269	33438	106126
780000	356229	306990	294241	303072	365483	216774	315993	258672	162442	372854	268786	306926	169112	483415	108340	87473.2	286299	269448	424207	419861	141444	159660	18824.4	134155	51180.4	103901	106128	117526	150135	253363	101986	226993	220422	166164	177124	135894	150203	420384	33010.4	105324
781200	350618	305419	291831	301530	365270	215644	313672	256315	162912	373974	268027	306078	168447	481944	109177	84650.4	287878	267750	419014	407350	142409	158762	18748	134014	50777.6	103832	106045	115966	149548	255444	101122	226140	221544	166341	177468	134561	149456	421310	32773.6	105230
782400	346572	304691	289510	299668	364083	215427	308115	251122	163230	371769	266553	303847	168064	479274	110462	81419.6	290176	267435	413104	399532	144831	158303	18680	134487	50588.4	103727	105887	116678	148929	256597	100350	224471	221323	167351	177546	134687	148511	420873	32542.4	104592
783600	341959	303402	287977	297451	362934	214438	304584	248943	163868	372274	265628	303973	167185	478101	111604	78563.2	290858	265981	407336	389454	146624	157741	18693.6	135126	50403.2	103302	105058	116167	147674	257699	99428.8	223346	221053	167142	177754	132986	147018	420520	32451.6	104314
784800	338506	303051	285638	295630	360982	212808	299837	246748	164055	369988	265835	302240	165918	474112	112974	76042.8	293442	266244	401587	381731	148713	158370	18534.8	135336	50019.6	103456	103950	116266	147075	259912	98706	222368	222045	168917	178118	132309	146754	419386	32080	103671
786000	332880	302685	283495	294245	357912	210605	297242	247122	164503	370612	264568	302111	166449	475507	113646	73268.8	294633	265618	397240	374459	150857	158375	18538.8	136228	49804	102788	103332	116689	146399	260223	98174	220911	221830	168888	178313	130990	145690	419242	31994.4	103500
787200	328854	301913	282185	293352	356099	209756	293990	245788	164286	369807	263896	300318	165102	475110	115006	70416.8	295477	262624	389994	367153	151766	158226	18389.2	136348	49494	102962	101925	117053	145639	261919	98314	220016	222016	170533	178746	130937	144921	419853	31618.4	103438
788400	323878	301409	279439	292428	352814	207778	291829	245451	164674	367985	263415	300497	164257	475278	115902	67777.2	297526	260976	385215	362012	153089	158430	18358	136772	49171.2	102678	101330	117719	145851	261881	97174	218122	221747	171008	178900	129506	143972	418420	31103.2	103033
789600	319250	300663	277590	291236	349522	207193	289654	247040	165670	367308	263780	300051	163018	474317	116252	65311.6	297631	258029	378411	357485	154373	157247	18386.8	136507	48610	102060	100349	117625	145489	263524	96827.6	217121	222773	172278	180006	128727	143325	417730	30864.8	102950
790800	315116	299566	275240	289744	345783	206048	285322	248323	166126	365540	263472	298668	162945	473665	117338	62670.4	299939	259864	373580	354096	156118	157266	18209.2	137683	48792.4	102661	99573.2	118432	145038	263578	96409.6	215504	221528	173197	180108	127678	142466	418024	30578	102949
792000	310518	297971	273826	289744	343518	205315	284376	250889	166804	364586	263319	298411	162911	473724	117817	60125.6	300013	260030	368692	349349	156364	156742	18148	136746	48416	101682	99078	119050	144072	264303	96525.6	214515	222572	174463	180054	127094	142365	416589	30394.4	103021
793200	307636	297476	273008	288899	339044	205514	281216	251732	167987	362260	262442	295557	161075	472442	118596	57954.4	300595	261514	364342	346822	156772	155678	18162.4	137319	47902.8	101436	98162.4	118922	143726	265256	95755.6	213741	222282	175253	180176	126281	141832	414963	29927.6	103456
794400	302019	296452	270870	288823	335130	204431	280812	256123	169052	361690	262568	296352	160823	473028	119936	55760	299986	263444	360945	344722	157473	155810	18025.2	137251	47594.8	101408	97044.8	119384	142553	265425	95345.6	212689	221168	176294	180334	125212	141886	414914	29662.8	104309
795600	297890	294870	269863	289653	332082	203480	279115	259903	169350	358819	261584	294111	160094	472010	120180	53506.4	300197	264212	356841	345215	157490	154003	17931.2	137166	47426.8	100759	96188	119988	141938	265604	95488	210712	222438	176736	180152	124127	141062	412946	29131.2	104646
796800	293011	293311	267496	289190	327919	203180	287928	265271	170975	357096	261318	294676	160494	473022	120956	51737.6	299928	268510	353526	347052	158506	153689	17675.2	137156	46884.8	100480	95630	120341	141568	265936	94547.6	209349	221321	178072	180446	123849	141104	412931	29153.2	105147
798000	289972	292898	265914	289737	325341	203740	299272	268340	172730	354978	261406	293956	160383	472142	121509	49551.2	298944	271408	349432	348468	157435	153332	17619.6	136534	46613.2	99373.6	95056	121849	141104	266262	94344	209213	221602	179758	180588	122817	140893	411429	29009.2	105668
799200	286605	292455	263721	289721	320860	203258	303523	272539	174589	354592	261167	293518	161803	470243	121540	47644.4	299678	276242	347489	352477	158227	152681	17274.8	136558	46454.8	99445.2	94572.8	121757	139849	265431	94479.6	207479	220286	179910	180264	122236	141194	409888	28626.8	105872
800400	283324	291845	263077	291563	318406	203995	306784	277235	176705	352796	261229	292699	163183	468323	122095	45716.4	297764	279313	345795	355620	157242	151810	17155.6	135882	46314.4	98182	94105.2	122753	139531	264794	93513.6	207864	221453	181765	180174	121753	141184	409560	28323.6	106241
801600	279449	291741	260908	290662	313904	203651	307132	283125	178866	350719	260312	291825	164095	467875	122038	43645.2	297794	284285	343459	362484	157126	150959	17110.4	136334	45696	97592.8	93263.2	122314	138972	264570	93128.8	206125	218943	181090	179160	120470	141090	407943	28199.2	106155
802800	276208	291241	259801	291845	310447	203766	309052	287240	179737	351183	260276	291363	164757	465222	123073	41927.6	295048	287560	343761	369184	156022	149838	16986.4	135181	45581.2	96941.2	92982.8	122974	138210	263590	93123.6	205188	218790	181727	178775	119508	141336	406538	28164.8	106532
804000	272312	290043	257519	292642	306591	204002	309150	291705	180756	349065	260089	288926	165715	462290	122981	40289.6	294544	292556	343603	379214	155599	149314	16656	134719	45241.2	96605.6	92313.2	123386	137196	262505	92746.4	204047	216753	181051	178222	119842	141579	404622	28014	106412
805200	270794	289356	257526	292412	302956	204502	312893	297431	183311	349817	260402	290179	167202	459802	122437	38256	292105	296951	344942	388611	154180	148909	16665.2	133729	45015.6	95300.4	91864	123272	136593	261827	92561.2	202630	216038	181295	177325	118211	141848	403234	27794.4	107146
806400	268901	288698	255305	292710	299724	204923	314238	300376	184750	348353	258982	288267	167791	456494	122332	36676	290692	301042	346951	400702	152161	148148	16538.8	132940	44878	95003.6	91640.8	123754	136051	259966	92639.2	201901	215626	180581	176690	118056	141388	401866	27504.4	107462
807600	267305	287834	254052	293052	296664	204139	318608	305643	185562	348576	259241	289529	168974	454640	121910	34981.6	288872	304858	349998	411584	150624	147262	16289.2	132774	44161.2	93941.6	90829.6	123039	135281	258995	91876.4	200348	213796	179719	175826	117424	141801	399938	27577.2	107634
808800	266166	288426	253346	293570	293577	204667	322696	308173	186355	347472	259035	287471	170558	449432	121256	33648	288516	308872	352696	425316	149014	146438	15956.4	131872	44130.4	93345.6	90608.4	122873	135034	257846	91812	198896	213235	178602	174544	116544	141247	398390	27557.2	106281
810000	263593	287040	253184	294142	290382	204926	328594	312568	187393	348946	259169	288491	171060	448804	120794	32129.2	286918	313911	357530	438522	147320	146655	15900.8	131326	43861.6	92489.6	90442.8	122391	133877	255036	91557.2	196598	212607	177786	173372	115864	141890	395826	27390.8	106938
811200	264351	285810	253303	294335	288880	205812	333135	315145	187764	346891	259298	287282	171458	444345	120541	30824	284798	315852	362263	451672	145268	145715	15844.8	130539	43561.6	92128.8	89903.6	122744	133535	254041	91504.8	195977	211972	176835	172823	115577	141606	394657	27254	106070
812400	264519	283909	252025	293757	286256	205442	337768	318858	187564	348345	258881	286728	173237	442724	120275	29118.8	283717	321117	369230	468632	143411	144919	15732.8	129676	43328.8	91336.8	89706	121392	133419	251255	91014	194368	209474	174454	170120	114601	141516	391090	27189.2	104053
813600	265229	283131	251922	294378	284996	206133	344470	320926	188938	348496	259161	286753	174256	437965	119157	27922.4	281105	323070	375466	483278	141214	143954	15385.6	128628	43024.4	90034	89397.6	121106	132663	249640	91010.4	193010	209267	173264	169660	114182	141574	388550	27096	103684
814800	267646	281800	251076	294905	282792	206046	349134	322490	190412	348124	258792	286074	175440	437245	118556	26469.6	280382	327767	382987	501424	139874	143100	15329.2	127388	42836.8	89722	89423.2	119228	132378	246512	90950	190349	207766	170287	167316	112964	140347	383846	26843.6	102212
816000	269032	280478	250640	294771	281436	206095	356782	326007	190948	349094	258735	286114	176427	433430	117838	25038	277452	328948	390285	517114	137698	142495	15052.8	126416	42430.8	88095.6	89368.4	117940	131523	244626	90905.2	188996	207148	168472	166379	112311	141502	381244	26786.4	102097
817200	273015	280085	250542	294053	279336	207094	360730	327006	190099	348220	256887	285178	177019	431557	117157	24065.2	276266	331914	398039	533848	136182	142173	14990.8	125591	42125.6	87785.2	89436	117044	130741	241898	90359.2	187251	205844	165681	163248	111572	140055	376156	26746.8	101261
818400	276326	279050	249692	293951	278152	207034	367704	330410	189434	349087	257854	285606	178422	431454	116633	22673.6	275312	334220	405760	547106	133731	141518	14758	123359	42214.8	87033.2	88976.4	115778	129979	239777	89789.6	185330	204616	163283	161890	111338	139904	372712	26661.6	100623
819600	280802	279047	249255	293170	277812	207631	370521	331360	188789	345859	256938	284048	179621	429629	116013	21624.8	273506	336643	413848	562228	131998	140422	14610.4	121774	41856	86151.2	88908.4	114613	129872	237673	90061.2	184200	203387	161479	160856	110598	138956	368647	26891.6	99783.6
820800	285558	277886	248770	293216	277382	207759	375974	334188	189186	347363	256348	284236	180690	430553	115756	20532.4	272796	337969	422339	575790	130668	140315	14380.8	121214	41725.2	85451.2	88794	112664	129276	234839	89628	181998	201600	158396	158491	109850	138481	365384	27042.8	99672.4
822000	290642	277184	249041	293169	276948	209324	377304	334256	188530	345526	254299	285079	181340	428413	114749	19596.4	271666	339832	428558	589173	128656	140403	14434	119890	41525.6	85100.8	88993.2	111392	128604	232004	89562.4	180397	200742	156997	157319	109883	138099	361679	27021.2	98465.2
823200	296728	275731	249235	292387	276083	210374	381642	337229	188314	345966	254462	285304	182779	429324	113963	18632	270887	341261	435886	603438	127084	139601	14168.8	119036	41141.6	84021.6	88271.2	109519	127335	230537	89428.4	178414	198595	153660	154968	108532	137572	356948	27304.8	97442.4
824400	302809	275946	249143	293046	276721	211456	384871	337155	187244	343588	253456	285515	183420	429525	112982	17633.6	268825	341054	439584	614462	125028	138061	14076.8	117467	40959.2	83244	88210	108006	127014	228004	89057.6	175680	198009	151538	153612	108164	136896	351765	27097.2	97145.6
825600	309630	275195	247775	291578	275732	212034	384060	338012	186694	343026	252964	285959	184249	429354	112507	16700	268507	343168	446770	626716	123372	136980	13888.8	116722	40867.2	82348	88174	105973	126252	224992	88987.2	174153	196044	148126	151651	106881	136426	347722	27120.8	96105.2
826800	316174	274712	249089	291446	276370	212410	386755	338534	186904	341976	252110	285950	185917	429633	111369	16002	266319	343570	448172	632376	121976	136091	13763.2	115569	40461.6	81420	87999.6	104760	125771	223432	88762.8	172413	195154	145747	150260	107498	135544	343344	27111.6	95821.2
828000	324644	273941	247431	290003	276801	212603	384714	337114	190044	339310	250864	286645	187420	430676	110245	15221.2	265440	345350	451744	641294	120756	135261	13723.6	115189	40376.4	80820	87933.6	102674	125397	221071	89060.4	170428	193350	143146	147804	106098	134238	337776	27224.4	95474.8
829200	331544	273237	247417	289687	277028	214104	386303	339122	189368	340084	250723	288096	188976	434065	109100	14596.4	265067	344866	452024	646299	119133	134508	13520.4	114161	39974.8	79892.8	88192.4	100805	124840	219598	88340.8	169756	192310	140734	145553	105558	134251	333518	27363.6	95365.2
830400	338911	272001	247873	288265	278258	214637	382637	336961	190045	336916	249449	286626	190836	434829	108107	13925.2	263522	345149	449884	649345	117755	133860	13399.2	113162	40017.6	79366.4	88203.2	99761.6	125029	217948	88054.8	168449	191263	137868	143972	105612	133107	328981	27473.2	94837.6
831600	345184	271655	247280	287511	279588	214794	383603	335904	190520	337663	251254	288273	192031	440130	107696	13261.6	262424	344295	449403	650182	116090	132840	13342.4	112868	39828	78846.8	88030	97821.2	124074	217020	87817.2	167064	190093	135484	142761	104972	132609	324197	27530.4	94621.6
832800	350038	271596	247684	287045	280998	215654	380615	333944	191465	334279	250804	287314	192222	440690	107048	12731.2	261157	342911	445606	651299	114812	132469	13271.2	112376	39741.6	78309.2	88118.8	96372.4	123602	215022	87846.4	165557	188546	133517	141284	104385	132208	319640	27575.2	93978.4
834000	355153	270054	247503	285720	281089	216086	378843	333427	191883	332889	250137	288526	193429	444972	106448	12090	260275	342967	443793	650826	114491	131446	13183.6	111982	39390.4	77522.8	87742.4	94481.6	122968	213662	87586.4	164184	187139	130944	139544	103984	131372	314517	27566	93867.6
835200	361464	269040	247080	284377	283630	217758	375912	331741	190361	330446	248308	288244	193028	446576	106358	11674.8	258950	340848	440821	645304	113527	130780	12952	111254	39128.4	77177.2	87713.2	93330.8	122758	213562	87415.2	163428	186680	129764	138092	103848	129913	310582	27745.6	93675.6
836400	367103	267320	246410	282614	283986	217122	372963	329844	190405	328202	246175	288486	193530	451792	105784	11220	257671	341469	437778	644280	112772	130596	12998.4	111384	39114.4	76630.8	87772	92397.6	121894	212704	86680	162007	185246	127494	136380	102950	129414	306656	27819.2	93210
837600	371693	266463	246100	282341	286498	218156	371682	327534	190939	324771	245478	288041	193398	455250	105011	10874.8	255839	338674	432727	636647	111572	130117	12896.4	110248	39143.6	76168	87624	91042.4	121128	212155	86239.6	161000	184830	126130	135554	102460	128862	302277	28142.4	93110.8
838800	375392	265228	246033	281310	287980	218692	367077	324211	191577	322574	242820	288315	194960	460123	104818	10321.2	255147	338825	429189	635609	110468	129317	12777.6	110362	38717.6	76114	87379.2	89942.4	120915	210845	86149.6	160365	184779	124220	134616	101981	127847	298032	28286	92294
840000	378825	264340	245913	281144	290180	219037	367407	322488	190682	321314	243019	288445	196065	463832	104984	10038.4	254151	336730	424628	624759	109238	128525	12952.8	109788	38560	75419.6	87022.8	89029.2	120016	210306	85058	159530	183791	123124	134026	101640	127418	294519	28305.6	91749.6
841200	381796	263618	245122	280439	292246	220168	362422	317616	188982	318620	240621	286462	196293	465953	104473	9855.2	252732	336732	420650	614952	108768	127746	12806	109924	38531.2	75384.4	86627.6	87977.6	120031	210024	84705.6	158648	182946	121412	133052	101226	126360	290911	28382	91173.2
842400	382402	262475	244206	278385	293855	219606	360938	316274	187699	318463	240624	286217	196488	471414	104429	9447.6	252378	334730	416575	603163	107803	127413	12632.4	109754	38567.6	74390.4	86447.6	86804.4	119238	210410	84330	157816	182073	120016	131879	100443	125428	287465	28768	91393.6
843600	384039	263012	242690	278164	296400	220550	358881	312368	186694	317331	238264	286312	196106	474157	104799	9291.2	250675	333223	412018	589064	107648	127182	12615.6	109394	38448.8	74940.4	85764.8	85366.4	118980	209779	84234	157729	182306	119429	130880	100652	124619	283155	28666.8	90696.8
844800	383477	260867	242117	276833	298225	220293	356421	310622	186295	316926	237583	284608	195999	478952	104956	9024.4	250684	331916	408224	580760	106969	126484	12395.2	109326	38211.2	74427.6	86276.4	84346.4	118369	208843	83584.4	156194	181426	118470	129932	99971.2	123766	280246	28611.6	90163.6
846000	384472	260612	242284	275650	300714	221241	354549	308190	183552	316368	236142	284469	195978	480733	105387	8815.2	249110	331084	402793	566727	106841	126122	12336.4	109018	38148.8	74137.6	86284.4	83837.6	117479	209478	83072	155876	181551	117382	129220	99390.4	123143	276778	28653.6	89662.4
847200	384549	259006	240836	274120	301663	220989	350682	302977	182204	315468	234779	282489	196218	484464	105592	8617.6	248946	330192	399320	554870	106563	125648	12170.8	109253	37705.2	74082	85616.4	82807.6	117174	209111	82622.8	154428	180650	116769	128739	98497.2	121918	273715	28862.4	89152.4
848400	383982	258032	240792	272276	303847	220979	349106	301513	180856	317329	233824	282510	195084	489107	105628	8390.8	247893	328067	396429	541336	106345	124828	12105.6	108322	38026.8	73687.6	84990.4	82208.4	115744	209122	81707.6	154117	180536	115626	128263	98276.8	121782	270591	28737.6	88811.2
849600	383576	256751	239696	270897	305020	220348	344670	297388	179474	315188	232034	280893	194672	491765	105657	8353.2	247486	325732	393878	529710	106406	124482	12050.4	108360	38336	73852	84382	81607.2	115047	208433	81488	153566	179696	114793	127440	97636	121447	266367	28684	87580
850800	383444	254622	239450	269054	306172	220595	342764	295483	178730	316696	230934	280799	195499	495198	106646	8254	246865	323994	389527	516759	106323	124052	12039.2	108014	37882.8	73269.2	83376.8	81351.6	114951	208061	81155.6	152670	179488	114616	127190	97020.4	120422	263620	28459.2	87181.6
852000	382534	255338	237952	268284	304674	220262	339576	290928	178040	316510	230159	279243	195259	497150	106777	8072	246134	324185	385282	505493	107006	123586	12102	107366	37730	73368.8	83209.2	81019.6	114126	208078	80384	151968	179635	114449	126855	96985.2	119609	261082	28450	86755.6
853200	378963	253828	236510	266134	305537	219660	336316	288763	176119	316984	229914	279778	195741	501912	107102	7953.6	246026	322188	380888	497820	108261	123043	11988	107220	37342.8	72795.6	82735.6	80306.4	112676	207612	79448.4	151555	179903	113799	125973	95822	119053	258556	28308	85924
854400	377152	252979	235586	265084	306636	220189	333547	284845	175620	317864	227782	277457	194099	502880	107345	7863.2	245188	320153	377200	486915	108623	122470	11955.6	107256	37506	72949.2	81961.2	80367.6	111731	206621	79442	150356	179332	113412	125599	95670.8	117956	254751	28184	85430
855600	375036	250598	233195	263378	305376	219944	330150	283319	176204	318808	226973	276941	194704	506304	107588	7780.4	245640	318230	373783	479062	110223	123199	11820.8	106550	36962.8	72742	81608	80018.4	110728	206426	79074.4	150153	179258	113250	125343	94705.2	118068	252269	27966.8	84312.8
856800	372322	250155	232380	262972	306861	219154	327744	281420	175494	318554	225184	275546	193013	507951	108295	7536.4	245480	315908	368680	472548	110234	121909	11843.6	106603	36832.8	72257.6	80967.2	80167.2	110526	206508	78771.6	150126	179177	113287	125422	94498	117036	250433	27860.4	83452
858000	369782	248559	231544	260969	306054	218616	323016	278610	175467	318362	225169	273541	193092	511899	109057	7481.2	244820	315314	364761	467484	112017	122140	11980.4	106515	36823.2	72561.2	80529.2	80066.4	109203	205333	78197.6	149010	178493	113369	124765	93748.8	116103	249034	27724.8	82354.8
859200	367297	246953	230014	259914	306964	218925	319828	277199	175489	319745	224981	273014	191909	515318	109453	7413.6	245500	312592	359297	455723	112381	120863	11884.4	105822	36337.2	71969.2	79520.8	79712	108197	203972	77572.8	148829	178468	112880	124777	92970.4	115306	246155	27567.2	82023.6
860400	365489	246733	228884	259489	305703	218854	314787	274434	174540	319109	223633	271510	191249	516698	110313	7339.6	246322	312100	355038	446630	113383	121023	12048	105726	36491.2	72153.6	79490	79848.4	107062	204063	77162	148446	177935	113389	124267	92133.6	114795	244490	27346.8	81389.6
861600	363223	244710	227993	258519	305888	217837	312778	274308	175508	320784	223056	271139	190137	518430	111284	7320.4	246806	309341	350345	438140	114082	120941	12120.8	105587	36092.4	71852.4	78595.6	80245.2	106603	203970	76466.4	147734	178214	113447	124021	91847.6	114094	243070	27085.6	81450
862800	360794	245289	226891	257839	304118	218305	308479	272048	176032	319450	221942	269214	187916	517060	111702	7174.4	246544	308804	346095	430518	114713	120189	12022.8	104646	35864.8	71597.2	78065.2	80593.6	105829	203622	76436	146983	177944	113968	124322	91856.8	113447	241857	26926.4	80346.8
864000	357356	243092	224955	256912	303411	217498	305379	272302	177172	319380	221842	267722	186634	519504	112946	7153.2	247519	306742	342353	422193	115233	119149	12181.6	104297	35482.4	71531.2	77610.4	80525.6	104966	202649	75314.8	145462	177070	113994	123858	90997.2	112616	240234	26443.2	79748
865200	355206	242827	223252	257330	302107	217449	304587	270521	177001	318532	220802	265871	185218	521224	113609	6900	246828	304944	337631	413142	115776	118504	12186	103504	35522	71433.2	76981.2	80760.8	104068	203338	75086.8	145027	176854	114858	124069	90698.8	111913	239868	26292	79267.6
866400	352488	240831	222544	256170	300340	216514	300999	270780	178586	318076	219720	264156	184402	523299	114152	7067.2	246977	304372	333895	405881	116343	118453	12179.2	103220	35100	71843.6	76362.4	81398	103788	202086	74705.2	144219	175969	114692	123444	89513.6	111293	239520	26216.8	78971.6
867600	351045	240498	221299	256200	299956	216366	298697	272052	179250	317737	219549	263021	182713	526706	114486	6962.4	247573	301691	330579	399217	116272	117757	12245.2	102874	34986.8	71162.4	75977.2	82068.8	103850	202282	74316	144068	176201	115504	123574	89390	111222	238883	26009.2	79051.2
868800	347384	238880	219694	255798	298090	216250	296440	271709	180031	316987	218541	261472	182085	525382	114816	6853.2	248193	301149	324736	396309	116378	116546	12202.4	101850	34810.8	71106	75103.2	81718.4	102896	201530	73594.4	142808	175184	115870	122905	88596.8	109792	238262	25808.8	78865.6
870000	344070	238151	219179	256694	296412	215890	295034	271988	181452	316214	218209	260337	181492	526725	116018	6806.4	247756	299718	321501	389325	116789	116797	12323.6	101541	34393.2	71024.8	74878.4	82438.4	102584	202203	73107.6	142436	174556	117220	123256	88280	109626	238060	25526.8	78918.8
871200	339810	236960	217906	256031	294714	215316	291810	272668	182290	314414	217084	257543	181112	526853	116781	6682	247630	300207	318080	387172	117172	116149	12308	100469	34246.4	71235.6	74406.4	83024.4	102376	202303	72700	141544	173902	117775	123223	88046	108958	237611	25243.6	78736.8
872400	336596	236421	216567	256011	293214	214224	291724	274749	183837	314366	217604	258959	180477	526327	116701	6621.6	246956	300733	315168	382875	116874	116195	12264.8	100387	34254	70526	73902.4	83122	101940	201277	72877.2	140706	172609	118804	123244	87559.6	108382	237273	24839.2	79119.2
873600	332838	236564	215297	256034	290513	214520	290614	275320	184721	312764	216684	255542	180002	523989	116845	6502.4	246840	300840	309579	380989	116388	115402	12471.6	99802	34212.4	70383.6	73511.2	83827.2	101684	200720	72223.2	140078	171115	119179	122132	86496.4	107945	236915	24383.6	79293.2
874800	327962	235010	213701	255233	288828	214090	291342	277100	186785	311615	216451	254787	180570	523007	117864	6598.8	247198	301447	306853	381415	116387	114667	12262.8	99107.6	33680.8	70494.4	73206	83617.6	101279	200118	72458	139501	169696	119408	122272	86659.6	107479	236510	24344.8	79464.8
876000	325349	235519	212478	256356	287463	214531	290726	278337	188014	309964	215538	253619	179594	519295	118200	6513.2	246740	301340	302472	380536	115777	114418	12444	98547.2	33385.2	70171.6	72964.4	84335.2	100766	200443	71706.4	139768	169534	120541	122645	85835.2	107064	237117	24121.2	79578
877200	321707	234614	211410	255511	285450	213400	290160	280646	188471	309004	215206	252117	179624	518689	118521	6477.6	247354	302580	300376	382431	115685	113308	12492.8	98051.2	33178.8	70066.8	72885.2	84370.8	100122	199262	71589.6	138764	168691	120220	122353	85110.4	107085	236328	23900.4	79777.6
878400	318873	234133	211124	255707	285009	213218	291338	282770	190528	307665	214464	250235	178805	515406	118618	6375.6	246878	303598	298210	381644	114310	112969	12474.4	98211.6	33243.2	69785.2	72493.2	83870	99602.4	199609	71411.2	138891	167474	121191	121687	85165.2	106978	235401	23977.6	80022.8
879600	315798	233914	209237	254625	282058	212806	290880	283902	192498	305956	213842	249632	178736	513176	119197	6486.4	246036	305856	296576	386296	114023	112750	12424.8	96947.2	33002.8	69331.2	72228	83950	99302	198820	71179.6	137678	165790	120795	121536	84387.6	106867	234759	23700	80248.8
880800	312038	232316	208296	254680	280975	213465	292891	285793	195063	304741	213664	247737	177636	510195	119304	6343.6	244537	306492	296550	388060	112674	111690	12474.4	95987.6	32566	68743.6	71536.4	83658	98292.8	198222	71158.8	137009	165073	121457	121199	84098	106245	234452	23614.8	80562.8
882000	308920	232501	207282	252982	278633	213357	293947	286165	196406	302490	213797	245442	177572	507490	119698	6327.6	244626	309896	296439	393832	112404	111650	12533.2	96024	32481.2	68648.4	71583.2	83688.8	98350.4	197890	71019.2	136613	163560	121521	120720	83173.2	106292	233345	23498.8	80070.8
883200	305440	231017	206815	252527	277556	213315	297404	287558	197945	301741	212720	245055	176877	503818	119305	6263.2	243636	312321	297502	398219	110870	111181	12292.8	94954.8	32291.2	67796.8	71372.8	83275.6	97947.2	197268	70634.4	135982	163600	121382	120210	82983.2	106201	232670	23476.8	80569.2
884400	303038	230534	205773	252112	274870	213894	297725	288344	199018	299366	211814	242481	176624	498047	119941	6284	242610	314011	298365	404881	109967	110597	12310	94560.4	32181.2	67702.4	70892.8	83574.8	97720.8	196676	70796.4	134749	162897	121332	119206	82625.6	105534	231312	23372.8	80204
885600	299452	229289	205284	251477	274071	212762	301094	290150	200256	298928	212290	242315	176561	495204	120100	6278	241054	315634	300946	412946	108649	110325	12367.6	94379.6	31904.4	66902.8	70523.2	82512	97129.2	196190	70028.4	133813	161822	121294	118642	81662	105331	230690	23122	80145.6
886800	297018	229171	204580	250858	272286	213415	303510	289834	201792	296686	210958	240631	175930	490063	119700	6135.6	240322	318234	302401	420767	107587	109393	12362.8	93038	31892	66906	70387.6	82878	96956.8	194967	70409.6	133069	161222	120604	118606	81085.6	104929	229670	23159.2	80071.2
888000	293398	228124	203990	249502	270826	213374	306371	290930	203268	295579	211204	240244	177007	487022	119427	6218.4	239718	319956	306197	429488	106303	108924	12245.2	92288.8	31445.6	66097.6	69438.4	81993.6	96008	194263	70294.8	131884	160462	119654	117672	80316.8	104780	228477	22932	80726
889200	291948	228708	202753	250073	270028	213748	309163	291357	203259	293619	210664	238784	176874	481159	119310	6103.6	237360	320770	309345	437531	104973	109131	12253.6	91387.6	31550	65503.2	69305.2	81533.6	95555.2	193781	69834.8	130978	160400	119768	117143	79746	104658	226944	22972.4	79717.2
890400	289562	227568	201897	248060	268476	212968	312792	292026	204390	293070	210148	238814	177705	477157	118377	6112.8	237052	322447	312851	448963	104145	108221	12060	90709.6	31070.4	64764.4	69488.4	80884.8	95476.8	193132	70261.2	129889	160026	118096	116468	78974.8	104158	225467	22955.6	79872.4
891600	287744	227002	201961	247728	267990	212749	316916	292745	204124	290962	209622	238508	177731	471638	118188	6114.4	235726	323282	316487	457436	102236	108264	12061.2	90061.2	30799.2	64226.4	69275.6	80521.6	94789.6	192384	70144.8	129245	159858	117760	116111	78760	104280	223925	22887.6	79338.8
892800	286419	226338	201324	246852	266678	212178	319662	292644	204569	288301	209481	237443	178768	468526	117556	6017.2	234474	325231	320994	469629	101848	107564	12053.6	89545.6	30644.4	64103.6	69378.4	79462	94409.2	191741	70198.4	127656	158956	115996	114871	77869.2	103361	221649	22921.6	78791.2
894000	284854	226648	200801	246693	265799	212354	323984	294382	205123	287412	209710	237430	179275	464332	116800	6068.8	232655	325074	324780	478456	100441	107483	12156	88120	30693.6	62956.8	68778.8	79074.4	93746.8	190634	70119.6	127034	158476	114884	114012	77403.6	103441	219406	23109.6	78952
895200	285184	226178	199962	246030	264590	211650	326810	294502	204942	284718	208663	236676	180148	460421	116762	5983.2	231883	326974	329169	490902	99326.8	107125	11854.8	87500.8	30491.6	62744	68533.2	78257.6	93384.8	188969	70302	124937	158127	113312	112616	76884.8	102737	216766	22930	78258.4
896400	285688	225358	199452	245624	263763	212094	332089	296103	203266	284262	208691	237511	180486	457484	115920	6054.8	230350	327398	334582	500436	98027.2	106445	11926.8	86475.2	30322.4	61976.4	68113.6	77242	92304	188144	69985.2	123925	156861	111869	111364	76570	102388	215065	22919.6	77827.2
897600	286623	224487	199556	245578	263284	212896	333748	295515	202303	281228	208508	235608	180705	453318	116193	5965.6	228819	328247	337227	511552	96984.4	105598	11799.6	85982	30171.6	61190.4	68170	76656.4	92714.8	187487	70208	123227	156880	110881	111169	76226.4	102353	213075	22926	77596.4
898800	287164	224150	199529	244337	261327	212728	337714	297768	202061	279742	208222	236676	180850	451660	114724	6004.4	228140	328985	339484	523235	96462	105624	11820.8	85574	29886	60550.8	68200.8	75609.6	92002.8	186460	69648.4	122206	155820	108795	109206	75436.8	102239	210755	23030.4	76954.4
900000	288746	224291	199362	245633	263079	212976	341496	298181	201609	277525	207602	235209	181206	447165	114317	5976	227180	329719	340838	532268	95643.6	104916	11841.2	84763.2	29921.2	60134.4	67533.2	75048	91048.8	185896	70344.8	120711	155572	107525	109077	74983.6	101756	208300	23229.6	76678.8
901200	289614	223352	198977	244330	263214	211799	341996	299615	201109	275388	207066	236058	181359	446483	113546	5976.8	225937	331299	343496	542937	95308.8	104862	11660.8	83958	29692	59690.8	67626.8	73806.4	91031.2	184368	69740.8	119668	154362	105831	107530	74516.8	101390	205510	23116	76706.4
902400	291278	223360	198629	244302	263592	212474	345732	300739	199273	272510	206428	234523	181144	445252	112790	5888	224447	331486	344876	549821	94055.6	104149	11470.4	83505.6	29556.4	59276.8	67627.2	73177.6	90271.2	182648	70042.8	118385	153409	104366	106939	74230.4	100491	203843	23218.4	76203.2
903600	291880	222578	198574	244418	263154	211873	346089	302398	198861	270458	206553	234211	181450	444768	111831	5919.6	224406	333499	345930	560110	93693.2	104128	11496	83132.4	29382	58391.6	67520.4	72266	89310.8	181800	69554	117285	151843	102564	105868	73789.2	100328	200667	23268.4	75491.6
904800	294134	222199	199026	243864	263392	211868	348008	303260	197385	268622	205977	234403	183130	441428	111470	5894.8	222749	332964	345622	564142	92814.8	103648	11451.6	82368.4	29381.6	58033.6	67482.4	71540.4	88785.2	181230	69488.4	116434	151164	101390	105018	73048.4	99178	198169	23310.4	75514
906000	294917	221990	198491	242888	262932	210521	348277	304680	196840	265836	206520	233727	184096	441920	110580	5936.4	222629	334448	346215	571403	91850	103518	11446.8	82139.2	29545.2	57349.2	67226	70764.8	88247.2	180168	69238.4	115346	150380	99423.6	104166	72749.6	98894.8	195859	23323.6	75110.8
907200	296764	221784	198278	242886	263284	210741	350558	307202	197046	263420	205806	234599	185651	440188	109946	5783.6	219841	334051	345413	575476	90893.2	102509	11424.4	81496	29092	56698	67048.4	69934.8	87811.2	179225	69248	114328	149374	97725.2	103065	71819.6	98094.8	193432	23529.6	75131.6
908400	297914	220836	197451	241433	262996	209579	350285	306450	195534	259795	205044	234284	186574	439555	109550	5773.6	219401	336701	345132	580508	90621.6	102413	11451.2	80956	28982.8	56413.2	66678.4	69209.6	87340.8	178856	68997.6	114020	149329	96416	102196	71374.8	97590	191077	23284.4	74402.4
909600	297932	221321	198027	241880	263232	209642	353453	308788	196661	258145	204586	235512	187811	440720	108369	5814.8	217466	336448	344992	582092	89730	102101	11268.4	80641.6	29090.8	55602.4	67055.2	68243.6	86957.6	177418	68598	112825	148548	94795.2	100948	70652.4	96879.2	189311	23398.4	74596.4
910800	299184	221272	197505	242301	263209	208737	352689	309420	197092	254194	204580	233699	187780	440248	108135	5796.8	215938	338347	341989	583932	88837.6	101353	11310	80695.6	28944	55121.2	66939.2	67828.8	86392	177356	69044.4	112303	147815	93327.6	100297	70331.6	95571.6	186205	23375.6	74127.2
912000	298367	220734	197498	240257	263957	207405	354330	310673	198844	252549	203996	234663	188664	443194	107231	5759.2	215021	339701	340888	584847	88700	100972	11198	80277.6	28993.2	54750	66970.8	67130	85929.2	175964	68487.6	111882	147333	91605.2	99090	69236.4	95419.6	184396	23446.8	74110
913200	299350	221236	197262	239908	265170	206957	353666	311174	198745	250365	203356	234346	189025	444153	106936	5557.2	212800	340710	338610	581505	87847.6	100587	11274	79662.8	28858.8	54482.4	67176	66365.6	84978.8	175354	68764.4	110849	146387	90616.8	98812	69251.2	94413.2	181826	23247.2	73928
914400	298394	221019	196612	239516	264798	206699	353580	311412	200440	249454	202235	234360	190599	446968	106185	5574	211655	341998	337116	582165	87745.2	99736.4	11120	79890.4	28724.8	53772	67124.4	65530.4	84249.2	174259	68422.4	110016	145898	89106.4	97011.2	68477.2	94013.2	179567	23513.6	73299.2
915600	298106	220793	196245	239451	266480	206473	355048	312410	200662	246517	203018	233582	190287	449316	106020	5399.2	210866	341163	335146	577161	87440.4	99784.4	11092.8	79912.4	28724.8	53303.2	66718.8	65158.4	83644.4	173816	68656.4	109417	145412	87903.6	96221.2	67937.6	93369.2	177866	23466.4	73120.4
916800	297116	220939	195141	237966	266504	205974	354286	311821	200182	244315	202059	233814	190462	451166	105544	5454.4	208823	343560	332755	573058	86715.2	99372.4	11112.8	79916.8	28775.2	52970.8	66487.2	64886.8	83879.2	172279	68445.6	108797	144894	86446	95815.6	67352.8	92885.2	176212	23413.2	72572.8
918000	296544	220174	196180	237934	268638	205894	356657	311739	199770	243583	201960	234577	190619	454288	105067	5342	207098	342968	331410	567436	85967.2	99462	11208	79978.4	28894.4	52506.4	66102	63974	83126.4	171697	67963.2	107654	144486	85368	94876.4	66719.2	92333.6	174246	23445.6	72760
919200	295721	221208	195398	236594	270050	205361	356204	309915	200568	240740	201515	233222	191373	454830	104706	5310.8	206131	343529	329054	562501	85707.6	98784.4	11075.2	80043.2	28779.2	52275.2	65789.2	63486.8	82797.6	169956	67883.2	107528	143681	84779.2	93700.8	66030.8	91753.6	172442	23244.4	71780.8
920400	294170	220327	195083	236106	271049	205628	356096	311188	201333	240154	200822	232742	192933	459212	104712	5374	205026	343049	327552	554236	85112.4	98827.2	10970.8	80348.4	28870.4	51950	65471.2	63217.2	82136.4	169566	67746.8	106779	143039	83349.6	92751.2	65504.8	91317.6	170798	23542.4	71755.6
921600	292894	220997	195600	235116	271866	205935	354591	310351	202443	237032	199918	231661	192909	460705	104367	5164.8	204042	342017	324979	546164	85614.8	98439.2	11195.6	80226.4	28792	51762.4	65594	63266.4	81628	169344	67524.8	106223	143202	82112.4	92159.2	64598.4	90831.6	169310	23347.6	71194.4
922800	290715	220842	193989	233615	272692	204505	354143	308833	203016	237163	199452	231459	194071	463904	103890	5208	202688	342304	322584	538488	86318	98306.4	11131.2	80387.6	28751.6	51467.2	65321.2	62340	81199.2	168296	67066.4	105658	142072	81683.6	91254	64372.4	90360	167832	23260.8	70292
924000	289608	221444	194119	233308	274339	205062	353415	309184	204317	234794	198884	230634	193710	466376	103427	5097.6	201002	340937	320958	528310	86126	97654.8	11190	80292	28835.2	51277.6	65041.6	62024	80214.4	167706	66890.8	105560	142263	80652	90713.2	64008.8	89889.6	166257	23147.2	69810.8
925200	287555	221006	193258	231361	276266	204234	351716	309208	205052	234052	198805	229213	194888	470067	103757	5145.2	200309	341155	318247	521540	86490.8	97606	11226.4	80314.4	28844.8	50734.4	64844	61896.8	80054	167303	66629.6	104988	141210	79900	89981.2	62999.2	89330.8	164845	22996	68757.6
926400	285781	221419	193758	231226	276322	204074	351971	309028	203794	233987	197906	229563	195516	472388	103646	5095.6	199097	340274	316254	509650	86302	97304.8	11244.8	79965.6	28735.2	50526	64061.6	61671.6	79175.6	166773	66295.6	105010	141162	79606	89470	62496	88852.4	163731	22620.8	68524.4
927600	283478	220290	192207	230096	276563	204338	348954	306711	202266	231944	197210	227954	196481	476614	103996	4956.4	198835	340802	314452	503507	86604.4	96992	11218.8	80294	28597.2	50189.6	63984.4	61663.6	79258.4	166450	65663.6	104328	140886	78854	88752	61758.8	88172	162008	22733.6	67597.6
928800	280523	220182	190549	228052	278819	204513	349768	306779	200244	231223	197322	227716	196371	480282	104210	4994.8	197396	337899	312593	494140	87008.4	96623.2	11146	80288.8	28816	49725.2	63644	61156	78933.6	166552	65069.6	104038	140966	78644.8	88072.4	61532.8	87280	161729	22794.8	67623.6
930000	279862	221129	190253	227597	279405	204153	347352	304561	199100	229766	196406	225954	197389	480993	104310	4959.2	197012	337070	311423	484294	87256.4	96665.2	11383.6	80494.8	28730.8	49751.2	63452.8	60958.4	79099.6	165501	64828	103885	141267	77889.6	87239.6	60905.2	87159.6	160951	22630.4	66815.2
931200	277687	220035	189891	226260	280837	203766	345930	304250	198555	229860	196377	225884	197998	484132	104867	4838.4	196916	335580	309680	475878	88005.2	96204	11392	80318.4	28734	49353.6	63388.8	60915.6	78232.4	164852	64458.8	103186	141705	77815.2	86853.2	60340.4	86571.2	160434	22413.6	66080
932400	276044	220699	189748	225349	282072	203503	343806	302005	197832	228806	195273	224312	196496	485745	105007	4760.4	196176	334532	307033	467090	87913.6	96005.6	11442.4	80262	28580.4	49410	63149.6	61064.8	78245.2	163813	64372	103321	141588	77689.6	86837.2	59996	85998	159314	22249.2	65184.8
933600	272965	220286	187943	223500	282073	202550	342509	301386	197719	227890	194741	223846	197449	489678	105277	4808.4	196062	332599	306080	459329	88988	95901.6	11533.2	79937.2	28669.6	49238.4	62636.4	60492	77864.4	162260	63514.4	103089	141972	77686.8	86729.2	59266	85712.8	159684	22112	64743.6
934800	271427	220332	188020	222944	282516	203055	340501	299832	197050	227806	193259	222596	196735	492107	105135	4660.4	195286	330852	303034	449215	88645.6	95444	11573.2	79960.4	28569.6	49035.6	62236	60460.8	76992.8	161469	63374.8	102719	141946	77269.6	86061.6	59049.6	85134.8	159149	22075.2	64100.4
936000	269047	219754	187178	222050	281985	202424	338797	299227	196400	226898	193572	221044	197574	495038	105876	4608.4	195667	330310	300992	442085	89556.8	95292.8	11541.6	80065.6	28572	48946	62049.6	60748.8	76629.2	160589	62663.2	101430	141550	77402.8	86041.2	58246.4	84658.8	158654	21864	63774.8
937200	266128	219705	186196	221151	282375	202286	338028	296430	195838	226506	192714	221500	197459	496242	106137	4606.8	195249	327389	299462	432716	89859.6	94730.4	11733.6	79940	28401.2	48480.4	61646	60615.6	76182.4	158828	62331.6	101632	142519	77075.2	86256	57808	84144.4	158596	21640.4	63506.4
938400	264210	219634	185918	220084	281473	201917	334818	293028	196041	225521	191132	220043	196797	499030	106457	4658	195101	327679	298023	426756	89829.2	95078.8	11661.6	79826.8	28201.2	48602.4	61288.8	60760	75749.6	158116	62087.2	101272	142223	77264.4	86291.2	57447.6	83838.4	157960	21448.4	62950.4
939600	262628	218790	185324	218332	281792	202110	334397	292991	196100	225330	191534	219742	196784	500200	106513	4678	195214	325873	296129	419012	90261.6	94938	11707.6	79920.4	28364	48079.6	61121.6	60244	75473.6	157279	61547.2	100246	142633	77409.2	85782.4	57214	83302.4	157103	21516.4	62573.6
940800	261281	218429	184469	218488	282676	201180	331870	291462	196302	223331	190652	217962	196917	500174	107776	4663.6	195234	324284	293186	411614	90933.6	94828.8	11954	79858.4	28387.2	48072	61186	60524.4	75358.8	156828	61083.6	100329	142835	78189.2	85968.4	56951.6	83298.8	157352	21300.8	62310
942000	258325	218348	183190	216931	282435	200330	330097	291687	195950	222454	190539	218292	197303	503660	107959	4679.6	195804	323528	292750	405650	90908	94664.8	12075.6	79634	28231.2	47910.8	60271.2	60196.4	75146.4	155826	60714	99055.2	142754	77959.6	86221.6	56307.2	82745.2	157501	21116.8	62006.8
943200	256243	217632	182311	216241	282567	200182	329166	289796	195511	221781	190200	216831	195912	502773	108173	4672.8	196001	321291	290009	398868	91163.6	94058	11972	80028.4	28094.8	47544.8	60307.2	60286	74534	154944	60332.4	98863.6	142793	78326.4	85949.6	55946	82392	157250	20838.8	61343.6
944400	252588	216528	180706	214926	285234	197870	339763	315554	203673	221237	184068	219409	215586	528191	103463	4690	196932	356741	289284	439324	101097	95053.2	12122	93573.2	28106.8	48482.4	63403.6	57754.8	79085.6	177530	62603.2	100661	159410	82512.8	86903.6	53492.4	85747.2	163107	18520	71869.6
945600	251504	222566	163370	212620	302488	203905	351248	330415	228031	219060	177736	218451	221068	537022	110312	4902	196126	358265	300001	429135	102922	96764.8	12397.2	95413.2	28127.6	49062.8	62777.6	56142	81286	170768	63423.6	100731	159637	84173.2	86358.4	53434.8	83866.4	164200	18512	71684.8
946800	257847	215885	157633	209260	293240	202542	341566	326431	221663	218152	176700	214954	212002	512944	112770	4802.8	192646	347219	301820	421001	100881	96124.4	12294.8	93473.2	27882	48374	61070	55291.6	80682	165485	62356.8	99710	156600	84723.2	84513.6	51946.4	80970.4	158682	18428	69444.8
948000	245970	207054	154588	203662	280447	194688	324966	307684	203004	211907	174761	208063	207424	476592	115199	4488.4	188472	335004	291800	405098	96353.6	94186.4	12388.4	89890.4	27263.6	47206.8	58994	53525.2	77616.4	159440	60300.4	96622.4	152437	83035.2	81986.8	49931.2	79748.4	154196	18146.4	67913.6
949200	235032	200232	151342	196035	267974	188450	310776	291892	183180	202074	170263	199892	204960	448880	115344	4184	181993	321502	279272	385510	93091.2	91927.2	12336	86834.4	26872	46020.8	57428.8	51483.6	74352.8	156076	58100	93079.2	149365	80603.2	79034.4	48020	77370.4	148596	17644.8	66377.2
950400	225786	193158	147793	188760	256308	181728	301899	281023	170979	194465	165969	193591	204942	429913	114567	3890.4	174085	308586	265471	363934	89536.8	89813.6	12222.4	84162.4	26511.6	44493.6	55279.6	49321.2	71698	155114	56506.4	90268.4	146454	78984	76707.2	46248	76283.2	144719	16894.4	65388.4
951600	216874	187951	143841	181649	246908	176974	292821	271539	161477	186848	161644	187644	204888	419556	113323	3504.8	170019	301095	256394	345274	86913.2	87387.6	12243.2	81798.4	26108.4	43202.4	53748	47828	70295.6	159117	54426	87618.8	142896	76622	74172.8	45083.2	74828	143064	16676	64157.2
952800	211268	183899	141477	175440	238770	172473	284136	264210	153753	178636	157646	181034	203019	410434	112304	3226.8	165235	292142	248098	330795	84939.2	86221.2	12141.6	79254.8	25764.4	41950	52496.4	46246.8	68644.4	162077	53208.4	85858.8	139543	74842.8	72106.4	43748.4	73253.2	139783	16318.4	62955.6
954000	205061	180328	138697	169535	231577	169271	276893	260454	149839	172790	155014	176663	203118	406411	112789	2969.6	161782	286501	240698	318996	82316.8	84734.4	11993.6	76134	25552.4	40653.6	51454.4	44544.4	66671.6	159880	51474.4	83485.6	136526	73075.6	69583.6	42504.8	71858.4	135920	16127.6	61714
955200	197656	177284	135828	163824	224448	165804	270159	257956	145842	167224	151748	172409	201529	396272	112988	2684.8	159435	283460	233461	311242	79330.4	82904.8	11878	72988.8	25251.2	39720	50424	43134.4	64508.4	155558	50778.8	81040	132996	71344.8	67461.6	41281.6	70445.2	132078	15794.4	60018
956400	192268	175792	134268	159790	219082	164125	266167	258028	144514	162531	150027	169420	200952	394594	113794	2409.2	156445	280978	227886	307610	76522.4	80722	11672	70299.2	25086.8	39395.2	49948.8	41808.8	63030.8	151693	49139.6	78873.6	129461	69478.8	65394	40013.2	68504.8	127186	15357.2	58584
957600	186989	173506	132931	156243	213494	162049	263195	260251	144778	158868	148380	167144	202014	392138	115695	2275.2	155529	281657	224631	304815	74640.8	78999.2	11554.8	67683.6	24565.6	38701.6	49294.8	40860	61082.4	145294	47557.2	76149.2	125471	67909.2	62927.6	38606.8	67262.4	122585	15057.2	57019.6
958800	182339	172758	130755	152840	204142	159030	254018	247389	146470	151582	144578	161930	201118	387785	123959	2011.2	157974	286439	234090	318466	71392.4	78387.6	11249.2	61349.2	24819.6	38553.6	47737.2	41051.6	59500	129893	46126	74927.2	115198	67333.2	62874	38926.8	67253.6	120444	14741.6	48378.8
960000	184113	181070	141802	157181	216695	164623	266388	270833	156054	168170	154860	175876	200549	386968	123318	1811.2	165730	299792	242184	324772	67781.6	76297.6	10828.8	56488	24913.2	37717.2	47355.6	41383.2	58039.6	125738	44538	73063.6	114944	65252	62478.4	38408.4	65501.6	115382	14166.4	48104.8
961200	179854	188590	145321	160668	232504	168174	279137	309622	186311	165278	155941	178382	208555	401118	124153	1570	168754	328913	258909	363919	65815.6	73873.6	10341.6	54774	24137.2	36674	47143.2	41002.4	58170.8	124243	43588	71113.6	120570	63518.8	61701.6	38197.6	64746	114853	13514.4	49190.4
962400	184196	198134	148124	164566	251234	176754	306071	370103	239676	170996	162724	188880	224420	443558	132074	1387.6	181414	375030	299244	434790	65658.4	73093.2	9956.8	54103.2	23433.6	36223.6	47068.4	41042.8	58466.4	124354	42593.2	70162.8	124759	61901.2	61318.8	37778.4	63944.8	116094	13163.6	49663.2
963600	196588	211225	152287	172225	275309	187740	340272	412428	354254	183475	172114	201143	241702	486877	142690	1268	195127	420639	347762	480239	64686	72001.6	9692	53490.8	22896	35578	46599.6	41229.6	58260.4	124734	41959.6	69393.6	126055	61518	61654.4	36906.4	62206.4	115996	12894.4	50350.4
964800	210191	222923	158466	180744	296512	200530	373766	461384	435572	196758	181314	215530	257194	526944	153318	1118.8	207768	457213	387172	529296	63474.8	71227.6	9422.4	53164.8	22258	34692.4	46353.6	41220.4	58022.8	125390	41022.8	68844	125683	60313.6	61190	36163.2	60948.4	117200	12596.4	50834
966000	223096	234044	164803	189733	317519	211668	405594	482309	436052	209383	190210	226665	265849	559162	160698	1033.2	217646	480195	404768	550034	61435.2	70365.6	9164	52230.8	21592.4	34185.6	46068.4	40618.8	57684.8	124980	40134	68115.2	123377	59040	60906.8	35605.6	59930.4	116616	12663.2	49792.4
967200	235372	241256	169891	197110	331342	220985	432479	487781	410514	219950	196268	237059	266842	583361	163757	906.8	226769	487680	427144	558877	59690.4	69186.4	8990.4	50832.8	20733.2	32801.2	45526	39978.8	56914	123446	38966	66322	120188	57115.2	59691.6	34862	58300.4	114667	12206	47713.6
968400	246685	245666	174132	201856	342980	228250	453103	485771	391807	228468	200388	244018	265376	601970	162328	809.6	232109	488223	434920	564802	57451.6	68163.2	8826.4	49606.8	20115.2	31353.6	44636.8	39090	56144	121362	38170	64786	117999	54847.2	58339.6	33879.2	56800.8	112639	12077.6	45590
969600	256715	247959	177079	205219	350464	232479	462976	477143	383922	234618	201726	247513	261069	613943	158190	762	236511	483737	437976	575961	56113.6	67020.4	8668	48014.8	19387.6	29892.8	44151.2	37776	55048.4	119460	37672	62853.6	116150	52865.2	57669.2	33057.2	55499.6	110529	11642.4	44266
970800	265123	248396	179244	206558	355249	235183	466513	464767	373750	238940	203196	251285	256144	619953	152198	678	238350	474380	437960	580733	54346	65718.4	8350.8	46534	19062	28574.8	43546	36722.4	53914.8	117908	36973.6	60989.6	114641	50977.2	56900.8	32468	54695.2	108774	11346.8	42823.2
972000	271353	248475	179926	207489	356817	236392	459694	443652	356464	241298	202812	250580	249320	622247	145585	672	240176	466077	435171	580141	52958.4	64529.2	8270.4	45991.2	18652	27546.8	43373.6	35790	52762.4	117651	36793.2	59917.2	113511	50051.6	55905.6	31948.4	53896.8	107188	11384.4	41742.4
973200	276280	248143	180992	206467	357318	236352	453933	425762	338085	242251	203670	250502	242750	625190	139189	613.6	239342	455271	430622	574450	52363.2	64157.2	8022	45278.4	18294.4	26959.2	42916	35009.2	51873.6	117518	36343.6	58900.4	113133	48760.4	55536	31624.8	53744.8	106914	11294.8	41512.4
974400	279290	246535	181509	206302	355864	236223	445217	408376	319682	241055	202464	248572	235132	623288	132879	581.6	238500	442686	424014	564837	51711.2	63946.8	7937.2	44741.2	18098.4	26453.6	42886.4	33904.4	51468.4	116368	36304.4	58484	113235	47955.6	54890.4	31428.4	53238.4	106487	11132.8	41269.6
975600	281038	245111	180960	204670	353755	234703	436892	393519	306256	240831	201450	247578	228307	623583	128024	516	237940	429259	417796	556553	51967.2	64257.6	7807.2	44795.6	17944.4	26373.6	43113.6	33137.6	50437.2	115602	36577.6	58102	113758	47648.8	54937.6	31274.8	53381.6	106792	11068.4	41200.8
976800	283117	242838	180476	202865	351514	233524	429798	380022	292804	238815	200864	244822	221228	623707	123177	498.8	235733	416476	410903	545808	51984	65044.4	7830.4	45255.6	17998	26316.4	43492	32897.2	50144.8	115534	37608.8	58182.8	114885	47932	55134	31556.8	53995.6	107733	11266.4	41527.6
978000	284574	238835	179594	200686	347970	231236	419311	367503	283911	236798	198948	242538	214984	625884	119714	484.4	234209	404346	404680	537126	52552	66675.2	7593.2	45643.6	18137.2	26431.6	43863.6	32718	50378.8	115454	38035.6	58733.6	115938	47746.4	55415.2	31354.4	54548.4	108422	11169.6	41996.4
979200	284547	237478	178953	198324	345214	229322	411828	356921	274706	234549	197066	238864	209559	615781	116540	440	230501	391259	397272	527970	53411.6	68036.4	7656.8	46326.4	18538.4	26770	44425.6	32762	50493.6	116512	39239.6	59565.2	118356	48590.4	56710.4	31834.8	55534.4	110156	11603.6	42811.6
980400	284868	234079	177542	195960	341570	225817	401696	345989	266510	231982	194534	235766	204465	596494	113300	434	229340	381758	390635	523398	54243.6	70112.4	7655.6	47567.2	18842.8	27244.8	45010.4	32564	50895.2	117924	40551.2	60530.4	120856	49225.6	57451.2	32079.6	56424	111228	11597.2	43319.2
981600	283969	230921	176204	194109	339088	224124	393837	334702	258049	229761	193545	233216	198940	575783	110613	377.6	226313	371210	383338	515092	55598.4	72093.2	7683.2	48497.6	19186	27645.6	45955.6	32802.4	52049.2	119445	41604.8	61591.6	123082	50389.2	58303.2	32726	58287.2	112877	12059.6	44563.6
982800	282062	226973	174304	191492	335196	221217	382919	324166	250392	225559	191404	228883	193247	556009	107803	380.8	224699	361500	374944	509915	57036.8	74388.4	7946.4	50124.8	19672	28650	46642.4	32991.2	52769.6	120958	43354	62987.2	125558	51632.8	59732.8	33300.8	59974.8	114429	12239.2	45656.4
984000	279432	223206	172386	188624	331262	218790	375031	315135	243889	223124	189639	225332	189421	539100	104892	404.8	221220	351033	367277	500797	58616	76778	7940.4	51871.6	20033.6	29244.4	47920	33371.2	53975.6	122852	44870	64667.6	128468	53065.6	60585.2	33902.8	61803.2	116294	12591.2	46879.2
985200	277838	221177	170546	187135	327607	216024	365474	306578	236418	218108	187004	220201	183711	521059	102004	365.6	218773	341836	357882	491174	60163.2	79009.6	8010.4	53432.8	20554.8	29806	49042	34241.2	55148.4	125128	46375.2	66748	131228	54387.6	61978.8	34782	63767.2	118778	12986.8	48108
986400	273245	216776	168652	183520	322564	212924	356659	296749	228501	214800	184844	217051	179257	507399	99478.8	349.6	216000	333552	349054	482280	61822	81270.4	8227.2	55391.6	21039.2	30741.6	50166.8	34704	56298.8	127120	47516.4	68222.8	134126	55486.4	63174	35273.6	65710	121282	13093.6	49243.2
987600	270140	214592	166008	181405	318682	209854	347477	288698	221239	211244	182080	212660	173650	491606	96345.2	324.4	212844	324650	340750	467663	63135.2	83270.4	8374.8	57370.8	21664.8	31467.2	51276.8	35186.8	57350	129528	49227.6	70222.4	137246	57376.8	64701.6	36159.6	67470.8	123743	13536	51026.8
988800	266012	210561	164340	179126	312971	207336	338030	281502	213813	207711	179958	208957	169127	478025	94072.8	325.2	210084	316598	331597	458046	64588	85839.6	8590.4	59386	22426	32309.6	52386	36215.2	58947.2	132171	50544	71798.8	139247	58210.8	65640	36944.4	69797.6	126367	14128	52225.2
990000	262371	207213	163154	176003	309548	204194	330738	275055	206011	203968	177663	204746	164398	464254	91050	320	207020	308179	323129	446276	66432.8	87714.4	8752	61040.8	23003.2	33096.8	53538.8	36837.2	60284.4	134212	51855.2	73791.6	142380	60191.6	66490	37541.6	71662.8	128837	14371.2	53868.4
991200	257072	204442	160593	173365	303040	200942	321797	267914	199995	199847	175775	200746	160663	450991	88808.4	307.6	203326	301477	314566	436276	68184.8	89553.6	8929.2	63236	23428.4	33579.2	54341.2	37946.8	61628.8	136731	53104.4	75284	144700	60992	67306.4	38036.4	73477.2	131017	14992	55348.4
992400	251502	200684	158407	170890	300140	197774	314290	261038	193238	196060	173280	196766	156633	438184	85906	319.6	199830	294314	306854	424063	68864	90956	9072	64880.4	23915.6	34402	54981.6	38435.2	62616	138712	53753.6	76772.4	145992	61949.6	68690.4	38810	75058	133381	15216.4	56834.4
993600	247750	198522	156183	167606	294617	195490	306382	253749	187970	191890	169953	191096	152858	426288	83678.8	295.6	196880	288376	298066	412997	71234.8	91683.2	9324.8	66804.8	24330.4	34802.4	56038	39004.4	64052	140850	54781.6	78317.2	148845	63226.4	69394	39365.2	76357.2	134984	15562	58043.2
994800	242114	194423	154062	165231	290163	193229	300249	249184	181794	188673	168575	188588	150176	415494	81733.6	286	193914	281438	290190	401778	72716.8	93107.6	9584	68228.8	24774	35453.2	56856.4	39574.8	65037.6	142337	55652.8	79621.2	150057	64535.2	69837.2	39695.6	77988	136887	16168.4	59091.6
996000	237747	191593	152090	162444	286487	190386	292593	244437	176358	184902	166039	183493	146440	404546	79827.2	292.8	190396	276039	282436	391424	73530.4	93472.8	9714	70154.4	25027.2	35696	57540	40602	65812	145523	56301.2	80758.8	152036	65265.6	71004.4	40356.4	78952.8	138546	16424.4	60149.2
997200	232449	188512	149663	159856	281952	187790	286521	239140	172046	181161	163841	180670	143501	396415	78060.8	271.6	187780	269579	276255	381495	75144.4	94397.6	9864.8	71111.6	25596.8	35970	57924.8	41245.6	66986.4	147099	56659.6	81704.4	153588	66398.4	71342.4	40710.4	80089.6	140131	16802.8	61290
998400	227440	185227	148260	157614	278672	185373	280517	234194	167312	177312	161935	176580	141281	385672	75836.8	261.6	183656	263838	267561	372182	76110.4	94528.4	9978	72207.6	25914	36269.2	58618.8	41846.4	67686	149347	57312.4	82820	154339	66960.8	72084	41048	80588.8	141937	16995.6	61524.4
999600	222553	181876	146627	154318	273249	183450	273987	229918	163904	174206	158932	172946	139069	377582	74138.4	286.4	181772	258458	261336	364034	77337.2	95329.2	10086.4	73404.4	26002.4	36816.4	59508.8	42134.4	68278	150168	57449.6	83581.6	155263	67484	71953.6	41680	81111.2	143096	17175.2	62556
1000800	218318	178986	144740	152489	270768	181324	269575	224908	160079	171380	157444	169489	136084	369384	72988	298.8	178231	252578	254544	354492	78840.8	95513.2	10247.6	73954.4	26313.6	36681.2	59858	42968.8	68699.6	151697	57504	84068.8	155757	68546	72885.6	41363.6	81960.8	143725	17608.4	63107.2
1002000	213985	176205	142169	149847	265518	179293	263467	221373	156960	167273	155505	166115	133862	362264	71906	288.4	175228	248857	249166	346158	79901.2	95219.6	10516.8	75248.8	26378.8	37001.6	60264.4	43281.2	68746	152853	57930.4	84848.4	156155	68469.6	72675.6	41866	81996	144399	17712.4	63482
1003200	210424	172924	140308	147462	261904	177249	259096	218194	154184	164584	153623	163168	132158	354969	70653.6	268.4	171883	243981	243113	336979	80394.4	95072.4	10479.2	75897.6	26522	37042.4	60388.8	43528	69268.4	152942	57863.6	85489.2	156899	69322.8	73123.6	42088	81764	145889	17602.4	64026.4
1004400	206060	170894	138934	145280	257303	175529	254015	215125	151069	161193	151995	160149	129546	348284	69628	267.2	169356	240412	237582	330174	81788.4	94776.8	10549.6	76492.8	26647.2	37075.6	60172.4	43718	69158	154258	57750.8	86422.8	156812	69630	73135.6	42228	82174.8	146254	17888	64248
1005600	202152	167772	137510	142906	254119	173146	249758	213141	148749	158471	149964	158126	128578	343280	69336	1355.6	166474	237084	232767	321922	81980	94790	10719.6	76899.6	26572.8	37152	59935.2	44110.8	69447.2	154168	57514.8	86315.2	156732	69702.8	73756	42151.6	82388.4	146686	18211.2	64677.6
1006800	198769	165830	135788	141512	250492	171799	245244	209790	146784	155516	148248	154500	126886	338250	68524.4	1567.2	164031	234056	227472	315787	83138.8	94482.8	10878	77619.6	26521.6	37328	59824.8	44320	69523.2	154741	57478.4	86994	156484	70267.6	73758	42070.8	82008	147652	18013.6	64704.4
1008000	194752	162776	133988	139146	247559	169672	241894	208918	145680	152626	147468	151899	126365	335130	68130	1672.8	162321	230907	222652	309186	83941.2	94558.4	10940.4	78328.4	26602.8	37298	59672.4	44294.8	69456.8	154473	57153.6	88042.4	156011	70743.6	74005.2	42034.8	81985.2	148210	18168.4	65285.6
1009200	191171	161584	133090	137547	243587	169176	237852	206800	143928	150395	145610	149169	125427	330309	68061.2	1719.6	159012	227525	218558	302712	84510	94374.8	11106.4	78707.2	26692.8	37202.4	59555.2	44487.6	69765.6	154555	57080.4	88018.4	155936	71446.8	73834.4	41929.2	82158.4	148512	18223.6	64962.4
1010400	188101	159058	131050	135166	240387	167528	234142	206609	143310	147628	144155	147468	125046	328021	67878.4	1669.2	156437	224856	214963	296954	85106	94243.6	11328.8	79398.8	26750	37330.4	59498.4	44294	69824.8	154306	56736.8	88208.8	155646	71534.4	73998	41841.6	81751.2	148676	18246	65308.8
1011600	184833	157352	130126	133650	237413	166837	231338	205412	142665	144832	142426	145176	125062	325460	68138.8	1747.2	154353	221705	210621	290635	85028.8	93718	11221.2	79377.6	26761.2	37411.6	59241.2	44117.2	69426.4	153619	56460.8	88104.4	155594	72480.4	74024	41780.4	81424.4	149048	18334.4	65453.2
1012800	182382	155738	128345	132100	233432	165563	227126	204782	142329	142664	141071	143133	125275	322991	68730.8	1714	152594	220058	207704	286421	85523.2	93073.6	11430.4	79999.6	26582.4	37424.4	59284.8	44186.4	69809.2	153609	56212.4	88114	154841	72846.4	73806	41506.4	80997.6	149231	18205.2	65355.6
1014000	179301	153568	127419	130541	230979	164828	225351	205628	141749	140623	140292	141115	125048	321426	68818	1658.4	149838	217176	203919	281351	85040	92723.6	11450.4	79839.6	26536.4	37216.4	58996.4	43748.4	69561.2	152252	55670.8	88293.2	154533	73339.6	74047.6	41372.4	80363.2	150166	18055.6	65252
1015200	176645	152703	125655	128850	226623	164084	221994	205448	142344	138293	139121	139295	125723	319530	69896.8	1697.2	148606	216635	201502	276856	85256.8	92108.4	11590.4	79741.6	26348.8	37271.2	58905.2	43680	69804.8	151214	54961.6	87922.8	153262	73502.4	74084.8	41191.2	79789.2	150005	18111.2	64832.8
1016400	174041	151289	124998	127337	224127	163226	220248	205908	143063	137036	138388	137864	126726	319150	70339.6	1589.2	146727	214716	199608	271871	85354.4	91885.6	11522.8	79586	26284.4	37028	58410.8	43340.4	69488.4	150230	54982.8	87811.2	151795	74317.2	74126.4	41128.8	79046.4	150419	18027.2	64774.8
1017600	172156	150558	123544	126490	221640	163004	217629	207007	143404	134775	137436	136727	127252	317365	71344	1586.4	145204	213147	196557	269258	84929.6	90882.8	11623.6	79354	26331.2	37052.4	58514.4	42966.8	69328.4	149404	54072.4	87532.8	151992	74924	73848.4	40959.2	78488.4	150005	18003.2	64639.2
1018800	169414	147929	122703	125090	218175	161772	215591	207936	144227	133052	136919	135778	128043	317978	72594.4	1605.6	143786	212514	195620	266334	84377.2	90730.8	11655.2	78714	26014.8	36460.4	57844.4	42246	68760.8	148199	53530.8	87090.4	150252	75092.4	73552	40635.2	77798.8	150455	17896.8	64171.2
1020000	167841	147512	121726	124388	215120	162302	214207	210873	146126	131505	135685	134611	129058	317639	73869.6	1510.8	142404	212384	192943	263032	83952.4	89808	11654.8	77878.4	25893.2	36524.8	57557.6	42065.6	68274.4	146851	53179.6	86746	149327	75588.4	73619.6	40312	76748.4	149963	17871.2	63158.4
1021200	165820	146567	120663	123421	212409	161329	212186	212854	147662	130616	135637	133790	131306	317975	75559.6	1509.6	141379	212376	191997	261209	83394.8	89286.8	11815.6	77547.2	25594.8	36213.6	57278	41378	67475.2	144982	52184.4	86627.6	147326	75235.6	73115.2	40089.2	75890.4	149717	17766.8	62772.4
1022400	164030	146480	120390	123009	209401	161501	211450	214075	149503	128988	134518	132928	133230	317464	77353.6	1484.4	139948	212156	190462	259056	83204	88568.8	11778	76340.4	25590	36031.6	56634.4	40656	67324	144009	52180	85428	145688	75325.6	72754.4	39808	75330.8	149704	17597.2	61981.2
1023600	162234	146002	119113	122735	206625	161404	209806	216784	152575	128614	134275	131735	135195	318043	79171.6	1486.8	139446	213733	190295	257996	82363.6	88176.8	11764.8	75714	25504.8	35970.8	56062.4	40112	66805.6	142046	51448.4	84955.2	144306	74970.8	72034.4	39228.8	74235.6	149192	17414.8	61292.8
1024800	160496	146388	119400	122056	205974	162279	210425	219800	155160	127459	134412	131498	137083	318865	81588	1421.2	138513	214865	189027	256126	80760	87174	11711.2	74334.8	25209.2	35693.6	55644.8	39701.2	66440	140108	50679.2	84287.2	142335	74789.6	71984.8	39012	72768.8	148859	17265.2	60294
1026000	160196	145551	118909	121022	203400	162825	209359	222704	157436	126473	134183	131846	139743	320058	84255.2	1409.6	138688	217846	188874	256294	80052	86317.2	11745.6	73147.2	24843.6	35180.8	55296	38643.6	65842.4	138544	49683.6	83278.8	140805	74194.8	71777.6	38615.2	71712.8	147861	16856.4	59816.4
1027200	158672	146314	119202	121392	202809	163320	210342	226038	160826	126470	134256	131496	142529	322162	87125.2	1440	138459	219061	189341	256039	78508	85830.8	11871.2	71598.8	24526.8	34760.8	54506.4	37971.6	64776.4	136488	48975.6	82528.4	138714	73306.4	70850.4	38164.8	70795.6	146900	16886	58973.6
1028400	158566	147063	119162	121508	201913	164405	211043	229911	165510	125189	134473	131416	145946	324818	90155.6	1372.8	139148	222734	190473	257134	77679.2	83917.6	11832	70327.6	24403.2	34422.4	53823.6	37190.8	63868.4	134060	48420.4	81054.8	136521	72769.6	70063.2	37734.8	69227.6	145481	16657.6	57530
1029600	157862	147604	119764	121561	201651	165118	213435	234922	170418	125549	135053	132296	149740	327989	93295.6	1414.4	138527	225758	192018	257736	75972	83512.4	11779.2	68732.4	24305.6	34086.4	53206.8	36672.4	62616	132145	47659.6	80567.6	134279	71714.4	69177.2	37065.2	67866.4	144090	16442.8	56786
1030800	158675	148923	119715	121536	201343	166475	214355	240564	175840	124766	134803	132253	154273	330876	96410.8	1366.8	139494	230294	194754	260745	74640.4	82683.2	11581.6	67022.8	24118.4	33866.4	52440.4	35948.4	62047.2	129736	47136.4	79428	131937	70531.2	68592	36686	66222.4	142891	16229.6	55455.2
1032000	158058	150250	121280	122492	201176	168126	218010	246421	181604	124910	136832	133580	159224	336544	99944.4	1355.2	140296	235128	197894	263986	73500.8	81451.6	11689.2	65346	23806	33298.4	51794.4	34946.4	61190.8	127060	46520.8	77690	129790	69165.2	67679.2	36180.8	64988	141298	16024.4	54434
1033200	159703	152780	121570	123463	203367	170283	221335	251351	187631	125096	137850	134478	164318	340472	103387	1326.4	141889	240366	200219	267859	71629.2	80220	11600.8	63766.8	23521.6	32842.8	51003.2	34320.4	60029.2	125189	45600	75900.8	126802	68228.8	66508.4	35520	63057.6	139470	15751.2	52834.8
1034400	160354	154197	123268	123847	203822	172273	224580	257896	195182	125628	139302	136480	169417	346976	107492	1326.4	143584	246337	204328	272482	70239.2	79188.8	11610	62228	23032.4	32372	50611.6	33642	58786	122483	45000.8	74562.4	124658	66776	65616	35227.2	61594.8	137521	15544	51861.2
1035600	161728	156791	124372	125549	206846	175573	229419	264358	202170	126019	140746	137598	174232	352362	111523	1317.2	144799	251995	208107	277206	68414.4	77851.2	11577.2	60562	22547.2	31814.4	49411.2	32881.2	57817.2	119994	43891.6	73232.4	122078	65675.6	64923.2	34681.6	60182	135239	15418	50435.6
1036800	164042	159032	125844	127040	207753	178817	233316	271450	210902	126529	143212	140471	180599	359406	116159	1267.6	148042	259605	213483	286013	67019.2	76443.6	11338.4	58958.8	22290	31313.2	48498.8	32014.8	56675.2	116933	43272.8	71534.8	119381	64010.8	63506	34012.8	58578.4	132625	15252	49232.4
1038000	165880	162825	127645	128761	211454	182662	238707	279079	219151	126974	145115	143454	186648	366640	120533	1218	149509	265858	218824	291500	65450	75103.2	11168.4	57093.6	22045.2	30758.4	47697.2	31213.2	55368	115518	42272.4	69943.2	117897	62641.2	62749.6	33467.6	57208	130663	14995.2	48238.8
1039200	168411	166106	129769	130531	213826	185118	243803	287376	228375	127611	147408	146625	193066	374819	124946	1252	153330	274130	224208	300518	63474.4	74203.6	11067.6	55403.2	21532.4	30350.4	47402.4	30453.2	54378.4	112839	41826	68194.8	114684	61310.8	61398.4	32760.4	55848.4	128080	14726	46737.2
1040400	171018	169400	132288	132433	216184	189287	251300	296268	237431	128180	150869	150894	200551	383157	129419	1191.6	155346	282559	231471	310033	61896.4	72677.2	11000.8	54088.8	21331.6	29620	46322.4	29592	53486.4	110566	41216.8	67348.4	112046	59600	60236.4	32577.6	54582	125630	14484.4	45645.2
1041600	174869	172869	134552	135205	218898	194215	257362	304247	247046	128919	152877	153864	208538	390608	133587	1216.8	158375	291224	236553	320424	60304.8	71463.6	10855.2	52318	20656.8	29183.6	45642.4	29057.6	51961.2	108663	40060.8	65629.2	109985	58129.6	58842.4	31696.8	52889.6	122658	14236.8	44034.4
1042800	177418	176485	137266	137212	222859	198424	264232	314676	257444	129536	156131	159128	216248	400942	137759	1198	161276	299076	243200	331560	59071.6	70232	10706	50746.4	20614	28516	44780.8	28248.8	50949.2	106653	39564	64213.2	107681	56532.8	57977.6	31398	51426	119486	13930	43314.4
1044000	180846	181507	140380	139336	227284	203165	272750	323762	265283	130508	158838	162245	223870	409372	141885	1201.6	164587	306299	249428	343054	57515.6	69318.4	10643.2	49186	19994	28216	44186.8	27406	50248.8	104607	38662.4	62808.8	104967	55235.6	56287.6	30807.2	49980.4	117564	13705.6	42214.8
1045200	182994	185012	143450	141825	230437	208293	278474	333597	273992	131452	161344	167522	232661	419962	145931	1150.8	167810	314569	256816	355308	56184	67476	10541.2	47967.6	19470.8	27707.2	43276.4	26697.6	49154.4	102572	37942.4	61497.2	103578	53685.6	55208.8	30212.8	48513.2	114600	13493.2	41112.8
1046400	186059	188969	146489	144760	234944	213525	286790	342333	281666	132618	164880	171271	239916	427776	148346	1123.2	170069	320977	262679	367484	54855.6	66706.8	10336.4	46369.2	19138.8	26886.8	42546.4	26052	48084.4	100661	37323.6	60130.4	101090	52423.6	54199.2	29783.2	47114.4	111783	13222.8	40139.6
1047600	188356	192963	149562	146370	237674	218077	293100	350922	289503	133511	167233	175413	247718	437886	151434	1148	174152	330072	269070	380061	53856	65207.2	10302	45388.4	18539.2	26537.2	42317.6	25640.8	47350.4	98924	36615.6	58634.4	99014.8	51158.4	53108.4	28996.8	45809.6	109164	13106.4	38827.2
1048800	191406	196952	152575	149567	241826	223068	300165	360707	296968	133529	170589	179177	254268	447295	153975	1142.8	176564	335377	274780	390547	52264.4	64006	10079.6	44000	18335.6	26067.6	41540	24899.6	46196.8	96747.6	36224.4	57504	97790.4	49850.4	51853.2	28902.8	44883.6	107090	12915.2	37860
1050000	194081	199988	155367	151119	244151	228054	306025	369700	303863	134401	172463	183654	260172	455535	155991	1103.2	180649	342167	281207	403495	51142	63319.2	9860.8	43259.6	17976.4	25756.8	41042	24210.4	45812	95037.2	35563.6	56261.6	96074.8	48642	50849.6	28327.2	43930.8	104034	12733.2	37441.6
1051200	195754	203558	158665	153547	247896	232160	311959	376148	308535	134734	174784	188197	264517	463646	157120	1063.6	182196	347570	285824	413640	50225.2	62174.8	9728	41940.8	17734.4	25050.4	40406.4	23758.4	44865.2	93533.6	35278	55325.2	94793.2	47390.8	49727.6	27838.4	43069.2	102096	12446.4	36710.4
1052400	197311	206306	161030	155463	249825	236184	315911	383224	312704	134310	176732	190279	269336	471058	158496	1042.4	185491	352386	290109	424592	49410.4	61304.4	9624.4	41123.2	17333.2	24765.6	39984.4	23289.6	44181.2	92368	34837.6	53884	94084	46443.6	48990.8	27550	42046.8	99569.6	12378.8	35517.6
1053600	198540	207988	163678	157091	250758	240264	319975	390595	315540	135162	178819	194118	271780	477639	159036	1073.2	187432	355907	294739	433824	48412.8	60210.8	9561.2	40488	17222.4	24528	39458.8	22571.6	43541.6	90156.8	34477.2	52927.2	92059.2	45478.8	48084	27014.4	41292	97082.4	12098.4	35333.2
1054800	199422	209868	165420	158484	252838	243358	322896	395446	316815	134428	180547	194974	274416	482206	158650	1035.6	189120	359194	298042	441655	48099.2	59458	9493.6	40041.2	16807.6	24084.8	39390.4	22216.4	42610.4	88951.2	33928.4	52100.8	91703.6	44686.4	47203.6	26745.6	40372.4	95116.8	12104.4	34672.4
1056000	199963	210277	167071	159863	252979	245524	326665	399806	317721	133923	181631	198072	278240	486692	158277	1029.6	191338	360931	301709	449212	47368	59032.8	9554	39388.4	16624	23441.6	38944.4	22040.4	42248.4	87489.6	33768	51324.4	90553.6	43918.8	46165.6	26376	39607.6	93996	12047.2	34316.8
1057200	200308	210632	168888	160748	253880	248663	330756	403427	315638	133220	182271	198203	279220	490416	157784	1018	192414	360943	304256	452827	46939.2	58498.4	9372	39016.4	16659.2	23594.8	38619.2	21492.8	41689.6	86425.6	33618.8	50512	90497.6	43322.4	45520.8	26076	39322.4	91977.2	11883.2	33765.6
1058400	199823	210521	170213	160907	252266	249783	330255	404750	314646	132756	184028	199693	280871	493909	156263	962	193604	362377	306390	459248	46723.6	58118.4	9366.4	38716.4	16500	23366	38245.2	21025.6	41431.6	85262.4	33198.4	50483.2	89970.4	42922.8	44771.2	25931.6	38718.4	89989.6	11795.2	33445.6
1059600	198958	210497	171483	161556	253236	251791	331565	405591	311584	131877	184264	199934	280610	494049	154553	1009.6	193836	360074	306159	460992	46477.2	57768.8	9447.2	38821.2	16353.6	23312.8	38250.8	20829.2	40764.8	84288.8	33250.8	49555.6	89712.4	42673.6	44131.6	25716	38731.2	88501.6	11925.6	33575.2
1060800	197925	210322	171374	161667	250688	252240	328857	404271	308110	130544	183684	199554	280008	494389	152727	970	194947	357795	307385	464097	46282.4	57235.6	9329.2	38996.8	16329.2	23266	38157.6	20596	40988.4	83459.6	33382.4	49153.2	89670.8	42079.6	43551.6	25643.2	38371.6	87522.4	11932.8	33293.2
1062000	196698	208620	171496	161882	250016	253108	328140	403192	303104	129389	184421	198965	278359	492968	150804	978.8	194123	354731	307052	462910	46127.2	57482.8	9274	39190	16220.4	23008	38050.8	20437.2	40706.4	82999.2	33441.2	48486.8	89824.8	42235.6	43164.8	25420.8	38635.6	86901.2	11746.4	33535.2
1063200	195903	208411	171665	161146	247368	252752	324842	400940	297558	127724	184073	197130	276548	488750	147969	945.6	194243	351444	306426	463357	46187.2	57448.8	9487.2	39661.2	16420.4	23176.4	38399.2	20261.2	40546.4	82794.8	33597.2	48218.8	90440.8	42064.4	42726.8	25288	38410	85336	11772	33568.8
1064400	194064	207027	171230	160636	245825	250636	324455	398127	291192	126368	183704	196026	273454	485030	145664	961.6	194002	346359	304633	461122	46601.6	57695.6	9411.2	40040.8	16221.6	23184.4	38519.2	19995.6	40587.2	81940.8	33645.2	47958.8	90865.2	42197.6	42716.4	25368.4	38584.4	84806.8	11907.6	33897.2
1065600	192178	204820	171215	160756	243232	250241	320118	392988	283918	125232	181764	193288	270016	478526	143344	943.2	192675	341691	301311	458467	47032.8	58042	9479.2	40726.4	16470.4	23223.6	38343.6	19890	40866.4	81815.6	34120.4	48024.4	91621.6	42300	42195.2	25448.8	38884.4	84332	11932	34212.4
1066800	190048	202085	170117	158821	240558	249794	316667	388630	277448	123355	181318	191958	266517	474094	139357	934.4	192218	335190	299457	454091	47241.6	58750.4	9442.4	41624.8	16612.8	23507.2	38634.8	20052.4	41028.8	81911.6	34463.6	48389.6	92140.8	42486.8	42373.2	25498.8	39524.8	84437.6	11909.6	34688.4
1068000	187966	199592	169036	157847	237780	248711	312899	383230	269690	121155	180105	189272	261065	467602	136188	928.8	190424	328886	296119	448249	48091.6	59097.2	9482.8	42668.4	16748.8	23595.2	38730.4	19782.8	41186	81975.2	34864	48349.6	93117.6	42662	42056.4	25598.4	39754	83906.8	11987.6	34740.4
1069200	184884	196482	167408	156077	234064	246346	307765	376455	262130	119195	178373	186244	256032	461054	132604	902.8	189938	324771	293012	443793	48900.8	59917.2	9762.4	43927.6	16804.4	23889.6	39260.4	19815.6	41399.6	82116	35266.4	48398	94468.4	43175.6	41969.2	25319.6	40644.4	83890.4	12348.8	35628.4
1070400	182748	194012	166410	154971	231536	243886	304046	370338	254401	117942	177192	184236	250958	454558	128939	922	188094	316299	288426	436284	49676.8	60958.4	9826.8	44763.2	16894.8	24233.6	39680	19840	41971.2	82192	35526.4	48911.6	95869.2	43712.8	42112.8	25647.2	41096	84651.6	12365.2	36301.2
1071600	180229	191077	164916	153385	227788	242279	299084	362874	246060	115402	175278	180313	244602	445227	125485	929.6	186740	310810	282917	430228	50968.8	61993.6	10017.6	46170.8	17288.8	24376.8	40289.2	19998	42467.2	82588.8	36265.6	49480.8	97160.4	44451.2	41982	25582.8	42100.4	84359.2	12666.8	36978.8
1072800	177005	187685	163913	151325	225075	239247	293873	356571	238515	113946	173804	177954	239418	437756	121371	839.2	184819	303397	278364	421118	51910.8	63208	9981.2	47458	17604.4	24768	40859.6	20179.2	43160.8	83310.8	36369.2	49913.6	98892	45318.4	42358.4	25882	43035.2	85231.2	12739.2	37938.8
1074000	174619	184200	161729	149806	221329	236471	288409	349438	230529	111382	171173	173960	233002	425824	117601	893.2	183004	296651	273434	415282	53158.4	64120.4	10106	48900.4	17720	25271.2	41397.2	20229.2	43327.2	84148.4	37327.6	50948.4	100772	45747.2	42198.4	26178	44190.8	85736	13068	38553.2
1075200	171902	180484	159814	147410	217247	233225	283684	343580	223132	109956	169751	171098	227664	418788	114079	868	181198	289991	269254	406165	54645.2	65518	10324.4	50190	18132.8	25467.6	41864.8	20291.2	44114	84573.6	37747.2	51688.4	102042	46819.2	42545.6	26350.4	45355.2	86700.4	13192.8	39355.6
1076400	169270	177500	158170	145835	214400	230805	278460	334841	215888	108074	167736	167348	220289	409695	110262	892.8	179088	283016	264213	397434	56213.2	66610.8	10324.4	51210.8	18406.8	26085.6	42468.8	20479.6	44814.8	86142	38190.4	52724.8	103988	47566.8	43046.8	26758.4	45924.4	87546.4	13325.6	40392.4
1077600	166260	173475	156100	143507	211005	226676	272711	328487	209188	105758	166140	164409	214624	402861	106907	862.4	176892	276362	258832	391364	57978.8	68157.6	10455.6	52631.2	18691.6	26221.2	42908	20687.2	45636.4	87174	38536	53354.8	105187	48712.8	43156.4	26844	47216.4	88647.6	13405.2	41298.4
1078800	163521	170342	154572	141700	207926	223769	267867	320952	202490	103812	163460	160638	208442	393043	102923	873.6	174342	268850	252692	381664	59176.8	69361.6	10756.8	53847.6	19267.2	26568.8	43512.4	20922	46137.6	89167.2	39256.8	54124	107238	49683.2	43383.2	27155.2	48548.8	89982	13664	42040.4
1080000	161047	166436	151922	139318	203772	220328	261898	314382	196569	101592	161642	157239	202438	385044	99733.6	865.6	172452	263391	248388	375686	60867.2	70924	10779.2	54987.2	19400.8	27136	44163.6	21083.2	46937.2	90520.8	39397.2	54954.4	108840	50537.6	43643.2	27539.6	49767.6	91104	13871.6	43363.2
1081200	158086	163011	150805	137126	200930	217934	257916	310295	190941	100322	159193	154877	196413	376991	96648.4	830.4	169788	256409	243723	366449	62200.8	72122	10884	56201.6	19783.2	27514.4	44307.2	21412.8	47530	91972	39604.8	55430.4	109942	51428	43783.6	27623.6	51277.2	92407.6	13974.4	44346.4
1082400	155649	159782	147679	135431	197068	214556	251861	302686	186255	98413.6	157300	151187	191028	369440	94186.4	848	167719	250931	237986	359435	63199.2	72892.8	11068	57036.4	20182.4	27653.2	44817.2	21375.6	48146.4	93530	40178.8	56122	111332	52249.6	44353.6	27852	52350	93496.8	14138	44895.6
1083600	153224	156383	146018	133044	193956	212133	248350	297454	181094	96526	156374	148410	185498	362528	90756	850	165169	243986	233459	350821	64382	74085.6	11354	58012.4	20374.4	27890.8	45280.4	21533.2	48492.8	94726.4	40384	57360.8	112418	53023.2	44646.4	28373.2	53496	95117.2	14444	45939.6
1084800	150214	153799	143918	131007	189665	208706	242675	289669	176996	94615.6	153685	145426	180657	353475	88088	846.4	163519	239834	228202	344295	65724	75466.4	11478	58681.2	20685.2	28507.6	45184	21932.8	49244.8	95890.8	40762	58150.4	114185	53951.6	44491.6	28272	54477.2	96248	14478.8	46464.4
1086000	147959	150895	141830	129338	186986	205547	237998	285976	172368	93942	152799	142645	175155	348147	85641.6	858.8	161564	234245	223506	336284	67040.4	76444.8	11608	59418	20736	28370.4	45524.4	21876.4	49468	96768.8	40860.8	58918.4	115096	54817.6	44960.8	28669.2	55582.8	97682	14650.4	47268
1087200	146086	148642	140176	127744	183344	203145	233458	280723	168652	91981.2	150247	139160	170246	341554	83517.2	817.2	159602	228865	218992	329523	67740.4	77248.4	11770.4	59706.8	21055.2	28704.4	45828	22192.8	49996.8	98427.2	40958.8	59634	115321	55754.4	44963.6	28712	56658.4	99120.8	14806.8	47969.6
1088400	143712	145411	137885	125720	179710	199302	229144	275350	167142	90804	149582	136492	166645	336880	81838.8	848	157780	224407	214508	322232	68598.8	78048.8	11736	60259.2	21344	28757.6	45986.8	22034.8	50349.6	99093.2	40953.6	60657.2	116333	55948	45193.2	29123.2	57564.4	100201	15034.4	48408.8
1089600	141620	142276	136017	123900	176843	196978	225497	270748	164676	89138.8	146994	133946	162150	329936	80068.4	812	155412	219010	209776	315346	69022	78310.4	11929.6	60406.8	21542.4	28750.4	46354	22168.4	50846.8	100018	40916.4	60588.4	116552	56540	45158.4	29162.4	58104.4	101546	14948.4	48657.2
1090800	139242	139707	133228	122666	172808	193662	220061	265734	162837	87715.6	145737	131298	159001	325798	78840.4	838.4	153486	215272	205935	310398	69660.8	78783.6	12095.2	60754.8	21674.4	28854	46220.8	22306.8	50998.4	100752	41129.2	60909.6	116712	56917.2	45196.8	28984.8	58946.8	101982	15204.8	48553.2
1092000	137310	137371	132444	120382	170730	190784	216485	263020	160120	87068	144917	129110	154878	320501	77328.8	815.6	151718	210566	202160	303629	69703.2	79194	12334.4	60545.2	21717.6	28731.6	46086.4	22359.2	50939.6	101258	41016.8	60857.6	116446	57643.6	45395.6	29376.4	59178.8	103219	15306.4	49044.4
1093200	134966	135003	131165	119109	166778	187812	212346	258488	158238	85135.6	143432	127148	151768	315531	76500	831.2	149907	208076	197931	298804	70025.6	79217.2	12212	60572.4	21805.6	28885.6	46021.6	22398.4	51378	101552	40607.6	61096.4	116626	57926	45256.8	29286	59740.4	103966	15297.2	49066.4
1094400	133027	132254	129493	117729	164717	185180	208922	255914	156800	84546.4	142616	125444	149093	314226	75246.8	814	147921	204426	194361	292792	69553.2	79550.8	12287.6	60220.8	21829.2	28737.6	46114	22192.8	50890.4	102282	40444	61190.4	116026	57820.8	45212.8	29112.8	59801.2	104997	15377.6	49174.8
1095600	130898	130199	127513	116359	161752	182660	205664	253696	155572	83150.4	141092	122134	148318	308850	75104.8	828.8	145769	200831	191241	288579	69628	78952.8	12502	59722.4	21809.6	28659.2	45678.4	22209.6	51097.6	102193	40300.4	61094.4	116028	58066	44905.2	29043.2	60150.8	105412	15413.2	48889.2
1096800	128435	127596	125630	114949	159257	180452	202767	252008	154925	82035.6	140193	120573	146302	306017	74745.2	821.2	144884	198589	188212	283312	69341.6	79241.6	12573.6	59322.8	21836.8	28366	45294.8	22083.2	50634.8	101676	40200.4	60508	115799	57752.4	44757.6	28986	60691.6	106186	15424.4	48458
1098000	126876	126226	123896	113841	157279	178396	200378	250576	154076	81090.8	138921	118555	144738	302191	73883.6	825.2	142776	196619	184581	279410	69253.6	78656	12649.6	58734.8	21704.4	28297.2	45269.2	22072.4	50449.6	102118	39624.8	60412.8	114836	57816.8	44783.6	28883.2	60058.8	106466	15240.8	48283.2
1099200	125753	123978	122268	112472	154754	176048	197378	248821	154384	80332.4	138338	117107	143450	298362	73640	809.6	140802	194782	182164	275836	68932.8	78580	12630	58174	21592	28254.8	44601.2	22080	50136	101554	39205.6	59764.4	114361	57219.2	44492.4	28718.4	60058	106360	15327.2	47807.2
1100400	123876	121990	121541	111492	153419	174403	195562	248362	154296	79021.2	137810	115136	141584	295685	73642.4	801.6	138934	193237	179743	271637	67866.8	78242.4	12854.4	57430.4	21671.6	28223.6	44424.8	21958.8	50212	101733	38836.8	59364.4	113198	57044.4	44489.2	28638.4	59620	106237	15240.8	47241.6
1101600	122028	120462	120547	110455	150912	173310	192826	247842	155751	78164	136193	113116	141133	292570	73678.8	813.2	137517	191766	177199	269629	66858.8	77726.4	12840.4	56827.6	21424.4	27871.6	43980	21794	49910	101279	38657.6	58606.8	112524	56431.6	44151.2	28278.4	59310.4	106657	15202.8	46788.4
1102800	120807	118948	119045	109684	150163	171383	192120	248264	157495	77926	136093	111884	140159	289699	74913.6	826.8	135523	190521	175275	266461	66145.6	77168	12684.4	55895.2	21313.6	27344	43624.4	21659.6	49279.2	100449	38073.6	58016.4	111276	55844.4	43732	28170	58686.8	106590	15298.4	46666
1104000	119655	117758	117838	108782	148327	169952	189925	249039	159490	77033.2	135432	110739	140232	287374	75290	820.4	134439	191090	173443	265299	65287.2	76664	12789.2	55078.4	21132	27256.4	43147.2	21421.2	48778	100445	37571.6	57363.6	110351	55243.2	43418.4	28009.6	58110	105958	15038	45648.4
1105200	118332	116895	117499	107925	147006	169843	188889	250221	162329	76206	135038	109662	139798	286134	76868.8	798	133158	190810	172744	263338	63934.4	76291.2	12769.2	54173.2	20905.2	26760.4	42709.2	21044.4	47971.6	99504.8	37226.4	56912.4	109274	54797.2	43042.8	27638	57610.4	105946	15078	45356
1106400	118215	115277	116666	107730	146292	168410	189166	250720	165172	75650.8	134210	108460	140331	283396	78065.6	828.8	132123	192142	171948	263157	63206	75596	12766.4	53514.4	20618	26617.6	42474.8	20974	47897.2	99167.6	36851.6	56176.8	108407	54458.8	42758.8	27532	56582.8	104764	15029.6	44281.2
1107600	117144	114456	115806	107379	145508	167625	188568	252779	167902	74988.8	134552	107681	141341	283980	79783.2	789.2	130438	192717	171866	262932	62100.8	75195.2	12617.6	52209.6	20562	26196	41529.6	20929.6	46960	98266	36516	55485.2	106742	53019.6	42218.8	27338.4	56209.6	103812	14887.6	43580.4
1108800	116362	114160	115204	106974	145260	166512	188825	254572	171424	74258	134133	107192	142313	282346	81422.8	794.8	129698	194363	170624	263270	60513.6	74534.8	12696	51786.4	20381.6	25869.2	41091.2	20476	46487.2	97346.4	36252.8	54760.4	105888	52718.8	41748.8	26978	55242	103256	14766.8	42544.4
1110000	115538	112806	114299	105909	144528	165855	188927	257334	175209	73315.6	133570	107304	144247	281812	83742.8	778.4	128615	196248	170845	264834	59756.4	73762.8	12560	50606.8	20066.4	25568	40619.6	20067.6	45773.6	95968	35536.4	53885.2	103818	51612.8	41217.6	26619.2	54270.4	102083	14694.4	42226
1111200	115862	112683	114361	106209	144606	165936	190025	259467	177911	73339.6	133410	106619	145874	281789	85609.2	820	128488	198055	171360	266780	58618	73420.4	12452.8	49670.8	19969.2	25297.6	40121.2	20024.8	44680	95838	35245.2	53247.6	102812	50974.8	40747.6	26448.4	53272.4	101162	14497.6	41434.4
1112400	115164	111891	113526	105664	143999	165700	191244	262352	182432	72866.8	133655	106751	149299	282063	88097.2	785.2	128236	200245	172694	270038	57385.2	72362.8	12403.6	48877.2	19560	24783.2	39744.8	19815.2	44234	94368.8	34710.4	52486.4	101322	50078.4	40198.4	26304	52766.4	99423.2	14457.6	40644.4
1113600	115032	112338	113441	105789	145582	166153	192906	266042	186856	72176.8	134512	106087	151640	282629	90899.2	805.6	128220	202332	173503	271936	56445.6	71528.4	12370.8	47934.8	19411.6	24458.4	38969.6	19701.6	43546.4	93724.4	34402.8	51463.2	99686	48794.8	39733.2	25884.8	51689.6	98272.8	14383.2	39888.8
1114800	115337	112208	113274	105798	145302	165459	193900	269900	192360	71500	134552	106747	153820	283135	93766.8	769.2	128426	205845	174298	277016	55454.8	71204.8	12210.4	46987.6	19174.8	24211.6	38641.6	19246	42792.8	92735.6	33663.2	50866	98438.8	48217.2	39240.8	25608	50836.4	96321.6	14246	39019.2
1116000	115290	112434	113370	106112	146489	166533	196763	274048	197735	71623.2	135462	106778	156762	284927	95906.4	796	128773	208460	175748	279840	54313.2	70130.8	12075.6	45840	18916.4	23599.2	38144.4	18843.2	42016.4	91818	33327.2	50470.4	96581.2	47283.2	38469.2	25413.6	49680	95403.6	14072	38470.4
1117200	115650	112778	112899	106330	146897	166797	199419	276759	201924	71125.2	136365	107383	160431	285932	99184.4	808.8	129785	211922	177670	285002	53390.8	69334	11980.8	45242.4	18536	23211.2	37560.8	18492.8	41100	90774.8	32691.6	49003.2	94751.6	46039.2	37716.8	25079.2	48592.4	93766.4	13928.4	37471.6
1118400	115184	113195	113372	106178	148312	167494	202234	281909	207686	70522.8	137106	108841	164136	288938	102191	798.4	130183	214889	180274	288976	52552.8	68710.4	11760.8	44214.8	18236.8	23052.8	37303.6	18273.6	40348.4	89655.2	32378.8	48660	92961.2	45346.4	37490.4	25039.6	48020.4	92747.6	13754.8	36759.6
1119600	116358	113534	113919	106619	149318	168504	205406	285450	211118	70310.4	138603	108566	167880	290701	105296	787.6	130774	218468	181564	293905	51555.6	67408	11653.6	43266.4	18065.6	22655.2	36733.2	17830	39609.2	88992.4	31902.4	47480	91627.6	44448	36689.6	24435.2	46748.8	91002.4	13575.2	36240.4
1120800	116358	114382	113996	106876	150073	169698	208551	290174	217352	70400	140024	110216	172133	293641	107655	756.8	132099	222331	183932	300134	50629.2	66276.4	11492	42355.2	17691.2	22159.6	36457.2	17674.4	38941.2	88152.8	31501.2	47117.2	89903.6	43215.2	36004	24074	45625.2	89538.8	13344.4	35439.2
1122000	117201	115342	114740	107812	151238	171053	211926	296593	222767	69587.2	140709	111027	175820	296772	110528	756.4	132810	225540	186159	305092	49730	65746.4	11382.4	41688	17631.2	21821.2	35934	17479.6	38044.4	87290.4	31216.4	46299.6	88829.6	42240.8	35598.8	23951.2	44837.2	87974	13264.8	34846.4
1123200	117474	115986	115303	107901	152286	171710	213755	300918	227486	69125.6	142595	112132	180198	299864	113600	762.8	134233	228983	188398	311268	48935.2	65015.6	11230.4	40784.4	17387.6	21435.2	35441.2	17057.6	37362.8	86210.8	30680.4	45351.6	86940.8	41436	35135.2	23513.6	43694.4	86401.2	13162	34211.6
1124400	118366	117694	116047	109003	154224	173593	217410	308326	232954	68680.4	144474	113714	183825	305529	115986	748.8	135301	231908	190563	315426	47885.6	63642	11018	40236.8	16762	20941.6	34992.8	16949.6	36739.2	85796.4	30373.6	44668.4	85423.6	40685.2	34480.4	23162.4	42989.2	84814	12908.4	33602
1125600	118830	118548	116850	109490	154927	173933	219699	312002	236574	68366	146209	114974	188630	309432	118672	767.2	136752	236021	192112	322219	47358.8	62806	10800.4	39409.6	16760.8	20770	34310.4	16327.2	35877.2	84822.8	30044.4	43977.2	83856	39818.8	33928.8	22910.4	41846.8	83618.8	12802.8	33003.6
1126800	119605	119850	118484	110131	156165	176280	223497	317677	241830	68696.4	147784	116426	194086	315603	121399	768.4	137282	238340	195491	327516	46232	61933.2	10763.6	38604.8	16378	20371.2	34106.8	16162	34976.8	83732.8	29364	43248.8	82484.8	38994.8	33726.8	22579.2	40926.4	82007.2	12668.4	32503.6
1128000	120201	121390	119203	111104	157141	178002	226687	322283	246138	68424	149869	117358	198889	319574	123035	742.8	139384	242947	196837	332828	45486.4	60612	10505.2	37946	16068	19994.8	33700.8	15875.2	34370.8	83110	29269.2	42532.8	81356.4	38301.2	32985.6	22444.8	39984.4	80185.6	12576.8	31987.6
1129200	120745	122199	120566	111369	158037	179315	229224	327014	249814	68367.6	151599	119313	204246	325179	125481	732.4	140788	245556	199974	338363	44912.8	60126.4	10571.2	37354.4	15921.6	19790	33494.4	15567.6	34036.8	82282.8	28903.6	41981.2	80290.4	37618	32607.6	22074.8	39413.2	78744.8	12273.6	31588
1130400	121614	124696	121982	112744	159666	181590	233636	332228	253806	67930.8	153100	120250	208114	328517	127633	736	141722	249380	201787	341510	44231.6	59188	10406	36954.4	15502.8	19284.4	33114.4	15450	33338.8	81530.8	28491.6	41241.2	78640.8	36952	32178	21919.6	38470	77320	12099.6	31009.6
1131600	121654	125905	123236	113113	160209	182982	235924	336420	258211	67084.8	155129	122410	212986	333799	128710	728.8	143817	253307	203360	347431	43661.2	58408.8	10262.8	36360.8	15369.2	19003.2	32695.6	15110.4	32787.2	80298	28320.4	40778.8	77428.8	36392.4	31453.6	21501.6	37534.8	76000.8	12204.8	30769.2
1132800	122163	127831	124872	113693	161190	184824	238997	341857	261334	66727.2	156320	122870	217687	337606	129885	754	145018	256141	204882	350635	43084.4	57666.8	10122	35840	15189.2	18700	32178.8	14860.4	32068.8	79667.6	27832.4	40021.2	75938.4	36018	31170.4	21189.6	36950.8	74976.4	11878.4	30199.6
1134000	122717	128888	126114	113957	161618	185951	241263	346959	264186	66171.2	157994	124585	222935	341688	130470	733.6	146427	259994	207383	355808	42542	56668	9922	35677.2	14848.8	18558	32054.8	14684.4	31786.8	78649.6	27398	39476	74925.6	35169.2	30500.4	21036	36028.4	73601.2	11678.8	30030.4
1135200	123352	130063	128090	114550	162379	187613	244276	352314	266589	65788.8	159825	125164	227455	346497	131455	724	147935	262053	209968	359262	41995.2	56064	9920	35323.6	14840.4	18270	31727.2	14545.6	31116.4	77783.2	27414.8	39003.2	74359.6	34730.4	30160.8	20826.8	35492.4	72497.6	11608	29806.4
1136400	123404	131934	129849	114956	162237	188923	245688	355384	268346	65173.2	160720	126712	232408	350154	132048	715.2	149522	265092	212376	363528	41614.8	55120	9891.6	35123.6	14441.6	18168.8	31394.4	14268	30789.6	77090	27044.4	38331.2	72746.8	34368	29638.4	20726.4	34784.4	71430	11465.2	29510.8
1137600	123160	133706	131443	115696	163303	190984	248090	360304	270619	64875.2	162582	128165	236040	354228	132492	716.4	150255	267402	215669	365531	41336.4	54528.8	9690.8	34998.8	14266.8	17895.2	31428	14173.2	30238	76329.2	26770	38315.6	72207.2	34235.6	29529.2	20560.4	34409.2	70166	11280.4	29506.8
1138800	123979	134694	132921	115988	162258	192085	249471	363364	272088	64184.4	163139	129192	239551	356664	133489	742	152903	270158	217369	368589	41160.8	54262	9650.8	34978.8	14176.8	17689.6	31262.4	13991.6	29866.4	75485.6	26768.8	37960.4	71446	33643.6	29056.8	20363.6	33528	69226.4	11226	29309.6
1140000	123844	135331	134519	116094	163233	193784	251466	367608	274365	64416	164304	129749	243654	359817	133500	724.8	153487	271854	220204	370529	40944	53304	9556.4	34823.6	13984	17622.4	31261.2	13747.2	29548.8	74920.8	26564	37371.6	70753.2	33550.8	28919.2	20260.8	33288	68675.6	11116	29244.8
1141200	123816	136760	136212	116215	163003	194341	252519	369461	276181	63299.6	164787	130068	247379	360834	133328	694	154438	274399	222581	372853	40966.8	52841.6	9556.4	35004.8	13730	17394.4	30864.4	13590.8	29198.8	73918	26344.4	37213.2	70290	33450.8	28564	20088.8	33036	67616.4	11184	29289.2
1142400	123400	137406	137428	116249	162690	195412	255173	373228	277079	62960	165412	130701	250954	363446	133295	707.6	155207	275880	224160	373976	40522.8	52696	9501.6	35252.8	13692.4	17242.8	30674.4	13519.2	28960.4	73594.4	26157.6	36887.6	69184	33192	28221.2	19908	32244	66756.4	10989.2	29227.2
1143600	123414	138479	139061	116421	162097	196495	255928	374014	276648	62206.8	165907	131114	253486	363002	132310	690.8	155553	277422	226106	374424	40702	52012.4	9313.6	35452	13491.6	17377.2	30849.6	13446	28659.6	73323.2	26092.8	36486.4	68893.2	32961.2	28193.6	19888.8	32012.8	66400	10804.8	29106
1144800	123202	138436	140206	115610	160981	197159	256470	375660	277464	61778.4	166563	131613	257318	363982	132028	699.6	157110	278401	229832	375433	40684.4	51888	9337.6	35807.2	13545.6	17206.4	30896.4	13312.4	28604.4	72551.6	26217.2	36428.4	68751.2	33208.4	27741.6	19855.2	31692.4	65716.8	10874.4	29138
1146000	122692	138988	141304	115995	160446	197743	257036	375313	277099	60985.6	166153	131067	260118	364191	131116	687.6	157028	278294	231570	374862	40825.2	51505.2	9253.6	36249.6	13414.4	17182.8	30824	13372.4	28371.2	71934	26169.2	36179.6	68727.6	33182.8	27544.8	19809.2	31638.4	65182.8	10882.8	29416.4
1147200	121631	138938	141994	115146	159183	197926	256593	375721	277020	60291.2	166650	130717	263365	364465	130690	693.2	158646	279397	232842	375530	41015.2	51640	9324.8	36500	13158.8	17068	30966	13174	28462	71331.2	25937.6	36285.2	68252.8	33310	27609.2	19852.4	31360.8	64417.2	10880	29458.8
1148400	120995	139288	143599	114753	158574	198408	257390	374739	276109	59430.4	166027	130407	264769	364724	129678	686.8	157681	277423	233897	372296	41312.4	51630.4	9182.8	37232.4	13199.6	17048.4	30937.6	13386.4	28004.4	71269.2	26103.2	36122	68494.8	33436	27438	19886.4	31437.6	64200.4	10745.2	29781.6
1149600	120132	138864	143380	114048	156635	197460	256293	373548	274363	58757.6	165338	130894	266710	363385	129484	634	159206	276908	235459	372270	42010	51643.2	9114.4	37614.8	13005.2	17103.6	31016.4	13246.8	27872.4	70988.4	26139.2	35982.8	68819.2	33747.2	27178.8	20131.2	31351.2	63784	10843.6	29961.6
1150800	119150	138778	144360	113923	155974	197968	256273	372854	273246	58388.8	164768	130532	267418	361820	128230	646	158505	276279	237167	369687	42326	51948.4	9109.2	38030	13223.6	17004	31047.6	13318	28038	70746.4	26058.8	36076.4	68994.8	34094	27127.2	20021.2	31382.4	64035.2	10717.6	30366.8
1152000	118618	138412	144253	112576	153166	197238	254641	369350	269508	58174.8	164550	129485	267645	358177	127314	658.4	158985	275478	237212	367911	42691.2	51788.8	9224.8	38466.8	13203.6	17311.6	31198	13375.6	27900	70336	26354.8	36025.2	68928.8	34216	26828.8	20150	31596.4	63690.4	10914.4	30626
1153200	117618	136926	144423	111616	152007	196866	253831	367436	267481	57275.2	164195	128507	267892	356341	125930	665.2	159094	272898	238375	364062	43412.8	52277.2	9211.2	39303.6	13071.6	17294	31548	13325.2	27841.2	70480	26325.2	36286.8	69704.8	34682.4	27145.6	20287.6	31625.2	63887.6	10918.4	31152
1154400	116464	136366	145012	110808	150524	196296	252753	364115	263635	56432	162790	127012	266567	352618	124746	676	158338	269538	237580	361964	43662.4	52412.8	9360	39656.4	13249.2	17354	31587.2	13660	27757.6	70473.2	26556	36310.8	70138.4	34978	26946	20349.2	31967.6	63958.4	10837.2	31518.8
1155600	115173	134928	144583	109581	148798	195361	250346	361139	260908	55818.4	161765	126598	266398	350138	122991	648.4	158422	268020	237918	359280	44656	52742	9319.6	40285.6	13297.2	17396.8	32218.8	13574	27871.6	69992	26848.4	36327.6	70110.8	35564	27133.2	20355.6	32275.6	64152.4	10876.4	31974.4
1156800	114349	133940	145054	109002	146908	194332	249306	357135	256863	54978	160762	125201	263837	347115	121579	663.6	157792	264526	236820	354918	45052.8	52874.8	9428.4	41044.8	13224	17531.2	32026	13761.2	27856.8	70366.8	26921.2	36580.8	71226.4	36219.6	27019.6	20570.8	32552.8	64311.2	10890.8	32513.6
1158000	112608	132704	144074	107581	144826	192940	245990	353240	253942	54160	159462	123830	261911	343394	120125	604	157823	262874	235720	352557	45739.6	53328	9476	41506	13435.2	17534.4	32345.6	13598.4	27930.4	70339.2	26862.4	36695.6	71583.6	36338.4	26899.6	20683.2	32908.8	64372.4	11110.8	32887.2
1159200	111297	131175	143682	106434	142681	191966	244678	348830	250903	53601.6	158834	123030	259146	340734	118478	665.2	156882	259051	234899	347839	46155.2	53793.6	9474.4	42047.6	13571.6	17724	32516	13878.8	28006.4	70829.2	27260.8	36928	72777.6	37036.8	27012	20849.2	33434	65057.6	11203.2	33482
1160400	110493	129532	142227	105304	140568	190444	241850	344010	247330	53125.2	157298	121250	256023	337011	117056	652.8	155988	256095	233281	343838	46671.2	54572.4	9563.2	42750	13640.8	17732	32902	13786	27975.6	71214.4	26988.4	36886.8	73012.8	37309.2	27146.8	21238.4	33827.2	65252.4	11365.6	33860
1161600	109005	127800	141262	103956	138030	188520	239564	339542	243520	52955.6	155647	120138	253852	334022	115064	643.6	155463	252068	231535	339190	47182	54847.6	9653.2	43126.8	13803.2	17909.6	32983.6	14135.6	28124.4	71528.8	27351.2	36978	74049.2	37782.4	26995.6	21068	34289.2	66005.6	11287.2	34381.6
1162800	108060	126075	141078	103200	136534	186887	236672	333620	238894	51871.6	154252	117978	250671	328347	112988	631.6	154344	248535	229156	335011	47510.4	55212	9683.6	43618.8	14014	17854	33112.4	14159.6	28234	72076	27518.8	37330.8	74483.6	38197.6	27164	21309.6	34795.6	66398	11438.4	34471.2
1164000	106322	123922	139820	101724	134748	185196	233999	329297	235483	50955.6	152802	116935	247486	323812	111556	640.8	153449	244078	227415	329660	48205.2	55587.2	9612.8	44198	14102.4	18187.2	33496.4	14315.6	28210.8	72354.4	27477.6	37286.4	75645.6	38616	27206.8	21264.4	35480	66890	11544.8	35162.8
1165200	104922	122230	139147	100528	131507	183856	231754	322778	231375	50331.6	151114	114600	243018	318545	108815	632.4	150945	240504	224697	324532	48498	56414.4	9871.6	44331.6	14247.6	18117.2	33878.4	14364.8	28342	72571.2	27740	37292	76284	39184	27082.8	21501.2	35864.8	67390.8	11745.6	35326
1166400	103678	120428	137361	99585.6	129939	181246	228405	317718	227721	49766	150198	113092	239533	315820	107101	623.6	150913	236766	221648	320742	48722.4	56707.6	9921.2	44714.4	14283.6	18274.4	34082	14422	28321.2	73650	27923.2	37488.8	77051.6	39245.6	27184.8	21773.6	36393.6	67931.6	11781.2	35648.4
1167600	102217	118697	136162	98806.4	128365	178976	226576	311555	223208	49030.4	148589	111368	234859	310460	105228	613.2	148963	232100	219048	314883	49270.4	56769.2	10138.4	44859.2	14559.2	18304.4	34405.2	14502.4	28267.6	74201.6	28033.6	37791.2	78368	39829.2	27328.4	21620.8	37064.4	68461.2	11986	36063.6
1168800	100433	116698	134769	97695.2	125910	177250	222063	305882	220784	48448	147058	109824	230886	306049	103588	655.2	147252	227645	215992	310629	49292.8	57326.8	10122.8	44880	14528.8	18261.2	34422.4	14632.4	28324.4	74560.8	28080.8	37572.4	78586.4	39826.4	27280	21690.8	37438.4	69182.4	12071.2	35926.8
1170000	99543.2	114359	134167	96702.4	123916	175426	219454	301544	217500	48506.4	145651	108700	226622	302431	101464	602	145052	223789	213426	305618	49452.8	57870	10212.8	45325.2	14806.4	18424.4	34558.8	14614.4	28208.4	75194.8	28148	37685.6	79621.6	40269.6	27355.6	22176	38119.2	69753.2	12100	36404
1171200	98593.6	112344	132134	95224.8	122096	172761	216182	295711	213685	47874	143993	107294	222668	297757	99758	635.2	144092	219166	210689	300648	49699.2	58209.6	10481.6	44989.2	14863.6	18264.4	34678.4	14844.8	28185.2	75683.2	28226.4	37860.8	79936.4	40030.8	27178	21822.4	38778.4	70245.2	12197.6	36602
1172400	96986.8	110364	130970	93978.4	120763	170731	213905	290811	210897	47503.2	142234	106148	218606	293502	98674.4	624.4	141761	214854	208228	294805	49380.4	58418.8	10524.4	44809.6	15253.2	18421.6	34570	14761.2	28121.2	76192.4	28371.2	37623.6	80320	40284.8	27093.6	22058	38850.4	70906.8	12383.2	36520.8
1173600	95893.2	109107	129258	93116.4	119046	169120	210761	285526	207808	46368	140832	103967	213680	288261	96802.4	620	140418	211352	205497	289872	49642.4	58385.2	10690.8	44846.4	15244.4	18473.2	34610.8	14966.4	28191.2	76710	28325.6	37652.4	80728.8	40356.8	26993.6	22071.2	39449.2	70881.2	12426.8	36394.8
1174800	93922.8	106950	128304	91416.8	117099	166741	208074	281637	204858	45827.2	139873	102291	210383	283987	95497.6	638	138962	207356	203134	284866	49073.6	58800	10696.4	44616	15389.2	18372	34668.4	14780	27554.4	76722	28132.8	37564.4	80690.8	40305.2	27130.4	21998.8	40068	71690.8	12413.2	36723.2
1176000	92958.4	105559	126974	91324.8	115427	165011	205001	275998	202535	45462.4	138515	101284	206295	279929	94016	612.4	136973	204028	200448	281200	49117.2	58660.4	10874.4	44394.4	15598	18380	34372	14972.4	27668.8	76722	28317.2	37600	81219.6	40240.8	26670.8	22004.4	40392	71902	12557.2	36686.4
1177200	91260.4	103147	125706	90152.8	113604	162240	203049	272380	200322	44774.4	137370	100622	202314	275308	92719.6	646.8	135246	200189	198399	276534	48770.4	58836.4	10993.2	44062.4	15692.4	18397.6	34632.8	14866	27476.8	76926.8	28304.4	37348.8	81214	39751.6	26489.6	21804.8	40555.2	72280	12490	36658.8
1178400	89971.2	101416	124188	89461.6	113010	160350	201934	267912	198538	44451.2	136286	98956	198342	272056	91803.6	635.2	132670	196575	195655	271724	48322.8	59008	11129.2	43848.4	15773.6	18181.6	34574.8	14958.4	27447.2	77154.4	28283.2	37041.2	81911.6	39635.6	26581.2	22016	40855.6	72267.6	12681.6	36199.2
1179600	88854.4	99730	122452	89172.8	111094	158907	200447	263445	196857	43553.2	134584	97766.8	194171	268975	90229.2	641.6	131254	194454	192503	268454	48421.2	59070.8	11107.2	43548.8	15782.8	18119.2	34451.6	14870	27063.6	77794.4	28075.6	36874.4	81902.8	39205.6	26372	21812.8	41083.6	72539.2	12413.2	36198.8
1180800	88141.2	98104	121486	88615.6	110162	157529	199682	259846	195373	43480	133889	96808	190664	265256	89851.6	594	129205	190820	190647	264534	47745.2	58704	11299.2	43028	15823.2	17922	34446.4	14838.8	26907.2	77405.2	28032.8	36842	81914.8	38910.4	26091.2	21663.6	41162	72698	12710.4	35708
1182000	87149.6	96477.2	119447	87661.2	108692	155273	197451	255938	193379	42844.8	132901	95213.2	187620	261673	89320.8	625.2	127912	188860	188546	261042	47288.4	58565.2	11437.2	42727.2	15960	17891.6	34187.6	14690	26541.6	77471.2	27948.8	36844.4	82026.8	38284	26005.2	21457.6	41503.6	72512.8	12678.4	35613.6
1183200	86108.8	95392	118828	86662.4	108146	154036	197400	252234	193194	42783.2	131990	94337.6	185214	260190	88982.4	617.2	126465	186547	187154	257806	47286	58218	11246	42362.4	16089.6	17778	33859.6	14798	26400	77712.4	27650.8	36578.8	81389.2	38137.6	25726	21570	41744	72444.8	12582.4	35217.6
1184400	84887.2	94385.2	117176	86395.2	107154	152308	196601	250312	192248	42264.4	130853	93801.6	182320	257078	88422.8	651.2	124952	184448	184220	255765	46477.6	58207.6	11444.8	41808.4	16098	17592.8	33668.4	14699.6	26198	77104.4	27541.2	36234.4	81118	37516.4	25475.6	21362.8	41443.6	71647.6	12670.8	35006.8
1185600	84240	92717.6	116090	85699.2	106339	151789	195673	248625	191458	41628	130505	92934	179662	254872	88826.4	646	123466	182953	183273	252259	46156	57704.8	11321.2	41192.4	15988.4	17422.8	33422	14674	25879.6	77070.8	27494	35980	80914.4	37012	25274.4	21207.2	41715.2	71790.4	12684.4	34697.2
1186800	83320	91562.8	115092	85407.6	105306	150634	196757	246545	190335	41428	129386	92098	176951	252294	88898.4	650.4	121943	181796	181240	251172	45796	57566	11518.4	40689.6	16044.8	17452	33062.4	14410	25540.4	77101.6	27464.8	35489.2	80785.6	36558.4	24837.2	20953.6	41738	70974	12713.2	34317.6
1188000	82402.4	90522	113932	84657.2	105003	149276	196424	244810	190528	40709.6	129027	92710.4	175046	250551	89046	654	120778	181079	180411	248826	45186.4	57076	11422.8	40087.2	15952.8	17290	33008.8	14409.6	25183.2	76492	27224	35307.2	80112.4	35822.8	24522	20794.8	41261.2	70880.8	12651.2	33934.4
1189200	82066	89301.2	113359	84198	104659	148353	196558	242725	190659	40656.4	128480	91923.2	173120	247578	89409.2	656.4	119024	180262	178566	247195	44874.8	57025.6	11611.2	39596	15963.6	17022.4	32749.6	14458.8	24845.6	76314.8	27071.2	34805.2	80031.2	35533.6	24011.6	20732.4	41175.6	70015.2	12506.8	33398.4
1190400	80994.4	88467.6	112125	83766	103586	147266	196690	241679	190241	39983.6	127599	91886.4	171836	247107	90016	646.8	118217	179468	178072	246067	44456.8	56529.6	11569.2	38992	15923.2	16892.4	32509.6	14205.2	24428	75820.8	26762.4	34495.6	78931.2	34733.6	23818.8	20678.4	41244.4	69922	12503.6	33235.2
1191600	80092.4	87676	111684	83346	103559	146398	198341	240427	190105	39704.8	127105	91222	170008	245874	90498	666.8	117020	179033	177408	245036	43780.4	56143.2	11584.4	38589.6	15799.6	16562.8	32132	14094	24402.4	75130.8	26462.4	34320	78707.6	34157.6	23364.4	20437.2	41127.6	69036.4	12512	32717.2
1192800	79711.6	86862.8	110735	82662.4	102488	145374	198791	239264	191027	39392.4	126419	91379.2	169761	244950	92092.4	675.2	116814	179316	177266	245430	43375.2	55672.8	11667.2	37999.6	15640.4	16612.8	31839.2	14004	23683.2	75099.6	26063.6	33906.4	78204	33534.8	23103.2	20222	40594	68518.4	12446.8	32257.6
1194000	79018.4	86750.8	110110	82972.4	102990	145023	199545	238717	192079	38940.8	126958	91288	168828	245096	93453.6	648.4	115635	179358	176224	244835	42562.8	55356.8	11644.4	37480.4	15547.6	16294.8	31554.4	13971.6	23543.6	74433.2	25903.2	33578.4	77549.6	32891.2	22770.8	19937.6	40401.2	67528.8	12432.4	31677.2
1195200	78652.4	85892	109235	82424.8	102714	144572	200213	238698	193260	38712	126514	91042	169321	244279	94535.2	668.8	115208	180130	175762	245749	41788.4	54757.2	11660.4	36959.2	15456.4	16130.4	31195.2	13823.6	23299.6	74063.6	25928.8	32931.6	76650.8	32327.6	22342	19796.4	39904.4	66568	12291.6	31515.6
1196400	78196.4	85812.8	108810	82358.8	102651	144301	201892	239647	194559	38534.4	126590	91617.2	169278	245859	96589.2	679.6	114268	180060	175731	246094	41696.8	53968.4	11506.4	36240.8	15538.8	16050.8	30848.4	13761.6	22656.8	73440.8	25465.2	32776.4	75401.2	31840.8	22139.6	19716.4	39719.2	65656.8	12261.6	31104.4
1197600	77585.6	85201.6	108070	82068.4	102426	143739	203418	240070	195370	38450	126751	91433.6	168934	245738	98072	682	113565	180740	175853	247195	40921.2	53674.8	11585.6	35830.8	15345.6	15730	30685.2	13606	22511.2	73041.6	25306.8	32332.4	75236	31223.2	21726.4	19508.4	39292.4	64900.8	12107.2	30464
1198800	77496.8	84865.2	107942	81809.2	102529	143768	204075	242165	196460	38094	126662	92257.6	169770	247765	99646	679.2	113504	181047	176224	249406	40448	53133.2	11586	35590	15069.6	15782.4	30474	13198.4	22113.6	72178	25046	32147.2	74000.4	30586	21459.6	19196.8	38796.4	63881.2	12207.6	30426
1200000	77409.6	84952.8	107305	81778	102492	143800	206352	240875	198679	37674.4	127070	92081.2	169186	248576	100818	656.8	112689	181435	176896	251936	40110	52771.6	11516	34641.2	15116	15440.4	30116	13304.8	21525.6	71780.4	24507.6	31730	73468.4	30080.4	21118.4	19014	38174.8	63554.8	11906.4	29887.2
1201200	77098	84877.2	107183	81709.2	102560	143553	207379	241578	200516	37457.2	127688	92707.6	170540	250254	102463	685.2	113073	182699	176812	254176	39624	52418.8	11518.8	34326.4	14897.2	15133.6	29820	12925.6	21458	70462.4	24240.8	31170.8	72660.8	29558.8	20810	18861.6	38155.6	62054.8	11936	29672.8
1202400	76964.4	84666.8	106754	81477.2	102015	143387	210362	242642	202443	37207.6	128154	93238.4	170762	251035	103848	654.4	112460	183635	177788	255982	38925.6	51543.6	11425.6	33856.8	14860.4	14933.6	29611.2	13034	21024	70269.6	24174.8	31054.8	71694.8	29097.2	20782	18643.2	37405.6	61581.2	11733.2	29339.2
1203600	76868.8	84819.6	106590	81064.4	102012	142653	211363	243470	204589	36833.6	128716	93884	171024	253326	105129	657.2	112932	185530	178515	260071	38326.4	51063.6	11318.4	33351.2	14625.6	14959.6	29190.4	12799.6	20742.4	69600	23780.4	30866	71176	28472.4	20208.8	18389.6	36762.4	60568	11696	28806.8
1204800	76616	85144.4	106870	81382.8	102332	143816	214103	245518	207437	36568.8	129235	94316	171489	255668	106296	663.6	112196	186881	179482	262192	37972	50560.8	11358	33103.6	14532.4	14554.8	29146	12597.2	20390.4	68815.6	23694.4	30168	70173.2	28107.2	19990.8	18222.4	36310.8	59567.6	11684.4	28875.6
1206000	76432.4	84892.8	106775	81770.4	101932	144334	215409	247717	209652	36186.8	129635	94858.8	173075	258049	107713	652	112468	188871	180632	266617	37559.2	50033.6	11403.2	32649.2	14168.4	14514.8	28556.8	12545.2	20148.8	68115.2	23346.4	30138.4	68980	27656	19449.2	18187.6	35585.2	58629.6	11621.2	28262
1207200	76366.4	85476	107138	81507.6	102226	144392	218622	250111	212521	36016	131290	95751.6	174853	260194	109090	674	112414	188843	181717	269312	37043.2	49358	11361.6	32518.4	14091.2	14236.4	28368.4	12386.8	19728.8	67455.6	22962.4	29765.2	68282.8	27198.4	19321.6	17916.4	35246	57600.4	11586.8	28234.4
